# Supplementary material for: The genome and transcriptome of the snail Biomphalaria sudanica s.l.: immune gene diversification and highly polymorphic genomic regions in an important African vector of Schistosoma mansoni
Source: BMC Genomics. 2024 Feb 19;25:192. doi: 10.1186/s12864-024-10103-w (PMC10875847; doi:10.1186/s12864-024-10103-w)
Supplement: Supplementary file 5 — Additional file 5: Supplementary Table 4. Complete list showing the genome positions and prediction scores of 919 tRNA genes predicted in the Biomphalaria sudanica genome by tRNAscan-SE 2.0 v2.0.9 [124]. [file 12864_2024_10103_MOESM5_ESM.xlsx]

## Sheet: trna_main_results
Supplementary Table 4. Complete list showing the genome positions and prediction scores of 919 tRNA genes predicted in the Biomphalaria sudanica genome by tRNAscan-SE 2.0 v2.0.9 (Chan et al. 2021) (.xlsx file).
B_sudanica_contig_scaffold	tRNA	Begin _tRNA_bounds_coordinate	End _tRNA_bounds_coordinate	tRNA_Type	Anticodon	Begin _intron_bounds_coordinate	End _intron_bounds_coordinate	Score	Note
contig_1003	1	40272	40343	Gly	TCC	0	0	51.5	pseudo
contig_1003	2	166896	166964	Ser	CGA	0	0	26.3	pseudo
contig_1003	3	174451	174524	Undet	NNN	0	0	37.1	pseudo
contig_1003	4	159549	159481	Glu	TTC	0	0	32.5	pseudo
contig_1003	5	71675	71607	Gly	TCC	0	0	25.7	pseudo
contig_1004	1	26097	26169	Asp	ATC	0	0	20.3	pseudo
contig_1008	1	13930	14001	Gly	TCC	0	0	51.5	pseudo
contig_101	1	110392	110460	Gly	TCC	0	0	20.1	pseudo
contig_101	2	209572	209640	Gln	CTG	0	0	27.1	pseudo
contig_101	3	291506	291574	Sup	TCA	0	0	20.6	pseudo
contig_101	4	488287	488355	Gly	TCC	0	0	23	pseudo
contig_101	5	549154	549224	Gly	TCC	0	0	21.4	pseudo
contig_101	6	657240	657313	Arg	TCT	0	0	31.6	pseudo
contig_101	7	700021	700089	Undet	NNN	0	0	25.1	pseudo
contig_101	8	796748	796821	Gly	TCC	0	0	27.7	pseudo
contig_101	9	849382	849450	Gly	TCC	0	0	22.4	pseudo
contig_101	10	1053917	1053985	Arg	TCT	0	0	34.7	pseudo
contig_101	11	1511407	1511475	Trp	CCA	0	0	26.2	pseudo
contig_101	12	1689987	1690058	Arg	TCT	0	0	29.1	pseudo
contig_101	13	1844971	1845039	Gly	TCC	0	0	31.4	pseudo
contig_101	14	2025623	2025698	Gln	CTG	0	0	21.6	pseudo
contig_101	15	2125191	2125259	Arg	TCT	0	0	30.4	pseudo
contig_101	16	2204148	2204215	Undet	NNN	0	0	21	pseudo
contig_101	17	2769138	2769206	Gly	TCC	0	0	39.1	pseudo
contig_101	18	2795627	2795695	Gly	TCC	0	0	23.4	pseudo
contig_101	19	2848217	2848288	Trp	CCA	0	0	21.7	pseudo
contig_101	20	3104831	3104899	Arg	TCT	0	0	28.8	pseudo
contig_101	21	3119742	3119810	Arg	TCT	0	0	26.2	pseudo
contig_101	22	3189773	3189841	Gly	TCC	0	0	20.4	pseudo
contig_101	23	3121371	3121291	His	ATG	3121337	3121327	20.1	pseudo
contig_101	24	3106019	3105948	Gly	TCC	0	0	28.4	pseudo
contig_101	25	2934870	2934798	Gly	TCC	0	0	20.4	pseudo
contig_101	26	2439753	2439683	Trp	CCA	0	0	29.7	pseudo
contig_101	27	2404531	2404457	Arg	CCG	0	0	23.8	pseudo
contig_101	28	2142817	2142748	Gly	TCC	0	0	20.7	pseudo
contig_101	29	1871273	1871206	Arg	TCT	0	0	21.6	pseudo
contig_101	30	1620811	1620749	Sup	TCA	0	0	22.1	pseudo
contig_101	31	1287806	1287735	Gly	TCC	0	0	33.8	pseudo
contig_101	32	1201211	1201144	Gly	TCC	0	0	20.1	pseudo
contig_101	33	1140385	1140318	Undet	NNN	0	0	27.3	pseudo
contig_101	34	853547	853479	Glu	TTC	0	0	30.5	pseudo
contig_101	35	841803	841735	Arg	TCT	0	0	29.4	pseudo
contig_101	36	519127	519059	Gly	TCC	0	0	23.1	pseudo
contig_101	37	399340	399272	Arg	TCG	0	0	24.2	pseudo
contig_101	38	362056	361988	Arg	TCT	0	0	35.5	pseudo
contig_1011	1	296973	297041	Glu	TTC	0	0	23.8	pseudo
contig_1011	2	737536	737469	Glu	TTC	0	0	22.6	pseudo
contig_1011	3	494017	493940	Gly	TCC	0	0	21.7	pseudo
contig_1011	4	483766	483695	Glu	TTC	0	0	25.3	pseudo
contig_1011	5	469172	469109	Undet	NNN	0	0	27.8
contig_1012	1	109295	109227	Gly	TCC	0	0	20.8	pseudo
contig_1012	2	1229	1162	Arg	CCG	0	0	27.3	pseudo
contig_1014	1	90500	90433	Gly	TCC	0	0	22.4	pseudo
contig_1019	1	3564	3632	Arg	TCT	0	0	28.8	pseudo
contig_1019	2	25366	25435	Gly	TCC	0	0	21.3	pseudo
contig_1019	3	35762	35839	Gly	TCC	0	0	20	pseudo
contig_1019	4	127380	127451	Gly	TCC	0	0	21.3	pseudo
contig_1019	5	129992	130060	Gly	TCC	0	0	28.6	pseudo
contig_1019	6	48089	48021	Gly	TCC	0	0	22.8	pseudo
contig_1019	7	38108	38032	Arg	TCT	0	0	23.2	pseudo
contig_102	1	57551	57617	Gly	TCC	0	0	34.5	pseudo
contig_1020	1	3522	3590	Arg	TCT	0	0	28.8	pseudo
contig_1020	2	25433	25502	Gly	TCC	0	0	21.3	pseudo
contig_1020	3	38778	38702	Arg	TCT	0	0	23.2	pseudo
contig_1022	1	3522	3590	Arg	TCT	0	0	28.8	pseudo
contig_1022	2	169332	169404	Arg	TCT	0	0	26.2	pseudo
contig_1022	3	142982	142906	Arg	TCT	0	0	23.5	pseudo
contig_1025	1	214264	214332	Arg	TCT	0	0	28.8	pseudo
contig_1025	2	237931	238000	Gly	TCC	0	0	21.3	pseudo
contig_1025	3	247583	247660	Gly	TCC	0	0	20	pseudo
contig_1033	1	5858	5790	Arg	TCT	0	0	28.8	pseudo
contig_1034	1	1217	1149	Arg	TCT	0	0	28.8	pseudo
contig_1040	1	127136	127203	Undet	NNN	0	0	24.3	pseudo
contig_1040	2	200788	200856	Gly	TCC	0	0	37.7	pseudo
contig_1041	1	170725	170797	Gly	TCC	0	0	31	pseudo
contig_1041	2	293668	293736	Gly	TCC	0	0	26.6	pseudo
contig_1041	3	85486	85418	Gly	TCC	0	0	33.8	pseudo
contig_1041	4	29408	29336	Phe	AAA	0	0	23
contig_1041	5	6581	6509	Phe	AAA	0	0	23
contig_1042	1	44681	44613	Sup	TCA	0	0	30.9	pseudo
contig_1042	2	42421	42353	Arg	TCT	0	0	36.5	pseudo
contig_1043	1	239388	239456	Gly	TCC	0	0	33.1	pseudo
contig_1043	2	560363	560431	Sup	TCA	0	0	20.9	pseudo
contig_1043	3	666430	666507	Gly	TCC	0	0	27.4	pseudo
contig_1043	4	719799	719870	Gly	TCC	0	0	20.6	pseudo
contig_1043	5	788690	788754	Undet	NNN	0	0	26.9	pseudo
contig_1043	6	807569	807637	Arg	TCT	0	0	25.5	pseudo
contig_1043	7	879710	879782	Glu	TTC	0	0	23.1	pseudo
contig_1043	8	913002	912934	Gly	TCC	0	0	21.3	pseudo
contig_1043	9	839291	839222	Arg	TCT	0	0	33.9	pseudo
contig_1043	10	821719	821648	Arg	TCT	0	0	27.9	pseudo
contig_1043	11	664249	664181	Arg	TCG	0	0	24.6	pseudo
contig_1043	12	299434	299366	Arg	TCT	0	0	26.1	pseudo
contig_1045	1	7338	7270	Undet	NNN	0	0	29.9	pseudo
contig_1049	1	42273	42331	Undet	NNN	0	0	20.8	pseudo
contig_1049	2	89553	89624	Gln	CTG	0	0	68
contig_1049	3	590753	590824	Arg	TCT	0	0	30.5	pseudo
contig_1049	4	606206	606274	Arg	CCG	0	0	31.2	pseudo
contig_1049	5	651577	651658	Arg	TCT	0	0	21.5	pseudo
contig_1049	6	830203	830136	Gly	TCC	0	0	20.1	pseudo
contig_1049	7	465865	465798	Gly	TCC	0	0	21.4	pseudo
contig_1049	8	456145	456078	Gly	TCC	0	0	21.4	pseudo
contig_1049	9	62067	62003	Gly	TCC	0	0	23.8	pseudo
contig_1049	10	51011	50934	Gly	TCC	0	0	26.6	pseudo
contig_1050	1	4825	4746	Arg	TCT	0	0	20.8	pseudo
contig_1052	1	469092	469024	Thr	TGT	0	0	22.5	pseudo
contig_1052	2	437260	437191	Gly	TCC	0	0	27.8	pseudo
contig_1053	1	4016	4084	Gly	TCC	0	0	25.6	pseudo
contig_1054	1	65563	65635	Gly	TCC	0	0	26.9	pseudo
contig_1054	2	33026	32960	Gly	TCC	0	0	27.2	pseudo
contig_1058	1	24013	23948	Gly	TCC	0	0	24.5	pseudo
contig_1058	2	15090	15023	Undet	NNN	0	0	28.5	pseudo
contig_106	1	96567	96644	Gly	TCC	0	0	28.1	pseudo
contig_106	2	581807	581888	Arg	TCT	0	0	22.6	pseudo
contig_106	3	590445	590516	Arg	TCT	0	0	31.5	pseudo
contig_106	4	1355961	1356030	Gly	TCC	0	0	28.1	pseudo
contig_106	5	1515837	1515905	Gln	CTG	0	0	30.6	pseudo
contig_106	6	1517077	1517142	Gly	TCC	0	0	28.3	pseudo
contig_106	7	1729792	1729858	Sup	TTA	0	0	21.2	pseudo
contig_106	8	1915602	1915674	Gly	TCC	0	0	20.9	pseudo
contig_106	9	2073396	2073470	Glu	TTC	0	0	20.4	pseudo
contig_106	10	2089214	2089277	Glu	TTC	0	0	24.8	pseudo
contig_106	11	2232798	2232867	Arg	TCG	0	0	37.3	pseudo
contig_106	12	2239474	2239548	Arg	TCT	0	0	21.7	pseudo
contig_106	13	2302211	2302278	Undet	NNN	0	0	23.4	pseudo
contig_106	14	2316962	2317031	Arg	TCG	0	0	37.3	pseudo
contig_106	15	2323212	2323286	Arg	TCT	0	0	21.7	pseudo
contig_106	16	2486163	2486239	Gly	TCC	0	0	40.6	pseudo
contig_106	17	2534772	2534845	Gly	TCC	0	0	30.7	pseudo
contig_106	18	2511129	2511049	Gly	TCC	0	0	38.9	pseudo
contig_106	19	2498447	2498372	Gly	TCC	0	0	24.4	pseudo
contig_106	20	2339427	2339360	Arg	TCT	0	0	26.9	pseudo
contig_106	21	2134162	2134085	Gly	TCC	0	0	29.9	pseudo
contig_106	22	1988326	1988258	Undet	NNN	0	0	27.1	pseudo
contig_106	23	1776170	1776100	Gly	GCC	0	0	67
contig_106	24	1571148	1571080	Arg	TCT	0	0	34.2	pseudo
contig_106	25	1557068	1557000	Gly	TCC	0	0	25.6	pseudo
contig_106	26	1413715	1413647	Arg	TCT	0	0	28.5	pseudo
contig_106	27	1336535	1336458	Undet	NNN	0	0	36.6	pseudo
contig_106	28	396254	396186	Undet	NNN	0	0	28.2	pseudo
contig_106	29	376345	376273	Ser	TGA	0	0	29.7	pseudo
contig_106	30	350044	349976	Gly	TCC	0	0	38.9	pseudo
contig_106	31	72074	72001	Arg	CCG	0	0	22.3	pseudo
contig_1061	1	163515	163580	Gly	TCC	0	0	24.5	pseudo
contig_1061	2	172438	172505	Undet	NNN	0	0	28.5	pseudo
contig_1061	3	315365	315297	Gly	ACC	0	0	23.5	pseudo
contig_1061	4	145353	145278	Gly	TCC	0	0	24.5	pseudo
contig_1065	1	14269	14198	Glu	TTC	0	0	37.1	pseudo
contig_1069	1	38846	38775	Glu	TTC	0	0	37.1	pseudo
contig_107	1	84873	84943	Gly	TCC	0	0	30.4	pseudo
contig_107	2	106766	106841	Gly	ACC	0	0	23.1
contig_107	3	164328	164245	Arg	TCT	0	0	37.9	pseudo
contig_108	1	7685	7617	Gly	TCC	0	0	22	pseudo
contig_1080	1	312129	312200	Gln	CTG	0	0	25.2	pseudo
contig_1080	2	338199	338130	Gly	TCC	0	0	24.6	pseudo
contig_1080	3	218577	218511	Arg	TCT	0	0	26.2	pseudo
contig_1095	1	63589	63524	Arg	TCT	0	0	22.2	pseudo
contig_110	1	493533	493604	His	GTG	0	0	61.2
contig_110	2	1424500	1424574	Gly	TCC	0	0	33.5	pseudo
contig_110	3	1524988	1525056	Gly	TCC	0	0	37.1	pseudo
contig_110	4	2875312	2875383	Gln	CTG	0	0	71.1
contig_110	5	2882153	2882224	Gln	CTG	0	0	71.1
contig_110	6	2841242	2841170	Lys	TTT	0	0	27.1	pseudo
contig_110	7	2506705	2506633	Lys	TTT	0	0	84.7
contig_110	8	2120628	2120562	Undet	NNN	0	0	29.4	pseudo
contig_110	9	1175303	1175236	Undet	NNN	0	0	22.5	pseudo
contig_110	10	590616	590548	Gly	TCC	0	0	22.9	pseudo
contig_110	11	477825	477754	His	GTG	0	0	61.2
contig_110	12	206164	206087	Gly	TCC	0	0	25.6	pseudo
contig_1103	1	32974	33035	Gly	TCC	0	0	26.4
contig_1107	1	59803	59736	Gly	TCC	0	0	26.1	pseudo
contig_1110	1	20413	20353	Undet	NNN	0	0	24	pseudo
contig_1114	1	72272	72340	Arg	TCT	0	0	38.3	pseudo
contig_1114	2	157819	157887	Gly	TCC	0	0	21.4	pseudo
contig_1114	3	203879	203811	Undet	NNN	0	0	20.2	pseudo
contig_1114	4	156504	156442	Ala	TGC	0	0	32.2
contig_1114	5	94109	94040	Arg	TCT	0	0	22.6	pseudo
contig_1114	6	12291	12224	Gly	TCC	0	0	22.8	pseudo
contig_1119	1	8979	9047	Gly	TCC	0	0	26.8	pseudo
contig_1119	2	52154	52086	Undet	NNN	0	0	20.2	pseudo
contig_1119	3	7641	7579	Ala	TGC	0	0	32.2
contig_113	1	387393	387467	Gly	TCC	0	0	32.2	pseudo
contig_113	2	736590	736658	Gly	TCC	0	0	36.2	pseudo
contig_113	3	605568	605497	Arg	TCT	0	0	34.9	pseudo
contig_113	4	605056	604984	Ile	AAT	0	0	25.5	pseudo
contig_113	5	270077	270009	Gly	TCC	0	0	47.1	pseudo
contig_113	6	266950	266882	Gly	TCC	0	0	29.7	pseudo
contig_1147	1	149340	149420	Arg	TCT	0	0	36.2	pseudo
contig_1147	2	340999	341070	Gln	TTG	0	0	25.1	pseudo
contig_1147	3	375477	375546	Gly	TCC	0	0	22.6	pseudo
contig_1147	4	555337	555411	Arg	TCT	0	0	28.8	pseudo
contig_1147	5	501917	501839	Gly	TCC	0	0	21.8	pseudo
contig_1147	6	449608	449545	Arg	TCT	0	0	26.7	pseudo
contig_1147	7	354041	353973	Gly	TCC	0	0	31.3	pseudo
contig_1147	8	181693	181616	Arg	TCT	0	0	46.4	pseudo
contig_1147	9	129401	129333	Gly	TCC	0	0	30.4	pseudo
contig_1147	10	61224	61155	Arg	TCT	0	0	31.3	pseudo
contig_1147	11	21728	21660	Glu	TTC	0	0	22.9	pseudo
contig_1147	12	15621	15553	Gly	TCC	0	0	20.9	pseudo
contig_1154	1	1544	1607	Undet	NNN	0	0	22.4	pseudo
contig_1154	2	20083	20152	Gly	TCC	0	0	22.6	pseudo
contig_1156	1	37289	37223	Gly	TCC	37253	37244	20.7	pseudo
contig_1156	2	33284	33216	Sup	CTA	0	0	20.8	pseudo
contig_1159	1	6060	5983	Gln	CTG	0	0	23.1	pseudo
contig_1159	2	3179	3109	Arg	TCT	0	0	38.3	pseudo
contig_1163	1	80682	80755	Gly	TCC	0	0	20.9	pseudo
contig_1164	1	419	487	Gly	TCC	0	0	27.8	pseudo
contig_1166	1	92630	92700	Arg	TCT	0	0	22.3	pseudo
contig_1166	2	170522	170600	Glu	TTC	0	0	34.5	pseudo
contig_1166	3	230922	230851	Sup	TCA	0	0	24.1	pseudo
contig_1166	4	141112	141044	Gly	TCC	0	0	30.8	pseudo
contig_1167	1	42431	42354	Gly	TCC	0	0	26.2	pseudo
contig_1169	1	72354	72437	Leu	CAG	0	0	78.8
contig_1169	2	153786	153853	Gly	TCC	0	0	30.4	pseudo
contig_1169	3	274537	274607	Gly	TCC	0	0	20.1	pseudo
contig_1169	4	152923	152855	Gly	TCC	0	0	21.1	pseudo
contig_1173	1	22911	22979	Gly	TCC	0	0	31.4	pseudo
contig_1174	1	24321	24389	Gly	TCC	0	0	27.3	pseudo
contig_1177	1	271	341	Gly	TCC	0	0	22.1	pseudo
contig_1177	2	22961	23030	Arg	CCG	0	0	24.2	pseudo
contig_1177	3	121603	121661	Undet	NNN	0	0	25
contig_1177	4	223563	223644	Leu	AAG	0	0	70.6
contig_1177	5	278880	278948	Gly	TCC	0	0	31.1	pseudo
contig_1177	6	464754	464821	Gly	TCC	0	0	21.3	pseudo
contig_1177	7	474287	474354	Undet	NNN	0	0	28.3	pseudo
contig_1177	8	495816	495884	Arg	TCT	0	0	31.2	pseudo
contig_1177	9	587729	587806	Gly	TCC	0	0	39.2	pseudo
contig_1177	10	704669	704736	Gly	TCC	0	0	20.3	pseudo
contig_1177	11	1028559	1028625	Gly	TCC	0	0	25.5	pseudo
contig_1177	12	1218809	1218740	Arg	TCT	0	0	34.2	pseudo
contig_1177	13	1097981	1097912	Trp	CCA	0	0	21.1	pseudo
contig_1177	14	964085	964017	Gly	TCC	0	0	45.7	pseudo
contig_1177	15	789999	789928	Arg	TCT	0	0	30.1	pseudo
contig_1177	16	427055	426976	Gly	TCC	0	0	27.9	pseudo
contig_1177	17	423591	423526	Gly	TCC	0	0	22.2	pseudo
contig_1177	18	291967	291899	Gly	TCC	0	0	24.4	pseudo
contig_1177	19	159495	159428	Undet	NNN	0	0	20	pseudo
contig_1177	20	135319	135238	Ser	TGA	0	0	83.1
contig_1177	21	111328	111251	Gly	TCC	0	0	22.2	pseudo
contig_1177	22	27224	27155	Gln	CTG	0	0	23.6	pseudo
contig_118	1	157885	157959	Gly	TCC	0	0	24.6	pseudo
contig_118	2	259393	259466	Undet	NNN	0	0	26.6
contig_118	3	800502	800434	Gly	TCC	0	0	22.7	pseudo
contig_119	1	52298	52373	Leu	TAA	0	0	20.2	pseudo
contig_119	2	92962	93036	Gly	TCC	0	0	26.5	pseudo
contig_119	3	351903	351970	Undet	NNN	0	0	22.3	pseudo
contig_119	4	438313	438382	Glu	TTC	0	0	23.3	pseudo
contig_119	5	664013	664082	Gly	TCC	0	0	24	pseudo
contig_119	6	862125	862192	Gly	TCC	0	0	20.3	pseudo
contig_119	7	929707	929774	Undet	NNN	0	0	35.2	pseudo
contig_119	8	1126246	1126314	Val	TAC	0	0	33.8	pseudo
contig_119	9	1162526	1162593	Gly	TCC	0	0	27.6	pseudo
contig_119	10	1217455	1217527	Gly	TCC	0	0	21.6	pseudo
contig_119	11	1438924	1438992	Gly	TCC	0	0	21.1	pseudo
contig_119	12	1809867	1809938	Gly	TCC	0	0	20.1	pseudo
contig_119	13	1869162	1869231	Arg	CCG	0	0	20.8	pseudo
contig_119	14	1903844	1903917	Gly	TCC	0	0	20	pseudo
contig_119	15	1939944	1940013	Gly	TCC	0	0	35.5	pseudo
contig_119	16	1953817	1953885	Gly	TCC	0	0	20.3	pseudo
contig_119	17	2002764	2002835	iMet	CAT	0	0	40.3
contig_119	18	2156391	2156459	Gly	TCC	0	0	28	pseudo
contig_119	19	2363405	2363473	Gly	TCC	0	0	24.7	pseudo
contig_119	20	2907163	2907222	Undet	NNN	0	0	34.8
contig_119	21	2931542	2931606	Ser	TGA	0	0	43.5
contig_119	22	3208887	3208965	Sup	TCA	0	0	21.1	pseudo
contig_119	23	3227757	3227830	Gly	TCC	0	0	33	pseudo
contig_119	24	3284537	3284605	Gly	TCC	0	0	34.3	pseudo
contig_119	25	3292801	3292872	iMet	CAT	0	0	60.9
contig_119	26	3409970	3410043	Gly	TCC	0	0	35	pseudo
contig_119	27	3781867	3781948	Ser	TGA	0	0	87.6
contig_119	28	3923116	3923184	Arg	TCT	0	0	27.3	pseudo
contig_119	29	4010022	4010090	Gly	TCC	0	0	21.7	pseudo
contig_119	30	4052536	4052604	Arg	CCG	0	0	29.1	pseudo
contig_119	31	4776620	4776688	Gly	TCC	0	0	27.9	pseudo
contig_119	32	4840882	4840953	Gly	TCC	0	0	32.5	pseudo
contig_119	33	4702587	4702508	Gly	TCC	0	0	25.2	pseudo
contig_119	34	4288454	4288380	Undet	NNN	0	0	29.1	pseudo
contig_119	35	3889541	3889470	Glu	TTC	0	0	78
contig_119	36	3888378	3888307	Glu	TTC	0	0	34.8
contig_119	37	3754107	3754038	Gly	TCC	0	0	30	pseudo
contig_119	38	3591325	3591257	Gly	TCC	0	0	21.4	pseudo
contig_119	39	3450845	3450774	Asp	GTC	0	0	68
contig_119	40	3448335	3448264	Asp	GTC	0	0	68
contig_119	41	3406126	3406054	Gly	TCC	0	0	20.2	pseudo
contig_119	42	3312117	3312045	Gly	TCC	0	0	25.9	pseudo
contig_119	43	3244906	3244838	Gly	TCC	0	0	21.2	pseudo
contig_119	44	3203245	3203177	Gly	TCC	0	0	42.2	pseudo
contig_119	45	2448299	2448229	Undet	NNN	0	0	20.1	pseudo
contig_119	46	2371331	2371264	Undet	NNN	0	0	20.4	pseudo
contig_119	47	2338575	2338509	Gly	TCC	0	0	21.8	pseudo
contig_119	48	1920523	1920455	Gly	TCC	0	0	25.3	pseudo
contig_119	49	1843079	1843012	Arg	TCT	0	0	25.3	pseudo
contig_119	50	1769615	1769536	Arg	TCT	0	0	27.1	pseudo
contig_119	51	1741538	1741469	Gly	TCC	0	0	29.4	pseudo
contig_119	52	1424053	1423985	Arg	TCT	0	0	22.7	pseudo
contig_119	53	1318835	1318765	Gly	TCC	0	0	25.6	pseudo
contig_119	54	1278957	1278889	Gly	TCC	0	0	20.8	pseudo
contig_119	55	1012196	1012135	Ser	CGA	0	0	20.1	pseudo
contig_119	56	938252	938175	Gly	TCC	0	0	37.5	pseudo
contig_119	57	899683	899606	Arg	CCG	0	0	21.3	pseudo
contig_119	58	764157	764086	Gly	TCC	0	0	44.3	pseudo
contig_119	59	585701	585635	Leu	TAA	0	0	23.8	pseudo
contig_119	60	491659	491588	Glu	TTC	0	0	76.1
contig_119	61	488807	488736	Glu	TTC	0	0	76.1
contig_119	62	275420	275350	Glu	TTC	0	0	32.4	pseudo
contig_119	63	175025	174949	Undet	NNN	0	0	29	pseudo
contig_119	64	171845	171778	Gly	TCC	0	0	28.8	pseudo
contig_1191	1	216021	215945	Glu	TTC	0	0	21.4	pseudo
contig_1196	1	63925	63996	Arg	CCT	0	0	23.6	pseudo
contig_1196	2	109290	109214	Glu	TTC	0	0	20.9	pseudo
contig_1197	1	50851	50780	Arg	CCT	0	0	23.6	pseudo
contig_1197	2	37304	37151	Gly	TCC	37271	37189	22.8	pseudo
contig_1198	1	54240	54320	Val	AAC	0	0	23.6
contig_1198	2	52953	52869	Gly	TCC	0	0	22.1	pseudo
contig_120	1	156984	157045	Gly	TCC	0	0	27.6
contig_120	2	159915	159989	Arg	TCT	0	0	20	pseudo
contig_120	3	204244	204309	Gly	TCC	0	0	46.9
contig_120	4	617081	617152	Arg	TCT	0	0	28.7	pseudo
contig_120	5	649100	649176	Gly	TCC	0	0	21.1	pseudo
contig_120	6	666594	666660	Gly	TCC	0	0	25.9	pseudo
contig_120	7	677133	677203	Gly	TCC	0	0	23.1	pseudo
contig_120	8	1197175	1197241	Gly	TCC	0	0	25.9
contig_120	9	1219995	1220063	Gly	TCC	0	0	31.8	pseudo
contig_120	10	1278818	1278889	Glu	CTC	0	0	26.9
contig_120	11	1347531	1347600	Gly	TCC	0	0	33.8	pseudo
contig_120	12	1503744	1503812	Gly	TCC	0	0	22.1	pseudo
contig_120	13	1506046	1506114	Arg	TCT	0	0	21.5	pseudo
contig_120	14	1804641	1804706	Glu	TTC	0	0	24.4	pseudo
contig_120	15	1953349	1953418	Gly	TCC	0	0	39.3	pseudo
contig_120	16	1951068	1950999	Gly	TCC	0	0	32	pseudo
contig_120	17	1936036	1935968	Arg	TCT	0	0	24.9	pseudo
contig_120	18	1836110	1836043	Gly	TCC	0	0	35.3	pseudo
contig_120	19	1810216	1810149	Arg	TCT	0	0	39.1	pseudo
contig_120	20	1699790	1699718	Glu	CTC	0	0	59.7
contig_120	21	1676205	1676135	Glu	TTC	0	0	33.5	pseudo
contig_120	22	1581191	1581118	Ile	AAT	0	0	82.6
contig_120	23	1362700	1362620	Arg	CCG	0	0	25.4	pseudo
contig_120	24	1358555	1358478	Gly	TCC	0	0	24.8	pseudo
contig_120	25	1322155	1322084	Gly	TCC	0	0	41.7	pseudo
contig_120	26	1282767	1282700	Undet	NNN	0	0	25.3	pseudo
contig_120	27	1252893	1252825	His	ATG	0	0	30.8	pseudo
contig_120	28	799917	799840	Arg	TCT	0	0	29.7	pseudo
contig_120	29	501860	501787	Arg	TCT	0	0	22	pseudo
contig_120	30	445410	445343	Arg	CCT	0	0	22.6	pseudo
contig_120	31	437029	436962	Gly	TCC	0	0	26.4	pseudo
contig_120	32	415398	415325	Glu	TTC	0	0	29.9	pseudo
contig_120	33	411095	411019	Lys	CTT	0	0	25.9	pseudo
contig_120	34	398695	398627	Gly	TCC	0	0	25.7	pseudo
contig_120	35	208024	207953	Gly	TCC	0	0	23.6	pseudo
contig_120	36	172804	172736	Gly	TCC	0	0	28.8	pseudo
contig_1200	1	20148	20229	Leu	AAG	0	0	70.6
contig_1200	2	27332	27413	Leu	AAG	0	0	70.6
contig_1200	3	1237962	1238039	Undet	NNN	0	0	28.8	pseudo
contig_1200	4	1327969	1328040	Arg	TCT	0	0	28.4	pseudo
contig_1200	5	1344816	1344884	Glu	TTC	0	0	30.7	pseudo
contig_1200	6	1662002	1662070	Gly	TCC	0	0	26.3	pseudo
contig_1200	7	1695200	1695271	Glu	CTC	0	0	72.5
contig_1200	8	1851409	1851478	Trp	CCA	0	0	29.1	pseudo
contig_1200	9	1862813	1862886	Thr	AGT	0	0	69.3
contig_1200	10	1864173	1864246	Thr	AGT	0	0	82.5
contig_1200	11	1948437	1948505	Glu	TTC	0	0	36.2	pseudo
contig_1200	12	2180958	2181027	Gly	TCC	0	0	29.5	pseudo
contig_1200	13	1993549	1993478	Trp	CCA	0	0	29.8	pseudo
contig_1200	14	1706463	1706395	Arg	CCG	0	0	38.5	pseudo
contig_1200	15	1531677	1531601	Undet	NNN	0	0	31.6	pseudo
contig_1200	16	1478072	1477994	Asp	GTC	0	0	22.3	pseudo
contig_1200	17	1152703	1152634	Gly	TCC	0	0	27.4	pseudo
contig_1200	18	1151400	1151332	Arg	TCT	0	0	21.3	pseudo
contig_1200	19	1098255	1098187	Gly	TCC	0	0	30.5	pseudo
contig_1200	20	1042432	1042355	Glu	TTC	0	0	22.5	pseudo
contig_1200	21	788221	788153	Gly	TCC	0	0	20.5	pseudo
contig_1202	1	28885	29147	Arg	CCT	28923	29099	21.6	pseudo
contig_1202	2	39781	39851	Val	TAC	0	0	21.6	pseudo
contig_1202	3	63691	63768	Trp	CCA	0	0	30.8	pseudo
contig_1202	4	104176	104241	Ser	CGA	0	0	23.5	pseudo
contig_1202	5	111942	111875	Gly	TCC	0	0	22.7	pseudo
contig_1202	6	60515	60446	Arg	CCG	0	0	29	pseudo
contig_1204	1	2340	2273	Gln	CTG	0	0	25.8	pseudo
contig_1205	1	3427	3360	Gln	CTG	0	0	25.8	pseudo
contig_1207	1	37294	37225	Undet	NNN	0	0	20.3	pseudo
contig_1214	1	50079	50147	Gln	CTG	0	0	20.1	pseudo
contig_1214	2	256062	256133	Glu	TTC	0	0	76.1
contig_1214	3	394170	394235	Arg	TCT	0	0	23	pseudo
contig_1214	4	401812	401881	Ile	TAT	0	0	29	pseudo
contig_1214	5	273353	273281	Lys	CTT	0	0	87.8
contig_1214	6	124586	124518	Glu	TTC	0	0	30.2	pseudo
contig_1214	7	42288	42218	Gly	TCC	0	0	24.1	pseudo
contig_1217	1	98348	98416	Arg	TCT	0	0	31	pseudo
contig_1217	2	168870	168938	Gly	TCC	0	0	32.2	pseudo
contig_1217	3	254728	254797	Arg	CCG	0	0	34
contig_1217	4	219187	219117	Gly	TCC	0	0	21.6	pseudo
contig_1217	5	158724	158653	Glu	TTC	0	0	21.1	pseudo
contig_1217	6	136572	136505	Gly	TCC	0	0	24.2	pseudo
contig_1217	7	96986	96911	Gly	TCC	0	0	27.5	pseudo
contig_1217	8	65376	65298	Arg	TCT	0	0	29.1	pseudo
contig_1218	1	28266	28349	Gly	TCC	0	0	20.5	pseudo
contig_1218	2	68513	68590	Gln	CTG	0	0	36.6	pseudo
contig_1218	3	176984	177052	Pro	CGG	0	0	28.2	pseudo
contig_1218	4	507616	507548	Arg	TCT	0	0	33.2	pseudo
contig_1218	5	403923	403855	Gly	TCC	0	0	24.6	pseudo
contig_1218	6	333019	332947	Arg	TCT	0	0	24.8	pseudo
contig_1218	7	305679	305611	Arg	TCT	0	0	28.9	pseudo
contig_1218	8	298641	298574	Gly	TCC	0	0	22.3	pseudo
contig_1218	9	230352	230278	Glu	TTC	0	0	22.3	pseudo
contig_1218	10	15235	15167	Glu	CTC	0	0	26.2	pseudo
contig_1219	1	9228	9296	Gly	TCC	0	0	21.1	pseudo
contig_122	1	240252	240175	Gly	TCC	0	0	20	pseudo
contig_122	2	173608	173540	Leu	AAG	0	0	20.8	pseudo
contig_122	3	136718	136650	Gly	TCC	0	0	22.8	pseudo
contig_1223	1	19761	19829	Arg	CCG	0	0	35.2	pseudo
contig_1224	1	25112	25044	Arg	CCG	0	0	33.4	pseudo
contig_1224	2	16147	16076	Arg	TCT	0	0	43.8	pseudo
contig_1225	1	181761	181829	Arg	CCG	0	0	21.8	pseudo
contig_1225	2	388504	388582	Val	AAC	0	0	26.2
contig_1225	3	559844	559914	Asn	GTT	0	0	20.9	pseudo
contig_1225	4	714220	714295	Sup	TCA	0	0	23.4	pseudo
contig_1225	5	863567	863638	Arg	TCT	0	0	28.8	pseudo
contig_1225	6	879317	879382	Arg	TCT	0	0	28.5	pseudo
contig_1225	7	882251	882332	Pro	TGG	0	0	20.2	pseudo
contig_1225	8	971990	971936	Ser	CGA	0	0	20.6	pseudo
contig_1225	9	776724	776656	Undet	NNN	0	0	22.8	pseudo
contig_1225	10	589025	588958	Arg	TCT	0	0	22.8	pseudo
contig_1225	11	313043	312971	Ala	TGC	0	0	29.1	pseudo
contig_1225	12	207400	207332	Gly	TCC	0	0	38.1	pseudo
contig_1225	13	7985	7886	Cys	GCA	7949	7922	22.3	pseudo
contig_1226	1	211235	211312	Gly	TCC	0	0	20.2	pseudo
contig_1226	2	355520	355595	Arg	TCT	0	0	26.9	pseudo
contig_1226	3	511068	511143	Gly	TCC	0	0	20.3	pseudo
contig_1226	4	602927	602995	Gly	TCC	0	0	21.8	pseudo
contig_1226	5	643166	643237	Gly	TCC	0	0	20.1	pseudo
contig_1226	6	756557	756624	Gly	TCC	0	0	21.8	pseudo
contig_1226	7	810021	810082	Sup	TCA	0	0	28.6	pseudo
contig_1226	8	1266141	1266208	Undet	NNN	0	0	28.1	pseudo
contig_1226	9	1539393	1539467	Ile	AAT	0	0	25.4	pseudo
contig_1226	10	1552096	1552164	Gly	TCC	0	0	38.8	pseudo
contig_1226	11	1658645	1658717	Gly	TCC	0	0	21.8	pseudo
contig_1226	12	1713750	1713820	Undet	NNN	0	0	25.5	pseudo
contig_1226	13	1743570	1743503	Undet	NNN	0	0	25.8	pseudo
contig_1226	14	1165044	1164945	Tyr	GTA	1165008	1164981	24.3	pseudo
contig_1226	15	1090790	1090721	Arg	TCT	0	0	30.4	pseudo
contig_1226	16	882518	882452	Gly	TCC	0	0	31.2	pseudo
contig_1226	17	871213	871145	Gly	TCC	0	0	28.2	pseudo
contig_1226	18	844060	843993	Arg	TCT	0	0	20.4	pseudo
contig_1226	19	625615	625547	Gly	TCC	0	0	23.1	pseudo
contig_1226	20	168205	168130	Arg	TCT	0	0	21.5	pseudo
contig_1227	1	2954	3030	Gly	TCC	0	0	22.8	pseudo
contig_1229	1	4000	3932	Gly	TCC	0	0	35	pseudo
contig_123	1	91792	91860	Gly	CCC	0	0	27.5	pseudo
contig_123	2	134814	134889	Gly	TCC	0	0	35.9	pseudo
contig_123	3	62281	62214	Gly	TCC	0	0	34.2	pseudo
contig_1235	1	318050	318118	Gly	TCC	0	0	24.3	pseudo
contig_1235	2	606376	606308	Arg	TCT	0	0	33	pseudo
contig_1235	3	314600	314527	Gly	ACC	0	0	21.6	pseudo
contig_1235	4	293705	293637	Gly	TCC	0	0	36.5	pseudo
contig_1235	5	288471	288404	Undet	NNN	0	0	23	pseudo
contig_1235	6	275418	275350	Gly	TCC	0	0	26.9	pseudo
contig_1235	7	167877	167806	Glu	TTC	0	0	21.3	pseudo
contig_1235	8	126000	125923	Gly	CCC	0	0	27.3	pseudo
contig_1235	9	125912	125844	Gly	CCC	0	0	30.5	pseudo
contig_1235	10	122456	122390	Gly	TCC	0	0	23	pseudo
contig_1238	1	8299	8231	Gly	TCC	0	0	27.4	pseudo
contig_124	1	165430	165508	Arg	TCT	0	0	22.6	pseudo
contig_124	2	9942	9874	Gly	TCC	0	0	31.8	pseudo
contig_125	1	19471	19546	Gly	TCC	0	0	27.7	pseudo
contig_1250	1	75787	75717	Gly	TCC	0	0	23.8	pseudo
contig_1253	1	1593	1671	Gly	TCC	0	0	30.7	pseudo
contig_1253	2	174481	174549	Arg	TCT	0	0	20.2	pseudo
contig_1253	3	303409	303478	Gly	TCC	0	0	36.1	pseudo
contig_1253	4	340624	340691	Arg	TCT	0	0	26.7	pseudo
contig_1253	5	372668	372736	Arg	TCT	0	0	26.6	pseudo
contig_1254	1	18292	18361	Sup	TCA	0	0	31.4	pseudo
contig_1255	1	101406	101490	Undet	NNN	0	0	37.6	pseudo
contig_1255	2	134547	134614	Val	TAC	0	0	22.4	pseudo
contig_1255	3	173624	173694	Gln	TTG	0	0	29.8	pseudo
contig_1255	4	280815	280891	Gly	TCC	0	0	28.7	pseudo
contig_1255	5	415833	415901	Gly	TCC	0	0	25.4	pseudo
contig_1255	6	442482	442404	Gly	TCC	0	0	21.2	pseudo
contig_1255	7	172620	172548	Gly	TCC	0	0	21.1	pseudo
contig_126	1	4234	4307	Gly	TCC	0	0	26.1	pseudo
contig_127	1	105151	105232	Glu	TTC	0	0	24.7	pseudo
contig_127	2	198078	198132	Ser	CGA	0	0	20	pseudo
contig_127	3	745466	745535	Gly	TCC	0	0	24.8	pseudo
contig_127	4	795180	795251	Asp	GTC	0	0	68
contig_127	5	802548	802615	Arg	CCG	0	0	21.7	pseudo
contig_127	6	829764	829826	Ser	CGA	0	0	24.4	pseudo
contig_127	7	1060560	1060630	Undet	NNN	0	0	24.6	pseudo
contig_127	8	915366	915297	Arg	TCT	0	0	28.8	pseudo
contig_127	9	596776	596695	Ser	TGA	0	0	87.6
contig_127	10	590578	590512	Glu	TTC	0	0	24.1	pseudo
contig_127	11	339308	339241	Undet	NNN	0	0	21	pseudo
contig_127	12	234773	234707	Gly	TCC	0	0	21.6	pseudo
contig_127	13	165740	165661	Undet	NNN	0	0	34.1	pseudo
contig_127	14	155350	155280	Gly	ACC	0	0	30.1	pseudo
contig_127	15	39865	39794	Sup	TCA	0	0	20.6	pseudo
contig_128	1	14676	14748	Thr	TGT	0	0	83.5
contig_128	2	17462	17385	Arg	CCG	0	0	20	pseudo
contig_128	3	10955	10883	Thr	TGT	0	0	83.5
contig_129	1	11499	11577	Gly	TCC	0	0	23.7	pseudo
contig_129	2	536664	536745	Gly	ACC	0	0	44	pseudo
contig_129	3	590360	590426	Arg	TCT	0	0	26.5	pseudo
contig_129	4	795417	795485	Gly	TCC	0	0	41.2	pseudo
contig_129	5	810290	810356	Arg	TCT	0	0	29.8	pseudo
contig_129	6	1082357	1082423	Arg	TCT	0	0	26	pseudo
contig_129	7	1458053	1458120	Arg	CCG	0	0	21.3	pseudo
contig_129	8	1741482	1741414	Gly	TCC	0	0	37.8	pseudo
contig_129	9	1732358	1732290	Gly	TCC	0	0	32.7	pseudo
contig_129	10	1654260	1654192	Gly	TCC	0	0	36.5	pseudo
contig_129	11	1545988	1545922	Ser	CGA	0	0	30.4	pseudo
contig_129	12	1402905	1402837	Gly	TCC	0	0	28.5	pseudo
contig_129	13	1090070	1090002	Gly	TCC	0	0	20.7	pseudo
contig_129	14	1072238	1072171	Undet	NNN	0	0	23.5	pseudo
contig_129	15	968022	967944	Arg	TCT	0	0	21.9	pseudo
contig_129	16	824347	824284	Ser	AGA	0	0	24.5	pseudo
contig_129	17	389163	389088	Gly	TCC	0	0	34.9	pseudo
contig_129	18	215519	215450	Gly	TCC	0	0	22.1	pseudo
contig_129	19	206661	206593	Arg	TCG	0	0	27.4	pseudo
contig_129	20	20083	20006	Arg	TCT	0	0	41.7	pseudo
contig_131	1	32882	32949	Gly	TCC	0	0	20	pseudo
contig_131	2	232444	232525	Sup	TCA	0	0	29.8	pseudo
contig_131	3	271150	271218	Arg	TCT	0	0	25.4	pseudo
contig_131	4	322680	322616	Gly	TCC	0	0	22.3	pseudo
contig_131	5	254437	254357	Gly	TCC	0	0	34.2	pseudo
contig_131	6	253593	253522	Ser	ACT	0	0	20.6	pseudo
contig_131	7	21420	21353	Undet	NNN	0	0	35.2	pseudo
contig_1329	1	208062	208128	Undet	NNN	0	0	24.7	pseudo
contig_1329	2	244276	244357	Arg	TCT	0	0	24.7	pseudo
contig_1329	3	260966	261038	Gly	TCC	0	0	28.5	pseudo
contig_1329	4	488071	488153	Arg	TCT	0	0	27.2	pseudo
contig_1329	5	695737	695804	Undet	NNN	0	0	27.1	pseudo
contig_1329	6	71706	71630	Gly	TCC	0	0	20.3	pseudo
contig_135	1	13668	13600	Gly	TCC	0	0	34	pseudo
contig_1352	1	230351	230419	Gly	TCC	0	0	26	pseudo
contig_1352	2	641983	642053	Gly	TCC	0	0	29.8	pseudo
contig_1352	3	1357158	1357225	Undet	NNN	0	0	31.9	pseudo
contig_1352	4	1562226	1562294	Arg	CCG	0	0	32.3	pseudo
contig_1352	5	1587195	1587272	Gly	TCC	0	0	28.7	pseudo
contig_1352	6	1812305	1812377	Trp	CCA	1812340	1812344	23.3
contig_1352	7	1619897	1619829	Gly	TCC	0	0	22	pseudo
contig_1352	8	1143966	1143893	Gly	TCC	0	0	21.4	pseudo
contig_1352	9	711574	711503	Gly	TCC	0	0	29.2	pseudo
contig_1352	10	660268	660192	Gly	TCC	0	0	22.1	pseudo
contig_136	1	99658	99729	Gly	TCC	0	0	20.3	pseudo
contig_136	2	122434	122512	Arg	TCT	0	0	35.2	pseudo
contig_136	3	184023	184090	Arg	CCG	0	0	23.5	pseudo
contig_136	4	172609	172546	Ser	CGA	0	0	29.7
contig_136	5	161375	161307	Gly	TCC	0	0	29.8	pseudo
contig_136	6	154988	154917	Trp	CCA	0	0	74.2
contig_136	7	153409	153335	Arg	TCT	0	0	27.4	pseudo
contig_136	8	99547	99479	Gly	ACC	0	0	26.2	pseudo
contig_1369	1	1555168	1555235	Arg	CCG	0	0	28.3	pseudo
contig_1369	2	1673738	1673802	Gly	TCC	0	0	25	pseudo
contig_1369	3	1838610	1838682	Lys	TTT	0	0	84.3
contig_1369	4	1850949	1851013	Gly	TCC	0	0	27.6	pseudo
contig_1369	5	2177499	2177572	Gly	TCC	0	0	31.9	pseudo
contig_1369	6	2230305	2230376	Gly	TCC	0	0	34.9	pseudo
contig_1369	7	2241676	2241597	Gly	TCC	0	0	35.8	pseudo
contig_1369	8	2101829	2101761	Leu	TAG	0	0	26.4	pseudo
contig_1369	9	1923741	1923668	Thr	AGT	0	0	82.5
contig_1369	10	1653428	1653361	Gly	TCC	0	0	29.6	pseudo
contig_1369	11	1067737	1067666	Gly	TCC	0	0	29.2	pseudo
contig_1369	12	871951	871883	Gly	TCC	0	0	22.7	pseudo
contig_1369	13	815626	815558	Gly	TCC	0	0	37.7	pseudo
contig_1369	14	661728	661661	Gly	TCC	0	0	29.4	pseudo
contig_1369	15	281912	281844	Gly	TCC	0	0	38	pseudo
contig_137	1	416522	416593	Gly	TCC	0	0	35.4	pseudo
contig_137	2	452215	452283	Gly	TCC	0	0	24.2	pseudo
contig_137	3	911985	912055	Gly	TCC	0	0	31.7	pseudo
contig_137	4	1052574	1052644	Arg	TCT	0	0	22.5	pseudo
contig_137	5	1109601	1109679	Glu	TTC	0	0	26.3	pseudo
contig_137	6	1114394	1114462	Arg	TCT	0	0	21.2	pseudo
contig_137	7	1207083	1207015	Gly	TCC	0	0	37	pseudo
contig_137	8	1179950	1179876	Gln	TTG	1179917	1179914	22.1	pseudo
contig_137	9	1092117	1092050	Arg	TCT	0	0	21.7	pseudo
contig_137	10	1019899	1019833	Undet	NNN	0	0	21.5	pseudo
contig_137	11	952219	952151	Ile	TAT	0	0	30.1	pseudo
contig_137	12	867696	867629	Gly	TCC	0	0	31.5	pseudo
contig_137	13	778715	778644	Gly	TCC	0	0	22.9	pseudo
contig_137	14	673731	673657	Gly	TCC	0	0	26.2	pseudo
contig_137	15	652283	652207	Arg	TCT	0	0	21.4	pseudo
contig_137	16	464188	464112	Gly	TCC	0	0	20.1	pseudo
contig_137	17	321418	321346	Gly	TCC	0	0	40.3	pseudo
contig_137	18	293108	293037	Gln	CTG	0	0	61.6
contig_1379	1	49331	49399	Arg	TCT	0	0	25.8	pseudo
contig_1379	2	128818	128887	Gly	TCC	0	0	28.1	pseudo
contig_1379	3	164730	164801	Gly	TCC	0	0	39.3	pseudo
contig_1379	4	300267	300335	Gly	TCC	0	0	24.3	pseudo
contig_1379	5	302308	302376	Glu	TTC	0	0	23.9	pseudo
contig_1379	6	326956	327025	Lys	TTT	0	0	35.3	pseudo
contig_1379	7	340483	340565	Gly	TCC	0	0	28.5	pseudo
contig_1379	8	286479	286412	Gly	TCC	0	0	22.4	pseudo
contig_1379	9	145067	144992	Glu	TTC	0	0	21.7
contig_1379	10	104297	104229	Gly	TCC	0	0	20.9	pseudo
contig_1380	1	38881	38813	Gly	TCC	0	0	20.9	pseudo
contig_1381	1	19065	19133	Gly	TCC	0	0	20.9	pseudo
contig_1383	1	31796	31864	Undet	NNN	0	0	20.5	pseudo
contig_1383	2	15993	15926	Gly	TCC	0	0	22.4	pseudo
contig_1386	1	55515	55447	Arg	TCT	0	0	22.6	pseudo
contig_1386	2	14572	14504	Arg	TCT	0	0	33.3	pseudo
contig_1386	3	4624	4557	Sup	TCA	0	0	20.5	pseudo
contig_139	1	48012	47941	Gly	TCC	0	0	20.9	pseudo
contig_1394	1	160128	160196	Gly	TCC	0	0	31.8	pseudo
contig_1394	2	328972	328903	Undet	NNN	0	0	24.2	pseudo
contig_1394	3	235674	235607	Gly	TCC	0	0	31.7	pseudo
contig_1396	1	76734	76808	Arg	CCG	0	0	25.2	pseudo
contig_1396	2	239933	240009	Arg	TCT	0	0	23.2	pseudo
contig_1396	3	477851	477784	Arg	TCT	0	0	30.6	pseudo
contig_1396	4	315164	315096	Gly	TCC	0	0	20.6	pseudo
contig_1396	5	242279	242202	Gly	TCC	0	0	20	pseudo
contig_1396	6	161051	160984	Gly	TCC	0	0	25	pseudo
contig_1397	1	20596	20529	Ser	ACT	0	0	22	pseudo
contig_1397	2	1204	1136	Gly	TCC	0	0	31.8	pseudo
contig_1398	1	19718	19650	Gly	TCC	0	0	31.8	pseudo
contig_140	1	49195	49124	Gly	TCC	0	0	23.5	pseudo
contig_1401	1	153168	153237	Arg	TCT	0	0	37.1	pseudo
contig_1401	2	124047	123960	Arg	TCT	0	0	21.8	pseudo
contig_1407	1	16045	16112	Arg	TCT	0	0	23.9	pseudo
contig_1407	2	45817	45752	Gly	TCC	0	0	20.4
contig_1411	1	17731	17664	Val	TAC	0	0	24.1	pseudo
contig_1419	1	343	424	Gly	TCC	0	0	21.2	pseudo
contig_1420	1	15711	15642	Gly	TCC	0	0	24.1	pseudo
contig_1422	1	596167	596233	Ser	CGA	0	0	24.3	pseudo
contig_1422	2	797236	797299	Undet	NNN	0	0	22	pseudo
contig_1422	3	1394094	1394165	Gly	TCC	0	0	24	pseudo
contig_1422	4	1647951	1648020	Arg	TCT	0	0	23.7	pseudo
contig_1422	5	1725105	1725177	Ile	TAT	0	0	42.6	pseudo
contig_1422	6	1923647	1923716	Gly	TCC	0	0	38.4	pseudo
contig_1422	7	2203495	2203566	Glu	TTC	0	0	34.5	pseudo
contig_1422	8	2227208	2227281	Gly	TCC	0	0	27.7	pseudo
contig_1422	9	2261815	2261892	Arg	TCT	0	0	28	pseudo
contig_1422	10	2289670	2289735	Gly	TCC	0	0	22.8	pseudo
contig_1422	11	2599396	2599463	Arg	CCG	0	0	20.2	pseudo
contig_1422	12	2508258	2508189	Gly	TCC	0	0	21.9	pseudo
contig_1422	13	2403517	2403449	Arg	TCT	0	0	36.8	pseudo
contig_1422	14	2210451	2210373	Arg	TCT	0	0	24	pseudo
contig_1422	15	2131952	2131875	Gly	TCC	0	0	21.9	pseudo
contig_1422	16	2123311	2123240	Asn	ATT	0	0	67.1
contig_1422	17	2122709	2122636	Undet	NNN	0	0	37.6	pseudo
contig_1422	18	1980811	1980735	Gly	TCC	0	0	21.5	pseudo
contig_1422	19	1962542	1962475	Undet	NNN	0	0	31.7	pseudo
contig_1422	20	1937886	1937809	Undet	NNN	0	0	24.8	pseudo
contig_1422	21	1928556	1928488	Gly	TCC	0	0	22.8	pseudo
contig_1422	22	1851671	1851597	Gln	CTG	0	0	22.7	pseudo
contig_1422	23	1827378	1827302	Ala	TGC	0	0	22.2	pseudo
contig_1422	24	1659192	1659124	Val	TAC	0	0	35.9	pseudo
contig_1422	25	1634858	1634790	Gly	TCC	0	0	41.4	pseudo
contig_1422	26	1337829	1337761	Gly	TCC	0	0	26.2	pseudo
contig_1422	27	1294982	1294914	Gly	TCC	0	0	26.1	pseudo
contig_1422	28	925971	925903	Arg	TCT	0	0	24	pseudo
contig_1422	29	786207	786139	Arg	CCG	0	0	30.1	pseudo
contig_1422	30	662899	662831	Gly	TCC	0	0	36	pseudo
contig_1422	31	436912	436844	Gly	TCC	0	0	27	pseudo
contig_1422	32	374560	374491	Gly	TCC	0	0	26.5	pseudo
contig_1422	33	182883	182811	Ile	TAT	0	0	31.9
contig_1427	1	48091	48022	Gly	TCC	0	0	29	pseudo
contig_1427	2	1655	1596	Gly	TCC	0	0	20.1	pseudo
contig_1430	1	68826	68908	Gly	TCC	0	0	35.6	pseudo
contig_1445	1	8976	8907	Gly	TCC	0	0	39.3	pseudo
contig_145	1	88052	88120	Gly	TCC	0	0	20.7	pseudo
contig_145	2	166859	166926	Gly	ACC	0	0	20.3	pseudo
contig_145	3	210186	210254	Gly	TCC	0	0	26.2	pseudo
contig_145	4	643599	643670	Gly	TCC	0	0	27.2	pseudo
contig_145	5	666326	666398	Undet	NNN	0	0	25.5	pseudo
contig_145	6	794362	794440	Arg	TCT	0	0	25.3	pseudo
contig_145	7	871521	871598	Sup	CTA	0	0	22.6	pseudo
contig_145	8	815866	815785	Arg	TCT	0	0	32	pseudo
contig_145	9	612699	612631	Gly	TCC	0	0	27.3	pseudo
contig_145	10	508532	508449	Arg	TCT	0	0	33.2	pseudo
contig_145	11	466332	466258	Gly	TCC	0	0	22.1	pseudo
contig_145	12	353060	352993	Gly	ACC	0	0	23.4	pseudo
contig_145	13	321888	321809	Arg	TCT	0	0	21.6	pseudo
contig_145	14	290887	290810	Arg	TCT	0	0	21.4	pseudo
contig_145	15	126227	126159	Gly	TCC	0	0	21.6	pseudo
contig_145	16	21719	21653	Gly	ACC	0	0	23.9	pseudo
contig_145	17	17347	17282	Gly	TCC	0	0	24.9	pseudo
contig_1451	1	354017	354085	Gly	CCC	0	0	21.6	pseudo
contig_1467	1	5945	6012	Gly	TCC	0	0	20.3	pseudo
contig_1468	1	462733	462801	Ala	TGC	0	0	32.2	pseudo
contig_1468	2	671077	671146	Undet	NNN	0	0	24.5	pseudo
contig_1468	3	487005	486936	Pro	TGG	0	0	26.6	pseudo
contig_1468	4	329689	329614	Gly	TCC	0	0	28	pseudo
contig_1468	5	245308	245235	Ile	AAT	0	0	82.6
contig_1468	6	200588	200520	Gly	TCC	0	0	21.8	pseudo
contig_1468	7	35589	35521	Gly	TCC	0	0	30.8	pseudo
contig_1475	1	331676	331755	Gly	TCC	0	0	32	pseudo
contig_1475	2	489011	489085	Arg	TCG	0	0	32.5	pseudo
contig_1475	3	504503	504578	Undet	NNN	0	0	22.3	pseudo
contig_1475	4	120067	119999	Gly	TCC	0	0	23.5	pseudo
contig_1475	5	101602	101534	Gly	TCC	0	0	36.2	pseudo
contig_1479	1	96387	96322	Gly	TCC	0	0	28.1	pseudo
contig_1479	2	66367	66299	Arg	TCT	0	0	20	pseudo
contig_1481	1	16572	16637	Gly	TCC	0	0	37.4	pseudo
contig_1481	2	39358	39426	Arg	TCT	0	0	20	pseudo
contig_1484	1	136213	136132	Lys	TTT	0	0	38.8
contig_1484	2	85285	85216	Gly	TCC	0	0	23.3	pseudo
contig_1487	1	88622	88695	Arg	TCT	0	0	20.2	pseudo
contig_1487	2	41921	41849	Ala	AGC	0	0	55.6
contig_1487	3	38483	38411	Ala	AGC	0	0	42.8
contig_1490	1	24477	24546	Arg	TCG	0	0	34.3	pseudo
contig_1490	2	30651	30725	Arg	TCT	0	0	21.7	pseudo
contig_1498	1	119722	119647	Undet	NNN	0	0	26.4	pseudo
contig_1498	2	36606	36539	Glu	TTC	0	0	25.2	pseudo
contig_1498	3	12293	12224	Ala	TGC	0	0	26.6	pseudo
contig_1502	1	7515	7582	Undet	NNN	0	0	22.7	pseudo
contig_1507	1	95177	95256	Undet	NNN	0	0	33.8	pseudo
contig_1507	2	600175	600107	Gly	TCC	0	0	23.5	pseudo
contig_1507	3	481053	480984	Gly	TCC	0	0	30.9	pseudo
contig_1507	4	44168	44097	Glu	CTC	0	0	73.6
contig_1507	5	42368	42298	Glu	CTC	0	0	36.6	pseudo
contig_1507	6	41728	41657	Glu	CTC	0	0	73.6
contig_1507	7	41292	41221	Glu	CTC	0	0	73.6
contig_1507	8	26796	26725	Glu	CTC	0	0	73.6
contig_1514	1	82301	82372	His	GTG	0	0	61.2
contig_1514	2	236095	236166	Undet	NNN	0	0	38	pseudo
contig_1514	3	239638	239718	Arg	TCT	0	0	26.9	pseudo
contig_1514	4	296520	296588	Gln	CTG	0	0	33.9	pseudo
contig_1514	5	470813	470879	Gly	TCC	0	0	21.6	pseudo
contig_1514	6	532696	532764	Gly	CCC	0	0	22.5	pseudo
contig_1514	7	742245	742313	Arg	TCT	0	0	32.2	pseudo
contig_1514	8	784863	784796	Arg	TCT	0	0	27	pseudo
contig_1514	9	734449	734377	Arg	CCT	0	0	65.7
contig_1514	10	584307	584236	Gly	TCC	0	0	34.9	pseudo
contig_1514	11	556599	556522	Gly	TCC	0	0	21.9	pseudo
contig_1514	12	479135	479067	Arg	TCT	0	0	24.5	pseudo
contig_1514	13	422409	422333	Arg	TCT	0	0	21.7	pseudo
contig_1514	14	409882	409812	Glu	TTC	0	0	31.5	pseudo
contig_1514	15	381559	381492	Ile	TAT	0	0	27.3	pseudo
contig_1514	16	372795	372727	Gly	TCC	0	0	32.9	pseudo
contig_1514	17	352771	352702	Ser	CGA	0	0	23.5	pseudo
contig_1514	18	316908	316840	Arg	TCT	0	0	23.3	pseudo
contig_1514	19	172748	172680	Glu	TTC	0	0	29.4	pseudo
contig_1514	20	147947	147873	Arg	TCT	0	0	20.8	pseudo
contig_1517	1	2902	2972	Arg	TCT	0	0	20.8	pseudo
contig_1517	2	438253	438323	Gly	TCC	0	0	25.7	pseudo
contig_1517	3	722274	722344	Arg	TCT	0	0	20.1	pseudo
contig_1517	4	626744	626667	Arg	CCG	0	0	20.8	pseudo
contig_1517	5	514089	514008	Arg	TCT	0	0	21.2	pseudo
contig_1517	6	162234	162157	Gly	TCC	0	0	40.7	pseudo
contig_152	1	111589	111657	Gly	TCC	0	0	38.5	pseudo
contig_152	2	111073	111005	Arg	TCT	0	0	30	pseudo
contig_1521	1	7341	7409	Gly	TCC	0	0	25.6	pseudo
contig_1527	1	18447	18371	Gly	ACC	0	0	29.3	pseudo
contig_1527	2	18239	18171	Gly	TCC	0	0	46.1	pseudo
contig_1527	3	13414	13345	Arg	TCT	0	0	32.4	pseudo
contig_1529	1	427008	427076	Undet	NNN	0	0	21.7	pseudo
contig_1529	2	353092	353025	Undet	NNN	0	0	27.6	pseudo
contig_153	1	135737	135805	Gly	ACC	0	0	38.5	pseudo
contig_153	2	306248	306316	Gln	CTG	0	0	25.6	pseudo
contig_153	3	507803	507872	Arg	CCT	0	0	27.1	pseudo
contig_153	4	533942	534010	Gly	TCC	0	0	32.1	pseudo
contig_153	5	355734	355657	Ala	TGC	0	0	24	pseudo
contig_1540	1	98231	98164	Gly	TCC	0	0	21.1	pseudo
contig_1541	1	11538	11609	Undet	NNN	0	0	23.2	pseudo
contig_1541	2	123398	123469	Arg	TCT	0	0	32.6	pseudo
contig_1541	3	170102	170168	Gly	TCC	0	0	23	pseudo
contig_1541	4	36419	36351	Gly	TCC	0	0	40.8	pseudo
contig_1541	5	7811	7743	Trp	CCA	0	0	20.1	pseudo
contig_1545	1	530549	530481	Gly	TCC	0	0	32.2	pseudo
contig_1545	2	54434	54362	Phe	GAA	0	0	88.9
contig_1549	1	188125	188193	Glu	TTC	0	0	20.8	pseudo
contig_1549	2	274019	274074	Undet	NNN	0	0	20.7	pseudo
contig_1549	3	305874	305950	Arg	TCT	0	0	33.5	pseudo
contig_1549	4	339195	339263	Arg	TCT	0	0	39	pseudo
contig_1549	5	372492	372561	Arg	TCT	0	0	36.5	pseudo
contig_1549	6	493560	493631	Gly	TCC	0	0	34.4	pseudo
contig_1549	7	110414	110346	Gly	TCC	0	0	22.3	pseudo
contig_1549	8	74051	73976	Gly	TCC	0	0	21.3	pseudo
contig_155	1	42800	42719	Arg	TCT	0	0	25.7	pseudo
contig_1552	1	63398	63469	Arg	CCT	0	0	23.6	pseudo
contig_1552	2	252177	252247	Arg	CCG	0	0	20.7	pseudo
contig_1552	3	338309	338377	Gly	TCC	0	0	29.7	pseudo
contig_1552	4	405232	405302	Gly	TCC	0	0	24.4	pseudo
contig_1552	5	691466	691535	Gly	TCC	0	0	25.3	pseudo
contig_1552	6	779739	779817	Gln	CTG	0	0	20.4	pseudo
contig_1552	7	948806	948882	Arg	TCT	0	0	21.8	pseudo
contig_1552	8	1019548	1019627	Undet	NNN	0	0	20.2	pseudo
contig_1552	9	1119874	1119944	Arg	CCT	1119906	1119908	23.3	pseudo
contig_1552	10	1232920	1232993	Gly	TCC	0	0	45.4
contig_1552	11	1272781	1272713	Gln	CTG	0	0	29.2	pseudo
contig_1552	12	1213974	1213906	Arg	CCT	0	0	30	pseudo
contig_1552	13	1174761	1174693	Arg	TCT	0	0	28.6	pseudo
contig_1552	14	1126445	1126377	Trp	CCA	0	0	20.1	pseudo
contig_1552	15	886440	886371	Gly	TCC	0	0	36.2	pseudo
contig_1552	16	699330	699268	Undet	NNN	0	0	28	pseudo
contig_1552	17	654883	654816	Gly	TCC	0	0	29	pseudo
contig_1552	18	572931	572859	Gln	TTG	0	0	23.9	pseudo
contig_1552	19	554715	554651	Arg	CCT	0	0	20	pseudo
contig_1552	20	539637	539575	Gly	TCC	0	0	33.4
contig_1552	21	509032	508947	Gly	TCC	0	0	22	pseudo
contig_1552	22	492924	492847	Arg	TCT	0	0	36.2	pseudo
contig_1552	23	448435	448367	Ser	CGA	0	0	32.6	pseudo
contig_1552	24	375378	375296	Gly	TCC	0	0	21.3	pseudo
contig_1552	25	181400	181331	Glu	TTC	0	0	29.6	pseudo
contig_1552	26	135309	135234	Arg	TCT	0	0	31.7	pseudo
contig_1552	27	108043	107973	Arg	TCG	0	0	26.8	pseudo
contig_1554	1	67440	67508	Gly	TCC	0	0	34.8	pseudo
contig_1554	2	136466	136534	Gly	TCC	0	0	31.2	pseudo
contig_1554	3	85707	85639	Arg	TCT	0	0	24.3	pseudo
contig_1556	1	181828	181898	Arg	TCT	0	0	21.1	pseudo
contig_1556	2	497315	497383	Sup	TCA	0	0	20.3	pseudo
contig_1556	3	668432	668507	Undet	NNN	0	0	22.1	pseudo
contig_1556	4	697547	697480	Arg	TCT	0	0	31.1	pseudo
contig_1556	5	224089	224020	Undet	NNN	0	0	24.2	pseudo
contig_1556	6	155074	155001	Gly	TCC	0	0	33.3	pseudo
contig_1556	7	56857	56790	Gly	TCC	0	0	36.2	pseudo
contig_156	1	32967	33035	Glu	TTC	0	0	27.1	pseudo
contig_156	2	191018	191078	Gly	TCC	0	0	26
contig_1564	1	3141	3070	Gly	TCC	0	0	21.7	pseudo
contig_1567	1	18490	18555	Ser	TGA	0	0	37.4	pseudo
contig_1568	1	15085	15150	Ser	TGA	0	0	37.4	pseudo
contig_1571	1	21390	21472	Gly	TCC	0	0	21.4	pseudo
contig_1571	2	71085	71000	Gly	TCC	0	0	22.2	pseudo
contig_1579	1	5619	5687	Gly	TCC	0	0	26.2	pseudo
contig_1579	2	221067	221139	Phe	GAA	0	0	88.9
contig_1579	3	141141	141073	Gly	TCC	0	0	36.5	pseudo
contig_1585	1	282097	282036	Gly	TCC	0	0	25.1
contig_1589	1	189921	189990	Thr	TGT	0	0	24.9	pseudo
contig_1589	2	302251	302320	Arg	TCT	0	0	33.3	pseudo
contig_1589	3	382865	382933	Glu	TTC	0	0	24	pseudo
contig_1589	4	403309	403375	Gly	TCC	0	0	21.3	pseudo
contig_1592	1	14926	15008	Gly	TCC	0	0	24.2	pseudo
contig_1597	1	13552	13619	Undet	NNN	0	0	28.1	pseudo
contig_1599	1	237516	237594	Undet	NNN	0	0	27.7	pseudo
contig_1599	2	239750	239815	Gly	TCC	0	0	31.6	pseudo
contig_1599	3	360266	360346	Gly	TCC	0	0	20.6	pseudo
contig_1599	4	34958	34891	Gly	TCC	0	0	33.2	pseudo
contig_1601	1	17517	17444	Gly	TCC	0	0	35.7	pseudo
contig_1604	1	219479	219552	Gly	TCC	0	0	29.4	pseudo
contig_1604	2	555741	555809	Arg	TCT	0	0	31	pseudo
contig_1604	3	620842	620771	Gly	TCC	0	0	46.7	pseudo
contig_1604	4	453649	453581	Gly	TCC	0	0	36.2	pseudo
contig_1604	5	422128	422051	Arg	TCT	0	0	36.8	pseudo
contig_1604	6	312114	312043	Gln	CTG	0	0	31.1	pseudo
contig_1604	7	198673	198602	Gly	TCC	0	0	30.9	pseudo
contig_1604	8	116054	115985	Phe	AAA	0	0	35.7
contig_1604	9	91172	91103	Gly	TCC	0	0	32	pseudo
contig_1604	10	7738	7666	Ile	TAT	0	0	25.2	pseudo
contig_1606	1	56299	56367	Gly	TCC	0	0	31.9	pseudo
contig_161	1	242473	242541	Gly	TCC	0	0	23.1	pseudo
contig_161	2	290070	290135	Arg	TCT	0	0	25.4	pseudo
contig_161	3	414886	414954	Gly	TCC	0	0	28	pseudo
contig_161	4	481934	482002	Gly	CCC	0	0	42.8	pseudo
contig_161	5	489535	489603	Gly	TCC	0	0	22.3	pseudo
contig_161	6	637059	637136	Arg	TCT	0	0	21.3	pseudo
contig_161	7	668049	668114	Gly	TCC	0	0	21.9	pseudo
contig_161	8	869819	869892	Gly	TCC	0	0	39.7	pseudo
contig_161	9	938497	938567	Gly	TCC	0	0	30.5	pseudo
contig_161	10	974310	974378	Trp	CCA	0	0	26.6	pseudo
contig_161	11	1288947	1289015	Gln	CTG	0	0	20.7	pseudo
contig_161	12	1849976	1850044	Arg	TCT	0	0	36.2	pseudo
contig_161	13	1856756	1856833	Arg	TCT	0	0	34.6	pseudo
contig_161	14	2104341	2104273	Gly	TCC	0	0	28.9	pseudo
contig_161	15	2022791	2022723	Lys	TTT	0	0	20	pseudo
contig_161	16	1583222	1583149	Gly	TCC	0	0	28.2	pseudo
contig_161	17	1381186	1381118	Arg	TCT	0	0	27.8	pseudo
contig_161	18	1282842	1282771	Gly	TCC	0	0	25.9	pseudo
contig_161	19	1216150	1216073	Gly	TCC	0	0	23.4	pseudo
contig_161	20	725886	725818	Gly	TCC	0	0	31.2	pseudo
contig_161	21	449755	449683	Gly	TCC	0	0	24.3	pseudo
contig_161	22	374388	374318	Gly	TCC	0	0	23.2	pseudo
contig_161	23	297400	297332	Ser	ACT	0	0	30.8	pseudo
contig_161	24	250499	250427	Undet	NNN	0	0	27.9	pseudo
contig_161	25	144599	144532	Gly	TCC	0	0	26.5	pseudo
contig_161	26	35609	35545	Arg	TCT	0	0	25.1	pseudo
contig_1610	1	83156	83224	Arg	TCT	0	0	26.4	pseudo
contig_1618	1	63063	63143	Gly	TCC	0	0	38.9	pseudo
contig_1618	2	35471	35398	Gly	TCC	0	0	30.7	pseudo
contig_1619	1	9430	9507	Arg	TCT	0	0	36.8	pseudo
contig_1619	2	24313	24245	Arg	TCT	0	0	21.9	pseudo
contig_1620	1	500	568	Arg	TCT	0	0	31	pseudo
contig_1621	1	380	448	Arg	TCT	0	0	30.4	pseudo
contig_1622	1	12787	12710	Gly	TCC	0	0	40.4	pseudo
contig_163	1	37949	38017	Glu	TTC	0	0	30	pseudo
contig_163	2	866861	866929	Gly	TCC	0	0	36.5	pseudo
contig_163	3	904797	904868	Sup	TTA	0	0	29.9	pseudo
contig_163	4	960248	960316	Arg	TCT	0	0	23.8	pseudo
contig_163	5	981782	981854	Gly	TCC	0	0	26.7	pseudo
contig_163	6	996060	996132	Gly	TCC	0	0	26	pseudo
contig_163	7	1402788	1402854	Gly	TCC	0	0	21.9	pseudo
contig_163	8	1447874	1447946	Glu	TTC	0	0	25.6	pseudo
contig_163	9	1438964	1438891	Gly	TCC	0	0	21.6	pseudo
contig_163	10	1344913	1344845	Gly	TCC	0	0	27.7	pseudo
contig_163	11	1344143	1344080	Undet	NNN	0	0	23	pseudo
contig_163	12	933347	933279	Gly	TCC	0	0	41	pseudo
contig_163	13	706389	706330	Gly	TCC	0	0	31.4
contig_163	14	689234	689163	Gly	TCC	0	0	42.1	pseudo
contig_163	15	541765	541686	Gly	TCC	0	0	37.2	pseudo
contig_163	16	148395	148325	Gly	TCC	0	0	24.7	pseudo
contig_163	17	83777	83709	Arg	TCT	0	0	28.1	pseudo
contig_163	18	52128	52060	Gly	TCC	0	0	30.7	pseudo
contig_1632	1	360504	360575	Arg	TCT	0	0	27.4	pseudo
contig_1632	2	65305	65237	Arg	TCT	0	0	23.5	pseudo
contig_1632	3	59419	59345	Glu	TTC	0	0	23.3	pseudo
contig_1635	1	9183	9254	Arg	TCT	0	0	28.4	pseudo
contig_1639	1	38803	38731	Arg	CCG	0	0	31.7	pseudo
contig_164	1	9748	9670	Gly	TCC	0	0	29.2	pseudo
contig_1640	1	6012	5943	Gly	TCC	0	0	28.2	pseudo
contig_1641	1	24237	24305	Glu	TTC	0	0	24.7	pseudo
contig_1641	2	322918	322990	Arg	TCT	0	0	23.9	pseudo
contig_1641	3	678299	678367	Arg	TCT	0	0	24.5	pseudo
contig_1641	4	836913	836841	Gly	TCC	0	0	22.8	pseudo
contig_1641	5	749492	749421	Gly	TCC	0	0	32.8	pseudo
contig_1641	6	544768	544700	Gly	TCC	0	0	27.8	pseudo
contig_1641	7	413404	413337	Arg	TCT	0	0	38	pseudo
contig_1641	8	204224	204153	Arg	TCT	0	0	23.9	pseudo
contig_1641	9	62403	62334	Gly	TCC	0	0	28.2	pseudo
contig_1646	1	82220	82288	Gly	TCC	0	0	21.5	pseudo
contig_1646	2	167204	167272	Gly	TCC	0	0	32	pseudo
contig_1646	3	605634	605698	Gly	TCC	0	0	24.5	pseudo
contig_1646	4	742883	742950	Gly	TCC	0	0	31.5	pseudo
contig_1646	5	1045328	1045396	Gly	TCC	0	0	43.3	pseudo
contig_1646	6	1087941	1088026	Tyr	GTA	1087978	1087990	65.7
contig_1646	7	1106110	1106178	Gly	TCC	0	0	34	pseudo
contig_1646	8	843685	843613	Gly	TCC	0	0	28.3	pseudo
contig_1646	9	593159	593091	Val	TAC	0	0	30.3	pseudo
contig_1646	10	569254	569183	Arg	CCG	0	0	25.9	pseudo
contig_1646	11	327604	327536	Gly	TCC	0	0	39.4	pseudo
contig_1646	12	86958	86890	Gly	TCC	0	0	28.4	pseudo
contig_1650	1	376991	377052	Ala	TGC	0	0	30.2
contig_1650	2	403954	404024	Arg	TCG	0	0	35.2	pseudo
contig_1650	3	554126	554207	Gly	TCC	0	0	28.8	pseudo
contig_1650	4	570869	570936	Gly	TCC	0	0	23.6	pseudo
contig_1650	5	667450	667525	Arg	TCT	0	0	36.7	pseudo
contig_1650	6	651856	651788	Arg	TCT	0	0	20.9	pseudo
contig_1650	7	637068	636999	Arg	CCG	0	0	23.8	pseudo
contig_1650	8	630441	630373	Arg	TCT	0	0	30.5	pseudo
contig_1650	9	624658	624587	Gly	TCC	0	0	21.2	pseudo
contig_1650	10	565734	565661	Arg	TCT	0	0	28.7	pseudo
contig_1650	11	541500	541432	Gln	CTG	0	0	21.8	pseudo
contig_1650	12	527244	527129	Cys	GCA	527201	527174	28.6	pseudo
contig_1650	13	323652	323578	Gly	TCC	0	0	27.6	pseudo
contig_1650	14	298882	298814	Gly	TCC	0	0	35.3	pseudo
contig_1650	15	289619	289548	Arg	TCT	0	0	28.4	pseudo
contig_1650	16	266131	266062	Gly	TCC	0	0	24.2	pseudo
contig_1650	17	202417	202350	Gly	TCC	0	0	20	pseudo
contig_1650	18	162086	162017	Gly	TCC	0	0	22.1	pseudo
contig_1650	19	160485	160418	Gly	TCC	0	0	22.1	pseudo
contig_1650	20	24800	24723	Gly	TCC	0	0	30.9	pseudo
contig_1650	21	14966	14900	Gly	TCC	0	0	30.4	pseudo
contig_1659	1	290226	290158	Arg	TCT	0	0	34	pseudo
contig_1667	1	21451	21519	Gly	TCC	0	0	20.7	pseudo
contig_1667	2	415093	415164	Thr	CGT	0	0	80.6
contig_1667	3	689153	689226	Gly	GCC	0	0	21.6	pseudo
contig_1667	4	704423	704490	Gly	TCC	0	0	27.8	pseudo
contig_1667	5	756056	756128	Glu	TTC	0	0	25.6	pseudo
contig_1667	6	1027036	1026925	Gly	TCC	1026999	1026965	22.3	pseudo
contig_1667	7	651851	651780	Gly	TCC	0	0	23.4	pseudo
contig_1667	8	480384	480313	Arg	TCT	0	0	26.3	pseudo
contig_1667	9	255282	255214	Arg	TCT	0	0	24	pseudo
contig_1667	10	165897	165829	Gly	TCC	0	0	22.7	pseudo
contig_1669	1	26895	26827	Gly	TCC	0	0	22.8	pseudo
contig_167	1	16051	16117	Gly	CCC	0	0	21.4	pseudo
contig_167	2	19264	19197	Gly	TCC	0	0	27	pseudo
contig_1671	1	6767	6840	Gly	TCC	0	0	21.5	pseudo
contig_1671	2	304365	304432	Gly	TCC	0	0	23.1	pseudo
contig_1671	3	622572	622641	Gly	TCC	0	0	20.6	pseudo
contig_1671	4	633759	633827	Gly	TCC	0	0	33	pseudo
contig_1671	5	708118	708182	Gly	TCC	0	0	30.2	pseudo
contig_1671	6	742026	741951	Gly	TCC	0	0	29.1	pseudo
contig_1671	7	400787	400731	Ser	CGA	0	0	20.2	pseudo
contig_1671	8	211248	211188	Asp	ATC	0	0	28.6	pseudo
contig_1671	9	64238	64162	Arg	TCG	0	0	22.1	pseudo
contig_1674	1	95501	95569	Gly	TCC	0	0	22.1	pseudo
contig_168	1	1789	1861	Leu	TAA	0	0	21.6	pseudo
contig_168	2	73392	73461	Arg	TCT	0	0	24.2	pseudo
contig_168	3	310422	310489	Gly	TCC	0	0	23.5	pseudo
contig_168	4	360105	360177	Gly	TCC	0	0	33.1	pseudo
contig_168	5	379417	379352	Glu	TTC	379381	379375	22.8	pseudo
contig_168	6	66268	66199	Arg	TCT	0	0	41.2	pseudo
contig_168	7	47383	47315	Undet	NNN	0	0	27	pseudo
contig_1685	1	2214	2146	Gly	TCC	0	0	36.2	pseudo
contig_1686	1	2107	2039	Ala	TGC	0	0	36.2	pseudo
contig_1687	1	14062	14130	Gly	TCC	0	0	22.2	pseudo
contig_169	1	53846	53913	Undet	NNN	0	0	21.2	pseudo
contig_1692	1	225615	225682	Arg	TCT	0	0	27.8	pseudo
contig_1692	2	264342	264413	Leu	TAA	264375	264378	22.8	pseudo
contig_1692	3	352052	352120	Lys	TTT	0	0	21.7	pseudo
contig_1694	1	803	870	Arg	TCT	0	0	27.8	pseudo
contig_1697	1	16148	16216	Lys	TTT	0	0	21.7	pseudo
contig_1700	1	80505	80590	Gly	ACC	0	0	21.5	pseudo
contig_1700	2	218749	218817	Gly	TCC	0	0	27.2	pseudo
contig_1700	3	239163	239234	Gly	TCC	0	0	25.7	pseudo
contig_1706	1	69933	70001	Gly	TCC	0	0	22.1	pseudo
contig_1706	2	158040	158107	Undet	NNN	0	0	22.1	pseudo
contig_1706	3	379922	379990	Gly	TCC	0	0	39.3
contig_1706	4	448683	448610	Undet	NNN	0	0	20.9	pseudo
contig_1721	1	45138	45070	Gly	TCC	0	0	22.9	pseudo
contig_1722	1	3587	3655	Gly	TCC	0	0	22.9	pseudo
contig_1729	1	130283	130351	Sup	TCA	0	0	26.5	pseudo
contig_1729	2	131130	131202	Sup	TCA	0	0	20.7	pseudo
contig_1729	3	153056	153124	Gly	TCC	0	0	22.7	pseudo
contig_1729	4	73702	73634	Gly	TCC	0	0	29.5	pseudo
contig_173	1	28601	28671	Gly	TCC	0	0	30.5	pseudo
contig_173	2	97515	97583	Gly	TCC	0	0	30.8	pseudo
contig_173	3	119292	119376	Gly	TCC	0	0	24.8	pseudo
contig_173	4	209588	209656	Gly	TCC	0	0	21.2	pseudo
contig_173	5	382668	382759	Arg	TCT	382704	382720	21.4	pseudo
contig_173	6	407711	407779	Arg	TCT	0	0	20.1	pseudo
contig_173	7	509166	509243	Gly	TCC	0	0	24.9	pseudo
contig_173	8	672542	672613	Undet	NNN	0	0	23.1	pseudo
contig_173	9	968403	968470	Arg	TCT	0	0	37.6	pseudo
contig_173	10	1002448	1002520	Gln	CTG	0	0	37.4	pseudo
contig_173	11	1080620	1080692	Arg	TCT	0	0	34.8	pseudo
contig_173	12	1228844	1228912	Gly	TCC	0	0	21.6	pseudo
contig_173	13	1354507	1354573	Undet	NNN	0	0	28.4	pseudo
contig_173	14	1364601	1364668	Gly	TCC	0	0	24.2	pseudo
contig_173	15	1720083	1720150	Arg	CCG	0	0	28	pseudo
contig_173	16	1859786	1859858	Ile	GAT	0	0	66.6
contig_173	17	1881410	1881338	Phe	GAA	0	0	88.9
contig_173	18	1876821	1876749	Phe	GAA	0	0	88.9
contig_173	19	1830800	1830732	Gly	TCC	0	0	25.7	pseudo
contig_173	20	1814120	1814043	Val	TAC	0	0	23.3	pseudo
contig_173	21	1756655	1756584	Arg	CCG	0	0	39.1	pseudo
contig_173	22	1560925	1560852	Asn	GTT	0	0	80.9
contig_173	23	1018731	1018664	Arg	TCG	0	0	26.5	pseudo
contig_173	24	977135	977064	Arg	TCT	0	0	28	pseudo
contig_173	25	818206	818134	Arg	TCT	0	0	41.3	pseudo
contig_173	26	812238	812171	Gly	TCC	0	0	27.4	pseudo
contig_173	27	398285	398213	Undet	NNN	0	0	22.6	pseudo
contig_173	28	177531	177461	Glu	TTC	0	0	43.7	pseudo
contig_173	29	2955	2877	Gly	TCC	0	0	30.1	pseudo
contig_1733	1	92652	92726	Gly	TCC	0	0	35.6	pseudo
contig_1740	1	80224	80153	Sup	TCA	0	0	20.4	pseudo
contig_1741	1	14543	14620	Gly	TCC	0	0	25.2	pseudo
contig_1743	1	2255	2322	Gly	TCC	0	0	30.2	pseudo
contig_1743	2	92399	92467	Arg	TCT	0	0	30	pseudo
contig_1743	3	91883	91815	Gly	TCC	0	0	38.5	pseudo
contig_1744	1	17625	17693	Arg	TCT	0	0	30	pseudo
contig_1744	2	17109	17041	Gly	TCC	0	0	38.5	pseudo
contig_1748	1	87053	87121	Gly	TCC	0	0	22.8	pseudo
contig_1748	2	7762	7691	Gly	TCC	0	0	21.3	pseudo
contig_1748	3	5150	5082	Gly	TCC	0	0	28.6	pseudo
contig_1749	1	107621	107694	Gly	TCC	0	0	23.7	pseudo
contig_1749	2	189866	189939	Gly	TCC	0	0	35.7	pseudo
contig_1749	3	254692	254766	Arg	CCG	0	0	25.2	pseudo
contig_1749	4	501664	501729	Gly	TCC	0	0	20.5	pseudo
contig_175	1	222732	222795	Arg	TCT	0	0	25.5	pseudo
contig_175	2	640918	640996	Glu	TTC	0	0	20.1	pseudo
contig_175	3	812119	812194	Gly	TCC	0	0	24	pseudo
contig_175	4	877935	878010	Ser	ACT	0	0	22.2	pseudo
contig_175	5	920236	920297	Gly	TCC	0	0	23.6
contig_175	6	1074137	1074207	Arg	TCT	0	0	25.1	pseudo
contig_175	7	1129148	1129216	Thr	TGT	0	0	27.2	pseudo
contig_175	8	1250891	1250960	Gly	TCC	0	0	20.3	pseudo
contig_175	9	1521994	1522075	Gly	TCC	0	0	20.3	pseudo
contig_175	10	1866182	1866253	Arg	TCT	0	0	22.6	pseudo
contig_175	11	1977471	1977539	Arg	TCT	0	0	21.6	pseudo
contig_175	12	2050820	2050888	Gly	TCC	0	0	31.4	pseudo
contig_175	13	2144729	2144799	Arg	TCT	0	0	20.1	pseudo
contig_175	14	2145017	2145087	Arg	TCT	0	0	20.1	pseudo
contig_175	15	2417923	2417994	Ala	TGC	0	0	74.4
contig_175	16	2429157	2429228	Gln	TTG	0	0	70.8
contig_175	17	2457738	2457810	Glu	TTC	0	0	21.2	pseudo
contig_175	18	2528016	2528087	Gln	TTG	0	0	70.8
contig_175	19	2547826	2547897	Gln	TTG	0	0	71.5
contig_175	20	2550770	2550841	Gln	TTG	0	0	71.5
contig_175	21	2554714	2554785	Gln	TTG	0	0	69.2
contig_175	22	2582862	2582933	Ala	TGC	0	0	74.4
contig_175	23	2583599	2583671	Ala	TGC	0	0	22.7	pseudo
contig_175	24	2923754	2923828	Arg	CCG	0	0	22.3	pseudo
contig_175	25	2977856	2977922	Gly	TCC	0	0	21.4	pseudo
contig_175	26	2997328	2997401	Lys	TTT	0	0	33.7	pseudo
contig_175	27	3001213	3001281	Gly	TCC	0	0	28	pseudo
contig_175	28	3127594	3127671	Gly	TCC	0	0	24.7	pseudo
contig_175	29	3164547	3164615	Ala	TGC	0	0	23.9	pseudo
contig_175	30	3331178	3331246	Gly	TCC	0	0	24	pseudo
contig_175	31	3361296	3361367	Undet	NNN	0	0	28	pseudo
contig_175	32	3809506	3809573	Gly	TCC	0	0	26.6	pseudo
contig_175	33	3819314	3819382	Lys	TTT	0	0	26.2	pseudo
contig_175	34	3908456	3908524	Gly	TCC	0	0	28.3	pseudo
contig_175	35	3908732	3908814	Gly	TCC	0	0	28.1	pseudo
contig_175	36	4232116	4232193	Gly	TCC	0	0	31.5	pseudo
contig_175	37	4363830	4363895	Glu	TTC	0	0	23.8	pseudo
contig_175	38	4085869	4085801	Gly	TCC	0	0	27.2	pseudo
contig_175	39	3849535	3849467	Arg	TCT	0	0	29.2	pseudo
contig_175	40	3793534	3793458	Undet	NNN	0	0	23.2	pseudo
contig_175	41	3535326	3535250	Arg	TCT	0	0	24.6	pseudo
contig_175	42	3365638	3365570	Gly	TCC	0	0	22.1	pseudo
contig_175	43	2583095	2583021	Gln	TTG	0	0	66.4
contig_175	44	2533765	2533697	Gly	TCC	0	0	26.1	pseudo
contig_175	45	2417535	2417462	Asn	GTT	0	0	80.9
contig_175	46	2268599	2268527	Arg	TCG	0	0	70.9
contig_175	47	2264643	2264571	Arg	TCG	0	0	68.9
contig_175	48	2066018	2065949	Gly	TCC	0	0	34.4	pseudo
contig_175	49	2035655	2035594	Ser	CGA	0	0	25.3	pseudo
contig_175	50	1819967	1819898	Gly	TCC	0	0	21	pseudo
contig_175	51	1440307	1440245	Undet	NNN	0	0	26.3
contig_175	52	1375737	1375669	Lys	TTT	0	0	27.8	pseudo
contig_175	53	1223679	1223611	Gly	TCC	0	0	30.7	pseudo
contig_175	54	1153179	1153118	Undet	NNN	0	0	20.3
contig_175	55	1121489	1121421	Gly	TCC	0	0	23.6	pseudo
contig_175	56	969769	969701	Gly	TCC	0	0	40	pseudo
contig_175	57	944139	944073	Val	AAC	0	0	20.4	pseudo
contig_175	58	828807	828738	Arg	TCT	0	0	23.1	pseudo
contig_175	59	176508	176440	Arg	TCT	0	0	30.7	pseudo
contig_175	60	139000	138940	Ser	CGA	0	0	24.9	pseudo
contig_175	61	87365	87304	Ile	AAT	0	0	27.1
contig_1750	1	21443	21376	Phe	AAA	0	0	27.6
contig_1753	1	141177	141100	Gly	TCC	0	0	21.2	pseudo
contig_1754	1	51514	51583	Trp	CCA	0	0	22.6	pseudo
contig_1754	2	116233	116155	Gly	TCC	0	0	25.9	pseudo
contig_1754	3	101414	101340	Gly	TCC	0	0	26.2	pseudo
contig_1756	1	11488	11555	Undet	NNN	0	0	20.1	pseudo
contig_1756	2	32507	32575	Gly	TCC	0	0	29.4	pseudo
contig_1757	1	453356	453424	Arg	CCG	0	0	20.6	pseudo
contig_1757	2	492407	492475	Gly	TCC	0	0	31.8	pseudo
contig_1757	3	752056	752124	Arg	TCT	0	0	31.2	pseudo
contig_1757	4	435699	435628	Asp	GTC	0	0	68
contig_1757	5	399567	399499	Arg	TCT	0	0	36.2	pseudo
contig_1757	6	85556	85478	Gly	TCC	0	0	36.4	pseudo
contig_176	1	278926	278860	Gly	TCC	0	0	29.7	pseudo
contig_1765	1	269001	269072	Lys	CTT	0	0	35.8	pseudo
contig_1765	2	353939	353871	Gly	TCC	0	0	32.4	pseudo
contig_1765	3	244975	244906	Gly	TCC	0	0	41.2	pseudo
contig_1765	4	185935	185854	Ser	GCT	0	0	88.4
contig_1771	1	49557	49628	Gln	TTG	0	0	71.5
contig_1771	2	59335	59395	Gly	TCC	0	0	20.8	pseudo
contig_1771	3	72422	72489	Arg	TCT	0	0	25.5	pseudo
contig_1771	4	102005	101927	Gly	TCC	0	0	20.9	pseudo
contig_1772	1	50184	50255	Gln	TTG	0	0	71.5
contig_1772	2	60302	60362	Gly	TCC	0	0	20.8	pseudo
contig_1772	3	73068	73135	Arg	TCT	0	0	25.5	pseudo
contig_1772	4	165612	165680	Arg	TCT	0	0	36.4	pseudo
contig_1772	5	102735	102655	Gly	TCC	0	0	20.6	pseudo
contig_1772	6	41863	41795	Lys	TTT	0	0	26.1	pseudo
contig_1774	1	2025	2095	Gly	TCC	0	0	20.2	pseudo
contig_1774	2	11962	12030	Arg	TCT	0	0	25	pseudo
contig_1774	3	66642	66571	Arg	TCT	0	0	22.9	pseudo
contig_1775	1	4087	4155	Arg	TCT	0	0	25	pseudo
contig_1776	1	11768	11697	Arg	TCT	0	0	22.9	pseudo
contig_1780	1	202986	203053	Gly	TCC	0	0	22.5	pseudo
contig_1807	1	29513	29581	Undet	NNN	0	0	22.1	pseudo
contig_1807	2	106552	106625	Gly	CCC	0	0	28.4	pseudo
contig_1807	3	479223	479291	Arg	TCT	0	0	27.8	pseudo
contig_1807	4	617137	617206	Glu	TTC	0	0	34.7	pseudo
contig_1807	5	750983	751049	Gly	TCC	0	0	21.2	pseudo
contig_1807	6	879907	879975	Gly	TCC	0	0	36.2	pseudo
contig_1807	7	914022	914089	Gly	TCC	0	0	20.6	pseudo
contig_1807	8	1372292	1372224	Arg	TCT	0	0	21.1	pseudo
contig_1807	9	1315233	1315165	Gly	TCC	0	0	24.4	pseudo
contig_1807	10	1150000	1149932	Gly	TCC	0	0	26.3	pseudo
contig_1807	11	1001933	1001865	Gly	TCC	0	0	24.9	pseudo
contig_1807	12	823863	823796	Gly	TCC	0	0	28.7	pseudo
contig_1807	13	808596	808529	Gly	TCC	0	0	22.4	pseudo
contig_1807	14	799878	799806	Sup	TTA	0	0	49.1	pseudo
contig_1807	15	741408	741335	Gly	CCC	0	0	23.6	pseudo
contig_1807	16	687324	687256	Sup	TCA	0	0	23.8	pseudo
contig_1807	17	666606	666538	Gly	TCC	0	0	22.9	pseudo
contig_1807	18	662211	662144	Gly	CCC	0	0	21.2	pseudo
contig_1807	19	567349	567275	Gln	CTG	0	0	28.3	pseudo
contig_1807	20	546853	546786	Undet	NNN	0	0	21.8	pseudo
contig_1807	21	383685	383622	Undet	NNN	0	0	22.4
contig_1808	1	2911	2979	Arg	TCT	0	0	20.3	pseudo
contig_1810	1	89115	89047	Glu	TTC	0	0	29.5	pseudo
contig_1811	1	317224	317296	Gly	TCC	0	0	26	pseudo
contig_1811	2	359133	359201	Gly	TCC	0	0	20	pseudo
contig_1811	3	559694	559626	Gly	TCC	0	0	25.6	pseudo
contig_1811	4	525511	525443	Gly	TCC	0	0	22.7	pseudo
contig_1811	5	456527	456460	Gly	TCC	0	0	26.5	pseudo
contig_1811	6	368963	368896	Arg	CCT	0	0	30	pseudo
contig_1811	7	302926	302858	Arg	TCT	0	0	20.4	pseudo
contig_1811	8	295935	295864	Gly	TCC	0	0	36.1	pseudo
contig_1814	1	20506	20439	Gly	TCC	0	0	20.6	pseudo
contig_1815	1	18512	18445	Gly	TCC	0	0	20.6	pseudo
contig_1816	1	58834	58906	Sup	TCA	0	0	25	pseudo
contig_1816	2	206222	206155	Gly	TCC	0	0	20.6	pseudo
contig_182	1	494911	494979	Gly	TCC	0	0	22.1	pseudo
contig_182	2	625444	625510	Arg	TCT	0	0	21.2	pseudo
contig_182	3	717473	717532	Gly	TCC	0	0	24.1	pseudo
contig_182	4	721424	721500	Lys	TTT	0	0	30.9	pseudo
contig_182	5	732504	732567	Arg	TCT	0	0	26.1	pseudo
contig_182	6	775301	775368	Gly	ACC	0	0	33.3	pseudo
contig_182	7	859838	859904	Gly	TCC	0	0	20.7	pseudo
contig_182	8	886280	886345	Arg	TCT	0	0	23.1	pseudo
contig_182	9	965668	965744	Gly	TCC	0	0	20.6	pseudo
contig_182	10	1067680	1067759	Undet	NNN	0	0	28.2	pseudo
contig_182	11	1159028	1159094	Arg	TCT	0	0	34	pseudo
contig_182	12	1194656	1194731	Gly	TCC	0	0	27.7	pseudo
contig_182	13	1166070	1165992	Gly	CCC	0	0	28.2	pseudo
contig_182	14	1058980	1058897	Glu	TTC	0	0	31.3	pseudo
contig_182	15	902425	902357	Gly	TCC	0	0	34	pseudo
contig_182	16	731196	731119	Glu	TTC	0	0	20.8	pseudo
contig_182	17	663742	663676	Arg	TCT	0	0	21.4	pseudo
contig_182	18	590528	590461	Gly	TCC	0	0	28.8	pseudo
contig_182	19	353277	353209	Gly	ACC	0	0	20.2	pseudo
contig_182	20	91368	91287	Arg	TCT	0	0	24	pseudo
contig_182	21	87575	87502	Undet	NNN	0	0	23	pseudo
contig_182	22	8298	8230	Lys	TTT	0	0	25.9	pseudo
contig_1824	1	3492	3426	Gly	TCC	0	0	21.3	pseudo
contig_1825	1	3537	3471	Gly	TCC	0	0	21.3	pseudo
contig_1826	1	4903	4972	Gly	TCC	0	0	28.4	pseudo
contig_1826	2	5328	5259	Gly	TCC	0	0	21.3	pseudo
contig_1826	3	1049	981	Undet	NNN	0	0	24.2	pseudo
contig_1828	1	80473	80547	Gly	TCC	0	0	31.9	pseudo
contig_1828	2	495257	495325	Arg	TCT	0	0	31.8	pseudo
contig_1828	3	688196	688276	Arg	CCG	0	0	24.1	pseudo
contig_1828	4	761479	761408	Asp	GTC	0	0	63.7
contig_1828	5	758085	758014	Asp	GTC	0	0	68
contig_1828	6	726946	726878	Arg	TCT	0	0	33	pseudo
contig_1828	7	700186	700118	Pro	TGG	0	0	25.2	pseudo
contig_1828	8	518900	518829	Gly	TCC	0	0	36.3	pseudo
contig_1828	9	375505	375434	Gly	TCC	0	0	23.9	pseudo
contig_1828	10	287259	287191	Gln	CTG	0	0	24.1	pseudo
contig_1828	11	32247	32179	Glu	TTC	0	0	33.4	pseudo
contig_183	1	287691	287759	Undet	NNN	0	0	34.8	pseudo
contig_183	2	459951	460029	Ile	GAT	0	0	20.3	pseudo
contig_183	3	550783	550851	Gly	TCC	0	0	33	pseudo
contig_183	4	639796	639858	Ser	CGA	0	0	21.4	pseudo
contig_183	5	717077	717146	Arg	CCG	0	0	23.6	pseudo
contig_183	6	731601	731669	Gly	TCC	0	0	25.9	pseudo
contig_183	7	819722	819789	Undet	NNN	0	0	22.6	pseudo
contig_183	8	865339	865407	Gly	GCC	0	0	21.7	pseudo
contig_183	9	952425	952502	Sup	TCA	0	0	31.4	pseudo
contig_183	10	1397088	1397156	Gly	TCC	0	0	32	pseudo
contig_183	11	1362792	1362724	Undet	NNN	0	0	24.7	pseudo
contig_183	12	1328337	1328257	Undet	NNN	0	0	25	pseudo
contig_183	13	1221095	1221024	Gly	TCC	0	0	34.9	pseudo
contig_183	14	986586	986516	Arg	CCT	0	0	22.6	pseudo
contig_183	15	630491	630420	Undet	NNN	0	0	24.3	pseudo
contig_183	16	468711	468642	Gly	TCC	0	0	28	pseudo
contig_183	17	428729	428663	Gly	TCC	0	0	27.8	pseudo
contig_183	18	425457	425384	Trp	CCA	0	0	21	pseudo
contig_183	19	400243	400170	Asn	GTT	0	0	61.2
contig_183	20	263601	263524	Gly	TCC	0	0	36.4	pseudo
contig_183	21	132272	132204	Arg	TCT	0	0	27	pseudo
contig_184	1	1850	1921	Undet	NNN	0	0	32.6
contig_1849	1	316419	316490	Gly	TCC	0	0	26.5	pseudo
contig_1849	2	404047	404115	Gly	TCC	0	0	28.7	pseudo
contig_185	1	4557	4628	Undet	NNN	0	0	32.6
contig_1852	1	8133	8202	Gly	TCC	0	0	26.1	pseudo
contig_1853	1	9117	9188	Gly	TCC	0	0	26.5	pseudo
contig_1855	1	366	437	Arg	TCT	0	0	28.4	pseudo
contig_1856	1	61734	61665	Gly	TCC	0	0	26.3	pseudo
contig_1859	1	152188	152122	Gly	TCC	0	0	24.9	pseudo
contig_1859	2	80897	80830	Undet	NNN	0	0	20.5	pseudo
contig_186	1	9247	9320	Gly	TCC	0	0	21.8	pseudo
contig_1863	1	47262	47342	Gly	TCC	0	0	22.5	pseudo
contig_187	1	189484	189561	Gly	TCC	0	0	22.8	pseudo
contig_187	2	476854	476922	Gly	TCC	0	0	33.2	pseudo
contig_187	3	541416	541484	Gly	TCC	0	0	21.7	pseudo
contig_187	4	615952	616024	Undet	NNN	0	0	26	pseudo
contig_187	5	863100	863168	Arg	CCT	0	0	36	pseudo
contig_187	6	1135630	1135698	Gly	TCC	0	0	29.9	pseudo
contig_187	7	1199368	1199455	Gly	TCC	0	0	22.6	pseudo
contig_187	8	1299815	1299883	Gly	TCC	0	0	26	pseudo
contig_187	9	1559258	1559325	Gly	TCC	0	0	30.5	pseudo
contig_187	10	1579512	1579578	Glu	TTC	0	0	20.4	pseudo
contig_187	11	1657777	1657845	Gly	CCC	0	0	36.3	pseudo
contig_187	12	1664304	1664380	Undet	NNN	0	0	25.1	pseudo
contig_187	13	1640731	1640664	Gly	CCC	0	0	24.1	pseudo
contig_187	14	1429831	1429764	Undet	NNN	0	0	22	pseudo
contig_187	15	1365402	1365334	Gly	TCC	0	0	30	pseudo
contig_187	16	1076292	1076221	Gly	TCC	0	0	20.1	pseudo
contig_187	17	720944	720876	Glu	TTC	0	0	34.7	pseudo
contig_187	18	712538	712471	Arg	TCT	0	0	24.4	pseudo
contig_187	19	498919	498852	Gly	TCC	0	0	20.7	pseudo
contig_187	20	469652	469587	Gly	TCC	0	0	20.2	pseudo
contig_187	21	397906	397838	Arg	TCT	0	0	38.6	pseudo
contig_187	22	161274	161199	Gly	TCC	0	0	27.5	pseudo
contig_1870	1	33425	33492	Gly	TCC	0	0	20.5	pseudo
contig_1870	2	33982	34059	Gly	TCC	0	0	22.8	pseudo
contig_1871	1	37103	37170	Undet	NNN	0	0	31.6	pseudo
contig_1871	2	37660	37737	Gly	TCC	0	0	28.5	pseudo
contig_1878	1	4693	4625	Gly	TCC	0	0	20.5	pseudo
contig_1879	1	6302	6234	Gly	TCC	0	0	20.5	pseudo
contig_1882	1	2145	2068	Gly	TCC	0	0	29.9	pseudo
contig_1885	1	2902	2820	Arg	TCT	0	0	27.2	pseudo
contig_1888	1	23702	23770	Gly	TCC	0	0	25.6	pseudo
contig_1889	1	13045	13113	Gly	TCC	0	0	29	pseudo
contig_1889	2	58744	58676	Gly	TCC	0	0	30.1	pseudo
contig_19	1	28365	28429	Glu	TTC	0	0	27.7	pseudo
contig_19	2	181513	181585	Arg	TCT	0	0	33.6	pseudo
contig_19	3	622804	622872	Gly	TCC	0	0	26.6	pseudo
contig_19	4	671955	672032	Gly	TCC	0	0	28.5	pseudo
contig_19	5	764237	764305	Gly	TCC	0	0	28.2	pseudo
contig_19	6	798556	798624	Gly	TCC	0	0	28.3	pseudo
contig_19	7	933182	933250	Gly	TCC	0	0	22.6	pseudo
contig_19	8	940780	940854	Arg	CCG	0	0	33.8	pseudo
contig_19	9	1208341	1208417	Gly	TCC	0	0	21	pseudo
contig_19	10	1267739	1267819	Sup	TCA	0	0	21.1	pseudo
contig_19	11	1632796	1632863	Undet	NNN	0	0	28.6	pseudo
contig_19	12	1777956	1778023	Undet	NNN	0	0	20.5	pseudo
contig_19	13	1931458	1931526	Undet	NNN	0	0	21.3	pseudo
contig_19	14	1960529	1960605	Arg	CCG	0	0	22.4	pseudo
contig_19	15	2034436	2034505	Arg	TCT	0	0	21	pseudo
contig_19	16	2751535	2751603	Gly	TCC	0	0	25.3	pseudo
contig_19	17	2880463	2880396	Gly	TCC	0	0	20	pseudo
contig_19	18	2581039	2580970	Gly	TCC	0	0	25.9	pseudo
contig_19	19	2561394	2561320	Arg	TCT	0	0	20.7	pseudo
contig_19	20	2446178	2446119	Arg	CCG	0	0	24.3	pseudo
contig_19	21	2314633	2314565	Gly	TCC	0	0	26.9	pseudo
contig_19	22	2076850	2076779	Gly	TCC	0	0	25.5	pseudo
contig_19	23	1857346	1857280	Undet	NNN	0	0	31.2	pseudo
contig_19	24	1431320	1431252	Lys	TTT	0	0	25.1	pseudo
contig_19	25	1415941	1415878	Gly	TCC	0	0	27	pseudo
contig_19	26	705783	705715	Gly	TCC	0	0	25.7	pseudo
contig_19	27	664198	664131	Undet	NNN	0	0	32.2	pseudo
contig_19	28	585983	585906	Glu	TTC	0	0	27.1	pseudo
contig_19	29	552718	552650	Sup	TCA	0	0	30.6	pseudo
contig_190	1	813184	813114	Glu	TTC	0	0	22.3	pseudo
contig_190	2	625490	625423	Arg	CCG	0	0	29.2	pseudo
contig_190	3	331429	331358	Arg	CCG	0	0	21.6	pseudo
contig_190	4	308726	308662	Undet	NNN	0	0	24.8	pseudo
contig_192	1	372195	372270	Arg	TCT	0	0	21.3	pseudo
contig_192	2	688682	688616	Undet	NNN	0	0	21.2	pseudo
contig_192	3	641195	641124	Sup	TCA	0	0	24.8	pseudo
contig_192	4	599520	599449	Arg	TCT	0	0	22.4	pseudo
contig_192	5	188754	188686	Gly	TCC	0	0	20.5	pseudo
contig_1920	1	303374	303301	Gly	TCC	0	0	25	pseudo
contig_1920	2	97195	97123	Gly	TCC	0	0	26.9	pseudo
contig_193	1	163072	163144	Gly	TCC	0	0	26.8	pseudo
contig_193	2	283118	283186	Arg	TCT	0	0	23.3	pseudo
contig_193	3	331535	331603	Arg	TCT	0	0	30	pseudo
contig_193	4	745444	745532	Tyr	GTA	745481	745496	77.3
contig_193	5	975936	976004	Arg	TCT	0	0	21	pseudo
contig_193	6	1011660	1011732	Arg	TCT	0	0	37.7	pseudo
contig_193	7	1026310	1026378	Lys	TTT	0	0	29.4	pseudo
contig_193	8	1133651	1133580	Arg	CCG	0	0	27	pseudo
contig_193	9	837788	837723	Undet	NNN	0	0	31.8	pseudo
contig_193	10	828933	828862	Leu	TAA	0	0	25.8	pseudo
contig_193	11	764603	764535	Gly	TCC	0	0	22.5	pseudo
contig_193	12	493747	493679	Gly	TCC	0	0	30.7	pseudo
contig_193	13	354406	354335	Arg	TCT	0	0	38	pseudo
contig_1934	1	2180	2112	Gly	TCC	0	0	22.2	pseudo
contig_1935	1	2164	2096	Gly	TCC	0	0	22.2	pseudo
contig_1938	1	14466	14396	Gly	TCC	0	0	24	pseudo
contig_1939	1	6626	6556	Gly	TCC	0	0	24	pseudo
contig_194	1	166893	166953	Undet	NNN	0	0	22.7	pseudo
contig_194	2	330393	330326	Glu	TTC	0	0	39.4	pseudo
contig_194	3	70374	70307	Val	TAC	0	0	24.1	pseudo
contig_1940	1	119986	120058	Phe	GAA	0	0	88.9
contig_1940	2	60629	60559	Gly	TCC	0	0	24	pseudo
contig_1940	3	19707	19640	Val	TAC	0	0	29.6	pseudo
contig_1951	1	5206	5278	Arg	TCT	0	0	39.9	pseudo
contig_1951	2	48269	48202	Undet	NNN	0	0	20.2	pseudo
contig_1952	1	1981	2049	Gly	TCC	0	0	21	pseudo
contig_1952	2	103571	103641	Gly	GCC	0	0	61.9
contig_1952	3	109053	109121	Gly	TCC	0	0	36.5	pseudo
contig_196	1	48224	48292	Gly	TCC	0	0	43.2	pseudo
contig_196	2	539175	539244	Sup	TCA	0	0	25.1	pseudo
contig_196	3	648678	648737	Gly	TCC	0	0	27.3
contig_196	4	739835	739903	Gly	TCC	0	0	24.9	pseudo
contig_196	5	839849	839918	Arg	TCT	0	0	36.9
contig_196	6	857901	857968	Undet	NNN	0	0	30.5	pseudo
contig_196	7	1022479	1022548	Arg	TCT	0	0	22.9	pseudo
contig_196	8	1083264	1083330	Glu	TTC	0	0	28.1	pseudo
contig_196	9	1288955	1289023	Glu	TTC	0	0	30.3	pseudo
contig_196	10	1561343	1561409	Gly	TCC	0	0	33.9
contig_196	11	1726726	1726795	Gln	CTG	0	0	23.7	pseudo
contig_196	12	1747241	1747309	Arg	TCT	0	0	28.4	pseudo
contig_196	13	2571624	2571544	Sup	TCA	0	0	24.6	pseudo
contig_196	14	2363964	2363896	Lys	CTT	0	0	22.3	pseudo
contig_196	15	2218124	2218052	Trp	CCA	0	0	21.6	pseudo
contig_196	16	2061579	2061502	Ser	ACT	0	0	34	pseudo
contig_196	17	1896251	1896176	Arg	TCT	0	0	20.9	pseudo
contig_196	18	1757501	1757410	Undet	NNN	0	0	26.2	pseudo
contig_196	19	1674040	1673968	Phe	GAA	0	0	88.9
contig_196	20	1616023	1615955	Gly	TCC	0	0	28	pseudo
contig_196	21	1563528	1563455	Undet	NNN	0	0	30.1	pseudo
contig_196	22	1380135	1380068	Undet	NNN	0	0	20.3	pseudo
contig_196	23	1275343	1275276	Gly	TCC	0	0	27.2	pseudo
contig_196	24	1086833	1086753	Gly	TCC	0	0	21.9	pseudo
contig_196	25	638324	638250	Gln	CTG	0	0	20.3	pseudo
contig_196	26	614874	614798	Arg	CCG	0	0	28.3	pseudo
contig_196	27	571079	571012	Glu	TTC	0	0	24.8	pseudo
contig_196	28	369539	369472	Gly	TCC	0	0	20.3	pseudo
contig_1963	1	229114	229047	Glu	TTC	0	0	21.4	pseudo
contig_1981	1	267480	267556	Gly	TCC	0	0	21.3	pseudo
contig_1981	2	364661	364728	Arg	TCT	0	0	24.6	pseudo
contig_1981	3	525906	525973	Gly	TCC	0	0	25	pseudo
contig_1981	4	545931	545985	Undet	NNN	0	0	21	pseudo
contig_1981	5	635560	635628	Val	TAC	0	0	35.5	pseudo
contig_1981	6	698031	698099	Arg	TCT	0	0	24.4	pseudo
contig_1981	7	893008	893076	Gly	TCC	0	0	29.4	pseudo
contig_1981	8	899721	899809	Gly	TCC	0	0	21.6	pseudo
contig_1981	9	978392	978460	Gln	CTG	0	0	26.4	pseudo
contig_1981	10	1008519	1008589	Gly	TCC	0	0	20.9	pseudo
contig_1981	11	1224975	1225040	Ser	CGA	0	0	22.5	pseudo
contig_1981	12	1324615	1324689	Gly	TCC	0	0	31.1	pseudo
contig_1981	13	1290570	1290487	Undet	NNN	0	0	25.5	pseudo
contig_1981	14	1279310	1279231	Glu	TTC	0	0	20.3	pseudo
contig_1981	15	1115275	1115204	Gly	TCC	0	0	26.3	pseudo
contig_1981	16	842174	842107	Undet	NNN	0	0	29.9	pseudo
contig_1981	17	769736	769665	Arg	TCT	0	0	43.6	pseudo
contig_1981	18	710638	710567	Undet	NNN	0	0	21.2	pseudo
contig_1981	19	435263	435186	Undet	NNN	0	0	26.3	pseudo
contig_1981	20	341469	341393	Gln	CTG	0	0	21.3	pseudo
contig_1981	21	259479	259411	Gly	TCC	0	0	26.4	pseudo
contig_1989	1	39690	39774	Gly	TCC	0	0	22.1
contig_1989	2	194146	194075	Glu	TTC	0	0	27.9	pseudo
contig_1990	1	39690	39774	Gly	TCC	0	0	22.1
contig_1990	2	266657	266741	Gly	TCC	0	0	22.1
contig_1990	3	458999	458931	Gly	TCC	0	0	28.6	pseudo
contig_1990	4	397272	397205	Gly	TCC	0	0	21.5	pseudo
contig_1990	5	182762	182691	Arg	CCT	0	0	31.6	pseudo
contig_1990	6	93014	92947	Glu	TTC	0	0	25	pseudo
contig_1995	1	162192	162269	Gly	TCC	0	0	42.3	pseudo
contig_1995	2	199028	199095	Undet	NNN	0	0	26	pseudo
contig_1995	3	324578	324649	Gly	ACC	0	0	27.2	pseudo
contig_1995	4	529726	529804	Trp	CCA	0	0	20.7	pseudo
contig_1995	5	734150	734223	Gly	TCC	0	0	30	pseudo
contig_1995	6	773269	773338	Gly	TCC	0	0	35.6	pseudo
contig_1995	7	993262	993194	Arg	TCT	0	0	30.3	pseudo
contig_1995	8	902906	902838	Gly	TCC	0	0	29.4	pseudo
contig_1995	9	850026	849949	Gly	TCC	0	0	22.5	pseudo
contig_1995	10	618101	618033	Arg	TCT	0	0	21.8	pseudo
contig_1995	11	574766	574690	Gly	TCC	0	0	21.3	pseudo
contig_1995	12	388317	388247	Undet	NNN	0	0	24.1	pseudo
contig_1995	13	93513	93444	Undet	NNN	0	0	21
contig_200	1	246813	246881	Glu	TTC	0	0	24.3	pseudo
contig_200	2	473571	473642	Cys	GCA	0	0	83.5
contig_200	3	508120	508188	Undet	NNN	0	0	26.3	pseudo
contig_200	4	1036937	1037002	Gly	TCC	0	0	22.4	pseudo
contig_200	5	577277	577200	Undet	NNN	0	0	21.2	pseudo
contig_200	6	562544	562478	Arg	TCG	0	0	39.3	pseudo
contig_200	7	299742	299660	Arg	TCT	0	0	23.2	pseudo
contig_200	8	72899	72834	Gly	TCC	0	0	23	pseudo
contig_2012	1	16490	16559	Gly	TCC	0	0	41.2	pseudo
contig_2016	1	4899	4819	Gly	TCC	0	0	20.5	pseudo
contig_2017	1	388605	388675	Arg	TCT	0	0	25.9	pseudo
contig_2017	2	528750	528818	Arg	CCG	0	0	23	pseudo
contig_2017	3	552257	552322	Gly	TCC	0	0	29.8
contig_2017	4	1003758	1003834	Gly	TCC	0	0	30.1	pseudo
contig_2017	5	1007432	1007500	Glu	TTC	0	0	25.5	pseudo
contig_2017	6	774176	774109	Gly	TCC	0	0	33.8	pseudo
contig_2017	7	724424	724354	Trp	CCA	0	0	21.4	pseudo
contig_2017	8	587118	587052	Glu	TTC	0	0	20.7	pseudo
contig_2017	9	493824	493749	Gly	TCC	0	0	28.6	pseudo
contig_2017	10	362558	362490	Sup	TCA	0	0	26.4	pseudo
contig_2017	11	343759	343687	Gly	TCC	0	0	28	pseudo
contig_2017	12	215237	215167	Arg	TCT	0	0	25.8	pseudo
contig_2017	13	198806	198735	Undet	NNN	0	0	25.2	pseudo
contig_2017	14	168098	168025	Gln	CTG	0	0	26.1	pseudo
contig_2017	15	166461	166399	Ser	CGA	0	0	20.4	pseudo
contig_2017	16	114464	114397	Gly	TCC	0	0	21.4	pseudo
contig_2017	17	53856	53788	Arg	TCT	0	0	38.6	pseudo
contig_2020	1	29943	29868	Gly	TCC	0	0	28.6	pseudo
contig_2023	1	41522	41446	Glu	TTC	0	0	30.2	pseudo
contig_2028	1	13814	13886	Undet	NNN	0	0	25.7	pseudo
contig_2028	2	88157	88225	Gly	TCC	0	0	32.8	pseudo
contig_2029	1	292502	292575	Asn	GTT	0	0	79.9
contig_2029	2	298898	298971	Asn	GTT	0	0	79.9
contig_2029	3	350683	350756	Gly	TCC	0	0	20.6	pseudo
contig_2029	4	740673	740744	Undet	NNN	0	0	25.7	pseudo
contig_2029	5	991762	991830	Glu	TTC	0	0	30.5	pseudo
contig_2029	6	1209095	1209161	Gly	TCC	0	0	31.9	pseudo
contig_2029	7	1291254	1291323	Gly	TCC	0	0	24.5	pseudo
contig_2029	8	1389487	1389561	Sup	TCA	0	0	25.9	pseudo
contig_2029	9	1319373	1319292	Gly	TCC	0	0	22.6	pseudo
contig_2029	10	1289211	1289132	Gly	GCC	0	0	20.7	pseudo
contig_2029	11	1205000	1204933	Undet	NNN	0	0	20	pseudo
contig_2029	12	945944	945877	Gly	TCC	0	0	25.1	pseudo
contig_2029	13	932598	932533	Arg	TCT	0	0	21.4	pseudo
contig_2029	14	841679	841611	Gly	TCC	0	0	35.6	pseudo
contig_2029	15	742653	742585	Gly	TCC	0	0	24.7	pseudo
contig_2029	16	665173	665102	Thr	CGT	0	0	81.3
contig_2029	17	528824	528742	Gly	TCC	0	0	20	pseudo
contig_2029	18	474463	474391	Gly	TCC	0	0	20.3	pseudo
contig_2029	19	411868	411805	Sup	TCA	0	0	27.2
contig_2029	20	356222	356154	Gly	TCC	0	0	41.2	pseudo
contig_2029	21	298238	298165	Asn	GTT	0	0	79.9
contig_2029	22	262011	261935	Gly	ACC	0	0	23.1	pseudo
contig_2029	23	244639	244571	Arg	TCT	0	0	23.8	pseudo
contig_2032	1	47512	47431	Arg	TCT	0	0	25.7	pseudo
contig_2033	1	140950	140873	Gly	TCC	0	0	36.4	pseudo
contig_2033	2	22947	22879	Gly	TCC	0	0	47.4	pseudo
contig_204	1	107224	107292	Gly	TCC	0	0	23.7	pseudo
contig_204	2	122055	121986	Gly	TCC	0	0	23.9	pseudo
contig_2041	1	28366	28438	Lys	CTT	0	0	87.8
contig_2041	2	167598	167686	Gly	TCC	0	0	21.3	pseudo
contig_2041	3	186251	186170	Ser	GCT	0	0	90.9
contig_2041	4	90993	90922	Pro	AGG	0	0	69.4
contig_2041	5	90032	89961	Pro	AGG	0	0	56
contig_2041	6	30171	30099	Met	CAT	0	0	69.1
contig_2041	7	15728	15661	Undet	NNN	0	0	52.5	pseudo
contig_205	1	769944	770011	Gly	TCC	0	0	24.6	pseudo
contig_205	2	884341	884411	Val	TAC	0	0	37.1	pseudo
contig_205	3	1198203	1198280	His	ATG	0	0	24.6	pseudo
contig_205	4	1246722	1246790	Gly	TCC	0	0	25.2	pseudo
contig_205	5	1827942	1828008	Undet	NNN	0	0	20.4	pseudo
contig_205	6	1931508	1931576	Trp	CCA	0	0	27	pseudo
contig_205	7	1967762	1967691	Gly	TCC	0	0	26.4	pseudo
contig_205	8	1588882	1588814	Arg	CCG	0	0	24.6	pseudo
contig_205	9	1497458	1497395	Gly	TCC	0	0	22.3	pseudo
contig_205	10	1366858	1366785	Gly	TCC	0	0	32.1	pseudo
contig_205	11	1155260	1155192	Gly	TCC	0	0	20.4	pseudo
contig_205	12	926499	926429	Lys	TTT	0	0	21.2	pseudo
contig_205	13	894688	894608	Gly	TCC	0	0	31.5	pseudo
contig_205	14	601333	601265	Undet	NNN	0	0	20.2	pseudo
contig_205	15	578419	578358	Gly	TCC	0	0	21.3	pseudo
contig_205	16	7290	7222	Gly	TCC	0	0	31.8	pseudo
contig_206	1	15199	15267	Gly	TCC	0	0	27.5	pseudo
contig_206	2	247184	247249	Arg	CCG	0	0	24	pseudo
contig_206	3	309006	309075	Undet	NNN	0	0	26.7	pseudo
contig_206	4	371562	371491	Arg	TCT	0	0	27.5	pseudo
contig_207	1	29604	29671	Undet	NNN	0	0	25.7	pseudo
contig_207	2	573809	573878	Arg	CCG	0	0	21.1	pseudo
contig_207	3	640333	640394	Undet	NNN	0	0	28.6
contig_207	4	646365	646435	Gly	GCC	0	0	67
contig_207	5	656058	656128	Gly	GCC	0	0	57.2
contig_207	6	842376	842307	Arg	TCG	0	0	26.2	pseudo
contig_207	7	730494	730426	Gly	TCC	0	0	24.7	pseudo
contig_207	8	722982	722914	Undet	NNN	0	0	37.5	pseudo
contig_207	9	668815	668745	Gly	GCC	0	0	67
contig_207	10	666107	666037	Gly	GCC	0	0	67
contig_207	11	654107	654037	Gly	GCC	0	0	67
contig_207	12	649650	649580	Gly	GCC	0	0	67
contig_207	13	638115	638045	Gly	GCC	0	0	67
contig_207	14	634219	634149	Gly	GCC	0	0	67
contig_207	15	576862	576794	Leu	CAA	0	0	22.4	pseudo
contig_207	16	513466	513398	Gly	TCC	0	0	40	pseudo
contig_207	17	443894	443823	Arg	TCT	0	0	31.7	pseudo
contig_207	18	315130	315039	Gly	TCC	0	0	28.5
contig_207	19	304301	304242	Arg	TCT	0	0	23.7
contig_2070	1	263018	263090	Undet	NNN	0	0	21.3	pseudo
contig_2070	2	300987	301064	Arg	TCT	0	0	20.5	pseudo
contig_2070	3	386805	386737	Gly	TCC	0	0	23.2	pseudo
contig_2070	4	226674	226603	Undet	NNN	0	0	25.5	pseudo
contig_2070	5	219722	219655	Undet	NNN	0	0	21.6	pseudo
contig_2070	6	165186	165119	Arg	TCT	0	0	31.7	pseudo
contig_2070	7	33925	33849	Gly	TCC	0	0	21.1	pseudo
contig_2071	1	17150	17222	Undet	NNN	0	0	21.3	pseudo
contig_2072	1	14651	14723	Undet	NNN	0	0	21.3	pseudo
contig_2073	1	8160	8237	Arg	TCT	0	0	20.5	pseudo
contig_2074	1	94616	94691	Gly	TCC	0	0	28.1	pseudo
contig_2074	2	341786	341854	Glu	TTC	0	0	24	pseudo
contig_2074	3	448627	448695	Undet	NNN	0	0	21	pseudo
contig_2074	4	522278	522347	Arg	TCT	0	0	28.8	pseudo
contig_2074	5	450526	450458	Ala	TGC	0	0	21.4	pseudo
contig_2074	6	248517	248449	Gly	TCC	0	0	33.9	pseudo
contig_208	1	492379	492458	Gly	TCC	0	0	28.1	pseudo
contig_208	2	563986	564054	Gly	TCC	0	0	22.6	pseudo
contig_208	3	573567	573650	Leu	CAG	0	0	78.8
contig_208	4	614105	614173	Arg	TCT	0	0	23.6	pseudo
contig_208	5	757339	757400	Gly	TCC	0	0	28.9	pseudo
contig_208	6	769511	769579	Arg	TCT	0	0	27.9	pseudo
contig_208	7	981420	981481	Gly	TCC	0	0	30.7
contig_208	8	1032022	1032091	Gly	TCC	0	0	27.9	pseudo
contig_208	9	1150903	1150970	Undet	NNN	0	0	21.8	pseudo
contig_208	10	1258090	1258158	Gly	TCC	0	0	25.7	pseudo
contig_208	11	1438755	1438827	Gly	TCC	0	0	20.8	pseudo
contig_208	12	1877312	1877380	Lys	TTT	0	0	23.1	pseudo
contig_208	13	1917827	1917895	Gly	TCC	0	0	33.2	pseudo
contig_208	14	2083120	2083180	Gly	TCC	0	0	25.3	pseudo
contig_208	15	2459337	2459402	Glu	TTC	0	0	25.6	pseudo
contig_208	16	3241499	3241567	Gly	CCC	0	0	24.6	pseudo
contig_208	17	3714278	3714346	Gly	TCC	0	0	21.2	pseudo
contig_208	18	3917918	3917986	Arg	TCG	0	0	41.8	pseudo
contig_208	19	4963635	4963704	Glu	TTC	0	0	28	pseudo
contig_208	20	4977449	4977520	Sup	TCA	0	0	27.2	pseudo
contig_208	21	5348451	5348519	Gly	TCC	0	0	29.2	pseudo
contig_208	22	5422597	5422667	Gly	CCC	0	0	22.9	pseudo
contig_208	23	5562733	5562801	Gly	TCC	0	0	24.2	pseudo
contig_208	24	5605504	5605572	Gly	TCC	0	0	29.5	pseudo
contig_208	25	5895621	5895689	Arg	TCT	0	0	23.1	pseudo
contig_208	26	6495070	6495144	Arg	CCG	0	0	26.7	pseudo
contig_208	27	6689803	6689872	Arg	CCT	0	0	31	pseudo
contig_208	28	6908625	6908691	Undet	NNN	0	0	21.3	pseudo
contig_208	29	7009594	7009662	Lys	CTT	0	0	21.2	pseudo
contig_208	30	7181517	7181588	Arg	TCT	0	0	36.8	pseudo
contig_208	31	7389408	7389469	Undet	NNN	0	0	21.4	pseudo
contig_208	32	7785591	7785660	Gly	TCC	0	0	20.8	pseudo
contig_208	33	8420822	8420886	Undet	NNN	0	0	20.8	pseudo
contig_208	34	8503816	8503878	Gly	TCC	0	0	28.4	pseudo
contig_208	35	8444829	8444761	Arg	TCT	0	0	24.5	pseudo
contig_208	36	8370458	8370389	Arg	CCG	0	0	24	pseudo
contig_208	37	8334638	8334570	Ala	TGC	0	0	34	pseudo
contig_208	38	8242045	8241978	Gly	TCC	0	0	22.3	pseudo
contig_208	39	8236854	8236783	Gly	TCC	0	0	63.5
contig_208	40	7922849	7922781	Gly	TCC	0	0	25.9	pseudo
contig_208	41	7776904	7776834	Gly	TCC	0	0	28.8	pseudo
contig_208	42	7417580	7417508	Arg	CCG	0	0	30.1	pseudo
contig_208	43	7131672	7131600	Gln	CTG	0	0	20.2	pseudo
contig_208	44	7088351	7088280	Gly	TCC	0	0	31.9	pseudo
contig_208	45	6940368	6940300	Gly	TCC	0	0	21.4	pseudo
contig_208	46	6861118	6861049	Gly	TCC	0	0	34.7	pseudo
contig_208	47	6718410	6718344	Undet	NNN	0	0	20.3	pseudo
contig_208	48	6114018	6113951	Gly	TCC	0	0	21.3	pseudo
contig_208	49	5721022	5720954	Gly	TCC	0	0	25.7	pseudo
contig_208	50	5478504	5478436	Gly	TCC	0	0	25	pseudo
contig_208	51	5263784	5263715	Ala	TGC	0	0	22.5	pseudo
contig_208	52	5051204	5051131	Undet	NNN	0	0	26.1	pseudo
contig_208	53	5002359	5002293	Gly	TCC	0	0	32.6	pseudo
contig_208	54	4987779	4987680	Cys	GCA	4987743	4987716	31.1	pseudo
contig_208	55	4567172	4567104	Arg	CCG	0	0	31.8	pseudo
contig_208	56	4494569	4494501	Gly	TCC	0	0	24.3	pseudo
contig_208	57	4278972	4278905	Arg	CCG	0	0	22.4	pseudo
contig_208	58	4036667	4036599	Gly	TCC	0	0	37.2	pseudo
contig_208	59	3831781	3831713	Gly	TCC	0	0	25.7	pseudo
contig_208	60	3795608	3795540	Arg	CCG	0	0	29.7	pseudo
contig_208	61	3653815	3653742	Ile	TAT	0	0	20.7	pseudo
contig_208	62	3521012	3520940	Gly	TCC	0	0	26.1	pseudo
contig_208	63	3346431	3346359	Gly	TCC	0	0	24.7
contig_208	64	3144775	3144703	Arg	TCT	0	0	22.1	pseudo
contig_208	65	2836729	2836664	Gly	TCC	0	0	20.4	pseudo
contig_208	66	2775150	2775084	Arg	TCT	0	0	24	pseudo
contig_208	67	2602556	2602485	Gly	GCC	0	0	33.1	pseudo
contig_208	68	2358891	2358824	Gly	TCC	0	0	20.2	pseudo
contig_208	69	2340495	2340424	Gln	CTG	0	0	30.4	pseudo
contig_208	70	1765532	1765464	Arg	CCG	0	0	28.7	pseudo
contig_208	71	958111	958039	Gly	TCC	0	0	44.2	pseudo
contig_208	72	494005	493937	Gly	TCC	0	0	24.3	pseudo
contig_2080	1	18101	18169	Gly	TCC	0	0	22.7	pseudo
contig_2080	2	49822	49890	Gln	CTG	0	0	24.9	pseudo
contig_2080	3	195729	195793	Ser	CGA	0	0	21.7
contig_2080	4	416374	416447	Gly	GCC	0	0	25.2	pseudo
contig_2080	5	596495	596572	Gly	TCC	0	0	20.3	pseudo
contig_2080	6	625464	625541	Undet	NNN	0	0	30.5	pseudo
contig_2080	7	446978	446913	Ser	TGA	0	0	22.2
contig_2080	8	375014	374943	Undet	NNN	0	0	23.7	pseudo
contig_2080	9	13977	13912	Gly	TCC	0	0	23.3	pseudo
contig_2086	1	23965	23899	Gly	TCC	0	0	27.5	pseudo
contig_209	1	86138	86206	Gly	TCC	0	0	24.4	pseudo
contig_209	2	459443	459511	Arg	TCT	0	0	27.5	pseudo
contig_209	3	490197	490273	Gly	TCC	0	0	21.8	pseudo
contig_209	4	226560	226487	Asn	GTT	0	0	80.9
contig_209	5	165628	165557	Gly	TCC	0	0	41.8	pseudo
contig_2094	1	27714	27787	Gly	TCC	0	0	23.1	pseudo
contig_2094	2	129723	129790	Undet	NNN	0	0	26.5	pseudo
contig_2094	3	135730	135801	Gly	TCC	0	0	38.6	pseudo
contig_2094	4	397735	397804	Val	TAC	0	0	20.1	pseudo
contig_2094	5	399958	400025	Undet	NNN	0	0	34.1	pseudo
contig_2094	6	330763	330696	Lys	TTT	0	0	29.8	pseudo
contig_2094	7	326937	326868	Arg	TCT	0	0	36.9	pseudo
contig_2095	1	3225	3292	Undet	NNN	0	0	31.9	pseudo
contig_2095	2	9264	9335	Gly	TCC	0	0	38.6	pseudo
contig_2098	1	205176	205257	Glu	TTC	0	0	26.3	pseudo
contig_2098	2	355065	355136	Gly	TCC	0	0	29.3	pseudo
contig_210	1	307074	307141	Gly	TCC	0	0	22.2	pseudo
contig_210	2	412559	412631	Gly	TCC	0	0	20.4	pseudo
contig_210	3	438833	438900	Thr	TGT	0	0	20.6	pseudo
contig_210	4	517728	517802	Gly	TCC	0	0	46.7	pseudo
contig_210	5	570954	571023	Gly	TCC	0	0	27.1	pseudo
contig_210	6	473760	473683	Undet	NNN	0	0	25.8	pseudo
contig_210	7	153052	152962	Arg	TCT	153016	153005	20.7	pseudo
contig_2106	1	32053	32119	Gly	TCC	0	0	25.9	pseudo
contig_211	1	43162	43088	Gly	TCC	0	0	51.1	pseudo
contig_2112	1	21977	22048	Gly	TCC	0	0	29.6	pseudo
contig_2115	1	35831	35900	Arg	CCG	0	0	34
contig_2119	1	32618	32694	Leu	TAA	0	0	46.3	pseudo
contig_2119	2	286442	286513	Trp	CCA	0	0	74.2
contig_2119	3	402949	403024	Sup	TTA	0	0	29.1	pseudo
contig_2119	4	435682	435753	Gln	CTG	0	0	21.1	pseudo
contig_2119	5	265738	265677	Gly	CCC	0	0	31.3
contig_2119	6	214494	214423	Trp	CCA	0	0	74.2
contig_212	1	237885	237954	Arg	TCT	0	0	37.1	pseudo
contig_212	2	210717	210639	Arg	TCT	0	0	20.9	pseudo
contig_2122	1	27736	27665	Gly	TCC	0	0	26	pseudo
contig_2123	1	361398	361465	Gly	TCC	0	0	26.5	pseudo
contig_2123	2	445618	445549	Gly	TCC	0	0	24.3	pseudo
contig_2123	3	367665	367598	Gly	TCC	0	0	22.7	pseudo
contig_2123	4	116804	116727	Gly	TCC	0	0	21.4	pseudo
contig_2123	5	52088	52021	Arg	TCT	0	0	28	pseudo
contig_2123	6	29901	29830	Gly	TCC	0	0	26	pseudo
contig_2125	1	13495	13429	Gly	TCC	0	0	23.3	pseudo
contig_2126	1	113103	113173	Arg	TCT	0	0	24.4	pseudo
contig_2127	1	95923	95992	Gly	CCC	0	0	27	pseudo
contig_2127	2	144933	144999	Gly	TCC	0	0	25.9	pseudo
contig_2127	3	301165	301233	Gly	TCC	0	0	26.7	pseudo
contig_2127	4	148781	148713	Arg	CCG	0	0	25.2	pseudo
contig_2128	1	80390	80459	Gly	CCC	0	0	23.2	pseudo
contig_2129	1	5251	5182	Gly	CCC	0	0	23.2	pseudo
contig_2131	1	13628	13696	Gly	TCC	0	0	28.4	pseudo
contig_2131	2	17446	17378	Arg	CCG	0	0	25.2	pseudo
contig_2132	1	24463	24532	Gly	TCC	0	0	25.9	pseudo
contig_2132	2	1037110	1037171	Ile	TAT	0	0	23.6
contig_2132	3	1618449	1618517	Lys	TTT	0	0	33.7	pseudo
contig_2132	4	1675949	1676025	Gly	TCC	0	0	21.9	pseudo
contig_2132	5	1701751	1701813	Phe	GAA	0	0	24.3
contig_2132	6	1734610	1734682	Phe	GAA	0	0	88.9
contig_2132	7	1753669	1753737	Arg	TCT	0	0	25.4	pseudo
contig_2132	8	1938684	1938616	Gly	TCC	0	0	36.5	pseudo
contig_2132	9	1929969	1929898	Gly	TCC	0	0	63.5
contig_2132	10	1874288	1874214	Arg	CCG	0	0	30.4	pseudo
contig_2132	11	1738494	1738427	Arg	TCT	0	0	23.6	pseudo
contig_2132	12	1441029	1440956	Asn	GTT	0	0	80.9
contig_2132	13	1439319	1439246	Asn	GTT	0	0	80.9
contig_2132	14	1306823	1306748	Gly	TCC	0	0	21.5	pseudo
contig_2132	15	1085122	1085054	Arg	TCT	0	0	28.9	pseudo
contig_2132	16	890537	890466	Gly	TCC	0	0	23.1	pseudo
contig_2132	17	697498	697421	Gly	TCC	0	0	24.6	pseudo
contig_2132	18	366979	366911	Arg	TCT	0	0	34.6	pseudo
contig_2134	1	154797	154868	Glu	TTC	0	0	29.2	pseudo
contig_2134	2	156684	156755	Gly	TCC	0	0	35.2	pseudo
contig_2134	3	378026	378093	Gly	TCC	0	0	23.5	pseudo
contig_2134	4	600620	600697	Gly	TCC	0	0	21.3	pseudo
contig_2134	5	359072	359004	Arg	CCG	0	0	24.5	pseudo
contig_2134	6	142640	142574	Undet	NNN	0	0	21.2	pseudo
contig_2134	7	38997	38931	Arg	CCG	0	0	24.6	pseudo
contig_2137	1	144981	145048	Gln	TTG	0	0	23	pseudo
contig_2137	2	209871	209936	Arg	TCT	0	0	28.6	pseudo
contig_2137	3	276699	276775	Gly	TCC	0	0	32.6	pseudo
contig_2137	4	391001	391069	Arg	TCT	0	0	25	pseudo
contig_2137	5	167786	167718	Gly	TCC	0	0	20.2	pseudo
contig_214	1	39234	39302	Arg	TCT	0	0	26.4	pseudo
contig_214	2	67285	67356	Asp	GTC	0	0	68
contig_214	3	65194	65123	Gly	TCC	0	0	21.9	pseudo
contig_214	4	39757	39678	Arg	TCT	0	0	24.4	pseudo
contig_2155	1	4411	4480	Gly	TCC	0	0	23.3	pseudo
contig_2156	1	4427	4496	Gly	TCC	0	0	26	pseudo
contig_2158	1	264857	264785	Arg	TCT	0	0	29.9
contig_2158	2	169988	169921	Gly	TCC	0	0	42	pseudo
contig_2162	1	175314	175382	Arg	TCT	0	0	28.9	pseudo
contig_2162	2	185661	185732	Arg	TCT	0	0	22.8	pseudo
contig_2162	3	309400	309334	Gly	TCC	0	0	23.2	pseudo
contig_2162	4	113691	113620	Undet	NNN	0	0	24	pseudo
contig_2163	1	116244	116175	Sup	TCA	0	0	22	pseudo
contig_2168	1	9743	9672	Undet	NNN	0	0	24	pseudo
contig_217	1	54838	54900	Ser	CGA	0	0	20.4	pseudo
contig_217	2	148761	148829	Gly	TCC	0	0	25.9	pseudo
contig_217	3	190472	190540	Arg	TCT	0	0	21.5	pseudo
contig_217	4	319887	319958	Arg	TCG	0	0	31.7	pseudo
contig_217	5	470812	470883	Thr	GGT	0	0	33.6	pseudo
contig_217	6	524838	524915	Undet	NNN	0	0	24	pseudo
contig_217	7	538823	538894	Gly	TCC	0	0	23	pseudo
contig_217	8	730234	730312	Lys	TTT	0	0	21.8	pseudo
contig_217	9	965253	965321	Sup	TCA	0	0	33.2	pseudo
contig_217	10	997253	997321	Gly	TCC	0	0	22.1	pseudo
contig_217	11	977932	977861	Lys	TTT	0	0	35.8	pseudo
contig_217	12	874209	874138	Gly	ACC	0	0	37	pseudo
contig_217	13	539279	539211	Gly	TCC	0	0	25.8	pseudo
contig_217	14	517004	516932	Gly	TCC	0	0	23.6	pseudo
contig_217	15	292497	292429	Gly	TCC	0	0	32.4	pseudo
contig_217	16	227732	227653	Glu	TTC	0	0	28.9	pseudo
contig_217	17	32810	32743	Undet	NNN	0	0	22.7	pseudo
contig_217	18	21196	21124	Val	TAC	0	0	24.6	pseudo
contig_2170	1	32121	32189	Arg	TCT	0	0	28.9	pseudo
contig_2170	2	42468	42539	Arg	TCT	0	0	22.8	pseudo
contig_2178	1	313078	313187	Ile	TAT	313116	313151	68.9
contig_2178	2	439753	439835	Gly	TCC	0	0	31.7	pseudo
contig_2178	3	747696	747758	Gly	TCC	0	0	27.7
contig_2178	4	569037	568971	Arg	TCT	0	0	29.8	pseudo
contig_2178	5	552400	552332	Gly	TCC	0	0	22	pseudo
contig_2178	6	264949	264881	Gly	TCC	0	0	20.6	pseudo
contig_2187	1	5939	6001	Gly	TCC	0	0	37.2
contig_219	1	305078	305152	Arg	TCT	0	0	22.1	pseudo
contig_219	2	337487	337555	Gly	TCC	0	0	37.2	pseudo
contig_219	3	742797	742861	Arg	CCG	0	0	33.4	pseudo
contig_219	4	753128	753196	Ala	TGC	0	0	27.7	pseudo
contig_219	5	834608	834675	Undet	NNN	0	0	25.9	pseudo
contig_219	6	915145	915213	Gly	TCC	0	0	20.1	pseudo
contig_219	7	1213676	1213742	Gly	TCC	0	0	28	pseudo
contig_219	8	1322090	1322154	Phe	GAA	0	0	22.3	pseudo
contig_219	9	1624345	1624416	Gly	TCC	0	0	33.1	pseudo
contig_219	10	1684148	1684215	Undet	NNN	0	0	29.1	pseudo
contig_219	11	1704706	1704781	Gly	TCC	0	0	20.4	pseudo
contig_219	12	1917620	1917688	Gly	TCC	0	0	34.5	pseudo
contig_219	13	2229385	2229462	Arg	TCT	0	0	24.6	pseudo
contig_219	14	2284744	2284812	Glu	TTC	0	0	27.5	pseudo
contig_219	15	3888179	3888111	Gly	TCC	0	0	23.3	pseudo
contig_219	16	3749220	3749152	Gly	TCC	0	0	33.8	pseudo
contig_219	17	3690677	3690617	Gly	TCC	0	0	25.2	pseudo
contig_219	18	3457172	3457104	Glu	TTC	0	0	23.5	pseudo
contig_219	19	3420195	3420117	Gly	ACC	0	0	35.1	pseudo
contig_219	20	3094205	3094137	Glu	TTC	0	0	21.1	pseudo
contig_219	21	2784945	2784877	Ile	TAT	0	0	24.6	pseudo
contig_219	22	2773007	2772940	Gly	TCC	0	0	33.4	pseudo
contig_219	23	2723304	2723226	Arg	TCT	0	0	34.9	pseudo
contig_219	24	2592276	2592198	Undet	NNN	0	0	26.9	pseudo
contig_219	25	2500600	2500533	Gly	TCC	0	0	37.5	pseudo
contig_219	26	2197211	2197152	Gln	TTG	0	0	28.2
contig_219	27	1788762	1788692	Undet	NNN	0	0	26.8	pseudo
contig_219	28	1013947	1013879	Gly	TCC	0	0	27.8	pseudo
contig_219	29	897295	897217	Gly	TCC	0	0	36.6	pseudo
contig_219	30	694421	694350	Gly	TCC	0	0	67.3
contig_219	31	534109	534042	Arg	CCG	0	0	24.3	pseudo
contig_219	32	418851	418772	Gly	TCC	0	0	20	pseudo
contig_2195	1	20389	20461	Val	TAC	0	0	38.3	pseudo
contig_2195	2	386	318	Gly	TCC	0	0	36.2	pseudo
contig_2196	1	23034	23106	Val	TAC	0	0	27.3	pseudo
contig_2197	1	14625	14697	Val	TAC	0	0	38.3	pseudo
contig_2204	1	72052	72120	Arg	CCG	0	0	24.9	pseudo
contig_2204	2	361802	361734	Gly	ACC	0	0	34.2	pseudo
contig_2204	3	226084	226017	Sup	TCA	0	0	26.4	pseudo
contig_2208	1	30063	30130	Sup	TCA	0	0	26.4	pseudo
contig_2209	1	5003	4935	Arg	TCT	0	0	28.2	pseudo
contig_221	1	16319	16384	Gly	TCC	0	0	20.8	pseudo
contig_2214	1	10428	10357	Gly	ACC	0	0	24.8	pseudo
contig_2215	1	8982	8914	Gly	ACC	0	0	34.2	pseudo
contig_2220	1	39156	39224	Gly	ACC	0	0	23.1	pseudo
contig_2220	2	10969	10901	Gly	TCC	0	0	26.9	pseudo
contig_223	1	34688	34756	Gly	TCC	0	0	31.8	pseudo
contig_223	2	249747	249674	Gly	TCC	0	0	26.1	pseudo
contig_223	3	201730	201663	Gly	TCC	0	0	24.4	pseudo
contig_2232	1	52759	52682	Gly	TCC	0	0	28.5	pseudo
contig_2233	1	30821	30889	Gly	TCC	0	0	20	pseudo
contig_2233	2	44550	44618	Undet	NNN	0	0	28	pseudo
contig_2233	3	68638	68706	Arg	CCG	0	0	20.7	pseudo
contig_2236	1	249	317	Gly	TCC	0	0	20	pseudo
contig_2236	2	12721	12789	Undet	NNN	0	0	31.5	pseudo
contig_2238	1	2479	2405	Arg	TCT	0	0	28	pseudo
contig_224	1	5195	5267	Arg	TCT	0	0	39.9	pseudo
contig_224	2	54786	54719	Undet	NNN	0	0	20.1	pseudo
contig_2243	1	25245	25176	Arg	TCT	0	0	36.5	pseudo
contig_2244	1	20594	20517	Arg	TCT	0	0	30.6	pseudo
contig_2245	1	3963	3894	Arg	TCT	0	0	36.5	pseudo
contig_2246	1	3229	3293	Glu	TTC	0	0	31.3	pseudo
contig_2246	2	36718	36650	Gly	TCC	0	0	22.4	pseudo
contig_2247	1	3063	3127	Glu	TTC	0	0	31.3	pseudo
contig_2247	2	44361	44293	Gly	TCC	0	0	20.7	pseudo
contig_2247	3	6906	6838	Gly	TCC	0	0	25.4	pseudo
contig_2248	1	24495	24557	Undet	NNN	0	0	23.7	pseudo
contig_2248	2	201804	201873	Gly	TCC	0	0	22.4	pseudo
contig_2248	3	175107	175049	Glu	TTC	0	0	33.8
contig_225	1	60692	60766	Undet	NNN	0	0	24	pseudo
contig_225	2	78399	78469	Gln	CTG	0	0	24	pseudo
contig_225	3	302089	302021	Arg	TCT	0	0	34.5	pseudo
contig_225	4	189164	189096	Gly	TCC	0	0	39.8	pseudo
contig_225	5	23165	23106	Arg	TCT	0	0	20	pseudo
contig_2251	1	245651	245717	Gly	TCC	0	0	31.8
contig_2251	2	283290	283357	Arg	TCT	0	0	24.8	pseudo
contig_2251	3	255077	255009	Lys	TTT	0	0	20.6	pseudo
contig_2251	4	217474	217404	Undet	NNN	0	0	20.6	pseudo
contig_2254	1	184820	184888	Gly	TCC	0	0	36.2	pseudo
contig_2254	2	215251	215318	Lys	TTT	0	0	21.7	pseudo
contig_2254	3	51752	51684	Gly	TCC	0	0	27.4	pseudo
contig_2256	1	6141	6218	Arg	TCT	0	0	36	pseudo
contig_2256	2	96529	96604	Gly	ACC	0	0	21.4	pseudo
contig_2256	3	160985	161058	Undet	NNN	0	0	21.2	pseudo
contig_2256	4	193855	193923	Undet	NNN	0	0	26	pseudo
contig_2256	5	32267	32192	Arg	TCT	0	0	26.2	pseudo
contig_2258	1	5728	5651	Gly	TCC	0	0	30.1	pseudo
contig_2262	1	131501	131429	Gly	TCC	0	0	22.5	pseudo
contig_2262	2	97976	97908	Gly	TCC	0	0	23.8	pseudo
contig_2263	1	7849	7773	Gly	TCC	0	0	20.2	pseudo
contig_2265	1	23424	23493	Glu	TTC	0	0	22	pseudo
contig_2266	1	60343	60408	Gly	ACC	0	0	21.8	pseudo
contig_2266	2	129269	129340	Gly	TCC	0	0	21.9	pseudo
contig_2266	3	1007747	1007815	Gly	TCC	0	0	26.2	pseudo
contig_2266	4	1416313	1416383	Gly	TCC	0	0	23.7	pseudo
contig_2266	5	1441383	1441450	Gly	TCC	0	0	36.6	pseudo
contig_2266	6	1868102	1868170	Ile	TAT	0	0	31.7	pseudo
contig_2266	7	2001449	2001517	Arg	TCT	0	0	20.8	pseudo
contig_2266	8	2113562	2113630	Trp	CCA	0	0	28.2	pseudo
contig_2266	9	2197300	2197379	Val	TAC	0	0	23.5	pseudo
contig_2266	10	2224035	2224108	Asn	GTT	0	0	80.9
contig_2266	11	2716622	2716690	Arg	TCT	0	0	25.2	pseudo
contig_2266	12	2830768	2830836	Gly	TCC	0	0	25.3	pseudo
contig_2266	13	2921845	2921911	Gly	TCC	0	0	37.2	pseudo
contig_2266	14	2871682	2871616	Glu	TTC	0	0	33	pseudo
contig_2266	15	2606701	2606630	Undet	NNN	0	0	39.6	pseudo
contig_2266	16	2514617	2514553	Gly	TCC	0	0	26	pseudo
contig_2266	17	2125492	2125426	Undet	NNN	0	0	21	pseudo
contig_2266	18	1792451	1792381	Arg	TCT	0	0	31.7	pseudo
contig_2266	19	1600055	1599988	Undet	NNN	0	0	22.6	pseudo
contig_2266	20	1541672	1541599	Gln	CTG	0	0	23.5	pseudo
contig_2266	21	1467015	1466947	Leu	CAG	0	0	28.4	pseudo
contig_2266	22	1180921	1180848	Undet	NNN	0	0	22.5	pseudo
contig_2266	23	1170713	1170640	Gly	TCC	0	0	25	pseudo
contig_2266	24	1024557	1024483	Gly	TCC	0	0	24.4	pseudo
contig_2266	25	1018879	1018807	Gly	TCC	0	0	25.9	pseudo
contig_2266	26	691403	691336	Ser	CGA	0	0	24.2	pseudo
contig_2266	27	680935	680867	Gly	TCC	0	0	26.7	pseudo
contig_2266	28	624386	624314	Lys	TTT	0	0	84.7
contig_2266	29	536776	536709	Gly	TCC	0	0	25.2	pseudo
contig_2266	30	520359	520293	Gly	TCC	0	0	21.8	pseudo
contig_2266	31	400947	400880	Glu	TTC	0	0	26.6	pseudo
contig_2266	32	279436	279359	Gly	TCC	0	0	28.6	pseudo
contig_2266	33	52598	52530	Undet	NNN	0	0	21.8	pseudo
contig_2267	1	38854	38925	Gly	TCC	0	0	32.2	pseudo
contig_2267	2	198689	198760	Arg	TCG	0	0	20	pseudo
contig_2267	3	218371	218442	Gly	TCC	0	0	38.4	pseudo
contig_2267	4	372612	372698	Met	CAT	372643	372662	38.1
contig_2267	5	552400	552470	Gln	CTG	0	0	20.8	pseudo
contig_2267	6	201320	201249	Gly	TCC	0	0	27.1	pseudo
contig_2268	1	5916	5986	Arg	TCT	0	0	28	pseudo
contig_2268	2	110470	110539	Gly	TCC	0	0	25.5	pseudo
contig_2268	3	361204	361274	Glu	TTC	0	0	26.3	pseudo
contig_2268	4	662318	662395	Gly	TCC	0	0	21.7	pseudo
contig_2268	5	736965	737037	Gly	TCC	0	0	27.3	pseudo
contig_2268	6	1062942	1063011	Undet	NNN	0	0	24.8	pseudo
contig_2268	7	911945	911867	Gly	TCC	0	0	25.7	pseudo
contig_2268	8	716508	716440	Arg	CCG	0	0	29.5	pseudo
contig_2268	9	637219	637146	Pro	TGG	0	0	33.6	pseudo
contig_2268	10	501999	501932	Undet	NNN	0	0	28.4	pseudo
contig_2268	11	492836	492765	Cys	GCA	0	0	81.2
contig_2268	12	482801	482737	Cys	GCA	0	0	22	pseudo
contig_2268	13	95402	95324	Gly	TCC	0	0	24.2	pseudo
contig_2270	1	19977	19909	Gly	TCC	0	0	25.4	pseudo
contig_2271	1	194	126	Gly	TCC	0	0	23.8	pseudo
contig_2291	1	299932	299864	Gly	TCC	0	0	30.2	pseudo
contig_2291	2	236290	236223	Gly	TCC	0	0	22.8	pseudo
contig_2295	1	31504	31576	Gly	ACC	0	0	37	pseudo
contig_2307	1	150047	150115	Gly	TCC	0	0	28.2	pseudo
contig_2307	2	188901	188967	Undet	NNN	0	0	21.4	pseudo
contig_2307	3	234228	234295	His	ATG	0	0	21.9	pseudo
contig_2307	4	44132	44064	Gly	TCC	0	0	28.5	pseudo
contig_2308	1	9234	9300	Undet	NNN	0	0	21.4	pseudo
contig_2309	1	6876	6943	His	ATG	0	0	21.9	pseudo
contig_2309	2	19761	19828	Val	TAC	0	0	22.7	pseudo
contig_2310	1	16039	16110	Gly	TCC	0	0	27.9	pseudo
contig_2312	1	411	485	Undet	NNN	0	0	61.2
contig_2312	2	16031	16103	Thr	TGT	0	0	82.7
contig_2312	3	19533	19605	Thr	TGT	0	0	82.7
contig_2314	1	28987	28915	Thr	TGT	0	0	82.7
contig_2316	1	162933	163014	Arg	CCG	0	0	29.1	pseudo
contig_2316	2	92087	92016	Undet	NNN	0	0	29	pseudo
contig_2319	1	25843	25774	Gly	TCC	0	0	27.9	pseudo
contig_2320	1	15961	16030	Gly	TCC	0	0	27.9	pseudo
contig_2328	1	102221	102293	Gly	TCC	0	0	23.2	pseudo
contig_2328	2	105094	105162	Arg	TCT	0	0	37.4	pseudo
contig_2328	3	247884	247952	Arg	TCT	0	0	29.9	pseudo
contig_2328	4	255102	255168	Gly	TCC	0	0	31.3	pseudo
contig_2328	5	302910	302979	Gly	TCC	0	0	23.3	pseudo
contig_2328	6	331727	331792	Arg	TCT	0	0	22	pseudo
contig_2328	7	387864	387932	Gly	TCC	0	0	38.4	pseudo
contig_2328	8	430154	430222	Trp	CCA	0	0	20.4	pseudo
contig_2328	9	648010	648077	Gly	TCC	0	0	26	pseudo
contig_2328	10	599063	598997	Thr	CGT	0	0	20	pseudo
contig_2328	11	277425	277357	Gly	TCC	0	0	26.1	pseudo
contig_2328	12	251417	251349	Arg	CCG	0	0	22.5	pseudo
contig_2328	13	235759	235681	Arg	TCT	0	0	23.1	pseudo
contig_2328	14	216963	216896	Gly	TCC	0	0	26.8	pseudo
contig_2328	15	183787	183716	Asp	GTC	0	0	68
contig_2328	16	147935	147864	Gly	TCC	0	0	31.1	pseudo
contig_2328	17	147138	147070	Gly	TCC	0	0	32.3	pseudo
contig_233	1	283967	284038	Gln	CTG	0	0	26.4	pseudo
contig_233	2	522979	523054	Gly	TCC	0	0	27.6	pseudo
contig_233	3	523115	523190	Gly	TCC	0	0	27.6	pseudo
contig_233	4	818081	818147	Undet	NNN	0	0	22.7	pseudo
contig_233	5	856548	856621	Gly	TCC	0	0	25	pseudo
contig_233	6	972559	972632	Arg	TCT	0	0	28.5	pseudo
contig_233	7	1149789	1149855	Trp	CCA	0	0	34.3	pseudo
contig_233	8	1172611	1172679	Gly	TCC	0	0	23.1	pseudo
contig_233	9	1186306	1186376	Trp	CCA	1186339	1186342	25.8	pseudo
contig_233	10	1351042	1351120	Arg	CCG	0	0	22.3	pseudo
contig_233	11	1447972	1448040	Gly	TCC	0	0	23.7	pseudo
contig_233	12	1635926	1636006	Sup	TCA	0	0	32.5	pseudo
contig_233	13	1666139	1666071	Arg	TCT	0	0	23.9	pseudo
contig_233	14	1586255	1586185	Arg	TCT	0	0	27.3	pseudo
contig_233	15	1425259	1425187	Gly	TCC	0	0	26.9	pseudo
contig_233	16	881533	881465	Asp	ATC	0	0	22.9	pseudo
contig_233	17	819535	819468	Gly	TCC	0	0	20.9	pseudo
contig_233	18	797866	797798	Arg	TCT	0	0	27.1	pseudo
contig_233	19	761548	761472	Glu	TTC	0	0	24.7	pseudo
contig_233	20	677305	677233	Gln	CTG	0	0	26.7	pseudo
contig_233	21	607874	607801	Ile	AAT	0	0	82.6
contig_233	22	589491	589418	Gly	TCC	0	0	34.3	pseudo
contig_233	23	586269	586201	Arg	TCT	0	0	24.2	pseudo
contig_233	24	566925	566857	Undet	NNN	0	0	29.7	pseudo
contig_233	25	565981	565913	Undet	NNN	0	0	29.7	pseudo
contig_233	26	565037	564969	Undet	NNN	0	0	29.7	pseudo
contig_233	27	536986	536918	Arg	TCT	0	0	27.8	pseudo
contig_233	28	396504	396436	Gly	TCC	0	0	27	pseudo
contig_2332	1	40093	40160	Gly	TCC	0	0	25.1	pseudo
contig_2332	2	168654	168722	Gly	TCC	0	0	35.2	pseudo
contig_2332	3	109337	109266	Gly	TCC	0	0	22.6	pseudo
contig_2332	4	86923	86849	Gly	TCC	0	0	39.5	pseudo
contig_2335	1	1673	1744	Gly	TCC	0	0	29.6	pseudo
contig_234	1	726881	726949	Val	TAC	0	0	31.5	pseudo
contig_234	2	948711	948779	Gly	ACC	0	0	29	pseudo
contig_234	3	1204450	1204524	Gln	CTG	0	0	30.5	pseudo
contig_234	4	1279699	1279766	Gly	TCC	0	0	22.1	pseudo
contig_234	5	1569125	1569193	Arg	CCT	0	0	20.6	pseudo
contig_234	6	1818031	1818124	Met	CAT	1818068	1818088	73.3
contig_234	7	1823002	1823094	Met	CAT	1823039	1823058	74.3
contig_234	8	1505593	1505526	Ala	TGC	0	0	27.9	pseudo
contig_234	9	1022334	1022263	Gly	TCC	0	0	22.7	pseudo
contig_234	10	933934	933866	Gly	TCC	0	0	31.1	pseudo
contig_234	11	836735	836665	Glu	TTC	0	0	33.1	pseudo
contig_234	12	773286	773206	Arg	TCT	0	0	24.7	pseudo
contig_234	13	757363	757295	Arg	TCT	0	0	22.6	pseudo
contig_234	14	586732	586629	Cys	GCA	586696	586669	27.9	pseudo
contig_234	15	448076	448008	Ser	TGA	0	0	25.7	pseudo
contig_2342	1	6056	5987	Gly	TCC	0	0	25.9	pseudo
contig_235	1	126171	126103	Gly	TCC	0	0	29	pseudo
contig_2351	1	153828	153900	Lys	TTT	0	0	84.7
contig_2351	2	844091	844152	Undet	NNN	0	0	26.2
contig_2351	3	921947	922015	Gly	TCC	0	0	36.3	pseudo
contig_2351	4	1001718	1001779	Gly	TCC	0	0	32.9	pseudo
contig_2351	5	1090264	1090325	Arg	TCT	0	0	22.7	pseudo
contig_2351	6	1360938	1361018	Arg	TCT	0	0	22.4	pseudo
contig_2351	7	1470757	1470825	Arg	TCG	0	0	34.3	pseudo
contig_2351	8	1694796	1694880	Gly	TCC	0	0	24.6	pseudo
contig_2351	9	1719314	1719382	Glu	TTC	0	0	24.4	pseudo
contig_2351	10	2043314	2043386	Val	AAC	0	0	49.4
contig_2351	11	2193034	2192966	Gly	TCC	0	0	21.4	pseudo
contig_2351	12	1774863	1774795	Arg	TCT	0	0	36.7	pseudo
contig_2351	13	1764572	1764504	Gly	TCC	0	0	38.2	pseudo
contig_2351	14	1542527	1542453	Gly	TCC	0	0	22.4	pseudo
contig_2351	15	1295327	1295259	Gly	TCC	0	0	27.3	pseudo
contig_2351	16	1229925	1229853	Arg	TCT	0	0	86.8
contig_2351	17	166390	166325	Arg	TCG	0	0	20.9	pseudo
contig_2351	18	124393	124320	Gly	TCC	0	0	20.3	pseudo
contig_236	1	30396	30327	Gly	TCC	0	0	28.3	pseudo
contig_2361	1	176207	176275	Undet	NNN	0	0	32.9	pseudo
contig_2361	2	76763	76691	Trp	CCA	0	0	20.1	pseudo
contig_2363	1	371058	371139	Gly	TCC	0	0	32.1	pseudo
contig_2363	2	588660	588728	Sup	TCA	0	0	21.9	pseudo
contig_2363	3	662488	662413	Gly	TCC	0	0	25.9	pseudo
contig_2365	1	131645	131703	Undet	NNN	0	0	22.6
contig_2365	2	21984	21918	Undet	NNN	0	0	31.9	pseudo
contig_2365	3	3392	3320	Undet	NNN	0	0	33.2
contig_2367	1	48306	48370	Gly	TCC	0	0	33.9	pseudo
contig_2367	2	61980	62040	Arg	TCT	0	0	23.9
contig_2368	1	55546	55610	Gly	TCC	0	0	33.9	pseudo
contig_2368	2	72770	72830	Arg	TCT	0	0	23.9
contig_2369	1	25619	25552	Sup	TCA	0	0	20.9	pseudo
contig_2370	1	32009	31934	Sup	TCA	0	0	21.5	pseudo
[truncated: 7,814 more rows]
