# Supplementary material for: The genome and transcriptome of the snail Biomphalaria sudanica s.l.: immune gene diversification and highly polymorphic genomic regions in an important African vector of Schistosoma mansoni
Source: BMC Genomics. 2024 Feb 19;25:192. doi: 10.1186/s12864-024-10103-w (PMC10875847; doi:10.1186/s12864-024-10103-w)
Supplement: Supplementary file 7 — Additional file 7: Supplementary Table 6. Predicted coding genes that overlap with repeated elements. For each one it is specified the contig/scaffold, gene and coordinates, and each overlapping repeated element and the features they compromise: Intron region, 5'UTR, 3'UTR and/or CDS. [file 12864_2024_10103_MOESM7_ESM.xlsx]

## Sheet: Sheet1
	Supplementary Table 6. Predicted coding genes that overlap with repeated elements. For each one it is specified the contig/scaffold, gene and coordinates, and each overlapping repeated element and the features they compromise: Intron region, 5’UTR, 3’UTR and/or CDS (.xlsx file).
	Gen ID	Gen Contig/scaffold	Gen Start Cordinate	Gen End Cordinate	Repeat_element	Repeat Start Cordinate	Repeat End Cordinate	Overlapped Gene Features
	BSUD.1	contig_1000	10340	12894	Unknown	8841	11079	3UTR
	BSUD.1	contig_1000	10340	12894	LINE/RTE	12397	12678	Intron
	BSUD.2	contig_1003	128364	133348	Satellite	130512	130992	Intron
	BSUD.2	contig_1003	128364	133348	Unknown	131255	131484	Intron
	BSUD.3	contig_1003	135604	158136	Unknown	136741	136971	Intron
	BSUD.3	contig_1003	135604	158136	Unknown	137168	137353	Intron
	BSUD.3	contig_1003	135604	158136	Unknown	137371	137630	Intron
	BSUD.3	contig_1003	135604	158136	Unknown	138086	138192	Intron
	BSUD.3	contig_1003	135604	158136	Unknown	139229	139806	Intron
	BSUD.3	contig_1003	135604	158136	Unknown	140676	148139	Intron
	BSUD.3	contig_1003	135604	158136	LINE/I	148379	148599	Intron
	BSUD.3	contig_1003	135604	158136	Unknown	149959	150260	Intron
	BSUD.3	contig_1003	135604	158136	LINE/RTE-BovB	150515	150641	Intron
	BSUD.3	contig_1003	135604	158136	LINE/RTE-BovB	150674	150776	Intron
	BSUD.3	contig_1003	135604	158136	LINE/RTE-BovB	151391	151738	Intron
	BSUD.3	contig_1003	135604	158136	DNA/hAT-Tip100	151854	152172	Intron
	BSUD.3	contig_1003	135604	158136	LINE/RTE-BovB	152447	152990	Intron
	BSUD.3	contig_1003	135604	158136	Unknown	153048	153289	Intron
	BSUD.3	contig_1003	135604	158136	LINE/L1-Tx1	153557	153768	Intron
	BSUD.3	contig_1003	135604	158136	LTR/Gypsy	153875	154125	Intron
	BSUD.3	contig_1003	135604	158136	LINE/I-Jockey	156055	156704	3UTR
	BSUD.4	contig_1003	65476	112462	SINE?	68104	68364	Intron
	BSUD.4	contig_1003	65476	112462	Unknown	68797	69093	Intron
	BSUD.4	contig_1003	65476	112462	Unknown	69767	70115	Intron
	BSUD.4	contig_1003	65476	112462	LINE/RTE-BovB	70516	70716	Intron
	BSUD.4	contig_1003	65476	112462	Unknown	71066	71200	Intron
	BSUD.4	contig_1003	65476	112462	SINE?	72286	72580	Intron
	BSUD.4	contig_1003	65476	112462	Unknown	72866	73284	Intron
	BSUD.4	contig_1003	65476	112462	Unknown	73591	73959	Intron
	BSUD.4	contig_1003	65476	112462	LINE/Rex-Babar	74099	74310	Intron
	BSUD.4	contig_1003	65476	112462	LINE/Rex-Babar	75334	75601	Intron
	BSUD.4	contig_1003	65476	112462	LINE/Rex-Babar	76003	76201	Intron
	BSUD.4	contig_1003	65476	112462	LINE/RTE-BovB	76603	77071	Intron
	BSUD.4	contig_1003	65476	112462	Unknown	78371	78691	Intron
	BSUD.4	contig_1003	65476	112462	Unknown	79411	79592	Intron
	BSUD.4	contig_1003	65476	112462	LINE	79596	82793	Intron
	BSUD.4	contig_1003	65476	112462	LINE/Rex-Babar	82696	82815	Intron
	BSUD.4	contig_1003	65476	112462	Unknown	82794	82932	Intron
	BSUD.4	contig_1003	65476	112462	Unknown	83545	83838	Intron
	BSUD.4	contig_1003	65476	112462	LINE/RTE-BovB	85326	85464	Intron
	BSUD.4	contig_1003	65476	112462	LINE/RTE-BovB	86460	86593	Intron
	BSUD.4	contig_1003	65476	112462	Unknown	86603	86943	Intron
	BSUD.4	contig_1003	65476	112462	Unknown	87422	87757	Intron
	BSUD.4	contig_1003	65476	112462	LINE/RTE-BovB	87892	88709	Intron
	BSUD.4	contig_1003	65476	112462	Unknown	88718	88916	Intron
	BSUD.4	contig_1003	65476	112462	Unknown	88994	89098	Intron
	BSUD.4	contig_1003	65476	112462	Unknown	89139	89339	Intron
	BSUD.4	contig_1003	65476	112462	Unknown	90100	90361	Intron
	BSUD.4	contig_1003	65476	112462	LINE/L1-Tx1	90370	90562	Intron
	BSUD.4	contig_1003	65476	112462	Unknown	90623	90790	Intron
	BSUD.4	contig_1003	65476	112462	DNA/hAT	91780	91936	Intron
	BSUD.4	contig_1003	65476	112462	Unknown	91805	91988	Intron
	BSUD.4	contig_1003	65476	112462	Unknown	93310	93569	Intron
	BSUD.4	contig_1003	65476	112462	LINE	93568	93730	Intron
	BSUD.4	contig_1003	65476	112462	Unknown	93729	94016	Intron
	BSUD.4	contig_1003	65476	112462	Unknown	94081	94607	Intron
	BSUD.4	contig_1003	65476	112462	LINE/Rex-Babar	94639	94920	Intron
	BSUD.4	contig_1003	65476	112462	Unknown	94921	96743	Intron
	BSUD.4	contig_1003	65476	112462	LINE/Rex-Babar	96766	96889	Intron
	BSUD.4	contig_1003	65476	112462	Unknown	96947	97397	Intron
	BSUD.4	contig_1003	65476	112462	Unknown	97760	97948	Intron
	BSUD.4	contig_1003	65476	112462	Unknown	98040	98220	Intron
	BSUD.4	contig_1003	65476	112462	Unknown	98514	98723	Intron
	BSUD.4	contig_1003	65476	112462	Unknown	98860	100000	Intron
	BSUD.4	contig_1003	65476	112462	Satellite	100355	100650	Intron
	BSUD.4	contig_1003	65476	112462	Unknown	104400	104645	Intron
	BSUD.4	contig_1003	65476	112462	LINE	104647	105336	Intron
	BSUD.4	contig_1003	65476	112462	Unknown	105370	105611	Intron
	BSUD.4	contig_1003	65476	112462	LINE/RTE-BovB	105761	105966	Intron
	BSUD.4	contig_1003	65476	112462	Unknown	106631	106807	Intron
	BSUD.4	contig_1003	65476	112462	LINE/RTE-BovB	106802	107013	Intron
	BSUD.4	contig_1003	65476	112462	Unknown	107106	107332	Intron
	BSUD.4	contig_1003	65476	112462	LINE/Dong-R4	107326	107546	Intron
	BSUD.4	contig_1003	65476	112462	LINE/Rex-Babar	108331	108516	Intron
	BSUD.4	contig_1003	65476	112462	Unknown	109073	109180	Intron
	BSUD.4	contig_1003	65476	112462	DNA/hAT-Tip100	109184	109628	Intron
	BSUD.4	contig_1003	65476	112462	Unknown	110982	111231	Intron
	BSUD.4	contig_1003	65476	112462	LINE/RTE-BovB	111322	111454	Intron
	BSUD.5	contig_1003	167843	181295	Unknown	171277	171805	Intron
	BSUD.5	contig_1003	167843	181295	Unknown	172173	172375	Intron
	BSUD.5	contig_1003	167843	181295	Unknown	172452	172709	Intron
	BSUD.5	contig_1003	167843	181295	LINE/RTE-BovB	172718	173003	Intron
	BSUD.5	contig_1003	167843	181295	Unknown	173000	173315	Intron
	BSUD.5	contig_1003	167843	181295	Unknown	173311	173575	Intron
	BSUD.5	contig_1003	167843	181295	Unknown	174695	174955	Intron
	BSUD.5	contig_1003	167843	181295	Unknown	176136	176466	Intron
	BSUD.5	contig_1003	167843	181295	Satellite	177808	178484	Intron
	BSUD.5	contig_1003	167843	181295	DNA/hAT-Ac	179995	180218	Intron
	BSUD.5	contig_1003	167843	181295	LINE/RTE-BovB	180395	180620	Intron
	BSUD.7	contig_1004	29676	30123	Unknown	30000	30202	CDS
	BSUD.7	contig_1004	29676	30123	LINE/RTE-BovB	30024	30207	CDS
	BSUD.8	contig_101	1267	67256	LINE	1324	2296	Intron
	BSUD.8	contig_101	1267	67256	LTR/Gypsy	2472	2885	Intron
	BSUD.8	contig_101	1267	67256	LINE	3108	4080	Intron
	BSUD.8	contig_101	1267	67256	LTR/Gypsy	4256	4669	Intron
	BSUD.8	contig_101	1267	67256	LINE	4892	5864	Intron
	BSUD.8	contig_101	1267	67256	LTR/Gypsy	6040	6453	Intron
	BSUD.8	contig_101	1267	67256	LINE	6676	7649	Intron
	BSUD.8	contig_101	1267	67256	LTR/Gypsy	7825	8238	Intron
	BSUD.8	contig_101	1267	67256	LINE	8461	9433	Intron
	BSUD.8	contig_101	1267	67256	LTR/Gypsy	9609	10022	Intron
	BSUD.8	contig_101	1267	67256	LINE	10245	11216	Intron
	BSUD.8	contig_101	1267	67256	LTR/Gypsy	11392	11805	Intron
	BSUD.8	contig_101	1267	67256	LINE	12028	12998	Intron
	BSUD.8	contig_101	1267	67256	LTR/Gypsy	13174	13587	Intron
	BSUD.8	contig_101	1267	67256	LINE	13810	14782	Intron
	BSUD.8	contig_101	1267	67256	LTR/Gypsy	14958	15371	Intron
	BSUD.8	contig_101	1267	67256	LINE	15594	16565	Intron
	BSUD.8	contig_101	1267	67256	LTR/Gypsy	16741	17152	Intron
	BSUD.8	contig_101	1267	67256	LINE	17375	18347	Intron
	BSUD.8	contig_101	1267	67256	LTR/Gypsy	18523	18936	Intron
	BSUD.8	contig_101	1267	67256	LINE	19159	20190	Intron
	BSUD.8	contig_101	1267	67256	Unknown	20523	21029	Intron
	BSUD.8	contig_101	1267	67256	LTR/Copia	21030	21326	Intron
	BSUD.8	contig_101	1267	67256	Unknown	21331	21815	Intron
	BSUD.8	contig_101	1267	67256	Unknown	22024	22617	Intron
	BSUD.8	contig_101	1267	67256	Unknown	23062	23670	Intron
	BSUD.8	contig_101	1267	67256	LINE/RTE-BovB	23770	24800	Intron
	BSUD.8	contig_101	1267	67256	Unknown	24842	25025	Intron
	BSUD.8	contig_101	1267	67256	Unknown	25140	25534	5UTR
	BSUD.8	contig_101	1267	67256	LTR/Gypsy	26304	26951	Intron
	BSUD.8	contig_101	1267	67256	LINE	27174	28206	Intron
	BSUD.8	contig_101	1267	67256	Unknown	28539	29034	Intron
	BSUD.8	contig_101	1267	67256	DNA/Kolobok-Hydra	29150	31656	Intron
	BSUD.8	contig_101	1267	67256	Unknown	32529	32672	Intron
	BSUD.8	contig_101	1267	67256	LINE/RTE-BovB	34140	34489	Intron
	BSUD.8	contig_101	1267	67256	LINE/RTE-BovB	34490	34620	Intron
	BSUD.8	contig_101	1267	67256	LINE/RTE-BovB	35030	35261	Intron
	BSUD.8	contig_101	1267	67256	LINE/RTE-BovB	35322	35658	Intron
	BSUD.8	contig_101	1267	67256	Unknown	36837	37052	Intron
	BSUD.8	contig_101	1267	67256	LINE	36862	40152	Intron
	BSUD.8	contig_101	1267	67256	DNA/hAT-Ac	41823	42409	Intron
	BSUD.8	contig_101	1267	67256	Unknown	42418	42804	Intron
	BSUD.8	contig_101	1267	67256	LINE/RTE-BovB	43221	44734	Intron
	BSUD.8	contig_101	1267	67256	Unknown	45619	46122	Intron
	BSUD.8	contig_101	1267	67256	LINE/RTE-BovB	47091	48650	Intron
	BSUD.8	contig_101	1267	67256	LINE/RTE-BovB	48844	49145	Intron
	BSUD.8	contig_101	1267	67256	DNA/hAT-Ac	49159	49390	Intron
	BSUD.8	contig_101	1267	67256	Unknown	49610	52429	Intron
	BSUD.8	contig_101	1267	67256	LINE/Rex-Babar	53018	53738	Intron
	BSUD.8	contig_101	1267	67256	Unknown	53778	54095	Intron
	BSUD.8	contig_101	1267	67256	Unknown	54293	54403	Intron
	BSUD.8	contig_101	1267	67256	Unknown	55242	55366	Intron
	BSUD.8	contig_101	1267	67256	Unknown	55368	57003	Intron
	BSUD.8	contig_101	1267	67256	LINE/RTE-BovB	57011	59015	Intron
	BSUD.8	contig_101	1267	67256	Unknown	59059	59406	Intron
	BSUD.8	contig_101	1267	67256	Unknown	59460	59719	Intron
	BSUD.8	contig_101	1267	67256	Unknown	61688	62088	Intron
	BSUD.8	contig_101	1267	67256	LINE	62099	62275	Intron
	BSUD.8	contig_101	1267	67256	Unknown	62802	63770	Intron
	BSUD.8	contig_101	1267	67256	Unknown	63799	64043	Intron
	BSUD.8	contig_101	1267	67256	Unknown	64400	66213	Intron
	BSUD.11	contig_101	244186	245660	Unknown	244716	245111	5UTR
	BSUD.13	contig_101	254861	257159	Unknown	256069	256216	3UTR
	BSUD.13	contig_101	254861	257159	Unknown	256314	256442	3UTR
	BSUD.13	contig_101	254861	257159	Unknown	256527	256789	3UTR
	BSUD.14	contig_101	87332	122061	Unknown	88147	88262	Intron
	BSUD.14	contig_101	87332	122061	Unknown	89103	89993	Intron
	BSUD.14	contig_101	87332	122061	Unknown	90243	90429	Intron
	BSUD.14	contig_101	87332	122061	Unknown	90478	90591	Intron
	BSUD.14	contig_101	87332	122061	LINE	90788	91447	Intron
	BSUD.14	contig_101	87332	122061	Unknown	91489	91886	Intron
	BSUD.14	contig_101	87332	122061	Unknown	91958	92294	Intron
	BSUD.14	contig_101	87332	122061	Unknown	92573	92766	Intron
	BSUD.14	contig_101	87332	122061	Unknown	92844	93028	Intron
	BSUD.14	contig_101	87332	122061	Unknown	93219	93431	Intron
	BSUD.14	contig_101	87332	122061	LINE/RTE-BovB	93995	94271	Intron
	BSUD.14	contig_101	87332	122061	LINE/Penelope	94552	94816	Intron
	BSUD.14	contig_101	87332	122061	LINE/RTE-BovB	95449	96270	Intron
	BSUD.14	contig_101	87332	122061	LINE	96918	98440	Intron
	BSUD.14	contig_101	87332	122061	Unknown	99267	99543	Intron
	BSUD.14	contig_101	87332	122061	Unknown	99977	100119	Intron
	BSUD.14	contig_101	87332	122061	Unknown	100234	101552	Intron
	BSUD.14	contig_101	87332	122061	Unknown	101671	101851	Intron
	BSUD.14	contig_101	87332	122061	Unknown	101856	103863	Intron
	BSUD.14	contig_101	87332	122061	LINE	104080	104668	Intron
	BSUD.14	contig_101	87332	122061	LINE	106133	106638	CDS
	BSUD.14	contig_101	87332	122061	LINE/L1-Tx1	106879	110067	Intron
	BSUD.14	contig_101	87332	122061	LINE/L1-Tx1	110223	110494	Intron
	BSUD.14	contig_101	87332	122061	Unknown	111368	113037	Intron
	BSUD.14	contig_101	87332	122061	Unknown	113070	113221	Intron
	BSUD.14	contig_101	87332	122061	Unknown	113368	113644	Intron
	BSUD.14	contig_101	87332	122061	Unknown	113671	113785	Intron
	BSUD.14	contig_101	87332	122061	Unknown	113910	114036	Intron
	BSUD.14	contig_101	87332	122061	Unknown	114127	114474	Intron
	BSUD.14	contig_101	87332	122061	Unknown	114524	114913	Intron
	BSUD.14	contig_101	87332	122061	Unknown	116476	117373	Intron
	BSUD.14	contig_101	87332	122061	LINE/RTE	117580	119929	Intron
	BSUD.14	contig_101	87332	122061	LINE/RTE-BovB	120941	121537	Intron
	BSUD.14	contig_101	87332	122061	Unknown	121560	121673	Intron
	BSUD.15	contig_101	129731	182144	LTR/Copia	129678	133510	5UTR
	BSUD.15	contig_101	129731	182144	LINE	134232	135203	Intron
	BSUD.15	contig_101	129731	182144	LTR/Gypsy	136635	137737	Intron
	BSUD.15	contig_101	129731	182144	LINE	137958	138928	Intron
	BSUD.15	contig_101	129731	182144	LTR/Gypsy	139104	139513	Intron
	BSUD.15	contig_101	129731	182144	LINE	139737	140702	Intron
	BSUD.15	contig_101	129731	182144	LTR/Gypsy	140883	141292	Intron
	BSUD.15	contig_101	129731	182144	LINE	141516	142481	Intron
	BSUD.15	contig_101	129731	182144	LTR/Gypsy	142662	143071	Intron
	BSUD.15	contig_101	129731	182144	LINE	143295	144262	Intron
	BSUD.15	contig_101	129731	182144	LTR/Gypsy	144443	144852	Intron
	BSUD.15	contig_101	129731	182144	LINE	145076	146041	Intron
	BSUD.15	contig_101	129731	182144	LTR/Gypsy	146222	146631	Intron
	BSUD.15	contig_101	129731	182144	LINE	146855	147827	Intron
	BSUD.15	contig_101	129731	182144	Unknown	147823	148298	Intron
	BSUD.15	contig_101	129731	182144	Unknown	148413	149288	Intron
	BSUD.15	contig_101	129731	182144	Unknown	151246	151581	Intron
	BSUD.15	contig_101	129731	182144	DNA/TcMar-Tc2	151837	152000	Intron
	BSUD.15	contig_101	129731	182144	LINE/RTE-BovB	152071	152409	Intron
	BSUD.15	contig_101	129731	182144	LINE/RTE-BovB	152410	152538	Intron
	BSUD.15	contig_101	129731	182144	Unknown	152955	153151	Intron
	BSUD.15	contig_101	129731	182144	LINE/RTE-BovB	153285	153586	Intron
	BSUD.15	contig_101	129731	182144	Unknown	153811	154339	Intron
	BSUD.15	contig_101	129731	182144	DNA/hAT-Ac	154553	155183	Intron
	BSUD.15	contig_101	129731	182144	Unknown	155192	155590	Intron
	BSUD.15	contig_101	129731	182144	LINE/RTE-BovB	156007	157529	Intron
	BSUD.15	contig_101	129731	182144	Unknown	158418	158937	Intron
	BSUD.15	contig_101	129731	182144	LINE/RTE-BovB	159593	159972	Intron
	BSUD.15	contig_101	129731	182144	LINE/RTE-BovB	160123	160418	Intron
	BSUD.15	contig_101	129731	182144	Unknown	160748	163558	Intron
	BSUD.15	contig_101	129731	182144	LINE/Rex-Babar	164153	164874	Intron
	BSUD.15	contig_101	129731	182144	Unknown	164916	165217	Intron
	BSUD.15	contig_101	129731	182144	Unknown	165418	165529	Intron
	BSUD.15	contig_101	129731	182144	Unknown	166440	166564	Intron
	BSUD.15	contig_101	129731	182144	LINE	167024	168064	Intron
	BSUD.15	contig_101	129731	182144	LINE/RTE-BovB	169268	171275	Intron
	BSUD.15	contig_101	129731	182144	Unknown	171319	172003	Intron
	BSUD.15	contig_101	129731	182144	Unknown	171720	171977	Intron
	BSUD.15	contig_101	129731	182144	Unknown	173950	174350	Intron
	BSUD.15	contig_101	129731	182144	LINE	174361	174537	Intron
	BSUD.15	contig_101	129731	182144	Unknown	175064	176034	Intron
	BSUD.15	contig_101	129731	182144	Unknown	176061	176305	Intron
	BSUD.15	contig_101	129731	182144	Unknown	176662	178447	Intron
	BSUD.15	contig_101	129731	182144	DNA/hAT	179017	179128	3UTR
	BSUD.15	contig_101	129731	182144	LTR/Gypsy	180374	186923	3UTR
	BSUD.19	contig_101	271148	277125	Unknown	271915	272217	Intron
	BSUD.19	contig_101	271148	277125	Unknown	273073	273691	Intron
	BSUD.19	contig_101	271148	277125	Unknown	274216	275147	CDS
	BSUD.19	contig_101	271148	277125	Unknown	275161	275526	3UTR
	BSUD.19	contig_101	271148	277125	Unknown	275962	276295	3UTR
	BSUD.20	contig_101	278528	301300	Unknown	278404	278619	5UTR
	BSUD.20	contig_101	278528	301300	Unknown	278545	278792	5UTR
	BSUD.20	contig_101	278528	301300	Unknown	279715	279913	Intron
	BSUD.20	contig_101	278528	301300	Unknown	282127	282359	Intron
	BSUD.20	contig_101	278528	301300	Unknown	282901	283065	Intron
	BSUD.20	contig_101	278528	301300	Unknown	284889	285099	Intron
	BSUD.20	contig_101	278528	301300	DNA/PIF-ISL2EU	285851	286022	Intron
	BSUD.20	contig_101	278528	301300	Unknown	286078	286342	Intron
	BSUD.20	contig_101	278528	301300	Unknown	286343	286559	Intron
	BSUD.20	contig_101	278528	301300	Unknown	286739	286882	Intron
	BSUD.20	contig_101	278528	301300	Satellite	287042	287348	Intron
	BSUD.20	contig_101	278528	301300	Unknown	287896	288042	Intron
	BSUD.20	contig_101	278528	301300	DNA/hAT-Ac	289404	290292	Intron
	BSUD.20	contig_101	278528	301300	DNA/Ginger-1	289585	289728	Intron
	BSUD.20	contig_101	278528	301300	DNA/Ginger-1	290293	290442	Intron
	BSUD.20	contig_101	278528	301300	DNA/Ginger-1	290477	290652	Intron
	BSUD.20	contig_101	278528	301300	Unknown	291187	291385	Intron
	BSUD.20	contig_101	278528	301300	Unknown	291489	291642	Intron
	BSUD.20	contig_101	278528	301300	Unknown	291674	292045	Intron
	BSUD.20	contig_101	278528	301300	Unknown	292891	293136	Intron
	BSUD.20	contig_101	278528	301300	Unknown	293644	294001	Intron
	BSUD.20	contig_101	278528	301300	Unknown	294569	294956	Intron
	BSUD.20	contig_101	278528	301300	LINE/RTE-BovB	295120	295392	Intron
	BSUD.20	contig_101	278528	301300	Unknown	295710	296078	Intron
	BSUD.20	contig_101	278528	301300	Unknown	297217	297531	Intron
	BSUD.20	contig_101	278528	301300	LINE/Dong-R4	300069	300297	Intron
	BSUD.21	contig_101	303602	315360	LINE/RTE	304631	304992	Intron
	BSUD.21	contig_101	303602	315360	LINE	305059	306068	Intron
	BSUD.21	contig_101	303602	315360	Unknown	306681	306984	Intron
	BSUD.21	contig_101	303602	315360	DNA/PiggyBac	307884	308043	Intron
	BSUD.21	contig_101	303602	315360	LINE/L1	309735	310272	Intron
	BSUD.21	contig_101	303602	315360	LINE	311515	312508	Intron
	BSUD.21	contig_101	303602	315360	Unknown	313756	314085	Intron
	BSUD.21	contig_101	303602	315360	Unknown	314655	314829	Intron
	BSUD.22	contig_101	316491	325334	Unknown	316883	317917	Intron
	BSUD.22	contig_101	316491	325334	LINE/I	317918	322682	Intron
	BSUD.22	contig_101	316491	325334	Unknown	323094	323194	Intron
	BSUD.23	contig_101	426722	429797	Unknown	426619	426946	3UTR
	BSUD.23	contig_101	426722	429797	Unknown	428029	428349	3UTR
	BSUD.24	contig_101	449043	449646	DNA/hAT-hATm	448877	449056	CDS
	BSUD.25	contig_101	450890	451923	DNA/hAT-hATm	449650	451975	CDS;3UTR
	BSUD.26	contig_101	332602	340228	LINE	333802	335388	Intron
	BSUD.26	contig_101	332602	340228	Unknown	335561	335845	Intron
	BSUD.26	contig_101	332602	340228	Satellite	336567	336729	Intron
	BSUD.27	contig_101	340826	417563	LINE/RTE-BovB	342398	342546	3UTR
	BSUD.27	contig_101	340826	417563	LINE/RTE-BovB	342675	342853	3UTR
	BSUD.27	contig_101	340826	417563	SINE?	343912	344103	3UTR
	BSUD.27	contig_101	340826	417563	Unknown	346375	346620	Intron
	BSUD.27	contig_101	340826	417563	LINE/L1-Tx1	346405	346616	Intron
	BSUD.27	contig_101	340826	417563	DNA/hAT-Tip100	346678	346908	Intron
	BSUD.27	contig_101	340826	417563	LINE	350345	350998	Intron
	BSUD.27	contig_101	340826	417563	Unknown	350997	351180	Intron
	BSUD.27	contig_101	340826	417563	Unknown	351382	352099	Intron
	BSUD.27	contig_101	340826	417563	Unknown	352861	353212	Intron
	BSUD.27	contig_101	340826	417563	Unknown	360413	360547	Intron
	BSUD.27	contig_101	340826	417563	Unknown	362265	362724	Intron
	BSUD.27	contig_101	340826	417563	Unknown	366676	366862	Intron
	BSUD.27	contig_101	340826	417563	RC/Helitron	369847	370304	Intron
	BSUD.27	contig_101	340826	417563	Unknown	370427	371092	Intron
	BSUD.27	contig_101	340826	417563	Unknown	374039	374158	Intron
	BSUD.27	contig_101	340826	417563	DNA/hAT	374405	374571	Intron
	BSUD.27	contig_101	340826	417563	LINE/Dong-R4	374430	374620	Intron
	BSUD.27	contig_101	340826	417563	LINE/Rex-Babar	375217	375779	Intron
	BSUD.27	contig_101	340826	417563	DNA/TcMar-Mariner	376606	376805	Intron
	BSUD.27	contig_101	340826	417563	LINE/Dong-R4	377133	377388	Intron
	BSUD.27	contig_101	340826	417563	LINE/RTE-BovB	377619	377814	Intron
	BSUD.27	contig_101	340826	417563	Unknown	379146	379633	Intron
	BSUD.27	contig_101	340826	417563	Unknown	379686	380756	Intron
	BSUD.27	contig_101	340826	417563	LINE/I-Jockey	381233	381456	Intron
	BSUD.27	contig_101	340826	417563	Unknown	381453	382138	Intron
	BSUD.27	contig_101	340826	417563	Unknown	382665	382963	Intron
	BSUD.27	contig_101	340826	417563	Unknown	383609	384212	Intron
	BSUD.27	contig_101	340826	417563	Unknown	385961	386118	Intron
	BSUD.27	contig_101	340826	417563	LINE/RTE-BovB	386407	386697	Intron
	BSUD.27	contig_101	340826	417563	Unknown	386729	386896	Intron
	BSUD.27	contig_101	340826	417563	DNA/PIF-ISL2EU	389061	389190	Intron
	BSUD.27	contig_101	340826	417563	DNA/hAT-Tip100	390648	390762	Intron
	BSUD.27	contig_101	340826	417563	LINE/I-Jockey	390767	390907	Intron
	BSUD.27	contig_101	340826	417563	Satellite	391191	391368	Intron
	BSUD.27	contig_101	340826	417563	Unknown	391204	391461	Intron
	BSUD.27	contig_101	340826	417563	DNA	392396	392546	Intron
	BSUD.27	contig_101	340826	417563	Unknown	394317	394531	Intron
	BSUD.27	contig_101	340826	417563	LINE/Rex-Babar	395305	395511	Intron
	BSUD.27	contig_101	340826	417563	Unknown	399082	399378	Intron
	BSUD.27	contig_101	340826	417563	Unknown	402927	403274	Intron
	BSUD.27	contig_101	340826	417563	Unknown	404780	405705	Intron
	BSUD.27	contig_101	340826	417563	Unknown	405732	405963	Intron
	BSUD.27	contig_101	340826	417563	Unknown	408367	408718	Intron
	BSUD.27	contig_101	340826	417563	Unknown	408774	408887	Intron
	BSUD.27	contig_101	340826	417563	Unknown	410851	411155	Intron
	BSUD.27	contig_101	340826	417563	Unknown	411407	413110	Intron
	BSUD.27	contig_101	340826	417563	Unknown	414735	414905	Intron
	BSUD.27	contig_101	340826	417563	Unknown	415852	416178	Intron
	BSUD.28	contig_101	469800	524716	Unknown	471631	471731	Intron
	BSUD.28	contig_101	469800	524716	Unknown	471748	472064	Intron
	BSUD.28	contig_101	469800	524716	DNA/hAT-Tip100	472500	472679	Intron
	BSUD.28	contig_101	469800	524716	Unknown	473131	473366	Intron
	BSUD.28	contig_101	469800	524716	DNA/PIF-ISL2EU	476937	477105	Intron
	BSUD.28	contig_101	469800	524716	LINE/Rex-Babar	477505	477658	Intron
	BSUD.28	contig_101	469800	524716	Unknown	477868	478144	Intron
	BSUD.28	contig_101	469800	524716	Unknown	478351	478549	Intron
	BSUD.28	contig_101	469800	524716	Unknown	479471	479783	Intron
	BSUD.28	contig_101	469800	524716	Unknown	479956	480214	Intron
	BSUD.28	contig_101	469800	524716	Unknown	480601	481089	Intron
	BSUD.28	contig_101	469800	524716	Unknown	482209	486942	Intron
	BSUD.28	contig_101	469800	524716	Unknown	487065	487325	Intron
	BSUD.28	contig_101	469800	524716	Unknown	488269	488504	Intron
	BSUD.28	contig_101	469800	524716	Unknown	489046	489263	Intron
	BSUD.28	contig_101	469800	524716	Unknown	489984	490286	Intron
	BSUD.28	contig_101	469800	524716	DNA/hAT-Charlie	492366	492745	Intron
	BSUD.28	contig_101	469800	524716	Unknown	492747	493175	Intron
	BSUD.28	contig_101	469800	524716	Unknown	493595	493825	Intron
	BSUD.28	contig_101	469800	524716	DNA/TcMar-Mariner	493916	494121	Intron
	BSUD.28	contig_101	469800	524716	Unknown	494418	494578	Intron
	BSUD.28	contig_101	469800	524716	DNA/MULE-MuDR	494595	494711	Intron
	BSUD.28	contig_101	469800	524716	DNA/hAT-Blackjack	495130	495733	Intron
	BSUD.28	contig_101	469800	524716	DNA/hAT-Blackjack	495748	496263	Intron
	BSUD.28	contig_101	469800	524716	Unknown	496541	496793	Intron
	BSUD.28	contig_101	469800	524716	DNA/hAT-Charlie	497074	497543	Intron
	BSUD.28	contig_101	469800	524716	Unknown	497550	497915	Intron
	BSUD.28	contig_101	469800	524716	Unknown	498426	498549	Intron
	BSUD.28	contig_101	469800	524716	LINE/RTE-BovB	498596	498844	Intron
	BSUD.28	contig_101	469800	524716	LINE	498901	499021	Intron
	BSUD.28	contig_101	469800	524716	LINE/RTE-BovB	499443	499579	3UTR
	BSUD.28	contig_101	469800	524716	LINE/RTE-BovB	499684	500212	3UTR
	BSUD.28	contig_101	469800	524716	Unknown	501247	501418	CDS;3UTR
	BSUD.28	contig_101	469800	524716	Unknown	501419	501821	CDS;3UTR
	BSUD.28	contig_101	469800	524716	Unknown	503322	503429	CDS
	BSUD.28	contig_101	469800	524716	Unknown	504029	504418	Intron
	BSUD.28	contig_101	469800	524716	Unknown	504877	505074	Intron
	BSUD.28	contig_101	469800	524716	DNA/hAT	504924	505079	Intron
	BSUD.28	contig_101	469800	524716	Unknown	505723	505946	Intron
	BSUD.28	contig_101	469800	524716	Unknown	508249	508502	Intron
	BSUD.28	contig_101	469800	524716	LTR/Gypsy	508986	511803	Intron
	BSUD.28	contig_101	469800	524716	Unknown	511819	513843	Intron
	BSUD.28	contig_101	469800	524716	LINE	513845	516320	Intron
	BSUD.28	contig_101	469800	524716	Unknown	517342	518087	Intron
	BSUD.28	contig_101	469800	524716	DNA/PIF-ISL2EU	518109	518231	Intron
	BSUD.28	contig_101	469800	524716	DNA/hAT-Charlie	518901	519132	Intron
	BSUD.28	contig_101	469800	524716	Unknown	519655	520196	Intron
	BSUD.28	contig_101	469800	524716	Unknown	520436	520670	Intron
	BSUD.28	contig_101	469800	524716	DNA/hAT-Tip100	520766	521027	Intron
	BSUD.28	contig_101	469800	524716	Unknown	521412	522040	Intron
	BSUD.28	contig_101	469800	524716	Unknown	523086	523293	Intron
	BSUD.28	contig_101	469800	524716	LINE/RTE-BovB	523476	523717	Intron
	BSUD.29	contig_101	527849	539800	Unknown	529755	530216	Intron
	BSUD.29	contig_101	527849	539800	Unknown	531092	532417	Intron
	BSUD.29	contig_101	527849	539800	LINE/RTE-BovB	532769	532951	Intron
	BSUD.29	contig_101	527849	539800	Unknown	533256	533651	Intron
	BSUD.29	contig_101	527849	539800	Unknown	533659	533882	Intron
	BSUD.29	contig_101	527849	539800	LINE/RTE-BovB	535496	535673	Intron
	BSUD.29	contig_101	527849	539800	Unknown	536040	536169	Intron
	BSUD.29	contig_101	527849	539800	Unknown	536424	536537	Intron
	BSUD.29	contig_101	527849	539800	Unknown	536788	537005	Intron
	BSUD.29	contig_101	527849	539800	Unknown	537477	538200	Intron
	BSUD.29	contig_101	527849	539800	LINE/RTE-BovB	538696	538962	3UTR
	BSUD.29	contig_101	527849	539800	Unknown	539635	539983	3UTR
	BSUD.30	contig_101	544103	566930	LTR/Gypsy	548026	548222	Intron
	BSUD.30	contig_101	544103	566930	LINE/RTE-BovB	548599	549001	Intron
	BSUD.30	contig_101	544103	566930	Unknown	549148	549398	Intron
	BSUD.30	contig_101	544103	566930	Unknown	549525	549844	Intron
	BSUD.30	contig_101	544103	566930	DNA/TcMar-Mariner	550765	551039	Intron
	BSUD.30	contig_101	544103	566930	LINE/RTE-BovB	551526	551733	Intron
	BSUD.30	contig_101	544103	566930	Unknown	552120	552537	Intron
	BSUD.30	contig_101	544103	566930	Unknown	553117	553406	Intron
	BSUD.30	contig_101	544103	566930	Unknown	553151	553415	Intron
	BSUD.30	contig_101	544103	566930	DNA/hAT-Charlie	554235	554845	Intron
	BSUD.30	contig_101	544103	566930	RC/Helitron	555250	555350	Intron
	BSUD.30	contig_101	544103	566930	Unknown	556178	556437	Intron
	BSUD.30	contig_101	544103	566930	LINE/RTE-BovB	556873	557070	Intron
	BSUD.30	contig_101	544103	566930	Unknown	558685	558851	Intron
	BSUD.30	contig_101	544103	566930	LINE/RTE-BovB	559081	563012	Intron
	BSUD.30	contig_101	544103	566930	Unknown	563158	563305	Intron
	BSUD.30	contig_101	544103	566930	LINE/RTE-BovB	564321	564913	Intron
	BSUD.30	contig_101	544103	566930	Unknown	564916	565275	Intron
	BSUD.30	contig_101	544103	566930	DNA/hAT-Tip100	565425	565592	Intron
	BSUD.30	contig_101	544103	566930	LTR/Gypsy	565741	565858	Intron
	BSUD.30	contig_101	544103	566930	Unknown	565859	566136	Intron
	BSUD.30	contig_101	544103	566930	DNA/TcMar-Mariner	566329	566617	Intron
	BSUD.31	contig_101	585926	596233	Unknown	586086	587804	Intron
	BSUD.31	contig_101	585926	596233	Unknown	589618	590265	Intron
	BSUD.31	contig_101	585926	596233	LINE	590665	591117	Intron
	BSUD.31	contig_101	585926	596233	DNA/hAT-Charlie	591556	591791	Intron
	BSUD.31	contig_101	585926	596233	LINE/Dong-R4	591801	592030	Intron
	BSUD.31	contig_101	585926	596233	DNA/hAT-Ac	592543	592711	Intron
	BSUD.31	contig_101	585926	596233	Unknown	592768	592893	5UTR
	BSUD.31	contig_101	585926	596233	Unknown	593376	593614	Intron
	BSUD.31	contig_101	585926	596233	Unknown	595271	595566	3UTR
	BSUD.31	contig_101	585926	596233	LINE/RTE-BovB	595613	595786	3UTR
	BSUD.31	contig_101	585926	596233	Unknown	595875	596090	3UTR
	BSUD.31	contig_101	585926	596233	Unknown	596092	596502	3UTR
	BSUD.32	contig_101	650964	661190	LINE/RTE-BovB	652140	652325	Intron
	BSUD.32	contig_101	650964	661190	Unknown	652378	653523	Intron
	BSUD.32	contig_101	650964	661190	DNA/hAT-Tip100	653719	654185	Intron
	BSUD.32	contig_101	650964	661190	Unknown	654288	654591	5UTR
	BSUD.32	contig_101	650964	661190	LINE/RTE-BovB	654809	655093	Intron
	BSUD.32	contig_101	650964	661190	Unknown	655347	655522	5UTR
	BSUD.32	contig_101	650964	661190	LINE	656126	656310	Intron
	BSUD.32	contig_101	650964	661190	Unknown	656766	657045	Intron
	BSUD.32	contig_101	650964	661190	SINE?	657300	657492	Intron
	BSUD.32	contig_101	650964	661190	DNA/TcMar-Mariner	658567	658798	3UTR
	BSUD.32	contig_101	650964	661190	LINE/I-Jockey	658836	659246	3UTR
	BSUD.32	contig_101	650964	661190	Unknown	659345	659473	3UTR
	BSUD.32	contig_101	650964	661190	SINE?	659542	659777	3UTR
	BSUD.32	contig_101	650964	661190	Unknown	661120	661460	3UTR
	BSUD.33	contig_101	661509	671060	LINE/RTE-BovB	661959	662864	Intron
	BSUD.33	contig_101	661509	671060	DNA/hAT-Charlie	663507	665336	Intron
	BSUD.33	contig_101	661509	671060	DNA/TcMar-Tc1	665946	666224	Intron
	BSUD.33	contig_101	661509	671060	LINE/RTE-BovB	666793	667122	Intron
	BSUD.33	contig_101	661509	671060	Satellite	667503	667678	Intron
	BSUD.33	contig_101	661509	671060	Unknown	667519	667699	Intron
	BSUD.33	contig_101	661509	671060	Unknown	670237	670773	3UTR
	BSUD.34	contig_101	671132	681475	Unknown	671525	672509	3UTR
	BSUD.34	contig_101	671132	681475	LTR/Gypsy	672649	672811	3UTR
	BSUD.34	contig_101	671132	681475	Unknown	672812	673100	3UTR
	BSUD.34	contig_101	671132	681475	Unknown	675605	676528	Intron
	BSUD.34	contig_101	671132	681475	Unknown	676890	677366	Intron
	BSUD.34	contig_101	671132	681475	LTR/Gypsy	677368	677527	Intron
	BSUD.34	contig_101	671132	681475	Unknown	677713	678009	Intron
	BSUD.34	contig_101	671132	681475	LINE/RTE-BovB	678421	678810	Intron
	BSUD.34	contig_101	671132	681475	Unknown	679253	680174	Intron
	BSUD.34	contig_101	671132	681475	Unknown	680530	681067	Intron
	BSUD.34	contig_101	671132	681475	Unknown	681090	681219	Intron
	BSUD.37	contig_101	682823	696435	LINE	683688	683910	3UTR
	BSUD.37	contig_101	682823	696435	Unknown	684532	684783	3UTR
	BSUD.37	contig_101	682823	696435	LINE/RTE-BovB	685428	685661	3UTR
	BSUD.37	contig_101	682823	696435	Unknown	685666	685937	3UTR
	BSUD.37	contig_101	682823	696435	Unknown	686459	686611	3UTR
	BSUD.37	contig_101	682823	696435	Unknown	689029	689264	Intron
	BSUD.37	contig_101	682823	696435	Unknown	689662	689867	Intron
	BSUD.37	contig_101	682823	696435	Unknown	690531	691240	Intron
	BSUD.37	contig_101	682823	696435	Unknown	691341	691559	Intron
	BSUD.37	contig_101	682823	696435	Unknown	692765	693005	Intron
	BSUD.37	contig_101	682823	696435	Unknown	693683	695308	Intron
	BSUD.37	contig_101	682823	696435	Unknown	695504	696189	Intron
	BSUD.38	contig_101	729628	740824	Unknown	729733	729903	3UTR
	BSUD.38	contig_101	729628	740824	Unknown	730277	730577	Intron
	BSUD.38	contig_101	729628	740824	Unknown	730919	731646	Intron
	BSUD.38	contig_101	729628	740824	Unknown	731862	732015	Intron
	BSUD.38	contig_101	729628	740824	Unknown	732355	732711	Intron
	BSUD.38	contig_101	729628	740824	LINE/RTE-BovB	733100	733294	Intron
	BSUD.38	contig_101	729628	740824	Unknown	733347	733647	Intron
	BSUD.38	contig_101	729628	740824	Unknown	734070	734812	Intron
	BSUD.38	contig_101	729628	740824	SINE?	735511	735700	Intron
	BSUD.38	contig_101	729628	740824	Unknown	737528	737822	Intron
	BSUD.38	contig_101	729628	740824	Unknown	737825	737991	Intron
	BSUD.38	contig_101	729628	740824	Unknown	737996	738152	Intron
	BSUD.38	contig_101	729628	740824	Unknown	739955	740335	Intron
	BSUD.38	contig_101	729628	740824	LINE	740086	740340	Intron
	BSUD.40	contig_101	755699	800674	LINE	756605	756866	Intron
	BSUD.40	contig_101	755699	800674	Unknown	756948	757105	Intron
	BSUD.40	contig_101	755699	800674	Unknown	757677	758140	Intron
	BSUD.40	contig_101	755699	800674	LINE/I-Jockey	758843	759035	Intron
	BSUD.40	contig_101	755699	800674	Unknown	760069	760931	Intron
	BSUD.40	contig_101	755699	800674	Unknown	761234	761616	Intron
	BSUD.40	contig_101	755699	800674	LINE/I	762661	763066	Intron
	BSUD.40	contig_101	755699	800674	SINE?	763293	763430	Intron
	BSUD.40	contig_101	755699	800674	LINE/RTE-BovB	763608	763828	Intron
	BSUD.40	contig_101	755699	800674	Unknown	764113	764543	Intron
	BSUD.40	contig_101	755699	800674	LINE/Dong-R4	764844	765200	Intron
	BSUD.40	contig_101	755699	800674	Unknown	765376	765573	Intron
	BSUD.40	contig_101	755699	800674	Unknown	765603	765849	Intron
	BSUD.40	contig_101	755699	800674	LINE/RTE-BovB	766084	766188	Intron
	BSUD.40	contig_101	755699	800674	LINE/RTE-BovB	766599	766951	Intron
	BSUD.40	contig_101	755699	800674	LINE	767007	767563	Intron
	BSUD.40	contig_101	755699	800674	LINE/RTE-BovB	769883	769996	Intron
	BSUD.40	contig_101	755699	800674	Unknown	770479	770821	Intron
	BSUD.40	contig_101	755699	800674	DNA/hAT-Tip100	771340	771445	Intron
	BSUD.40	contig_101	755699	800674	Unknown	772297	772813	Intron
	BSUD.40	contig_101	755699	800674	Unknown	772850	773165	CDS
	BSUD.40	contig_101	755699	800674	Unknown	773246	773508	CDS
	BSUD.40	contig_101	755699	800674	Unknown	773276	773510	Intron
	BSUD.40	contig_101	755699	800674	LINE	773638	773863	Intron
	BSUD.40	contig_101	755699	800674	Unknown	774335	774797	Intron
	BSUD.40	contig_101	755699	800674	Unknown	774792	775052	Intron
	BSUD.40	contig_101	755699	800674	LINE/RTE-BovB	775093	775220	Intron
	BSUD.40	contig_101	755699	800674	LINE/Dong-R4	775490	775708	Intron
	BSUD.40	contig_101	755699	800674	LINE/RTE-BovB	777068	777749	Intron
	BSUD.40	contig_101	755699	800674	LINE/RTE-BovB	778514	778698	Intron
	BSUD.40	contig_101	755699	800674	Unknown	778699	779105	Intron
	BSUD.40	contig_101	755699	800674	LINE/RTE-BovB	779125	779278	Intron
	BSUD.40	contig_101	755699	800674	RC/Helitron	780175	780891	Intron
	BSUD.40	contig_101	755699	800674	SINE?	782107	782385	Intron
	BSUD.40	contig_101	755699	800674	Unknown	783228	784275	Intron
	BSUD.40	contig_101	755699	800674	Unknown	792884	793435	Intron
	BSUD.40	contig_101	755699	800674	Unknown	794475	794716	Intron
	BSUD.40	contig_101	755699	800674	Unknown	794699	794902	Intron
	BSUD.40	contig_101	755699	800674	Unknown	794727	794940	Intron
	BSUD.40	contig_101	755699	800674	Unknown	795055	795402	Intron
	BSUD.40	contig_101	755699	800674	Unknown	796238	796353	Intron
	BSUD.40	contig_101	755699	800674	LINE/I-Jockey	796939	797049	Intron
	BSUD.40	contig_101	755699	800674	Unknown	797618	797863	Intron
	BSUD.40	contig_101	755699	800674	LINE/Rex-Babar	798646	798833	Intron
	BSUD.40	contig_101	755699	800674	LINE/RTE-BovB	798977	799329	Intron
	BSUD.40	contig_101	755699	800674	Unknown	800103	800346	Intron
	BSUD.40	contig_101	755699	800674	Unknown	800142	800347	Intron
	BSUD.41	contig_101	899536	918610	Unknown	901952	902220	Intron
	BSUD.41	contig_101	899536	918610	Unknown	902779	902889	Intron
	BSUD.41	contig_101	899536	918610	Unknown	904377	904812	Intron
	BSUD.41	contig_101	899536	918610	Unknown	905334	905502	Intron
	BSUD.41	contig_101	899536	918610	Unknown	905504	905747	Intron
	BSUD.41	contig_101	899536	918610	LINE	907150	907383	Intron
	BSUD.41	contig_101	899536	918610	Unknown	908035	909128	Intron
	BSUD.41	contig_101	899536	918610	Unknown	909123	909278	Intron
	BSUD.41	contig_101	899536	918610	Unknown	909533	909635	Intron
	BSUD.41	contig_101	899536	918610	LINE	909546	910588	Intron
	BSUD.41	contig_101	899536	918610	Unknown	910589	911241	Intron
	BSUD.41	contig_101	899536	918610	Unknown	911336	911784	Intron
	BSUD.41	contig_101	899536	918610	Unknown	911932	912188	Intron
	BSUD.41	contig_101	899536	918610	Satellite	912507	912776	Intron
	BSUD.41	contig_101	899536	918610	Unknown	913184	913421	Intron
	BSUD.41	contig_101	899536	918610	Unknown	913439	913662	Intron
	BSUD.41	contig_101	899536	918610	LINE/RTE-BovB	915374	915520	Intron
	BSUD.41	contig_101	899536	918610	LINE/L1-Tx1	916637	916890	Intron
	BSUD.41	contig_101	899536	918610	Unknown	917479	917653	Intron
	BSUD.42	contig_101	834207	892809	RC/Helitron	835391	836088	Intron
	BSUD.42	contig_101	834207	892809	Unknown	836092	836395	Intron
	BSUD.42	contig_101	834207	892809	LINE/Rex-Babar	836747	837228	Intron
	BSUD.42	contig_101	834207	892809	LINE/Dong-R4	837476	837720	Intron
	BSUD.42	contig_101	834207	892809	LINE/I-Jockey	838321	838646	Intron
	BSUD.42	contig_101	834207	892809	Unknown	838647	838882	Intron
	BSUD.42	contig_101	834207	892809	Unknown	838923	839275	Intron
	BSUD.42	contig_101	834207	892809	Unknown	839712	839928	Intron
	BSUD.42	contig_101	834207	892809	LINE/RTE-BovB	840356	840740	Intron
	BSUD.42	contig_101	834207	892809	Unknown	842205	842373	Intron
	BSUD.42	contig_101	834207	892809	Unknown	842382	842521	Intron
	BSUD.42	contig_101	834207	892809	Unknown	842914	843426	Intron
	BSUD.42	contig_101	834207	892809	Unknown	843515	843825	Intron
	BSUD.42	contig_101	834207	892809	Unknown	844896	846314	Intron
	BSUD.42	contig_101	834207	892809	Unknown	847386	847542	Intron
	BSUD.42	contig_101	834207	892809	Unknown	848628	848771	Intron
	BSUD.42	contig_101	834207	892809	Unknown	849374	849684	Intron
	BSUD.42	contig_101	834207	892809	Unknown	849936	850183	Intron
	BSUD.42	contig_101	834207	892809	Unknown	850325	850906	Intron
	BSUD.42	contig_101	834207	892809	LINE	851450	852843	Intron
	BSUD.42	contig_101	834207	892809	DNA/hAT-Ac	852908	853119	Intron
	BSUD.42	contig_101	834207	892809	DNA/TcMar-Mariner	853320	853554	Intron
	BSUD.42	contig_101	834207	892809	Unknown	853797	854028	Intron
	BSUD.42	contig_101	834207	892809	LINE	854448	855062	Intron
	BSUD.42	contig_101	834207	892809	Unknown	855217	855416	Intron
	BSUD.42	contig_101	834207	892809	Unknown	855907	856245	Intron
	BSUD.42	contig_101	834207	892809	Unknown	857284	857481	Intron
	BSUD.42	contig_101	834207	892809	DNA/hAT-Charlie	858578	858757	Intron
	BSUD.42	contig_101	834207	892809	LINE/RTE-BovB	858919	859774	Intron
	BSUD.42	contig_101	834207	892809	Unknown	860250	860429	Intron
	BSUD.42	contig_101	834207	892809	LINE/RTE-BovB	860536	860654	Intron
	BSUD.42	contig_101	834207	892809	LINE/RTE-BovB	860874	861067	Intron
	BSUD.42	contig_101	834207	892809	Unknown	864007	864203	Intron
	BSUD.42	contig_101	834207	892809	Unknown	864204	865413	Intron
	BSUD.42	contig_101	834207	892809	DNA/hAT-Tip100	866337	867284	Intron
	BSUD.42	contig_101	834207	892809	LINE/RTE-BovB	867623	867812	Intron
	BSUD.42	contig_101	834207	892809	Unknown	867811	867980	Intron
	BSUD.42	contig_101	834207	892809	Unknown	870067	870199	Intron
	BSUD.42	contig_101	834207	892809	Unknown	870472	870764	Intron
	BSUD.42	contig_101	834207	892809	Unknown	870771	870903	Intron
	BSUD.42	contig_101	834207	892809	DNA/hAT-Ac	870904	871227	Intron
	BSUD.42	contig_101	834207	892809	Unknown	871631	871887	Intron
	BSUD.42	contig_101	834207	892809	LINE/RTE-BovB	872380	872732	Intron
	BSUD.42	contig_101	834207	892809	LINE/RTE	873639	873956	Intron
	BSUD.42	contig_101	834207	892809	LTR/Gypsy	874340	874715	Intron
	BSUD.42	contig_101	834207	892809	LINE/RTE-BovB	874716	874975	Intron
	BSUD.42	contig_101	834207	892809	Unknown	874976	875305	Intron
	BSUD.42	contig_101	834207	892809	Unknown	875060	875331	Intron
	BSUD.42	contig_101	834207	892809	RC/Helitron	875479	875917	Intron
	BSUD.42	contig_101	834207	892809	Unknown	876105	876320	Intron
	BSUD.42	contig_101	834207	892809	Unknown	876387	876529	Intron
	BSUD.42	contig_101	834207	892809	LINE/RTE-BovB	876726	877072	Intron
	BSUD.42	contig_101	834207	892809	Unknown	876962	878163	Intron
	BSUD.42	contig_101	834207	892809	DNA/hAT-Charlie	877179	877309	Intron
	BSUD.42	contig_101	834207	892809	DNA/TcMar-Mariner	879139	879416	Intron
	BSUD.42	contig_101	834207	892809	Unknown	879418	879682	Intron
	BSUD.42	contig_101	834207	892809	LINE/I-Jockey	879785	880046	Intron
	BSUD.42	contig_101	834207	892809	Unknown	880196	880803	Intron
	BSUD.42	contig_101	834207	892809	Unknown	881149	881266	Intron
	BSUD.42	contig_101	834207	892809	LINE/RTE-BovB	881315	881684	Intron
	BSUD.42	contig_101	834207	892809	Unknown	881789	881980	Intron
	BSUD.42	contig_101	834207	892809	LINE/RTE-BovB	881982	882318	Intron
	BSUD.42	contig_101	834207	892809	Unknown	882668	883186	Intron
	BSUD.42	contig_101	834207	892809	Unknown	883490	883644	Intron
	BSUD.42	contig_101	834207	892809	DNA/TcMar-Mariner	884204	884476	Intron
	BSUD.42	contig_101	834207	892809	Unknown	884550	884667	Intron
	BSUD.42	contig_101	834207	892809	Unknown	884877	890112	Intron
	BSUD.42	contig_101	834207	892809	LINE/I-Jockey	890934	891076	Intron
	BSUD.42	contig_101	834207	892809	LINE/RTE-BovB	891217	891441	Intron
	BSUD.42	contig_101	834207	892809	Unknown	891437	891605	Intron
	BSUD.42	contig_101	834207	892809	Unknown	891905	892130	Intron
	BSUD.43	contig_101	1144542	1161162	Unknown	1145170	1145381	Intron
	BSUD.43	contig_101	1144542	1161162	Unknown	1145452	1146481	Intron
	BSUD.43	contig_101	1144542	1161162	Unknown	1146477	1146640	Intron
	BSUD.43	contig_101	1144542	1161162	Unknown	1149879	1150027	Intron
	BSUD.43	contig_101	1144542	1161162	Unknown	1150056	1150409	Intron
	BSUD.43	contig_101	1144542	1161162	Unknown	1150411	1155033	Intron
	BSUD.43	contig_101	1144542	1161162	DNA/PIF-ISL2EU	1159708	1159934	3UTR
	BSUD.44	contig_101	1152278	1154785	Unknown	1150411	1155033	5UTR;CDS
	BSUD.45	contig_101	1163846	1174614	Unknown	1164995	1165674	Intron
	BSUD.45	contig_101	1163846	1174614	Unknown	1167267	1167538	Intron
	BSUD.45	contig_101	1163846	1174614	Unknown	1167412	1167554	Intron
	BSUD.45	contig_101	1163846	1174614	Unknown	1168138	1168323	Intron
	BSUD.45	contig_101	1163846	1174614	Unknown	1168324	1168542	Intron
	BSUD.45	contig_101	1163846	1174614	LINE/RTE-BovB	1169179	1169786	Intron
	BSUD.45	contig_101	1163846	1174614	LINE	1170424	1171195	Intron
	BSUD.45	contig_101	1163846	1174614	LINE/Dong-R4	1172332	1172453	Intron
	BSUD.46	contig_101	1183756	1186838	LINE/RTE-BovB	1186153	1186430	Intron
	BSUD.47	contig_101	1189740	1190934	Unknown	1189930	1190151	CDS;3UTR
	BSUD.47	contig_101	1189740	1190934	RC/Helitron	1190488	1190729	Intron
	BSUD.48	contig_101	1196144	1206998	LINE/Rex-Babar	1197372	1198140	3UTR
	BSUD.48	contig_101	1196144	1206998	Unknown	1198151	1198357	3UTR
	BSUD.48	contig_101	1196144	1206998	Unknown	1198770	1199146	3UTR
	BSUD.48	contig_101	1196144	1206998	Unknown	1199283	1199399	3UTR
	BSUD.48	contig_101	1196144	1206998	Unknown	1200259	1200527	Intron
	BSUD.48	contig_101	1196144	1206998	Unknown	1200371	1200562	Intron
	BSUD.48	contig_101	1196144	1206998	Unknown	1201693	1201919	Intron
	BSUD.48	contig_101	1196144	1206998	LINE/RTE-BovB	1202518	1202634	Intron
	BSUD.48	contig_101	1196144	1206998	Unknown	1202882	1203313	Intron
	BSUD.48	contig_101	1196144	1206998	DNA/hAT-Tip100	1203325	1204099	Intron
	BSUD.48	contig_101	1196144	1206998	Unknown	1205399	1205685	Intron
	BSUD.48	contig_101	1196144	1206998	Unknown	1206022	1206192	Intron
	BSUD.48	contig_101	1196144	1206998	LINE/Dong-R4	1206204	1206436	Intron
	BSUD.48	contig_101	1196144	1206998	Unknown	1206674	1206833	Intron
	BSUD.49	contig_101	1208660	1215799	LINE/RTE-BovB	1209016	1209254	Intron
	BSUD.49	contig_101	1208660	1215799	LINE	1209379	1210334	Intron
	BSUD.49	contig_101	1208660	1215799	Unknown	1210827	1211356	Intron
	BSUD.49	contig_101	1208660	1215799	Unknown	1211194	1211385	Intron
	BSUD.49	contig_101	1208660	1215799	Unknown	1213146	1213522	Intron
	BSUD.49	contig_101	1208660	1215799	Unknown	1213790	1213914	Intron
	BSUD.49	contig_101	1208660	1215799	Unknown	1213915	1214489	Intron
	BSUD.49	contig_101	1208660	1215799	Unknown	1214887	1215238	Intron
	BSUD.49	contig_101	1208660	1215799	Unknown	1215236	1215431	Intron
	BSUD.50	contig_101	1036071	1125655	Unknown	1036712	1036943	Intron
	BSUD.50	contig_101	1036071	1125655	LINE	1037239	1037568	Intron
	BSUD.50	contig_101	1036071	1125655	Unknown	1037769	1038034	Intron
	BSUD.50	contig_101	1036071	1125655	LINE/RTE-BovB	1038425	1038777	Intron
	BSUD.50	contig_101	1036071	1125655	Unknown	1038862	1039059	Intron
	BSUD.50	contig_101	1036071	1125655	Unknown	1039121	1039367	Intron
	BSUD.50	contig_101	1036071	1125655	Unknown	1039951	1040463	Intron
	BSUD.50	contig_101	1036071	1125655	Unknown	1041302	1041831	Intron
	BSUD.50	contig_101	1036071	1125655	Unknown	1041986	1042471	Intron
	BSUD.50	contig_101	1036071	1125655	DNA	1044137	1044364	Intron
	BSUD.50	contig_101	1036071	1125655	LINE/RTE-BovB	1046014	1046294	Intron
	BSUD.50	contig_101	1036071	1125655	Unknown	1049763	1050067	Intron
	BSUD.50	contig_101	1036071	1125655	Satellite	1051445	1052355	Intron
	BSUD.50	contig_101	1036071	1125655	Unknown	1053569	1053731	Intron
	BSUD.50	contig_101	1036071	1125655	DNA/TcMar-Mariner	1053911	1054188	Intron
	BSUD.50	contig_101	1036071	1125655	Unknown	1055782	1055918	Intron
	BSUD.50	contig_101	1036071	1125655	LINE/L1-Tx1	1057789	1058247	Intron
	BSUD.50	contig_101	1036071	1125655	DNA/TcMar-Mariner	1058382	1058618	Intron
	BSUD.50	contig_101	1036071	1125655	LINE/RTE	1059826	1060049	Intron
	BSUD.50	contig_101	1036071	1125655	Unknown	1060371	1060931	Intron
	BSUD.50	contig_101	1036071	1125655	RC/Helitron	1061710	1061858	Intron
	BSUD.50	contig_101	1036071	1125655	LINE	1061904	1062414	Intron
	BSUD.50	contig_101	1036071	1125655	Unknown	1062057	1062312	Intron
	BSUD.50	contig_101	1036071	1125655	Unknown	1065013	1065548	Intron
	BSUD.50	contig_101	1036071	1125655	Unknown	1067589	1068162	Intron
	BSUD.50	contig_101	1036071	1125655	Unknown	1068210	1068633	Intron
	BSUD.50	contig_101	1036071	1125655	LINE	1069354	1069571	Intron
	BSUD.50	contig_101	1036071	1125655	Unknown	1070296	1070455	CDS
	BSUD.50	contig_101	1036071	1125655	Unknown	1070717	1071057	Intron
	BSUD.50	contig_101	1036071	1125655	Unknown	1071308	1071589	Intron
	BSUD.50	contig_101	1036071	1125655	Unknown	1072007	1072287	Intron
	BSUD.50	contig_101	1036071	1125655	LINE/I-Jockey	1072479	1072744	Intron
	BSUD.50	contig_101	1036071	1125655	LINE/RTE	1073817	1074060	Intron
	BSUD.50	contig_101	1036071	1125655	Unknown	1074393	1074757	Intron
	BSUD.50	contig_101	1036071	1125655	Unknown	1076072	1076226	Intron
	BSUD.50	contig_101	1036071	1125655	Unknown	1076863	1077108	Intron
	BSUD.50	contig_101	1036071	1125655	LINE/RTE-BovB	1077662	1078030	Intron
	BSUD.50	contig_101	1036071	1125655	LINE/RTE-BovB	1081889	1082576	Intron
	BSUD.50	contig_101	1036071	1125655	Unknown	1083486	1083908	Intron
	BSUD.50	contig_101	1036071	1125655	Unknown	1084196	1084413	Intron
	BSUD.50	contig_101	1036071	1125655	Unknown	1085284	1085427	Intron
	BSUD.50	contig_101	1036071	1125655	Unknown	1086610	1086816	Intron
	BSUD.50	contig_101	1036071	1125655	Unknown	1089571	1089797	3UTR
	BSUD.50	contig_101	1036071	1125655	Unknown	1092241	1092415	3UTR
	BSUD.50	contig_101	1036071	1125655	Unknown	1092885	1093030	3UTR
	BSUD.50	contig_101	1036071	1125655	Unknown	1096300	1096443	Intron
	BSUD.50	contig_101	1036071	1125655	Unknown	1097720	1097861	Intron
	BSUD.50	contig_101	1036071	1125655	LINE/I	1098829	1098977	Intron
	BSUD.50	contig_101	1036071	1125655	DNA/PIF-ISL2EU	1101509	1101720	Intron
	BSUD.50	contig_101	1036071	1125655	Unknown	1102522	1103079	Intron
	BSUD.50	contig_101	1036071	1125655	Unknown	1103389	1103625	Intron
	BSUD.50	contig_101	1036071	1125655	DNA/hAT-Tip100	1103683	1103806	Intron
	BSUD.50	contig_101	1036071	1125655	Unknown	1103849	1103985	Intron
	BSUD.50	contig_101	1036071	1125655	LINE/RTE-BovB	1106438	1106652	Intron
	BSUD.50	contig_101	1036071	1125655	Unknown	1110804	1111318	Intron
	BSUD.50	contig_101	1036071	1125655	Unknown	1114577	1115041	Intron
	BSUD.50	contig_101	1036071	1125655	LINE/RTE	1115215	1117033	Intron
	BSUD.50	contig_101	1036071	1125655	Unknown	1119673	1119945	Intron
	BSUD.50	contig_101	1036071	1125655	LINE/RTE-BovB	1121393	1121716	Intron
	BSUD.50	contig_101	1036071	1125655	SINE?	1122417	1122676	Intron
	BSUD.50	contig_101	1036071	1125655	Satellite	1123554	1123801	Intron
	BSUD.52	contig_101	1126687	1133071	Unknown	1132168	1132385	3UTR
	BSUD.52	contig_101	1126687	1133071	Unknown	1132218	1132400	3UTR
	BSUD.53	contig_101	1132640	1144217	DNA/hAT-Charlie	1134763	1135031	Intron
	BSUD.53	contig_101	1132640	1144217	LINE	1135956	1136268	Intron
	BSUD.53	contig_101	1132640	1144217	DNA/PIF-ISL2EU	1137505	1137695	Intron
	BSUD.53	contig_101	1132640	1144217	DNA/MULE-MuDR	1137774	1137996	Intron
	BSUD.53	contig_101	1132640	1144217	DNA/hAT-Tip100	1140114	1140287	Intron
	BSUD.53	contig_101	1132640	1144217	SINE?	1140134	1140420	Intron
	BSUD.53	contig_101	1132640	1144217	DNA/TcMar-Mariner	1140501	1140743	Intron
	BSUD.53	contig_101	1132640	1144217	Unknown	1140764	1141030	Intron
	BSUD.53	contig_101	1132640	1144217	Unknown	1141316	1141577	Intron
	BSUD.53	contig_101	1132640	1144217	Unknown	1142463	1143650	Intron
	BSUD.54	contig_101	1347730	1358666	LTR/Gypsy	1341053	1348069	3UTR
	BSUD.54	contig_101	1347730	1358666	Unknown	1348063	1348344	3UTR
	BSUD.54	contig_101	1347730	1358666	Unknown	1349484	1349679	Intron
	BSUD.54	contig_101	1347730	1358666	LINE/RTE-BovB	1349824	1350033	Intron
	BSUD.54	contig_101	1347730	1358666	Unknown	1350416	1350977	Intron
	BSUD.54	contig_101	1347730	1358666	LINE/RTE-BovB	1351389	1352103	Intron
	BSUD.54	contig_101	1347730	1358666	Unknown	1352639	1352775	Intron
	BSUD.54	contig_101	1347730	1358666	DNA/hAT-Tip100	1353635	1353742	Intron
	BSUD.54	contig_101	1347730	1358666	Unknown	1354007	1356063	Intron
	BSUD.54	contig_101	1347730	1358666	Unknown	1356554	1356705	Intron
	BSUD.54	contig_101	1347730	1358666	Unknown	1357888	1358027	Intron
	BSUD.55	contig_101	1361388	1388515	Unknown	1362829	1363455	Intron
	BSUD.55	contig_101	1361388	1388515	LINE/RTE-BovB	1363632	1364188	Intron
	BSUD.55	contig_101	1361388	1388515	Unknown	1364814	1365429	Intron
	BSUD.55	contig_101	1361388	1388515	DNA	1365579	1365867	Intron
	BSUD.55	contig_101	1361388	1388515	Unknown	1366196	1366864	Intron
	BSUD.55	contig_101	1361388	1388515	LINE	1370222	1370464	Intron
	BSUD.55	contig_101	1361388	1388515	Unknown	1372340	1373568	Intron
	BSUD.55	contig_101	1361388	1388515	LINE/RTE-BovB	1374813	1375009	Intron
	BSUD.55	contig_101	1361388	1388515	Unknown	1375036	1375178	Intron
	BSUD.55	contig_101	1361388	1388515	LINE/RTE-BovB	1375335	1375542	Intron
	BSUD.55	contig_101	1361388	1388515	LINE/RTE	1375603	1375778	Intron
	BSUD.55	contig_101	1361388	1388515	DNA/TcMar-Mariner	1376205	1376490	Intron
	BSUD.55	contig_101	1361388	1388515	DNA/hAT-Charlie	1376840	1377328	Intron
	BSUD.55	contig_101	1361388	1388515	DNA/hAT-Charlie	1377386	1377494	Intron
	BSUD.55	contig_101	1361388	1388515	Unknown	1377596	1377806	Intron
	BSUD.55	contig_101	1361388	1388515	Unknown	1378084	1378420	Intron
	BSUD.55	contig_101	1361388	1388515	Unknown	1378467	1378727	Intron
	BSUD.55	contig_101	1361388	1388515	Unknown	1378822	1379038	Intron
	BSUD.55	contig_101	1361388	1388515	LINE/RTE-BovB	1379444	1379881	Intron
	BSUD.55	contig_101	1361388	1388515	Unknown	1380387	1380563	Intron
	BSUD.55	contig_101	1361388	1388515	Unknown	1380792	1382048	Intron
	BSUD.55	contig_101	1361388	1388515	Unknown	1383062	1383219	Intron
	BSUD.55	contig_101	1361388	1388515	Unknown	1383243	1383431	Intron
	BSUD.55	contig_101	1361388	1388515	RC/Helitron	1384209	1384840	Intron
	BSUD.55	contig_101	1361388	1388515	RC/Helitron	1385051	1385222	Intron
	BSUD.55	contig_101	1361388	1388515	DNA/hAT-Charlie	1385414	1386558	Intron
	BSUD.55	contig_101	1361388	1388515	Unknown	1387038	1387473	5UTR
	BSUD.55	contig_101	1361388	1388515	Unknown	1387511	1387666	5UTR
	BSUD.56	contig_101	1388566	1417043	Unknown	1390011	1390296	3UTR
	BSUD.56	contig_101	1388566	1417043	LTR/Gypsy	1390546	1390796	3UTR
	BSUD.56	contig_101	1388566	1417043	Unknown	1390797	1391034	3UTR
	BSUD.56	contig_101	1388566	1417043	DNA/hAT-Charlie	1391074	1391720	3UTR
	BSUD.56	contig_101	1388566	1417043	Unknown	1393014	1393440	Intron
	BSUD.56	contig_101	1388566	1417043	Unknown	1393526	1394368	Intron
	BSUD.56	contig_101	1388566	1417043	Unknown	1394962	1395270	Intron
	BSUD.56	contig_101	1388566	1417043	LINE/RTE-BovB	1395353	1396215	Intron
	BSUD.56	contig_101	1388566	1417043	Unknown	1396200	1396354	Intron
	BSUD.56	contig_101	1388566	1417043	Unknown	1397240	1397439	Intron
	BSUD.56	contig_101	1388566	1417043	Unknown	1398103	1398857	Intron
	BSUD.56	contig_101	1388566	1417043	DNA/TcMar-Mariner	1399860	1400083	Intron
	BSUD.56	contig_101	1388566	1417043	Unknown	1400226	1403039	Intron
	BSUD.56	contig_101	1388566	1417043	LINE/RTE-BovB	1403028	1403162	Intron
	BSUD.56	contig_101	1388566	1417043	Unknown	1403282	1403450	Intron
	BSUD.56	contig_101	1388566	1417043	LINE/I-Jockey	1403457	1404082	Intron
	BSUD.56	contig_101	1388566	1417043	LINE	1404755	1405354	Intron
	BSUD.56	contig_101	1388566	1417043	LINE	1405877	1407254	Intron
	BSUD.56	contig_101	1388566	1417043	DNA/hAT-Charlie	1407673	1409407	5UTR
	BSUD.56	contig_101	1388566	1417043	LINE	1409821	1410063	Intron
	BSUD.56	contig_101	1388566	1417043	Unknown	1410094	1410492	Intron
	BSUD.56	contig_101	1388566	1417043	LINE/RTE	1410573	1410928	Intron
	BSUD.56	contig_101	1388566	1417043	LINE/RTE-BovB	1411074	1411497	Intron
	BSUD.56	contig_101	1388566	1417043	Unknown	1411620	1411893	Intron
	BSUD.56	contig_101	1388566	1417043	Unknown	1411969	1412579	5UTR
	BSUD.56	contig_101	1388566	1417043	Unknown	1413419	1417757	5UTR
	BSUD.57	contig_101	1412995	1453904	Unknown	1413419	1417757	Intron
	BSUD.57	contig_101	1412995	1453904	Unknown	1419497	1419664	Intron
	BSUD.57	contig_101	1412995	1453904	Unknown	1419954	1420153	Intron
	BSUD.57	contig_101	1412995	1453904	Unknown	1420150	1420586	Intron
	BSUD.57	contig_101	1412995	1453904	LTR/Gypsy	1420730	1420954	Intron
	BSUD.57	contig_101	1412995	1453904	Unknown	1421191	1421521	Intron
	BSUD.57	contig_101	1412995	1453904	Unknown	1421524	1422102	Intron
	BSUD.57	contig_101	1412995	1453904	RC/Helitron	1422478	1422715	Intron
	BSUD.57	contig_101	1412995	1453904	LINE	1423163	1423927	Intron
	BSUD.57	contig_101	1412995	1453904	Unknown	1424347	1424516	Intron
	BSUD.57	contig_101	1412995	1453904	LINE/RTE-BovB	1424695	1424827	Intron
	BSUD.57	contig_101	1412995	1453904	Unknown	1424838	1425559	Intron
	BSUD.57	contig_101	1412995	1453904	Unknown	1425708	1425847	Intron
	BSUD.57	contig_101	1412995	1453904	LTR/Gypsy	1425848	1432756	Intron
	BSUD.57	contig_101	1412995	1453904	Unknown	1433523	1433732	Intron
	BSUD.57	contig_101	1412995	1453904	Unknown	1434349	1434537	Intron
	BSUD.57	contig_101	1412995	1453904	Unknown	1434694	1435073	Intron
	BSUD.57	contig_101	1412995	1453904	Unknown	1436264	1436673	Intron
	BSUD.57	contig_101	1412995	1453904	Unknown	1436728	1437022	Intron
	BSUD.57	contig_101	1412995	1453904	Unknown	1436781	1437030	Intron
	BSUD.57	contig_101	1412995	1453904	Unknown	1437057	1437553	Intron
	BSUD.57	contig_101	1412995	1453904	LINE	1437771	1438098	Intron
	BSUD.57	contig_101	1412995	1453904	Unknown	1438181	1438427	Intron
	BSUD.57	contig_101	1412995	1453904	Unknown	1438685	1438986	Intron
	BSUD.57	contig_101	1412995	1453904	Unknown	1439478	1439770	Intron
	BSUD.57	contig_101	1412995	1453904	Unknown	1441824	1442001	Intron
	BSUD.57	contig_101	1412995	1453904	DNA/Kolobok-Hydra	1442425	1445949	Intron
	BSUD.57	contig_101	1412995	1453904	DNA/hAT-Tip100	1446056	1446225	Intron
	BSUD.57	contig_101	1412995	1453904	DNA/TcMar-Mariner	1446381	1446637	Intron
	BSUD.57	contig_101	1412995	1453904	LINE/RTE-BovB	1447400	1449061	Intron
	BSUD.57	contig_101	1412995	1453904	LINE/I-Jockey	1449408	1450878	Intron
	BSUD.57	contig_101	1412995	1453904	Unknown	1451006	1451439	Intron
	BSUD.57	contig_101	1412995	1453904	LINE/RTE-BovB	1453137	1453510	3UTR
	BSUD.58	contig_101	1277455	1290783	Unknown	1277809	1277982	Intron
	BSUD.58	contig_101	1277455	1290783	Unknown	1278047	1278216	Intron
	BSUD.58	contig_101	1277455	1290783	LINE/RTE-BovB	1279091	1279316	Intron
	BSUD.58	contig_101	1277455	1290783	LINE/RTE-BovB	1279333	1279501	Intron
	BSUD.58	contig_101	1277455	1290783	LINE	1280129	1280597	Intron
	BSUD.58	contig_101	1277455	1290783	Unknown	1280684	1280941	Intron
	BSUD.58	contig_101	1277455	1290783	Satellite	1282023	1282199	Intron
	BSUD.58	contig_101	1277455	1290783	Unknown	1282857	1283211	Intron
	BSUD.58	contig_101	1277455	1290783	Satellite	1283509	1283680	Intron
	BSUD.58	contig_101	1277455	1290783	Unknown	1286111	1286297	Intron
	BSUD.58	contig_101	1277455	1290783	Unknown	1286712	1286896	Intron
	BSUD.58	contig_101	1277455	1290783	LINE/RTE-BovB	1287166	1287496	Intron
	BSUD.58	contig_101	1277455	1290783	Unknown	1287525	1287701	Intron
	BSUD.58	contig_101	1277455	1290783	DNA/TcMar-Mariner	1287545	1287808	Intron
	BSUD.58	contig_101	1277455	1290783	LINE/L1-Tx1	1288427	1288657	Intron
	BSUD.58	contig_101	1277455	1290783	LINE/RTE-BovB	1289583	1289899	5UTR
	BSUD.58	contig_101	1277455	1290783	RC/Helitron	1289909	1290348	5UTR
	BSUD.60	contig_101	1296041	1317575	Unknown	1296424	1296574	3UTR
	BSUD.60	contig_101	1296041	1317575	Unknown	1296623	1296828	3UTR
	BSUD.60	contig_101	1296041	1317575	LINE/RTE-BovB	1296845	1297091	3UTR
	BSUD.60	contig_101	1296041	1317575	LINE/RTE-BovB	1297089	1297234	3UTR
	BSUD.60	contig_101	1296041	1317575	LINE/RTE-BovB	1297232	1297714	3UTR
	BSUD.60	contig_101	1296041	1317575	Unknown	1298736	1298905	Intron
	BSUD.60	contig_101	1296041	1317575	Unknown	1299154	1299367	Intron
	BSUD.60	contig_101	1296041	1317575	DNA/hAT-Tip100	1299607	1299786	Intron
	BSUD.60	contig_101	1296041	1317575	Unknown	1300039	1300515	Intron
	BSUD.60	contig_101	1296041	1317575	Unknown	1300938	1301450	Intron
	BSUD.60	contig_101	1296041	1317575	Unknown	1301486	1301921	Intron
	BSUD.60	contig_101	1296041	1317575	Unknown	1302756	1302960	Intron
	BSUD.60	contig_101	1296041	1317575	Unknown	1303977	1304538	Intron
	BSUD.60	contig_101	1296041	1317575	Unknown	1304965	1305261	Intron
	BSUD.60	contig_101	1296041	1317575	Unknown	1305785	1305961	Intron
	BSUD.60	contig_101	1296041	1317575	Unknown	1306025	1306253	Intron
	BSUD.60	contig_101	1296041	1317575	Unknown	1306501	1307244	Intron
	BSUD.60	contig_101	1296041	1317575	Unknown	1307285	1307470	Intron
	BSUD.60	contig_101	1296041	1317575	Unknown	1307857	1308116	Intron
	BSUD.60	contig_101	1296041	1317575	LINE/RTE-BovB	1308514	1308671	Intron
	BSUD.60	contig_101	1296041	1317575	Unknown	1309357	1309525	Intron
	BSUD.60	contig_101	1296041	1317575	LINE/I-Jockey	1309887	1314518	Intron
	BSUD.60	contig_101	1296041	1317575	Unknown	1314514	1314882	Intron
	BSUD.60	contig_101	1296041	1317575	LINE/I-Jockey	1315824	1316528	Intron
	BSUD.60	contig_101	1296041	1317575	LINE	1316524	1316734	Intron
	BSUD.61	contig_101	1305809	1333369	Unknown	1305785	1305961	5UTR
	BSUD.61	contig_101	1305809	1333369	Unknown	1306025	1306253	Intron
	BSUD.61	contig_101	1305809	1333369	Unknown	1306501	1307244	Intron
	BSUD.61	contig_101	1305809	1333369	Unknown	1307285	1307470	Intron
	BSUD.61	contig_101	1305809	1333369	Unknown	1307857	1308116	Intron
	BSUD.61	contig_101	1305809	1333369	LINE/RTE-BovB	1308514	1308671	Intron
	BSUD.61	contig_101	1305809	1333369	Unknown	1309357	1309525	Intron
	BSUD.61	contig_101	1305809	1333369	LINE/I-Jockey	1309887	1314518	Intron
	BSUD.61	contig_101	1305809	1333369	Unknown	1314514	1314882	Intron
	BSUD.61	contig_101	1305809	1333369	LINE/I-Jockey	1315824	1316528	Intron
	BSUD.61	contig_101	1305809	1333369	LINE	1316524	1316734	Intron
	BSUD.61	contig_101	1305809	1333369	LINE/RTE-BovB	1317644	1318474	Intron
	BSUD.61	contig_101	1305809	1333369	Unknown	1318757	1319916	Intron
	BSUD.61	contig_101	1305809	1333369	Unknown	1320461	1320812	Intron
	BSUD.61	contig_101	1305809	1333369	LINE	1320885	1321182	Intron
	BSUD.61	contig_101	1305809	1333369	Unknown	1321387	1321612	Intron
	BSUD.61	contig_101	1305809	1333369	Unknown	1321899	1322130	Intron
	BSUD.61	contig_101	1305809	1333369	LINE/RTE-BovB	1322467	1323039	Intron
	BSUD.61	contig_101	1305809	1333369	LINE/RTE-BovB	1325292	1325503	Intron
	BSUD.61	contig_101	1305809	1333369	Unknown	1326112	1326293	Intron
	BSUD.61	contig_101	1305809	1333369	Unknown	1326880	1327024	Intron
	BSUD.61	contig_101	1305809	1333369	LINE/RTE-BovB	1327512	1328219	Intron
	BSUD.61	contig_101	1305809	1333369	Unknown	1329672	1329869	Intron
	BSUD.61	contig_101	1305809	1333369	LINE/RTE-BovB	1330146	1330554	Intron
	BSUD.61	contig_101	1305809	1333369	LINE/RTE-BovB	1330841	1331111	Intron
	BSUD.61	contig_101	1305809	1333369	LINE/I-Jockey	1332332	1332462	Intron
	BSUD.62	contig_101	1310176	1312946	LINE/I-Jockey	1309887	1314518	5UTR;CDS
	BSUD.63	contig_101	1313291	1317222	LINE/I-Jockey	1309887	1314518	5UTR
	BSUD.63	contig_101	1313291	1317222	Unknown	1314514	1314882	5UTR
	BSUD.63	contig_101	1313291	1317222	LINE/I-Jockey	1315824	1316528	5UTR;CDS;3UTR
	BSUD.63	contig_101	1313291	1317222	LINE	1316524	1316734	3UTR
	BSUD.64	contig_101	1515609	1520902	DNA/PIF-ISL2EU	1517202	1517394	Intron
	BSUD.64	contig_101	1515609	1520902	Unknown	1519550	1519730	Intron
	BSUD.65	contig_101	1521197	1528148	Unknown	1523732	1525621	Intron
	BSUD.65	contig_101	1521197	1528148	Unknown	1526125	1526436	Intron
	BSUD.67	contig_101	1530022	1555549	Unknown	1539059	1540565	Intron
	BSUD.67	contig_101	1530022	1555549	LINE/I-Jockey	1541535	1541815	Intron
	BSUD.67	contig_101	1530022	1555549	LINE/Rex-Babar	1542015	1542442	Intron
	BSUD.67	contig_101	1530022	1555549	Unknown	1542927	1544141	CDS
	BSUD.67	contig_101	1530022	1555549	LINE/RTE-BovB	1544252	1544355	Intron
	BSUD.67	contig_101	1530022	1555549	Unknown	1544458	1544945	Intron
	BSUD.67	contig_101	1530022	1555549	Unknown	1549110	1549258	Intron
	BSUD.67	contig_101	1530022	1555549	Unknown	1549429	1549659	Intron
	BSUD.68	contig_101	1566700	1606009	Unknown	1567477	1567979	Intron
	BSUD.68	contig_101	1566700	1606009	Unknown	1568178	1568606	Intron
	BSUD.68	contig_101	1566700	1606009	DNA/TcMar-Mariner	1568734	1568996	Intron
	BSUD.68	contig_101	1566700	1606009	Unknown	1568872	1569012	Intron
	BSUD.68	contig_101	1566700	1606009	LINE/RTE	1568998	1569305	CDS;3UTR
	BSUD.68	contig_101	1566700	1606009	Unknown	1569473	1569887	Intron
	BSUD.68	contig_101	1566700	1606009	LINE/RTE-BovB	1570046	1570301	Intron
	BSUD.68	contig_101	1566700	1606009	Unknown	1571071	1571233	Intron
	BSUD.68	contig_101	1566700	1606009	Unknown	1571811	1572093	Intron
	BSUD.68	contig_101	1566700	1606009	DNA/hAT-Tip100	1572311	1572565	Intron
	BSUD.68	contig_101	1566700	1606009	Unknown	1573454	1573643	Intron
	BSUD.68	contig_101	1566700	1606009	DNA/hAT-Charlie	1573691	1574131	Intron
	BSUD.68	contig_101	1566700	1606009	Unknown	1574552	1574815	Intron
	BSUD.68	contig_101	1566700	1606009	DNA/TcMar-Mariner	1575326	1575546	Intron
	BSUD.68	contig_101	1566700	1606009	Unknown	1576162	1576491	Intron
	BSUD.68	contig_101	1566700	1606009	DNA/hAT-Tip100	1576483	1576749	Intron
	BSUD.68	contig_101	1566700	1606009	RC/Helitron	1577133	1577284	Intron
	BSUD.68	contig_101	1566700	1606009	DNA/hAT-Charlie	1581986	1582201	Intron
	BSUD.68	contig_101	1566700	1606009	LINE/RTE-BovB	1582226	1582747	Intron
	BSUD.68	contig_101	1566700	1606009	DNA/TcMar-Mariner	1583904	1584126	Intron
	BSUD.68	contig_101	1566700	1606009	Unknown	1584168	1584438	Intron
	BSUD.68	contig_101	1566700	1606009	LINE/Dong-R4	1584433	1584581	Intron
	BSUD.68	contig_101	1566700	1606009	Unknown	1584587	1585281	Intron
	BSUD.68	contig_101	1566700	1606009	LINE/RTE-BovB	1586653	1587560	Intron
	BSUD.68	contig_101	1566700	1606009	DNA	1587697	1588030	Intron
	BSUD.68	contig_101	1566700	1606009	Unknown	1589917	1590137	Intron
	BSUD.68	contig_101	1566700	1606009	DNA/hAT-Ac	1589941	1590329	Intron
	BSUD.68	contig_101	1566700	1606009	DNA/Kolobok-T2	1590215	1590348	Intron
	BSUD.68	contig_101	1566700	1606009	DNA/TcMar-Mariner	1590906	1591132	Intron
	BSUD.68	contig_101	1566700	1606009	Unknown	1591444	1591613	Intron
	BSUD.68	contig_101	1566700	1606009	Unknown	1592290	1592626	Intron
	BSUD.68	contig_101	1566700	1606009	LINE/RTE-BovB	1593167	1593416	Intron
	BSUD.68	contig_101	1566700	1606009	LINE/I	1593423	1593742	Intron
	BSUD.68	contig_101	1566700	1606009	LINE/RTE-BovB	1593768	1594004	Intron
	BSUD.68	contig_101	1566700	1606009	Unknown	1594279	1594514	Intron
	BSUD.68	contig_101	1566700	1606009	LINE/RTE-BovB	1595024	1595587	Intron
	BSUD.68	contig_101	1566700	1606009	Unknown	1595609	1595775	Intron
	BSUD.68	contig_101	1566700	1606009	Unknown	1597111	1597256	Intron
	BSUD.68	contig_101	1566700	1606009	LINE/RTE-BovB	1597529	1597975	Intron
	BSUD.68	contig_101	1566700	1606009	LINE/I-Jockey	1598186	1598530	Intron
	BSUD.68	contig_101	1566700	1606009	Unknown	1598809	1598994	Intron
	BSUD.68	contig_101	1566700	1606009	Unknown	1599056	1599187	Intron
	BSUD.68	contig_101	1566700	1606009	Unknown	1599908	1600062	Intron
	BSUD.68	contig_101	1566700	1606009	Unknown	1600203	1600422	Intron
	BSUD.68	contig_101	1566700	1606009	Unknown	1602367	1602538	Intron
	BSUD.68	contig_101	1566700	1606009	DNA/hAT-Tip100	1602434	1602552	Intron
	BSUD.68	contig_101	1566700	1606009	Unknown	1602588	1602692	Intron
	BSUD.68	contig_101	1566700	1606009	Unknown	1602850	1602980	Intron
	BSUD.68	contig_101	1566700	1606009	Unknown	1603172	1605503	Intron
	BSUD.69	contig_101	1458853	1474295	Unknown	1459695	1459850	Intron
	BSUD.69	contig_101	1458853	1474295	LINE	1459857	1460110	Intron
	BSUD.69	contig_101	1458853	1474295	LINE/RTE-BovB	1460156	1460346	Intron
	BSUD.69	contig_101	1458853	1474295	LINE	1460534	1461947	Intron
	BSUD.69	contig_101	1458853	1474295	DNA/TcMar-Mariner	1462444	1462694	Intron
	BSUD.69	contig_101	1458853	1474295	Unknown	1462988	1463248	Intron
	BSUD.69	contig_101	1458853	1474295	Unknown	1464737	1465327	Intron
	BSUD.69	contig_101	1458853	1474295	Unknown	1466175	1466313	Intron
	BSUD.69	contig_101	1458853	1474295	Unknown	1467252	1467610	Intron
	BSUD.69	contig_101	1458853	1474295	LINE/Rex-Babar	1470179	1470427	Intron
	BSUD.70	contig_101	1476566	1504678	Unknown	1477026	1478092	Intron
	BSUD.70	contig_101	1476566	1504678	LINE/RTE-BovB	1478345	1478894	Intron
	BSUD.70	contig_101	1476566	1504678	LINE/RTE-BovB	1479153	1479299	Intron
	BSUD.70	contig_101	1476566	1504678	LINE/RTE-BovB	1479821	1480233	Intron
	BSUD.70	contig_101	1476566	1504678	LINE/RTE-BovB	1481926	1482076	Intron
	BSUD.70	contig_101	1476566	1504678	LINE/RTE-BovB	1482519	1482777	Intron
	BSUD.70	contig_101	1476566	1504678	LINE/RTE-BovB	1483551	1483948	Intron
	BSUD.70	contig_101	1476566	1504678	Unknown	1485353	1485586	Intron
	BSUD.70	contig_101	1476566	1504678	Unknown	1489391	1489586	3UTR
	BSUD.70	contig_101	1476566	1504678	Unknown	1489414	1489610	3UTR
	BSUD.70	contig_101	1476566	1504678	DNA/hAT	1490905	1491051	3UTR
	BSUD.70	contig_101	1476566	1504678	Unknown	1490923	1491097	3UTR
	BSUD.70	contig_101	1476566	1504678	Unknown	1491768	1491902	3UTR
	BSUD.70	contig_101	1476566	1504678	Unknown	1491947	1492177	3UTR
	BSUD.70	contig_101	1476566	1504678	Unknown	1491950	1492208	3UTR
	BSUD.70	contig_101	1476566	1504678	Unknown	1493455	1494192	Intron
	BSUD.70	contig_101	1476566	1504678	LINE	1494195	1494389	Intron
	BSUD.70	contig_101	1476566	1504678	Unknown	1494387	1494773	Intron
	BSUD.70	contig_101	1476566	1504678	Unknown	1494815	1494973	Intron
	BSUD.70	contig_101	1476566	1504678	DNA/hAT	1494900	1496765	Intron
	BSUD.70	contig_101	1476566	1504678	LINE	1496785	1497417	Intron
	BSUD.70	contig_101	1476566	1504678	DNA/hAT	1497416	1498516	Intron
	BSUD.70	contig_101	1476566	1504678	Unknown	1498560	1498898	Intron
	BSUD.70	contig_101	1476566	1504678	Unknown	1498919	1499430	Intron
	BSUD.70	contig_101	1476566	1504678	Unknown	1500334	1500448	Intron
	BSUD.70	contig_101	1476566	1504678	Unknown	1500470	1500690	Intron
	BSUD.70	contig_101	1476566	1504678	Unknown	1500780	1501156	Intron
	BSUD.70	contig_101	1476566	1504678	LINE/RTE-BovB	1501357	1501492	Intron
	BSUD.70	contig_101	1476566	1504678	Unknown	1501828	1501943	Intron
	BSUD.70	contig_101	1476566	1504678	LINE/RTE-BovB	1501985	1502396	Intron
	BSUD.70	contig_101	1476566	1504678	Unknown	1504156	1504445	3UTR
	BSUD.71	contig_101	1608047	1657682	LINE	1608448	1608688	Intron
	BSUD.71	contig_101	1608047	1657682	DNA/hAT-Charlie	1608821	1609117	Intron
	BSUD.71	contig_101	1608047	1657682	Unknown	1609129	1609631	Intron
	BSUD.71	contig_101	1608047	1657682	Unknown	1610093	1610219	Intron
	BSUD.71	contig_101	1608047	1657682	Unknown	1610724	1610855	Intron
	BSUD.71	contig_101	1608047	1657682	LINE/Rex-Babar	1610858	1611067	Intron
	BSUD.71	contig_101	1608047	1657682	SINE?	1611199	1611470	Intron
	BSUD.71	contig_101	1608047	1657682	Unknown	1611466	1611740	Intron
	BSUD.71	contig_101	1608047	1657682	LINE/RTE	1611784	1612420	Intron
	BSUD.71	contig_101	1608047	1657682	Unknown	1612652	1613087	Intron
	BSUD.71	contig_101	1608047	1657682	Unknown	1613323	1613484	Intron
	BSUD.71	contig_101	1608047	1657682	Unknown	1613326	1613503	Intron
	BSUD.71	contig_101	1608047	1657682	Unknown	1613867	1614033	Intron
	BSUD.71	contig_101	1608047	1657682	LINE/L1-Tx1	1614038	1614270	Intron
	BSUD.71	contig_101	1608047	1657682	Unknown	1614580	1614829	Intron
	BSUD.71	contig_101	1608047	1657682	Unknown	1614963	1615233	Intron
	BSUD.71	contig_101	1608047	1657682	Unknown	1615756	1615974	Intron
	BSUD.71	contig_101	1608047	1657682	Unknown	1615987	1616634	Intron
	BSUD.71	contig_101	1608047	1657682	LINE/I-Jockey	1617319	1617566	Intron
	BSUD.71	contig_101	1608047	1657682	Unknown	1618281	1618565	Intron
	BSUD.71	contig_101	1608047	1657682	Unknown	1618669	1618936	Intron
	BSUD.71	contig_101	1608047	1657682	DNA/Ginger-1	1619521	1619724	Intron
	BSUD.71	contig_101	1608047	1657682	Unknown	1619859	1620068	Intron
	BSUD.71	contig_101	1608047	1657682	Unknown	1621318	1621486	Intron
	BSUD.71	contig_101	1608047	1657682	Unknown	1622658	1623076	Intron
	BSUD.71	contig_101	1608047	1657682	DNA/hAT-Tip100	1623462	1623582	Intron
	BSUD.71	contig_101	1608047	1657682	Unknown	1624087	1624317	Intron
	BSUD.71	contig_101	1608047	1657682	DNA/hAT-Charlie	1624439	1624785	Intron
	BSUD.71	contig_101	1608047	1657682	LINE	1625596	1627434	Intron
	BSUD.71	contig_101	1608047	1657682	Unknown	1627785	1627891	Intron
	BSUD.71	contig_101	1608047	1657682	Unknown	1628673	1629081	Intron
	BSUD.71	contig_101	1608047	1657682	Unknown	1629479	1629966	Intron
	BSUD.71	contig_101	1608047	1657682	Unknown	1630101	1630344	Intron
	BSUD.71	contig_101	1608047	1657682	Unknown	1630478	1630632	Intron
	BSUD.71	contig_101	1608047	1657682	Unknown	1630651	1630817	Intron
	BSUD.71	contig_101	1608047	1657682	LINE/RTE-BovB	1631150	1631347	Intron
	BSUD.71	contig_101	1608047	1657682	Unknown	1631444	1631876	Intron
	BSUD.71	contig_101	1608047	1657682	LINE	1632112	1632333	Intron
	BSUD.71	contig_101	1608047	1657682	Unknown	1632917	1633070	Intron
	BSUD.71	contig_101	1608047	1657682	Unknown	1633074	1633229	Intron
	BSUD.71	contig_101	1608047	1657682	Unknown	1633753	1633977	Intron
	BSUD.71	contig_101	1608047	1657682	DNA/hAT-Charlie	1635008	1635994	Intron
	BSUD.71	contig_101	1608047	1657682	LINE/I-Jockey	1635986	1636801	Intron
	BSUD.71	contig_101	1608047	1657682	DNA/hAT-Charlie	1637580	1638321	Intron
	BSUD.71	contig_101	1608047	1657682	Unknown	1639078	1641032	Intron
	BSUD.71	contig_101	1608047	1657682	Unknown	1641132	1641344	Intron
	BSUD.71	contig_101	1608047	1657682	LINE/RTE-BovB	1647312	1647978	Intron
	BSUD.71	contig_101	1608047	1657682	Unknown	1649176	1653977	Intron
	BSUD.71	contig_101	1608047	1657682	Unknown	1655214	1655531	Intron
	BSUD.71	contig_101	1608047	1657682	Unknown	1655395	1655626	Intron
	BSUD.71	contig_101	1608047	1657682	Unknown	1656329	1656472	Intron
	BSUD.71	contig_101	1608047	1657682	Unknown	1656576	1656768	Intron
	BSUD.71	contig_101	1608047	1657682	Unknown	1656990	1657243	Intron
	BSUD.72	contig_101	1649424	1653882	Unknown	1649176	1653977	5UTR;CDS;3UTR
	BSUD.73	contig_101	1659497	1724948	Unknown	1661272	1661420	Intron
	BSUD.73	contig_101	1659497	1724948	Unknown	1661928	1662157	Intron
	BSUD.73	contig_101	1659497	1724948	Unknown	1662513	1662730	Intron
	BSUD.73	contig_101	1659497	1724948	Unknown	1663412	1663622	Intron
	BSUD.73	contig_101	1659497	1724948	Unknown	1663871	1664096	Intron
	BSUD.73	contig_101	1659497	1724948	Unknown	1664266	1664809	Intron
	BSUD.73	contig_101	1659497	1724948	LINE/L1-Tx1	1664886	1665232	Intron
	BSUD.73	contig_101	1659497	1724948	LINE/Rex-Babar	1665737	1666193	Intron
	BSUD.73	contig_101	1659497	1724948	Unknown	1666230	1666521	Intron
	BSUD.73	contig_101	1659497	1724948	Unknown	1666978	1667514	Intron
	BSUD.73	contig_101	1659497	1724948	Unknown	1668404	1668992	Intron
	BSUD.73	contig_101	1659497	1724948	Unknown	1669247	1669688	Intron
	BSUD.73	contig_101	1659497	1724948	DNA/Maverick	1670427	1670711	Intron
	BSUD.73	contig_101	1659497	1724948	DNA/Maverick	1670604	1670755	Intron
	BSUD.73	contig_101	1659497	1724948	DNA/Maverick	1670632	1670783	Intron
	BSUD.73	contig_101	1659497	1724948	DNA/Maverick	1670756	1670907	Intron
	BSUD.73	contig_101	1659497	1724948	DNA/Maverick	1670890	1671123	Intron
	BSUD.73	contig_101	1659497	1724948	Satellite	1672084	1672848	Intron
	BSUD.73	contig_101	1659497	1724948	Unknown	1673247	1673428	Intron
	BSUD.73	contig_101	1659497	1724948	Unknown	1673581	1673709	Intron
	BSUD.73	contig_101	1659497	1724948	SINE?	1673909	1674186	Intron
	BSUD.73	contig_101	1659497	1724948	Unknown	1674973	1675106	Intron
	BSUD.73	contig_101	1659497	1724948	Unknown	1675221	1675557	Intron
	BSUD.73	contig_101	1659497	1724948	DNA/hAT-Charlie	1675762	1675986	Intron
	BSUD.73	contig_101	1659497	1724948	Unknown	1676147	1676451	Intron
	BSUD.73	contig_101	1659497	1724948	RC/Helitron	1676558	1676985	Intron
	BSUD.73	contig_101	1659497	1724948	Unknown	1677170	1677402	Intron
	BSUD.73	contig_101	1659497	1724948	Unknown	1680279	1680573	Intron
	BSUD.73	contig_101	1659497	1724948	LINE/I-Jockey	1680774	1681019	Intron
	BSUD.73	contig_101	1659497	1724948	Unknown	1681489	1681708	Intron
	BSUD.73	contig_101	1659497	1724948	Unknown	1681774	1682073	Intron
	BSUD.73	contig_101	1659497	1724948	Unknown	1682621	1682842	Intron
	BSUD.73	contig_101	1659497	1724948	LINE/I-Jockey	1683145	1683472	Intron
	BSUD.73	contig_101	1659497	1724948	LINE/RTE-BovB	1683860	1684114	Intron
	BSUD.73	contig_101	1659497	1724948	Satellite	1684121	1684309	Intron
	BSUD.73	contig_101	1659497	1724948	Unknown	1684419	1684655	Intron
	BSUD.73	contig_101	1659497	1724948	RC/Helitron	1685147	1685880	Intron
	BSUD.73	contig_101	1659497	1724948	Unknown	1686277	1686453	Intron
	BSUD.73	contig_101	1659497	1724948	Unknown	1687542	1687731	Intron
	BSUD.73	contig_101	1659497	1724948	Unknown	1687921	1688130	Intron
	BSUD.73	contig_101	1659497	1724948	Unknown	1689993	1690190	Intron
	BSUD.73	contig_101	1659497	1724948	LINE/RTE-BovB	1690501	1690794	Intron
	BSUD.73	contig_101	1659497	1724948	DNA/hAT-Tip100	1690950	1691189	Intron
	BSUD.73	contig_101	1659497	1724948	DNA/PIF-ISL2EU	1691765	1691963	Intron
	BSUD.73	contig_101	1659497	1724948	LINE	1692393	1692535	Intron
	BSUD.73	contig_101	1659497	1724948	Unknown	1692409	1692573	Intron
	BSUD.73	contig_101	1659497	1724948	LINE/RTE-BovB	1692755	1692871	Intron
	BSUD.73	contig_101	1659497	1724948	SINE?	1693015	1693282	Intron
	BSUD.73	contig_101	1659497	1724948	Unknown	1693543	1694197	Intron
	BSUD.73	contig_101	1659497	1724948	LINE/Rex-Babar	1696061	1696380	Intron
	BSUD.73	contig_101	1659497	1724948	Unknown	1696402	1696648	Intron
	BSUD.73	contig_101	1659497	1724948	Unknown	1696808	1698365	Intron
	BSUD.73	contig_101	1659497	1724948	DNA/hAT-Charlie	1698610	1699621	Intron
	BSUD.73	contig_101	1659497	1724948	DNA/hAT-Charlie	1699628	1700177	Intron
	BSUD.73	contig_101	1659497	1724948	Unknown	1700454	1700622	Intron
	BSUD.73	contig_101	1659497	1724948	Unknown	1700649	1700931	Intron
	BSUD.73	contig_101	1659497	1724948	Unknown	1700932	1701147	Intron
	BSUD.73	contig_101	1659497	1724948	RC/Helitron	1703459	1703862	Intron
	BSUD.73	contig_101	1659497	1724948	Unknown	1704291	1704484	Intron
	BSUD.73	contig_101	1659497	1724948	LINE/RTE-BovB	1704726	1704970	Intron
	BSUD.73	contig_101	1659497	1724948	Unknown	1705256	1705495	Intron
	BSUD.73	contig_101	1659497	1724948	Unknown	1705907	1706330	Intron
	BSUD.73	contig_101	1659497	1724948	Unknown	1706713	1707202	Intron
	BSUD.73	contig_101	1659497	1724948	Unknown	1707645	1707870	Intron
	BSUD.73	contig_101	1659497	1724948	RC/Helitron	1708116	1708231	Intron
	BSUD.73	contig_101	1659497	1724948	Unknown	1708232	1708413	Intron
	BSUD.73	contig_101	1659497	1724948	LINE/RTE	1708875	1709171	Intron
	BSUD.73	contig_101	1659497	1724948	Unknown	1709457	1709809	Intron
	BSUD.73	contig_101	1659497	1724948	Unknown	1709964	1710194	Intron
	BSUD.73	contig_101	1659497	1724948	LINE/Rex-Babar	1710361	1710676	Intron
	BSUD.73	contig_101	1659497	1724948	Unknown	1710701	1711317	Intron
	BSUD.73	contig_101	1659497	1724948	Unknown	1711343	1711812	Intron
	BSUD.73	contig_101	1659497	1724948	Unknown	1712027	1712287	Intron
	BSUD.73	contig_101	1659497	1724948	LINE/RTE-BovB	1712295	1713125	Intron
	BSUD.73	contig_101	1659497	1724948	Unknown	1713402	1713790	Intron
	BSUD.73	contig_101	1659497	1724948	Unknown	1714079	1714424	Intron
	BSUD.73	contig_101	1659497	1724948	Unknown	1714963	1715469	Intron
	BSUD.73	contig_101	1659497	1724948	DNA/TcMar-Mariner	1715757	1716001	Intron
	BSUD.73	contig_101	1659497	1724948	DNA/hAT-Charlie	1716176	1717695	Intron
	BSUD.73	contig_101	1659497	1724948	Unknown	1718416	1718605	Intron
	BSUD.73	contig_101	1659497	1724948	Unknown	1719193	1719398	Intron
	BSUD.73	contig_101	1659497	1724948	LINE/I-Jockey	1719519	1719861	Intron
	BSUD.73	contig_101	1659497	1724948	Unknown	1720776	1721317	Intron
	BSUD.73	contig_101	1659497	1724948	Unknown	1721610	1722135	Intron
	BSUD.73	contig_101	1659497	1724948	Unknown	1722686	1723188	CDS
	BSUD.73	contig_101	1659497	1724948	LINE	1723393	1723928	Intron
	BSUD.73	contig_101	1659497	1724948	Unknown	1724187	1724581	Intron
	BSUD.74	contig_101	1770823	1802443	Unknown	1772269	1772779	Intron
	BSUD.74	contig_101	1770823	1802443	DNA/hAT-Charlie	1773203	1773485	Intron
	BSUD.74	contig_101	1770823	1802443	Unknown	1774140	1774402	Intron
	BSUD.74	contig_101	1770823	1802443	Unknown	1774788	1775011	Intron
	BSUD.74	contig_101	1770823	1802443	Unknown	1775018	1775332	Intron
	BSUD.74	contig_101	1770823	1802443	LINE	1776585	1778482	Intron
	BSUD.74	contig_101	1770823	1802443	Unknown	1779553	1780047	Intron
	BSUD.74	contig_101	1770823	1802443	Unknown	1782157	1782403	Intron
	BSUD.74	contig_101	1770823	1802443	LINE/RTE-BovB	1782494	1782875	Intron
	BSUD.74	contig_101	1770823	1802443	Unknown	1783308	1783589	Intron
	BSUD.74	contig_101	1770823	1802443	DNA/TcMar-Mariner	1784418	1784557	Intron
	BSUD.74	contig_101	1770823	1802443	Unknown	1784435	1784636	Intron
	BSUD.74	contig_101	1770823	1802443	Unknown	1785212	1785437	Intron
	BSUD.74	contig_101	1770823	1802443	Unknown	1785653	1785855	Intron
	BSUD.74	contig_101	1770823	1802443	LINE/RTE-BovB	1787137	1787274	Intron
	BSUD.74	contig_101	1770823	1802443	Unknown	1788541	1788838	Intron
	BSUD.74	contig_101	1770823	1802443	Unknown	1788574	1788854	Intron
	BSUD.74	contig_101	1770823	1802443	Unknown	1789007	1789224	Intron
	BSUD.74	contig_101	1770823	1802443	Unknown	1789233	1789416	Intron
	BSUD.74	contig_101	1770823	1802443	Unknown	1789406	1789653	Intron
	BSUD.74	contig_101	1770823	1802443	Unknown	1790556	1790731	Intron
	BSUD.74	contig_101	1770823	1802443	Unknown	1791172	1791354	Intron
	BSUD.74	contig_101	1770823	1802443	LINE/RTE-BovB	1792833	1793365	Intron
	BSUD.74	contig_101	1770823	1802443	LINE/RTE-BovB	1794286	1794913	Intron
	BSUD.74	contig_101	1770823	1802443	Unknown	1795401	1795572	Intron
	BSUD.74	contig_101	1770823	1802443	LINE/RTE-BovB	1795420	1795533	Intron
	BSUD.74	contig_101	1770823	1802443	Satellite	1795589	1795767	Intron
	BSUD.74	contig_101	1770823	1802443	LINE/RTE-BovB	1795817	1795953	Intron
	BSUD.74	contig_101	1770823	1802443	Unknown	1796067	1796308	Intron
	BSUD.74	contig_101	1770823	1802443	LINE	1796985	1797533	Intron
	BSUD.74	contig_101	1770823	1802443	Unknown	1797981	1798265	Intron
	BSUD.74	contig_101	1770823	1802443	Unknown	1799589	1799778	Intron
	BSUD.74	contig_101	1770823	1802443	Unknown	1800160	1800261	Intron
	BSUD.74	contig_101	1770823	1802443	Unknown	1800364	1800749	Intron
	BSUD.75	contig_101	1836375	1872489	LINE/RTE-BovB	1836221	1836482	5UTR
	BSUD.75	contig_101	1836375	1872489	Unknown	1839506	1839661	Intron
	BSUD.75	contig_101	1836375	1872489	Unknown	1840672	1841116	Intron
	BSUD.75	contig_101	1836375	1872489	Unknown	1841264	1841647	Intron
	BSUD.75	contig_101	1836375	1872489	LINE	1841886	1842093	Intron
	BSUD.75	contig_101	1836375	1872489	Unknown	1843155	1843482	Intron
	BSUD.75	contig_101	1836375	1872489	Unknown	1843550	1843705	Intron
	BSUD.75	contig_101	1836375	1872489	DNA/PIF-ISL2EU	1844746	1844904	Intron
	BSUD.75	contig_101	1836375	1872489	DNA/TcMar-Mariner	1844960	1845242	Intron
	BSUD.75	contig_101	1836375	1872489	DNA/hAT-Tip100	1845543	1845686	Intron
	BSUD.75	contig_101	1836375	1872489	Unknown	1845987	1846326	Intron
	BSUD.75	contig_101	1836375	1872489	Satellite	1847477	1848588	Intron
	BSUD.75	contig_101	1836375	1872489	LINE/I-Jockey	1849622	1849977	Intron
	BSUD.75	contig_101	1836375	1872489	Unknown	1849983	1850118	Intron
	BSUD.75	contig_101	1836375	1872489	Unknown	1850675	1850872	Intron
	BSUD.75	contig_101	1836375	1872489	Unknown	1851768	1851977	Intron
	BSUD.75	contig_101	1836375	1872489	Unknown	1853199	1853332	Intron
	BSUD.75	contig_101	1836375	1872489	LINE/RTE-BovB	1853414	1854507	Intron
	BSUD.75	contig_101	1836375	1872489	Unknown	1855540	1855648	Intron
	BSUD.75	contig_101	1836375	1872489	Unknown	1856858	1857126	Intron
	BSUD.75	contig_101	1836375	1872489	Unknown	1857493	1857636	Intron
	BSUD.75	contig_101	1836375	1872489	Unknown	1858216	1858962	Intron
	BSUD.75	contig_101	1836375	1872489	Unknown	1859166	1859567	Intron
	BSUD.75	contig_101	1836375	1872489	Unknown	1859799	1859918	Intron
	BSUD.75	contig_101	1836375	1872489	Unknown	1860311	1860589	Intron
	BSUD.75	contig_101	1836375	1872489	DNA/TcMar-Mariner	1860678	1860796	Intron
	BSUD.75	contig_101	1836375	1872489	Unknown	1860898	1861057	Intron
	BSUD.75	contig_101	1836375	1872489	LINE/Rex-Babar	1861521	1863521	Intron
	BSUD.75	contig_101	1836375	1872489	DNA/hAT-Tip100	1864602	1864741	Intron
	BSUD.75	contig_101	1836375	1872489	LINE/Dong-R4	1864968	1865196	Intron
	BSUD.75	contig_101	1836375	1872489	Unknown	1865217	1865536	Intron
	BSUD.75	contig_101	1836375	1872489	Satellite	1865936	1866127	Intron
	BSUD.75	contig_101	1836375	1872489	Unknown	1866772	1866893	Intron
	BSUD.75	contig_101	1836375	1872489	Satellite	1870000	1870261	Intron
	BSUD.75	contig_101	1836375	1872489	Unknown	1871004	1871283	Intron
	BSUD.75	contig_101	1836375	1872489	Unknown	1871566	1871795	Intron
	BSUD.75	contig_101	1836375	1872489	Unknown	1871843	1872029	Intron
	BSUD.76	contig_101	1879580	1905499	DNA/hAT	1880122	1881084	Intron
	BSUD.76	contig_101	1879580	1905499	LINE	1881078	1881251	Intron
	BSUD.76	contig_101	1879580	1905499	Unknown	1882193	1882713	Intron
	BSUD.76	contig_101	1879580	1905499	Unknown	1883210	1883395	Intron
	BSUD.76	contig_101	1879580	1905499	DNA/hAT-Tip100	1883877	1883987	Intron
	BSUD.76	contig_101	1879580	1905499	Unknown	1884059	1884366	Intron
	BSUD.76	contig_101	1879580	1905499	LINE/RTE-BovB	1884383	1884775	Intron
	BSUD.76	contig_101	1879580	1905499	Satellite	1885172	1885922	Intron
	BSUD.76	contig_101	1879580	1905499	Unknown	1885932	1886320	Intron
	BSUD.76	contig_101	1879580	1905499	Unknown	1886594	1888853	Intron
	BSUD.76	contig_101	1879580	1905499	DNA/PIF-ISL2EU	1888942	1889135	Intron
	BSUD.76	contig_101	1879580	1905499	LINE/RTE-BovB	1889458	1889942	Intron
	BSUD.76	contig_101	1879580	1905499	LINE/RTE-BovB	1890251	1890577	Intron
	BSUD.76	contig_101	1879580	1905499	LINE/I	1890617	1890965	Intron
	BSUD.76	contig_101	1879580	1905499	Unknown	1890969	1891262	Intron
	BSUD.76	contig_101	1879580	1905499	SINE?	1891471	1891708	Intron
	BSUD.76	contig_101	1879580	1905499	Unknown	1891707	1891874	Intron
	BSUD.76	contig_101	1879580	1905499	Unknown	1892229	1892424	Intron
	BSUD.76	contig_101	1879580	1905499	LINE/L1	1892437	1892621	Intron
	BSUD.76	contig_101	1879580	1905499	LINE/L1	1892677	1892980	Intron
	BSUD.76	contig_101	1879580	1905499	Unknown	1893109	1893710	Intron
	BSUD.76	contig_101	1879580	1905499	Unknown	1893712	1893989	Intron
	BSUD.76	contig_101	1879580	1905499	Unknown	1894636	1894818	Intron
	BSUD.76	contig_101	1879580	1905499	LINE/RTE-BovB	1894988	1895146	Intron
	BSUD.76	contig_101	1879580	1905499	Unknown	1897001	1897258	Intron
	BSUD.76	contig_101	1879580	1905499	LINE/Dong-R4	1897023	1897291	Intron
	BSUD.76	contig_101	1879580	1905499	Unknown	1897547	1897805	Intron
	BSUD.76	contig_101	1879580	1905499	RC/Helitron	1899389	1899661	Intron
	BSUD.76	contig_101	1879580	1905499	DNA/PIF-ISL2EU	1900200	1900411	Intron
	BSUD.76	contig_101	1879580	1905499	Unknown	1900475	1901104	Intron
	BSUD.76	contig_101	1879580	1905499	Unknown	1901551	1901675	Intron
	BSUD.76	contig_101	1879580	1905499	Unknown	1901842	1901990	Intron
	BSUD.76	contig_101	1879580	1905499	LINE/RTE-BovB	1902464	1902768	Intron
	BSUD.76	contig_101	1879580	1905499	LINE/Dong-R4	1902780	1903013	Intron
	BSUD.76	contig_101	1879580	1905499	Unknown	1903318	1903545	Intron
	BSUD.76	contig_101	1879580	1905499	Unknown	1903543	1903731	Intron
	BSUD.76	contig_101	1879580	1905499	Unknown	1903728	1903971	Intron
	BSUD.76	contig_101	1879580	1905499	Unknown	1904144	1904303	Intron
	BSUD.76	contig_101	1879580	1905499	Unknown	1904306	1904688	Intron
	BSUD.78	contig_101	1919270	1952967	DNA/PIF-ISL2EU	1919457	1919667	Intron
	BSUD.78	contig_101	1919270	1952967	Unknown	1919929	1920217	Intron
	BSUD.78	contig_101	1919270	1952967	LINE/RTE-BovB	1921481	1921602	Intron
	BSUD.78	contig_101	1919270	1952967	Unknown	1921899	1922459	Intron
	BSUD.78	contig_101	1919270	1952967	Unknown	1923136	1923324	Intron
	BSUD.78	contig_101	1919270	1952967	LINE/Penelope	1924035	1924382	Intron
	BSUD.78	contig_101	1919270	1952967	Unknown	1924474	1924799	Intron
	BSUD.78	contig_101	1919270	1952967	Unknown	1924823	1925013	Intron
	BSUD.78	contig_101	1919270	1952967	DNA/hAT-Charlie	1925280	1925380	Intron
	BSUD.78	contig_101	1919270	1952967	Unknown	1926968	1927356	Intron
	BSUD.78	contig_101	1919270	1952967	Unknown	1927411	1927514	Intron
	BSUD.78	contig_101	1919270	1952967	DNA/hAT-Tip100	1927634	1927894	Intron
	BSUD.78	contig_101	1919270	1952967	Unknown	1927921	1928088	Intron
	BSUD.78	contig_101	1919270	1952967	Unknown	1928410	1928668	Intron
	BSUD.78	contig_101	1919270	1952967	DNA/hAT-Charlie	1928964	1929695	Intron
	BSUD.78	contig_101	1919270	1952967	Unknown	1930014	1930128	Intron
	BSUD.78	contig_101	1919270	1952967	Unknown	1930331	1930521	Intron
	BSUD.78	contig_101	1919270	1952967	Unknown	1930921	1931186	Intron
	BSUD.78	contig_101	1919270	1952967	Unknown	1931272	1931441	Intron
	BSUD.78	contig_101	1919270	1952967	LINE/RTE-BovB	1932174	1932433	Intron
	BSUD.78	contig_101	1919270	1952967	LINE	1932513	1932629	Intron
	BSUD.78	contig_101	1919270	1952967	DNA/Ginger-1	1932621	1932722	Intron
	BSUD.78	contig_101	1919270	1952967	Unknown	1932743	1932938	Intron
	BSUD.78	contig_101	1919270	1952967	LINE/Rex-Babar	1933265	1936003	Intron
	BSUD.78	contig_101	1919270	1952967	Unknown	1936150	1936703	Intron
	BSUD.78	contig_101	1919270	1952967	DNA/hAT-Charlie	1936890	1937118	Intron
	BSUD.78	contig_101	1919270	1952967	Unknown	1942893	1943572	Intron
	BSUD.78	contig_101	1919270	1952967	Unknown	1943707	1943863	Intron
	BSUD.78	contig_101	1919270	1952967	Unknown	1944535	1944683	Intron
	BSUD.78	contig_101	1919270	1952967	Unknown	1944961	1945067	Intron
	BSUD.78	contig_101	1919270	1952967	DNA/hAT-Tip100	1945108	1945851	Intron
	BSUD.78	contig_101	1919270	1952967	DNA/TcMar-Mariner	1945885	1946139	Intron
	BSUD.78	contig_101	1919270	1952967	Unknown	1946020	1946154	Intron
	BSUD.78	contig_101	1919270	1952967	LINE/I-Jockey	1946361	1946492	Intron
	BSUD.78	contig_101	1919270	1952967	Satellite	1946506	1946740	Intron
	BSUD.78	contig_101	1919270	1952967	Unknown	1947384	1947758	Intron
	BSUD.78	contig_101	1919270	1952967	DNA/hAT	1947780	1947963	Intron
	BSUD.78	contig_101	1919270	1952967	Unknown	1948898	1949010	Intron
	BSUD.78	contig_101	1919270	1952967	Unknown	1949028	1949243	Intron
	BSUD.78	contig_101	1919270	1952967	LINE	1949458	1950082	Intron
	BSUD.78	contig_101	1919270	1952967	Unknown	1950639	1950760	Intron
	BSUD.78	contig_101	1919270	1952967	Unknown	1952324	1952568	3UTR
	BSUD.79	contig_101	2004488	2043854	Unknown	2004735	2004936	Intron
	BSUD.79	contig_101	2004488	2043854	DNA/hAT-Charlie	2005762	2005989	Intron
	BSUD.79	contig_101	2004488	2043854	LINE/Dong-R4	2006209	2006486	Intron
	BSUD.79	contig_101	2004488	2043854	Unknown	2006809	2007004	Intron
	BSUD.79	contig_101	2004488	2043854	Unknown	2007407	2007599	Intron
	BSUD.79	contig_101	2004488	2043854	DNA/MULE-MuDR	2007657	2007789	Intron
	BSUD.79	contig_101	2004488	2043854	Unknown	2008171	2008330	Intron
	BSUD.79	contig_101	2004488	2043854	Unknown	2008444	2008732	Intron
	BSUD.79	contig_101	2004488	2043854	LINE	2009520	2009743	Intron
	BSUD.79	contig_101	2004488	2043854	LINE	2010030	2010231	Intron
	BSUD.79	contig_101	2004488	2043854	Unknown	2010507	2010690	Intron
	BSUD.79	contig_101	2004488	2043854	Unknown	2010697	2011119	Intron
	BSUD.79	contig_101	2004488	2043854	Unknown	2011596	2011778	Intron
	BSUD.79	contig_101	2004488	2043854	LINE/I-Jockey	2012703	2013300	Intron
	BSUD.79	contig_101	2004488	2043854	LINE/I-Jockey	2013475	2013653	Intron
	BSUD.79	contig_101	2004488	2043854	Unknown	2014517	2014993	Intron
	BSUD.79	contig_101	2004488	2043854	LINE/RTE-BovB	2015025	2015169	Intron
	BSUD.79	contig_101	2004488	2043854	LINE/RTE-BovB	2016013	2016219	Intron
	BSUD.79	contig_101	2004488	2043854	Unknown	2017179	2017530	Intron
	BSUD.79	contig_101	2004488	2043854	DNA/hAT-Tip100	2020355	2021055	Intron
	BSUD.79	contig_101	2004488	2043854	LINE/RTE-BovB	2021660	2021773	Intron
	BSUD.79	contig_101	2004488	2043854	Unknown	2022585	2022736	Intron
	BSUD.79	contig_101	2004488	2043854	LINE/RTE-BovB	2023393	2023718	Intron
	BSUD.79	contig_101	2004488	2043854	Unknown	2024292	2024597	Intron
	BSUD.79	contig_101	2004488	2043854	Unknown	2025577	2025817	Intron
	BSUD.79	contig_101	2004488	2043854	Unknown	2025831	2025965	Intron
	BSUD.79	contig_101	2004488	2043854	Unknown	2025969	2026190	Intron
	BSUD.79	contig_101	2004488	2043854	Unknown	2026324	2026494	Intron
	BSUD.79	contig_101	2004488	2043854	Unknown	2026985	2027133	Intron
	BSUD.79	contig_101	2004488	2043854	DNA/hAT-Charlie	2028043	2028694	Intron
	BSUD.79	contig_101	2004488	2043854	LINE/RTE-BovB	2029195	2029547	Intron
	BSUD.79	contig_101	2004488	2043854	Unknown	2029604	2029791	Intron
	BSUD.79	contig_101	2004488	2043854	Unknown	2030867	2031252	Intron
	BSUD.79	contig_101	2004488	2043854	LINE	2032490	2032637	Intron
	BSUD.79	contig_101	2004488	2043854	Unknown	2033004	2033263	Intron
	BSUD.79	contig_101	2004488	2043854	DNA/PIF-ISL2EU	2033212	2033391	Intron
	BSUD.79	contig_101	2004488	2043854	Unknown	2034997	2035243	Intron
	BSUD.79	contig_101	2004488	2043854	RC/Helitron	2035641	2035832	Intron
	BSUD.79	contig_101	2004488	2043854	Unknown	2035997	2036289	Intron
	BSUD.79	contig_101	2004488	2043854	Unknown	2036523	2036767	Intron
	BSUD.79	contig_101	2004488	2043854	Unknown	2036886	2037140	Intron
	BSUD.79	contig_101	2004488	2043854	LTR/Gypsy	2037353	2037520	Intron
	BSUD.79	contig_101	2004488	2043854	Unknown	2037790	2038239	Intron
	BSUD.79	contig_101	2004488	2043854	Unknown	2038235	2038355	Intron
	BSUD.79	contig_101	2004488	2043854	Unknown	2038553	2038805	Intron
	BSUD.79	contig_101	2004488	2043854	Unknown	2039391	2040762	Intron
	BSUD.79	contig_101	2004488	2043854	Unknown	2041388	2041556	Intron
	BSUD.79	contig_101	2004488	2043854	LINE/RTE-BovB	2042277	2042853	Intron
	BSUD.79	contig_101	2004488	2043854	Unknown	2043273	2043382	Intron
	BSUD.79	contig_101	2004488	2043854	DNA/hAT-Tip100	2043287	2043403	Intron
	BSUD.80	contig_101	2102798	2143169	LINE	2103282	2103506	Intron
	BSUD.80	contig_101	2102798	2143169	LINE/I	2103492	2103840	Intron
	BSUD.80	contig_101	2102798	2143169	Unknown	2104316	2104521	Intron
	BSUD.80	contig_101	2102798	2143169	Unknown	2106607	2106855	Intron
	BSUD.80	contig_101	2102798	2143169	RC/Helitron	2106689	2107701	Intron
	BSUD.80	contig_101	2102798	2143169	DNA/hAT-Tip100	2107994	2108096	Intron
	BSUD.80	contig_101	2102798	2143169	DNA	2108557	2108813	Intron
	BSUD.80	contig_101	2102798	2143169	Unknown	2108977	2109349	Intron
	BSUD.80	contig_101	2102798	2143169	Unknown	2109771	2110084	5UTR;CDS
	BSUD.80	contig_101	2102798	2143169	Unknown	2110938	2111432	Intron
	BSUD.80	contig_101	2102798	2143169	Unknown	2111618	2111945	Intron
	BSUD.80	contig_101	2102798	2143169	Unknown	2111958	2112435	Intron
	BSUD.80	contig_101	2102798	2143169	Unknown	2112713	2112930	CDS
	BSUD.80	contig_101	2102798	2143169	Unknown	2113281	2113571	Intron
	BSUD.80	contig_101	2102798	2143169	DNA/hAT-Charlie	2113727	2113845	Intron
	BSUD.80	contig_101	2102798	2143169	DNA/hAT-Charlie	2113857	2113973	Intron
	BSUD.80	contig_101	2102798	2143169	Unknown	2115346	2115710	Intron
	BSUD.80	contig_101	2102798	2143169	Unknown	2115715	2115893	Intron
	BSUD.80	contig_101	2102798	2143169	Unknown	2116262	2116777	Intron
	BSUD.80	contig_101	2102798	2143169	Unknown	2117257	2117511	Intron
	BSUD.80	contig_101	2102798	2143169	Unknown	2118583	2119107	Intron
	BSUD.80	contig_101	2102798	2143169	LINE/RTE-BovB	2119855	2120172	Intron
	BSUD.80	contig_101	2102798	2143169	Unknown	2120877	2121071	Intron
	BSUD.80	contig_101	2102798	2143169	Unknown	2121733	2122051	Intron
	BSUD.80	contig_101	2102798	2143169	DNA	2122182	2122443	Intron
	BSUD.80	contig_101	2102798	2143169	Unknown	2122532	2122660	Intron
	BSUD.80	contig_101	2102798	2143169	Unknown	2122699	2123165	Intron
	BSUD.80	contig_101	2102798	2143169	Unknown	2123167	2123429	Intron
	BSUD.80	contig_101	2102798	2143169	Unknown	2124147	2124327	Intron
	BSUD.80	contig_101	2102798	2143169	Unknown	2124545	2124885	Intron
	BSUD.80	contig_101	2102798	2143169	Unknown	2124939	2125134	Intron
	BSUD.80	contig_101	2102798	2143169	SINE?	2125184	2125467	Intron
	BSUD.80	contig_101	2102798	2143169	Unknown	2125469	2125712	Intron
	BSUD.80	contig_101	2102798	2143169	Unknown	2125722	2125829	Intron
	BSUD.80	contig_101	2102798	2143169	Unknown	2126315	2126580	Intron
	BSUD.80	contig_101	2102798	2143169	Unknown	2126642	2126847	Intron
	BSUD.80	contig_101	2102798	2143169	Unknown	2127109	2127860	Intron
	BSUD.80	contig_101	2102798	2143169	Unknown	2128245	2128908	Intron
	BSUD.80	contig_101	2102798	2143169	Unknown	2129526	2130196	Intron
	BSUD.80	contig_101	2102798	2143169	Unknown	2130449	2130603	Intron
	BSUD.80	contig_101	2102798	2143169	DNA/hAT-Charlie	2134918	2135041	Intron
	BSUD.80	contig_101	2102798	2143169	Unknown	2135064	2135491	Intron
	BSUD.80	contig_101	2102798	2143169	Unknown	2135506	2135852	Intron
	BSUD.80	contig_101	2102798	2143169	Unknown	2136112	2137124	Intron
	BSUD.80	contig_101	2102798	2143169	LINE/RTE-BovB	2137157	2137299	Intron
	BSUD.80	contig_101	2102798	2143169	Unknown	2137535	2137761	Intron
	BSUD.80	contig_101	2102798	2143169	Unknown	2137961	2138663	Intron
	BSUD.80	contig_101	2102798	2143169	Unknown	2139220	2139738	Intron
	BSUD.80	contig_101	2102798	2143169	Unknown	2139915	2140240	Intron
	BSUD.80	contig_101	2102798	2143169	LINE/Dong-R4	2140269	2140491	Intron
	BSUD.80	contig_101	2102798	2143169	Unknown	2140664	2141143	Intron
	BSUD.80	contig_101	2102798	2143169	SINE?	2141169	2141456	Intron
	BSUD.80	contig_101	2102798	2143169	DNA/hAT-Ac	2141837	2142271	Intron
	BSUD.80	contig_101	2102798	2143169	LINE	2142270	2142401	Intron
	BSUD.80	contig_101	2102798	2143169	Unknown	2142409	2142566	Intron
	BSUD.81	contig_101	2190529	2239318	DNA/hAT-Charlie	2190811	2190961	Intron
	BSUD.81	contig_101	2190529	2239318	Unknown	2190985	2191196	Intron
	BSUD.81	contig_101	2190529	2239318	LINE	2191026	2191234	Intron
	BSUD.81	contig_101	2190529	2239318	DNA/Ginger-2	2192182	2194621	Intron
	BSUD.81	contig_101	2190529	2239318	LINE/RTE-BovB	2196592	2197411	Intron
	BSUD.81	contig_101	2190529	2239318	LINE/L1-Tx1	2200308	2200497	Intron
	BSUD.81	contig_101	2190529	2239318	Unknown	2200499	2200727	Intron
	BSUD.81	contig_101	2190529	2239318	SINE?	2202611	2202873	Intron
	BSUD.81	contig_101	2190529	2239318	Unknown	2203118	2203452	Intron
	BSUD.81	contig_101	2190529	2239318	Unknown	2204140	2204426	Intron
	BSUD.81	contig_101	2190529	2239318	LINE/RTE-BovB	2204428	2204557	Intron
	BSUD.81	contig_101	2190529	2239318	Unknown	2204645	2204829	Intron
	BSUD.81	contig_101	2190529	2239318	Unknown	2205104	2205419	Intron
	BSUD.81	contig_101	2190529	2239318	Unknown	2205514	2205876	Intron
	BSUD.81	contig_101	2190529	2239318	Unknown	2205934	2207043	Intron
	BSUD.81	contig_101	2190529	2239318	Unknown	2207707	2208017	Intron
	BSUD.81	contig_101	2190529	2239318	LINE/Rex-Babar	2208476	2209195	Intron
	BSUD.81	contig_101	2190529	2239318	Unknown	2209385	2209674	Intron
	BSUD.81	contig_101	2190529	2239318	Unknown	2209911	2210165	Intron
	BSUD.81	contig_101	2190529	2239318	Unknown	2210222	2210371	Intron
	BSUD.81	contig_101	2190529	2239318	Unknown	2211085	2211350	Intron
	BSUD.81	contig_101	2190529	2239318	LINE/Dong-R4	2211647	2211907	Intron
	BSUD.81	contig_101	2190529	2239318	Satellite	2212016	2212337	Intron
	BSUD.81	contig_101	2190529	2239318	Unknown	2212829	2213808	Intron
	BSUD.81	contig_101	2190529	2239318	DNA/hAT-Charlie	2213870	2213973	Intron
	BSUD.81	contig_101	2190529	2239318	LINE/RTE-BovB	2214583	2215018	Intron
	BSUD.81	contig_101	2190529	2239318	Unknown	2215112	2215357	Intron
	BSUD.81	contig_101	2190529	2239318	LINE/RTE-BovB	2215670	2215998	Intron
	BSUD.81	contig_101	2190529	2239318	Unknown	2216315	2216834	Intron
	BSUD.81	contig_101	2190529	2239318	LINE/RTE-BovB	2216854	2216959	Intron
	BSUD.81	contig_101	2190529	2239318	Unknown	2216965	2217258	Intron
	BSUD.81	contig_101	2190529	2239318	Unknown	2218627	2218935	Intron
	BSUD.81	contig_101	2190529	2239318	Unknown	2219218	2219439	Intron
	BSUD.81	contig_101	2190529	2239318	DNA/hAT-Tip100	2220110	2220371	Intron
	BSUD.81	contig_101	2190529	2239318	LINE/RTE-BovB	2220378	2220613	Intron
	BSUD.81	contig_101	2190529	2239318	LINE/I-Jockey	2220709	2221109	Intron
	BSUD.81	contig_101	2190529	2239318	Unknown	2221108	2221544	Intron
	BSUD.81	contig_101	2190529	2239318	Unknown	2221713	2222155	Intron
	BSUD.81	contig_101	2190529	2239318	Unknown	2222039	2222184	Intron
	BSUD.81	contig_101	2190529	2239318	Unknown	2222953	2223331	Intron
	BSUD.81	contig_101	2190529	2239318	Unknown	2224710	2225147	Intron
	BSUD.81	contig_101	2190529	2239318	Unknown	2225666	2225906	Intron
	BSUD.81	contig_101	2190529	2239318	Unknown	2225952	2226167	Intron
	BSUD.81	contig_101	2190529	2239318	Unknown	2226404	2226517	Intron
	BSUD.81	contig_101	2190529	2239318	Unknown	2228364	2229046	Intron
	BSUD.81	contig_101	2190529	2239318	Unknown	2229248	2229717	Intron
	BSUD.81	contig_101	2190529	2239318	LINE/RTE-BovB	2230110	2230306	Intron
	BSUD.81	contig_101	2190529	2239318	Unknown	2230661	2230832	Intron
	BSUD.81	contig_101	2190529	2239318	Unknown	2230907	2231060	Intron
	BSUD.81	contig_101	2190529	2239318	Unknown	2231397	2231576	Intron
	BSUD.81	contig_101	2190529	2239318	LINE/RTE-BovB	2231765	2231935	Intron
	BSUD.81	contig_101	2190529	2239318	Unknown	2232796	2233036	Intron
	BSUD.81	contig_101	2190529	2239318	Unknown	2233385	2233550	Intron
	BSUD.81	contig_101	2190529	2239318	Unknown	2233769	2233889	Intron
	BSUD.81	contig_101	2190529	2239318	Unknown	2233958	2234243	Intron
	BSUD.81	contig_101	2190529	2239318	LINE	2234250	2234533	Intron
	BSUD.81	contig_101	2190529	2239318	Unknown	2235045	2235238	Intron
	BSUD.81	contig_101	2190529	2239318	Unknown	2235257	2235387	Intron
	BSUD.81	contig_101	2190529	2239318	LINE/Dong-R4	2236234	2236547	Intron
	BSUD.81	contig_101	2190529	2239318	LINE	2236947	2237148	Intron
	BSUD.81	contig_101	2190529	2239318	Unknown	2237149	2238176	Intron
	BSUD.81	contig_101	2190529	2239318	DNA/hAT-Charlie	2238180	2238411	Intron
	BSUD.81	contig_101	2190529	2239318	LINE	2238551	2239012	Intron
	BSUD.81	contig_101	2190529	2239318	Unknown	2239018	2239165	Intron
	BSUD.82	contig_101	2145538	2185169	LINE	2145895	2146152	Intron
	BSUD.82	contig_101	2145538	2185169	Unknown	2146183	2146610	Intron
	BSUD.82	contig_101	2145538	2185169	Unknown	2146910	2147058	Intron
	BSUD.82	contig_101	2145538	2185169	Unknown	2147286	2147737	Intron
	BSUD.82	contig_101	2145538	2185169	SINE?	2147817	2148048	Intron
	BSUD.82	contig_101	2145538	2185169	Unknown	2148612	2149039	Intron
	BSUD.82	contig_101	2145538	2185169	Unknown	2150019	2150414	Intron
	BSUD.82	contig_101	2145538	2185169	LINE	2150612	2150819	Intron
	BSUD.82	contig_101	2145538	2185169	Unknown	2150844	2151004	Intron
	BSUD.82	contig_101	2145538	2185169	Unknown	2151691	2151992	Intron
	BSUD.82	contig_101	2145538	2185169	LINE/RTE-BovB	2152261	2152393	Intron
	BSUD.82	contig_101	2145538	2185169	Unknown	2152389	2152561	Intron
	BSUD.82	contig_101	2145538	2185169	Unknown	2152390	2152585	Intron
	BSUD.82	contig_101	2145538	2185169	Unknown	2152647	2152852	Intron
	BSUD.82	contig_101	2145538	2185169	Unknown	2153524	2153666	Intron
	BSUD.82	contig_101	2145538	2185169	Unknown	2158190	2158519	Intron
	BSUD.82	contig_101	2145538	2185169	Unknown	2158516	2158681	Intron
	BSUD.82	contig_101	2145538	2185169	Unknown	2158781	2159095	Intron
	BSUD.82	contig_101	2145538	2185169	Unknown	2159800	2159957	Intron
	BSUD.82	contig_101	2145538	2185169	Unknown	2159966	2160133	Intron
	BSUD.82	contig_101	2145538	2185169	Unknown	2160302	2160479	Intron
	BSUD.82	contig_101	2145538	2185169	DNA/hAT-Tip100	2160476	2160619	Intron
	BSUD.82	contig_101	2145538	2185169	Unknown	2160603	2160767	Intron
	BSUD.82	contig_101	2145538	2185169	Unknown	2160773	2160911	Intron
	BSUD.82	contig_101	2145538	2185169	Unknown	2160920	2161123	Intron
	BSUD.82	contig_101	2145538	2185169	DNA/PiggyBac	2161876	2162031	Intron
	BSUD.82	contig_101	2145538	2185169	Unknown	2162143	2162418	Intron
	BSUD.82	contig_101	2145538	2185169	Unknown	2163017	2163495	Intron
	BSUD.82	contig_101	2145538	2185169	Unknown	2164251	2164485	Intron
	BSUD.82	contig_101	2145538	2185169	DNA/hAT-Ac	2165100	2165332	Intron
	BSUD.82	contig_101	2145538	2185169	LINE/Rex-Babar	2165705	2166031	Intron
	BSUD.82	contig_101	2145538	2185169	Unknown	2166852	2167023	Intron
	BSUD.82	contig_101	2145538	2185169	Unknown	2168319	2168656	Intron
	BSUD.82	contig_101	2145538	2185169	LINE/RTE	2168670	2169006	Intron
	BSUD.82	contig_101	2145538	2185169	LINE/RTE-BovB	2169032	2169237	Intron
	BSUD.82	contig_101	2145538	2185169	DNA/hAT-Ac	2169462	2169965	Intron
	BSUD.82	contig_101	2145538	2185169	Unknown	2170579	2171321	Intron
	BSUD.82	contig_101	2145538	2185169	Unknown	2171869	2172367	Intron
	BSUD.82	contig_101	2145538	2185169	LINE/RTE-BovB	2172583	2172840	Intron
	BSUD.82	contig_101	2145538	2185169	Unknown	2174095	2174344	Intron
	BSUD.82	contig_101	2145538	2185169	Unknown	2174129	2174379	Intron
	BSUD.82	contig_101	2145538	2185169	LINE/RTE	2174794	2175256	Intron
	BSUD.82	contig_101	2145538	2185169	LINE/RTE-BovB	2175436	2175724	Intron
	BSUD.82	contig_101	2145538	2185169	LTR/ERV1	2176418	2176742	Intron
	BSUD.82	contig_101	2145538	2185169	DNA/hAT-Tip100	2176625	2176752	Intron
	BSUD.82	contig_101	2145538	2185169	LINE	2176752	2177062	Intron
	BSUD.82	contig_101	2145538	2185169	Unknown	2179026	2179200	Intron
	BSUD.82	contig_101	2145538	2185169	Unknown	2180705	2180830	Intron
	BSUD.82	contig_101	2145538	2185169	LINE/RTE-BovB	2180905	2181355	Intron
	BSUD.82	contig_101	2145538	2185169	Unknown	2181528	2181653	Intron
	BSUD.82	contig_101	2145538	2185169	DNA/hAT-Tip100	2181750	2181978	Intron
	BSUD.82	contig_101	2145538	2185169	Unknown	2182225	2182446	Intron
	BSUD.82	contig_101	2145538	2185169	Unknown	2182252	2182591	Intron
	BSUD.82	contig_101	2145538	2185169	LINE/RTE-BovB	2183112	2183501	Intron
	BSUD.82	contig_101	2145538	2185169	DNA/hAT-Charlie	2184215	2184792	Intron
	BSUD.85	contig_101	2397683	2400906	Unknown	2398818	2399030	5UTR
	BSUD.85	contig_101	2397683	2400906	DNA/hAT-Tip100	2399280	2399464	5UTR
	BSUD.85	contig_101	2397683	2400906	Unknown	2399362	2399480	5UTR
	BSUD.85	contig_101	2397683	2400906	Unknown	2400243	2400951	3UTR
	BSUD.86	contig_101	2400964	2415229	LINE/RTE	2401729	2401935	Intron
	BSUD.86	contig_101	2400964	2415229	Unknown	2402098	2402221	Intron
	BSUD.86	contig_101	2400964	2415229	Unknown	2402428	2402692	Intron
	BSUD.86	contig_101	2400964	2415229	Unknown	2403376	2403508	Intron
	BSUD.86	contig_101	2400964	2415229	Unknown	2403854	2404200	Intron
	BSUD.86	contig_101	2400964	2415229	Unknown	2404655	2405138	Intron
	BSUD.86	contig_101	2400964	2415229	Unknown	2405899	2406221	Intron
	BSUD.86	contig_101	2400964	2415229	LINE/RTE-BovB	2406244	2406361	Intron
	BSUD.86	contig_101	2400964	2415229	Unknown	2406417	2406612	Intron
	BSUD.86	contig_101	2400964	2415229	DNA/hAT-Ac	2406776	2409610	Intron
	BSUD.86	contig_101	2400964	2415229	Unknown	2409798	2410052	Intron
	BSUD.86	contig_101	2400964	2415229	Unknown	2410743	2410931	Intron
	BSUD.86	contig_101	2400964	2415229	LINE/RTE-BovB	2410950	2411165	Intron
	BSUD.86	contig_101	2400964	2415229	Unknown	2412954	2413123	3UTR
	BSUD.86	contig_101	2400964	2415229	Satellite	2413331	2414218	3UTR
	BSUD.86	contig_101	2400964	2415229	LTR/Gypsy	2414767	2415241	3UTR
	BSUD.87	contig_101	2421323	2428447	LINE/RTE-BovB	2421620	2421721	Intron
	BSUD.87	contig_101	2421323	2428447	Unknown	2421760	2421975	Intron
	BSUD.87	contig_101	2421323	2428447	RC/Helitron	2422224	2422568	Intron
	BSUD.87	contig_101	2421323	2428447	Unknown	2422852	2423128	Intron
	BSUD.87	contig_101	2421323	2428447	Unknown	2423196	2423348	Intron
	BSUD.87	contig_101	2421323	2428447	LINE/I-Jockey	2423500	2423799	Intron
	BSUD.87	contig_101	2421323	2428447	DNA/TcMar-Mariner	2425059	2425317	3UTR
	BSUD.87	contig_101	2421323	2428447	LTR/Gypsy	2426048	2426209	3UTR
	BSUD.87	contig_101	2421323	2428447	LINE/RTE-BovB	2426433	2426738	3UTR
	BSUD.87	contig_101	2421323	2428447	DNA/Kolobok-T2	2426945	2427086	3UTR
	BSUD.87	contig_101	2421323	2428447	DNA/hAT-Ac	2426967	2427243	3UTR
	BSUD.87	contig_101	2421323	2428447	LINE/RTE-BovB	2427954	2428369	3UTR
	BSUD.87	contig_101	2421323	2428447	Unknown	2428370	2428541	3UTR
	BSUD.88	contig_101	2250833	2335826	SINE?	2251243	2251516	Intron
	BSUD.88	contig_101	2250833	2335826	Unknown	2252029	2252207	Intron
	BSUD.88	contig_101	2250833	2335826	DNA/PIF-ISL2EU	2252334	2252541	Intron
	BSUD.88	contig_101	2250833	2335826	Unknown	2252950	2253135	Intron
	BSUD.88	contig_101	2250833	2335826	Unknown	2253438	2253625	Intron
	BSUD.88	contig_101	2250833	2335826	Unknown	2253838	2254017	Intron
	BSUD.88	contig_101	2250833	2335826	LINE/RTE-BovB	2254263	2254647	Intron
	BSUD.88	contig_101	2250833	2335826	Unknown	2254977	2257720	Intron
	BSUD.88	contig_101	2250833	2335826	Unknown	2258151	2258390	Intron
	BSUD.88	contig_101	2250833	2335826	Unknown	2258533	2258644	Intron
	BSUD.88	contig_101	2250833	2335826	LINE/Dong-R4	2258981	2259393	Intron
	BSUD.88	contig_101	2250833	2335826	Unknown	2259902	2260086	Intron
	BSUD.88	contig_101	2250833	2335826	DNA	2260906	2261187	Intron
	BSUD.88	contig_101	2250833	2335826	LINE/RTE-BovB	2261407	2261851	Intron
	BSUD.88	contig_101	2250833	2335826	Unknown	2261866	2262143	Intron
	BSUD.88	contig_101	2250833	2335826	Unknown	2262528	2262888	Intron
	BSUD.88	contig_101	2250833	2335826	LINE/RTE-BovB	2263181	2263598	Intron
	BSUD.88	contig_101	2250833	2335826	LINE/RTE-BovB	2263848	2264315	Intron
	BSUD.88	contig_101	2250833	2335826	Unknown	2264752	2264952	Intron
	BSUD.88	contig_101	2250833	2335826	Unknown	2265077	2265788	Intron
	BSUD.88	contig_101	2250833	2335826	LINE/RTE-BovB	2265885	2266244	Intron
	BSUD.88	contig_101	2250833	2335826	DNA/Ginger-1	2266235	2266388	Intron
	BSUD.88	contig_101	2250833	2335826	LINE/RTE-BovB	2266432	2266851	Intron
	BSUD.88	contig_101	2250833	2335826	Unknown	2267436	2267721	Intron
	BSUD.88	contig_101	2250833	2335826	DNA/TcMar-Mariner	2267489	2267721	Intron
	BSUD.88	contig_101	2250833	2335826	LTR/Gypsy	2267775	2267999	Intron
	BSUD.88	contig_101	2250833	2335826	Unknown	2269001	2269230	Intron
	BSUD.88	contig_101	2250833	2335826	Unknown	2269692	2269868	Intron
	BSUD.88	contig_101	2250833	2335826	Unknown	2270007	2270799	Intron
	BSUD.88	contig_101	2250833	2335826	RC/Helitron	2270800	2271152	Intron
	BSUD.88	contig_101	2250833	2335826	Unknown	2271201	2271547	Intron
	BSUD.88	contig_101	2250833	2335826	Unknown	2272131	2272929	Intron
	BSUD.88	contig_101	2250833	2335826	Unknown	2273206	2273339	Intron
	BSUD.88	contig_101	2250833	2335826	Unknown	2273805	2273927	Intron
	BSUD.88	contig_101	2250833	2335826	Satellite	2273947	2274234	Intron
	BSUD.88	contig_101	2250833	2335826	LINE/Rex-Babar	2274708	2274881	Intron
	BSUD.88	contig_101	2250833	2335826	Unknown	2275060	2275315	Intron
	BSUD.88	contig_101	2250833	2335826	RC/Helitron	2275334	2275574	Intron
	BSUD.88	contig_101	2250833	2335826	Unknown	2275575	2275939	Intron
	BSUD.88	contig_101	2250833	2335826	Unknown	2276125	2276938	Intron
	BSUD.88	contig_101	2250833	2335826	Satellite	2277234	2277634	Intron
	BSUD.88	contig_101	2250833	2335826	Unknown	2278381	2278634	Intron
	BSUD.88	contig_101	2250833	2335826	DNA/hAT-Tip100	2279063	2279328	Intron
	BSUD.88	contig_101	2250833	2335826	LINE	2279417	2280220	Intron
	BSUD.88	contig_101	2250833	2335826	Unknown	2280651	2280865	Intron
	BSUD.88	contig_101	2250833	2335826	LINE/RTE-BovB	2280669	2280839	Intron
	BSUD.88	contig_101	2250833	2335826	DNA/hAT-Charlie	2281040	2281266	Intron
	BSUD.88	contig_101	2250833	2335826	Unknown	2281438	2281572	Intron
	BSUD.88	contig_101	2250833	2335826	Unknown	2282374	2283129	Intron
	BSUD.88	contig_101	2250833	2335826	LINE/Dong-R4	2283517	2283913	Intron
	BSUD.88	contig_101	2250833	2335826	LINE/RTE-BovB	2283910	2284095	Intron
	BSUD.88	contig_101	2250833	2335826	LTR/Copia	2284214	2284447	Intron
	BSUD.88	contig_101	2250833	2335826	LINE/RTE-BovB	2284448	2284697	Intron
	BSUD.88	contig_101	2250833	2335826	Unknown	2284699	2285710	Intron
	BSUD.88	contig_101	2250833	2335826	Unknown	2286439	2286660	Intron
	BSUD.88	contig_101	2250833	2335826	DNA/TcMar-Mariner	2287002	2287242	Intron
	BSUD.88	contig_101	2250833	2335826	Unknown	2287716	2287826	Intron
	BSUD.88	contig_101	2250833	2335826	Unknown	2288382	2288900	Intron
	BSUD.88	contig_101	2250833	2335826	DNA/TcMar-Mariner	2289049	2289327	Intron
	BSUD.88	contig_101	2250833	2335826	Unknown	2289344	2289592	Intron
	BSUD.88	contig_101	2250833	2335826	Unknown	2290286	2290954	Intron
	BSUD.88	contig_101	2250833	2335826	LINE/Rex-Babar	2290958	2291119	Intron
	BSUD.88	contig_101	2250833	2335826	LINE/RTE-BovB	2291177	2293747	Intron
	BSUD.88	contig_101	2250833	2335826	DNA/hAT-Charlie	2294501	2295103	Intron
	BSUD.88	contig_101	2250833	2335826	Unknown	2296062	2296163	Intron
	BSUD.88	contig_101	2250833	2335826	Unknown	2296181	2297292	Intron
	BSUD.88	contig_101	2250833	2335826	Unknown	2298407	2298939	Intron
	BSUD.88	contig_101	2250833	2335826	Satellite	2300352	2300488	Intron
	BSUD.88	contig_101	2250833	2335826	Unknown	2300793	2301167	Intron
	BSUD.88	contig_101	2250833	2335826	Unknown	2301264	2301402	Intron
	BSUD.88	contig_101	2250833	2335826	Unknown	2302204	2302459	Intron
	BSUD.88	contig_101	2250833	2335826	Unknown	2302610	2303135	Intron
	BSUD.88	contig_101	2250833	2335826	Unknown	2303412	2305062	Intron
	BSUD.88	contig_101	2250833	2335826	LINE/RTE-BovB	2305302	2305642	Intron
	BSUD.88	contig_101	2250833	2335826	Unknown	2306114	2306301	Intron
	BSUD.88	contig_101	2250833	2335826	Unknown	2306525	2307042	Intron
	BSUD.88	contig_101	2250833	2335826	LINE/RTE-BovB	2307436	2307734	Intron
	BSUD.88	contig_101	2250833	2335826	Unknown	2307801	2307929	Intron
	BSUD.88	contig_101	2250833	2335826	LINE/RTE-BovB	2307958	2308066	Intron
	BSUD.88	contig_101	2250833	2335826	LINE/RTE-BovB	2308072	2308607	Intron
	BSUD.88	contig_101	2250833	2335826	Unknown	2308934	2309155	Intron
	BSUD.88	contig_101	2250833	2335826	Unknown	2309182	2309413	Intron
	BSUD.88	contig_101	2250833	2335826	LINE/RTE-BovB	2309668	2309793	Intron
	BSUD.88	contig_101	2250833	2335826	Unknown	2311870	2312146	Intron
	BSUD.88	contig_101	2250833	2335826	Unknown	2312159	2312817	Intron
	BSUD.88	contig_101	2250833	2335826	Unknown	2313783	2314212	Intron
	BSUD.88	contig_101	2250833	2335826	LINE/RTE-BovB	2314539	2315064	Intron
	BSUD.88	contig_101	2250833	2335826	DNA/hAT-Ac	2315063	2315329	Intron
	BSUD.88	contig_101	2250833	2335826	Unknown	2315678	2316064	Intron
	BSUD.88	contig_101	2250833	2335826	LINE/RTE-BovB	2316406	2316654	Intron
	BSUD.88	contig_101	2250833	2335826	LINE/RTE-BovB	2316661	2316845	Intron
	BSUD.88	contig_101	2250833	2335826	Unknown	2316663	2316868	Intron
	BSUD.88	contig_101	2250833	2335826	LINE/RTE-BovB	2317190	2317450	Intron
	BSUD.88	contig_101	2250833	2335826	DNA/hAT-Tip100	2317956	2318318	Intron
	BSUD.88	contig_101	2250833	2335826	Unknown	2319473	2321152	Intron
	BSUD.88	contig_101	2250833	2335826	DNA/hAT-Tip100	2321154	2321776	Intron
	BSUD.88	contig_101	2250833	2335826	LINE/RTE	2321844	2322196	Intron
	BSUD.88	contig_101	2250833	2335826	Unknown	2322417	2322676	Intron
	BSUD.88	contig_101	2250833	2335826	Unknown	2322894	2323306	Intron
	BSUD.88	contig_101	2250833	2335826	Unknown	2325709	2327292	Intron
	BSUD.88	contig_101	2250833	2335826	LINE/RTE	2327605	2327753	Intron
	BSUD.88	contig_101	2250833	2335826	DNA/hAT-Tip100	2327754	2327854	Intron
	BSUD.88	contig_101	2250833	2335826	LINE/RTE	2327913	2328565	Intron
	BSUD.88	contig_101	2250833	2335826	DNA	2328926	2329186	Intron
	BSUD.88	contig_101	2250833	2335826	Unknown	2329371	2329588	Intron
	BSUD.88	contig_101	2250833	2335826	DNA/PIF-ISL2EU	2329905	2330327	Intron
	BSUD.88	contig_101	2250833	2335826	DNA/hAT	2330399	2330584	Intron
	BSUD.88	contig_101	2250833	2335826	Unknown	2330610	2330798	Intron
	BSUD.88	contig_101	2250833	2335826	Unknown	2331224	2331483	Intron
	BSUD.88	contig_101	2250833	2335826	LINE/RTE	2332299	2332568	Intron
	BSUD.88	contig_101	2250833	2335826	LINE/Rex-Babar	2333076	2333354	Intron
	BSUD.88	contig_101	2250833	2335826	Unknown	2333363	2333863	Intron
	BSUD.88	contig_101	2250833	2335826	Unknown	2334233	2334620	Intron
	BSUD.88	contig_101	2250833	2335826	Unknown	2334918	2335535	Intron
	BSUD.88	contig_101	2250833	2335826	LINE/Rex-Babar	2335813	2335943	3UTR
	BSUD.89	contig_101	2336208	2379675	LINE/RTE-BovB	2336221	2336499	3UTR
	BSUD.89	contig_101	2336208	2379675	LINE/RTE-BovB	2336847	2336987	3UTR
	BSUD.89	contig_101	2336208	2379675	Unknown	2337317	2337566	3UTR
	BSUD.89	contig_101	2336208	2379675	Unknown	2338728	2339589	3UTR
	BSUD.89	contig_101	2336208	2379675	DNA/CMC-Chapaev-3	2339590	2340268	3UTR
	BSUD.89	contig_101	2336208	2379675	Unknown	2341061	2341368	3UTR
	BSUD.89	contig_101	2336208	2379675	DNA/hAT-Tip100	2342155	2342349	3UTR
	BSUD.89	contig_101	2336208	2379675	Unknown	2342527	2342828	3UTR
	BSUD.89	contig_101	2336208	2379675	RC/Helitron	2342713	2342843	3UTR
	BSUD.89	contig_101	2336208	2379675	Unknown	2343460	2343788	Intron
	BSUD.89	contig_101	2336208	2379675	LINE/RTE-BovB	2344141	2344440	Intron
	BSUD.89	contig_101	2336208	2379675	LINE/RTE-BovB	2344481	2344717	Intron
	BSUD.89	contig_101	2336208	2379675	Unknown	2344745	2344959	Intron
	BSUD.89	contig_101	2336208	2379675	Unknown	2344970	2345258	Intron
	BSUD.89	contig_101	2336208	2379675	DNA/hAT-Charlie	2345334	2345480	Intron
	BSUD.89	contig_101	2336208	2379675	Unknown	2345486	2345628	Intron
	BSUD.89	contig_101	2336208	2379675	LINE/Dong-R4	2346025	2346159	Intron
	BSUD.89	contig_101	2336208	2379675	Unknown	2346160	2346709	Intron
	BSUD.89	contig_101	2336208	2379675	Unknown	2347063	2347283	3UTR
	BSUD.89	contig_101	2336208	2379675	LINE/RTE-BovB	2347091	2347309	Intron
	BSUD.89	contig_101	2336208	2379675	DNA/hAT-Ac	2347227	2347361	Intron
	BSUD.89	contig_101	2336208	2379675	Unknown	2347458	2347644	Intron
	BSUD.89	contig_101	2336208	2379675	Unknown	2347985	2348353	Intron
	BSUD.89	contig_101	2336208	2379675	Unknown	2349069	2349429	Intron
	BSUD.89	contig_101	2336208	2379675	Unknown	2349510	2349663	Intron
	BSUD.89	contig_101	2336208	2379675	Unknown	2349697	2349830	Intron
	BSUD.89	contig_101	2336208	2379675	Unknown	2349862	2350251	Intron
	BSUD.89	contig_101	2336208	2379675	LINE/Dong-R4	2350465	2350582	Intron
	BSUD.89	contig_101	2336208	2379675	LINE/RTE-BovB	2350582	2351016	Intron
	BSUD.89	contig_101	2336208	2379675	Unknown	2351174	2351363	Intron
	BSUD.89	contig_101	2336208	2379675	LINE/RTE	2351373	2352156	Intron
	BSUD.89	contig_101	2336208	2379675	DNA/Kolobok-T2	2352466	2352580	Intron
	BSUD.89	contig_101	2336208	2379675	Unknown	2352927	2353162	Intron
	BSUD.89	contig_101	2336208	2379675	Unknown	2353401	2353639	Intron
	BSUD.89	contig_101	2336208	2379675	RC/Helitron	2353726	2354434	Intron
	BSUD.89	contig_101	2336208	2379675	Unknown	2355220	2355359	Intron
	BSUD.89	contig_101	2336208	2379675	LINE/RTE-BovB	2355360	2355538	Intron
	BSUD.89	contig_101	2336208	2379675	LINE	2355823	2356088	Intron
	BSUD.89	contig_101	2336208	2379675	DNA/hAT-Tip100	2356135	2356863	Intron
	BSUD.89	contig_101	2336208	2379675	Unknown	2357170	2357495	Intron
	BSUD.89	contig_101	2336208	2379675	Unknown	2357515	2358119	Intron
	BSUD.89	contig_101	2336208	2379675	Unknown	2358244	2358391	Intron
	BSUD.89	contig_101	2336208	2379675	Unknown	2358536	2358728	Intron
	BSUD.89	contig_101	2336208	2379675	Unknown	2359285	2359609	3UTR
	BSUD.89	contig_101	2336208	2379675	LINE/Dong-R4	2359608	2359855	Intron
	BSUD.89	contig_101	2336208	2379675	Unknown	2359860	2360145	Intron
	BSUD.89	contig_101	2336208	2379675	Unknown	2360350	2361443	Intron
	BSUD.89	contig_101	2336208	2379675	LINE/I-Jockey	2361715	2362484	3UTR
	BSUD.89	contig_101	2336208	2379675	Unknown	2363164	2363319	3UTR
	BSUD.89	contig_101	2336208	2379675	DNA/hAT-Tip100	2363322	2363852	3UTR
	BSUD.89	contig_101	2336208	2379675	LINE/Rex-Babar	2364401	2364779	3UTR
	BSUD.89	contig_101	2336208	2379675	LINE/RTE-BovB	2364776	2365066	3UTR
	BSUD.89	contig_101	2336208	2379675	LTR/Gypsy	2365103	2365436	3UTR
	BSUD.89	contig_101	2336208	2379675	Unknown	2365467	2365602	3UTR
	BSUD.89	contig_101	2336208	2379675	Unknown	2365844	2366319	5UTR;CDS;3UTR
	BSUD.89	contig_101	2336208	2379675	DNA/PIF-ISL2EU	2366269	2366435	5UTR;CDS
	BSUD.89	contig_101	2336208	2379675	LINE	2366798	2368240	5UTR;3UTR
	BSUD.89	contig_101	2336208	2379675	Unknown	2368562	2371021	5UTR;CDS
	BSUD.89	contig_101	2336208	2379675	Unknown	2372536	2372780	Intron
	BSUD.89	contig_101	2336208	2379675	Unknown	2373794	2373960	Intron
	BSUD.89	contig_101	2336208	2379675	DNA/Kolobok-Hydra	2374044	2375927	Intron
	BSUD.89	contig_101	2336208	2379675	Unknown	2375944	2376250	Intron
	BSUD.89	contig_101	2336208	2379675	Unknown	2376285	2376811	Intron
	BSUD.89	contig_101	2336208	2379675	Unknown	2378303	2378694	5UTR
	BSUD.89	contig_101	2336208	2379675	Unknown	2378703	2378853	5UTR
	BSUD.89	contig_101	2336208	2379675	Unknown	2378856	2379217	5UTR
	BSUD.90	contig_101	2693355	2699785	LINE/I-Jockey	2697379	2697616	3UTR
	BSUD.90	contig_101	2693355	2699785	Unknown	2698165	2698359	3UTR
	BSUD.90	contig_101	2693355	2699785	LINE/RTE-BovB	2698662	2698892	3UTR
	BSUD.91	contig_101	2722899	2748201	Unknown	2723402	2723620	Intron
	BSUD.91	contig_101	2722899	2748201	DNA/hAT-Charlie	2723648	2724202	Intron
	BSUD.91	contig_101	2722899	2748201	Unknown	2724551	2724791	Intron
	BSUD.91	contig_101	2722899	2748201	Unknown	2725899	2726024	Intron
	BSUD.91	contig_101	2722899	2748201	LINE/RTE-BovB	2726688	2727094	Intron
	BSUD.91	contig_101	2722899	2748201	LINE/RTE-BovB	2727095	2728028	Intron
	BSUD.91	contig_101	2722899	2748201	DNA/hAT-Tip100	2728044	2728386	Intron
	BSUD.91	contig_101	2722899	2748201	LINE/Dong-R4	2728720	2728946	Intron
	BSUD.91	contig_101	2722899	2748201	Unknown	2729957	2730222	Intron
	BSUD.91	contig_101	2722899	2748201	Unknown	2730235	2730450	Intron
	BSUD.91	contig_101	2722899	2748201	Unknown	2731087	2731249	Intron
	BSUD.91	contig_101	2722899	2748201	Unknown	2731271	2731539	Intron
	BSUD.91	contig_101	2722899	2748201	Unknown	2731540	2731743	Intron
	BSUD.91	contig_101	2722899	2748201	Unknown	2731739	2732000	Intron
	BSUD.91	contig_101	2722899	2748201	Unknown	2732312	2732688	Intron
	BSUD.91	contig_101	2722899	2748201	DNA/hAT-Charlie	2733191	2733632	Intron
	BSUD.91	contig_101	2722899	2748201	Unknown	2733627	2733839	Intron
	BSUD.91	contig_101	2722899	2748201	Unknown	2734940	2735215	Intron
	BSUD.91	contig_101	2722899	2748201	DNA/MULE-MuDR	2735247	2735503	Intron
	BSUD.91	contig_101	2722899	2748201	DNA/MULE-MuDR	2736734	2737799	Intron
	BSUD.91	contig_101	2722899	2748201	DNA/hAT-Tip100	2739664	2739782	Intron
	BSUD.91	contig_101	2722899	2748201	Unknown	2739828	2739955	Intron
	BSUD.91	contig_101	2722899	2748201	DNA/hAT-Charlie	2740133	2740834	Intron
	BSUD.91	contig_101	2722899	2748201	Unknown	2741196	2741369	Intron
	BSUD.91	contig_101	2722899	2748201	Unknown	2741370	2741772	Intron
	BSUD.91	contig_101	2722899	2748201	Unknown	2741811	2742241	Intron
	BSUD.91	contig_101	2722899	2748201	RC/Helitron	2742816	2743435	Intron
	BSUD.91	contig_101	2722899	2748201	Unknown	2743908	2744182	Intron
	BSUD.92	contig_101	2439465	2478468	Unknown	2439553	2439776	3UTR
	BSUD.92	contig_101	2439465	2478468	Unknown	2441645	2441909	Intron
	BSUD.92	contig_101	2439465	2478468	DNA/hAT-Charlie	2443297	2443581	Intron
	BSUD.92	contig_101	2439465	2478468	LINE/RTE-BovB	2444162	2444511	Intron
	BSUD.92	contig_101	2439465	2478468	LINE/RTE-BovB	2444653	2444996	Intron
	BSUD.92	contig_101	2439465	2478468	LINE/L1	2447226	2447827	Intron
	BSUD.92	contig_101	2439465	2478468	Unknown	2447824	2448250	Intron
	BSUD.92	contig_101	2439465	2478468	Unknown	2448319	2448553	Intron
	BSUD.92	contig_101	2439465	2478468	DNA/hAT-Charlie	2448554	2449606	Intron
	BSUD.92	contig_101	2439465	2478468	Unknown	2449609	2449728	Intron
	BSUD.92	contig_101	2439465	2478468	DNA/PIF-ISL2EU	2450301	2450474	Intron
	BSUD.92	contig_101	2439465	2478468	Unknown	2450522	2450793	Intron
	BSUD.92	contig_101	2439465	2478468	Unknown	2451989	2452295	Intron
	BSUD.92	contig_101	2439465	2478468	Unknown	2452338	2452715	Intron
	BSUD.92	contig_101	2439465	2478468	LINE/RTE-BovB	2455417	2455617	Intron
	BSUD.92	contig_101	2439465	2478468	LINE	2456131	2457128	Intron
	BSUD.92	contig_101	2439465	2478468	Unknown	2457932	2458244	Intron
	BSUD.92	contig_101	2439465	2478468	LINE/I-Jockey	2458439	2458589	Intron
	BSUD.92	contig_101	2439465	2478468	DNA/hAT-Ac	2458843	2458961	Intron
	BSUD.92	contig_101	2439465	2478468	LINE/I-Jockey	2459104	2459758	Intron
	BSUD.92	contig_101	2439465	2478468	LINE/RTE	2460185	2460426	Intron
	BSUD.92	contig_101	2439465	2478468	Unknown	2462176	2462372	Intron
	BSUD.92	contig_101	2439465	2478468	Unknown	2462946	2463112	Intron
	BSUD.92	contig_101	2439465	2478468	DNA/hAT-Blackjack	2463208	2463574	Intron
	BSUD.92	contig_101	2439465	2478468	Unknown	2463858	2463986	Intron
	BSUD.92	contig_101	2439465	2478468	LINE/RTE-BovB	2464002	2464677	Intron
	BSUD.92	contig_101	2439465	2478468	Unknown	2464679	2464956	Intron
	BSUD.92	contig_101	2439465	2478468	Unknown	2464957	2465137	Intron
	BSUD.92	contig_101	2439465	2478468	Unknown	2464959	2465168	Intron
	BSUD.92	contig_101	2439465	2478468	LINE	2465275	2465519	Intron
	BSUD.92	contig_101	2439465	2478468	Unknown	2466952	2467662	Intron
	BSUD.92	contig_101	2439465	2478468	Unknown	2467845	2467972	Intron
	BSUD.92	contig_101	2439465	2478468	Unknown	2467996	2468196	Intron
	BSUD.92	contig_101	2439465	2478468	Unknown	2468206	2468617	Intron
	BSUD.92	contig_101	2439465	2478468	LINE/Dong-R4	2468969	2469184	Intron
	BSUD.92	contig_101	2439465	2478468	LINE/RTE-BovB	2469195	2469324	Intron
	BSUD.92	contig_101	2439465	2478468	Unknown	2469544	2469800	Intron
	BSUD.92	contig_101	2439465	2478468	Unknown	2469832	2469995	Intron
	BSUD.92	contig_101	2439465	2478468	Unknown	2471472	2471763	Intron
	BSUD.92	contig_101	2439465	2478468	DNA/PIF-ISL2EU	2471917	2472127	Intron
	BSUD.92	contig_101	2439465	2478468	Unknown	2472137	2472400	Intron
	BSUD.92	contig_101	2439465	2478468	Unknown	2472774	2473491	Intron
	BSUD.92	contig_101	2439465	2478468	Unknown	2473550	2473866	Intron
	BSUD.92	contig_101	2439465	2478468	LINE	2474099	2478228	Intron
	BSUD.93	contig_101	2474090	2505937	LINE	2474099	2478228	5UTR
	BSUD.93	contig_101	2474090	2505937	Unknown	2478565	2479446	5UTR
	BSUD.93	contig_101	2474090	2505937	Unknown	2480023	2480404	Intron
	BSUD.93	contig_101	2474090	2505937	Unknown	2480519	2481150	Intron
	BSUD.93	contig_101	2474090	2505937	Unknown	2481625	2482365	5UTR
	BSUD.93	contig_101	2474090	2505937	Unknown	2482371	2482544	5UTR
	BSUD.93	contig_101	2474090	2505937	Unknown	2482549	2482827	5UTR
	BSUD.93	contig_101	2474090	2505937	Unknown	2483498	2483784	Intron
	BSUD.93	contig_101	2474090	2505937	DNA/Ginger-1	2484361	2484497	Intron
	BSUD.93	contig_101	2474090	2505937	LINE/RTE-BovB	2484531	2484830	Intron
	BSUD.93	contig_101	2474090	2505937	Unknown	2485119	2486185	Intron
	BSUD.93	contig_101	2474090	2505937	Unknown	2486179	2486316	Intron
	BSUD.93	contig_101	2474090	2505937	LINE/RTE-BovB	2486496	2486846	Intron
	BSUD.93	contig_101	2474090	2505937	DNA/hAT-Charlie	2486836	2487369	Intron
	BSUD.93	contig_101	2474090	2505937	Unknown	2487548	2490089	Intron
	BSUD.93	contig_101	2474090	2505937	Unknown	2490506	2490648	Intron
	BSUD.93	contig_101	2474090	2505937	Unknown	2492758	2492953	Intron
	BSUD.93	contig_101	2474090	2505937	Unknown	2493094	2493840	Intron
	BSUD.93	contig_101	2474090	2505937	LINE/Rex-Babar	2494065	2494301	Intron
	BSUD.93	contig_101	2474090	2505937	Unknown	2495794	2496809	Intron
	BSUD.93	contig_101	2474090	2505937	LINE/RTE-BovB	2497387	2497752	Intron
	BSUD.93	contig_101	2474090	2505937	DNA/hAT-Tip100	2497977	2498107	Intron
	BSUD.93	contig_101	2474090	2505937	LINE/RTE-BovB	2499025	2499215	Intron
	BSUD.93	contig_101	2474090	2505937	LINE/Rex-Babar	2499339	2499555	Intron
	BSUD.93	contig_101	2474090	2505937	Unknown	2499621	2499845	Intron
	BSUD.93	contig_101	2474090	2505937	Unknown	2499855	2500029	Intron
	BSUD.93	contig_101	2474090	2505937	LINE/Dong-R4	2501067	2501301	Intron
	BSUD.93	contig_101	2474090	2505937	LINE	2501540	2501737	Intron
	BSUD.93	contig_101	2474090	2505937	Unknown	2501881	2502203	Intron
	BSUD.93	contig_101	2474090	2505937	Unknown	2502723	2502866	Intron
	BSUD.93	contig_101	2474090	2505937	DNA/TcMar-Mariner	2502924	2503208	Intron
	BSUD.93	contig_101	2474090	2505937	Unknown	2502939	2503251	Intron
	BSUD.93	contig_101	2474090	2505937	LINE/Dong-R4	2504451	2504714	3UTR
	BSUD.93	contig_101	2474090	2505937	Unknown	2504980	2505135	3UTR
	BSUD.94	contig_101	2506601	2655066	LINE/RTE-BovB	2507883	2507989	3UTR
	BSUD.94	contig_101	2506601	2655066	LINE/Rex-Babar	2512347	2512712	Intron
	BSUD.94	contig_101	2506601	2655066	Unknown	2513045	2513211	Intron
	BSUD.94	contig_101	2506601	2655066	DNA/hAT-Charlie	2514360	2514904	Intron
	BSUD.94	contig_101	2506601	2655066	LINE/I-Jockey	2515572	2515866	Intron
	BSUD.94	contig_101	2506601	2655066	LINE/RTE-BovB	2516577	2516724	Intron
	BSUD.94	contig_101	2506601	2655066	LINE/RTE-BovB	2518601	2518822	Intron
	BSUD.94	contig_101	2506601	2655066	Unknown	2522835	2522998	Intron
	BSUD.94	contig_101	2506601	2655066	Unknown	2524083	2524196	Intron
	BSUD.94	contig_101	2506601	2655066	Unknown	2524206	2524576	Intron
	BSUD.94	contig_101	2506601	2655066	Unknown	2525393	2525639	Intron
	BSUD.94	contig_101	2506601	2655066	LINE/RTE-BovB	2526937	2527250	Intron
	BSUD.94	contig_101	2506601	2655066	Unknown	2528226	2528434	Intron
	BSUD.94	contig_101	2506601	2655066	Unknown	2528496	2528628	Intron
	BSUD.94	contig_101	2506601	2655066	Unknown	2530155	2530351	Intron
	BSUD.94	contig_101	2506601	2655066	DNA/TcMar-Mariner	2530476	2530731	Intron
	BSUD.94	contig_101	2506601	2655066	Unknown	2532365	2532605	Intron
	BSUD.94	contig_101	2506601	2655066	Unknown	2532842	2533127	Intron
	BSUD.94	contig_101	2506601	2655066	Unknown	2536172	2536496	Intron
	BSUD.94	contig_101	2506601	2655066	Unknown	2537535	2537998	Intron
	BSUD.94	contig_101	2506601	2655066	Unknown	2541207	2541589	Intron
	BSUD.94	contig_101	2506601	2655066	LINE/RTE-BovB	2541618	2541975	Intron
	BSUD.94	contig_101	2506601	2655066	LINE	2542067	2542183	Intron
	BSUD.94	contig_101	2506601	2655066	Unknown	2544801	2544947	Intron
	BSUD.94	contig_101	2506601	2655066	Unknown	2544989	2545117	Intron
	BSUD.94	contig_101	2506601	2655066	Unknown	2545781	2546034	Intron
	BSUD.94	contig_101	2506601	2655066	Unknown	2547503	2547889	Intron
	BSUD.94	contig_101	2506601	2655066	DNA/hAT-Tip100	2547891	2548343	Intron
	BSUD.94	contig_101	2506601	2655066	LINE/RTE-BovB	2549146	2549841	Intron
	BSUD.94	contig_101	2506601	2655066	DNA/hAT-Tip100	2550446	2550585	Intron
	BSUD.94	contig_101	2506601	2655066	Unknown	2550661	2551113	Intron
	BSUD.94	contig_101	2506601	2655066	Unknown	2551543	2552096	Intron
	BSUD.94	contig_101	2506601	2655066	LINE/RTE-BovB	2552956	2553102	Intron
	BSUD.94	contig_101	2506601	2655066	Unknown	2553193	2553446	Intron
	BSUD.94	contig_101	2506601	2655066	LINE	2553799	2554547	Intron
	BSUD.94	contig_101	2506601	2655066	LINE/Dong-R4	2554960	2555139	Intron
	BSUD.94	contig_101	2506601	2655066	Unknown	2555161	2555391	Intron
	BSUD.94	contig_101	2506601	2655066	Unknown	2555476	2555838	Intron
	BSUD.94	contig_101	2506601	2655066	DNA/hAT-Charlie	2556193	2557307	Intron
	BSUD.94	contig_101	2506601	2655066	Unknown	2557308	2557958	Intron
	BSUD.94	contig_101	2506601	2655066	DNA/hAT-Charlie	2557959	2558582	Intron
	BSUD.94	contig_101	2506601	2655066	LINE/RTE-BovB	2558848	2559231	Intron
	BSUD.94	contig_101	2506601	2655066	DNA/hAT-Charlie	2559233	2559369	Intron
	BSUD.94	contig_101	2506601	2655066	Unknown	2559455	2560031	Intron
	BSUD.94	contig_101	2506601	2655066	LINE	2560163	2560367	Intron
	BSUD.94	contig_101	2506601	2655066	Unknown	2560679	2560935	Intron
	BSUD.94	contig_101	2506601	2655066	Unknown	2560918	2561215	Intron
	BSUD.94	contig_101	2506601	2655066	Unknown	2561769	2562237	Intron
	BSUD.94	contig_101	2506601	2655066	Unknown	2562454	2562583	Intron
	BSUD.94	contig_101	2506601	2655066	Unknown	2562482	2562679	Intron
	BSUD.94	contig_101	2506601	2655066	DNA/TcMar-Mariner	2563061	2563404	Intron
	BSUD.94	contig_101	2506601	2655066	LINE/Rex-Babar	2563542	2563961	Intron
	BSUD.94	contig_101	2506601	2655066	Unknown	2564004	2564343	Intron
	BSUD.94	contig_101	2506601	2655066	LINE/Rex-Babar	2568463	2569124	Intron
	BSUD.94	contig_101	2506601	2655066	Unknown	2569206	2569317	Intron
	BSUD.94	contig_101	2506601	2655066	DNA/hAT-Ac	2569597	2570014	Intron
	BSUD.94	contig_101	2506601	2655066	DNA/Ginger-1	2569871	2570043	Intron
	BSUD.94	contig_101	2506601	2655066	Unknown	2571034	2571153	Intron
	BSUD.94	contig_101	2506601	2655066	LINE/RTE-BovB	2571225	2571372	Intron
	BSUD.94	contig_101	2506601	2655066	LINE	2571375	2571791	Intron
	BSUD.94	contig_101	2506601	2655066	DNA/hAT-Charlie	2572916	2573815	Intron
	BSUD.94	contig_101	2506601	2655066	Unknown	2573724	2573828	Intron
	BSUD.94	contig_101	2506601	2655066	LINE/RTE	2574279	2574453	Intron
	BSUD.94	contig_101	2506601	2655066	DNA/hAT-Tip100	2575227	2575476	Intron
	BSUD.94	contig_101	2506601	2655066	Unknown	2575520	2575798	Intron
	BSUD.94	contig_101	2506601	2655066	Unknown	2576216	2576684	Intron
	BSUD.94	contig_101	2506601	2655066	DNA/hAT-Charlie	2576685	2576911	Intron
	BSUD.94	contig_101	2506601	2655066	DNA/PIF-ISL2EU	2577270	2577477	Intron
	BSUD.94	contig_101	2506601	2655066	Unknown	2578218	2578550	Intron
	BSUD.94	contig_101	2506601	2655066	Unknown	2579414	2579515	Intron
	BSUD.94	contig_101	2506601	2655066	Unknown	2580541	2580858	Intron
	BSUD.94	contig_101	2506601	2655066	Unknown	2580860	2581328	Intron
	BSUD.94	contig_101	2506601	2655066	Unknown	2581964	2582442	Intron
	BSUD.94	contig_101	2506601	2655066	Unknown	2582677	2582981	Intron
	BSUD.94	contig_101	2506601	2655066	Unknown	2583133	2585038	Intron
	BSUD.94	contig_101	2506601	2655066	Unknown	2588059	2588305	Intron
	BSUD.94	contig_101	2506601	2655066	DNA/hAT-Tip100	2591459	2591621	Intron
	BSUD.94	contig_101	2506601	2655066	Unknown	2592073	2592263	Intron
	BSUD.94	contig_101	2506601	2655066	Unknown	2592374	2592763	Intron
	BSUD.94	contig_101	2506601	2655066	LINE/I-Jockey	2593651	2593917	Intron
	BSUD.94	contig_101	2506601	2655066	Unknown	2594052	2594579	Intron
	BSUD.94	contig_101	2506601	2655066	Unknown	2594616	2594720	Intron
	BSUD.94	contig_101	2506601	2655066	Unknown	2594868	2595140	Intron
	BSUD.94	contig_101	2506601	2655066	LINE	2595432	2595653	Intron
	BSUD.94	contig_101	2506601	2655066	LINE/I-Jockey	2595700	2596362	Intron
	BSUD.94	contig_101	2506601	2655066	Unknown	2597294	2597689	Intron
	BSUD.94	contig_101	2506601	2655066	Unknown	2598675	2598973	Intron
	BSUD.94	contig_101	2506601	2655066	Unknown	2598985	2599145	Intron
	BSUD.94	contig_101	2506601	2655066	Unknown	2599168	2599411	Intron
	BSUD.94	contig_101	2506601	2655066	Unknown	2599982	2600158	Intron
	BSUD.94	contig_101	2506601	2655066	Unknown	2600214	2600531	Intron
	BSUD.94	contig_101	2506601	2655066	LINE	2601413	2601743	Intron
	BSUD.94	contig_101	2506601	2655066	Unknown	2602793	2602925	Intron
	BSUD.94	contig_101	2506601	2655066	Unknown	2603032	2603380	Intron
	BSUD.94	contig_101	2506601	2655066	LTR/Gypsy	2604011	2604171	Intron
	BSUD.94	contig_101	2506601	2655066	DNA/P	2605351	2605489	Intron
	BSUD.94	contig_101	2506601	2655066	Unknown	2606366	2606964	Intron
	BSUD.94	contig_101	2506601	2655066	Unknown	2606969	2607106	Intron
	BSUD.94	contig_101	2506601	2655066	Unknown	2607110	2607281	Intron
	BSUD.94	contig_101	2506601	2655066	LINE/RTE-BovB	2607944	2608184	Intron
	BSUD.94	contig_101	2506601	2655066	Unknown	2608203	2608320	Intron
	BSUD.94	contig_101	2506601	2655066	LINE/RTE-BovB	2608434	2608784	Intron
	BSUD.94	contig_101	2506601	2655066	LINE/RTE-BovB	2608936	2609228	Intron
	BSUD.94	contig_101	2506601	2655066	Unknown	2611567	2612057	Intron
	BSUD.94	contig_101	2506601	2655066	LINE/Dong-R4	2612547	2612793	Intron
	BSUD.94	contig_101	2506601	2655066	Unknown	2614515	2614621	Intron
	BSUD.94	contig_101	2506601	2655066	LINE/Rex-Babar	2615667	2616110	Intron
	BSUD.94	contig_101	2506601	2655066	Unknown	2616267	2616593	Intron
	BSUD.94	contig_101	2506601	2655066	Unknown	2617994	2618265	Intron
	BSUD.94	contig_101	2506601	2655066	Unknown	2618358	2618538	Intron
	BSUD.94	contig_101	2506601	2655066	Unknown	2619786	2619972	Intron
	BSUD.94	contig_101	2506601	2655066	Unknown	2620720	2620996	Intron
	BSUD.94	contig_101	2506601	2655066	Unknown	2621213	2621464	Intron
	BSUD.94	contig_101	2506601	2655066	DNA/PIF-ISL2EU	2622760	2622920	Intron
	BSUD.94	contig_101	2506601	2655066	Unknown	2622867	2623004	Intron
	BSUD.94	contig_101	2506601	2655066	LINE/RTE-BovB	2623382	2623547	Intron
	BSUD.94	contig_101	2506601	2655066	DNA/PIF-ISL2EU	2623780	2623970	Intron
	BSUD.94	contig_101	2506601	2655066	Unknown	2624506	2624790	Intron
	BSUD.94	contig_101	2506601	2655066	Unknown	2624798	2625266	Intron
	BSUD.94	contig_101	2506601	2655066	Unknown	2625358	2625884	Intron
	BSUD.94	contig_101	2506601	2655066	Unknown	2625885	2626581	Intron
	BSUD.94	contig_101	2506601	2655066	Unknown	2627086	2627542	Intron
	BSUD.94	contig_101	2506601	2655066	LINE/RTE-BovB	2628435	2628652	Intron
	BSUD.94	contig_101	2506601	2655066	Unknown	2629190	2629328	Intron
	BSUD.94	contig_101	2506601	2655066	Unknown	2629642	2629788	Intron
	BSUD.94	contig_101	2506601	2655066	Unknown	2629988	2630199	Intron
	BSUD.94	contig_101	2506601	2655066	LINE/I-Jockey	2634082	2634543	Intron
	BSUD.94	contig_101	2506601	2655066	Unknown	2638049	2638662	Intron
	BSUD.94	contig_101	2506601	2655066	Unknown	2639131	2639499	Intron
	BSUD.94	contig_101	2506601	2655066	DNA/hAT-Tip100	2639594	2639760	Intron
	BSUD.94	contig_101	2506601	2655066	LINE/RTE-BovB	2640465	2641793	Intron
	BSUD.94	contig_101	2506601	2655066	LINE/RTE-BovB	2642236	2642858	Intron
	BSUD.94	contig_101	2506601	2655066	Unknown	2642924	2643101	Intron
	BSUD.94	contig_101	2506601	2655066	Unknown	2644509	2644864	Intron
	BSUD.94	contig_101	2506601	2655066	LINE/I-Jockey	2644864	2645368	Intron
	BSUD.94	contig_101	2506601	2655066	Unknown	2645369	2645498	Intron
	BSUD.94	contig_101	2506601	2655066	LINE/I-Jockey	2647662	2647802	Intron
	BSUD.94	contig_101	2506601	2655066	LINE/RTE-BovB	2648312	2648427	Intron
	BSUD.94	contig_101	2506601	2655066	LINE/Rex-Babar	2648584	2649450	Intron
	BSUD.94	contig_101	2506601	2655066	LINE/RTE-BovB	2651382	2651915	Intron
	BSUD.94	contig_101	2506601	2655066	Unknown	2652031	2652305	Intron
	BSUD.94	contig_101	2506601	2655066	DNA/PIF-ISL2EU	2653739	2653968	Intron
	BSUD.95	contig_101	2605979	2634006	Unknown	2606366	2606964	Intron
	BSUD.95	contig_101	2605979	2634006	Unknown	2606969	2607106	Intron
[truncated: 362,721+ more rows]
