# Supplementary material for: The genome and transcriptome of the snail Biomphalaria sudanica s.l.: immune gene diversification and highly polymorphic genomic regions in an important African vector of Schistosoma mansoni
Source: BMC Genomics. 2024 Feb 19;25:192. doi: 10.1186/s12864-024-10103-w (PMC10875847; doi:10.1186/s12864-024-10103-w)
Supplement: Supplementary file 9 — Additional file 9: Supplementary Table 8. Summary table of the predicted location signals found in the Biomphalaria sudanica protein coding genes using the programs SignalP v6.0 [62] for the identification of Signal Peptides (SP), TargetP v2.0 [63] for the identification of mitochondrial transit peptide (mTP) and SecretomeP v1.0 [64] for proteins putatively secreted through other pathways. In addition to the total number of trans-membrane domains predicted by DeepTMHMM v1.0.13 [131] and the identified InterPro v5.56-89.0 [52] signals. Each isoform was putatively classified into 4 types: Secreted (SP identified or positive result with SecretomeP and no trans-membrane domains), Mitochondrial Cytoplasmatic (mTP identified and no trans-membrane domains), Membrane (SP identified or positive result with SecretomeP and at least one trans-membrane domain), Mitochondrial Membrane (mTP identified and at least one trans-membrane domain). When either an SP or a mTP was identified, its location and probability is included in the column Location Signal Details. [file 12864_2024_10103_MOESM9_ESM.xlsx]

## Sheet: Hoja 1
	Supplementary Table 8. Summary table of the predicted location signals found in the Biomphalaria sudanica protein coding genes using the programs SignalP v6.0 (Teufel et al. 2022) for the identification of Signal Peptides (SP), TargetP v2.0 (Almagro Armenteros et al. 2019) for the identification of mitochondrial transit peptide (mTP) and SecretomeP v1.0 (Bendtsen et al. 2004) for proteins putativ…
	ProtID	Type	Program	Signal	Prob/Score	Cleavage Site Information	Nº Trans-membrane Domains	Interprot_Data
	BSUD.1000.1.p1	Secreted	SignalP	SP	0.999786	CS pos: 19-20. Pr: 0.9825	0	IPR001223(Glycoside hydrolase family 18, catalytic domain); IPR011583(Chitinase II); IPR017853(Glycoside hydrolase superfamily); IPR029070(Chitinase insertion domain superfamily)
	BSUD.10003.1.p1	Secreted	SignalP	SP	0.999806	CS pos: 17-18. Pr: 0.9781	0
	BSUD.10007.1.p1	Secreted	SignalP	SP	0.999708	CS pos: 23-24. Pr: 0.9761	0
	BSUD.10007.2.p1	Secreted	SignalP	SP	0.999705	CS pos: 27-28. Pr: 0.8824	0
	BSUD.10008.1.p1	Secreted	SignalP	SP	0.999736	CS pos: 19-20. Pr: 0.9777	0	IPR002557(Chitin binding domain); IPR036508(Chitin binding domain superfamily)
	BSUD.1001.1.p1	Secreted	SignalP	SP	0.999723	CS pos: 17-18. Pr: 0.9791	0	IPR004094(Antistasin-like domain); IPR008197(WAP-type 'four-disulfide core' domain); IPR036645(Elafin-like superfamily)
	BSUD.1002.1.p1	Membrane	SignalP	SP	0.99972	CS pos: 23-24. Pr: 0.9702	1
	BSUD.100.2.p1	Secreted	SignalP	SP	0.991741	CS pos: 46-47. Pr: 0.9437	0	IPR002350(Kazal domain); IPR036058(Kazal domain superfamily)
	BSUD.10034.1.p1	Secreted	SignalP	SP	0.999422	CS pos: 18-19. Pr: 0.9607	0	IPR011041(Soluble quinoprotein glucose/sorbosone dehydrogenase); IPR011042(Six-bladed beta-propeller, TolB-like); IPR012938(Glucose/Sorbosone dehydrogenase); IPR018143(Folate receptor-like)
	BSUD.10035.1.p1	Secreted	SignalP	SP	0.998252	CS pos: 17-18. Pr: 0.8880	0	IPR000073(Alpha/beta hydrolase fold-1); IPR025483(Lipase, eukaryotic); IPR029058(Alpha/Beta hydrolase fold)
	BSUD.10035.3.p1	Secreted	SignalP	SP	0.998252	CS pos: 17-18. Pr: 0.8880	0	IPR000073(Alpha/beta hydrolase fold-1); IPR025483(Lipase, eukaryotic); IPR029058(Alpha/Beta hydrolase fold)
	BSUD.10037.1.p1	Secreted	SignalP	SP	0.998252	CS pos: 17-18. Pr: 0.8880	0	IPR000073(Alpha/beta hydrolase fold-1); IPR025483(Lipase, eukaryotic); IPR029058(Alpha/Beta hydrolase fold)
	BSUD.10037.2.p1	Secreted	SignalP	SP	0.998252	CS pos: 17-18. Pr: 0.8880	0	IPR000073(Alpha/beta hydrolase fold-1); IPR025483(Lipase, eukaryotic); IPR029058(Alpha/Beta hydrolase fold)
	BSUD.10051.1.p1	Secreted	SignalP	SP	0.999737	CS pos: 21-22. Pr: 0.9586	0	IPR000884(Thrombospondin type-1 (TSP1) repeat); IPR010294(ADAMTS/ADAMTS-like, Spacer 1); IPR010909(PLAC); IPR036383(Thrombospondin type-1 (TSP1) repeat superfamily)
	BSUD.1006.1.p1	Membrane	SignalP	SP	0.999701	CS pos: 25-26. Pr: 0.9608	1	IPR013783(Immunoglobulin-like fold); IPR036179(Immunoglobulin-like domain superfamily)
	BSUD.10086.1.p1	Secreted	SignalP	SP	0.999768	CS pos: 18-19. Pr: 0.9809	0	IPR004978(Stanniocalcin)
	BSUD.10094.1.p1	Secreted	SignalP	SP	0.999574	CS pos: 23-24. Pr: 0.6297	0	IPR002035(von Willebrand factor, type A); IPR002557(Chitin binding domain); IPR036465(von Willebrand factor A-like domain superfamily); IPR036508(Chitin binding domain superfamily)
	BSUD.10100.1.p1	Secreted	SignalP	SP	0.999659	CS pos: 36-37. Pr: 0.9595	0	IPR002035(von Willebrand factor, type A); IPR002557(Chitin binding domain); IPR036465(von Willebrand factor A-like domain superfamily); IPR036508(Chitin binding domain superfamily)
	BSUD.10104.1.p1	Secreted	SignalP	SP	0.999773	CS pos: 23-24. Pr: 0.5402	0	IPR011992(EF-hand domain pair); IPR018247(EF-Hand 1, calcium-binding site)
	BSUD.10107.1.p1	Secreted	SignalP	SP	0.999805	CS pos: 23-24. Pr: 0.9813	0
	BSUD.10107.2.p1	Secreted	SignalP	SP	0.999769	CS pos: 25-26. Pr: 0.9808	0
	BSUD.1011.1.p1	Membrane	SignalP	SP	0.998963	CS pos: 22-23. Pr: 0.9577	1
	BSUD.1011.2.p1	Membrane	SignalP	SP	0.998963	CS pos: 22-23. Pr: 0.9577	1
	BSUD.10116.1.p1	Secreted	SignalP	SP	0.999459	CS pos: 14-15. Pr: 0.7822	0
	BSUD.10128.1.p1	Mitochondrial Cytoplasmatic	TargetP	mTP	0.962619	CS pos: 24-25. CQF-ST. Pr: 0.6372	0	IPR000218(Ribosomal protein L14P); IPR036853(Ribosomal protein L14 superfamily)
	BSUD.10131.1.p1	Secreted	SignalP	SP	0.999769	CS pos: 22-23. Pr: 0.9803	0	IPR001611(Leucine-rich repeat); IPR003591(Leucine-rich repeat, typical subtype); IPR003961(Fibronectin type III); IPR013783(Immunoglobulin-like fold); IPR026906(BspA type Leucine rich repeat region); IPR032675(Leucine-rich repeat domain superfamily); IPR036116(Fibronectin type III superfamily)
	BSUD.10165.1.p1	Secreted	SignalP	SP	0.999728	CS pos: 19-20. Pr: 0.9713	0
	BSUD.10165.2.p1	Secreted	SignalP	SP	0.999728	CS pos: 19-20. Pr: 0.9713	0
	BSUD.10165.3.p1	Secreted	SignalP	SP	0.999728	CS pos: 19-20. Pr: 0.9713	0
	BSUD.10165.4.p1	Secreted	SignalP	SP	0.999728	CS pos: 19-20. Pr: 0.9713	0
	BSUD.10169.1.p1	Membrane	SignalP	SP	0.999768	CS pos: 25-26. Pr: 0.9774	1	IPR007110(Immunoglobulin-like domain); IPR013783(Immunoglobulin-like fold)
	BSUD.10180.1.p1	Secreted	SignalP	SP	0.986521	CS pos: 22-23. Pr: 0.9279	0
	BSUD.10181.1.p1	Secreted	SignalP	SP	0.999738	CS pos: 22-23. Pr: 0.9632	0
	BSUD.10183.1.p1	Secreted	SignalP	SP	0.999701	CS pos: 17-18. Pr: 0.9657	0	IPR001007(VWFC domain)
	BSUD.10183.2.p1	Secreted	SignalP	SP	0.954084	CS pos: 36-37. Pr: 0.8749	0	IPR001007(VWFC domain)
	BSUD.10183.3.p1	Secreted	SignalP	SP	0.999701	CS pos: 17-18. Pr: 0.9657	0	IPR001007(VWFC domain)
	BSUD.10184.1.p1	Secreted	SignalP	SP	0.999752	CS pos: 17-18. Pr: 0.9665	0	IPR001007(VWFC domain)
	BSUD.10184.2.p1	Secreted	SignalP	SP	0.999752	CS pos: 17-18. Pr: 0.9665	0	IPR001007(VWFC domain)
	BSUD.10189.1.p1	Membrane	SignalP	SP	0.999777	CS pos: 22-23. Pr: 0.9781	1	IPR008855(Translocon-associated)
	BSUD.10191.1.p1	Membrane	SecretomeP	NA	0.964	NA	3	IPR022564(Protein of unknown function DUF2678)
	BSUD.10191.2.p1	Membrane	SecretomeP	NA	0.964	NA	3	IPR022564(Protein of unknown function DUF2678)
	BSUD.10193.1.p1	Secreted	SignalP	SP	0.999753	CS pos: 19-20. Pr: 0.9709	0	IPR001254(Serine proteases, trypsin domain); IPR001314(Peptidase S1A, chymotrypsin family); IPR009003(Peptidase S1, PA clan); IPR018114(Serine proteases, trypsin family, histidine active site); IPR043504(Peptidase S1, PA clan, chymotrypsin-like fold)
	BSUD.10193.2.p1	Secreted	SignalP	SP	0.999753	CS pos: 19-20. Pr: 0.9709	0	IPR001254(Serine proteases, trypsin domain); IPR001314(Peptidase S1A, chymotrypsin family); IPR009003(Peptidase S1, PA clan); IPR018114(Serine proteases, trypsin family, histidine active site); IPR043504(Peptidase S1, PA clan, chymotrypsin-like fold)
	BSUD.10202.1.p1	Secreted	SignalP	SP	0.999615	CS pos: 32-33. Pr: 0.9569	0
	BSUD.10202.2.p1	Secreted	SignalP	SP	0.999617	CS pos: 32-33. Pr: 0.9569	0
	BSUD.10202.3.p1	Secreted	SignalP	SP	0.999617	CS pos: 32-33. Pr: 0.9569	0
	BSUD.10204.1.p1	Membrane	SignalP	SP	0.994449	CS pos: 33-34. Pr: 0.5302	1	IPR009038(GOLD domain); IPR015720(Transmembrane emp24 domain-containing protein); IPR036598(GOLD domain superfamily)
	BSUD.10219.1.p1	Secreted	SignalP	SP	0.999745	CS pos: 20-21. Pr: 0.9755	0	IPR002181(Fibrinogen, alpha/beta/gamma chain, C-terminal globular domain); IPR014716(Fibrinogen, alpha/beta/gamma chain, C-terminal globular, subdomain 1); IPR036056(Fibrinogen-like, C-terminal)
	BSUD.102.1.p1	Secreted	SignalP	SP	0.999704	CS pos: 24-25. Pr: 0.9750	0
	BSUD.10223.1.p1	Secreted	SignalP	SP	0.999745	CS pos: 20-21. Pr: 0.9755	0	IPR002181(Fibrinogen, alpha/beta/gamma chain, C-terminal globular domain); IPR014716(Fibrinogen, alpha/beta/gamma chain, C-terminal globular, subdomain 1); IPR036056(Fibrinogen-like, C-terminal)
	BSUD.10224.1.p1	Membrane	SignalP	SP	0.999749	CS pos: 21-22. Pr: 0.9788	6	IPR002861(Reeler domain); IPR005018(DOMON domain); IPR006593(Cytochrome b561/ferric reductase transmembrane); IPR042307(Reeler domain superfamily)
	BSUD.10224.2.p1	Membrane	SignalP	SP	0.999749	CS pos: 21-22. Pr: 0.9788	6	IPR002861(Reeler domain); IPR005018(DOMON domain); IPR006593(Cytochrome b561/ferric reductase transmembrane); IPR042307(Reeler domain superfamily)
	BSUD.10224.3.p1	Membrane	SignalP	SP	0.999749	CS pos: 21-22. Pr: 0.9788	6	IPR002861(Reeler domain); IPR005018(DOMON domain); IPR006593(Cytochrome b561/ferric reductase transmembrane); IPR042307(Reeler domain superfamily)
	BSUD.10225.1.p1	Membrane	SignalP	SP	0.999544	CS pos: 17-18. Pr: 0.7420	6	IPR002861(Reeler domain); IPR006593(Cytochrome b561/ferric reductase transmembrane); IPR042307(Reeler domain superfamily)
	BSUD.10226.1.p1	Membrane	SignalP	SP	0.992194	CS pos: 22-23. Pr: 0.5960	7	IPR002048(EF-hand domain); IPR010255(Haem peroxidase superfamily); IPR011992(EF-hand domain pair); IPR013112(FAD-binding 8); IPR013121(Ferric reductase, NAD binding domain); IPR013130(Ferric reductase transmembrane component-like domain); IPR017927(FAD-binding domain, ferredoxin reductase-type); IPR017938(Riboflavin synthase-like beta-barrel); IPR018247(EF-Hand 1, calcium-binding site); IPR019791…
	BSUD.10227.1.p1	Membrane	SignalP	SP	0.999738	CS pos: 19-20. Pr: 0.9350	7	IPR002048(EF-hand domain); IPR010255(Haem peroxidase superfamily); IPR011992(EF-hand domain pair); IPR013112(FAD-binding 8); IPR013121(Ferric reductase, NAD binding domain); IPR013130(Ferric reductase transmembrane component-like domain); IPR017927(FAD-binding domain, ferredoxin reductase-type); IPR017938(Riboflavin synthase-like beta-barrel); IPR019791(Haem peroxidase, animal-type); IPR037120(Ha…
	BSUD.10227.2.p1	Secreted	SignalP	SP	0.999738	CS pos: 19-20. Pr: 0.9350	0	IPR010255(Haem peroxidase superfamily); IPR019791(Haem peroxidase, animal-type); IPR037120(Haem peroxidase domain superfamily, animal type)
	BSUD.10241.1.p1	Membrane	SignalP	SP	0.999394	CS pos: 29-30. Pr: 0.9150	1	IPR001368(TNFR/NGFR cysteine-rich region)
	BSUD.10245.1.p1	Membrane	SignalP	SP	0.999729	CS pos: 26-27. Pr: 0.9784	1	IPR001368(TNFR/NGFR cysteine-rich region)
	BSUD.10246.1.p1	Membrane	SignalP	SP	0.999442	CS pos: 26-27. Pr: 0.9821	1	IPR001368(TNFR/NGFR cysteine-rich region)
	BSUD.10246.2.p1	Membrane	SignalP	SP	0.999442	CS pos: 26-27. Pr: 0.9821	1	IPR001368(TNFR/NGFR cysteine-rich region)
	BSUD.10247.1.p1	Secreted	SignalP	SP	0.999762	CS pos: 21-22. Pr: 0.9730	0	IPR001368(TNFR/NGFR cysteine-rich region)
	BSUD.10253.1.p1	Secreted	SignalP	SP	0.999739	CS pos: 17-18. Pr: 0.9791	0
	BSUD.10254.1.p1	Secreted	SignalP	SP	0.999679	CS pos: 15-16. Pr: 0.9723	0	IPR002152(Glycoside hydrolase, family 23); IPR008258(Transglycosylase SLT domain 1); IPR023346(Lysozyme-like domain superfamily)
	BSUD.10276.1.p1	Secreted	SignalP	SP	0.999763	CS pos: 25-26. Pr: 0.9595	0	IPR002350(Kazal domain); IPR011992(EF-hand domain pair); IPR018247(EF-Hand 1, calcium-binding site); IPR019577(SPARC/Testican, calcium-binding domain)
	BSUD.10276.2.p1	Secreted	SignalP	SP	0.999763	CS pos: 25-26. Pr: 0.9595	0	IPR002350(Kazal domain); IPR011992(EF-hand domain pair); IPR018247(EF-Hand 1, calcium-binding site); IPR019577(SPARC/Testican, calcium-binding domain)
	BSUD.10286.1.p1	Membrane	SignalP	SP	0.999747	CS pos: 21-22. Pr: 0.9088	1	IPR000494(Receptor L-domain); IPR000719(Protein kinase domain); IPR001245(Serine-threonine/tyrosine-protein kinase, catalytic domain); IPR002011(Tyrosine-protein kinase, receptor class II, conserved site); IPR003961(Fibronectin type III); IPR006211(Furin-like cysteine-rich domain); IPR006212(Furin-like repeat); IPR008266(Tyrosine-protein kinase, active site); IPR009030(Growth factor receptor cyst…
	BSUD.10286.2.p1	Membrane	SignalP	SP	0.999747	CS pos: 21-22. Pr: 0.9088	1	IPR000494(Receptor L-domain); IPR000719(Protein kinase domain); IPR001245(Serine-threonine/tyrosine-protein kinase, catalytic domain); IPR002011(Tyrosine-protein kinase, receptor class II, conserved site); IPR003961(Fibronectin type III); IPR006211(Furin-like cysteine-rich domain); IPR006212(Furin-like repeat); IPR008266(Tyrosine-protein kinase, active site); IPR009030(Growth factor receptor cyst…
	BSUD.10301.1.p1	Secreted	SignalP	SP	0.99684	CS pos: 35-36. Pr: 0.9591	0
	BSUD.10302.1.p1	Secreted	SignalP	SP	0.999669	CS pos: 35-36. Pr: 0.9707	0
	BSUD.10302.2.p1	Secreted	SignalP	SP	0.999669	CS pos: 35-36. Pr: 0.9707	0
	BSUD.10307.1.p1	Secreted	SignalP	SP	0.999735	CS pos: 19-20. Pr: 0.9725	0	IPR001368(TNFR/NGFR cysteine-rich region)
	BSUD.10308.1.p1	Secreted	SignalP	SP	0.999714	CS pos: 18-19. Pr: 0.9739	0
	BSUD.10309.1.p1	Secreted	SignalP	SP	0.999685	CS pos: 19-20. Pr: 0.9773	0	IPR001368(TNFR/NGFR cysteine-rich region)
	BSUD.10309.2.p1	Secreted	SignalP	SP	0.999685	CS pos: 19-20. Pr: 0.9773	0	IPR001368(TNFR/NGFR cysteine-rich region)
	BSUD.10310.2.p1	Secreted	SignalP	SP	0.999562	CS pos: 21-22. Pr: 0.3553	0	IPR001368(TNFR/NGFR cysteine-rich region)
	BSUD.10312.1.p1	Secreted	SignalP	SP	0.999504	CS pos: 18-19. Pr: 0.9402	0
	BSUD.10314.1.p1	Secreted	SignalP	SP	0.999642	CS pos: 20-21. Pr: 0.8550	0	IPR002130(Cyclophilin-type peptidyl-prolyl cis-trans isomerase domain); IPR020892(Cyclophilin-type peptidyl-prolyl cis-trans isomerase, conserved site); IPR024936(Cyclophilin-type peptidyl-prolyl cis-trans isomerase); IPR029000(Cyclophilin-like domain superfamily)
	BSUD.10319.1.p1	Membrane	SignalP	SP	0.99965	CS pos: 19-20. Pr: 0.9674	1
	BSUD.10332.1.p1	Mitochondrial Cytoplasmatic	TargetP	mTP	0.995247	CS pos: 24-25. RHY-AK. Pr: 0.8488	0	IPR001844(Chaperonin Cpn60/GroEL); IPR002423(Chaperonin Cpn60/GroEL/TCP-1 family); IPR018370(Chaperonin Cpn60, conserved site); IPR027409(GroEL-like apical domain superfamily); IPR027410(TCP-1-like chaperonin intermediate domain superfamily); IPR027413(GroEL-like equatorial domain superfamily)
	BSUD.10348.1.p1	Secreted	SignalP	SP	0.999777	CS pos: 19-20. Pr: 0.9813	0
	BSUD.10350.1.p1	Secreted	SignalP	SP	0.999712	CS pos: 19-20. Pr: 0.9767	0
	BSUD.10359.1.p1	Secreted	SignalP	SP	0.999751	CS pos: 22-23. Pr: 0.9754	0	IPR001839(Transforming growth factor-beta, C-terminal); IPR015615(Transforming growth factor-beta-related); IPR029034(Cystine-knot cytokine)
	BSUD.10361.1.p1	Secreted	SignalP	SP	0.999718	CS pos: 17-18. Pr: 0.9782	0	IPR000742(EGF-like domain); IPR002049(Laminin-type EGF domain); IPR008979(Galactose-binding-like domain superfamily); IPR009030(Growth factor receptor cysteine-rich domain superfamily)
	BSUD.10366.1.p1	Membrane	SignalP	SP	0.999768	CS pos: 23-24. Pr: 0.9805	1	IPR026112(Amnionless)
	BSUD.10383.1.p1	Secreted	SignalP	SP	0.999789	CS pos: 21-22. Pr: 0.9826	0	IPR002223(Pancreatic trypsin inhibitor Kunitz domain); IPR020901(Proteinase inhibitor I2, Kunitz, conserved site); IPR036880(Pancreatic trypsin inhibitor Kunitz domain superfamily)
	BSUD.10400.1.p1	Secreted	SignalP	SP	0.999747	CS pos: 22-23. Pr: 0.9801	0	IPR002861(Reeler domain); IPR042307(Reeler domain superfamily)
	BSUD.10400.2.p1	Membrane	SignalP	SP	0.999747	CS pos: 22-23. Pr: 0.9801	6	IPR002861(Reeler domain); IPR005018(DOMON domain); IPR006593(Cytochrome b561/ferric reductase transmembrane); IPR042307(Reeler domain superfamily)
	BSUD.10401.1.p1	Secreted	SignalP	SP	0.99981	CS pos: 24-25. Pr: 0.9795	0	IPR000922(D-galactoside/L-rhamnose binding SUEL lectin domain); IPR043159(D-galactoside/L-rhamnose binding SUEL lectin domain superfamily)
	BSUD.10402.1.p1	Secreted	SignalP	SP	0.999789	CS pos: 17-18. Pr: 0.9774	0	IPR043159(D-galactoside/L-rhamnose binding SUEL lectin domain superfamily)
	BSUD.10402.2.p1	Secreted	SignalP	SP	0.999789	CS pos: 17-18. Pr: 0.9774	0	IPR000922(D-galactoside/L-rhamnose binding SUEL lectin domain); IPR043159(D-galactoside/L-rhamnose binding SUEL lectin domain superfamily)
	BSUD.10407.1.p1	Secreted	SignalP	SP	0.999776	CS pos: 17-18. Pr: 0.9745	0	IPR000922(D-galactoside/L-rhamnose binding SUEL lectin domain); IPR043159(D-galactoside/L-rhamnose binding SUEL lectin domain superfamily)
	BSUD.10407.2.p1	Secreted	SignalP	SP	0.999776	CS pos: 17-18. Pr: 0.9745	0	IPR000922(D-galactoside/L-rhamnose binding SUEL lectin domain); IPR043159(D-galactoside/L-rhamnose binding SUEL lectin domain superfamily)
	BSUD.10407.3.p1	Secreted	SignalP	SP	0.999776	CS pos: 17-18. Pr: 0.9745	0	IPR000922(D-galactoside/L-rhamnose binding SUEL lectin domain); IPR043159(D-galactoside/L-rhamnose binding SUEL lectin domain superfamily)
	BSUD.10407.4.p1	Secreted	SignalP	SP	0.999776	CS pos: 17-18. Pr: 0.9745	0	IPR000922(D-galactoside/L-rhamnose binding SUEL lectin domain); IPR043159(D-galactoside/L-rhamnose binding SUEL lectin domain superfamily)
	BSUD.10407.5.p1	Secreted	SignalP	SP	0.999776	CS pos: 17-18. Pr: 0.9745	0	IPR000922(D-galactoside/L-rhamnose binding SUEL lectin domain); IPR043159(D-galactoside/L-rhamnose binding SUEL lectin domain superfamily)
	BSUD.10410.1.p1	Membrane	SignalP	SP	0.99967	CS pos: 26-27. Pr: 0.9783	1	IPR000742(EGF-like domain); IPR006212(Furin-like repeat); IPR009030(Growth factor receptor cysteine-rich domain superfamily); IPR029227(Plant antimicrobial peptide)
	BSUD.10411.1.p3	Secreted	SignalP	SP	0.997997	CS pos: 22-23. Pr: 0.8355	0	IPR000922(D-galactoside/L-rhamnose binding SUEL lectin domain); IPR043159(D-galactoside/L-rhamnose binding SUEL lectin domain superfamily)
	BSUD.10411.2.p1	Secreted	SignalP	SP	0.997997	CS pos: 22-23. Pr: 0.8355	0	IPR000922(D-galactoside/L-rhamnose binding SUEL lectin domain); IPR043159(D-galactoside/L-rhamnose binding SUEL lectin domain superfamily)
	BSUD.10415.1.p1	Secreted	SignalP	SP	0.999726	CS pos: 20-21. Pr: 0.8307	0	IPR000742(EGF-like domain)
	BSUD.10415.2.p1	Secreted	SignalP	SP	0.999709	CS pos: 20-21. Pr: 0.8306	0	IPR000742(EGF-like domain)
	BSUD.10415.3.p1	Secreted	SignalP	SP	0.999709	CS pos: 20-21. Pr: 0.8306	0	IPR000742(EGF-like domain)
	BSUD.10444.1.p1	Membrane	SignalP	SP	0.999633	CS pos: 26-27. Pr: 0.9791	1	IPR000157(Toll/interleukin-1 receptor homology (TIR) domain); IPR000742(EGF-like domain); IPR017241(Toll-like receptor); IPR035897(Toll/interleukin-1 receptor homology (TIR) domain superfamily)
	BSUD.10444.2.p1	Membrane	SignalP	SP	0.999633	CS pos: 26-27. Pr: 0.9791	1	IPR000157(Toll/interleukin-1 receptor homology (TIR) domain); IPR000742(EGF-like domain); IPR017241(Toll-like receptor); IPR035897(Toll/interleukin-1 receptor homology (TIR) domain superfamily)
	BSUD.10464.1.p1	Secreted	SignalP	SP	0.999758	CS pos: 20-21. Pr: 0.9820	0	IPR002181(Fibrinogen, alpha/beta/gamma chain, C-terminal globular domain); IPR014716(Fibrinogen, alpha/beta/gamma chain, C-terminal globular, subdomain 1); IPR036056(Fibrinogen-like, C-terminal)
	BSUD.10464.2.p1	Secreted	SignalP	SP	0.999758	CS pos: 20-21. Pr: 0.9820	0	IPR002181(Fibrinogen, alpha/beta/gamma chain, C-terminal globular domain); IPR014716(Fibrinogen, alpha/beta/gamma chain, C-terminal globular, subdomain 1); IPR036056(Fibrinogen-like, C-terminal)
	BSUD.10464.3.p1	Secreted	SignalP	SP	0.99976	CS pos: 20-21. Pr: 0.9820	0	IPR002181(Fibrinogen, alpha/beta/gamma chain, C-terminal globular domain); IPR014716(Fibrinogen, alpha/beta/gamma chain, C-terminal globular, subdomain 1); IPR036056(Fibrinogen-like, C-terminal)
	BSUD.10465.1.p1	Secreted	SignalP	SP	0.999749	CS pos: 21-22. Pr: 0.9680	0	IPR004843(Calcineurin-like phosphoesterase domain, ApaH type); IPR008963(Purple acid phosphatase-like, N-terminal); IPR015914(Purple acid phosphatase, N-terminal); IPR025733(Iron/zinc purple acid phosphatase-like C-terminal domain); IPR029052(Metallo-dependent phosphatase-like); IPR041792(Purple acid phosphatase, metallophosphatase domain)
	BSUD.10465.2.p1	Secreted	SignalP	SP	0.999749	CS pos: 21-22. Pr: 0.9680	0	IPR004843(Calcineurin-like phosphoesterase domain, ApaH type); IPR008963(Purple acid phosphatase-like, N-terminal); IPR015914(Purple acid phosphatase, N-terminal); IPR025733(Iron/zinc purple acid phosphatase-like C-terminal domain); IPR029052(Metallo-dependent phosphatase-like); IPR041792(Purple acid phosphatase, metallophosphatase domain)
	BSUD.10465.3.p1	Secreted	SignalP	SP	0.999749	CS pos: 21-22. Pr: 0.9680	0	IPR004843(Calcineurin-like phosphoesterase domain, ApaH type); IPR008963(Purple acid phosphatase-like, N-terminal); IPR015914(Purple acid phosphatase, N-terminal); IPR025733(Iron/zinc purple acid phosphatase-like C-terminal domain); IPR029052(Metallo-dependent phosphatase-like); IPR041792(Purple acid phosphatase, metallophosphatase domain)
	BSUD.10465.4.p1	Secreted	SignalP	SP	0.999749	CS pos: 21-22. Pr: 0.9680	0	IPR004843(Calcineurin-like phosphoesterase domain, ApaH type); IPR008963(Purple acid phosphatase-like, N-terminal); IPR015914(Purple acid phosphatase, N-terminal); IPR025733(Iron/zinc purple acid phosphatase-like C-terminal domain); IPR029052(Metallo-dependent phosphatase-like); IPR041792(Purple acid phosphatase, metallophosphatase domain)
	BSUD.10466.1.p1	Secreted	SignalP	SP	0.99981	CS pos: 20-21. Pr: 0.9807	0	IPR003961(Fibronectin type III); IPR004843(Calcineurin-like phosphoesterase domain, ApaH type); IPR008963(Purple acid phosphatase-like, N-terminal); IPR015914(Purple acid phosphatase, N-terminal); IPR025733(Iron/zinc purple acid phosphatase-like C-terminal domain); IPR029052(Metallo-dependent phosphatase-like); IPR041792(Purple acid phosphatase, metallophosphatase domain)
	BSUD.1050.1.p1	Membrane	SignalP	SP	0.999739	CS pos: 22-23. Pr: 0.9796	1	IPR000742(EGF-like domain)
	BSUD.1050.2.p1	Membrane	SignalP	SP	0.999739	CS pos: 22-23. Pr: 0.9796	1	IPR000742(EGF-like domain)
	BSUD.1050.3.p1	Membrane	SignalP	SP	0.999739	CS pos: 22-23. Pr: 0.9796	1	IPR000742(EGF-like domain)
	BSUD.1050.4.p1	Secreted	SignalP	SP	0.999739	CS pos: 22-23. Pr: 0.9796	0
	BSUD.10512.1.p1	Secreted	SignalP	SP	0.999812	CS pos: 24-25. Pr: 0.9679	0	IPR002181(Fibrinogen, alpha/beta/gamma chain, C-terminal globular domain); IPR014716(Fibrinogen, alpha/beta/gamma chain, C-terminal globular, subdomain 1); IPR020837(Fibrinogen, conserved site); IPR036056(Fibrinogen-like, C-terminal)
	BSUD.10513.1.p1	Secreted	SignalP	SP	0.999693	CS pos: 21-22. Pr: 0.9552	0	IPR013766(Thioredoxin domain); IPR017937(Thioredoxin, conserved site); IPR036249(Thioredoxin-like superfamily)
	BSUD.10531.1.p1	Secreted	SignalP	SP	0.999733	CS pos: 23-24. Pr: 0.9746	0	IPR008139(Saposin B type domain); IPR008373(Saposin); IPR011001(Saposin-like)
	BSUD.10541.1.p1	Secreted	SignalP	SP	0.999694	CS pos: 23-24. Pr: 0.9733	0	IPR000010(Cystatin domain); IPR000169(Cysteine peptidase, cysteine active site); IPR000668(Peptidase C1A, papain C-terminal); IPR013201(Cathepsin propeptide inhibitor domain (I29)); IPR018073(Proteinase inhibitor I25, cystatin, conserved site); IPR025660(Cysteine peptidase, histidine active site); IPR025661(Cysteine peptidase, asparagine active site); IPR038765(Papain-like cysteine peptidase supe…
	BSUD.10577.1.p1	Secreted	SignalP	SP	0.999666	CS pos: 29-30. Pr: 0.9772	0
	BSUD.10578.1.p1	Membrane	SignalP	SP	0.999672	CS pos: 30-31. Pr: 0.9700	6	IPR002861(Reeler domain); IPR006593(Cytochrome b561/ferric reductase transmembrane); IPR042307(Reeler domain superfamily)
	BSUD.10578.2.p1	Membrane	SignalP	SP	0.999672	CS pos: 30-31. Pr: 0.9700	6	IPR002861(Reeler domain); IPR006593(Cytochrome b561/ferric reductase transmembrane); IPR042307(Reeler domain superfamily)
	BSUD.1061.1.p1	Secreted	SignalP	SP	0.987927	CS pos: 23-24. Pr: 0.9022	0
	BSUD.10612.1.p1	Secreted	SignalP	SP	0.9998	CS pos: 17-18. Pr: 0.9881	0	IPR007110(Immunoglobulin-like domain)
	BSUD.1061.2.p1	Secreted	SignalP	SP	0.987927	CS pos: 23-24. Pr: 0.9022	0
	BSUD.1061.3.p1	Secreted	SignalP	SP	0.987927	CS pos: 23-24. Pr: 0.9022	0
	BSUD.10625.1.p1	Secreted	SignalP	SP	1.00002	CS pos: 22-23. Pr: 0.9834	0	IPR001111(TGF-beta, propeptide); IPR001839(Transforming growth factor-beta, C-terminal); IPR015615(Transforming growth factor-beta-related); IPR017948(Transforming growth factor beta, conserved site); IPR029034(Cystine-knot cytokine)
	BSUD.10625.2.p1	Secreted	SignalP	SP	1.00002	CS pos: 22-23. Pr: 0.9834	0	IPR001111(TGF-beta, propeptide); IPR001839(Transforming growth factor-beta, C-terminal); IPR015615(Transforming growth factor-beta-related); IPR017948(Transforming growth factor beta, conserved site); IPR029034(Cystine-knot cytokine)
	BSUD.10640.1.p1	Secreted	SignalP	SP	0.99978	CS pos: 18-19. Pr: 0.7221	0	IPR002126(Cadherin-like); IPR015919(Cadherin-like superfamily); IPR039808(Cadherin)
	BSUD.10647.1.p1	Secreted	SignalP	SP	0.999772	CS pos: 19-20. Pr: 0.9809	0
	BSUD.10650.1.p1	Membrane	SignalP	SP	0.999664	CS pos: 29-30. Pr: 0.9737	1	IPR000421(Coagulation factor 5/8 C-terminal domain); IPR000742(EGF-like domain); IPR001846(von Willebrand factor, type D domain); IPR007110(Immunoglobulin-like domain); IPR008979(Galactose-binding-like domain superfamily); IPR013320(Concanavalin A-like lectin/glucanase domain superfamily)
	BSUD.10650.2.p1	Secreted	SignalP	SP	0.999664	CS pos: 29-30. Pr: 0.9737	0	IPR000421(Coagulation factor 5/8 C-terminal domain); IPR008979(Galactose-binding-like domain superfamily); IPR013320(Concanavalin A-like lectin/glucanase domain superfamily)
	BSUD.10650.3.p1	Membrane	SignalP	SP	0.999664	CS pos: 29-30. Pr: 0.9737	1	IPR000421(Coagulation factor 5/8 C-terminal domain); IPR000742(EGF-like domain); IPR001846(von Willebrand factor, type D domain); IPR007110(Immunoglobulin-like domain); IPR008979(Galactose-binding-like domain superfamily); IPR013320(Concanavalin A-like lectin/glucanase domain superfamily)
	BSUD.10650.4.p1	Membrane	SignalP	SP	0.999664	CS pos: 29-30. Pr: 0.9737	1	IPR000421(Coagulation factor 5/8 C-terminal domain); IPR000742(EGF-like domain); IPR001846(von Willebrand factor, type D domain); IPR007110(Immunoglobulin-like domain); IPR008979(Galactose-binding-like domain superfamily); IPR013320(Concanavalin A-like lectin/glucanase domain superfamily)
	BSUD.10653.3.p1	Secreted	SignalP	SP	0.999788	CS pos: 21-22. Pr: 0.9810	0
	BSUD.10667.1.p1	Membrane	SignalP	SP	0.999774	CS pos: 25-26. Pr: 0.9800	7	IPR000832(GPCR, family 2, secretin-like); IPR001879(GPCR, family 2, extracellular hormone receptor domain); IPR017981(GPCR, family 2-like); IPR036445(GPCR family 2, extracellular hormone receptor domain superfamily)
	BSUD.1067.1.p1	Secreted	SignalP	SP	0.999732	CS pos: 18-19. Pr: 0.9810	0
	BSUD.1067.2.p1	Secreted	SignalP	SP	0.999732	CS pos: 18-19. Pr: 0.9810	0
	BSUD.10690.1.p1	Secreted	SignalP	SP	0.999708	CS pos: 19-20. Pr: 0.4448	0	IPR001299(Ependymin)
	BSUD.10690.2.p1	Secreted	SignalP	SP	0.999708	CS pos: 19-20. Pr: 0.4448	0	IPR001299(Ependymin)
	BSUD.10711.1.p1	Secreted	SignalP	SP	0.999777	CS pos: 18-19. Pr: 0.9635	0	IPR000757(Glycoside hydrolase family 16); IPR013320(Concanavalin A-like lectin/glucanase domain superfamily)
	BSUD.10720.1.p1	Secreted	SignalP	SP	0.999733	CS pos: 20-21. Pr: 0.9752	0
	BSUD.10724.2.p1	Secreted	SignalP	SP	0.966183	CS pos: 30-31. Pr: 0.5370	0	IPR026645(Dermatopontin family)
	BSUD.10729.1.p1	Secreted	SecretomeP	NA	0.955	NA	0	IPR026645(Dermatopontin family)
	BSUD.10729.2.p1	Secreted	SignalP	SP	0.999765	CS pos: 30-31. Pr: 0.9773	0	IPR026645(Dermatopontin family)
	BSUD.10730.1.p1	Secreted	SignalP	SP	0.999785	CS pos: 23-24. Pr: 0.7431	0	IPR026645(Dermatopontin family)
	BSUD.10731.1.p1	Secreted	SignalP	SP	0.999794	CS pos: 20-21. Pr: 0.9792	0	IPR026645(Dermatopontin family)
	BSUD.10732.1.p1	Secreted	SignalP	SP	0.999569	CS pos: 18-19. Pr: 0.9784	0	IPR009729(Galactose-3-O-sulfotransferase); IPR027417(P-loop containing nucleoside triphosphate hydrolase)
	BSUD.10735.1.p1	Membrane	SignalP	SP	0.989877	CS pos: 22-23. Pr: 0.9470	1	IPR012919(SUN domain); IPR045120(SUN domain-containing Suco/Slp1-like)
	BSUD.10748.1.p1	Secreted	SignalP	SP	0.999695	CS pos: 23-24. Pr: 0.9736	0	IPR003347(JmjC domain); IPR041667(Cupin-like domain 8)
	BSUD.10748.2.p1	Secreted	SignalP	SP	0.999695	CS pos: 23-24. Pr: 0.9736	0	IPR003347(JmjC domain); IPR041667(Cupin-like domain 8)
	BSUD.10750.1.p1	Secreted	SignalP	SP	0.99973	CS pos: 21-22. Pr: 0.9786	0	IPR000884(Thrombospondin type-1 (TSP1) repeat); IPR010294(ADAMTS/ADAMTS-like, Spacer 1); IPR010909(PLAC); IPR013273(ADAMTS/ADAMTS-like); IPR036383(Thrombospondin type-1 (TSP1) repeat superfamily)
	BSUD.10750.2.p1	Secreted	SignalP	SP	0.99973	CS pos: 21-22. Pr: 0.9786	0	IPR000884(Thrombospondin type-1 (TSP1) repeat); IPR010294(ADAMTS/ADAMTS-like, Spacer 1); IPR013273(ADAMTS/ADAMTS-like); IPR036383(Thrombospondin type-1 (TSP1) repeat superfamily)
	BSUD.10758.1.p1	Secreted	SignalP	SP	0.962971	CS pos: 24-25. Pr: 0.6423	0
	BSUD.10764.1.p1	Secreted	SignalP	SP	0.999648	CS pos: 28-29. Pr: 0.9035	0	IPR005199(Glycoside hydrolase, family 79); IPR017853(Glycoside hydrolase superfamily)
	BSUD.10776.1.p1	Secreted	SignalP	SP	0.995624	CS pos: 25-26. Pr: 0.9500	0	IPR000917(Sulfatase, N-terminal); IPR017850(Alkaline-phosphatase-like, core domain superfamily); IPR024607(Sulfatase, conserved site)
	BSUD.10776.2.p1	Secreted	SignalP	SP	0.995624	CS pos: 25-26. Pr: 0.9500	0	IPR000917(Sulfatase, N-terminal); IPR017850(Alkaline-phosphatase-like, core domain superfamily); IPR024607(Sulfatase, conserved site)
	BSUD.10776.3.p1	Secreted	SignalP	SP	0.995624	CS pos: 25-26. Pr: 0.9500	0	IPR000917(Sulfatase, N-terminal); IPR017850(Alkaline-phosphatase-like, core domain superfamily); IPR024607(Sulfatase, conserved site)
	BSUD.10776.4.p1	Secreted	SignalP	SP	0.995624	CS pos: 25-26. Pr: 0.9500	0	IPR000917(Sulfatase, N-terminal); IPR017850(Alkaline-phosphatase-like, core domain superfamily); IPR024607(Sulfatase, conserved site)
	BSUD.10776.5.p1	Secreted	SignalP	SP	0.995624	CS pos: 25-26. Pr: 0.9500	0	IPR000917(Sulfatase, N-terminal); IPR017850(Alkaline-phosphatase-like, core domain superfamily); IPR024607(Sulfatase, conserved site)
	BSUD.10781.1.p1	Secreted	SignalP	SP	0.99961	CS pos: 23-24. Pr: 0.9731	0	IPR005123(Oxoglutarate/iron-dependent dioxygenase); IPR006620(Prolyl 4-hydroxylase, alpha subunit); IPR013547(Prolyl 4-hydroxylase alpha-subunit, N-terminal); IPR044862(Prolyl 4-hydroxylase alpha subunit, Fe(2+) 2OG dioxygenase domain); IPR045054(Prolyl 4-hydroxylase)
	BSUD.10783.1.p1	Secreted	SignalP	SP	0.999556	CS pos: 19-20. Pr: 0.9787	0	IPR002350(Kazal domain); IPR036058(Kazal domain superfamily)
	BSUD.10783.2.p1	Secreted	SignalP	SP	0.999556	CS pos: 19-20. Pr: 0.9787	0	IPR002350(Kazal domain); IPR036058(Kazal domain superfamily)
	BSUD.10788.1.p1	Secreted	SignalP	SP	0.999693	CS pos: 23-24. Pr: 0.9711	0	IPR005123(Oxoglutarate/iron-dependent dioxygenase); IPR006620(Prolyl 4-hydroxylase, alpha subunit); IPR011990(Tetratricopeptide-like helical domain superfamily); IPR013547(Prolyl 4-hydroxylase alpha-subunit, N-terminal); IPR019734(Tetratricopeptide repeat); IPR044862(Prolyl 4-hydroxylase alpha subunit, Fe(2+) 2OG dioxygenase domain); IPR045054(Prolyl 4-hydroxylase)
	BSUD.10792.2.p1	Secreted	SignalP	SP	0.980859	CS pos: 23-24. Pr: 0.4990	0	IPR005123(Oxoglutarate/iron-dependent dioxygenase); IPR006620(Prolyl 4-hydroxylase, alpha subunit); IPR011990(Tetratricopeptide-like helical domain superfamily); IPR013547(Prolyl 4-hydroxylase alpha-subunit, N-terminal); IPR044862(Prolyl 4-hydroxylase alpha subunit, Fe(2+) 2OG dioxygenase domain); IPR045054(Prolyl 4-hydroxylase)
	BSUD.10793.2.p1	Secreted	SignalP	SP	0.999736	CS pos: 20-21. Pr: 0.9818	0	IPR005123(Oxoglutarate/iron-dependent dioxygenase); IPR006620(Prolyl 4-hydroxylase, alpha subunit); IPR011990(Tetratricopeptide-like helical domain superfamily); IPR013547(Prolyl 4-hydroxylase alpha-subunit, N-terminal); IPR019734(Tetratricopeptide repeat); IPR044862(Prolyl 4-hydroxylase alpha subunit, Fe(2+) 2OG dioxygenase domain); IPR045054(Prolyl 4-hydroxylase)
	BSUD.10831.1.p1	Secreted	SignalP	SP	0.999674	CS pos: 22-23. Pr: 0.8217	0	IPR001304(C-type lectin-like); IPR016186(C-type lectin-like/link domain superfamily); IPR016187(C-type lectin fold)
	BSUD.10831.2.p1	Secreted	SignalP	SP	0.999674	CS pos: 22-23. Pr: 0.8217	0	IPR001304(C-type lectin-like); IPR016186(C-type lectin-like/link domain superfamily); IPR016187(C-type lectin fold)
	BSUD.10846.1.p1	Secreted	SignalP	SP	0.9997	CS pos: 15-16. Pr: 0.9657	0
	BSUD.10847.1.p1	Membrane	SignalP	SP	0.999734	CS pos: 25-26. Pr: 0.9769	4	IPR001390(Gamma-aminobutyric-acid A receptor, alpha subunit); IPR006028(Gamma-aminobutyric acid A receptor/Glycine receptor alpha); IPR006029(Neurotransmitter-gated ion-channel transmembrane domain); IPR006201(Neurotransmitter-gated ion-channel); IPR006202(Neurotransmitter-gated ion-channel ligand-binding domain); IPR018000(Neurotransmitter-gated ion-channel, conserved site); IPR036719(Neurotrans…
	BSUD.10859.1.p1	Secreted	SignalP	SP	0.999738	CS pos: 21-22. Pr: 0.7433	0	IPR006046(Alpha amylase); IPR006047(Glycosyl hydrolase, family 13, catalytic domain); IPR006048(Alpha-amylase/branching enzyme, C-terminal all beta); IPR013780(Glycosyl hydrolase, all-beta); IPR017853(Glycoside hydrolase superfamily); IPR031319(Alpha-amylase, C-terminal domain)
	BSUD.10860.1.p1	Secreted	SignalP	SP	0.999664	CS pos: 16-17. Pr: 0.9775	0
	BSUD.10861.1.p1	Secreted	SignalP	SP	0.999281	CS pos: 16-17. Pr: 0.9725	0
	BSUD.10862.1.p1	Secreted	SignalP	SP	0.999421	CS pos: 20-21. Pr: 0.9062	0	IPR001466(Beta-lactamase-related); IPR012338(Beta-lactamase/transpeptidase-like)
	BSUD.10862.2.p1	Secreted	SignalP	SP	0.999421	CS pos: 20-21. Pr: 0.9062	0	IPR001466(Beta-lactamase-related); IPR012338(Beta-lactamase/transpeptidase-like)
	BSUD.10866.1.p1	Secreted	SignalP	SP	0.999723	CS pos: 19-20. Pr: 0.9763	0
	BSUD.10866.2.p1	Secreted	SignalP	SP	0.999723	CS pos: 19-20. Pr: 0.9763	0
	BSUD.1088.1.p1	Membrane	SignalP	SP	0.999824	CS pos: 22-23. Pr: 0.9792	1	IPR000859(CUB domain); IPR035914(Spermadhesin, CUB domain superfamily); IPR036116(Fibronectin type III superfamily)
	BSUD.10885.1.p1	Secreted	SignalP	SP	0.950209	CS pos: 37-38. Pr: 0.8880	0	IPR002223(Pancreatic trypsin inhibitor Kunitz domain); IPR020901(Proteinase inhibitor I2, Kunitz, conserved site); IPR036880(Pancreatic trypsin inhibitor Kunitz domain superfamily)
	BSUD.10886.1.p1	Secreted	SignalP	SP	0.999777	CS pos: 21-22. Pr: 0.9700	0	IPR002223(Pancreatic trypsin inhibitor Kunitz domain); IPR020901(Proteinase inhibitor I2, Kunitz, conserved site); IPR036880(Pancreatic trypsin inhibitor Kunitz domain superfamily)
	BSUD.10897.1.p1	Secreted	SignalP	SP	0.995073	CS pos: 25-26. Pr: 0.9221	0	IPR001211(Phospholipase A2); IPR016090(Phospholipase A2 domain); IPR033112(Phospholipase A2, aspartic acid active site); IPR033113(Phospholipase A2, histidine active site); IPR036444(Phospholipase A2 domain superfamily)
	BSUD.10899.1.p2	Secreted	SignalP	SP	0.999451	CS pos: 17-18. Pr: 0.9804	0	IPR006201(Neurotransmitter-gated ion-channel); IPR006202(Neurotransmitter-gated ion-channel ligand-binding domain); IPR036734(Neurotransmitter-gated ion-channel ligand-binding domain superfamily)
	BSUD.10900.1.p1	Membrane	SignalP	SP	0.999757	CS pos: 21-22. Pr: 0.9805	1	IPR003598(Immunoglobulin subtype 2); IPR003599(Immunoglobulin subtype); IPR007110(Immunoglobulin-like domain); IPR013098(Immunoglobulin I-set); IPR013783(Immunoglobulin-like fold); IPR036179(Immunoglobulin-like domain superfamily)
	BSUD.10901.1.p1	Membrane	SignalP	SP	0.999757	CS pos: 21-22. Pr: 0.9805	1	IPR003598(Immunoglobulin subtype 2); IPR003599(Immunoglobulin subtype); IPR007110(Immunoglobulin-like domain); IPR013098(Immunoglobulin I-set); IPR013783(Immunoglobulin-like fold); IPR036179(Immunoglobulin-like domain superfamily)
	BSUD.10904.1.p1	Secreted	SignalP	SP	0.999735	CS pos: 21-22. Pr: 0.9757	0	IPR001254(Serine proteases, trypsin domain); IPR001314(Peptidase S1A, chymotrypsin family); IPR009003(Peptidase S1, PA clan); IPR018114(Serine proteases, trypsin family, histidine active site); IPR033116(Serine proteases, trypsin family, serine active site); IPR043504(Peptidase S1, PA clan, chymotrypsin-like fold)
	BSUD.10906.1.p1	Secreted	SignalP	SP	0.995073	CS pos: 25-26. Pr: 0.9221	0	IPR001211(Phospholipase A2); IPR016090(Phospholipase A2 domain); IPR033112(Phospholipase A2, aspartic acid active site); IPR033113(Phospholipase A2, histidine active site); IPR036444(Phospholipase A2 domain superfamily)
	BSUD.10906.2.p1	Secreted	SignalP	SP	0.995073	CS pos: 25-26. Pr: 0.9221	0	IPR001211(Phospholipase A2); IPR016090(Phospholipase A2 domain); IPR033112(Phospholipase A2, aspartic acid active site); IPR033113(Phospholipase A2, histidine active site); IPR036444(Phospholipase A2 domain superfamily)
	BSUD.10907.1.p1	Secreted	SignalP	SP	0.999451	CS pos: 17-18. Pr: 0.9804	0	IPR006201(Neurotransmitter-gated ion-channel); IPR006202(Neurotransmitter-gated ion-channel ligand-binding domain); IPR036734(Neurotransmitter-gated ion-channel ligand-binding domain superfamily)
	BSUD.10914.1.p1	Secreted	SignalP	SP	0.999734	CS pos: 28-29. Pr: 0.9594	0	IPR010255(Haem peroxidase superfamily); IPR019791(Haem peroxidase, animal-type); IPR037120(Haem peroxidase domain superfamily, animal type)
	BSUD.10927.1.p1	Secreted	SignalP	SP	0.999652	CS pos: 23-24. Pr: 0.8316	0	IPR045860(Snake toxin-like superfamily)
	BSUD.10928.1.p1	Membrane	SignalP	SP	0.999793	CS pos: 20-21. Pr: 0.9845	1	IPR013233(Glycosylphosphatidylinositol-mannosyltransferase I, PIG-X/PBN1); IPR040039(Phosphatidylinositol-glycan biosynthesis class X protein)
	BSUD.10952.1.p1	Secreted	SignalP	SP	0.999696	CS pos: 20-21. Pr: 0.9678	0	IPR000073(Alpha/beta hydrolase fold-1); IPR025483(Lipase, eukaryotic); IPR029058(Alpha/Beta hydrolase fold)
	BSUD.10953.2.p1	Secreted	SignalP	SP	0.998252	CS pos: 17-18. Pr: 0.8880	0	IPR000073(Alpha/beta hydrolase fold-1); IPR025483(Lipase, eukaryotic); IPR029058(Alpha/Beta hydrolase fold)
	BSUD.10957.1.p1	Secreted	SignalP	SP	0.999728	CS pos: 28-29. Pr: 0.9588	0	IPR010255(Haem peroxidase superfamily); IPR019791(Haem peroxidase, animal-type); IPR037120(Haem peroxidase domain superfamily, animal type)
	BSUD.10963.1.p1	Membrane	SignalP	SP	0.99975	CS pos: 23-24. Pr: 0.9767	1	IPR000719(Protein kinase domain); IPR001245(Serine-threonine/tyrosine-protein kinase, catalytic domain); IPR008266(Tyrosine-protein kinase, active site); IPR011009(Protein kinase-like domain superfamily); IPR017441(Protein kinase, ATP binding site); IPR020635(Tyrosine-protein kinase, catalytic domain)
	BSUD.10976.1.p1	Secreted	SignalP	SP	0.999792	CS pos: 20-21. Pr: 0.9799	0
	BSUD.10983.1.p1	Membrane	SignalP	SP	0.999712	CS pos: 25-26. Pr: 0.9777	1	IPR003598(Immunoglobulin subtype 2); IPR003599(Immunoglobulin subtype); IPR003961(Fibronectin type III); IPR007110(Immunoglobulin-like domain); IPR013098(Immunoglobulin I-set); IPR013783(Immunoglobulin-like fold); IPR036116(Fibronectin type III superfamily); IPR036179(Immunoglobulin-like domain superfamily)
	BSUD.11001.1.p1	Membrane	SignalP	SP	0.999366	CS pos: 28-29. Pr: 0.9623	1
	BSUD.11001.2.p1	Membrane	SignalP	SP	0.999355	CS pos: 28-29. Pr: 0.9623	1
	BSUD.11005.1.p1	Secreted	SignalP	SP	0.992071	CS pos: 23-24. Pr: 0.7822	0	IPR000322(Glycoside hydrolase family 31); IPR011013(Galactose mutarotase-like domain superfamily); IPR013780(Glycosyl hydrolase, all-beta); IPR017853(Glycoside hydrolase superfamily); IPR044112(Sulfoquinovosidase YihQ-like)
	BSUD.11011.1.p1	Secreted	SecretomeP	NA	0.961	NA	0
	BSUD.11015.1.p1	Secreted	SignalP	SP	0.999745	CS pos: 19-20. Pr: 0.9755	0
	BSUD.11016.1.p1	Secreted	SignalP	SP	0.999679	CS pos: 17-18. Pr: 0.9594	0
	BSUD.11016.2.p1	Secreted	SignalP	SP	0.999679	CS pos: 17-18. Pr: 0.9594	0
	BSUD.110.1.p1	Secreted	SignalP	SP	0.99976	CS pos: 25-26. Pr: 0.9783	0
	BSUD.11057.1.p1	Secreted	SignalP	SP	0.99942	CS pos: 28-29. Pr: 0.9725	0	IPR000152(EGF-type aspartate/asparagine hydroxylation site); IPR000742(EGF-like domain); IPR001881(EGF-like calcium-binding domain)
	BSUD.11061.1.p1	Secreted	SignalP	SP	0.99969	CS pos: 19-20. Pr: 0.9810	0	IPR002172(Low-density lipoprotein (LDL) receptor class A repeat); IPR023415(Low-density lipoprotein (LDL) receptor class A, conserved site); IPR036055(LDL receptor-like superfamily)
	BSUD.11062.1.p1	Secreted	SignalP	SP	0.999704	CS pos: 19-20. Pr: 0.9792	0	IPR002172(Low-density lipoprotein (LDL) receptor class A repeat); IPR023415(Low-density lipoprotein (LDL) receptor class A, conserved site); IPR036055(LDL receptor-like superfamily)
	BSUD.11063.2.p1	Secreted	SignalP	SP	0.999748	CS pos: 20-21. Pr: 0.9791	0	IPR002172(Low-density lipoprotein (LDL) receptor class A repeat); IPR023415(Low-density lipoprotein (LDL) receptor class A, conserved site); IPR036055(LDL receptor-like superfamily)
	BSUD.11068.1.p1	Secreted	SignalP	SP	0.999767	CS pos: 21-22. Pr: 0.9804	0	IPR000884(Thrombospondin type-1 (TSP1) repeat); IPR009465(Spondin, N-terminal); IPR036383(Thrombospondin type-1 (TSP1) repeat superfamily); IPR038678(Spondin, N-terminal domain superfamily); IPR044004(Spondin-like TSP1 domain)
	BSUD.1107.1.p1	Secreted	SignalP	SP	0.999778	CS pos: 21-22. Pr: 0.9719	0
	BSUD.11090.1.p1	Secreted	SignalP	SP	0.999794	CS pos: 23-24. Pr: 0.9526	0
	BSUD.1109.1.p1	Secreted	SignalP	SP	0.999719	CS pos: 19-20. Pr: 0.9740	0	IPR001304(C-type lectin-like); IPR016186(C-type lectin-like/link domain superfamily); IPR016187(C-type lectin fold)
	BSUD.1109.2.p1	Secreted	SignalP	SP	0.999719	CS pos: 19-20. Pr: 0.9740	0	IPR001304(C-type lectin-like); IPR016186(C-type lectin-like/link domain superfamily); IPR016187(C-type lectin fold)
	BSUD.11096.1.p1	Membrane	SignalP	SP	0.999444	CS pos: 22-23. Pr: 0.5360	1	IPR006621(Nose resistant-to-fluoxetine protein, N-terminal)
	BSUD.1111.1.p1	Membrane	SignalP	SP	0.999672	CS pos: 19-20. Pr: 0.9657	1
	BSUD.1113.1.p1	Secreted	SignalP	SP	0.999759	CS pos: 17-18. Pr: 0.9794	0
	BSUD.11135.1.p1	Secreted	SecretomeP	NA	0.974	NA	0	IPR001863(Glypican)
	BSUD.11166.1.p1	Secreted	SignalP	SP	0.999771	CS pos: 23-24. Pr: 0.9542	0	IPR001254(Serine proteases, trypsin domain); IPR001314(Peptidase S1A, chymotrypsin family); IPR008979(Galactose-binding-like domain superfamily); IPR009003(Peptidase S1, PA clan); IPR018114(Serine proteases, trypsin family, histidine active site); IPR033116(Serine proteases, trypsin family, serine active site); IPR043504(Peptidase S1, PA clan, chymotrypsin-like fold)
	BSUD.11166.2.p1	Secreted	SignalP	SP	0.999771	CS pos: 23-24. Pr: 0.9542	0	IPR001254(Serine proteases, trypsin domain); IPR001314(Peptidase S1A, chymotrypsin family); IPR008979(Galactose-binding-like domain superfamily); IPR009003(Peptidase S1, PA clan); IPR018114(Serine proteases, trypsin family, histidine active site); IPR033116(Serine proteases, trypsin family, serine active site); IPR043504(Peptidase S1, PA clan, chymotrypsin-like fold)
	BSUD.11172.1.p1	Mitochondrial Cytoplasmatic	TargetP	mTP	0.996643	CS pos: 29-30. AGY-SV. Pr: 0.4708	0	IPR004631(4-aminobutyrate aminotransferase, eukaryotic); IPR005814(Aminotransferase class-III); IPR015421(Pyridoxal phosphate-dependent transferase, major domain); IPR015422(Pyridoxal phosphate-dependent transferase, small domain); IPR015424(Pyridoxal phosphate-dependent transferase)
	BSUD.11183.2.p1	Secreted	SignalP	SP	0.999758	CS pos: 17-18. Pr: 0.5629	0	IPR004094(Antistasin-like domain); IPR011061(Hirudin/antistatin)
	BSUD.11183.3.p1	Secreted	SignalP	SP	0.999758	CS pos: 17-18. Pr: 0.5629	0	IPR004094(Antistasin-like domain); IPR011061(Hirudin/antistatin)
	BSUD.11184.1.p3	Secreted	SignalP	SP	0.999759	CS pos: 17-18. Pr: 0.9769	0
	BSUD.11192.1.p1	Secreted	SignalP	SP	0.999758	CS pos: 25-26. Pr: 0.9635	0	IPR002018(Carboxylesterase, type B); IPR019819(Carboxylesterase type B, conserved site); IPR019826(Carboxylesterase type B, active site); IPR029058(Alpha/Beta hydrolase fold)
	BSUD.11192.2.p1	Secreted	SignalP	SP	0.999755	CS pos: 25-26. Pr: 0.9635	0	IPR002018(Carboxylesterase, type B); IPR019819(Carboxylesterase type B, conserved site); IPR019826(Carboxylesterase type B, active site); IPR029058(Alpha/Beta hydrolase fold)
	BSUD.11192.3.p1	Secreted	SignalP	SP	0.999758	CS pos: 25-26. Pr: 0.9635	0	IPR002018(Carboxylesterase, type B); IPR019819(Carboxylesterase type B, conserved site); IPR019826(Carboxylesterase type B, active site); IPR029058(Alpha/Beta hydrolase fold)
	BSUD.11207.1.p1	Secreted	SignalP	SP	0.999763	CS pos: 19-20. Pr: 0.9831	0
	BSUD.11213.1.p1	Secreted	SignalP	SP	0.997391	CS pos: 26-27. Pr: 0.8931	0	IPR003961(Fibronectin type III); IPR008197(WAP-type 'four-disulfide core' domain); IPR013783(Immunoglobulin-like fold); IPR036116(Fibronectin type III superfamily); IPR036645(Elafin-like superfamily); IPR042447(Anosmin-1)
	BSUD.11219.1.p1	Secreted	SignalP	SP	0.999777	CS pos: 29-30. Pr: 0.9749	0	IPR001442(Collagen IV, non-collagenous); IPR008160(Collagen triple helix repeat); IPR016187(C-type lectin fold); IPR036954(Collagen IV, non-collagenous domain superfamily)
	BSUD.11259.1.p1	Secreted	SignalP	SP	0.999732	CS pos: 20-21. Pr: 0.4115	0	IPR001254(Serine proteases, trypsin domain); IPR001314(Peptidase S1A, chymotrypsin family); IPR009003(Peptidase S1, PA clan); IPR018114(Serine proteases, trypsin family, histidine active site); IPR033116(Serine proteases, trypsin family, serine active site); IPR043504(Peptidase S1, PA clan, chymotrypsin-like fold)
	BSUD.11267.4.p1	Membrane	SignalP	SP	0.999778	CS pos: 24-25. Pr: 0.9841	1	IPR013568(SEFIR domain); IPR039465(Interleukin-17 receptor-like)
	BSUD.11267.7.p1	Membrane	SignalP	SP	0.999778	CS pos: 24-25. Pr: 0.9841	1	IPR013568(SEFIR domain); IPR039465(Interleukin-17 receptor-like)
	BSUD.11269.1.p1	Membrane	SignalP	SP	0.999681	CS pos: 31-32. Pr: 0.9657	1	IPR013568(SEFIR domain); IPR039465(Interleukin-17 receptor-like)
	BSUD.11269.2.p1	Membrane	SignalP	SP	0.999681	CS pos: 31-32. Pr: 0.9657	1	IPR013568(SEFIR domain); IPR039465(Interleukin-17 receptor-like)
	BSUD.11270.1.p1	Membrane	SignalP	SP	0.999787	CS pos: 25-26. Pr: 0.9378	1	IPR013568(SEFIR domain); IPR038683(Interleukin-17 receptor A/B, FnIII-like domain 1 superfamily); IPR039465(Interleukin-17 receptor-like)
	BSUD.11271.1.p1	Membrane	SignalP	SP	0.998397	CS pos: 26-27. Pr: 0.9653	1
	BSUD.11272.1.p1	Secreted	SignalP	SP	0.999778	CS pos: 21-22. Pr: 0.9768	0	IPR038683(Interleukin-17 receptor A/B, FnIII-like domain 1 superfamily)
	BSUD.11272.2.p1	Secreted	SignalP	SP	0.999778	CS pos: 21-22. Pr: 0.9768	0	IPR038683(Interleukin-17 receptor A/B, FnIII-like domain 1 superfamily)
	BSUD.11273.1.p1	Membrane	SignalP	SP	0.999747	CS pos: 25-26. Pr: 0.9794	1
	BSUD.11276.1.p1	Membrane	SignalP	SP	0.999627	CS pos: 26-27. Pr: 0.9602	1
	BSUD.11276.3.p1	Membrane	SignalP	SP	0.999627	CS pos: 26-27. Pr: 0.9602	1
	BSUD.11276.4.p1	Membrane	SignalP	SP	0.999627	CS pos: 26-27. Pr: 0.9602	1
	BSUD.11277.1.p1	Secreted	SignalP	SP	0.999733	CS pos: 20-21. Pr: 0.9562	0	IPR002172(Low-density lipoprotein (LDL) receptor class A repeat); IPR023415(Low-density lipoprotein (LDL) receptor class A, conserved site); IPR036055(LDL receptor-like superfamily)
	BSUD.11277.2.p1	Secreted	SignalP	SP	0.999736	CS pos: 20-21. Pr: 0.9562	0	IPR002172(Low-density lipoprotein (LDL) receptor class A repeat); IPR023415(Low-density lipoprotein (LDL) receptor class A, conserved site); IPR036055(LDL receptor-like superfamily)
	BSUD.11283.1.p1	Membrane	SignalP	SP	0.999765	CS pos: 26-27. Pr: 0.9760	1
	BSUD.11286.1.p1	Secreted	SignalP	SP	0.999567	CS pos: 15-16. Pr: 0.9780	0	IPR002172(Low-density lipoprotein (LDL) receptor class A repeat); IPR036055(LDL receptor-like superfamily)
	BSUD.11287.1.p1	Secreted	SignalP	SP	0.999753	CS pos: 21-22. Pr: 0.7354	0	IPR002172(Low-density lipoprotein (LDL) receptor class A repeat); IPR023415(Low-density lipoprotein (LDL) receptor class A, conserved site); IPR036055(LDL receptor-like superfamily)
	BSUD.11288.1.p1	Secreted	SignalP	SP	0.99975	CS pos: 19-20. Pr: 0.9806	0	IPR002172(Low-density lipoprotein (LDL) receptor class A repeat); IPR023415(Low-density lipoprotein (LDL) receptor class A, conserved site); IPR036055(LDL receptor-like superfamily)
	BSUD.11292.1.p1	Membrane	SignalP	SP	0.999762	CS pos: 19-20. Pr: 0.9744	1	IPR001611(Leucine-rich repeat); IPR003591(Leucine-rich repeat, typical subtype); IPR003598(Immunoglobulin subtype 2); IPR003599(Immunoglobulin subtype); IPR007110(Immunoglobulin-like domain); IPR013098(Immunoglobulin I-set); IPR013783(Immunoglobulin-like fold); IPR025875(Leucine rich repeat 4); IPR032675(Leucine-rich repeat domain superfamily); IPR036116(Fibronectin type III superfamily); IPR0361…
	BSUD.11292.2.p1	Membrane	SignalP	SP	0.999761	CS pos: 19-20. Pr: 0.9744	1	IPR001611(Leucine-rich repeat); IPR003591(Leucine-rich repeat, typical subtype); IPR003598(Immunoglobulin subtype 2); IPR003599(Immunoglobulin subtype); IPR007110(Immunoglobulin-like domain); IPR013098(Immunoglobulin I-set); IPR013783(Immunoglobulin-like fold); IPR025875(Leucine rich repeat 4); IPR032675(Leucine-rich repeat domain superfamily); IPR036116(Fibronectin type III superfamily); IPR0361…
	BSUD.11322.1.p1	Secreted	SignalP	SP	0.999295	CS pos: 24-25. Pr: 0.9779	0	IPR000884(Thrombospondin type-1 (TSP1) repeat); IPR001590(Peptidase M12B, ADAM/reprolysin); IPR002870(Peptidase M12B, propeptide); IPR003582(ShKT domain); IPR010294(ADAMTS/ADAMTS-like, Spacer 1); IPR013273(ADAMTS/ADAMTS-like); IPR024079(Metallopeptidase, catalytic domain superfamily); IPR036383(Thrombospondin type-1 (TSP1) repeat superfamily); IPR041645(ADAMTS, cysteine-rich domain 2)
	BSUD.11322.2.p1	Secreted	SignalP	SP	0.999295	CS pos: 24-25. Pr: 0.9779	0	IPR000884(Thrombospondin type-1 (TSP1) repeat); IPR001590(Peptidase M12B, ADAM/reprolysin); IPR002870(Peptidase M12B, propeptide); IPR003582(ShKT domain); IPR010294(ADAMTS/ADAMTS-like, Spacer 1); IPR013273(ADAMTS/ADAMTS-like); IPR024079(Metallopeptidase, catalytic domain superfamily); IPR036383(Thrombospondin type-1 (TSP1) repeat superfamily)
	BSUD.11327.1.p1	Secreted	SignalP	SP	0.999792	CS pos: 20-21. Pr: 0.9796	0
	BSUD.11329.1.p1	Secreted	SignalP	SP	1.00006	CS pos: 18-19. Pr: 0.9940	0
	BSUD.11332.1.p1	Secreted	SignalP	SP	0.999659	CS pos: 20-21. Pr: 0.9295	0	IPR031569(Apextrin, C-terminal domain)
	BSUD.11333.1.p1	Secreted	SignalP	SP	0.999728	CS pos: 19-20. Pr: 0.9782	0
	BSUD.11359.1.p1	Secreted	SignalP	SP	0.999676	CS pos: 16-17. Pr: 0.9724	0	IPR000917(Sulfatase, N-terminal); IPR017850(Alkaline-phosphatase-like, core domain superfamily); IPR024607(Sulfatase, conserved site)
	BSUD.11359.2.p1	Secreted	SignalP	SP	0.999676	CS pos: 16-17. Pr: 0.9724	0	IPR000917(Sulfatase, N-terminal); IPR017850(Alkaline-phosphatase-like, core domain superfamily); IPR024607(Sulfatase, conserved site)
	BSUD.11359.3.p1	Secreted	SignalP	SP	0.999676	CS pos: 16-17. Pr: 0.9724	0	IPR000917(Sulfatase, N-terminal); IPR017850(Alkaline-phosphatase-like, core domain superfamily); IPR024607(Sulfatase, conserved site)
	BSUD.11364.2.p1	Secreted	SignalP	SP	0.999688	CS pos: 23-24. Pr: 0.9793	0	IPR004153(CXCXC repeat); IPR013320(Concanavalin A-like lectin/glucanase domain superfamily)
	BSUD.11364.3.p1	Membrane	SignalP	SP	0.999688	CS pos: 23-24. Pr: 0.9793	1	IPR013320(Concanavalin A-like lectin/glucanase domain superfamily)
	BSUD.11364.4.p1	Secreted	SignalP	SP	0.999688	CS pos: 23-24. Pr: 0.9793	0	IPR004153(CXCXC repeat); IPR013320(Concanavalin A-like lectin/glucanase domain superfamily)
	BSUD.11364.5.p1	Secreted	SignalP	SP	0.999688	CS pos: 23-24. Pr: 0.9793	0	IPR004153(CXCXC repeat); IPR013320(Concanavalin A-like lectin/glucanase domain superfamily)
	BSUD.11364.6.p1	Secreted	SignalP	SP	0.999688	CS pos: 23-24. Pr: 0.9793	0	IPR004153(CXCXC repeat); IPR013320(Concanavalin A-like lectin/glucanase domain superfamily)
	BSUD.11365.1.p1	Secreted	SignalP	SP	0.999648	CS pos: 31-32. Pr: 0.9778	0
	BSUD.11365.2.p1	Secreted	SignalP	SP	0.999758	CS pos: 18-19. Pr: 0.9804	0
	BSUD.11367.1.p1	Membrane	SignalP	SP	0.999738	CS pos: 17-18. Pr: 0.9819	1	IPR000337(GPCR, family 3); IPR001828(Receptor, ligand binding region); IPR028082(Periplasmic binding protein-like I)
	BSUD.11367.2.p1	Membrane	SignalP	SP	0.999749	CS pos: 17-18. Pr: 0.9819	1	IPR000337(GPCR, family 3); IPR001828(Receptor, ligand binding region); IPR028082(Periplasmic binding protein-like I)
	BSUD.11369.1.p1	Secreted	SignalP	SP	0.99978	CS pos: 22-23. Pr: 0.9799	0	IPR002509(NodB homology domain); IPR002557(Chitin binding domain); IPR011330(Glycoside hydrolase/deacetylase, beta/alpha-barrel); IPR036508(Chitin binding domain superfamily)
	BSUD.11369.2.p1	Secreted	SignalP	SP	0.99978	CS pos: 22-23. Pr: 0.9799	0	IPR002509(NodB homology domain); IPR002557(Chitin binding domain); IPR011330(Glycoside hydrolase/deacetylase, beta/alpha-barrel); IPR036508(Chitin binding domain superfamily)
	BSUD.1137.2.p1	Membrane	SecretomeP	NA	0.972	NA	2
	BSUD.1138.1.p1	Secreted	SignalP	SP	0.999702	CS pos: 21-22. Pr: 0.9383	0
	BSUD.1140.1.p1	Secreted	SignalP	SP	0.999747	CS pos: 21-22. Pr: 0.7391	0
	BSUD.11421.1.p1	Membrane	SignalP	SP	0.97615	CS pos: 34-35. Pr: 0.9312	7	IPR000539(Frizzled/Smoothened, transmembrane domain); IPR015526(Frizzled/secreted frizzled-related protein); IPR017981(GPCR, family 2-like); IPR020067(Frizzled domain); IPR026552(Frizzled-7); IPR036790(Frizzled cysteine-rich domain superfamily)
	BSUD.1142.1.p1	Secreted	SignalP	SP	0.999412	CS pos: 24-25. Pr: 0.9490	0
	BSUD.11424.1.p1	Membrane	SignalP	SP	0.999751	CS pos: 26-27. Pr: 0.9594	1	IPR000033(LDLR class B repeat); IPR000152(EGF-type aspartate/asparagine hydroxylation site); IPR000742(EGF-like domain); IPR001881(EGF-like calcium-binding domain); IPR002172(Low-density lipoprotein (LDL) receptor class A repeat); IPR009030(Growth factor receptor cysteine-rich domain superfamily); IPR011042(Six-bladed beta-propeller, TolB-like); IPR018097(EGF-like calcium-binding, conserved site)…
	BSUD.11431.1.p1	Secreted	SignalP	SP	0.999775	CS pos: 21-22. Pr: 0.9744	0
	BSUD.11433.1.p1	Secreted	SignalP	SP	0.999664	CS pos: 16-17. Pr: 0.9767	0
	BSUD.11444.1.p1	Membrane	SignalP	SP	0.999715	CS pos: 18-19. Pr: 0.9653	1	IPR001611(Leucine-rich repeat); IPR032675(Leucine-rich repeat domain superfamily)
	BSUD.1146.1.p1	Secreted	SignalP	SP	0.998625	CS pos: 28-29. Pr: 0.9545	0
	BSUD.11469.1.p1	Secreted	SignalP	SP	0.999768	CS pos: 26-27. Pr: 0.9582	0	IPR006093(Oxygen oxidoreductase covalent FAD-binding site); IPR006094(FAD linked oxidase, N-terminal); IPR012951(Berberine/berberine-like); IPR016166(FAD-binding domain, PCMH-type); IPR016169(FAD-binding, type PCMH, subdomain 2); IPR036318(FAD-binding, type PCMH-like superfamily)
	BSUD.11472.1.p1	Secreted	SignalP	SP	0.999751	CS pos: 25-26. Pr: 0.9772	0	IPR000917(Sulfatase, N-terminal); IPR017850(Alkaline-phosphatase-like, core domain superfamily); IPR024607(Sulfatase, conserved site); IPR024609(Extracellular sulfatase, C-terminal)
	BSUD.11477.1.p1	Secreted	SignalP	SP	0.999349	CS pos: 27-28. Pr: 0.9710	0	IPR005788(Disulphide isomerase); IPR013766(Thioredoxin domain); IPR017937(Thioredoxin, conserved site); IPR036249(Thioredoxin-like superfamily)
	BSUD.11489.1.p1	Mitochondrial Cytoplasmatic	TargetP	mTP	0.959452	CS pos: 44-45. TAY-GG. Pr: 0.1819	0	IPR027417(P-loop containing nucleoside triphosphate hydrolase); IPR031314(Deoxynucleoside kinase domain)
	BSUD.11501.1.p1	Secreted	SignalP	SP	0.999563	CS pos: 20-21. Pr: 0.9763	0	IPR000152(EGF-type aspartate/asparagine hydroxylation site); IPR000742(EGF-like domain); IPR001881(EGF-like calcium-binding domain); IPR018097(EGF-like calcium-binding, conserved site)
	BSUD.11501.2.p1	Secreted	SignalP	SP	0.999741	CS pos: 20-21. Pr: 0.9808	0	IPR000152(EGF-type aspartate/asparagine hydroxylation site); IPR000742(EGF-like domain); IPR001881(EGF-like calcium-binding domain); IPR018097(EGF-like calcium-binding, conserved site)
	BSUD.11516.1.p1	Secreted	SignalP	SP	0.99979	CS pos: 17-18. Pr: 0.9784	0	IPR000034(Laminin IV); IPR000742(EGF-like domain); IPR002049(Laminin-type EGF domain); IPR008211(Laminin, N-terminal)
	BSUD.1152.1.p1	Secreted	SignalP	SP	0.9997	CS pos: 27-28. Pr: 0.6037	0
	BSUD.1153.1.p1	Secreted	SignalP	SP	0.999628	CS pos: 19-20. Pr: 0.9749	0
	BSUD.1154.1.p1	Secreted	SignalP	SP	0.999799	CS pos: 25-26. Pr: 0.9577	0
	BSUD.11548.1.p1	Mitochondrial Cytoplasmatic	TargetP	mTP	0.957911	CS pos: 29-30. SQY-ST. Pr: 0.7350	0	IPR027486(Ribosomal protein S10 domain); IPR036838(Ribosomal protein S10 domain superfamily); IPR040055(28S ribosomal protein S10, mitochondrial)
	BSUD.11555.1.p1	Secreted	SignalP	SP	0.999753	CS pos: 26-27. Pr: 0.9604	0
	BSUD.11557.1.p1	Secreted	SecretomeP	NA	0.953	NA	0
	BSUD.11560.1.p1	Membrane	SignalP	SP	0.992421	CS pos: 19-20. Pr: 0.4190	1	IPR002000(Lysosome-associated membrane glycoprotein)
	BSUD.11581.1.p1	Mitochondrial Cytoplasmatic	TargetP	mTP	0.992543	CS pos: 24-25. RCF-AS. Pr: 0.8966	0	IPR010061(Methylmalonate-semialdehyde dehydrogenase); IPR015590(Aldehyde dehydrogenase domain); IPR016160(Aldehyde dehydrogenase, cysteine active site); IPR016161(Aldehyde/histidinol dehydrogenase); IPR016162(Aldehyde dehydrogenase, N-terminal); IPR016163(Aldehyde dehydrogenase, C-terminal)
	BSUD.11606.1.p1	Membrane	SignalP	SP	0.999611	CS pos: 24-25. Pr: 0.8652	3	IPR001320(Ionotropic glutamate receptor); IPR019594(Ionotropic glutamate receptor, L-glutamate and glycine-binding domain)
	BSUD.11615.1.p1	Secreted	SignalP	SP	0.999759	CS pos: 19-20. Pr: 0.9819	0	IPR001096(Peptidase C13, legumain)
	BSUD.11641.1.p1	Mitochondrial Cytoplasmatic	TargetP	mTP	0.9642	CS pos: 27-28. KRA-SS. Pr: 0.4335	0	IPR006089(Acyl-CoA dehydrogenase, conserved site); IPR006091(Acyl-CoA oxidase/dehydrogenase, middle domain); IPR009075(Acyl-CoA dehydrogenase/oxidase C-terminal); IPR009100(Acyl-CoA dehydrogenase/oxidase, N-terminal and middle domain superfamily); IPR013786(Acyl-CoA dehydrogenase/oxidase, N-terminal); IPR034183(Isovaleryl-CoA dehydrogenase); IPR036250(Acyl-CoA dehydrogenase-like, C-terminal); IPR…
	BSUD.11641.2.p1	Mitochondrial Cytoplasmatic	TargetP	mTP	0.9642	CS pos: 27-28. KRA-SS. Pr: 0.4335	0	IPR006089(Acyl-CoA dehydrogenase, conserved site); IPR006091(Acyl-CoA oxidase/dehydrogenase, middle domain); IPR009075(Acyl-CoA dehydrogenase/oxidase C-terminal); IPR009100(Acyl-CoA dehydrogenase/oxidase, N-terminal and middle domain superfamily); IPR013786(Acyl-CoA dehydrogenase/oxidase, N-terminal); IPR036250(Acyl-CoA dehydrogenase-like, C-terminal); IPR037069(Acyl-CoA dehydrogenase/oxidase, N-…
	BSUD.11679.1.p1	Secreted	SignalP	SP	0.999772	CS pos: 25-26. Pr: 0.9712	0	IPR005532(Sulfatase-modifying factor enzyme); IPR016187(C-type lectin fold); IPR042095(Sulfatase-modifying factor enzyme superfamily)
	BSUD.11686.1.p1	Secreted	SignalP	SP	0.999786	CS pos: 32-33. Pr: 0.9775	0	IPR001382(Glycoside hydrolase family 47); IPR012341(Six-hairpin glycosidase-like superfamily); IPR036026(Seven-hairpin glycosidases); IPR044674(ER degradation-enhancing alpha-mannosidase-like protein 1/2/3)
	BSUD.11694.1.p1	Secreted	SignalP	SP	0.999733	CS pos: 19-20. Pr: 0.9797	0	IPR010255(Haem peroxidase superfamily); IPR019791(Haem peroxidase, animal-type); IPR037120(Haem peroxidase domain superfamily, animal type)
	BSUD.11719.3.p1	Secreted	SignalP	SP	0.999536	CS pos: 34-35. Pr: 0.9722	0
	BSUD.11719.4.p1	Secreted	SignalP	SP	0.999646	CS pos: 26-27. Pr: 0.9794	0
	BSUD.11720.1.p1	Secreted	SignalP	SP	0.999692	CS pos: 30-31. Pr: 0.9784	0
	BSUD.11725.1.p1	Secreted	SignalP	SP	0.999578	CS pos: 23-24. Pr: 0.9640	0
	BSUD.11725.2.p1	Secreted	SignalP	SP	0.999578	CS pos: 23-24. Pr: 0.9640	0
	BSUD.1173.1.p1	Membrane	SignalP	SP	0.999781	CS pos: 23-24. Pr: 0.9780	1	IPR002126(Cadherin-like); IPR015919(Cadherin-like superfamily); IPR039808(Cadherin)
	BSUD.1173.2.p1	Membrane	SignalP	SP	0.999781	CS pos: 23-24. Pr: 0.9780	1	IPR002126(Cadherin-like); IPR015919(Cadherin-like superfamily); IPR039808(Cadherin)
	BSUD.1173.3.p1	Membrane	SignalP	SP	0.999781	CS pos: 23-24. Pr: 0.9780	1	IPR002126(Cadherin-like); IPR015919(Cadherin-like superfamily); IPR039808(Cadherin)
	BSUD.1174.1.p1	Membrane	SignalP	SP	0.999794	CS pos: 25-26. Pr: 0.9771	1	IPR002126(Cadherin-like); IPR015919(Cadherin-like superfamily)
	BSUD.1174.2.p1	Secreted	SignalP	SP	0.999794	CS pos: 25-26. Pr: 0.9771	0	IPR002126(Cadherin-like); IPR015919(Cadherin-like superfamily)
	BSUD.1175.1.p1	Secreted	SignalP	SP	0.997756	CS pos: 18-19. Pr: 0.7769	0	IPR000215(Serpin family); IPR023796(Serpin domain); IPR036186(Serpin superfamily); IPR042178(Serpin superfamily, domain 1); IPR042185(Serpin superfamily, domain 2)
	BSUD.1175.2.p1	Secreted	SignalP	SP	0.997746	CS pos: 18-19. Pr: 0.7769	0	IPR000215(Serpin family); IPR023796(Serpin domain); IPR036186(Serpin superfamily); IPR042178(Serpin superfamily, domain 1); IPR042185(Serpin superfamily, domain 2)
	BSUD.11758.1.p1	Secreted	SignalP	SP	0.999497	CS pos: 20-21. Pr: 0.9739	0	IPR019330(LRP chaperone MESD)
	BSUD.11760.1.p1	Membrane	SignalP	SP	0.999689	CS pos: 29-30. Pr: 0.9746	1	IPR001590(Peptidase M12B, ADAM/reprolysin); IPR001762(Disintegrin domain); IPR002870(Peptidase M12B, propeptide); IPR024079(Metallopeptidase, catalytic domain superfamily); IPR036436(Disintegrin domain superfamily)
	BSUD.1176.1.p1	Secreted	SignalP	SP	0.999787	CS pos: 21-22. Pr: 0.9750	0	IPR000215(Serpin family); IPR023796(Serpin domain); IPR036186(Serpin superfamily); IPR042178(Serpin superfamily, domain 1); IPR042185(Serpin superfamily, domain 2)
	BSUD.11768.1.p1	Secreted	SignalP	SP	0.999722	CS pos: 15-16. Pr: 0.9688	0
	BSUD.11768.2.p1	Secreted	SignalP	SP	0.999739	CS pos: 15-16. Pr: 0.9654	0
	BSUD.11768.3.p1	Secreted	SignalP	SP	0.999704	CS pos: 15-16. Pr: 0.9638	0
	BSUD.11769.1.p1	Secreted	SignalP	SP	0.999804	CS pos: 21-22. Pr: 0.9787	0
	BSUD.11771.1.p1	Secreted	SignalP	SP	0.999755	CS pos: 17-18. Pr: 0.9798	0	IPR001254(Serine proteases, trypsin domain); IPR001314(Peptidase S1A, chymotrypsin family); IPR009003(Peptidase S1, PA clan); IPR018114(Serine proteases, trypsin family, histidine active site); IPR033116(Serine proteases, trypsin family, serine active site); IPR043504(Peptidase S1, PA clan, chymotrypsin-like fold)
	BSUD.11772.1.p1	Membrane	SignalP	SP	0.998043	CS pos: 23-24. Pr: 0.8100	1	IPR035234(IgGFc-binding protein, N-terminal)
	BSUD.11772.2.p1	Membrane	SignalP	SP	0.998056	CS pos: 23-24. Pr: 0.8100	1	IPR035234(IgGFc-binding protein, N-terminal)
	BSUD.1179.1.p1	Membrane	SignalP	SP	0.999416	CS pos: 20-21. Pr: 0.9635	1	IPR002126(Cadherin-like); IPR015919(Cadherin-like superfamily)
	BSUD.11793.1.p1	Secreted	SignalP	SP	0.999835	CS pos: 25-26. Pr: 0.5864	0	IPR000884(Thrombospondin type-1 (TSP1) repeat); IPR002223(Pancreatic trypsin inhibitor Kunitz domain); IPR009465(Spondin, N-terminal); IPR020901(Proteinase inhibitor I2, Kunitz, conserved site); IPR036383(Thrombospondin type-1 (TSP1) repeat superfamily); IPR036880(Pancreatic trypsin inhibitor Kunitz domain superfamily); IPR038678(Spondin, N-terminal domain superfamily); IPR044004(Spondin-like TSP…
	BSUD.11804.1.p1	Secreted	SignalP	SP	0.999737	CS pos: 17-18. Pr: 0.9451	0
	BSUD.11804.2.p1	Secreted	SignalP	SP	0.999737	CS pos: 17-18. Pr: 0.9451	0
	BSUD.11811.1.p1	Mitochondrial Cytoplasmatic	TargetP	mTP	0.988034	CS pos: 26-27. RLY-ST. Pr: 0.8561	0	IPR001753(Enoyl-CoA hydratase/isomerase); IPR014748(Enoyl-CoA hydratase, C-terminal); IPR018376(Enoyl-CoA hydratase/isomerase, conserved site); IPR029045(ClpP/crotonase-like domain superfamily)
	BSUD.11811.2.p1	Mitochondrial Cytoplasmatic	TargetP	mTP	0.988971	CS pos: 26-27. RLY-ST. Pr: 0.8564	0	IPR001753(Enoyl-CoA hydratase/isomerase); IPR014748(Enoyl-CoA hydratase, C-terminal); IPR018376(Enoyl-CoA hydratase/isomerase, conserved site); IPR029045(ClpP/crotonase-like domain superfamily)
	BSUD.1181.1.p1	Secreted	SignalP	SP	0.998702	CS pos: 24-25. Pr: 0.7435	0	IPR001828(Receptor, ligand binding region); IPR028082(Periplasmic binding protein-like I)
	BSUD.11812.1.p1	Secreted	SignalP	SP	0.999791	CS pos: 23-24. Pr: 0.9790	0	IPR031424(Protein quiver); IPR045860(Snake toxin-like superfamily)
	BSUD.11816.1.p1	Secreted	SignalP	SP	0.999691	CS pos: 21-22. Pr: 0.9743	0	IPR000971(Globin); IPR009050(Globin-like superfamily); IPR012292(Globin/Protoglobin); IPR044399(Myoglobin-like, M family globin domain)
	BSUD.11823.1.p1	Secreted	SignalP	SP	0.999151	CS pos: 22-23. Pr: 0.9479	0	IPR001211(Phospholipase A2); IPR016090(Phospholipase A2 domain); IPR033113(Phospholipase A2, histidine active site); IPR036444(Phospholipase A2 domain superfamily)
	BSUD.11833.1.p1	Secreted	SignalP	SP	0.99969	CS pos: 19-20. Pr: 0.9810	0	IPR002172(Low-density lipoprotein (LDL) receptor class A repeat); IPR023415(Low-density lipoprotein (LDL) receptor class A, conserved site); IPR036055(LDL receptor-like superfamily)
	BSUD.1184.1.p1	Secreted	SignalP	SP	0.997633	CS pos: 25-26. Pr: 0.5087	0	IPR000215(Serpin family); IPR023796(Serpin domain); IPR036186(Serpin superfamily); IPR042178(Serpin superfamily, domain 1); IPR042185(Serpin superfamily, domain 2)
	BSUD.11851.1.p1	Secreted	SignalP	SP	0.999746	CS pos: 16-17. Pr: 0.9722	0
	BSUD.11852.1.p1	Secreted	SignalP	SP	0.999779	CS pos: 17-18. Pr: 0.9816	0
	BSUD.11853.1.p1	Secreted	SignalP	SP	0.999764	CS pos: 17-18. Pr: 0.9808	0	IPR001965(Zinc finger, PHD-type); IPR005135(Endonuclease/exonuclease/phosphatase); IPR011011(Zinc finger, FYVE/PHD-type); IPR013083(Zinc finger, RING/FYVE/PHD-type); IPR019786(Zinc finger, PHD-type, conserved site); IPR019787(Zinc finger, PHD-finger); IPR036691(Endonuclease/exonuclease/phosphatase superfamily)
	BSUD.11861.2.p1	Secreted	SignalP	SP	0.999703	CS pos: 21-22. Pr: 0.6857	0
	BSUD.1186.1.p1	Secreted	SignalP	SP	0.999804	CS pos: 24-25. Pr: 0.9802	0	IPR000742(EGF-like domain); IPR001881(EGF-like calcium-binding domain); IPR009030(Growth factor receptor cysteine-rich domain superfamily); IPR018097(EGF-like calcium-binding, conserved site); IPR026823(Complement Clr-like EGF domain)
	BSUD.11862.1.p1	Secreted	SignalP	SP	0.999761	CS pos: 17-18. Pr: 0.9819	0
	BSUD.11867.1.p1	Secreted	SignalP	SP	0.999768	CS pos: 21-22. Pr: 0.9619	0
	BSUD.11874.1.p1	Secreted	SignalP	SP	0.999724	CS pos: 20-21. Pr: 0.9803	0
	BSUD.11874.2.p1	Secreted	SignalP	SP	0.999729	CS pos: 20-21. Pr: 0.9803	0
	BSUD.11874.3.p1	Secreted	SignalP	SP	0.999724	CS pos: 20-21. Pr: 0.9803	0
	BSUD.11876.1.p1	Secreted	SignalP	SP	0.968997	CS pos: 25-26. Pr: 0.5073	0
	BSUD.11899.1.p1	Membrane	SignalP	SP	0.999783	CS pos: 28-29. Pr: 0.9204	1	IPR019172(Osteopetrosis-associated transmembrane protein 1 precursor)
	BSUD.11902.1.p1	Secreted	SignalP	SP	0.999734	CS pos: 23-24. Pr: 0.9785	0
	BSUD.11904.2.p1	Secreted	SignalP	SP	0.999792	CS pos: 21-22. Pr: 0.9793	0
	BSUD.11904.3.p1	Secreted	SignalP	SP	0.999792	CS pos: 21-22. Pr: 0.9793	0
	BSUD.11905.1.p1	Secreted	SignalP	SP	0.999768	CS pos: 20-21. Pr: 0.9705	0
	BSUD.11908.1.p1	Secreted	SignalP	SP	0.999768	CS pos: 20-21. Pr: 0.9790	0	IPR000566(Lipocalin/cytosolic fatty-acid binding domain); IPR003057(Invertebrate colouration protein); IPR012674(Calycin); IPR022271(Lipocalin, ApoD type)
	BSUD.11924.1.p1	Secreted	SignalP	SP	0.999784	CS pos: 19-20. Pr: 0.9777	0
	BSUD.11925.1.p1	Secreted	SignalP	SP	0.999747	CS pos: 24-25. Pr: 0.8881	0
	BSUD.1193.1.p1	Secreted	SignalP	SP	0.999768	CS pos: 22-23. Pr: 0.9807	0
	BSUD.1193.2.p1	Secreted	SignalP	SP	0.999768	CS pos: 22-23. Pr: 0.9807	0
	BSUD.11935.1.p1	Secreted	SignalP	SP	0.974144	CS pos: 35-36. Pr: 0.9334	0
	BSUD.1194.1.p1	Secreted	SignalP	SP	0.999571	CS pos: 23-24. Pr: 0.9748	0
	BSUD.11945.1.p1	Secreted	SignalP	SP	0.999758	CS pos: 20-21. Pr: 0.9700	0
	BSUD.11946.1.p1	Secreted	SignalP	SP	0.999652	CS pos: 20-21. Pr: 0.9769	0
	BSUD.11946.2.p1	Secreted	SignalP	SP	0.999734	CS pos: 20-21. Pr: 0.9777	0
	BSUD.11947.1.p2	Secreted	SignalP	SP	0.99976	CS pos: 23-24. Pr: 0.9706	0
	BSUD.11947.2.p2	Secreted	SignalP	SP	0.99976	CS pos: 23-24. Pr: 0.9706	0
	BSUD.11948.1.p1	Secreted	SignalP	SP	0.999761	CS pos: 21-22. Pr: 0.9747	0
	BSUD.11950.1.p1	Secreted	SignalP	SP	0.999735	CS pos: 19-20. Pr: 0.9627	0	IPR001304(C-type lectin-like); IPR016186(C-type lectin-like/link domain superfamily); IPR016187(C-type lectin fold)
	BSUD.1195.1.p1	Secreted	SignalP	SP	0.999516	CS pos: 24-25. Pr: 0.9601	0
	BSUD.11952.1.p1	Secreted	SignalP	SP	0.999636	CS pos: 25-26. Pr: 0.9789	0
	BSUD.1195.2.p1	Secreted	SignalP	SP	0.999516	CS pos: 24-25. Pr: 0.9601	0
	BSUD.11954.1.p1	Secreted	SignalP	SP	0.999747	CS pos: 25-26. Pr: 0.9761	0	IPR001304(C-type lectin-like); IPR016186(C-type lectin-like/link domain superfamily); IPR016187(C-type lectin fold); IPR036179(Immunoglobulin-like domain superfamily)
	BSUD.11962.1.p1	Membrane	SignalP	SP	0.99968	CS pos: 20-21. Pr: 0.9498	1	IPR000859(CUB domain); IPR013783(Immunoglobulin-like fold); IPR035914(Spermadhesin, CUB domain superfamily); IPR036116(Fibronectin type III superfamily)
	BSUD.11962.2.p1	Membrane	SignalP	SP	0.99968	CS pos: 20-21. Pr: 0.9498	1	IPR000859(CUB domain); IPR035914(Spermadhesin, CUB domain superfamily)
	BSUD.11977.1.p1	Secreted	SignalP	SP	0.999767	CS pos: 24-25. Pr: 0.9789	0	IPR002018(Carboxylesterase, type B); IPR019826(Carboxylesterase type B, active site); IPR029058(Alpha/Beta hydrolase fold)
	BSUD.11977.2.p1	Secreted	SignalP	SP	0.999763	CS pos: 26-27. Pr: 0.9783	0	IPR002018(Carboxylesterase, type B); IPR019826(Carboxylesterase type B, active site); IPR029058(Alpha/Beta hydrolase fold)
	BSUD.11990.1.p1	Secreted	SignalP	SP	0.992932	CS pos: 20-21. Pr: 0.9210	0	IPR010404(Chromophore lyase CpcT/CpeT); IPR038672(Chromophore lyase CpcT/CpeT superfamily)
	BSUD.11991.1.p1	Secreted	SignalP	SP	0.999666	CS pos: 20-21. Pr: 0.9784	0	IPR038672(Chromophore lyase CpcT/CpeT superfamily)
	BSUD.11991.2.p1	Secreted	SignalP	SP	0.999633	CS pos: 20-21. Pr: 0.9784	0	IPR038672(Chromophore lyase CpcT/CpeT superfamily)
	BSUD.1201.1.p1	Secreted	SignalP	SP	0.999804	CS pos: 24-25. Pr: 0.9802	0	IPR000742(EGF-like domain); IPR001881(EGF-like calcium-binding domain); IPR009030(Growth factor receptor cysteine-rich domain superfamily); IPR018097(EGF-like calcium-binding, conserved site); IPR026823(Complement Clr-like EGF domain)
	BSUD.12012.2.p1	Secreted	SignalP	SP	0.998723	CS pos: 25-26. Pr: 0.9297	0
	BSUD.1201.2.p1	Secreted	SignalP	SP	0.999804	CS pos: 24-25. Pr: 0.9802	0	IPR000742(EGF-like domain); IPR001881(EGF-like calcium-binding domain); IPR009030(Growth factor receptor cysteine-rich domain superfamily); IPR018097(EGF-like calcium-binding, conserved site); IPR026823(Complement Clr-like EGF domain)
	BSUD.12013.1.p1	Secreted	SignalP	SP	0.999708	CS pos: 21-22. Pr: 0.9779	0
	BSUD.12013.2.p1	Secreted	SignalP	SP	0.999713	CS pos: 21-22. Pr: 0.9779	0
	BSUD.12013.3.p1	Secreted	SignalP	SP	0.999713	CS pos: 21-22. Pr: 0.9779	0
	BSUD.120.1.p1	Mitochondrial Cytoplasmatic	TargetP	mTP	0.979354	CS pos: 19-20. RCF-SS. Pr: 0.8865	0	IPR001597(Aromatic amino acid beta-eliminating lyase/threonine aldolase); IPR015421(Pyridoxal phosphate-dependent transferase, major domain); IPR015422(Pyridoxal phosphate-dependent transferase, small domain); IPR015424(Pyridoxal phosphate-dependent transferase); IPR023603(Low specificity L-threonine aldolase)
	BSUD.1202.1.p1	Secreted	SignalP	SP	0.999262	CS pos: 21-22. Pr: 0.9665	0
	BSUD.120.2.p1	Mitochondrial Cytoplasmatic	TargetP	mTP	0.979354	CS pos: 19-20. RCF-SS. Pr: 0.8865	0	IPR001597(Aromatic amino acid beta-eliminating lyase/threonine aldolase); IPR015421(Pyridoxal phosphate-dependent transferase, major domain); IPR015422(Pyridoxal phosphate-dependent transferase, small domain); IPR015424(Pyridoxal phosphate-dependent transferase); IPR023603(Low specificity L-threonine aldolase)
	BSUD.12031.1.p1	Secreted	SignalP	SP	0.999782	CS pos: 19-20. Pr: 0.9792	0	IPR001223(Glycoside hydrolase family 18, catalytic domain); IPR001579(Glycosyl hydrolases family 18 (GH18) active site); IPR002557(Chitin binding domain); IPR011583(Chitinase II); IPR017853(Glycoside hydrolase superfamily); IPR029070(Chitinase insertion domain superfamily); IPR036508(Chitin binding domain superfamily)
	BSUD.12031.2.p1	Secreted	SignalP	SP	0.999762	CS pos: 22-23. Pr: 0.9775	0	IPR001223(Glycoside hydrolase family 18, catalytic domain); IPR001579(Glycosyl hydrolases family 18 (GH18) active site); IPR002557(Chitin binding domain); IPR011583(Chitinase II); IPR017853(Glycoside hydrolase superfamily); IPR029070(Chitinase insertion domain superfamily); IPR036508(Chitin binding domain superfamily)
	BSUD.12032.1.p1	Secreted	SignalP	SP	0.999758	CS pos: 22-23. Pr: 0.9769	0	IPR001223(Glycoside hydrolase family 18, catalytic domain); IPR001579(Glycosyl hydrolases family 18 (GH18) active site); IPR011583(Chitinase II); IPR017853(Glycoside hydrolase superfamily); IPR029070(Chitinase insertion domain superfamily)
	BSUD.12033.1.p1	Secreted	SignalP	SP	0.999801	CS pos: 17-18. Pr: 0.9750	0	IPR001299(Ependymin)
	BSUD.12033.2.p1	Secreted	SignalP	SP	0.999801	CS pos: 17-18. Pr: 0.9750	0	IPR001299(Ependymin)
	BSUD.12041.1.p2	Secreted	SignalP	SP	0.999643	CS pos: 19-20. Pr: 0.5122	0
	BSUD.1204.1.p1	Secreted	SignalP	SP	0.999745	CS pos: 21-22. Pr: 0.9777	0
	BSUD.1206.1.p1	Secreted	SignalP	SP	0.999571	CS pos: 23-24. Pr: 0.9748	0
	BSUD.12067.1.p1	Secreted	SignalP	SP	0.999765	CS pos: 18-19. Pr: 0.9783	0
	BSUD.1207.1.p1	Secreted	SignalP	SP	0.999312	CS pos: 24-25. Pr: 0.9558	0
	BSUD.1207.2.p1	Secreted	SignalP	SP	0.999312	CS pos: 24-25. Pr: 0.9558	0
	BSUD.12075.1.p1	Secreted	SignalP	SP	0.999782	CS pos: 20-21. Pr: 0.9637	0
	BSUD.12083.1.p1	Secreted	SignalP	SP	0.99979	CS pos: 18-19. Pr: 0.9796	0	IPR000718(Peptidase M13); IPR008753(Peptidase M13, N-terminal domain); IPR018497(Peptidase M13, C-terminal domain); IPR024079(Metallopeptidase, catalytic domain superfamily); IPR042089(Peptidase M13, domain 2)
	BSUD.12084.1.p1	Secreted	SignalP	SP	0.999741	CS pos: 22-23. Pr: 0.9760	0	IPR000718(Peptidase M13); IPR008753(Peptidase M13, N-terminal domain); IPR018497(Peptidase M13, C-terminal domain); IPR024079(Metallopeptidase, catalytic domain superfamily); IPR042089(Peptidase M13, domain 2)
	BSUD.12084.2.p1	Secreted	SignalP	SP	0.999741	CS pos: 22-23. Pr: 0.9760	0	IPR000718(Peptidase M13); IPR008753(Peptidase M13, N-terminal domain); IPR018497(Peptidase M13, C-terminal domain); IPR024079(Metallopeptidase, catalytic domain superfamily); IPR042089(Peptidase M13, domain 2)
	BSUD.12085.1.p1	Secreted	SignalP	SP	0.999757	CS pos: 31-32. Pr: 0.9656	0	IPR000718(Peptidase M13); IPR008753(Peptidase M13, N-terminal domain); IPR018497(Peptidase M13, C-terminal domain); IPR024079(Metallopeptidase, catalytic domain superfamily); IPR042089(Peptidase M13, domain 2)
	BSUD.12089.1.p1	Secreted	SignalP	SP	0.999763	CS pos: 19-20. Pr: 0.9820	0
	BSUD.12089.2.p1	Secreted	SignalP	SP	0.999767	CS pos: 19-20. Pr: 0.9820	0
	BSUD.12092.1.p1	Secreted	SignalP	SP	0.999745	CS pos: 15-16. Pr: 0.9801	0
	BSUD.12094.1.p1	Secreted	SignalP	SP	0.99977	CS pos: 15-16. Pr: 0.9521	0
	BSUD.12094.2.p1	Secreted	SignalP	SP	0.99977	CS pos: 15-16. Pr: 0.9521	0
	BSUD.12095.1.p1	Secreted	SignalP	SP	0.999726	CS pos: 32-33. Pr: 0.9715	0	IPR046350(Cystatin superfamily)
	BSUD.12096.1.p1	Secreted	SignalP	SP	0.999741	CS pos: 20-21. Pr: 0.7554	0	IPR000010(Cystatin domain); IPR046350(Cystatin superfamily)
	BSUD.12096.2.p1	Secreted	SignalP	SP	0.999741	CS pos: 20-21. Pr: 0.7554	0	IPR000010(Cystatin domain); IPR046350(Cystatin superfamily)
	BSUD.12096.3.p1	Secreted	SignalP	SP	0.999738	CS pos: 20-21. Pr: 0.7554	0	IPR000010(Cystatin domain); IPR046350(Cystatin superfamily)
	BSUD.12097.2.p1	Secreted	SignalP	SP	0.999752	CS pos: 20-21. Pr: 0.7511	0	IPR000010(Cystatin domain); IPR046350(Cystatin superfamily)
	BSUD.12098.1.p2	Secreted	SignalP	SP	0.99977	CS pos: 18-19. Pr: 0.9759	0	IPR000010(Cystatin domain); IPR046350(Cystatin superfamily)
	BSUD.1210.1.p1	Secreted	SignalP	SP	0.99972	CS pos: 21-22. Pr: 0.9811	0
	BSUD.12112.1.p1	Secreted	SignalP	SP	0.999776	CS pos: 21-22. Pr: 0.9801	0	IPR001590(Peptidase M12B, ADAM/reprolysin); IPR024079(Metallopeptidase, catalytic domain superfamily)
	BSUD.12112.2.p1	Secreted	SignalP	SP	0.999783	CS pos: 21-22. Pr: 0.9801	0	IPR001590(Peptidase M12B, ADAM/reprolysin); IPR024079(Metallopeptidase, catalytic domain superfamily)
	BSUD.12112.3.p1	Secreted	SignalP	SP	0.999783	CS pos: 21-22. Pr: 0.9801	0	IPR001590(Peptidase M12B, ADAM/reprolysin); IPR024079(Metallopeptidase, catalytic domain superfamily)
	BSUD.12112.4.p1	Secreted	SignalP	SP	0.999783	CS pos: 21-22. Pr: 0.9801	0	IPR001590(Peptidase M12B, ADAM/reprolysin); IPR024079(Metallopeptidase, catalytic domain superfamily)
	BSUD.12115.1.p1	Secreted	SignalP	SP	0.999713	CS pos: 18-19. Pr: 0.9819	0
	BSUD.12115.2.p1	Secreted	SignalP	SP	0.999713	CS pos: 18-19. Pr: 0.9819	0
	BSUD.12118.1.p1	Secreted	SignalP	SP	0.99974	CS pos: 18-19. Pr: 0.9815	0
	BSUD.12118.2.p1	Secreted	SignalP	SP	0.99974	CS pos: 18-19. Pr: 0.9815	0
	BSUD.12124.1.p1	Secreted	SignalP	SP	0.999785	CS pos: 22-23. Pr: 0.9775	0	IPR001304(C-type lectin-like); IPR016186(C-type lectin-like/link domain superfamily); IPR016187(C-type lectin fold)
	BSUD.12134.1.p1	Secreted	SignalP	SP	0.999723	CS pos: 25-26. Pr: 0.9744	0	IPR018247(EF-Hand 1, calcium-binding site)
	BSUD.12135.1.p1	Membrane	SignalP	SP	0.999767	CS pos: 19-20. Pr: 0.5858	1
	BSUD.12136.1.p1	Secreted	SignalP	SP	0.999778	CS pos: 23-24. Pr: 0.9786	0	IPR009003(Peptidase S1, PA clan)
	BSUD.12137.1.p1	Secreted	SignalP	SP	0.999763	CS pos: 21-22. Pr: 0.9811	0	IPR009003(Peptidase S1, PA clan)
	BSUD.12137.2.p1	Secreted	SignalP	SP	0.999763	CS pos: 21-22. Pr: 0.9811	0	IPR009003(Peptidase S1, PA clan)
	BSUD.12137.3.p1	Secreted	SignalP	SP	0.999783	CS pos: 21-22. Pr: 0.9811	0	IPR009003(Peptidase S1, PA clan)
	BSUD.12167.5.p1	Secreted	SignalP	SP	0.989389	CS pos: 30-31. Pr: 0.8179	0
	BSUD.12168.1.p1	Secreted	SignalP	SP	0.996089	CS pos: 37-38. Pr: 0.9522	0	IPR002181(Fibrinogen, alpha/beta/gamma chain, C-terminal globular domain); IPR014716(Fibrinogen, alpha/beta/gamma chain, C-terminal globular, subdomain 1); IPR036056(Fibrinogen-like, C-terminal)
	BSUD.12170.1.p1	Secreted	SignalP	SP	0.999739	CS pos: 23-24. Pr: 0.9504	0	IPR002181(Fibrinogen, alpha/beta/gamma chain, C-terminal globular domain); IPR013783(Immunoglobulin-like fold); IPR014716(Fibrinogen, alpha/beta/gamma chain, C-terminal globular, subdomain 1); IPR036056(Fibrinogen-like, C-terminal)
	BSUD.12209.1.p1	Mitochondrial Cytoplasmatic	TargetP	mTP	0.993836	CS pos: 32-33. MLL-ST. Pr: 0.5657	0	IPR001753(Enoyl-CoA hydratase/isomerase); IPR006108(3-hydroxyacyl-CoA dehydrogenase, C-terminal); IPR006176(3-hydroxyacyl-CoA dehydrogenase, NAD binding); IPR006180(3-hydroxyacyl-CoA dehydrogenase, conserved site); IPR008927(6-phosphogluconate dehydrogenase-like, C-terminal domain superfamily); IPR012803(Fatty acid oxidation complex, alpha subunit, mitochondrial); IPR029045(ClpP/crotonase-like do…
	BSUD.12235.1.p1	Membrane	SignalP	SP	0.998893	CS pos: 23-24. Pr: 0.8068	1	IPR003599(Immunoglobulin subtype); IPR007110(Immunoglobulin-like domain); IPR013783(Immunoglobulin-like fold); IPR036179(Immunoglobulin-like domain superfamily)
	BSUD.12235.2.p1	Membrane	SignalP	SP	0.998893	CS pos: 23-24. Pr: 0.8068	1	IPR003599(Immunoglobulin subtype); IPR007110(Immunoglobulin-like domain); IPR013783(Immunoglobulin-like fold); IPR036179(Immunoglobulin-like domain superfamily)
	BSUD.12239.1.p1	Membrane	SignalP	SP	0.999528	CS pos: 17-18. Pr: 0.9555	1	IPR012493(Renin receptor-like)
	BSUD.12241.1.p1	Secreted	SignalP	SP	0.999739	CS pos: 16-17. Pr: 0.9807	0
	BSUD.12242.1.p1	Membrane	SignalP	SP	0.999209	CS pos: 20-21. Pr: 0.9453	1	IPR002213(UDP-glucuronosyl/UDP-glucosyltransferase); IPR035595(UDP-glycosyltransferase family, conserved site)
	BSUD.12242.2.p1	Membrane	SignalP	SP	0.999209	CS pos: 20-21. Pr: 0.9453	1	IPR002213(UDP-glucuronosyl/UDP-glucosyltransferase); IPR035595(UDP-glycosyltransferase family, conserved site)
	BSUD.12247.1.p1	Secreted	SignalP	SP	0.99974	CS pos: 16-17. Pr: 0.9805	0
	BSUD.12248.1.p1	Membrane	SignalP	SP	0.999754	CS pos: 22-23. Pr: 0.9717	1	IPR002213(UDP-glucuronosyl/UDP-glucosyltransferase); IPR035595(UDP-glycosyltransferase family, conserved site)
	BSUD.12252.1.p1	Membrane	SignalP	SP	0.997921	CS pos: 17-18. Pr: 0.9641	1	IPR000157(Toll/interleukin-1 receptor homology (TIR) domain); IPR001611(Leucine-rich repeat); IPR003591(Leucine-rich repeat, typical subtype); IPR017241(Toll-like receptor); IPR032675(Leucine-rich repeat domain superfamily); IPR035897(Toll/interleukin-1 receptor homology (TIR) domain superfamily)
	BSUD.12253.1.p1	Membrane	SignalP	SP	0.995699	CS pos: 23-24. Pr: 0.9391	1	IPR000157(Toll/interleukin-1 receptor homology (TIR) domain); IPR001611(Leucine-rich repeat); IPR003591(Leucine-rich repeat, typical subtype); IPR017241(Toll-like receptor); IPR032675(Leucine-rich repeat domain superfamily); IPR035897(Toll/interleukin-1 receptor homology (TIR) domain superfamily)
	BSUD.12255.1.p1	Membrane	SignalP	SP	0.999776	CS pos: 22-23. Pr: 0.9790	1	IPR000157(Toll/interleukin-1 receptor homology (TIR) domain); IPR001611(Leucine-rich repeat); IPR003591(Leucine-rich repeat, typical subtype); IPR017241(Toll-like receptor); IPR032675(Leucine-rich repeat domain superfamily); IPR035897(Toll/interleukin-1 receptor homology (TIR) domain superfamily)
	BSUD.12267.1.p1	Secreted	SignalP	SP	0.999334	CS pos: 35-36. Pr: 0.9320	0	IPR001304(C-type lectin-like); IPR016186(C-type lectin-like/link domain superfamily); IPR016187(C-type lectin fold)
	BSUD.12268.1.p1	Secreted	SignalP	SP	0.999219	CS pos: 30-31. Pr: 0.8321	0	IPR000859(CUB domain); IPR001304(C-type lectin-like); IPR002172(Low-density lipoprotein (LDL) receptor class A repeat); IPR016186(C-type lectin-like/link domain superfamily); IPR016187(C-type lectin fold); IPR023415(Low-density lipoprotein (LDL) receptor class A, conserved site); IPR035914(Spermadhesin, CUB domain superfamily); IPR036055(LDL receptor-like superfamily)
	BSUD.12270.1.p1	Secreted	SignalP	SP	0.999748	CS pos: 23-24. Pr: 0.9774	0	IPR012632(Scorpion calcine)
	BSUD.1227.1.p1	Secreted	SignalP	SP	0.999614	CS pos: 24-25. Pr: 0.9685	0
	BSUD.12275.1.p1	Secreted	SignalP	SP	0.999701	CS pos: 16-17. Pr: 0.9800	0
	BSUD.1228.1.p1	Secreted	SignalP	SP	0.999551	CS pos: 22-23. Pr: 0.9790	0
	BSUD.1228.2.p1	Secreted	SignalP	SP	0.999545	CS pos: 22-23. Pr: 0.9790	0
	BSUD.12295.1.p1	Secreted	SignalP	SP	0.999745	CS pos: 27-28. Pr: 0.9795	0	IPR000215(Serpin family); IPR015557(Leukocyte elastase inhibitor (serpin B1)); IPR023795(Serpin, conserved site); IPR023796(Serpin domain); IPR036186(Serpin superfamily); IPR042178(Serpin superfamily, domain 1); IPR042185(Serpin superfamily, domain 2)
	BSUD.12295.2.p1	Secreted	SignalP	SP	0.999745	CS pos: 27-28. Pr: 0.9795	0	IPR000215(Serpin family); IPR015557(Leukocyte elastase inhibitor (serpin B1)); IPR023795(Serpin, conserved site); IPR023796(Serpin domain); IPR036186(Serpin superfamily); IPR042178(Serpin superfamily, domain 1); IPR042185(Serpin superfamily, domain 2)
	BSUD.12295.3.p1	Secreted	SignalP	SP	0.999745	CS pos: 27-28. Pr: 0.9795	0	IPR000215(Serpin family); IPR015557(Leukocyte elastase inhibitor (serpin B1)); IPR023795(Serpin, conserved site); IPR023796(Serpin domain); IPR036186(Serpin superfamily); IPR042178(Serpin superfamily, domain 1); IPR042185(Serpin superfamily, domain 2)
	BSUD.12295.4.p1	Secreted	SignalP	SP	0.999745	CS pos: 27-28. Pr: 0.9795	0	IPR000215(Serpin family); IPR015557(Leukocyte elastase inhibitor (serpin B1)); IPR023795(Serpin, conserved site); IPR023796(Serpin domain); IPR036186(Serpin superfamily); IPR042178(Serpin superfamily, domain 1); IPR042185(Serpin superfamily, domain 2)
	BSUD.12303.1.p1	Secreted	SignalP	SP	0.999445	CS pos: 26-27. Pr: 0.9696	0
	BSUD.12305.1.p1	Secreted	SignalP	SP	0.999679	CS pos: 20-21. Pr: 0.9659	0	IPR016186(C-type lectin-like/link domain superfamily); IPR016187(C-type lectin fold)
	BSUD.12308.1.p2	Secreted	SecretomeP	NA	0.973	NA	0
	BSUD.12311.1.p1	Membrane	SignalP	SP	0.999694	CS pos: 18-19. Pr: 0.9670	9	IPR004240(Nonaspanin (TM9SF))
	BSUD.12318.1.p1	Secreted	SignalP	SP	0.999701	CS pos: 16-17. Pr: 0.9775	0
	BSUD.1232.1.p1	Secreted	SignalP	SP	0.995036	CS pos: 32-33. Pr: 0.5891	0	IPR002502(N-acetylmuramoyl-L-alanine amidase domain); IPR006619(Peptidoglycan recognition protein family domain, metazoa/bacteria); IPR015510(Peptidoglycan recognition protein); IPR017331(Peptidoglycan recognition protein, PGRP-S); IPR036505(N-acetylmuramoyl-L-alanine amidase/PGRP domain superfamily)
	BSUD.12322.1.p1	Secreted	SignalP	SP	0.97983	CS pos: 34-35. Pr: 0.9292	0	IPR000215(Serpin family); IPR023795(Serpin, conserved site); IPR023796(Serpin domain); IPR036186(Serpin superfamily); IPR042178(Serpin superfamily, domain 1); IPR042185(Serpin superfamily, domain 2)
	BSUD.12328.1.p1	Secreted	SecretomeP	NA	0.959	NA	0
	BSUD.12331.1.p1	Membrane	SignalP	SP	0.999733	CS pos: 20-21. Pr: 0.9797	1
	BSUD.1233.1.p1	Secreted	SignalP	SP	0.999791	CS pos: 19-20. Pr: 0.9747	0	IPR002502(N-acetylmuramoyl-L-alanine amidase domain); IPR006619(Peptidoglycan recognition protein family domain, metazoa/bacteria); IPR015510(Peptidoglycan recognition protein); IPR017331(Peptidoglycan recognition protein, PGRP-S); IPR036505(N-acetylmuramoyl-L-alanine amidase/PGRP domain superfamily)
	BSUD.12335.1.p1	Secreted	SignalP	SP	0.965664	CS pos: 31-32. Pr: 0.9111	0	IPR001599(Alpha-2-macroglobulin); IPR002890(Macroglobulin domain); IPR008930(Terpenoid cyclases/protein prenyltransferase alpha-alpha toroid); IPR011625(Alpha-2-macroglobulin, bait region domain); IPR011626(Alpha-macroglobulin-like, TED domain); IPR013783(Immunoglobulin-like fold); IPR014756(Immunoglobulin E-set); IPR019742(Alpha-2-macroglobulin, conserved site); IPR041555(Macroglobulin domain MG…
	BSUD.12335.2.p1	Secreted	SignalP	SP	0.999704	CS pos: 16-17. Pr: 0.9752	0	IPR001599(Alpha-2-macroglobulin); IPR002890(Macroglobulin domain); IPR008930(Terpenoid cyclases/protein prenyltransferase alpha-alpha toroid); IPR011625(Alpha-2-macroglobulin, bait region domain); IPR011626(Alpha-macroglobulin-like, TED domain); IPR013783(Immunoglobulin-like fold); IPR014756(Immunoglobulin E-set); IPR019742(Alpha-2-macroglobulin, conserved site); IPR041555(Macroglobulin domain MG…
	BSUD.1234.1.p1	Secreted	SignalP	SP	0.999532	CS pos: 31-32. Pr: 0.9726	0	IPR002502(N-acetylmuramoyl-L-alanine amidase domain); IPR006619(Peptidoglycan recognition protein family domain, metazoa/bacteria); IPR015510(Peptidoglycan recognition protein); IPR017331(Peptidoglycan recognition protein, PGRP-S); IPR036505(N-acetylmuramoyl-L-alanine amidase/PGRP domain superfamily)
	BSUD.1235.1.p1	Secreted	SignalP	SP	0.999656	CS pos: 19-20. Pr: 0.7073	0	IPR002502(N-acetylmuramoyl-L-alanine amidase domain); IPR006619(Peptidoglycan recognition protein family domain, metazoa/bacteria); IPR015510(Peptidoglycan recognition protein); IPR017331(Peptidoglycan recognition protein, PGRP-S); IPR036505(N-acetylmuramoyl-L-alanine amidase/PGRP domain superfamily)
	BSUD.1236.1.p1	Secreted	SignalP	SP	0.999758	CS pos: 19-20. Pr: 0.9758	0	IPR002502(N-acetylmuramoyl-L-alanine amidase domain); IPR006619(Peptidoglycan recognition protein family domain, metazoa/bacteria); IPR015510(Peptidoglycan recognition protein); IPR036505(N-acetylmuramoyl-L-alanine amidase/PGRP domain superfamily)
	BSUD.1236.3.p1	Secreted	SignalP	SP	0.999758	CS pos: 19-20. Pr: 0.9758	0	IPR002502(N-acetylmuramoyl-L-alanine amidase domain); IPR006619(Peptidoglycan recognition protein family domain, metazoa/bacteria); IPR015510(Peptidoglycan recognition protein); IPR017331(Peptidoglycan recognition protein, PGRP-S); IPR036505(N-acetylmuramoyl-L-alanine amidase/PGRP domain superfamily)
	BSUD.12366.1.p1	Secreted	SignalP	SP	0.999694	CS pos: 32-33. Pr: 0.9688	0	IPR000668(Peptidase C1A, papain C-terminal); IPR001212(Somatomedin B domain); IPR025660(Cysteine peptidase, histidine active site); IPR025661(Cysteine peptidase, asparagine active site); IPR038765(Papain-like cysteine peptidase superfamily)
	BSUD.12366.2.p1	Secreted	SignalP	SP	0.999694	CS pos: 32-33. Pr: 0.9688	0	IPR000668(Peptidase C1A, papain C-terminal); IPR001212(Somatomedin B domain); IPR025660(Cysteine peptidase, histidine active site); IPR025661(Cysteine peptidase, asparagine active site); IPR038765(Papain-like cysteine peptidase superfamily)
	BSUD.12366.3.p1	Secreted	SignalP	SP	0.999694	CS pos: 32-33. Pr: 0.9688	0	IPR000668(Peptidase C1A, papain C-terminal); IPR001212(Somatomedin B domain); IPR025660(Cysteine peptidase, histidine active site); IPR025661(Cysteine peptidase, asparagine active site); IPR038765(Papain-like cysteine peptidase superfamily)
	BSUD.12366.4.p1	Secreted	SignalP	SP	0.999694	CS pos: 32-33. Pr: 0.9688	0	IPR000668(Peptidase C1A, papain C-terminal); IPR001212(Somatomedin B domain); IPR025660(Cysteine peptidase, histidine active site); IPR025661(Cysteine peptidase, asparagine active site); IPR038765(Papain-like cysteine peptidase superfamily)
	BSUD.12366.5.p1	Secreted	SignalP	SP	0.999694	CS pos: 32-33. Pr: 0.9688	0	IPR000668(Peptidase C1A, papain C-terminal); IPR001212(Somatomedin B domain); IPR025660(Cysteine peptidase, histidine active site); IPR025661(Cysteine peptidase, asparagine active site); IPR038765(Papain-like cysteine peptidase superfamily)
	BSUD.12371.2.p1	Secreted	SignalP	SP	0.970331	CS pos: 32-33. Pr: 0.9072	0	IPR002227(Tyrosinase copper-binding domain); IPR008922(Di-copper centre-containing domain superfamily); IPR015559(Tyrosinase-like)
	BSUD.12375.2.p1	Membrane	SignalP	SP	0.987584	CS pos: 18-19. Pr: 0.7511	7	IPR000203(GPS motif); IPR000832(GPCR, family 2, secretin-like); IPR001879(GPCR, family 2, extracellular hormone receptor domain); IPR008077(GPCR, family 2, brain-specific angiogenesis inhibitor); IPR017981(GPCR, family 2-like); IPR032471(GAIN domain, N-terminal); IPR036445(GPCR family 2, extracellular hormone receptor domain superfamily); IPR046338(GAIN domain superfamily)
	BSUD.12377.1.p1	Membrane	SignalP	SP	0.999755	CS pos: 20-21. Pr: 0.9770	1	IPR001304(C-type lectin-like); IPR001507(Zona pellucida domain); IPR016186(C-type lectin-like/link domain superfamily); IPR016187(C-type lectin fold)
	BSUD.12377.2.p1	Membrane	SignalP	SP	0.999751	CS pos: 20-21. Pr: 0.9770	1	IPR001304(C-type lectin-like); IPR001507(Zona pellucida domain); IPR016186(C-type lectin-like/link domain superfamily); IPR016187(C-type lectin fold)
	BSUD.12377.3.p1	Membrane	SignalP	SP	0.999755	CS pos: 20-21. Pr: 0.9770	1	IPR001304(C-type lectin-like); IPR001507(Zona pellucida domain); IPR016186(C-type lectin-like/link domain superfamily); IPR016187(C-type lectin fold)
	BSUD.12384.1.p1	Secreted	SignalP	SP	0.999757	CS pos: 18-19. Pr: 0.9750	0
	BSUD.12384.2.p1	Secreted	SignalP	SP	0.999757	CS pos: 18-19. Pr: 0.9750	0
	BSUD.12390.1.p1	Secreted	SignalP	SP	0.999733	CS pos: 26-27. Pr: 0.9802	0	IPR002861(Reeler domain); IPR042307(Reeler domain superfamily)
	BSUD.12390.2.p1	Secreted	SignalP	SP	0.999744	CS pos: 19-20. Pr: 0.9819	0	IPR002861(Reeler domain); IPR042307(Reeler domain superfamily)
	BSUD.12392.1.p1	Secreted	SignalP	SP	0.999688	CS pos: 15-16. Pr: 0.9352	0	IPR003886(NIDO domain)
	BSUD.12392.2.p1	Secreted	SignalP	SP	0.999688	CS pos: 15-16. Pr: 0.9352	0	IPR003886(NIDO domain)
	BSUD.12392.3.p1	Secreted	SignalP	SP	0.999688	CS pos: 15-16. Pr: 0.9352	0	IPR003886(NIDO domain)
	BSUD.12392.4.p1	Secreted	SignalP	SP	0.999688	CS pos: 15-16. Pr: 0.9352	0	IPR003886(NIDO domain)
	BSUD.12393.1.p1	Secreted	SignalP	SP	0.999637	CS pos: 24-25. Pr: 0.4482	0	IPR003886(NIDO domain)
	BSUD.12393.2.p1	Secreted	SignalP	SP	0.999637	CS pos: 24-25. Pr: 0.4482	0	IPR003886(NIDO domain)
	BSUD.12394.1.p1	Secreted	SignalP	SP	0.99974	CS pos: 19-20. Pr: 0.9777	0	IPR002861(Reeler domain); IPR042307(Reeler domain superfamily)
	BSUD.12394.2.p1	Secreted	SignalP	SP	0.999744	CS pos: 19-20. Pr: 0.9777	0	IPR002861(Reeler domain); IPR042307(Reeler domain superfamily)
	BSUD.12395.1.p1	Membrane	SignalP	SP	0.999751	CS pos: 22-23. Pr: 0.9814	6	IPR002861(Reeler domain); IPR005018(DOMON domain); IPR006593(Cytochrome b561/ferric reductase transmembrane); IPR042307(Reeler domain superfamily)
	BSUD.12395.2.p1	Membrane	SignalP	SP	0.999751	CS pos: 22-23. Pr: 0.9814	6	IPR002861(Reeler domain); IPR005018(DOMON domain); IPR006593(Cytochrome b561/ferric reductase transmembrane); IPR042307(Reeler domain superfamily)
	BSUD.12397.1.p1	Mitochondrial Cytoplasmatic	TargetP	mTP	0.996369	CS pos: 29-30. VRY-GH. Pr: 0.8466	0	IPR002124(Cytochrome c oxidase, subunit Vb); IPR036972(Cytochrome c oxidase, subunit Vb superfamily)
	BSUD.12414.1.p1	Secreted	SignalP	SP	0.999762	CS pos: 17-18. Pr: 0.9752	0
	BSUD.12415.1.p1	Secreted	SignalP	SP	0.999728	CS pos: 15-16. Pr: 0.9807	0
	BSUD.12417.1.p1	Secreted	SignalP	SP	0.999802	CS pos: 24-25. Pr: 0.9630	0	IPR001304(C-type lectin-like); IPR003644(Na-Ca exchanger/integrin-beta4); IPR016186(C-type lectin-like/link domain superfamily); IPR016187(C-type lectin fold); IPR018378(C-type lectin, conserved site); IPR032825(FRAS1-related extracellular matrix protein 1); IPR038081(CalX-like domain superfamily); IPR039005(CSPG repeat); IPR045658(FRAS1-related extracellular matrix protein, N-terminal domain)
	BSUD.12464.1.p1	Mitochondrial Membrane	TargetP	mTP	0.95486	CS pos: 21-22. VSR-SQ. Pr: 0.4160	1	IPR004202(Cytochrome c oxidase subunit VIIc); IPR036636(Cytochrome c oxidase subunit VIIc superfamily)
	BSUD.12477.1.p1	Secreted	SignalP	SP	0.999773	CS pos: 17-18. Pr: 0.9495	0	IPR001304(C-type lectin-like); IPR016186(C-type lectin-like/link domain superfamily); IPR016187(C-type lectin fold)
	BSUD.12491.1.p1	Secreted	SecretomeP	NA	0.97	NA	0
	BSUD.12493.1.p1	Secreted	SignalP	SP	0.999574	CS pos: 19-20. Pr: 0.9728	0
	BSUD.12494.1.p1	Secreted	SignalP	SP	0.999826	CS pos: 25-26. Pr: 0.9772	0	IPR001148(Alpha carbonic anhydrase domain); IPR018338(Carbonic anhydrase, alpha-class, conserved site); IPR018343(Carbonic anhydrase, CA4); IPR023561(Carbonic anhydrase, alpha-class); IPR036398(Alpha carbonic anhydrase domain superfamily)
	BSUD.12494.2.p1	Secreted	SignalP	SP	0.999826	CS pos: 25-26. Pr: 0.9772	0	IPR001148(Alpha carbonic anhydrase domain); IPR018338(Carbonic anhydrase, alpha-class, conserved site); IPR018343(Carbonic anhydrase, CA4); IPR023561(Carbonic anhydrase, alpha-class); IPR036398(Alpha carbonic anhydrase domain superfamily)
	BSUD.12495.1.p1	Secreted	SignalP	SP	0.999718	CS pos: 26-27. Pr: 0.9752	0
	BSUD.12499.1.p1	Secreted	SignalP	SP	0.999761	CS pos: 19-20. Pr: 0.9782	0	IPR002181(Fibrinogen, alpha/beta/gamma chain, C-terminal globular domain); IPR013783(Immunoglobulin-like fold); IPR014716(Fibrinogen, alpha/beta/gamma chain, C-terminal globular, subdomain 1); IPR020837(Fibrinogen, conserved site); IPR036056(Fibrinogen-like, C-terminal)
	BSUD.1250.1.p1	Secreted	SignalP	SP	0.995036	CS pos: 32-33. Pr: 0.5891	0	IPR002502(N-acetylmuramoyl-L-alanine amidase domain); IPR006619(Peptidoglycan recognition protein family domain, metazoa/bacteria); IPR015510(Peptidoglycan recognition protein); IPR017331(Peptidoglycan recognition protein, PGRP-S); IPR036505(N-acetylmuramoyl-L-alanine amidase/PGRP domain superfamily)
	BSUD.12502.1.p1	Secreted	SignalP	SP	0.999578	CS pos: 21-22. Pr: 0.6141	0	IPR002181(Fibrinogen, alpha/beta/gamma chain, C-terminal globular domain); IPR013783(Immunoglobulin-like fold); IPR014716(Fibrinogen, alpha/beta/gamma chain, C-terminal globular, subdomain 1); IPR020837(Fibrinogen, conserved site); IPR036056(Fibrinogen-like, C-terminal)
	BSUD.1251.1.p1	Secreted	SignalP	SP	0.999758	CS pos: 19-20. Pr: 0.9758	0	IPR002502(N-acetylmuramoyl-L-alanine amidase domain); IPR006619(Peptidoglycan recognition protein family domain, metazoa/bacteria); IPR015510(Peptidoglycan recognition protein); IPR017331(Peptidoglycan recognition protein, PGRP-S); IPR036505(N-acetylmuramoyl-L-alanine amidase/PGRP domain superfamily)
	BSUD.12514.1.p1	Secreted	SignalP	SP	0.997846	CS pos: 34-35. Pr: 0.9265	0	IPR001304(C-type lectin-like); IPR016186(C-type lectin-like/link domain superfamily); IPR016187(C-type lectin fold)
	BSUD.12514.2.p1	Secreted	SignalP	SP	0.997834	CS pos: 34-35. Pr: 0.9265	0	IPR001304(C-type lectin-like); IPR016186(C-type lectin-like/link domain superfamily); IPR016187(C-type lectin fold)
	BSUD.12522.1.p1	Secreted	SignalP	SP	0.999739	CS pos: 17-18. Pr: 0.9822	0	IPR001952(Alkaline phosphatase); IPR017850(Alkaline-phosphatase-like, core domain superfamily); IPR018299(Alkaline phosphatase, active site)
	BSUD.1253.1.p1	Secreted	SignalP	SP	0.999738	CS pos: 17-18. Pr: 0.9752	0	IPR002502(N-acetylmuramoyl-L-alanine amidase domain); IPR006619(Peptidoglycan recognition protein family domain, metazoa/bacteria); IPR015510(Peptidoglycan recognition protein); IPR017331(Peptidoglycan recognition protein, PGRP-S); IPR036505(N-acetylmuramoyl-L-alanine amidase/PGRP domain superfamily)
	BSUD.12541.1.p1	Membrane	SignalP	SP	0.999679	CS pos: 29-30. Pr: 0.9849	1	IPR002035(von Willebrand factor, type A); IPR036465(von Willebrand factor A-like domain superfamily)
	BSUD.1254.1.p1	Secreted	SignalP	SP	0.999642	CS pos: 27-28. Pr: 0.9749	0
	BSUD.12542.1.p1	Secreted	SignalP	SP	0.999632	CS pos: 25-26. Pr: 0.9759	0
	BSUD.12542.2.p1	Secreted	SignalP	SP	0.99963	CS pos: 25-26. Pr: 0.9758	0
	BSUD.12542.3.p1	Secreted	SignalP	SP	0.999632	CS pos: 25-26. Pr: 0.9759	0
	BSUD.12552.1.p1	Secreted	SignalP	SP	0.956747	CS pos: 23-24. Pr: 0.4936	0	IPR001073(C1q domain); IPR008983(Tumour necrosis factor-like domain superfamily)
	BSUD.12556.1.p1	Secreted	SignalP	SP	0.984071	CS pos: 31-32. Pr: 0.8613	0
	BSUD.12557.1.p1	Membrane	SignalP	SP	0.987643	CS pos: 24-25. Pr: 0.9480	1	IPR002126(Cadherin-like); IPR015919(Cadherin-like superfamily); IPR020894(Cadherin conserved site); IPR039808(Cadherin)
	BSUD.1256.1.p1	Secreted	SignalP	SP	0.999738	CS pos: 17-18. Pr: 0.9752	0	IPR002502(N-acetylmuramoyl-L-alanine amidase domain); IPR006619(Peptidoglycan recognition protein family domain, metazoa/bacteria); IPR015510(Peptidoglycan recognition protein); IPR017331(Peptidoglycan recognition protein, PGRP-S); IPR036505(N-acetylmuramoyl-L-alanine amidase/PGRP domain superfamily)
	BSUD.12583.1.p1	Secreted	SignalP	SP	0.999714	CS pos: 18-19. Pr: 0.9751	0	IPR001283(Cysteine-rich secretory protein-related); IPR003582(ShKT domain); IPR014044(CAP domain); IPR035940(CAP superfamily)
	BSUD.12595.1.p1	Secreted	SignalP	SP	0.999663	CS pos: 20-21. Pr: 0.9478	0	IPR001283(Cysteine-rich secretory protein-related); IPR003582(ShKT domain); IPR014044(CAP domain); IPR035940(CAP superfamily)
	BSUD.12596.1.p1	Secreted	SignalP	SP	0.999693	CS pos: 20-21. Pr: 0.9839	0	IPR001283(Cysteine-rich secretory protein-related); IPR003582(ShKT domain); IPR014044(CAP domain); IPR035940(CAP superfamily)
	BSUD.12597.1.p1	Secreted	SignalP	SP	0.999735	CS pos: 20-21. Pr: 0.9787	0	IPR001283(Cysteine-rich secretory protein-related); IPR003582(ShKT domain); IPR014044(CAP domain); IPR035940(CAP superfamily)
	BSUD.12599.1.p1	Membrane	SignalP	SP	0.999721	CS pos: 23-24. Pr: 0.9720	1
	BSUD.12603.1.p1	Secreted	SignalP	SP	1.00002	CS pos: 27-28. Pr: 0.9567	0	IPR040311(Coiled-coil domain-containing protein 3)
	BSUD.12603.2.p1	Secreted	SignalP	SP	1.00002	CS pos: 27-28. Pr: 0.9567	0	IPR040311(Coiled-coil domain-containing protein 3)
	BSUD.12609.1.p1	Secreted	SignalP	SP	0.998933	CS pos: 32-33. Pr: 0.9715	0	IPR006598(Glycosyl transferase CAP10 domain)
	BSUD.12613.1.p1	Membrane	SignalP	SP	0.999799	CS pos: 23-24. Pr: 0.9754	1	IPR001611(Leucine-rich repeat); IPR003591(Leucine-rich repeat, typical subtype); IPR032675(Leucine-rich repeat domain superfamily)
	BSUD.12613.2.p1	Membrane	SignalP	SP	0.999786	CS pos: 23-24. Pr: 0.9753	1	IPR001611(Leucine-rich repeat); IPR003591(Leucine-rich repeat, typical subtype); IPR032675(Leucine-rich repeat domain superfamily)
	BSUD.12613.3.p1	Membrane	SignalP	SP	0.999786	CS pos: 23-24. Pr: 0.9753	1	IPR001611(Leucine-rich repeat); IPR003591(Leucine-rich repeat, typical subtype); IPR032675(Leucine-rich repeat domain superfamily)
	BSUD.12613.4.p1	Membrane	SignalP	SP	0.999786	CS pos: 23-24. Pr: 0.9753	1	IPR001611(Leucine-rich repeat); IPR003591(Leucine-rich repeat, typical subtype); IPR032675(Leucine-rich repeat domain superfamily)
	BSUD.12630.1.p1	Secreted	SignalP	SP	0.99295	CS pos: 29-30. Pr: 0.6352	0	IPR000742(EGF-like domain); IPR003306(WIF domain); IPR013111(EGF-like domain, extracellular); IPR013309(Wnt inhibitory factor (WIF)-1); IPR038677(WIF domain superfamily)
	BSUD.12638.1.p1	Secreted	SignalP	SP	0.999758	CS pos: 24-25. Pr: 0.9819	0	IPR002018(Carboxylesterase, type B); IPR019826(Carboxylesterase type B, active site); IPR029058(Alpha/Beta hydrolase fold)
	BSUD.1264.1.p1	Secreted	SignalP	SP	0.999762	CS pos: 29-30. Pr: 0.9775	0	IPR001148(Alpha carbonic anhydrase domain); IPR018338(Carbonic anhydrase, alpha-class, conserved site); IPR018431(Carbonic anhydrase, CA14); IPR023561(Carbonic anhydrase, alpha-class); IPR036398(Alpha carbonic anhydrase domain superfamily)
	BSUD.1264.2.p1	Secreted	SignalP	SP	0.999755	CS pos: 29-30. Pr: 0.9774	0	IPR001148(Alpha carbonic anhydrase domain); IPR018338(Carbonic anhydrase, alpha-class, conserved site); IPR018431(Carbonic anhydrase, CA14); IPR023561(Carbonic anhydrase, alpha-class); IPR036398(Alpha carbonic anhydrase domain superfamily)
	BSUD.1264.3.p1	Secreted	SignalP	SP	0.999755	CS pos: 29-30. Pr: 0.9774	0	IPR001148(Alpha carbonic anhydrase domain); IPR018338(Carbonic anhydrase, alpha-class, conserved site); IPR018431(Carbonic anhydrase, CA14); IPR023561(Carbonic anhydrase, alpha-class); IPR036398(Alpha carbonic anhydrase domain superfamily)
	BSUD.1264.4.p1	Secreted	SignalP	SP	0.999755	CS pos: 29-30. Pr: 0.9774	0	IPR001148(Alpha carbonic anhydrase domain); IPR018338(Carbonic anhydrase, alpha-class, conserved site); IPR018431(Carbonic anhydrase, CA14); IPR023561(Carbonic anhydrase, alpha-class); IPR036398(Alpha carbonic anhydrase domain superfamily)
	BSUD.12651.1.p1	Secreted	SignalP	SP	0.997905	CS pos: 25-26. Pr: 0.9133	0	IPR000971(Globin); IPR009050(Globin-like superfamily); IPR012292(Globin/Protoglobin); IPR044399(Myoglobin-like, M family globin domain)
	BSUD.1265.1.p1	Secreted	SignalP	SP	0.999764	CS pos: 26-27. Pr: 0.9761	0
	BSUD.1266.1.p1	Secreted	SignalP	SP	0.999736	CS pos: 16-17. Pr: 0.9770	0	IPR042979(von Willebrand factor C domain-containing protein 2-like)
	BSUD.12680.1.p1	Secreted	SignalP	SP	0.999738	CS pos: 17-18. Pr: 0.9517	0	IPR005181(Sialate O-acetylesterase domain); IPR036514(SGNH hydrolase superfamily); IPR039329(Sialate O-acetylesterase)
	BSUD.12681.1.p1	Secreted	SignalP	SP	0.999693	CS pos: 17-18. Pr: 0.9736	0	IPR005181(Sialate O-acetylesterase domain); IPR036514(SGNH hydrolase superfamily); IPR039329(Sialate O-acetylesterase)
	BSUD.12682.1.p1	Secreted	SignalP	SP	0.999629	CS pos: 17-18. Pr: 0.9630	0	IPR005181(Sialate O-acetylesterase domain); IPR036514(SGNH hydrolase superfamily); IPR039329(Sialate O-acetylesterase)
	BSUD.12683.1.p1	Secreted	SignalP	SP	0.999747	CS pos: 22-23. Pr: 0.9650	0	IPR005181(Sialate O-acetylesterase domain); IPR036514(SGNH hydrolase superfamily); IPR039329(Sialate O-acetylesterase)
	BSUD.12683.2.p1	Secreted	SignalP	SP	0.999736	CS pos: 22-23. Pr: 0.9652	0	IPR005181(Sialate O-acetylesterase domain); IPR036514(SGNH hydrolase superfamily); IPR039329(Sialate O-acetylesterase)
	BSUD.1269.1.p3	Secreted	SignalP	SP	0.995982	CS pos: 20-21. Pr: 0.9538	0	IPR042979(von Willebrand factor C domain-containing protein 2-like)
	BSUD.1269.2.p3	Secreted	SignalP	SP	0.995982	CS pos: 20-21. Pr: 0.9538	0	IPR042979(von Willebrand factor C domain-containing protein 2-like)
	BSUD.12693.1.p1	Secreted	SecretomeP	NA	0.959	NA	0	IPR016179(Insulin-like); IPR022353(Insulin, conserved site); IPR036438(Insulin-like superfamily)
	BSUD.12693.2.p1	Secreted	SignalP	SP	0.999757	CS pos: 25-26. Pr: 0.9807	0	IPR016179(Insulin-like); IPR016724(Insulin-related peptide); IPR022353(Insulin, conserved site); IPR036438(Insulin-like superfamily)
	BSUD.12693.3.p1	Secreted	SignalP	SP	0.999757	CS pos: 25-26. Pr: 0.9807	0	IPR016179(Insulin-like); IPR016724(Insulin-related peptide); IPR022353(Insulin, conserved site); IPR036438(Insulin-like superfamily)
	BSUD.12693.4.p1	Secreted	SignalP	SP	0.999757	CS pos: 25-26. Pr: 0.9807	0	IPR016179(Insulin-like); IPR016724(Insulin-related peptide); IPR022353(Insulin, conserved site); IPR036438(Insulin-like superfamily)
	BSUD.12693.5.p1	Secreted	SignalP	SP	0.999757	CS pos: 25-26. Pr: 0.9807	0	IPR016179(Insulin-like); IPR016724(Insulin-related peptide); IPR022353(Insulin, conserved site); IPR036438(Insulin-like superfamily)
	BSUD.12693.6.p1	Secreted	SignalP	SP	0.999769	CS pos: 25-26. Pr: 0.9807	0	IPR016179(Insulin-like); IPR016724(Insulin-related peptide); IPR022353(Insulin, conserved site); IPR036438(Insulin-like superfamily)
	BSUD.12693.7.p1	Secreted	SignalP	SP	0.999757	CS pos: 25-26. Pr: 0.9807	0	IPR016179(Insulin-like); IPR016724(Insulin-related peptide); IPR022353(Insulin, conserved site); IPR036438(Insulin-like superfamily)
	BSUD.12694.1.p2	Secreted	SecretomeP	NA	0.95	NA	0
	BSUD.12711.1.p1	Membrane	SignalP	SP	0.99974	CS pos: 23-24. Pr: 0.9718	1	IPR001611(Leucine-rich repeat); IPR003591(Leucine-rich repeat, typical subtype); IPR032675(Leucine-rich repeat domain superfamily)
	BSUD.1271.1.p2	Secreted	SignalP	SP	0.999429	CS pos: 36-37. Pr: 0.9555	0
	BSUD.12712.1.p1	Secreted	SignalP	SP	0.999768	CS pos: 26-27. Pr: 0.9766	0
	BSUD.12717.1.p1	Membrane	SignalP	SP	0.999764	CS pos: 28-29. Pr: 0.9657	1
	BSUD.12726.1.p1	Membrane	SignalP	SP	0.999753	CS pos: 21-22. Pr: 0.9813	6	IPR005821(Ion transport domain); IPR027359(Voltage-dependent channel domain superfamily); IPR043203(Voltage-gated cation channel calcium and sodium)
	BSUD.12734.1.p1	Secreted	SignalP	SP	0.999586	CS pos: 17-18. Pr: 0.5437	0	IPR001519(Ferritin); IPR008331(Ferritin/DPS protein domain); IPR009040(Ferritin-like diiron domain); IPR009078(Ferritin-like superfamily); IPR012347(Ferritin-like)
	BSUD.12738.1.p1	Membrane	SignalP	SP	0.996786	CS pos: 31-32. Pr: 0.9638	1	IPR000601(PKD domain); IPR006581(VPS10); IPR013783(Immunoglobulin-like fold); IPR022409(PKD/Chitinase domain); IPR031777(Sortilin, C-terminal); IPR031778(Sortilin, N-terminal); IPR035986(PKD domain superfamily)
	BSUD.12742.1.p1	Secreted	SignalP	SP	0.99977	CS pos: 18-19. Pr: 0.9771	0	IPR001519(Ferritin); IPR008331(Ferritin/DPS protein domain); IPR009040(Ferritin-like diiron domain); IPR009078(Ferritin-like superfamily); IPR012347(Ferritin-like); IPR014034(Ferritin, conserved site)
	BSUD.12765.1.p1	Secreted	SignalP	SP	0.999751	CS pos: 23-24. Pr: 0.9738	0	IPR002544(FMRFamide-related peptide-like)
	BSUD.12765.2.p1	Secreted	SignalP	SP	0.999763	CS pos: 23-24. Pr: 0.9746	0	IPR002544(FMRFamide-related peptide-like); IPR011049(Serralysin-like metalloprotease, C-terminal)
	BSUD.12766.1.p1	Secreted	SignalP	SP	0.999792	CS pos: 19-20. Pr: 0.9742	0	IPR008037(Pacifastin domain)
	BSUD.12773.1.p1	Secreted	SignalP	SP	0.999753	CS pos: 25-26. Pr: 0.9790	0	IPR000152(EGF-type aspartate/asparagine hydroxylation site); IPR000742(EGF-like domain); IPR000859(CUB domain); IPR001506(Peptidase M12A); IPR001881(EGF-like calcium-binding domain); IPR006026(Peptidase, metallopeptidase); IPR015446(Bone morphogenetic protein 1/tolloid-like protein); IPR018097(EGF-like calcium-binding, conserved site); IPR024079(Metallopeptidase, catalytic domain superfamily); IP…
	BSUD.12774.1.p1	Membrane	SignalP	SP	0.999779	CS pos: 20-21. Pr: 0.9817	9	IPR004240(Nonaspanin (TM9SF))
	BSUD.12781.1.p2	Secreted	SecretomeP	NA	0.956	NA	0
	BSUD.12782.1.p1	Membrane	SignalP	SP	0.990872	CS pos: 24-25. Pr: 0.8996	1	IPR008428(Chondroitin N-acetylgalactosaminyltransferase); IPR029044(Nucleotide-diphospho-sugar transferases)
	BSUD.12788.1.p1	Secreted	SignalP	SP	0.999704	CS pos: 16-17. Pr: 0.9745	0	IPR005123(Oxoglutarate/iron-dependent dioxygenase); IPR006620(Prolyl 4-hydroxylase, alpha subunit); IPR011990(Tetratricopeptide-like helical domain superfamily); IPR013105(Tetratricopeptide repeat 2); IPR013547(Prolyl 4-hydroxylase alpha-subunit, N-terminal); IPR019734(Tetratricopeptide repeat); IPR044862(Prolyl 4-hydroxylase alpha subunit, Fe(2+) 2OG dioxygenase domain); IPR045054(Prolyl 4-hydro…
	BSUD.12788.2.p1	Secreted	SignalP	SP	0.999704	CS pos: 16-17. Pr: 0.9745	0	IPR005123(Oxoglutarate/iron-dependent dioxygenase); IPR006620(Prolyl 4-hydroxylase, alpha subunit); IPR011990(Tetratricopeptide-like helical domain superfamily); IPR013105(Tetratricopeptide repeat 2); IPR013547(Prolyl 4-hydroxylase alpha-subunit, N-terminal); IPR019734(Tetratricopeptide repeat); IPR044862(Prolyl 4-hydroxylase alpha subunit, Fe(2+) 2OG dioxygenase domain); IPR045054(Prolyl 4-hydro…
	BSUD.12788.3.p1	Secreted	SignalP	SP	0.999702	CS pos: 16-17. Pr: 0.9745	0	IPR005123(Oxoglutarate/iron-dependent dioxygenase); IPR006620(Prolyl 4-hydroxylase, alpha subunit); IPR011990(Tetratricopeptide-like helical domain superfamily); IPR013105(Tetratricopeptide repeat 2); IPR013547(Prolyl 4-hydroxylase alpha-subunit, N-terminal); IPR019734(Tetratricopeptide repeat); IPR044862(Prolyl 4-hydroxylase alpha subunit, Fe(2+) 2OG dioxygenase domain); IPR045054(Prolyl 4-hydro…
	BSUD.12788.4.p1	Secreted	SignalP	SP	0.999704	CS pos: 16-17. Pr: 0.9745	0	IPR005123(Oxoglutarate/iron-dependent dioxygenase); IPR006620(Prolyl 4-hydroxylase, alpha subunit); IPR011990(Tetratricopeptide-like helical domain superfamily); IPR013547(Prolyl 4-hydroxylase alpha-subunit, N-terminal); IPR019734(Tetratricopeptide repeat); IPR044862(Prolyl 4-hydroxylase alpha subunit, Fe(2+) 2OG dioxygenase domain); IPR045054(Prolyl 4-hydroxylase)
	BSUD.12788.5.p1	Secreted	SignalP	SP	0.999704	CS pos: 16-17. Pr: 0.9745	0	IPR005123(Oxoglutarate/iron-dependent dioxygenase); IPR006620(Prolyl 4-hydroxylase, alpha subunit); IPR011990(Tetratricopeptide-like helical domain superfamily); IPR013547(Prolyl 4-hydroxylase alpha-subunit, N-terminal); IPR019734(Tetratricopeptide repeat); IPR044862(Prolyl 4-hydroxylase alpha subunit, Fe(2+) 2OG dioxygenase domain); IPR045054(Prolyl 4-hydroxylase)
	BSUD.12788.6.p1	Secreted	SignalP	SP	0.999704	CS pos: 16-17. Pr: 0.9745	0	IPR005123(Oxoglutarate/iron-dependent dioxygenase); IPR006620(Prolyl 4-hydroxylase, alpha subunit); IPR011990(Tetratricopeptide-like helical domain superfamily); IPR013105(Tetratricopeptide repeat 2); IPR013547(Prolyl 4-hydroxylase alpha-subunit, N-terminal); IPR019734(Tetratricopeptide repeat); IPR044862(Prolyl 4-hydroxylase alpha subunit, Fe(2+) 2OG dioxygenase domain); IPR045054(Prolyl 4-hydro…
	BSUD.12800.1.p1	Secreted	SignalP	SP	0.99975	CS pos: 19-20. Pr: 0.9796	0	IPR001304(C-type lectin-like); IPR016186(C-type lectin-like/link domain superfamily); IPR016187(C-type lectin fold); IPR018378(C-type lectin, conserved site)
	BSUD.12811.1.p1	Secreted	SignalP	SP	0.999749	CS pos: 17-18. Pr: 0.9821	0	IPR001952(Alkaline phosphatase); IPR017850(Alkaline-phosphatase-like, core domain superfamily); IPR018299(Alkaline phosphatase, active site)
	BSUD.12813.1.p1	Secreted	SignalP	SP	0.999691	CS pos: 31-32. Pr: 0.9708	0
	BSUD.12823.1.p1	Secreted	SignalP	SP	0.999704	CS pos: 21-22. Pr: 0.9811	0	IPR001007(VWFC domain)
	BSUD.12826.1.p1	Secreted	SignalP	SP	0.999667	CS pos: 23-24. Pr: 0.9654	0	IPR013783(Immunoglobulin-like fold)
	BSUD.12831.1.p1	Secreted	SignalP	SP	0.997372	CS pos: 24-25. Pr: 0.9117	0	IPR001223(Glycoside hydrolase family 18, catalytic domain); IPR001579(Glycosyl hydrolases family 18 (GH18) active site); IPR011583(Chitinase II); IPR017853(Glycoside hydrolase superfamily); IPR029070(Chitinase insertion domain superfamily)
	BSUD.12841.1.p1	Secreted	SignalP	SP	0.997372	CS pos: 24-25. Pr: 0.9117	0	IPR001223(Glycoside hydrolase family 18, catalytic domain); IPR001579(Glycosyl hydrolases family 18 (GH18) active site); IPR011583(Chitinase II); IPR017853(Glycoside hydrolase superfamily); IPR018126(Small acid-soluble spore protein, alpha/beta-type, conserved site); IPR029070(Chitinase insertion domain superfamily)
	BSUD.12849.1.p1	Membrane	SignalP	SP	0.999498	CS pos: 28-29. Pr: 0.9628	1
	BSUD.12861.1.p1	Secreted	SignalP	SP	0.972428	CS pos: 26-27. Pr: 0.7940	0
	BSUD.12867.1.p1	Membrane	SignalP	SP	0.999758	CS pos: 20-21. Pr: 0.9779	1	IPR009038(GOLD domain); IPR015720(Transmembrane emp24 domain-containing protein); IPR036598(GOLD domain superfamily)
	BSUD.12867.2.p1	Membrane	SignalP	SP	0.999758	CS pos: 20-21. Pr: 0.9779	1	IPR009038(GOLD domain); IPR015720(Transmembrane emp24 domain-containing protein); IPR036598(GOLD domain superfamily)
	BSUD.12881.1.p1	Secreted	SignalP	SP	0.99973	CS pos: 17-18. Pr: 0.9843	0
	BSUD.1288.1.p1	Secreted	SignalP	SP	0.999447	CS pos: 25-26. Pr: 0.9757	0	IPR000971(Globin); IPR009050(Globin-like superfamily); IPR012292(Globin/Protoglobin); IPR044399(Myoglobin-like, M family globin domain)
	BSUD.12884.1.p1	Secreted	SignalP	SP	0.999609	CS pos: 22-23. Pr: 0.9593	0	IPR001304(C-type lectin-like); IPR016186(C-type lectin-like/link domain superfamily); IPR016187(C-type lectin fold)
	BSUD.12885.1.p1	Secreted	SignalP	SP	0.999627	CS pos: 22-23. Pr: 0.9713	0	IPR001304(C-type lectin-like); IPR016186(C-type lectin-like/link domain superfamily); IPR016187(C-type lectin fold)
	BSUD.12886.1.p1	Secreted	SignalP	SP	0.999789	CS pos: 22-23. Pr: 0.9738	0	IPR001304(C-type lectin-like); IPR016186(C-type lectin-like/link domain superfamily); IPR016187(C-type lectin fold)
	BSUD.12887.1.p2	Secreted	SignalP	SP	0.999781	CS pos: 26-27. Pr: 0.9748	0	IPR001304(C-type lectin-like); IPR016186(C-type lectin-like/link domain superfamily); IPR016187(C-type lectin fold)
	BSUD.12888.1.p1	Secreted	SignalP	SP	0.999765	CS pos: 22-23. Pr: 0.9700	0	IPR001304(C-type lectin-like); IPR016186(C-type lectin-like/link domain superfamily); IPR016187(C-type lectin fold)
	BSUD.12888.2.p1	Secreted	SignalP	SP	0.999765	CS pos: 22-23. Pr: 0.9700	0	IPR001304(C-type lectin-like); IPR016186(C-type lectin-like/link domain superfamily); IPR016187(C-type lectin fold)
	BSUD.12889.1.p1	Secreted	SignalP	SP	0.999744	CS pos: 21-22. Pr: 0.9739	0	IPR001304(C-type lectin-like); IPR016186(C-type lectin-like/link domain superfamily); IPR016187(C-type lectin fold)
	BSUD.12894.2.p1	Secreted	SignalP	SP	0.980903	CS pos: 26-27. Pr: 0.8778	0	IPR001304(C-type lectin-like); IPR016186(C-type lectin-like/link domain superfamily); IPR016187(C-type lectin fold)
	BSUD.12896.1.p1	Membrane	SignalP	SP	0.993584	CS pos: 26-27. Pr: 0.9000	1	IPR001304(C-type lectin-like); IPR003961(Fibronectin type III); IPR013783(Immunoglobulin-like fold); IPR016186(C-type lectin-like/link domain superfamily); IPR016187(C-type lectin fold); IPR036116(Fibronectin type III superfamily)
	BSUD.12897.1.p1	Secreted	SignalP	SP	0.999762	CS pos: 17-18. Pr: 0.9753	0	IPR026645(Dermatopontin family)
	BSUD.12901.1.p1	Secreted	SignalP	SP	0.999699	CS pos: 26-27. Pr: 0.9637	0	IPR001304(C-type lectin-like); IPR003961(Fibronectin type III); IPR013783(Immunoglobulin-like fold); IPR016186(C-type lectin-like/link domain superfamily); IPR016187(C-type lectin fold); IPR036116(Fibronectin type III superfamily)
	BSUD.12901.2.p1	Secreted	SignalP	SP	0.999699	CS pos: 26-27. Pr: 0.9637	0	IPR001304(C-type lectin-like); IPR016186(C-type lectin-like/link domain superfamily); IPR016187(C-type lectin fold)
	BSUD.12901.3.p1	Secreted	SignalP	SP	0.999699	CS pos: 26-27. Pr: 0.9637	0	IPR001304(C-type lectin-like); IPR003961(Fibronectin type III); IPR013783(Immunoglobulin-like fold); IPR016186(C-type lectin-like/link domain superfamily); IPR016187(C-type lectin fold); IPR036116(Fibronectin type III superfamily)
	BSUD.12901.4.p1	Secreted	SignalP	SP	0.999699	CS pos: 26-27. Pr: 0.9637	0	IPR001304(C-type lectin-like); IPR016186(C-type lectin-like/link domain superfamily); IPR016187(C-type lectin fold)
	BSUD.12902.1.p1	Membrane	SignalP	SP	0.992994	CS pos: 26-27. Pr: 0.7739	1	IPR001304(C-type lectin-like); IPR003961(Fibronectin type III); IPR013783(Immunoglobulin-like fold); IPR016186(C-type lectin-like/link domain superfamily); IPR016187(C-type lectin fold); IPR036116(Fibronectin type III superfamily)
	BSUD.12904.1.p1	Secreted	SignalP	SP	0.999779	CS pos: 19-20. Pr: 0.9791	0	IPR026645(Dermatopontin family)
	BSUD.12909.1.p1	Membrane	SignalP	SP	0.999766	CS pos: 21-22. Pr: 0.9793	1	IPR001304(C-type lectin-like); IPR003961(Fibronectin type III); IPR007110(Immunoglobulin-like domain); IPR013783(Immunoglobulin-like fold); IPR016186(C-type lectin-like/link domain superfamily); IPR016187(C-type lectin fold); IPR036116(Fibronectin type III superfamily)
	BSUD.12909.2.p1	Membrane	SignalP	SP	0.999766	CS pos: 21-22. Pr: 0.9793	1	IPR001304(C-type lectin-like); IPR003961(Fibronectin type III); IPR007110(Immunoglobulin-like domain); IPR013783(Immunoglobulin-like fold); IPR016186(C-type lectin-like/link domain superfamily); IPR016187(C-type lectin fold); IPR036116(Fibronectin type III superfamily)
	BSUD.12947.1.p1	Secreted	SignalP	SP	0.999675	CS pos: 19-20. Pr: 0.9771	0
	BSUD.12950.1.p1	Secreted	SignalP	SP	0.999766	CS pos: 20-21. Pr: 0.8905	0	IPR002048(EF-hand domain); IPR011992(EF-hand domain pair); IPR018247(EF-Hand 1, calcium-binding site)
	BSUD.12969.1.p1	Membrane	SignalP	SP	0.996305	CS pos: 21-22. Pr: 0.9476	1	IPR000719(Protein kinase domain); IPR001245(Serine-threonine/tyrosine-protein kinase, catalytic domain); IPR003306(WIF domain); IPR008266(Tyrosine-protein kinase, active site); IPR011009(Protein kinase-like domain superfamily); IPR038677(WIF domain superfamily)
	BSUD.12987.1.p1	Mitochondrial Cytoplasmatic	TargetP	mTP	0.989817	CS pos: 41-42. RNY-AS. Pr: 0.9096	0	IPR001100(Pyridine nucleotide-disulphide oxidoreductase, class I); IPR004099(Pyridine nucleotide-disulphide oxidoreductase, dimerisation domain); IPR006258(Dihydrolipoamide dehydrogenase); IPR012999(Pyridine nucleotide-disulphide oxidoreductase, class I, active site); IPR016156(FAD/NAD-linked reductase, dimerisation domain superfamily); IPR023753(FAD/NAD(P)-binding domain); IPR036188(FAD/NAD(P)-b…
	BSUD.13008.2.p1	Membrane	SignalP	SP	0.999779	CS pos: 30-31. Pr: 0.9780	1	IPR001128(Cytochrome P450); IPR002401(Cytochrome P450, E-class, group I); IPR017972(Cytochrome P450, conserved site); IPR036396(Cytochrome P450 superfamily)
	BSUD.13008.3.p1	Membrane	SignalP	SP	0.999779	CS pos: 30-31. Pr: 0.9780	1	IPR001128(Cytochrome P450); IPR002401(Cytochrome P450, E-class, group I); IPR017972(Cytochrome P450, conserved site); IPR036396(Cytochrome P450 superfamily)
	BSUD.13020.1.p1	Secreted	SignalP	SP	0.999703	CS pos: 17-18. Pr: 0.9800	0	IPR000782(FAS1 domain); IPR036378(FAS1 domain superfamily)
	BSUD.13021.1.p1	Secreted	SignalP	SP	0.99962	CS pos: 18-19. Pr: 0.9647	0	IPR000782(FAS1 domain); IPR036378(FAS1 domain superfamily)
	BSUD.13022.1.p1	Secreted	SignalP	SP	0.999763	CS pos: 17-18. Pr: 0.9807	0	IPR000782(FAS1 domain); IPR036378(FAS1 domain superfamily)
	BSUD.13024.1.p1	Secreted	SignalP	SP	0.999788	CS pos: 20-21. Pr: 0.9731	0	IPR001547(Glycoside hydrolase, family 5); IPR017853(Glycoside hydrolase superfamily)
	BSUD.13026.1.p1	Secreted	SignalP	SP	0.999536	CS pos: 22-23. Pr: 0.7794	0	IPR002227(Tyrosinase copper-binding domain); IPR008922(Di-copper centre-containing domain superfamily); IPR028999(Haemocyanin beta-sandwich domain); IPR036848(Haemocyanin C-terminal domain superfamily)
	BSUD.13030.1.p1	Secreted	SignalP	SP	0.999789	CS pos: 16-17. Pr: 0.9812	0	IPR006046(Alpha amylase); IPR006047(Glycosyl hydrolase, family 13, catalytic domain); IPR006048(Alpha-amylase/branching enzyme, C-terminal all beta); IPR013780(Glycosyl hydrolase, all-beta); IPR017853(Glycoside hydrolase superfamily); IPR031319(Alpha-amylase, C-terminal domain)
	BSUD.13031.1.p1	Secreted	SignalP	SP	0.999674	CS pos: 33-34. Pr: 0.9747	0	IPR006046(Alpha amylase); IPR006047(Glycosyl hydrolase, family 13, catalytic domain); IPR013780(Glycosyl hydrolase, all-beta); IPR017853(Glycoside hydrolase superfamily); IPR031319(Alpha-amylase, C-terminal domain)
	BSUD.13036.1.p1	Secreted	SignalP	SP	0.999695	CS pos: 17-18. Pr: 0.9673	0	IPR006047(Glycosyl hydrolase, family 13, catalytic domain); IPR013780(Glycosyl hydrolase, all-beta); IPR017853(Glycoside hydrolase superfamily); IPR045857(Oligo-1,6-glucosidase, domain 2)
	BSUD.13037.1.p1	Membrane	SignalP	SP	0.999709	CS pos: 21-22. Pr: 0.9668	3	IPR001320(Ionotropic glutamate receptor); IPR001508(Ionotropic glutamate receptor, metazoa); IPR001828(Receptor, ligand binding region); IPR019594(Ionotropic glutamate receptor, L-glutamate and glycine-binding domain); IPR028082(Periplasmic binding protein-like I)
	BSUD.13037.2.p1	Membrane	SignalP	SP	0.999709	CS pos: 21-22. Pr: 0.9668	3	IPR001320(Ionotropic glutamate receptor); IPR001508(Ionotropic glutamate receptor, metazoa); IPR001828(Receptor, ligand binding region); IPR019594(Ionotropic glutamate receptor, L-glutamate and glycine-binding domain); IPR028082(Periplasmic binding protein-like I)
	BSUD.13038.1.p1	Secreted	SignalP	SP	0.999679	CS pos: 16-17. Pr: 0.9757	0	IPR002172(Low-density lipoprotein (LDL) receptor class A repeat); IPR023415(Low-density lipoprotein (LDL) receptor class A, conserved site); IPR036055(LDL receptor-like superfamily)
	BSUD.13039.1.p1	Secreted	SignalP	SP	0.999735	CS pos: 20-21. Pr: 0.9708	0	IPR002172(Low-density lipoprotein (LDL) receptor class A repeat); IPR023415(Low-density lipoprotein (LDL) receptor class A, conserved site); IPR036055(LDL receptor-like superfamily)
	BSUD.13040.1.p1	Secreted	SignalP	SP	0.999693	CS pos: 18-19. Pr: 0.9603	0	IPR002172(Low-density lipoprotein (LDL) receptor class A repeat); IPR023415(Low-density lipoprotein (LDL) receptor class A, conserved site); IPR036055(LDL receptor-like superfamily)
	BSUD.13093.1.p1	Membrane	SignalP	SP	0.99978	CS pos: 20-21. Pr: 0.9815	1	IPR008856(Translocon-associated protein subunit beta)
	BSUD.13093.2.p1	Membrane	SignalP	SP	0.99978	CS pos: 20-21. Pr: 0.9815	1	IPR008856(Translocon-associated protein subunit beta)
	BSUD.13096.1.p1	Secreted	SignalP	SP	0.999688	CS pos: 32-33. Pr: 0.8277	0	IPR005199(Glycoside hydrolase, family 79); IPR017853(Glycoside hydrolase superfamily)
	BSUD.13096.2.p1	Secreted	SignalP	SP	0.999781	CS pos: 24-25. Pr: 0.8585	0	IPR005199(Glycoside hydrolase, family 79); IPR017853(Glycoside hydrolase superfamily)
	BSUD.13096.3.p1	Secreted	SignalP	SP	0.999776	CS pos: 24-25. Pr: 0.8585	0	IPR005199(Glycoside hydrolase, family 79); IPR017853(Glycoside hydrolase superfamily)
	BSUD.13098.1.p1	Membrane	SignalP	SP	0.99971	CS pos: 25-26. Pr: 0.9803	1
	BSUD.13099.1.p1	Membrane	SignalP	SP	0.999758	CS pos: 19-20. Pr: 0.9797	1
	BSUD.13100.1.p1	Membrane	SignalP	SP	0.999603	CS pos: 30-31. Pr: 0.9668	1
	BSUD.13111.1.p1	Secreted	SignalP	SP	0.999768	CS pos: 21-22. Pr: 0.9752	0	IPR009030(Growth factor receptor cysteine-rich domain superfamily); IPR011641(Tyrosine-protein kinase ephrin type A/B receptor-like)
	BSUD.13128.1.p1	Secreted	SignalP	SP	0.999692	CS pos: 21-22. Pr: 0.9646	0	IPR000253(Forkhead-associated (FHA) domain); IPR001841(Zinc finger, RING-type); IPR008984(SMAD/FHA domain superfamily); IPR013083(Zinc finger, RING/FYVE/PHD-type); IPR017907(Zinc finger, RING-type, conserved site); IPR040909(E3 ubiquitin-protein ligase CHFR, cysteine rich domain with multizinc binding)
	BSUD.13128.2.p1	Secreted	SignalP	SP	0.999692	CS pos: 21-22. Pr: 0.9646	0	IPR000253(Forkhead-associated (FHA) domain); IPR001841(Zinc finger, RING-type); IPR008984(SMAD/FHA domain superfamily); IPR013083(Zinc finger, RING/FYVE/PHD-type); IPR017907(Zinc finger, RING-type, conserved site); IPR040909(E3 ubiquitin-protein ligase CHFR, cysteine rich domain with multizinc binding)
	BSUD.13140.1.p1	Secreted	SignalP	SP	0.999774	CS pos: 22-23. Pr: 0.9795	0	IPR001304(C-type lectin-like); IPR016186(C-type lectin-like/link domain superfamily); IPR016187(C-type lectin fold)
	BSUD.13144.1.p1	Secreted	SignalP	SP	0.998777	CS pos: 23-24. Pr: 0.8577	0
	BSUD.13169.1.p1	Secreted	SignalP	SP	0.999708	CS pos: 20-21. Pr: 0.9624	0
	BSUD.1319.2.p1	Mitochondrial Cytoplasmatic	TargetP	mTP	0.957223	CS pos: 37-38. GRY-AS. Pr: 0.3087	0	IPR000711(ATPase, OSCP/delta subunit); IPR026015(F1F0 ATP synthase OSCP/delta subunit, N-terminal domain superfamily)
	BSUD.13198.1.p1	Secreted	SignalP	SP	0.999755	CS pos: 18-19. Pr: 0.9828	0
	BSUD.13.1.p1	Secreted	SignalP	SP	0.999648	CS pos: 18-19. Pr: 0.9474	0
	BSUD.1320.1.p1	Membrane	SignalP	SP	0.999713	CS pos: 21-22. Pr: 0.9625	1	IPR000859(CUB domain); IPR002172(Low-density lipoprotein (LDL) receptor class A repeat); IPR035914(Spermadhesin, CUB domain superfamily); IPR036055(LDL receptor-like superfamily)
	BSUD.1321.1.p1	Secreted	SignalP	SP	0.999786	CS pos: 20-21. Pr: 0.9741	0
	BSUD.13216.1.p1	Secreted	SignalP	SP	0.999845	CS pos: 22-23. Pr: 0.9794	0
	BSUD.13216.2.p1	Secreted	SignalP	SP	0.999845	CS pos: 22-23. Pr: 0.9794	0
	BSUD.132.1.p1	Membrane	SignalP	SP	0.999684	CS pos: 18-19. Pr: 0.9776	1	IPR000917(Sulfatase, N-terminal); IPR017850(Alkaline-phosphatase-like, core domain superfamily); IPR024607(Sulfatase, conserved site); IPR032506(Domain of unknown function DUF4976)
	BSUD.1322.1.p1	Secreted	SignalP	SP	0.999762	CS pos: 23-24. Pr: 0.9531	0
	BSUD.13225.1.p1	Secreted	SignalP	SP	0.999594	CS pos: 18-19. Pr: 0.9646	0	IPR001299(Ependymin)
	BSUD.13226.1.p1	Secreted	SignalP	SP	0.999733	CS pos: 19-20. Pr: 0.9837	0	IPR000998(MAM domain); IPR001506(Peptidase M12A); IPR006026(Peptidase, metallopeptidase); IPR013320(Concanavalin A-like lectin/glucanase domain superfamily); IPR024079(Metallopeptidase, catalytic domain superfamily); IPR034035(Astacin-like metallopeptidase domain)
	BSUD.132.2.p1	Membrane	SignalP	SP	0.999684	CS pos: 18-19. Pr: 0.9776	1	IPR000917(Sulfatase, N-terminal); IPR017850(Alkaline-phosphatase-like, core domain superfamily); IPR024607(Sulfatase, conserved site); IPR032506(Domain of unknown function DUF4976)
	BSUD.13248.1.p1	Secreted	SignalP	SP	0.999746	CS pos: 19-20. Pr: 0.9823	0
	BSUD.13248.2.p1	Secreted	SignalP	SP	0.999746	CS pos: 19-20. Pr: 0.9823	0
	BSUD.13252.1.p1	Secreted	SignalP	SP	0.99975	CS pos: 19-20. Pr: 0.9812	0	IPR036749(Expansin, cellulose-binding-like domain superfamily); IPR036908(RlpA-like domain superfamily)
	BSUD.13254.1.p1	Membrane	SignalP	SP	0.999669	CS pos: 25-26. Pr: 0.9565	1	IPR001304(C-type lectin-like); IPR016186(C-type lectin-like/link domain superfamily); IPR016187(C-type lectin fold)
	BSUD.13254.2.p1	Membrane	SignalP	SP	0.999669	CS pos: 25-26. Pr: 0.9565	1	IPR001304(C-type lectin-like); IPR016186(C-type lectin-like/link domain superfamily); IPR016187(C-type lectin fold)
	BSUD.13276.1.p1	Secreted	SignalP	SP	0.99861	CS pos: 26-27. Pr: 0.9284	0	IPR001304(C-type lectin-like); IPR016186(C-type lectin-like/link domain superfamily); IPR016187(C-type lectin fold)
	BSUD.13290.1.p1	Secreted	SignalP	SP	0.999679	CS pos: 24-25. Pr: 0.9657	0	IPR029058(Alpha/Beta hydrolase fold)
	BSUD.13302.1.p1	Secreted	SignalP	SP	0.999766	CS pos: 28-29. Pr: 0.8938	0
	BSUD.13306.2.p1	Membrane	SignalP	SP	0.973533	CS pos: 20-21. Pr: 0.9281	1	IPR001590(Peptidase M12B, ADAM/reprolysin); IPR001762(Disintegrin domain); IPR002870(Peptidase M12B, propeptide); IPR024079(Metallopeptidase, catalytic domain superfamily); IPR036436(Disintegrin domain superfamily)
	BSUD.13314.1.p1	Secreted	SignalP	SP	0.999765	CS pos: 25-26. Pr: 0.9785	0	IPR001179(FKBP-type peptidyl-prolyl cis-trans isomerase domain); IPR002048(EF-hand domain); IPR011992(EF-hand domain pair); IPR018247(EF-Hand 1, calcium-binding site); IPR046357(Peptidyl-prolyl cis-trans isomerase domain superfamily)
	BSUD.13322.1.p1	Membrane	SignalP	SP	0.999761	CS pos: 20-21. Pr: 0.9765	1	IPR001368(TNFR/NGFR cysteine-rich region)
	BSUD.13326.1.p1	Membrane	SignalP	SP	0.996804	CS pos: 29-30. Pr: 0.9647	1	IPR000742(EGF-like domain)
	BSUD.13330.1.p1	Secreted	SignalP	SP	0.999756	CS pos: 25-26. Pr: 0.9706	0	IPR000742(EGF-like domain); IPR002181(Fibrinogen, alpha/beta/gamma chain, C-terminal globular domain); IPR014716(Fibrinogen, alpha/beta/gamma chain, C-terminal globular, subdomain 1); IPR036056(Fibrinogen-like, C-terminal)
	BSUD.13339.1.p1	Secreted	SignalP	SP	0.999731	CS pos: 24-25. Pr: 0.9719	0	IPR000868(Isochorismatase-like); IPR036380(Isochorismatase-like superfamily)
	BSUD.13339.2.p1	Secreted	SignalP	SP	0.999731	CS pos: 24-25. Pr: 0.9719	0	IPR000868(Isochorismatase-like); IPR036380(Isochorismatase-like superfamily)
	BSUD.13359.1.p1	Secreted	SignalP	SP	0.999745	CS pos: 19-20. Pr: 0.9755	0
	BSUD.13372.1.p1	Secreted	SignalP	SP	0.99877	CS pos: 31-32. Pr: 0.9589	0	IPR000917(Sulfatase, N-terminal); IPR017850(Alkaline-phosphatase-like, core domain superfamily)
	BSUD.13375.1.p1	Secreted	SignalP	SP	0.999601	CS pos: 22-23. Pr: 0.9747	0	IPR001254(Serine proteases, trypsin domain); IPR001314(Peptidase S1A, chymotrypsin family); IPR009003(Peptidase S1, PA clan); IPR018114(Serine proteases, trypsin family, histidine active site); IPR033116(Serine proteases, trypsin family, serine active site); IPR043504(Peptidase S1, PA clan, chymotrypsin-like fold)
	BSUD.13375.2.p1	Secreted	SignalP	SP	0.999601	CS pos: 22-23. Pr: 0.9747	0	IPR001254(Serine proteases, trypsin domain); IPR001314(Peptidase S1A, chymotrypsin family); IPR009003(Peptidase S1, PA clan); IPR018114(Serine proteases, trypsin family, histidine active site); IPR033116(Serine proteases, trypsin family, serine active site); IPR043504(Peptidase S1, PA clan, chymotrypsin-like fold)
	BSUD.13376.1.p1	Secreted	SignalP	SP	0.999783	CS pos: 21-22. Pr: 0.9831	0	IPR002181(Fibrinogen, alpha/beta/gamma chain, C-terminal globular domain); IPR014716(Fibrinogen, alpha/beta/gamma chain, C-terminal globular, subdomain 1); IPR036056(Fibrinogen-like, C-terminal)
	BSUD.13388.1.p1	Membrane	SignalP	SP	0.999682	CS pos: 24-25. Pr: 0.9734	2
	BSUD.13403.1.p1	Secreted	SignalP	SP	0.999743	CS pos: 18-19. Pr: 0.9653	0
	BSUD.13404.1.p1	Secreted	SignalP	SP	0.999796	CS pos: 16-17. Pr: 0.9725	0	IPR002035(von Willebrand factor, type A); IPR036465(von Willebrand factor A-like domain superfamily)
	BSUD.13405.1.p1	Secreted	SignalP	SP	0.999646	CS pos: 16-17. Pr: 0.9862	0	IPR002035(von Willebrand factor, type A); IPR036465(von Willebrand factor A-like domain superfamily)
	BSUD.13410.1.p1	Membrane	SecretomeP	NA	0.965	NA	1	IPR007593(CD225/Dispanin family)
	BSUD.13418.1.p1	Secreted	SignalP	SP	0.999472	CS pos: 20-21. Pr: 0.9726	0	IPR001211(Phospholipase A2); IPR016090(Phospholipase A2 domain); IPR033113(Phospholipase A2, histidine active site); IPR036444(Phospholipase A2 domain superfamily)
	BSUD.13418.2.p1	Secreted	SignalP	SP	0.999629	CS pos: 21-22. Pr: 0.9394	0	IPR001211(Phospholipase A2); IPR016090(Phospholipase A2 domain); IPR033113(Phospholipase A2, histidine active site); IPR036444(Phospholipase A2 domain superfamily)
	BSUD.13438.1.p1	Secreted	SignalP	SP	0.99861	CS pos: 26-27. Pr: 0.9284	0	IPR001304(C-type lectin-like); IPR016186(C-type lectin-like/link domain superfamily); IPR016187(C-type lectin fold)
	BSUD.13439.1.p1	Secreted	SignalP	SP	0.951548	CS pos: 22-23. Pr: 0.9020	0	IPR006585(Fucolectin tachylectin-4 pentraxin-1); IPR008979(Galactose-binding-like domain superfamily)
	BSUD.13444.1.p1	Secreted	SignalP	SP	0.999807	CS pos: 20-21. Pr: 0.9868	0	IPR004094(Antistasin-like domain); IPR011061(Hirudin/antistatin)
	BSUD.13446.1.p1	Secreted	SignalP	SP	0.999706	CS pos: 19-20. Pr: 0.9812	0
	BSUD.13456.1.p1	Secreted	SignalP	SP	0.999734	CS pos: 23-24. Pr: 0.9639	0	IPR000483(Cysteine-rich flanking region, C-terminal); IPR001611(Leucine-rich repeat); IPR003591(Leucine-rich repeat, typical subtype); IPR003598(Immunoglobulin subtype 2); IPR003599(Immunoglobulin subtype); IPR007110(Immunoglobulin-like domain); IPR010255(Haem peroxidase superfamily); IPR013098(Immunoglobulin I-set); IPR013783(Immunoglobulin-like fold); IPR019791(Haem peroxidase, animal-type); IP…
	BSUD.13458.1.p1	Secreted	SignalP	SP	0.999728	CS pos: 31-32. Pr: 0.9774	0
	BSUD.13458.2.p1	Secreted	SignalP	SP	0.999728	CS pos: 31-32. Pr: 0.9774	0
	BSUD.13458.3.p1	Secreted	SignalP	SP	0.999728	CS pos: 31-32. Pr: 0.9774	0
	BSUD.1346.1.p1	Secreted	SecretomeP	NA	0.962	NA	0
	BSUD.13463.1.p1	Membrane	SignalP	SP	0.99947	CS pos: 24-25. Pr: 0.6096	1	IPR022065(Uncharacterised protein family, TMEM59)
	BSUD.1348.1.p1	Secreted	SignalP	SP	0.999754	CS pos: 19-20. Pr: 0.9785	0
	BSUD.1348.2.p1	Secreted	SignalP	SP	0.999754	CS pos: 19-20. Pr: 0.9785	0
	BSUD.13500.1.p1	Secreted	SignalP	SP	0.999782	CS pos: 23-24. Pr: 0.9808	0
	BSUD.13500.2.p1	Secreted	SignalP	SP	0.999782	CS pos: 23-24. Pr: 0.9808	0
	BSUD.13500.3.p1	Secreted	SignalP	SP	0.999782	CS pos: 23-24. Pr: 0.9808	0
	BSUD.13500.4.p1	Secreted	SignalP	SP	0.999787	CS pos: 23-24. Pr: 0.9808	0
	BSUD.13504.1.p1	Membrane	SignalP	SP	0.999753	CS pos: 23-24. Pr: 0.9699	1	IPR000998(MAM domain); IPR013320(Concanavalin A-like lectin/glucanase domain superfamily); IPR027856(Protein of unknown function DUF4573)
	BSUD.13504.2.p1	Membrane	SignalP	SP	0.999753	CS pos: 23-24. Pr: 0.9699	1	IPR000998(MAM domain); IPR013320(Concanavalin A-like lectin/glucanase domain superfamily); IPR027856(Protein of unknown function DUF4573)
	BSUD.13521.1.p1	Membrane	SignalP	SP	0.999736	CS pos: 22-23. Pr: 0.9392	1	IPR000998(MAM domain); IPR013320(Concanavalin A-like lectin/glucanase domain superfamily)
	BSUD.13522.1.p1	Membrane	SignalP	SP	0.999771	CS pos: 21-22. Pr: 0.9799	1	IPR029382(Lysosomal transcription factor, NCU-G1)
	BSUD.13522.2.p1	Membrane	SignalP	SP	0.999771	CS pos: 21-22. Pr: 0.9799	1	IPR029382(Lysosomal transcription factor, NCU-G1)
	BSUD.13537.1.p1	Secreted	SignalP	SP	0.997892	CS pos: 25-26. Pr: 0.9481	0	IPR000884(Thrombospondin type-1 (TSP1) repeat); IPR003598(Immunoglobulin subtype 2); IPR007110(Immunoglobulin-like domain); IPR010909(PLAC); IPR013783(Immunoglobulin-like fold); IPR036179(Immunoglobulin-like domain superfamily); IPR036383(Thrombospondin type-1 (TSP1) repeat superfamily)
	BSUD.13537.2.p1	Secreted	SignalP	SP	0.997892	CS pos: 25-26. Pr: 0.9481	0	IPR000884(Thrombospondin type-1 (TSP1) repeat); IPR003598(Immunoglobulin subtype 2); IPR007110(Immunoglobulin-like domain); IPR010909(PLAC); IPR013783(Immunoglobulin-like fold); IPR036179(Immunoglobulin-like domain superfamily); IPR036383(Thrombospondin type-1 (TSP1) repeat superfamily)
	BSUD.13537.3.p1	Secreted	SignalP	SP	0.997893	CS pos: 25-26. Pr: 0.9481	0	IPR000884(Thrombospondin type-1 (TSP1) repeat); IPR003598(Immunoglobulin subtype 2); IPR007110(Immunoglobulin-like domain); IPR010909(PLAC); IPR013783(Immunoglobulin-like fold); IPR036179(Immunoglobulin-like domain superfamily); IPR036383(Thrombospondin type-1 (TSP1) repeat superfamily)
	BSUD.13539.1.p1	Secreted	SignalP	SP	0.999752	CS pos: 17-18. Pr: 0.9754	0	IPR001148(Alpha carbonic anhydrase domain); IPR018338(Carbonic anhydrase, alpha-class, conserved site); IPR018431(Carbonic anhydrase, CA14); IPR023561(Carbonic anhydrase, alpha-class); IPR036398(Alpha carbonic anhydrase domain superfamily)
	BSUD.13545.1.p1	Secreted	SignalP	SP	0.999765	CS pos: 20-21. Pr: 0.9667	0	IPR001368(TNFR/NGFR cysteine-rich region)
	BSUD.13548.1.p1	Membrane	SignalP	SP	0.996797	CS pos: 32-33. Pr: 0.9495	1	IPR001368(TNFR/NGFR cysteine-rich region)
	BSUD.13548.2.p1	Membrane	SignalP	SP	0.999805	CS pos: 22-23. Pr: 0.9762	1	IPR001368(TNFR/NGFR cysteine-rich region)
	BSUD.13548.3.p1	Membrane	SignalP	SP	0.999805	CS pos: 22-23. Pr: 0.9762	1	IPR001368(TNFR/NGFR cysteine-rich region)
	BSUD.13548.4.p1	Membrane	SignalP	SP	0.999805	CS pos: 22-23. Pr: 0.9762	1	IPR001368(TNFR/NGFR cysteine-rich region)
	BSUD.13551.1.p1	Membrane	SignalP	SP	0.999758	CS pos: 17-18. Pr: 0.9817	1	IPR001368(TNFR/NGFR cysteine-rich region)
	BSUD.13552.1.p1	Secreted	SignalP	SP	0.999777	CS pos: 21-22. Pr: 0.9867	0	IPR002557(Chitin binding domain); IPR036508(Chitin binding domain superfamily)
	BSUD.13567.1.p1	Secreted	SignalP	SP	0.999655	CS pos: 28-29. Pr: 0.9529	0	IPR001304(C-type lectin-like); IPR016186(C-type lectin-like/link domain superfamily); IPR016187(C-type lectin fold)
	BSUD.13568.1.p1	Secreted	SignalP	SP	0.99968	CS pos: 23-24. Pr: 0.9335	0
	BSUD.136.1.p1	Membrane	SignalP	SP	0.999768	CS pos: 20-21. Pr: 0.9789	1
	BSUD.13655.1.p1	Secreted	SignalP	SP	0.996991	CS pos: 35-36. Pr: 0.5205	0	IPR000884(Thrombospondin type-1 (TSP1) repeat); IPR001590(Peptidase M12B, ADAM/reprolysin); IPR002870(Peptidase M12B, propeptide); IPR010294(ADAMTS/ADAMTS-like, Spacer 1); IPR013273(ADAMTS/ADAMTS-like); IPR024079(Metallopeptidase, catalytic domain superfamily); IPR036383(Thrombospondin type-1 (TSP1) repeat superfamily); IPR041645(ADAMTS, cysteine-rich domain 2)
	BSUD.13655.2.p1	Secreted	SignalP	SP	0.996991	CS pos: 35-36. Pr: 0.5205	0	IPR000884(Thrombospondin type-1 (TSP1) repeat); IPR001590(Peptidase M12B, ADAM/reprolysin); IPR002870(Peptidase M12B, propeptide); IPR010294(ADAMTS/ADAMTS-like, Spacer 1); IPR013273(ADAMTS/ADAMTS-like); IPR024079(Metallopeptidase, catalytic domain superfamily); IPR036383(Thrombospondin type-1 (TSP1) repeat superfamily); IPR041645(ADAMTS, cysteine-rich domain 2)
	BSUD.13656.1.p1	Secreted	SignalP	SP	0.999766	CS pos: 24-25. Pr: 0.9753	0	IPR004302(Cellulose/chitin-binding protein, N-terminal)
	BSUD.13656.3.p1	Secreted	SignalP	SP	0.999766	CS pos: 24-25. Pr: 0.9753	0	IPR004302(Cellulose/chitin-binding protein, N-terminal)
	BSUD.13656.4.p1	Secreted	SignalP	SP	0.999766	CS pos: 24-25. Pr: 0.9753	0	IPR004302(Cellulose/chitin-binding protein, N-terminal)
	BSUD.13656.5.p1	Secreted	SignalP	SP	0.999766	CS pos: 24-25. Pr: 0.9753	0	IPR004302(Cellulose/chitin-binding protein, N-terminal)
	BSUD.13656.6.p1	Secreted	SignalP	SP	0.999766	CS pos: 24-25. Pr: 0.9753	0	IPR004302(Cellulose/chitin-binding protein, N-terminal)
	BSUD.13661.1.p1	Mitochondrial Cytoplasmatic	TargetP	mTP	0.999759	CS pos: 22-23. RAF-SA. Pr: 0.5100	0	IPR019401(Zinc finger, CHCC-type)
	BSUD.13661.2.p1	Mitochondrial Cytoplasmatic	TargetP	mTP	0.994336	CS pos: 25-26. RAF-SA. Pr: 0.5812	0
	BSUD.13672.1.p1	Secreted	SignalP	SP	0.998673	CS pos: 23-24. Pr: 0.9679	0	IPR031424(Protein quiver); IPR045860(Snake toxin-like superfamily)
	BSUD.13685.1.p1	Membrane	SignalP	SP	0.999646	CS pos: 22-23. Pr: 0.9111	4	IPR002394(Nicotinic acetylcholine receptor); IPR006029(Neurotransmitter-gated ion-channel transmembrane domain); IPR006201(Neurotransmitter-gated ion-channel); IPR006202(Neurotransmitter-gated ion-channel ligand-binding domain); IPR018000(Neurotransmitter-gated ion-channel, conserved site); IPR036719(Neurotransmitter-gated ion-channel transmembrane domain superfamily); IPR036734(Neurotransmitter-…
	BSUD.13685.2.p1	Membrane	SignalP	SP	0.999686	CS pos: 22-23. Pr: 0.9166	4	IPR002394(Nicotinic acetylcholine receptor); IPR006029(Neurotransmitter-gated ion-channel transmembrane domain); IPR006201(Neurotransmitter-gated ion-channel); IPR006202(Neurotransmitter-gated ion-channel ligand-binding domain); IPR018000(Neurotransmitter-gated ion-channel, conserved site); IPR036719(Neurotransmitter-gated ion-channel transmembrane domain superfamily); IPR036734(Neurotransmitter-…
	BSUD.13685.3.p1	Membrane	SignalP	SP	0.999686	CS pos: 22-23. Pr: 0.9166	4	IPR002394(Nicotinic acetylcholine receptor); IPR006029(Neurotransmitter-gated ion-channel transmembrane domain); IPR006201(Neurotransmitter-gated ion-channel); IPR006202(Neurotransmitter-gated ion-channel ligand-binding domain); IPR018000(Neurotransmitter-gated ion-channel, conserved site); IPR036719(Neurotransmitter-gated ion-channel transmembrane domain superfamily); IPR036734(Neurotransmitter-…
	BSUD.13685.4.p1	Membrane	SignalP	SP	0.999702	CS pos: 22-23. Pr: 0.9100	4	IPR002394(Nicotinic acetylcholine receptor); IPR006029(Neurotransmitter-gated ion-channel transmembrane domain); IPR006201(Neurotransmitter-gated ion-channel); IPR006202(Neurotransmitter-gated ion-channel ligand-binding domain); IPR018000(Neurotransmitter-gated ion-channel, conserved site); IPR036719(Neurotransmitter-gated ion-channel transmembrane domain superfamily); IPR036734(Neurotransmitter-…
	BSUD.13694.1.p1	Membrane	SignalP	SP	0.999772	CS pos: 17-18. Pr: 0.9790	1	IPR003598(Immunoglobulin subtype 2); IPR003599(Immunoglobulin subtype); IPR003961(Fibronectin type III); IPR007110(Immunoglobulin-like domain); IPR013098(Immunoglobulin I-set); IPR013783(Immunoglobulin-like fold); IPR036116(Fibronectin type III superfamily); IPR036179(Immunoglobulin-like domain superfamily)
	BSUD.13694.2.p1	Membrane	SignalP	SP	0.999772	CS pos: 17-18. Pr: 0.9790	1	IPR003598(Immunoglobulin subtype 2); IPR003599(Immunoglobulin subtype); IPR003961(Fibronectin type III); IPR007110(Immunoglobulin-like domain); IPR013098(Immunoglobulin I-set); IPR013783(Immunoglobulin-like fold); IPR036116(Fibronectin type III superfamily); IPR036179(Immunoglobulin-like domain superfamily)
	BSUD.13694.3.p1	Membrane	SignalP	SP	0.99978	CS pos: 17-18. Pr: 0.9791	1	IPR003598(Immunoglobulin subtype 2); IPR003599(Immunoglobulin subtype); IPR003961(Fibronectin type III); IPR007110(Immunoglobulin-like domain); IPR013098(Immunoglobulin I-set); IPR013783(Immunoglobulin-like fold); IPR036116(Fibronectin type III superfamily); IPR036179(Immunoglobulin-like domain superfamily)
	BSUD.13697.1.p1	Secreted	SignalP	SP	0.999709	CS pos: 23-24. Pr: 0.9684	0
	BSUD.13697.2.p1	Secreted	SignalP	SP	0.999709	CS pos: 23-24. Pr: 0.9684	0
	BSUD.13697.4.p1	Secreted	SignalP	SP	0.999709	CS pos: 23-24. Pr: 0.9684	0
	BSUD.13704.1.p1	Secreted	SignalP	SP	0.999792	CS pos: 21-22. Pr: 0.9786	0	IPR000742(EGF-like domain); IPR002049(Laminin-type EGF domain); IPR008211(Laminin, N-terminal); IPR013015(Laminin IV type B)
	BSUD.13704.2.p1	Secreted	SignalP	SP	0.999791	CS pos: 21-22. Pr: 0.9786	0	IPR000742(EGF-like domain); IPR002049(Laminin-type EGF domain); IPR008211(Laminin, N-terminal); IPR013015(Laminin IV type B)
	BSUD.13707.1.p1	Membrane	SignalP	SP	0.999776	CS pos: 16-17. Pr: 0.9786	1	IPR000859(CUB domain); IPR002172(Low-density lipoprotein (LDL) receptor class A repeat); IPR035914(Spermadhesin, CUB domain superfamily); IPR036055(LDL receptor-like superfamily)
	BSUD.13709.1.p1	Membrane	SignalP	SP	0.999775	CS pos: 19-20. Pr: 0.9805	1	IPR002172(Low-density lipoprotein (LDL) receptor class A repeat); IPR036055(LDL receptor-like superfamily)
	BSUD.13710.1.p1	Membrane	SignalP	SP	0.998841	CS pos: 35-36. Pr: 0.8618	1	IPR002172(Low-density lipoprotein (LDL) receptor class A repeat); IPR023415(Low-density lipoprotein (LDL) receptor class A, conserved site); IPR036055(LDL receptor-like superfamily)
	BSUD.13713.1.p1	Secreted	SignalP	SP	0.999482	CS pos: 24-25. Pr: 0.9810	0	IPR000998(MAM domain); IPR001506(Peptidase M12A); IPR006026(Peptidase, metallopeptidase); IPR024079(Metallopeptidase, catalytic domain superfamily); IPR034035(Astacin-like metallopeptidase domain)
	BSUD.13713.2.p1	Secreted	SignalP	SP	0.999482	CS pos: 24-25. Pr: 0.9810	0	IPR000998(MAM domain); IPR001506(Peptidase M12A); IPR006026(Peptidase, metallopeptidase); IPR024079(Metallopeptidase, catalytic domain superfamily); IPR034035(Astacin-like metallopeptidase domain)
	BSUD.13715.1.p2	Secreted	SignalP	SP	0.999756	CS pos: 20-21. Pr: 0.9757	0	IPR002223(Pancreatic trypsin inhibitor Kunitz domain); IPR020901(Proteinase inhibitor I2, Kunitz, conserved site); IPR036880(Pancreatic trypsin inhibitor Kunitz domain superfamily)
	BSUD.13715.2.p2	Secreted	SignalP	SP	0.999756	CS pos: 20-21. Pr: 0.9757	0	IPR002223(Pancreatic trypsin inhibitor Kunitz domain); IPR020901(Proteinase inhibitor I2, Kunitz, conserved site); IPR036880(Pancreatic trypsin inhibitor Kunitz domain superfamily)
	BSUD.13730.1.p1	Membrane	SignalP	SP	0.999715	CS pos: 25-26. Pr: 0.9777	1
	BSUD.13730.2.p1	Membrane	SignalP	SP	0.999715	CS pos: 25-26. Pr: 0.9777	1
	BSUD.13730.3.p1	Membrane	SignalP	SP	0.999715	CS pos: 25-26. Pr: 0.9777	1
	BSUD.13730.4.p1	Membrane	SignalP	SP	0.999715	CS pos: 25-26. Pr: 0.9777	1
	BSUD.13730.5.p1	Membrane	SignalP	SP	0.999715	CS pos: 25-26. Pr: 0.9777	1
	BSUD.13731.1.p1	Membrane	SignalP	SP	0.999786	CS pos: 22-23. Pr: 0.9801	1
	BSUD.13731.2.p1	Membrane	SignalP	SP	0.999786	CS pos: 22-23. Pr: 0.9801	1
	BSUD.13731.3.p1	Membrane	SignalP	SP	0.999786	CS pos: 22-23. Pr: 0.9801	1
	BSUD.13731.4.p1	Membrane	SignalP	SP	0.999786	CS pos: 22-23. Pr: 0.9801	1
	BSUD.13731.5.p1	Membrane	SignalP	SP	0.999783	CS pos: 22-23. Pr: 0.9801	1
	BSUD.13740.1.p1	Secreted	SignalP	SP	0.999745	CS pos: 21-22. Pr: 0.9745	0	IPR008972(Cupredoxin)
	BSUD.13740.2.p1	Secreted	SignalP	SP	0.999746	CS pos: 21-22. Pr: 0.9745	0	IPR008972(Cupredoxin)
	BSUD.13740.3.p1	Secreted	SignalP	SP	0.999745	CS pos: 21-22. Pr: 0.9745	0	IPR008972(Cupredoxin)
	BSUD.13746.1.p1	Secreted	SignalP	SP	0.999778	CS pos: 20-21. Pr: 0.8808	0
	BSUD.13746.2.p1	Secreted	SignalP	SP	0.999767	CS pos: 20-21. Pr: 0.8808	0
	BSUD.13747.1.p1	Secreted	SignalP	SP	0.999748	CS pos: 20-21. Pr: 0.9785	0
	BSUD.13747.2.p1	Secreted	SignalP	SP	0.999748	CS pos: 20-21. Pr: 0.9785	0
	BSUD.13766.1.p1	Mitochondrial Cytoplasmatic	TargetP	mTP	0.969255	CS pos: 31-32. RCM-AG. Pr: 0.6765	0	IPR006089(Acyl-CoA dehydrogenase, conserved site); IPR006091(Acyl-CoA oxidase/dehydrogenase, middle domain); IPR009075(Acyl-CoA dehydrogenase/oxidase C-terminal); IPR009100(Acyl-CoA dehydrogenase/oxidase, N-terminal and middle domain superfamily); IPR013786(Acyl-CoA dehydrogenase/oxidase, N-terminal); IPR036250(Acyl-CoA dehydrogenase-like, C-terminal); IPR037069(Acyl-CoA dehydrogenase/oxidase, N-…
	BSUD.13766.2.p1	Mitochondrial Cytoplasmatic	TargetP	mTP	0.969255	CS pos: 31-32. RCM-AG. Pr: 0.6765	0	IPR006089(Acyl-CoA dehydrogenase, conserved site); IPR006091(Acyl-CoA oxidase/dehydrogenase, middle domain); IPR009075(Acyl-CoA dehydrogenase/oxidase C-terminal); IPR009100(Acyl-CoA dehydrogenase/oxidase, N-terminal and middle domain superfamily); IPR013786(Acyl-CoA dehydrogenase/oxidase, N-terminal); IPR036250(Acyl-CoA dehydrogenase-like, C-terminal); IPR037069(Acyl-CoA dehydrogenase/oxidase, N-…
	BSUD.13766.3.p1	Mitochondrial Cytoplasmatic	TargetP	mTP	0.969255	CS pos: 31-32. RCM-AG. Pr: 0.6765	0	IPR006089(Acyl-CoA dehydrogenase, conserved site); IPR006091(Acyl-CoA oxidase/dehydrogenase, middle domain); IPR009075(Acyl-CoA dehydrogenase/oxidase C-terminal); IPR009100(Acyl-CoA dehydrogenase/oxidase, N-terminal and middle domain superfamily); IPR013786(Acyl-CoA dehydrogenase/oxidase, N-terminal); IPR036250(Acyl-CoA dehydrogenase-like, C-terminal); IPR037069(Acyl-CoA dehydrogenase/oxidase, N-…
	BSUD.13774.1.p1	Secreted	SignalP	SP	0.998697	CS pos: 21-22. Pr: 0.8178	0
	BSUD.13774.2.p1	Secreted	SignalP	SP	0.998707	CS pos: 21-22. Pr: 0.8179	0
	BSUD.13786.1.p1	Secreted	SignalP	SP	0.999767	CS pos: 20-21. Pr: 0.9780	0
	BSUD.13797.1.p1	Secreted	SignalP	SP	0.99972	CS pos: 25-26. Pr: 0.9755	0
	BSUD.13797.2.p1	Secreted	SignalP	SP	0.99972	CS pos: 25-26. Pr: 0.9755	0
	BSUD.13800.1.p1	Secreted	SignalP	SP	0.999644	CS pos: 17-18. Pr: 0.9660	0	IPR006047(Glycosyl hydrolase, family 13, catalytic domain); IPR013780(Glycosyl hydrolase, all-beta); IPR017853(Glycoside hydrolase superfamily); IPR045857(Oligo-1,6-glucosidase, domain 2)
	BSUD.13830.1.p1	Membrane	SignalP	SP	0.999732	CS pos: 22-23. Pr: 0.9675	3	IPR001320(Ionotropic glutamate receptor); IPR001508(Ionotropic glutamate receptor, metazoa); IPR001638(Solute-binding protein family 3/N-terminal domain of MltF)
	BSUD.13843.1.p1	Secreted	SignalP	SP	0.980832	CS pos: 23-24. Pr: 0.7321	0	IPR001304(C-type lectin-like); IPR016186(C-type lectin-like/link domain superfamily); IPR016187(C-type lectin fold)
	BSUD.13848.1.p1	Secreted	SignalP	SP	0.999709	CS pos: 20-21. Pr: 0.9761	0	IPR002557(Chitin binding domain); IPR036508(Chitin binding domain superfamily)
	BSUD.13849.1.p1	Secreted	SignalP	SP	0.999726	CS pos: 20-21. Pr: 0.9712	0	IPR002557(Chitin binding domain); IPR036508(Chitin binding domain superfamily)
	BSUD.13850.1.p1	Secreted	SignalP	SP	0.999742	CS pos: 19-20. Pr: 0.9833	0	IPR002557(Chitin binding domain); IPR036508(Chitin binding domain superfamily)
	BSUD.13901.1.p1	Secreted	SignalP	SP	0.999645	CS pos: 18-19. Pr: 0.9706	0	IPR001299(Ependymin)
	BSUD.13908.1.p1	Secreted	SignalP	SP	0.999776	CS pos: 22-23. Pr: 0.7582	0	IPR003119(Saposin A-type domain); IPR004911(Gamma interferon inducible lysosomal thiol reductase GILT)
	BSUD.13908.2.p1	Secreted	SignalP	SP	0.999783	CS pos: 24-25. Pr: 0.5784	0	IPR003119(Saposin A-type domain); IPR004911(Gamma interferon inducible lysosomal thiol reductase GILT)
	BSUD.1391.1.p1	Secreted	SignalP	SP	0.999577	CS pos: 18-19. Pr: 0.9080	0	IPR004947(Deoxyribonuclease II)
	BSUD.1391.2.p1	Secreted	SignalP	SP	0.999577	CS pos: 18-19. Pr: 0.9080	0	IPR004947(Deoxyribonuclease II)
	BSUD.1391.3.p1	Secreted	SignalP	SP	0.999577	CS pos: 18-19. Pr: 0.9080	0	IPR004947(Deoxyribonuclease II)
	BSUD.1392.1.p1	Secreted	SignalP	SP	0.999713	CS pos: 16-17. Pr: 0.9758	0	IPR004947(Deoxyribonuclease II)
	BSUD.1392.2.p1	Secreted	SignalP	SP	0.999713	CS pos: 16-17. Pr: 0.9758	0	IPR004947(Deoxyribonuclease II)
	BSUD.13925.1.p1	Secreted	SignalP	SP	0.999788	CS pos: 21-22. Pr: 0.9801	0
	BSUD.13925.2.p1	Secreted	SignalP	SP	0.999788	CS pos: 21-22. Pr: 0.9801	0
	BSUD.13925.3.p1	Secreted	SignalP	SP	0.999788	CS pos: 21-22. Pr: 0.9801	0
	BSUD.13927.1.p1	Secreted	SignalP	SP	0.999805	CS pos: 21-22. Pr: 0.9797	0
	BSUD.13927.2.p1	Secreted	SignalP	SP	0.999805	CS pos: 21-22. Pr: 0.9797	0
	BSUD.13931.1.p1	Secreted	SignalP	SP	0.999826	CS pos: 23-24. Pr: 0.9791	0
	BSUD.13935.1.p1	Secreted	SignalP	SP	0.999792	CS pos: 22-23. Pr: 0.9768	0
	BSUD.13935.2.p1	Secreted	SignalP	SP	0.999786	CS pos: 22-23. Pr: 0.9747	0
	BSUD.13935.3.p1	Secreted	SignalP	SP	0.999786	CS pos: 22-23. Pr: 0.9747	0
	BSUD.13935.4.p1	Secreted	SignalP	SP	0.999791	CS pos: 22-23. Pr: 0.9747	0
	BSUD.13935.5.p1	Secreted	SignalP	SP	0.999792	CS pos: 22-23. Pr: 0.9768	0
	BSUD.13935.6.p1	Secreted	SignalP	SP	0.999792	CS pos: 22-23. Pr: 0.9768	0
	BSUD.13955.1.p1	Secreted	SignalP	SP	0.999104	CS pos: 29-30. Pr: 0.9591	0	IPR009011(Mannose-6-phosphate receptor binding domain superfamily); IPR010506(DMAP1-binding domain); IPR036607(Glucosidase 2 subunit beta-like); IPR039792(N-acetylglucosamine-1-phosphotransferase subunit gamma); IPR039794(Glucosidase II beta subunit-like); IPR044865(MRH domain)
	BSUD.14004.1.p1	Secreted	SignalP	SP	0.999771	CS pos: 24-25. Pr: 0.9778	0	IPR002557(Chitin binding domain); IPR036508(Chitin binding domain superfamily)
	BSUD.14006.1.p1	Membrane	SignalP	SP	0.999688	CS pos: 24-25. Pr: 0.9649	1	IPR000001(Kringle); IPR000242(Tyrosine-specific protein phosphatase, PTPase domain); IPR000387(Tyrosine-specific protein phosphatases domain); IPR002049(Laminin-type EGF domain); IPR003595(Protein-tyrosine phosphatase, catalytic); IPR013806(Kringle-like fold); IPR029021(Protein-tyrosine phosphatase-like)
	BSUD.14018.1.p1	Secreted	SignalP	SP	0.999547	CS pos: 19-20. Pr: 0.9767	0	IPR001254(Serine proteases, trypsin domain); IPR001314(Peptidase S1A, chymotrypsin family); IPR009003(Peptidase S1, PA clan); IPR018114(Serine proteases, trypsin family, histidine active site); IPR043504(Peptidase S1, PA clan, chymotrypsin-like fold)
	BSUD.14027.1.p1	Secreted	SignalP	SP	0.99973	CS pos: 16-17. Pr: 0.9679	0	IPR002048(EF-hand domain); IPR011992(EF-hand domain pair); IPR018247(EF-Hand 1, calcium-binding site)
	BSUD.14030.1.p1	Secreted	SignalP	SP	0.999726	CS pos: 22-23. Pr: 0.9778	0	IPR004843(Calcineurin-like phosphoesterase domain, ApaH type); IPR024927(Purple acid phosphatase); IPR029052(Metallo-dependent phosphatase-like)
	BSUD.14036.1.p1	Secreted	SignalP	SP	0.999794	CS pos: 27-28. Pr: 0.9556	0	IPR000734(Triacylglycerol lipase family); IPR002331(Pancreatic lipase); IPR013818(Lipase); IPR016272(Lipase, LIPH-type); IPR029058(Alpha/Beta hydrolase fold); IPR033906(Lipase, N-terminal)
	BSUD.14041.1.p1	Membrane	SignalP	SP	0.992786	CS pos: 16-17. Pr: 0.9501	1	IPR000157(Toll/interleukin-1 receptor homology (TIR) domain); IPR000742(EGF-like domain); IPR035897(Toll/interleukin-1 receptor homology (TIR) domain superfamily)
	BSUD.14055.1.p1	Membrane	SignalP	SP	0.999705	CS pos: 20-21. Pr: 0.9707	4	IPR006029(Neurotransmitter-gated ion-channel transmembrane domain); IPR006201(Neurotransmitter-gated ion-channel); IPR006202(Neurotransmitter-gated ion-channel ligand-binding domain); IPR018000(Neurotransmitter-gated ion-channel, conserved site); IPR036719(Neurotransmitter-gated ion-channel transmembrane domain superfamily); IPR036734(Neurotransmitter-gated ion-channel ligand-binding domain super…
	BSUD.14059.1.p2	Secreted	SignalP	SP	0.973148	CS pos: 29-30. Pr: 0.9125	0	IPR016186(C-type lectin-like/link domain superfamily); IPR016187(C-type lectin fold)
	BSUD.14060.1.p1	Membrane	SignalP	SP	0.999756	CS pos: 21-22. Pr: 0.9772	1	IPR007110(Immunoglobulin-like domain); IPR013783(Immunoglobulin-like fold); IPR036179(Immunoglobulin-like domain superfamily)
	BSUD.14060.2.p1	Membrane	SignalP	SP	0.999756	CS pos: 21-22. Pr: 0.9772	1	IPR007110(Immunoglobulin-like domain); IPR013783(Immunoglobulin-like fold); IPR036179(Immunoglobulin-like domain superfamily)
	BSUD.14060.3.p1	Membrane	SignalP	SP	0.999756	CS pos: 21-22. Pr: 0.9772	1	IPR007110(Immunoglobulin-like domain); IPR013783(Immunoglobulin-like fold); IPR036179(Immunoglobulin-like domain superfamily)
	BSUD.14061.1.p1	Membrane	SignalP	SP	0.999686	CS pos: 26-27. Pr: 0.9691	1
	BSUD.14061.2.p1	Membrane	SignalP	SP	0.999686	CS pos: 26-27. Pr: 0.9691	1
	BSUD.14062.1.p1	Membrane	SignalP	SP	0.99979	CS pos: 23-24. Pr: 0.9749	3	IPR006029(Neurotransmitter-gated ion-channel transmembrane domain); IPR006201(Neurotransmitter-gated ion-channel); IPR006202(Neurotransmitter-gated ion-channel ligand-binding domain); IPR018000(Neurotransmitter-gated ion-channel, conserved site); IPR036719(Neurotransmitter-gated ion-channel transmembrane domain superfamily); IPR036734(Neurotransmitter-gated ion-channel ligand-binding domain super…
	BSUD.14063.1.p1	Membrane	SignalP	SP	0.999767	CS pos: 22-23. Pr: 0.9777	4	IPR006029(Neurotransmitter-gated ion-channel transmembrane domain); IPR006201(Neurotransmitter-gated ion-channel); IPR006202(Neurotransmitter-gated ion-channel ligand-binding domain); IPR018000(Neurotransmitter-gated ion-channel, conserved site); IPR036719(Neurotransmitter-gated ion-channel transmembrane domain superfamily); IPR036734(Neurotransmitter-gated ion-channel ligand-binding domain super…
	BSUD.14063.2.p1	Secreted	SignalP	SP	0.999747	CS pos: 22-23. Pr: 0.9777	0	IPR006201(Neurotransmitter-gated ion-channel); IPR006202(Neurotransmitter-gated ion-channel ligand-binding domain); IPR036734(Neurotransmitter-gated ion-channel ligand-binding domain superfamily)
	BSUD.1408.1.p1	Secreted	SignalP	SP	0.999793	CS pos: 20-21. Pr: 0.9805	0	IPR011042(Six-bladed beta-propeller, TolB-like); IPR017996(Major royal jelly protein/protein yellow)
	BSUD.14092.1.p1	Secreted	SignalP	SP	0.999775	CS pos: 25-26. Pr: 0.9696	0	IPR002126(Cadherin-like); IPR013164(Cadherin, N-terminal); IPR015919(Cadherin-like superfamily); IPR020894(Cadherin conserved site)
	BSUD.14116.1.p1	Secreted	SignalP	SP	0.99929	CS pos: 24-25. Pr: 0.8858	0	IPR000152(EGF-type aspartate/asparagine hydroxylation site); IPR000742(EGF-like domain); IPR000859(CUB domain); IPR001881(EGF-like calcium-binding domain); IPR018097(EGF-like calcium-binding, conserved site); IPR035914(Spermadhesin, CUB domain superfamily)
	BSUD.14117.1.p1	Secreted	SignalP	SP	0.95404	CS pos: 22-23. Pr: 0.9250	0	IPR000001(Kringle); IPR000436(Sushi/SCR/CCP domain); IPR000859(CUB domain); IPR001506(Peptidase M12A); IPR003582(ShKT domain); IPR006026(Peptidase, metallopeptidase); IPR013806(Kringle-like fold); IPR024079(Metallopeptidase, catalytic domain superfamily); IPR031569(Apextrin, C-terminal domain); IPR035914(Spermadhesin, CUB domain superfamily); IPR038178(Kringle superfamily)
	BSUD.14117.2.p1	Secreted	SignalP	SP	0.95404	CS pos: 22-23. Pr: 0.9250	0	IPR000001(Kringle); IPR000436(Sushi/SCR/CCP domain); IPR000859(CUB domain); IPR001506(Peptidase M12A); IPR003582(ShKT domain); IPR006026(Peptidase, metallopeptidase); IPR013806(Kringle-like fold); IPR024079(Metallopeptidase, catalytic domain superfamily); IPR031569(Apextrin, C-terminal domain); IPR035914(Spermadhesin, CUB domain superfamily); IPR038178(Kringle superfamily)
	BSUD.14117.3.p1	Secreted	SignalP	SP	0.95404	CS pos: 22-23. Pr: 0.9250	0	IPR000001(Kringle); IPR000436(Sushi/SCR/CCP domain); IPR000859(CUB domain); IPR001506(Peptidase M12A); IPR003582(ShKT domain); IPR006026(Peptidase, metallopeptidase); IPR013806(Kringle-like fold); IPR024079(Metallopeptidase, catalytic domain superfamily); IPR031569(Apextrin, C-terminal domain); IPR035914(Spermadhesin, CUB domain superfamily); IPR038178(Kringle superfamily)
	BSUD.14117.4.p1	Secreted	SignalP	SP	0.95404	CS pos: 22-23. Pr: 0.9250	0	IPR000001(Kringle); IPR000436(Sushi/SCR/CCP domain); IPR000859(CUB domain); IPR001506(Peptidase M12A); IPR003582(ShKT domain); IPR006026(Peptidase, metallopeptidase); IPR013806(Kringle-like fold); IPR024079(Metallopeptidase, catalytic domain superfamily); IPR031569(Apextrin, C-terminal domain); IPR035914(Spermadhesin, CUB domain superfamily); IPR038178(Kringle superfamily)
	BSUD.14118.1.p1	Membrane	SignalP	SP	0.999785	CS pos: 24-25. Pr: 0.8584	6	IPR003689(Zinc/iron permease)
	BSUD.14119.1.p1	Membrane	SignalP	SP	0.999714	CS pos: 20-21. Pr: 0.9488	1	IPR001507(Zona pellucida domain); IPR042235(Zona pellucida, ZP-C domain)
	BSUD.14120.1.p1	Secreted	SecretomeP	NA	0.957	NA	0
	BSUD.14124.2.p1	Secreted	SignalP	SP	0.999255	CS pos: 20-21. Pr: 0.5722	0
	BSUD.14125.1.p1	Secreted	SignalP	SP	0.999513	CS pos: 20-21. Pr: 0.9531	0	IPR031569(Apextrin, C-terminal domain)
	BSUD.14128.1.p1	Secreted	SignalP	SP	0.999747	CS pos: 19-20. Pr: 0.9801	0	IPR001304(C-type lectin-like); IPR013783(Immunoglobulin-like fold); IPR016186(C-type lectin-like/link domain superfamily); IPR016187(C-type lectin fold)
	BSUD.14128.2.p1	Secreted	SignalP	SP	0.999747	CS pos: 19-20. Pr: 0.9801	0	IPR001304(C-type lectin-like); IPR013783(Immunoglobulin-like fold); IPR016186(C-type lectin-like/link domain superfamily); IPR016187(C-type lectin fold)
	BSUD.14129.1.p1	Secreted	SignalP	SP	0.999747	CS pos: 20-21. Pr: 0.9714	0	IPR002181(Fibrinogen, alpha/beta/gamma chain, C-terminal globular domain); IPR014716(Fibrinogen, alpha/beta/gamma chain, C-terminal globular, subdomain 1); IPR036056(Fibrinogen-like, C-terminal)
	BSUD.14135.1.p1	Secreted	SignalP	SP	0.999728	CS pos: 24-25. Pr: 0.9799	0	IPR009011(Mannose-6-phosphate receptor binding domain superfamily); IPR012913(Protein OS9-like domain); IPR044865(MRH domain); IPR045149(Protein OS-9-like)
	BSUD.14135.2.p1	Secreted	SignalP	SP	0.999728	CS pos: 24-25. Pr: 0.9799	0	IPR009011(Mannose-6-phosphate receptor binding domain superfamily); IPR012913(Protein OS9-like domain); IPR044865(MRH domain); IPR045149(Protein OS-9-like)
	BSUD.14139.1.p1	Secreted	SignalP	SP	0.999521	CS pos: 19-20. Pr: 0.9604	0	IPR000001(Kringle); IPR000436(Sushi/SCR/CCP domain); IPR001304(C-type lectin-like); IPR001506(Peptidase M12A); IPR006026(Peptidase, metallopeptidase); IPR013806(Kringle-like fold); IPR016186(C-type lectin-like/link domain superfamily); IPR016187(C-type lectin fold); IPR024079(Metallopeptidase, catalytic domain superfamily); IPR031569(Apextrin, C-terminal domain); IPR035914(Spermadhesin, CUB domai…
	BSUD.14139.2.p1	Secreted	SignalP	SP	0.999527	CS pos: 19-20. Pr: 0.9604	0	IPR000001(Kringle); IPR000436(Sushi/SCR/CCP domain); IPR001304(C-type lectin-like); IPR001506(Peptidase M12A); IPR006026(Peptidase, metallopeptidase); IPR013806(Kringle-like fold); IPR016186(C-type lectin-like/link domain superfamily); IPR016187(C-type lectin fold); IPR024079(Metallopeptidase, catalytic domain superfamily); IPR031569(Apextrin, C-terminal domain); IPR035914(Spermadhesin, CUB domai…
	BSUD.14142.1.p1	Secreted	SignalP	SP	0.996369	CS pos: 37-38. Pr: 0.9607	0
	BSUD.1415.1.p1	Secreted	SignalP	SP	0.999628	CS pos: 17-18. Pr: 0.9757	0	IPR000215(Serpin family); IPR023795(Serpin, conserved site); IPR023796(Serpin domain); IPR036186(Serpin superfamily); IPR042178(Serpin superfamily, domain 1); IPR042185(Serpin superfamily, domain 2)
	BSUD.1418.1.p1	Secreted	SignalP	SP	0.999723	CS pos: 21-22. Pr: 0.9797	0	IPR000215(Serpin family); IPR023796(Serpin domain); IPR036186(Serpin superfamily); IPR042178(Serpin superfamily, domain 1)
	BSUD.14187.3.p1	Secreted	SignalP	SP	0.99977	CS pos: 17-18. Pr: 0.9812	0	IPR001965(Zinc finger, PHD-type); IPR011011(Zinc finger, FYVE/PHD-type); IPR013083(Zinc finger, RING/FYVE/PHD-type); IPR019786(Zinc finger, PHD-type, conserved site); IPR019787(Zinc finger, PHD-finger)
	BSUD.14187.6.p1	Secreted	SignalP	SP	0.99977	CS pos: 17-18. Pr: 0.9812	0	IPR001965(Zinc finger, PHD-type); IPR011011(Zinc finger, FYVE/PHD-type); IPR013083(Zinc finger, RING/FYVE/PHD-type); IPR019786(Zinc finger, PHD-type, conserved site); IPR019787(Zinc finger, PHD-finger)
	BSUD.14196.1.p1	Secreted	SignalP	SP	0.999761	CS pos: 18-19. Pr: 0.9811	0	IPR001304(C-type lectin-like); IPR016186(C-type lectin-like/link domain superfamily); IPR016187(C-type lectin fold)
	BSUD.14201.2.p1	Membrane	SignalP	SP	0.99978	CS pos: 16-17. Pr: 0.9796	7	IPR000203(GPS motif); IPR000832(GPCR, family 2, secretin-like); IPR017981(GPCR, family 2-like); IPR017983(GPCR, family 2, secretin-like, conserved site); IPR026645(Dermatopontin family); IPR046338(GAIN domain superfamily)
	BSUD.14201.3.p1	Membrane	SignalP	SP	0.99978	CS pos: 16-17. Pr: 0.9796	7	IPR000203(GPS motif); IPR000832(GPCR, family 2, secretin-like); IPR017981(GPCR, family 2-like); IPR017983(GPCR, family 2, secretin-like, conserved site); IPR026645(Dermatopontin family); IPR046338(GAIN domain superfamily)
	BSUD.1420.1.p1	Secreted	SignalP	SP	0.999718	CS pos: 18-19. Pr: 0.9760	0	IPR000215(Serpin family); IPR023795(Serpin, conserved site); IPR023796(Serpin domain); IPR036186(Serpin superfamily); IPR042178(Serpin superfamily, domain 1); IPR042185(Serpin superfamily, domain 2)
	BSUD.14211.1.p1	Membrane	SignalP	SP	0.999694	CS pos: 17-18. Pr: 0.9787	1	IPR008979(Galactose-binding-like domain superfamily)
	BSUD.1421.1.p1	Secreted	SignalP	SP	0.999751	CS pos: 18-19. Pr: 0.9777	0	IPR000215(Serpin family); IPR023795(Serpin, conserved site); IPR023796(Serpin domain); IPR036186(Serpin superfamily); IPR042178(Serpin superfamily, domain 1); IPR042185(Serpin superfamily, domain 2)
	BSUD.14212.1.p1	Membrane	SignalP	SP	0.999586	CS pos: 23-24. Pr: 0.9642	1
	BSUD.14216.1.p1	Membrane	SignalP	SP	0.999741	CS pos: 18-19. Pr: 0.9771	1
	BSUD.14216.2.p1	Membrane	SignalP	SP	0.999741	CS pos: 18-19. Pr: 0.9771	1
	BSUD.14217.1.p1	Secreted	SignalP	SP	0.998503	CS pos: 37-38. Pr: 0.9615	0	IPR000742(EGF-like domain); IPR002049(Laminin-type EGF domain); IPR006212(Furin-like repeat); IPR008979(Galactose-binding-like domain superfamily); IPR033327(Scavenger receptor class F member 2); IPR042635(Scavenger receptor class F member SREC1/2)
	BSUD.14219.1.p1	Secreted	SignalP	SP	0.999763	CS pos: 25-26. Pr: 0.9795	0	IPR002181(Fibrinogen, alpha/beta/gamma chain, C-terminal globular domain); IPR014716(Fibrinogen, alpha/beta/gamma chain, C-terminal globular, subdomain 1); IPR036056(Fibrinogen-like, C-terminal)
	BSUD.1422.1.p1	Secreted	SignalP	SP	0.97983	CS pos: 34-35. Pr: 0.9292	0	IPR000215(Serpin family); IPR023795(Serpin, conserved site); IPR023796(Serpin domain); IPR036186(Serpin superfamily); IPR042178(Serpin superfamily, domain 1); IPR042185(Serpin superfamily, domain 2)
	BSUD.14223.1.p1	Secreted	SignalP	SP	0.999769	CS pos: 22-23. Pr: 0.9815	0	IPR002172(Low-density lipoprotein (LDL) receptor class A repeat); IPR023415(Low-density lipoprotein (LDL) receptor class A, conserved site); IPR036055(LDL receptor-like superfamily)
	BSUD.14224.1.p1	Secreted	SignalP	SP	0.999734	CS pos: 20-21. Pr: 0.9817	0	IPR002172(Low-density lipoprotein (LDL) receptor class A repeat); IPR023415(Low-density lipoprotein (LDL) receptor class A, conserved site); IPR036055(LDL receptor-like superfamily)
	BSUD.14224.3.p1	Secreted	SignalP	SP	0.999734	CS pos: 20-21. Pr: 0.9817	0	IPR002172(Low-density lipoprotein (LDL) receptor class A repeat); IPR023415(Low-density lipoprotein (LDL) receptor class A, conserved site); IPR036055(LDL receptor-like superfamily)
	BSUD.14226.1.p2	Secreted	SignalP	SP	0.999606	CS pos: 21-22. Pr: 0.9340	0	IPR002172(Low-density lipoprotein (LDL) receptor class A repeat); IPR023415(Low-density lipoprotein (LDL) receptor class A, conserved site); IPR036055(LDL receptor-like superfamily)
	BSUD.14226.2.p1	Secreted	SignalP	SP	0.999654	CS pos: 17-18. Pr: 0.8234	0	IPR002172(Low-density lipoprotein (LDL) receptor class A repeat); IPR023415(Low-density lipoprotein (LDL) receptor class A, conserved site); IPR036055(LDL receptor-like superfamily)
	BSUD.14226.3.p1	Secreted	SignalP	SP	0.99961	CS pos: 21-22. Pr: 0.9340	0	IPR002172(Low-density lipoprotein (LDL) receptor class A repeat); IPR023415(Low-density lipoprotein (LDL) receptor class A, conserved site); IPR036055(LDL receptor-like superfamily)
	BSUD.1423.1.p1	Secreted	SignalP	SP	0.999722	CS pos: 21-22. Pr: 0.9489	0	IPR000215(Serpin family); IPR023795(Serpin, conserved site); IPR023796(Serpin domain); IPR036186(Serpin superfamily); IPR042178(Serpin superfamily, domain 1); IPR042185(Serpin superfamily, domain 2)
	BSUD.1423.2.p1	Secreted	SignalP	SP	0.999722	CS pos: 21-22. Pr: 0.9489	0	IPR000215(Serpin family); IPR023795(Serpin, conserved site); IPR023796(Serpin domain); IPR036186(Serpin superfamily); IPR042178(Serpin superfamily, domain 1); IPR042185(Serpin superfamily, domain 2)
	BSUD.14234.1.p1	Secreted	SignalP	SP	0.999726	CS pos: 24-25. Pr: 0.9826	0	IPR003598(Immunoglobulin subtype 2); IPR003599(Immunoglobulin subtype); IPR003961(Fibronectin type III); IPR007110(Immunoglobulin-like domain); IPR013098(Immunoglobulin I-set); IPR013783(Immunoglobulin-like fold); IPR036116(Fibronectin type III superfamily); IPR036179(Immunoglobulin-like domain superfamily)
	BSUD.14240.1.p1	Membrane	SignalP	SP	0.997523	CS pos: 25-26. Pr: 0.7886	1
	BSUD.14248.1.p1	Membrane	SecretomeP	NA	0.958	NA	4	IPR000306(FYVE zinc finger); IPR010482(Peroxin domain); IPR011011(Zinc finger, FYVE/PHD-type); IPR013083(Zinc finger, RING/FYVE/PHD-type); IPR017455(Zinc finger, FYVE-related); IPR042405(Protrudin)
	BSUD.14248.2.p1	Membrane	SecretomeP	NA	0.954	NA	4	IPR010482(Peroxin domain); IPR042405(Protrudin)
	BSUD.14248.3.p1	Membrane	SecretomeP	NA	0.955	NA	4	IPR010482(Peroxin domain); IPR042405(Protrudin)
	BSUD.14271.1.p1	Secreted	SignalP	SP	0.999749	CS pos: 21-22. Pr: 0.9813	0	IPR001368(TNFR/NGFR cysteine-rich region)
	BSUD.14281.1.p1	Secreted	SignalP	SP	0.999716	CS pos: 18-19. Pr: 0.9559	0	IPR002181(Fibrinogen, alpha/beta/gamma chain, C-terminal globular domain); IPR014716(Fibrinogen, alpha/beta/gamma chain, C-terminal globular, subdomain 1); IPR036056(Fibrinogen-like, C-terminal)
	BSUD.14284.1.p1	Secreted	SignalP	SP	0.999792	CS pos: 20-21. Pr: 0.9753	0	IPR003598(Immunoglobulin subtype 2); IPR003599(Immunoglobulin subtype); IPR007110(Immunoglobulin-like domain); IPR013162(CD80-like, immunoglobulin C2-set); IPR013783(Immunoglobulin-like fold); IPR036179(Immunoglobulin-like domain superfamily); IPR043204(Basigin-like)
	BSUD.14284.2.p1	Secreted	SignalP	SP	0.999676	CS pos: 21-22. Pr: 0.9709	0	IPR003598(Immunoglobulin subtype 2); IPR003599(Immunoglobulin subtype); IPR007110(Immunoglobulin-like domain); IPR013162(CD80-like, immunoglobulin C2-set); IPR013783(Immunoglobulin-like fold); IPR036179(Immunoglobulin-like domain superfamily); IPR043204(Basigin-like)
	BSUD.14291.1.p1	Secreted	SignalP	SP	0.972184	CS pos: 24-25. Pr: 0.9441	0	IPR001613(Flavin amine oxidase); IPR002937(Amine oxidase); IPR036188(FAD/NAD(P)-binding domain superfamily)
	BSUD.14291.2.p1	Secreted	SignalP	SP	0.972187	CS pos: 24-25. Pr: 0.9441	0	IPR001613(Flavin amine oxidase); IPR002937(Amine oxidase); IPR036188(FAD/NAD(P)-binding domain superfamily)
	BSUD.14305.1.p1	Membrane	SignalP	SP	0.999785	CS pos: 24-25. Pr: 0.9736	7	IPR005282(Lysosomal cystine transporter); IPR006603(PQ-loop repeat)
	BSUD.14305.2.p1	Membrane	SignalP	SP	0.99979	CS pos: 24-25. Pr: 0.9736	7	IPR005282(Lysosomal cystine transporter); IPR006603(PQ-loop repeat)
	BSUD.1431.1.p1	Secreted	SecretomeP	NA	0.956	NA	0
	BSUD.14318.1.p1	Secreted	SignalP	SP	0.999719	CS pos: 26-27. Pr: 0.9728	0	IPR002557(Chitin binding domain); IPR036508(Chitin binding domain superfamily)
	BSUD.14328.1.p1	Secreted	SignalP	SP	0.999745	CS pos: 17-18. Pr: 0.9776	0	IPR006046(Alpha amylase); IPR006047(Glycosyl hydrolase, family 13, catalytic domain); IPR006048(Alpha-amylase/branching enzyme, C-terminal all beta); IPR013780(Glycosyl hydrolase, all-beta); IPR017853(Glycoside hydrolase superfamily); IPR031319(Alpha-amylase, C-terminal domain)
	BSUD.14339.1.p1	Secreted	SignalP	SP	0.999704	CS pos: 23-24. Pr: 0.9767	0	IPR000169(Cysteine peptidase, cysteine active site); IPR000668(Peptidase C1A, papain C-terminal); IPR013201(Cathepsin propeptide inhibitor domain (I29)); IPR025660(Cysteine peptidase, histidine active site); IPR038765(Papain-like cysteine peptidase superfamily); IPR039417(Papain-like cysteine endopeptidase)
	BSUD.1434.2.p1	Secreted	SignalP	SP	0.999801	CS pos: 21-22. Pr: 0.9540	0	IPR011330(Glycoside hydrolase/deacetylase, beta/alpha-barrel)
	BSUD.14344.1.p1	Membrane	SignalP	SP	0.999067	CS pos: 32-33. Pr: 0.9630	1	IPR001660(Sterile alpha motif domain); IPR013761(Sterile alpha motif/pointed domain superfamily); IPR032393(Stromal interaction molecule, Orai1-activating region); IPR037608(Stromal interaction molecule)
	BSUD.14344.2.p1	Membrane	SignalP	SP	0.999067	CS pos: 32-33. Pr: 0.9630	1	IPR001660(Sterile alpha motif domain); IPR013761(Sterile alpha motif/pointed domain superfamily); IPR032393(Stromal interaction molecule, Orai1-activating region); IPR037608(Stromal interaction molecule)
	BSUD.14344.3.p1	Membrane	SignalP	SP	0.999067	CS pos: 32-33. Pr: 0.9630	1	IPR001660(Sterile alpha motif domain); IPR013761(Sterile alpha motif/pointed domain superfamily); IPR032393(Stromal interaction molecule, Orai1-activating region); IPR037608(Stromal interaction molecule)
	BSUD.14344.4.p1	Membrane	SignalP	SP	0.999067	CS pos: 32-33. Pr: 0.9630	1	IPR001660(Sterile alpha motif domain); IPR013761(Sterile alpha motif/pointed domain superfamily); IPR032393(Stromal interaction molecule, Orai1-activating region); IPR037608(Stromal interaction molecule)
	BSUD.14344.5.p1	Membrane	SignalP	SP	0.999063	CS pos: 32-33. Pr: 0.9630	1	IPR001660(Sterile alpha motif domain); IPR013761(Sterile alpha motif/pointed domain superfamily); IPR032393(Stromal interaction molecule, Orai1-activating region); IPR037608(Stromal interaction molecule)
	BSUD.14346.1.p1	Membrane	SignalP	SP	0.999792	CS pos: 20-21. Pr: 0.9875	1	IPR000436(Sushi/SCR/CCP domain); IPR003599(Immunoglobulin subtype); IPR007110(Immunoglobulin-like domain); IPR013783(Immunoglobulin-like fold); IPR035976(Sushi/SCR/CCP superfamily); IPR036179(Immunoglobulin-like domain superfamily)
	BSUD.14346.2.p1	Secreted	SignalP	SP	0.999792	CS pos: 20-21. Pr: 0.9875	0	IPR000436(Sushi/SCR/CCP domain); IPR003599(Immunoglobulin subtype); IPR007110(Immunoglobulin-like domain); IPR013783(Immunoglobulin-like fold); IPR035976(Sushi/SCR/CCP superfamily); IPR036179(Immunoglobulin-like domain superfamily)
	BSUD.14346.3.p1	Secreted	SignalP	SP	0.999792	CS pos: 20-21. Pr: 0.9875	0	IPR000436(Sushi/SCR/CCP domain); IPR035976(Sushi/SCR/CCP superfamily)
	BSUD.14349.1.p1	Secreted	SignalP	SP	0.999763	CS pos: 19-20. Pr: 0.9777	0
	BSUD.14350.1.p1	Secreted	SignalP	SP	0.999949	CS pos: 24-25. Pr: 0.9847	0	IPR000246(Peptidase T2, asparaginase 2); IPR029055(Nucleophile aminohydrolases, N-terminal)
	BSUD.14365.1.p1	Membrane	SignalP	SP	0.999752	CS pos: 22-23. Pr: 0.9876	1	IPR000719(Protein kinase domain); IPR001245(Serine-threonine/tyrosine-protein kinase, catalytic domain); IPR001627(Sema domain); IPR002909(IPT domain); IPR008266(Tyrosine-protein kinase, active site); IPR011009(Protein kinase-like domain superfamily); IPR013783(Immunoglobulin-like fold); IPR014756(Immunoglobulin E-set); IPR015943(WD40/YVTN repeat-like-containing domain superfamily); IPR016201(PSI…
	BSUD.14370.1.p1	Secreted	SignalP	SP	0.999656	CS pos: 25-26. Pr: 0.9823	0	IPR001211(Phospholipase A2); IPR016090(Phospholipase A2 domain); IPR033113(Phospholipase A2, histidine active site); IPR036444(Phospholipase A2 domain superfamily)
	BSUD.1439.1.p1	Secreted	SignalP	SP	0.999704	CS pos: 28-29. Pr: 0.9785	0	IPR003582(ShKT domain)
	BSUD.1439.2.p1	Secreted	SignalP	SP	0.999704	CS pos: 28-29. Pr: 0.9785	0	IPR003582(ShKT domain)
	BSUD.14394.1.p1	Secreted	SignalP	SP	0.999753	CS pos: 22-23. Pr: 0.9725	0	IPR001087(GDSL lipase/esterase); IPR008138(Saposin B type, region 2); IPR008139(Saposin B type domain); IPR011001(Saposin-like); IPR036514(SGNH hydrolase superfamily); IPR039676(Acyloxyacyl hydrolase)
	BSUD.14413.1.p1	Secreted	SignalP	SP	0.999783	CS pos: 21-22. Pr: 0.9762	0
	BSUD.144.1.p1	Membrane	SignalP	SP	0.999586	CS pos: 20-21. Pr: 0.9782	1
	BSUD.14420.1.p1	Secreted	SignalP	SP	0.999545	CS pos: 20-21. Pr: 0.9749	0	IPR003599(Immunoglobulin subtype); IPR007110(Immunoglobulin-like domain); IPR013783(Immunoglobulin-like fold); IPR036179(Immunoglobulin-like domain superfamily)
	BSUD.14425.1.p1	Membrane	SignalP	SP	0.994878	CS pos: 29-30. Pr: 0.9165	1
	BSUD.14430.1.p1	Membrane	SignalP	SP	0.99979	CS pos: 17-18. Pr: 0.9747	1	IPR003597(Immunoglobulin C1-set); IPR013783(Immunoglobulin-like fold); IPR036179(Immunoglobulin-like domain superfamily)
	BSUD.14439.2.p1	Membrane	SignalP	SP	0.984267	CS pos: 23-24. Pr: 0.8741	1	IPR000742(EGF-like domain); IPR011641(Tyrosine-protein kinase ephrin type A/B receptor-like)
	BSUD.144.3.p1	Membrane	SignalP	SP	0.999586	CS pos: 20-21. Pr: 0.9782	1
	BSUD.14445.1.p1	Membrane	SignalP	SP	0.999652	CS pos: 27-28. Pr: 0.5915	1	IPR000742(EGF-like domain); IPR009030(Growth factor receptor cysteine-rich domain superfamily); IPR011641(Tyrosine-protein kinase ephrin type A/B receptor-like)
	BSUD.14463.1.p1	Membrane	SignalP	SP	0.999747	CS pos: 17-18. Pr: 0.9821	6	IPR002861(Reeler domain); IPR005018(DOMON domain); IPR006593(Cytochrome b561/ferric reductase transmembrane); IPR042307(Reeler domain superfamily)
	BSUD.14463.2.p1	Membrane	SignalP	SP	0.999747	CS pos: 17-18. Pr: 0.9821	6	IPR002861(Reeler domain); IPR005018(DOMON domain); IPR006593(Cytochrome b561/ferric reductase transmembrane); IPR042307(Reeler domain superfamily)
	BSUD.14463.3.p1	Membrane	SignalP	SP	0.999736	CS pos: 17-18. Pr: 0.9821	6	IPR002861(Reeler domain); IPR005018(DOMON domain); IPR006593(Cytochrome b561/ferric reductase transmembrane); IPR042307(Reeler domain superfamily)
	BSUD.14467.3.p1	Membrane	SignalP	SP	0.999674	CS pos: 20-21. Pr: 0.9776	6	IPR002861(Reeler domain); IPR005018(DOMON domain); IPR006593(Cytochrome b561/ferric reductase transmembrane); IPR042307(Reeler domain superfamily)
	BSUD.14484.1.p1	Secreted	SignalP	SP	0.999745	CS pos: 22-23. Pr: 0.9709	0
	BSUD.14493.3.p1	Mitochondrial Cytoplasmatic	TargetP	mTP	0.979139	CS pos: 22-23. RSY-TS. Pr: 0.7671	0	IPR004323(Divalent ion tolerance protein, CutA); IPR011322(Nitrogen regulatory PII-like, alpha/beta); IPR015867(Nitrogen regulatory protein PII/ATP phosphoribosyltransferase, C-terminal)
	BSUD.14493.4.p1	Mitochondrial Cytoplasmatic	TargetP	mTP	0.979139	CS pos: 22-23. RSY-TS. Pr: 0.7671	0	IPR004323(Divalent ion tolerance protein, CutA); IPR011322(Nitrogen regulatory PII-like, alpha/beta); IPR015867(Nitrogen regulatory protein PII/ATP phosphoribosyltransferase, C-terminal)
	BSUD.14505.1.p1	Secreted	SignalP	SP	0.999758	CS pos: 20-21. Pr: 0.9641	0
	BSUD.14506.1.p1	Secreted	SignalP	SP	0.999767	CS pos: 20-21. Pr: 0.9716	0
	BSUD.14506.2.p1	Secreted	SignalP	SP	0.999767	CS pos: 20-21. Pr: 0.9716	0
	BSUD.14509.1.p1	Secreted	SignalP	SP	0.999394	CS pos: 21-22. Pr: 0.9668	0
	BSUD.14511.1.p1	Secreted	SignalP	SP	0.999772	CS pos: 21-22. Pr: 0.9783	0
	BSUD.14523.1.p1	Secreted	SignalP	SP	0.999633	CS pos: 33-34. Pr: 0.9288	0
	BSUD.14527.1.p1	Secreted	SignalP	SP	0.999619	CS pos: 19-20. Pr: 0.9735	0
	BSUD.14529.1.p1	Secreted	SignalP	SP	0.999777	CS pos: 19-20. Pr: 0.9796	0
	BSUD.14529.2.p1	Secreted	SignalP	SP	0.999777	CS pos: 19-20. Pr: 0.9796	0
	BSUD.14530.1.p1	Secreted	SignalP	SP	0.999758	CS pos: 19-20. Pr: 0.9794	0
	BSUD.14530.2.p1	Secreted	SignalP	SP	0.999758	CS pos: 19-20. Pr: 0.9794	0
	BSUD.14530.3.p1	Secreted	SignalP	SP	0.978405	CS pos: 33-34. Pr: 0.9324	0
	BSUD.14531.1.p1	Secreted	SignalP	SP	0.999758	CS pos: 19-20. Pr: 0.9775	0
	BSUD.14531.2.p1	Secreted	SignalP	SP	0.999758	CS pos: 19-20. Pr: 0.9775	0
	BSUD.1453.1.p1	Secreted	SecretomeP	NA	0.956	NA	0
	BSUD.14532.1.p1	Secreted	SignalP	SP	0.999664	CS pos: 22-23. Pr: 0.9726	0	IPR000215(Serpin family); IPR023795(Serpin, conserved site); IPR023796(Serpin domain); IPR036186(Serpin superfamily); IPR042178(Serpin superfamily, domain 1); IPR042185(Serpin superfamily, domain 2)
	BSUD.14549.1.p1	Secreted	SignalP	SP	0.999779	CS pos: 23-24. Pr: 0.5708	0
	BSUD.14554.1.p1	Secreted	SignalP	SP	0.999166	CS pos: 26-27. Pr: 0.9427	0	IPR000323(Copper type II, ascorbate-dependent monooxygenase, N-terminal); IPR000945(Dopamine beta-hydroxylase-like); IPR005018(DOMON domain); IPR008977(PHM/PNGase F domain superfamily); IPR014784(Copper type II, ascorbate-dependent monooxygenase-like, C-terminal); IPR020611(Copper type II, ascorbate-dependent monooxygenase, histidine-cluster-1 conserved site); IPR024548(Copper type II ascorbate-d…
	BSUD.14556.1.p1	Secreted	SignalP	SP	0.999708	CS pos: 18-19. Pr: 0.9819	0
	BSUD.14556.2.p1	Secreted	SignalP	SP	0.999708	CS pos: 18-19. Pr: 0.9819	0
	BSUD.14556.3.p1	Secreted	SignalP	SP	0.999708	CS pos: 18-19. Pr: 0.9819	0
	BSUD.14557.1.p1	Secreted	SignalP	SP	0.999677	CS pos: 18-19. Pr: 0.9505	0
	BSUD.14558.1.p1	Secreted	SignalP	SP	0.999779	CS pos: 18-19. Pr: 0.9195	0
	BSUD.14559.1.p1	Secreted	SignalP	SP	0.999789	CS pos: 18-19. Pr: 0.9533	0
	BSUD.14561.1.p1	Secreted	SignalP	SP	0.99976	CS pos: 18-19. Pr: 0.9614	0
	BSUD.14563.1.p1	Secreted	SignalP	SP	0.992185	CS pos: 18-19. Pr: 0.9563	0
	BSUD.14564.1.p1	Secreted	SignalP	SP	0.99974	CS pos: 18-19. Pr: 0.9837	0
	BSUD.14567.1.p1	Secreted	SignalP	SP	0.999218	CS pos: 19-20. Pr: 0.4915	0
	BSUD.14571.1.p1	Secreted	SignalP	SP	0.999083	CS pos: 23-24. Pr: 0.9583	0	IPR009311(Interferon alpha-inducible protein IFI6/IFI27-like); IPR038213(IFI6/IFI27-like domain superfamily)
	BSUD.14585.1.p1	Secreted	SignalP	SP	0.999743	CS pos: 26-27. Pr: 0.9781	0
	BSUD.14587.1.p1	Secreted	SignalP	SP	0.999761	CS pos: 25-26. Pr: 0.7422	0
	BSUD.14590.1.p1	Secreted	SignalP	SP	0.999654	CS pos: 20-21. Pr: 0.7210	0
	BSUD.14646.1.p1	Secreted	SignalP	SP	0.999535	CS pos: 24-25. Pr: 0.9671	0
	BSUD.14646.2.p1	Membrane	SignalP	SP	0.999535	CS pos: 24-25. Pr: 0.9671	1
	BSUD.14646.3.p1	Membrane	SignalP	SP	0.999535	CS pos: 24-25. Pr: 0.9671	1
	BSUD.14646.4.p1	Membrane	SignalP	SP	0.999535	CS pos: 24-25. Pr: 0.9671	1
	BSUD.14646.5.p1	Membrane	SignalP	SP	0.999535	CS pos: 24-25. Pr: 0.9671	1
	BSUD.14657.1.p1	Secreted	SignalP	SP	0.999766	CS pos: 30-31. Pr: 0.9605	0	IPR000859(CUB domain); IPR000998(MAM domain); IPR001190(SRCR domain); IPR001254(Serine proteases, trypsin domain); IPR001314(Peptidase S1A, chymotrypsin family); IPR002172(Low-density lipoprotein (LDL) receptor class A repeat); IPR009003(Peptidase S1, PA clan); IPR013320(Concanavalin A-like lectin/glucanase domain superfamily); IPR018114(Serine proteases, trypsin family, histidine active site); I…
	BSUD.14658.1.p1	Membrane	SignalP	SP	0.999737	CS pos: 25-26. Pr: 0.9778	7	IPR000337(GPCR, family 3); IPR001828(Receptor, ligand binding region); IPR017978(GPCR family 3, C-terminal); IPR028082(Periplasmic binding protein-like I)
	BSUD.14658.2.p1	Membrane	SignalP	SP	0.999737	CS pos: 25-26. Pr: 0.9778	7	IPR000337(GPCR, family 3); IPR001828(Receptor, ligand binding region); IPR017978(GPCR family 3, C-terminal); IPR028082(Periplasmic binding protein-like I)
	BSUD.14658.3.p1	Secreted	SignalP	SP	0.999737	CS pos: 25-26. Pr: 0.9778	0	IPR000337(GPCR, family 3); IPR001828(Receptor, ligand binding region); IPR028082(Periplasmic binding protein-like I)
	BSUD.14661.1.p1	Secreted	SignalP	SP	0.999747	CS pos: 23-24. Pr: 0.9755	0
	BSUD.14665.1.p1	Secreted	SignalP	SP	0.999628	CS pos: 16-17. Pr: 0.9801	0
	BSUD.14666.1.p1	Secreted	SignalP	SP	0.999747	CS pos: 25-26. Pr: 0.9780	0
	BSUD.14696.1.p1	Secreted	SignalP	SP	0.999737	CS pos: 19-20. Pr: 0.9799	0	IPR026645(Dermatopontin family)
	BSUD.14696.2.p1	Secreted	SignalP	SP	0.999735	CS pos: 19-20. Pr: 0.9799	0	IPR026645(Dermatopontin family)
	BSUD.14700.1.p1	Secreted	SignalP	SP	0.999608	CS pos: 24-25. Pr: 0.9790	0	IPR031985(Protein of unknown function DUF4787)
	BSUD.14706.1.p1	Secreted	SignalP	SP	0.999746	CS pos: 20-21. Pr: 0.9824	0	IPR001818(Peptidase M10, metallopeptidase); IPR002477(Peptidoglycan binding-like); IPR006026(Peptidase, metallopeptidase); IPR018487(Hemopexin-like repeats); IPR021190(Peptidase M10A); IPR024079(Metallopeptidase, catalytic domain superfamily); IPR033739(Peptidase M10A, catalytic domain); IPR036365(PGBD-like superfamily); IPR036375(Hemopexin-like domain superfamily)
	BSUD.14709.1.p1	Membrane	SignalP	SP	0.999644	CS pos: 26-27. Pr: 0.9265	1	IPR001007(VWFC domain); IPR042378(Integral membrane protein DGCR2/IDD)
	BSUD.14709.2.p1	Membrane	SignalP	SP	0.999646	CS pos: 26-27. Pr: 0.9265	1	IPR001007(VWFC domain); IPR042378(Integral membrane protein DGCR2/IDD)
	BSUD.14709.4.p1	Membrane	SignalP	SP	0.999646	CS pos: 26-27. Pr: 0.9265	1	IPR001007(VWFC domain); IPR042378(Integral membrane protein DGCR2/IDD)
	BSUD.147.2.p1	Secreted	SignalP	SP	0.999745	CS pos: 25-26. Pr: 0.7912	0
	BSUD.1474.1.p1	Secreted	SignalP	SP	0.999508	CS pos: 16-17. Pr: 0.9578	0	IPR012337(Ribonuclease H-like superfamily)
	BSUD.14747.1.p1	Membrane	SignalP	SP	0.999702	CS pos: 21-22. Pr: 0.9797	1
	BSUD.14773.1.p1	Secreted	SignalP	SP	0.999798	CS pos: 19-20. Pr: 0.9818	0
	BSUD.14774.1.p1	Secreted	SignalP	SP	0.982979	CS pos: 31-32. Pr: 0.9527	0
	BSUD.14774.2.p1	Secreted	SignalP	SP	0.998945	CS pos: 25-26. Pr: 0.9630	0
	BSUD.14774.3.p1	Secreted	SignalP	SP	0.999621	CS pos: 19-20. Pr: 0.9781	0
	BSUD.14824.1.p1	Membrane	SignalP	SP	0.999772	CS pos: 30-31. Pr: 0.9679	1	IPR001304(C-type lectin-like); IPR016186(C-type lectin-like/link domain superfamily); IPR016187(C-type lectin fold)
	BSUD.14839.1.p1	Secreted	SignalP	SP	0.99692	CS pos: 22-23. Pr: 0.9265	0	IPR016187(C-type lectin fold)
	BSUD.14839.2.p1	Secreted	SignalP	SP	0.99692	CS pos: 22-23. Pr: 0.9265	0	IPR016187(C-type lectin fold)
	BSUD.14841.1.p1	Membrane	SignalP	SP	0.999779	CS pos: 30-31. Pr: 0.9660	1	IPR001304(C-type lectin-like); IPR016186(C-type lectin-like/link domain superfamily); IPR016187(C-type lectin fold)
	BSUD.14853.1.p1	Membrane	SignalP	SP	0.999611	CS pos: 18-19. Pr: 0.7007	4	IPR006029(Neurotransmitter-gated ion-channel transmembrane domain); IPR006201(Neurotransmitter-gated ion-channel); IPR006202(Neurotransmitter-gated ion-channel ligand-binding domain); IPR018000(Neurotransmitter-gated ion-channel, conserved site); IPR036719(Neurotransmitter-gated ion-channel transmembrane domain superfamily); IPR036734(Neurotransmitter-gated ion-channel ligand-binding domain super…
	BSUD.14855.1.p1	Secreted	SignalP	SP	0.999727	CS pos: 26-27. Pr: 0.9575	0	IPR003172(MD-2-related lipid-recognition domain); IPR028996(Ganglioside GM2 activator); IPR036846(GM2-AP, lipid-recognition domain superfamily)
	BSUD.14856.1.p1	Membrane	SignalP	SP	0.967021	CS pos: 30-31. Pr: 0.9246	4	IPR006029(Neurotransmitter-gated ion-channel transmembrane domain); IPR006201(Neurotransmitter-gated ion-channel); IPR006202(Neurotransmitter-gated ion-channel ligand-binding domain); IPR018000(Neurotransmitter-gated ion-channel, conserved site); IPR036719(Neurotransmitter-gated ion-channel transmembrane domain superfamily); IPR036734(Neurotransmitter-gated ion-channel ligand-binding domain super…
	BSUD.1487.1.p1	Secreted	SignalP	SP	0.999638	CS pos: 20-21. Pr: 0.9748	0
	BSUD.14872.1.p1	Membrane	SignalP	SP	0.998867	CS pos: 34-35. Pr: 0.9428	1	IPR008979(Galactose-binding-like domain superfamily)
	BSUD.14873.1.p1	Membrane	SignalP	SP	0.999224	CS pos: 37-38. Pr: 0.9611	1	IPR008979(Galactose-binding-like domain superfamily)
	BSUD.14874.1.p1	Membrane	SignalP	SP	0.999599	CS pos: 18-19. Pr: 0.9790	1
	BSUD.14874.2.p1	Membrane	SignalP	SP	0.999696	CS pos: 18-19. Pr: 0.9826	1
	BSUD.14875.1.p1	Membrane	SignalP	SP	0.99978	CS pos: 25-26. Pr: 0.6626	1	IPR008979(Galactose-binding-like domain superfamily)
	BSUD.14879.1.p1	Secreted	SignalP	SP	0.999798	CS pos: 21-22. Pr: 0.9540	0	IPR011330(Glycoside hydrolase/deacetylase, beta/alpha-barrel)
	BSUD.1488.1.p1	Secreted	SignalP	SP	0.999693	CS pos: 18-19. Pr: 0.9768	0
	BSUD.14883.1.p1	Secreted	SignalP	SP	0.999767	CS pos: 19-20. Pr: 0.8217	0	IPR001212(Somatomedin B domain); IPR018998(EndoU ribonuclease, C-terminal); IPR036024(Somatomedin B-like domain superfamily); IPR037227(Endoribonuclease EndoU-like); IPR039787(Poly(U)-specific endoribonuclease)
	BSUD.14883.2.p1	Secreted	SignalP	SP	0.999774	CS pos: 19-20. Pr: 0.8380	0	IPR001212(Somatomedin B domain); IPR018998(EndoU ribonuclease, C-terminal); IPR036024(Somatomedin B-like domain superfamily); IPR037227(Endoribonuclease EndoU-like); IPR039787(Poly(U)-specific endoribonuclease)
	BSUD.14883.3.p1	Secreted	SignalP	SP	0.999756	CS pos: 19-20. Pr: 0.8379	0	IPR001212(Somatomedin B domain); IPR018998(EndoU ribonuclease, C-terminal); IPR036024(Somatomedin B-like domain superfamily); IPR037227(Endoribonuclease EndoU-like); IPR039787(Poly(U)-specific endoribonuclease)
	BSUD.14890.1.p1	Secreted	SecretomeP	NA	0.989	NA	0
	BSUD.1489.1.p1	Secreted	SignalP	SP	0.999712	CS pos: 20-21. Pr: 0.9772	0
	BSUD.14904.1.p1	Secreted	SignalP	SP	0.999772	CS pos: 25-26. Pr: 0.9507	0	IPR000072(PDGF/VEGF domain); IPR029034(Cystine-knot cytokine)
	BSUD.14910.1.p1	Membrane	SignalP	SP	0.999743	CS pos: 24-25. Pr: 0.9737	1	IPR002126(Cadherin-like); IPR015919(Cadherin-like superfamily); IPR020894(Cadherin conserved site)
	BSUD.14910.2.p1	Membrane	SignalP	SP	0.999743	CS pos: 24-25. Pr: 0.9737	1	IPR002126(Cadherin-like); IPR015919(Cadherin-like superfamily); IPR020894(Cadherin conserved site)
	BSUD.14910.3.p1	Membrane	SignalP	SP	0.999743	CS pos: 24-25. Pr: 0.9737	1	IPR002126(Cadherin-like); IPR015919(Cadherin-like superfamily); IPR020894(Cadherin conserved site)
	BSUD.14924.1.p1	Secreted	SignalP	SP	0.999767	CS pos: 16-17. Pr: 0.9835	0	IPR003193(ADP-ribosyl cyclase (CD38/157))
	BSUD.14924.2.p1	Secreted	SignalP	SP	0.999767	CS pos: 16-17. Pr: 0.9835	0	IPR003193(ADP-ribosyl cyclase (CD38/157))
	BSUD.14924.3.p1	Secreted	SignalP	SP	0.999767	CS pos: 16-17. Pr: 0.9835	0	IPR003193(ADP-ribosyl cyclase (CD38/157))
	BSUD.14924.4.p1	Secreted	SignalP	SP	0.999767	CS pos: 16-17. Pr: 0.9835	0	IPR003193(ADP-ribosyl cyclase (CD38/157))
	BSUD.14924.5.p1	Secreted	SignalP	SP	0.999767	CS pos: 16-17. Pr: 0.9835	0	IPR003193(ADP-ribosyl cyclase (CD38/157))
	BSUD.14924.6.p1	Secreted	SignalP	SP	0.999767	CS pos: 16-17. Pr: 0.9835	0	IPR003193(ADP-ribosyl cyclase (CD38/157))
	BSUD.14948.1.p1	Secreted	SignalP	SP	0.9955	CS pos: 33-34. Pr: 0.9597	0	IPR031424(Protein quiver); IPR045860(Snake toxin-like superfamily)
	BSUD.14953.1.p1	Secreted	SignalP	SP	0.999752	CS pos: 28-29. Pr: 0.9729	0	IPR020863(Membrane attack complex component/perforin domain, conserved site); IPR020864(Membrane attack complex component/perforin (MACPF) domain)
	BSUD.14953.2.p1	Secreted	SignalP	SP	0.999752	CS pos: 28-29. Pr: 0.9729	0	IPR020863(Membrane attack complex component/perforin domain, conserved site); IPR020864(Membrane attack complex component/perforin (MACPF) domain)
	BSUD.14953.4.p1	Secreted	SignalP	SP	0.999752	CS pos: 28-29. Pr: 0.9729	0	IPR020863(Membrane attack complex component/perforin domain, conserved site); IPR020864(Membrane attack complex component/perforin (MACPF) domain)
	BSUD.14957.1.p1	Secreted	SignalP	SP	0.999796	CS pos: 23-24. Pr: 0.9805	0
	BSUD.1497.1.p1	Secreted	SignalP	SP	0.999615	CS pos: 28-29. Pr: 0.5630	0	IPR001211(Phospholipase A2); IPR016090(Phospholipase A2 domain); IPR033112(Phospholipase A2, aspartic acid active site); IPR033113(Phospholipase A2, histidine active site); IPR036444(Phospholipase A2 domain superfamily)
	BSUD.14972.1.p1	Secreted	SignalP	SP	0.999539	CS pos: 17-18. Pr: 0.9726	0	IPR001007(VWFC domain); IPR002035(von Willebrand factor, type A); IPR003582(ShKT domain); IPR036465(von Willebrand factor A-like domain superfamily)
	BSUD.14995.1.p1	Secreted	SignalP	SP	0.999665	CS pos: 18-19. Pr: 0.9691	0	IPR001254(Serine proteases, trypsin domain); IPR001314(Peptidase S1A, chymotrypsin family); IPR009003(Peptidase S1, PA clan); IPR018114(Serine proteases, trypsin family, histidine active site); IPR033116(Serine proteases, trypsin family, serine active site); IPR043504(Peptidase S1, PA clan, chymotrypsin-like fold)
	BSUD.14995.2.p1	Secreted	SignalP	SP	0.999665	CS pos: 18-19. Pr: 0.9691	0	IPR001254(Serine proteases, trypsin domain); IPR001314(Peptidase S1A, chymotrypsin family); IPR009003(Peptidase S1, PA clan); IPR018114(Serine proteases, trypsin family, histidine active site); IPR043504(Peptidase S1, PA clan, chymotrypsin-like fold)
	BSUD.15007.1.p1	Membrane	SignalP	SP	0.999666	CS pos: 29-30. Pr: 0.9746	4	IPR002394(Nicotinic acetylcholine receptor); IPR006029(Neurotransmitter-gated ion-channel transmembrane domain); IPR006201(Neurotransmitter-gated ion-channel); IPR006202(Neurotransmitter-gated ion-channel ligand-binding domain); IPR018000(Neurotransmitter-gated ion-channel, conserved site); IPR036719(Neurotransmitter-gated ion-channel transmembrane domain superfamily); IPR036734(Neurotransmitter-…
	BSUD.15007.2.p1	Membrane	SignalP	SP	0.999666	CS pos: 29-30. Pr: 0.9746	4	IPR002394(Nicotinic acetylcholine receptor); IPR006029(Neurotransmitter-gated ion-channel transmembrane domain); IPR006201(Neurotransmitter-gated ion-channel); IPR006202(Neurotransmitter-gated ion-channel ligand-binding domain); IPR018000(Neurotransmitter-gated ion-channel, conserved site); IPR036719(Neurotransmitter-gated ion-channel transmembrane domain superfamily); IPR036734(Neurotransmitter-…
	BSUD.15013.1.p1	Membrane	SignalP	SP	0.999756	CS pos: 21-22. Pr: 0.9765	1	IPR007110(Immunoglobulin-like domain); IPR013783(Immunoglobulin-like fold); IPR036179(Immunoglobulin-like domain superfamily)
	BSUD.15013.2.p1	Membrane	SignalP	SP	0.999764	CS pos: 21-22. Pr: 0.9765	1	IPR007110(Immunoglobulin-like domain); IPR013783(Immunoglobulin-like fold); IPR036179(Immunoglobulin-like domain superfamily)
	BSUD.15013.3.p1	Membrane	SignalP	SP	0.999756	CS pos: 21-22. Pr: 0.9765	1	IPR007110(Immunoglobulin-like domain); IPR013783(Immunoglobulin-like fold); IPR036179(Immunoglobulin-like domain superfamily)
	BSUD.15013.4.p1	Membrane	SignalP	SP	0.999756	CS pos: 21-22. Pr: 0.9765	1	IPR007110(Immunoglobulin-like domain); IPR013783(Immunoglobulin-like fold); IPR036179(Immunoglobulin-like domain superfamily)
	BSUD.15014.1.p1	Membrane	SignalP	SP	0.999765	CS pos: 23-24. Pr: 0.9801	1	IPR003598(Immunoglobulin subtype 2); IPR003599(Immunoglobulin subtype); IPR007110(Immunoglobulin-like domain); IPR013098(Immunoglobulin I-set); IPR013783(Immunoglobulin-like fold); IPR036179(Immunoglobulin-like domain superfamily)
	BSUD.15020.1.p1	Membrane	SignalP	SP	0.999738	CS pos: 24-25. Pr: 0.5025	1	IPR000436(Sushi/SCR/CCP domain); IPR035976(Sushi/SCR/CCP superfamily)
	BSUD.15023.1.p1	Secreted	SignalP	SP	0.999762	CS pos: 20-21. Pr: 0.9801	0	IPR002172(Low-density lipoprotein (LDL) receptor class A repeat); IPR023415(Low-density lipoprotein (LDL) receptor class A, conserved site); IPR036055(LDL receptor-like superfamily)
	BSUD.15024.1.p1	Secreted	SignalP	SP	0.999728	CS pos: 19-20. Pr: 0.9796	0	IPR002172(Low-density lipoprotein (LDL) receptor class A repeat); IPR023415(Low-density lipoprotein (LDL) receptor class A, conserved site); IPR036055(LDL receptor-like superfamily)
	BSUD.15024.2.p1	Secreted	SignalP	SP	0.999737	CS pos: 19-20. Pr: 0.9790	0
	BSUD.15028.1.p1	Secreted	SignalP	SP	0.998473	CS pos: 21-22. Pr: 0.6122	0
	BSUD.15041.1.p1	Membrane	SignalP	SP	0.999345	CS pos: 26-27. Pr: 0.9772	7	IPR019336(Intimal thickness related receptor, IRP)
	BSUD.15049.1.p1	Membrane	SignalP	SP	0.999683	CS pos: 34-35. Pr: 0.9477	1
	BSUD.15050.1.p1	Mitochondrial Cytoplasmatic	TargetP	mTP	0.995431	CS pos: 33-34. VRP-AS. Pr: 0.4271	0	IPR001135(NADH-quinone oxidoreductase, subunit D); IPR014029(NADH:ubiquinone oxidoreductase, 49kDa subunit, conserved site); IPR022885(NAD(P)H-quinone oxidoreductase subunit D/H); IPR029014([NiFe]-hydrogenase, large subunit)
	BSUD.15059.2.p1	Membrane	SignalP	SP	0.999719	CS pos: 19-20. Pr: 0.9701	1
	BSUD.15059.3.p1	Membrane	SignalP	SP	0.999719	CS pos: 19-20. Pr: 0.9701	1
	BSUD.15060.1.p1	Membrane	SignalP	SP	0.999762	CS pos: 19-20. Pr: 0.9645	1	IPR007110(Immunoglobulin-like domain)
	BSUD.15061.1.p1	Secreted	SignalP	SP	0.999744	CS pos: 20-21. Pr: 0.9801	0	IPR001304(C-type lectin-like); IPR016186(C-type lectin-like/link domain superfamily); IPR016187(C-type lectin fold)
	BSUD.15061.2.p1	Secreted	SignalP	SP	0.999744	CS pos: 20-21. Pr: 0.9801	0	IPR001304(C-type lectin-like); IPR016186(C-type lectin-like/link domain superfamily); IPR016187(C-type lectin fold)
	BSUD.15062.1.p1	Membrane	SignalP	SP	0.999728	CS pos: 31-32. Pr: 0.9769	1
	BSUD.15062.2.p1	Membrane	SignalP	SP	0.999728	CS pos: 31-32. Pr: 0.9769	1
	BSUD.15062.3.p1	Membrane	SignalP	SP	0.999728	CS pos: 31-32. Pr: 0.9769	1
	BSUD.15062.4.p1	Membrane	SignalP	SP	0.999728	CS pos: 31-32. Pr: 0.9769	1
	BSUD.15066.1.p1	Secreted	SignalP	SP	0.999788	CS pos: 20-21. Pr: 0.9824	0	IPR001304(C-type lectin-like); IPR016186(C-type lectin-like/link domain superfamily); IPR016187(C-type lectin fold)
	BSUD.15073.1.p1	Membrane	SignalP	SP	0.999695	CS pos: 21-22. Pr: 0.5625	1	IPR000157(Toll/interleukin-1 receptor homology (TIR) domain); IPR001611(Leucine-rich repeat); IPR003591(Leucine-rich repeat, typical subtype); IPR026906(BspA type Leucine rich repeat region); IPR032675(Leucine-rich repeat domain superfamily); IPR035897(Toll/interleukin-1 receptor homology (TIR) domain superfamily)
	BSUD.15077.1.p1	Membrane	SignalP	SP	0.999574	CS pos: 24-25. Pr: 0.7885	1
	BSUD.15077.2.p1	Membrane	SignalP	SP	0.999574	CS pos: 24-25. Pr: 0.7885	1
	BSUD.15077.3.p1	Membrane	SignalP	SP	0.999574	CS pos: 24-25. Pr: 0.7885	1
	BSUD.15077.4.p1	Membrane	SignalP	SP	0.999574	CS pos: 24-25. Pr: 0.7885	1
	BSUD.15079.1.p1	Membrane	SignalP	SP	0.999793	CS pos: 21-22. Pr: 0.9781	1
	BSUD.15084.1.p1	Membrane	SignalP	SP	0.999777	CS pos: 18-19. Pr: 0.9345	1
	BSUD.15090.1.p1	Membrane	SignalP	SP	0.999692	CS pos: 22-23. Pr: 0.9401	1
	BSUD.15091.1.p1	Secreted	SignalP	SP	0.999737	CS pos: 19-20. Pr: 0.9794	0	IPR003598(Immunoglobulin subtype 2); IPR003599(Immunoglobulin subtype); IPR007110(Immunoglobulin-like domain); IPR013098(Immunoglobulin I-set); IPR013783(Immunoglobulin-like fold); IPR036179(Immunoglobulin-like domain superfamily)
	BSUD.15093.1.p1	Membrane	SignalP	SP	0.999669	CS pos: 23-24. Pr: 0.9776	1
	BSUD.15096.3.p1	Secreted	SignalP	SP	0.999589	CS pos: 26-27. Pr: 0.2966	0
	BSUD.1510.1.p1	Secreted	SignalP	SP	0.999764	CS pos: 20-21. Pr: 0.9695	0	IPR002172(Low-density lipoprotein (LDL) receptor class A repeat); IPR023415(Low-density lipoprotein (LDL) receptor class A, conserved site); IPR035914(Spermadhesin, CUB domain superfamily); IPR036055(LDL receptor-like superfamily)
	BSUD.1511.1.p1	Membrane	SignalP	SP	0.999722	CS pos: 23-24. Pr: 0.9755	1	IPR002172(Low-density lipoprotein (LDL) receptor class A repeat); IPR023415(Low-density lipoprotein (LDL) receptor class A, conserved site); IPR036055(LDL receptor-like superfamily)
	BSUD.15136.1.p1	Secreted	SignalP	SP	0.999711	CS pos: 21-22. Pr: 0.8413	0	IPR000118(Granulin); IPR037277(Granulin superfamily); IPR039036(Granulin family)
	BSUD.15136.2.p1	Secreted	SignalP	SP	0.999689	CS pos: 21-22. Pr: 0.8910	0	IPR000118(Granulin); IPR037277(Granulin superfamily); IPR039036(Granulin family)
	BSUD.15136.3.p1	Secreted	SignalP	SP	0.999716	CS pos: 21-22. Pr: 0.8413	0	IPR000118(Granulin); IPR037277(Granulin superfamily); IPR039036(Granulin family)
	BSUD.15136.5.p1	Secreted	SignalP	SP	0.999716	CS pos: 21-22. Pr: 0.8413	0	IPR000118(Granulin); IPR037277(Granulin superfamily); IPR039036(Granulin family)
	BSUD.15136.6.p1	Secreted	SignalP	SP	0.999716	CS pos: 21-22. Pr: 0.8413	0	IPR000118(Granulin); IPR037277(Granulin superfamily); IPR039036(Granulin family)
	BSUD.15152.1.p1	Membrane	SignalP	SP	0.999677	CS pos: 30-31. Pr: 0.9748	1	IPR004843(Calcineurin-like phosphoesterase domain, ApaH type); IPR008963(Purple acid phosphatase-like, N-terminal); IPR015914(Purple acid phosphatase, N-terminal); IPR025733(Iron/zinc purple acid phosphatase-like C-terminal domain); IPR029052(Metallo-dependent phosphatase-like); IPR041792(Purple acid phosphatase, metallophosphatase domain)
	BSUD.15152.3.p1	Membrane	SignalP	SP	0.999677	CS pos: 30-31. Pr: 0.9748	1	IPR004843(Calcineurin-like phosphoesterase domain, ApaH type); IPR008963(Purple acid phosphatase-like, N-terminal); IPR015914(Purple acid phosphatase, N-terminal); IPR025733(Iron/zinc purple acid phosphatase-like C-terminal domain); IPR029052(Metallo-dependent phosphatase-like); IPR041792(Purple acid phosphatase, metallophosphatase domain)
	BSUD.15152.5.p1	Membrane	SignalP	SP	0.999681	CS pos: 30-31. Pr: 0.9748	1	IPR004843(Calcineurin-like phosphoesterase domain, ApaH type); IPR008963(Purple acid phosphatase-like, N-terminal); IPR015914(Purple acid phosphatase, N-terminal); IPR025733(Iron/zinc purple acid phosphatase-like C-terminal domain); IPR029052(Metallo-dependent phosphatase-like); IPR041792(Purple acid phosphatase, metallophosphatase domain)
	BSUD.1516.1.p1	Secreted	SignalP	SP	0.99972	CS pos: 16-17. Pr: 0.9746	0	IPR001365(Adenosine deaminase domain); IPR006330(Adenosine/adenine deaminase); IPR006331(Adenosine deaminase-related growth factor); IPR013659(Adenosine/AMP deaminase N-terminal); IPR032466(Metal-dependent hydrolase)
	BSUD.1516.2.p1	Secreted	SignalP	SP	0.99972	CS pos: 16-17. Pr: 0.9746	0	IPR001365(Adenosine deaminase domain); IPR006330(Adenosine/adenine deaminase); IPR006331(Adenosine deaminase-related growth factor); IPR013659(Adenosine/AMP deaminase N-terminal); IPR032466(Metal-dependent hydrolase)
	BSUD.15163.1.p1	Secreted	SignalP	SP	0.99981	CS pos: 22-23. Pr: 0.4721	0	IPR004094(Antistasin-like domain); IPR011061(Hirudin/antistatin)
	BSUD.15164.1.p1	Membrane	SignalP	SP	0.999656	CS pos: 15-16. Pr: 0.9789	1	IPR000242(Tyrosine-specific protein phosphatase, PTPase domain); IPR000387(Tyrosine-specific protein phosphatases domain); IPR000742(EGF-like domain); IPR002049(Laminin-type EGF domain); IPR003595(Protein-tyrosine phosphatase, catalytic); IPR008979(Galactose-binding-like domain superfamily); IPR009030(Growth factor receptor cysteine-rich domain superfamily); IPR016130(Protein-tyrosine phosphatase…
	BSUD.15169.1.p1	Secreted	SignalP	SP	0.99963	CS pos: 20-21. Pr: 0.9486	0	IPR003119(Saposin A-type domain); IPR008139(Saposin B type domain); IPR011001(Saposin-like)
	BSUD.15169.2.p1	Secreted	SignalP	SP	0.99963	CS pos: 20-21. Pr: 0.9486	0	IPR003119(Saposin A-type domain); IPR008139(Saposin B type domain); IPR011001(Saposin-like)
	BSUD.15173.1.p1	Secreted	SignalP	SP	0.999772	CS pos: 18-19. Pr: 0.9811	0	IPR008197(WAP-type 'four-disulfide core' domain)
	BSUD.15182.1.p1	Secreted	SignalP	SP	0.999657	CS pos: 23-24. Pr: 0.9709	0
	BSUD.15183.1.p1	Secreted	SignalP	SP	0.99976	CS pos: 23-24. Pr: 0.9783	0
	BSUD.15184.1.p1	Secreted	SignalP	SP	0.999811	CS pos: 23-24. Pr: 0.9693	0
	BSUD.15186.1.p1	Membrane	SignalP	SP	0.995377	CS pos: 24-25. Pr: 0.9527	1	IPR001611(Leucine-rich repeat); IPR003591(Leucine-rich repeat, typical subtype); IPR032675(Leucine-rich repeat domain superfamily); IPR035897(Toll/interleukin-1 receptor homology (TIR) domain superfamily)
	BSUD.15186.2.p1	Membrane	SignalP	SP	0.995377	CS pos: 24-25. Pr: 0.9527	1	IPR001611(Leucine-rich repeat); IPR003591(Leucine-rich repeat, typical subtype); IPR032675(Leucine-rich repeat domain superfamily); IPR035897(Toll/interleukin-1 receptor homology (TIR) domain superfamily)
	BSUD.15187.1.p1	Membrane	SignalP	SP	0.980392	CS pos: 30-31. Pr: 0.9474	1	IPR005052(Legume-like lectin); IPR013320(Concanavalin A-like lectin/glucanase domain superfamily); IPR033085(Protein ERGIC-53)
	BSUD.15187.3.p1	Membrane	SignalP	SP	0.980392	CS pos: 30-31. Pr: 0.9474	1	IPR005052(Legume-like lectin); IPR013320(Concanavalin A-like lectin/glucanase domain superfamily); IPR033085(Protein ERGIC-53)
	BSUD.15190.1.p1	Secreted	SignalP	SP	0.99973	CS pos: 20-21. Pr: 0.9780	0	IPR027954(Domain of unknown function DUF4430)
	BSUD.1524.1.p1	Secreted	SignalP	SP	0.999755	CS pos: 19-20. Pr: 0.9749	0	IPR003172(MD-2-related lipid-recognition domain); IPR028996(Ganglioside GM2 activator); IPR036846(GM2-AP, lipid-recognition domain superfamily)
	BSUD.15251.1.p1	Secreted	SignalP	SP	0.999759	CS pos: 16-17. Pr: 0.9265	0	IPR031305(Casein alpha/beta, conserved site)
	BSUD.15253.2.p1	Secreted	SignalP	SP	0.99973	CS pos: 17-18. Pr: 0.9292	0
	BSUD.15254.1.p1	Secreted	SignalP	SP	0.999766	CS pos: 16-17. Pr: 0.9814	0
	BSUD.15254.2.p1	Secreted	SignalP	SP	0.999766	CS pos: 16-17. Pr: 0.9814	0
	BSUD.15257.1.p1	Secreted	SignalP	SP	0.982023	CS pos: 26-27. Pr: 0.8626	0	IPR000867(Insulin-like growth factor-binding protein, IGFBP); IPR000884(Thrombospondin type-1 (TSP1) repeat); IPR001007(VWFC domain); IPR006207(Cystine knot, C-terminal); IPR009030(Growth factor receptor cysteine-rich domain superfamily); IPR017891(Insulin-like growth factor binding protein, N-terminal, Cys-rich conserved site); IPR036383(Thrombospondin type-1 (TSP1) repeat superfamily); IPR04397…
	BSUD.1526.2.p1	Membrane	SignalP	SP	0.999012	CS pos: 19-20. Pr: 0.8794	1
	BSUD.1526.3.p1	Secreted	SignalP	SP	0.999512	CS pos: 19-20. Pr: 0.9640	0
	BSUD.15272.1.p1	Secreted	SignalP	SP	0.999764	CS pos: 27-28. Pr: 0.9804	0	IPR003961(Fibronectin type III); IPR013783(Immunoglobulin-like fold); IPR036116(Fibronectin type III superfamily)
	BSUD.15274.1.p1	Secreted	SignalP	SP	0.999402	CS pos: 33-34. Pr: 0.9666	0	IPR001424(Superoxide dismutase, copper/zinc binding domain); IPR018152(Superoxide dismutase, copper/zinc, binding site); IPR024134(Superoxide dismutase (Cu/Zn) / superoxide dismutase copper chaperone); IPR024141(Extracellular superoxide dismutase [Cu-Zn]); IPR036423(Superoxide dismutase-like, copper/zinc binding domain superfamily)
	BSUD.15312.1.p1	Membrane	SignalP	SP	0.999749	CS pos: 21-22. Pr: 0.9579	1	IPR000859(CUB domain); IPR000922(D-galactoside/L-rhamnose binding SUEL lectin domain); IPR035914(Spermadhesin, CUB domain superfamily); IPR043159(D-galactoside/L-rhamnose binding SUEL lectin domain superfamily)
	BSUD.15322.1.p1	Membrane	SecretomeP	NA	0.957	NA	3	IPR006916(Popeye protein)
	BSUD.15334.1.p1	Secreted	SignalP	SP	0.999755	CS pos: 15-16. Pr: 0.9757	0	IPR012336(Thioredoxin-like fold); IPR036249(Thioredoxin-like superfamily)
	BSUD.15334.2.p1	Secreted	SignalP	SP	0.999755	CS pos: 15-16. Pr: 0.9757	0	IPR012336(Thioredoxin-like fold); IPR036249(Thioredoxin-like superfamily)
	BSUD.1534.1.p1	Secreted	SignalP	SP	0.999751	CS pos: 30-31. Pr: 0.9803	0	IPR004094(Antistasin-like domain); IPR008197(WAP-type 'four-disulfide core' domain); IPR011061(Hirudin/antistatin); IPR036645(Elafin-like superfamily)
	BSUD.1535.1.p1	Secreted	SignalP	SP	0.999704	CS pos: 28-29. Pr: 0.8676	0	IPR031569(Apextrin, C-terminal domain)
	BSUD.15356.1.p1	Mitochondrial Cytoplasmatic	TargetP	mTP	0.960896	CS pos: 28-29. RTM-SA. Pr: 0.6308	0	IPR015590(Aldehyde dehydrogenase domain); IPR016160(Aldehyde dehydrogenase, cysteine active site); IPR016161(Aldehyde/histidinol dehydrogenase); IPR016162(Aldehyde dehydrogenase, N-terminal); IPR016163(Aldehyde dehydrogenase, C-terminal); IPR029510(Aldehyde dehydrogenase, glutamic acid active site)
	BSUD.15356.2.p1	Mitochondrial Cytoplasmatic	TargetP	mTP	0.960896	CS pos: 28-29. RTM-SA. Pr: 0.6308	0	IPR015590(Aldehyde dehydrogenase domain); IPR016160(Aldehyde dehydrogenase, cysteine active site); IPR016161(Aldehyde/histidinol dehydrogenase); IPR016162(Aldehyde dehydrogenase, N-terminal); IPR016163(Aldehyde dehydrogenase, C-terminal); IPR029510(Aldehyde dehydrogenase, glutamic acid active site)
	BSUD.15356.3.p1	Mitochondrial Cytoplasmatic	TargetP	mTP	0.960896	CS pos: 28-29. RTM-SA. Pr: 0.6308	0	IPR015590(Aldehyde dehydrogenase domain); IPR016160(Aldehyde dehydrogenase, cysteine active site); IPR016161(Aldehyde/histidinol dehydrogenase); IPR016162(Aldehyde dehydrogenase, N-terminal); IPR016163(Aldehyde dehydrogenase, C-terminal); IPR029510(Aldehyde dehydrogenase, glutamic acid active site)
	BSUD.15356.4.p1	Mitochondrial Cytoplasmatic	TargetP	mTP	0.960896	CS pos: 28-29. RTM-SA. Pr: 0.6308	0	IPR015590(Aldehyde dehydrogenase domain); IPR016160(Aldehyde dehydrogenase, cysteine active site); IPR016161(Aldehyde/histidinol dehydrogenase); IPR016162(Aldehyde dehydrogenase, N-terminal); IPR016163(Aldehyde dehydrogenase, C-terminal); IPR029510(Aldehyde dehydrogenase, glutamic acid active site)
	BSUD.15364.1.p1	Membrane	SignalP	SP	0.999746	CS pos: 20-21. Pr: 0.9817	1	IPR002369(Integrin beta subunit, VWA domain); IPR012896(Integrin beta subunit, tail); IPR014836(Integrin beta subunit, cytoplasmic domain); IPR015812(Integrin beta subunit); IPR032695(Integrin domain superfamily); IPR036349(Integrin beta tail domain superfamily); IPR036465(von Willebrand factor A-like domain superfamily); IPR040622(Integrin beta, epidermal growth factor-like domain 1)
	BSUD.15376.1.p1	Membrane	SignalP	SP	0.999508	CS pos: 18-19. Pr: 0.9793	1	IPR009038(GOLD domain); IPR015720(Transmembrane emp24 domain-containing protein)
	BSUD.15376.2.p1	Membrane	SignalP	SP	0.999508	CS pos: 18-19. Pr: 0.9793	1	IPR009038(GOLD domain); IPR015720(Transmembrane emp24 domain-containing protein)
	BSUD.15376.3.p1	Membrane	SignalP	SP	0.999646	CS pos: 18-19. Pr: 0.9795	1	IPR009038(GOLD domain); IPR015720(Transmembrane emp24 domain-containing protein)
	BSUD.15376.4.p1	Membrane	SignalP	SP	0.999646	CS pos: 18-19. Pr: 0.9795	1	IPR009038(GOLD domain); IPR015720(Transmembrane emp24 domain-containing protein)
	BSUD.15389.1.p1	Secreted	SignalP	SP	0.999698	CS pos: 17-18. Pr: 0.9767	0	IPR002557(Chitin binding domain); IPR036508(Chitin binding domain superfamily)
	BSUD.15392.1.p1	Secreted	SignalP	SP	0.999745	CS pos: 15-16. Pr: 0.9801	0
	BSUD.15393.1.p1	Secreted	SignalP	SP	0.999748	CS pos: 15-16. Pr: 0.9521	0
	BSUD.15393.2.p1	Secreted	SignalP	SP	0.99977	CS pos: 15-16. Pr: 0.9521	0
	BSUD.15394.1.p1	Secreted	SignalP	SP	0.986144	CS pos: 38-39. Pr: 0.9115	0	IPR046350(Cystatin superfamily)
	BSUD.15394.2.p1	Secreted	SignalP	SP	0.999639	CS pos: 33-34. Pr: 0.9708	0	IPR046350(Cystatin superfamily)
	BSUD.15394.3.p1	Secreted	SignalP	SP	0.999691	CS pos: 32-33. Pr: 0.9739	0	IPR046350(Cystatin superfamily)
	BSUD.15395.1.p1	Secreted	SignalP	SP	0.999741	CS pos: 20-21. Pr: 0.7554	0	IPR000010(Cystatin domain); IPR046350(Cystatin superfamily)
	BSUD.15395.2.p1	Secreted	SignalP	SP	0.999741	CS pos: 20-21. Pr: 0.7554	0	IPR000010(Cystatin domain); IPR046350(Cystatin superfamily)
	BSUD.15396.2.p1	Secreted	SignalP	SP	0.970535	CS pos: 16-17. Pr: 0.9157	0	IPR000010(Cystatin domain); IPR046350(Cystatin superfamily)
	BSUD.15396.3.p1	Secreted	SignalP	SP	0.970535	CS pos: 16-17. Pr: 0.9157	0	IPR000010(Cystatin domain); IPR046350(Cystatin superfamily)
	BSUD.15396.4.p1	Secreted	SignalP	SP	0.97053	CS pos: 16-17. Pr: 0.9156	0	IPR000010(Cystatin domain); IPR046350(Cystatin superfamily)
	BSUD.15398.2.p1	Secreted	SignalP	SP	0.999817	CS pos: 18-19. Pr: 0.9685	0	IPR000010(Cystatin domain); IPR018073(Proteinase inhibitor I25, cystatin, conserved site); IPR046350(Cystatin superfamily)
	BSUD.15398.3.p1	Secreted	SignalP	SP	0.999817	CS pos: 18-19. Pr: 0.9685	0	IPR000010(Cystatin domain); IPR018073(Proteinase inhibitor I25, cystatin, conserved site); IPR046350(Cystatin superfamily)
	BSUD.15401.1.p1	Secreted	SecretomeP	NA	0.95	NA	0
	BSUD.15435.1.p1	Secreted	SecretomeP	NA	0.961	NA	0
	BSUD.15451.1.p1	Secreted	SignalP	SP	0.999724	CS pos: 25-26. Pr: 0.9538	0
	BSUD.15454.1.p1	Secreted	SignalP	SP	0.998475	CS pos: 19-20. Pr: 0.9700	0
	BSUD.1547.1.p1	Secreted	SignalP	SP	0.999657	CS pos: 28-29. Pr: 0.9683	0
	BSUD.15491.3.p1	Secreted	SecretomeP	NA	0.951	NA	0	IPR007527(Zinc finger, SWIM-type)
	BSUD.15494.1.p1	Secreted	SignalP	SP	0.999746	CS pos: 16-17. Pr: 0.9698	0	IPR024079(Metallopeptidase, catalytic domain superfamily)
	BSUD.15495.1.p1	Secreted	SignalP	SP	0.999462	CS pos: 14-15. Pr: 0.9689	0	IPR024079(Metallopeptidase, catalytic domain superfamily)
	BSUD.15496.1.p1	Secreted	SignalP	SP	0.999649	CS pos: 14-15. Pr: 0.9752	0	IPR024079(Metallopeptidase, catalytic domain superfamily)
	BSUD.15498.1.p1	Secreted	SignalP	SP	0.99972	CS pos: 17-18. Pr: 0.9803	0
	BSUD.15499.1.p1	Secreted	SignalP	SP	0.999739	CS pos: 17-18. Pr: 0.9821	0
	BSUD.15500.1.p1	Secreted	SignalP	SP	0.999641	CS pos: 15-16. Pr: 0.9421	0	IPR024079(Metallopeptidase, catalytic domain superfamily)
	BSUD.15501.1.p1	Secreted	SignalP	SP	0.999483	CS pos: 15-16. Pr: 0.8732	0	IPR024079(Metallopeptidase, catalytic domain superfamily)
	BSUD.15506.1.p1	Membrane	SecretomeP	NA	0.959	NA	3
	BSUD.15530.1.p1	Secreted	SignalP	SP	0.999737	CS pos: 22-23. Pr: 0.9818	0	IPR010345(Interleukin-17 family); IPR029034(Cystine-knot cytokine)
	BSUD.15531.1.p1	Secreted	SignalP	SP	0.999723	CS pos: 22-23. Pr: 0.9818	0	IPR010345(Interleukin-17 family); IPR029034(Cystine-knot cytokine)
	BSUD.1553.1.p1	Membrane	SignalP	SP	0.999757	CS pos: 23-24. Pr: 0.9679	1	IPR000859(CUB domain); IPR013783(Immunoglobulin-like fold); IPR035914(Spermadhesin, CUB domain superfamily); IPR036116(Fibronectin type III superfamily)
	BSUD.15541.1.p1	Secreted	SignalP	SP	0.999554	CS pos: 22-23. Pr: 0.9767	0
	BSUD.15548.1.p1	Mitochondrial Cytoplasmatic	TargetP	mTP	0.989221	CS pos: 41-42. SLR-AH. Pr: 0.3918	0	IPR011008(Dimeric alpha-beta barrel); IPR012577(NIPSNAP)
	BSUD.15583.1.p1	Secreted	SignalP	SP	0.999768	CS pos: 17-18. Pr: 0.9813	0	IPR001965(Zinc finger, PHD-type); IPR005135(Endonuclease/exonuclease/phosphatase); IPR011011(Zinc finger, FYVE/PHD-type); IPR013083(Zinc finger, RING/FYVE/PHD-type); IPR019786(Zinc finger, PHD-type, conserved site); IPR019787(Zinc finger, PHD-finger); IPR036691(Endonuclease/exonuclease/phosphatase superfamily)
	BSUD.15596.1.p1	Secreted	SecretomeP	NA	0.958	NA	0	IPR002677(Ribosomal protein L32p); IPR011332(Zinc-binding ribosomal protein)
	BSUD.15598.1.p1	Secreted	SignalP	SP	0.999243	CS pos: 26-27. Pr: 0.9734	0	IPR003598(Immunoglobulin subtype 2); IPR003599(Immunoglobulin subtype); IPR007110(Immunoglobulin-like domain); IPR013098(Immunoglobulin I-set); IPR013783(Immunoglobulin-like fold); IPR036179(Immunoglobulin-like domain superfamily); IPR037448(Zwei Ig domain protein zig-8)
	BSUD.15606.1.p1	Secreted	SignalP	SP	0.999797	CS pos: 23-24. Pr: 0.9794	0	IPR002350(Kazal domain); IPR036058(Kazal domain superfamily)
	BSUD.15607.1.p1	Secreted	SignalP	SP	0.99979	CS pos: 27-28. Pr: 0.9781	0	IPR002350(Kazal domain); IPR036058(Kazal domain superfamily)
	BSUD.15607.2.p1	Secreted	SignalP	SP	0.99979	CS pos: 27-28. Pr: 0.9781	0	IPR002350(Kazal domain); IPR036058(Kazal domain superfamily)
	BSUD.15622.1.p1	Secreted	SignalP	SP	0.999728	CS pos: 18-19. Pr: 0.9785	0	IPR003599(Immunoglobulin subtype); IPR007110(Immunoglobulin-like domain); IPR013098(Immunoglobulin I-set); IPR013783(Immunoglobulin-like fold); IPR036179(Immunoglobulin-like domain superfamily)
	BSUD.15637.1.p1	Secreted	SignalP	SP	0.999749	CS pos: 22-23. Pr: 0.9803	0
	BSUD.15642.1.p1	Secreted	SignalP	SP	0.999438	CS pos: 23-24. Pr: 0.4612	0
	BSUD.15642.2.p1	Secreted	SignalP	SP	0.99944	CS pos: 23-24. Pr: 0.4612	0
	BSUD.15642.3.p1	Secreted	SignalP	SP	0.999438	CS pos: 23-24. Pr: 0.4612	0
	BSUD.15644.1.p1	Secreted	SignalP	SP	0.999771	CS pos: 19-20. Pr: 0.9765	0	IPR036880(Pancreatic trypsin inhibitor Kunitz domain superfamily)
	BSUD.15645.1.p1	Secreted	SignalP	SP	0.999727	CS pos: 19-20. Pr: 0.9233	0	IPR036880(Pancreatic trypsin inhibitor Kunitz domain superfamily)
	BSUD.15648.1.p1	Secreted	SignalP	SP	0.999774	CS pos: 19-20. Pr: 0.9812	0	IPR036880(Pancreatic trypsin inhibitor Kunitz domain superfamily)
	BSUD.15648.2.p1	Secreted	SignalP	SP	0.999787	CS pos: 21-22. Pr: 0.9801	0	IPR036880(Pancreatic trypsin inhibitor Kunitz domain superfamily)
	BSUD.15649.1.p1	Secreted	SignalP	SP	0.999806	CS pos: 19-20. Pr: 0.9732	0	IPR036880(Pancreatic trypsin inhibitor Kunitz domain superfamily)
	BSUD.15651.1.p1	Secreted	SignalP	SP	0.982811	CS pos: 29-30. Pr: 0.8989	0
	BSUD.15675.1.p1	Membrane	SignalP	SP	0.99975	CS pos: 23-24. Pr: 0.9809	1
	BSUD.15676.1.p1	Membrane	SignalP	SP	0.99389	CS pos: 36-37. Pr: 0.9539	1
	BSUD.15676.2.p1	Membrane	SignalP	SP	0.999792	CS pos: 18-19. Pr: 0.9759	1
	BSUD.15677.1.p1	Secreted	SignalP	SP	0.999733	CS pos: 19-20. Pr: 0.8733	0
	BSUD.1568.1.p1	Secreted	SignalP	SP	0.954005	CS pos: 21-22. Pr: 0.5634	0	IPR000436(Sushi/SCR/CCP domain); IPR002223(Pancreatic trypsin inhibitor Kunitz domain); IPR020901(Proteinase inhibitor I2, Kunitz, conserved site); IPR035976(Sushi/SCR/CCP superfamily); IPR036880(Pancreatic trypsin inhibitor Kunitz domain superfamily)
	BSUD.15683.1.p1	Membrane	SignalP	SP	0.99976	CS pos: 31-32. Pr: 0.9804	7	IPR000203(GPS motif); IPR000832(GPCR, family 2, secretin-like); IPR000922(D-galactoside/L-rhamnose binding SUEL lectin domain); IPR001879(GPCR, family 2, extracellular hormone receptor domain); IPR003961(Fibronectin type III); IPR013783(Immunoglobulin-like fold); IPR017981(GPCR, family 2-like); IPR017983(GPCR, family 2, secretin-like, conserved site); IPR031234(Latrophilin-1); IPR032471(GAIN doma…
	BSUD.15683.2.p1	Membrane	SignalP	SP	0.99976	CS pos: 31-32. Pr: 0.9804	7	IPR000203(GPS motif); IPR000832(GPCR, family 2, secretin-like); IPR000922(D-galactoside/L-rhamnose binding SUEL lectin domain); IPR001879(GPCR, family 2, extracellular hormone receptor domain); IPR003961(Fibronectin type III); IPR013783(Immunoglobulin-like fold); IPR017981(GPCR, family 2-like); IPR017983(GPCR, family 2, secretin-like, conserved site); IPR031234(Latrophilin-1); IPR032471(GAIN doma…
	BSUD.15683.3.p1	Membrane	SignalP	SP	0.99976	CS pos: 31-32. Pr: 0.9804	7	IPR000203(GPS motif); IPR000832(GPCR, family 2, secretin-like); IPR000922(D-galactoside/L-rhamnose binding SUEL lectin domain); IPR001879(GPCR, family 2, extracellular hormone receptor domain); IPR003961(Fibronectin type III); IPR013783(Immunoglobulin-like fold); IPR017981(GPCR, family 2-like); IPR017983(GPCR, family 2, secretin-like, conserved site); IPR031234(Latrophilin-1); IPR032471(GAIN doma…
	BSUD.15694.1.p1	Secreted	SignalP	SP	0.999732	CS pos: 14-15. Pr: 0.9681	0
	BSUD.15696.1.p2	Secreted	SecretomeP	NA	0.984	NA	0	IPR009745(Cysteine-rich, acidic integral membrane); IPR011004(Trimeric LpxA-like superfamily)
	BSUD.15698.1.p1	Secreted	SignalP	SP	0.999689	CS pos: 20-21. Pr: 0.8433	0	IPR000269(Copper amine oxidase); IPR015328(Domain of unknown function DUF1965); IPR015798(Copper amine oxidase, catalytic domain); IPR015800(Copper amine oxidase, N2-terminal); IPR016182(Copper amine oxidase, N-terminal); IPR036460(Copper amine oxidase, catalytic domain superfamily)
	BSUD.15699.1.p1	Secreted	SignalP	SP	0.999686	CS pos: 29-30. Pr: 0.9415	0	IPR000269(Copper amine oxidase); IPR015328(Domain of unknown function DUF1965); IPR015798(Copper amine oxidase, catalytic domain); IPR015800(Copper amine oxidase, N2-terminal); IPR016182(Copper amine oxidase, N-terminal); IPR036460(Copper amine oxidase, catalytic domain superfamily)
	BSUD.15701.1.p1	Secreted	SignalP	SP	0.999768	CS pos: 17-18. Pr: 0.9813	0	IPR000477(Reverse transcriptase domain); IPR001965(Zinc finger, PHD-type); IPR005135(Endonuclease/exonuclease/phosphatase); IPR011011(Zinc finger, FYVE/PHD-type); IPR013083(Zinc finger, RING/FYVE/PHD-type); IPR019786(Zinc finger, PHD-type, conserved site); IPR019787(Zinc finger, PHD-finger); IPR036691(Endonuclease/exonuclease/phosphatase superfamily); IPR043502(DNA/RNA polymerase superfamily)
	BSUD.15702.1.p1	Secreted	SignalP	SP	0.99656	CS pos: 19-20. Pr: 0.8589	0
	BSUD.15702.2.p1	Secreted	SignalP	SP	0.997429	CS pos: 19-20. Pr: 0.8543	0
	BSUD.15706.1.p1	Membrane	SignalP	SP	0.991817	CS pos: 24-25. Pr: 0.9507	1
	BSUD.15706.2.p1	Membrane	SignalP	SP	0.991817	CS pos: 24-25. Pr: 0.9507	1
	BSUD.15707.1.p1	Membrane	SignalP	SP	0.999727	CS pos: 21-22. Pr: 0.7826	1
	BSUD.15711.1.p1	Membrane	SignalP	SP	0.999765	CS pos: 19-20. Pr: 0.9797	1
	BSUD.15712.1.p1	Membrane	SignalP	SP	0.999702	CS pos: 25-26. Pr: 0.8386	1
	BSUD.15713.1.p1	Secreted	SignalP	SP	0.999702	CS pos: 30-31. Pr: 0.9741	0
	BSUD.15716.1.p1	Membrane	SignalP	SP	0.997355	CS pos: 29-30. Pr: 0.8849	1
	BSUD.15716.2.p1	Membrane	SignalP	SP	0.997368	CS pos: 29-30. Pr: 0.8849	1
	BSUD.15717.1.p1	Membrane	SignalP	SP	0.999798	CS pos: 21-22. Pr: 0.9778	1
	BSUD.15717.2.p1	Membrane	SignalP	SP	0.999798	CS pos: 21-22. Pr: 0.9778	1
	BSUD.15718.1.p1	Secreted	SignalP	SP	0.999727	CS pos: 28-29. Pr: 0.9804	0
	BSUD.15727.1.p1	Secreted	SignalP	SP	0.999637	CS pos: 18-19. Pr: 0.9751	0	IPR002126(Cadherin-like); IPR013320(Concanavalin A-like lectin/glucanase domain superfamily); IPR015919(Cadherin-like superfamily); IPR026914(Calsyntenin); IPR045588(Calsyntenin, C-terminal)
	BSUD.15729.1.p1	Secreted	SignalP	SP	0.999637	CS pos: 18-19. Pr: 0.9751	0	IPR002126(Cadherin-like); IPR013320(Concanavalin A-like lectin/glucanase domain superfamily); IPR015919(Cadherin-like superfamily); IPR026914(Calsyntenin); IPR045588(Calsyntenin, C-terminal)
	BSUD.15732.1.p1	Membrane	SignalP	SP	0.999772	CS pos: 21-22. Pr: 0.9790	1	IPR002126(Cadherin-like); IPR013164(Cadherin, N-terminal); IPR015919(Cadherin-like superfamily); IPR020894(Cadherin conserved site)
	BSUD.15739.1.p1	Secreted	SignalP	SP	0.99966	CS pos: 17-18. Pr: 0.9675	0
	BSUD.15740.1.p1	Secreted	SignalP	SP	0.999325	CS pos: 32-33. Pr: 0.9681	0
	BSUD.15742.1.p1	Secreted	SignalP	SP	0.999779	CS pos: 23-24. Pr: 0.5708	0
	BSUD.15742.2.p1	Secreted	SignalP	SP	0.999779	CS pos: 23-24. Pr: 0.5708	0
	BSUD.15743.1.p1	Secreted	SignalP	SP	0.999765	CS pos: 17-18. Pr: 0.9797	0	IPR000152(EGF-type aspartate/asparagine hydroxylation site); IPR000742(EGF-like domain); IPR000884(Thrombospondin type-1 (TSP1) repeat); IPR001846(von Willebrand factor, type D domain); IPR001881(EGF-like calcium-binding domain); IPR002350(Kazal domain); IPR002919(Trypsin Inhibitor-like, cysteine rich domain); IPR006207(Cystine knot, C-terminal); IPR009030(Growth factor receptor cysteine-rich dom…
	BSUD.15744.1.p1	Membrane	SignalP	SP	0.999766	CS pos: 23-24. Pr: 0.9809	1	IPR001304(C-type lectin-like); IPR016186(C-type lectin-like/link domain superfamily); IPR016187(C-type lectin fold); IPR018378(C-type lectin, conserved site)
	BSUD.15746.1.p1	Secreted	SecretomeP	NA	0.973	NA	0
	BSUD.15746.2.p1	Secreted	SecretomeP	NA	0.973	NA	0
	BSUD.15759.1.p1	Membrane	SignalP	SP	0.99938	CS pos: 18-19. Pr: 0.9694	1
	BSUD.15763.1.p1	Secreted	SignalP	SP	0.999791	CS pos: 23-24. Pr: 0.9462	0	IPR004294(Carotenoid oxygenase)
	BSUD.15770.1.p1	Secreted	SignalP	SP	0.999701	CS pos: 25-26. Pr: 0.6725	0	IPR031420(UPF0669 protein C6orf120)
	BSUD.15770.2.p1	Secreted	SignalP	SP	0.999693	CS pos: 25-26. Pr: 0.6725	0	IPR031420(UPF0669 protein C6orf120)
	BSUD.15784.1.p1	Membrane	SignalP	SP	0.999769	CS pos: 22-23. Pr: 0.9804	1	IPR000157(Toll/interleukin-1 receptor homology (TIR) domain); IPR001611(Leucine-rich repeat); IPR001772(Kinase associated domain 1 (KA1)); IPR003591(Leucine-rich repeat, typical subtype); IPR017241(Toll-like receptor); IPR032675(Leucine-rich repeat domain superfamily); IPR035897(Toll/interleukin-1 receptor homology (TIR) domain superfamily)
	BSUD.15784.2.p1	Membrane	SignalP	SP	0.999769	CS pos: 22-23. Pr: 0.9804	1	IPR000157(Toll/interleukin-1 receptor homology (TIR) domain); IPR001611(Leucine-rich repeat); IPR001772(Kinase associated domain 1 (KA1)); IPR003591(Leucine-rich repeat, typical subtype); IPR017241(Toll-like receptor); IPR032675(Leucine-rich repeat domain superfamily); IPR035897(Toll/interleukin-1 receptor homology (TIR) domain superfamily)
	BSUD.15789.1.p1	Membrane	SignalP	SP	0.999783	CS pos: 24-25. Pr: 0.9500	1
	BSUD.15789.2.p1	Membrane	SignalP	SP	0.999783	CS pos: 24-25. Pr: 0.9500	1
	BSUD.15789.3.p1	Membrane	SignalP	SP	0.999783	CS pos: 24-25. Pr: 0.9500	1
	BSUD.15790.1.p1	Membrane	SignalP	SP	0.99938	CS pos: 25-26. Pr: 0.9637	1
	BSUD.15798.1.p1	Membrane	SignalP	SP	0.999634	CS pos: 25-26. Pr: 0.9538	1	IPR000472(Activin types I and II receptor domain); IPR045860(Snake toxin-like superfamily)
	BSUD.15799.1.p1	Membrane	SignalP	SP	0.999775	CS pos: 24-25. Pr: 0.9743	1	IPR000333(Ser/Thr protein kinase, TGFB receptor); IPR000719(Protein kinase domain); IPR001245(Serine-threonine/tyrosine-protein kinase, catalytic domain); IPR003605(GS domain); IPR008271(Serine/threonine-protein kinase, active site); IPR011009(Protein kinase-like domain superfamily); IPR017441(Protein kinase, ATP binding site); IPR045860(Snake toxin-like superfamily)
	BSUD.15805.1.p1	Membrane	SignalP	SP	0.98377	CS pos: 24-25. Pr: 0.6625	1	IPR000742(EGF-like domain)
	BSUD.15806.1.p1	Membrane	SignalP	SP	0.999661	CS pos: 24-25. Pr: 0.9716	1	IPR000742(EGF-like domain); IPR008979(Galactose-binding-like domain superfamily)
	BSUD.15806.3.p1	Membrane	SignalP	SP	0.999661	CS pos: 24-25. Pr: 0.9716	1	IPR000742(EGF-like domain); IPR008979(Galactose-binding-like domain superfamily)
	BSUD.15807.1.p1	Membrane	SignalP	SP	0.999691	CS pos: 28-29. Pr: 0.4754	1	IPR000742(EGF-like domain)
	BSUD.15807.2.p1	Membrane	SignalP	SP	0.999691	CS pos: 28-29. Pr: 0.4754	1	IPR000742(EGF-like domain)
	BSUD.15810.1.p1	Membrane	SignalP	SP	0.999745	CS pos: 28-29. Pr: 0.9720	1	IPR000742(EGF-like domain)
	BSUD.15811.1.p1	Membrane	SignalP	SP	0.996315	CS pos: 15-16. Pr: 0.7629	1
	BSUD.15822.1.p1	Membrane	SignalP	SP	0.999673	CS pos: 29-30. Pr: 0.5553	1	IPR000152(EGF-type aspartate/asparagine hydroxylation site); IPR000742(EGF-like domain); IPR001680(WD40 repeat); IPR001791(Laminin G domain); IPR013320(Concanavalin A-like lectin/glucanase domain superfamily); IPR015943(WD40/YVTN repeat-like-containing domain superfamily); IPR036322(WD40-repeat-containing domain superfamily)
	BSUD.15822.2.p1	Membrane	SignalP	SP	0.99968	CS pos: 29-30. Pr: 0.5553	1	IPR000152(EGF-type aspartate/asparagine hydroxylation site); IPR000742(EGF-like domain); IPR001680(WD40 repeat); IPR001791(Laminin G domain); IPR013320(Concanavalin A-like lectin/glucanase domain superfamily); IPR015943(WD40/YVTN repeat-like-containing domain superfamily); IPR036322(WD40-repeat-containing domain superfamily)
	BSUD.15829.1.p1	Membrane	SignalP	SP	0.99944	CS pos: 22-23. Pr: 0.6024	1	IPR001590(Peptidase M12B, ADAM/reprolysin); IPR001762(Disintegrin domain); IPR002870(Peptidase M12B, propeptide); IPR024079(Metallopeptidase, catalytic domain superfamily); IPR032029(ADAM17, membrane-proximal domain); IPR036436(Disintegrin domain superfamily)
	BSUD.15829.2.p1	Membrane	SignalP	SP	0.99944	CS pos: 22-23. Pr: 0.6024	1	IPR001590(Peptidase M12B, ADAM/reprolysin); IPR001762(Disintegrin domain); IPR002870(Peptidase M12B, propeptide); IPR024079(Metallopeptidase, catalytic domain superfamily); IPR032029(ADAM17, membrane-proximal domain); IPR036436(Disintegrin domain superfamily)
	BSUD.15834.1.p1	Membrane	SignalP	SP	0.999782	CS pos: 24-25. Pr: 0.9412	1	IPR000742(EGF-like domain)
	BSUD.15840.1.p1	Secreted	SignalP	SP	0.999727	CS pos: 18-19. Pr: 0.9785	0	IPR005817(Wnt); IPR018161(Wnt protein, conserved site); IPR043158(Wnt, C-terminal domain)
	BSUD.15844.1.p1	Membrane	SignalP	SP	0.999618	CS pos: 29-30. Pr: 0.9694	1	IPR008979(Galactose-binding-like domain superfamily)
	BSUD.15868.1.p1	Membrane	SignalP	SP	0.999704	CS pos: 21-22. Pr: 0.9794	1	IPR001368(TNFR/NGFR cysteine-rich region)
	BSUD.15868.2.p1	Membrane	SignalP	SP	0.999704	CS pos: 21-22. Pr: 0.9794	1	IPR001368(TNFR/NGFR cysteine-rich region)
	BSUD.15868.3.p1	Membrane	SignalP	SP	0.999704	CS pos: 21-22. Pr: 0.9794	1	IPR001368(TNFR/NGFR cysteine-rich region)
	BSUD.15874.1.p1	Secreted	SignalP	SP	0.999438	CS pos: 20-21. Pr: 0.9776	0
	BSUD.15877.1.p1	Secreted	SignalP	SP	0.999748	CS pos: 19-20. Pr: 0.9832	0
	BSUD.15878.1.p1	Secreted	SignalP	SP	0.999761	CS pos: 20-21. Pr: 0.9750	0
	BSUD.15878.2.p1	Secreted	SignalP	SP	0.999761	CS pos: 20-21. Pr: 0.9750	0
	BSUD.15878.3.p1	Secreted	SignalP	SP	0.999761	CS pos: 20-21. Pr: 0.9750	0
	BSUD.15878.4.p1	Secreted	SignalP	SP	0.999761	CS pos: 20-21. Pr: 0.9750	0
	BSUD.15879.1.p1	Secreted	SignalP	SP	0.999726	CS pos: 22-23. Pr: 0.9632	0	IPR009030(Growth factor receptor cysteine-rich domain superfamily); IPR011641(Tyrosine-protein kinase ephrin type A/B receptor-like)
	BSUD.15879.2.p1	Secreted	SignalP	SP	0.999726	CS pos: 22-23. Pr: 0.9632	0	IPR009030(Growth factor receptor cysteine-rich domain superfamily); IPR011641(Tyrosine-protein kinase ephrin type A/B receptor-like)
	BSUD.15880.1.p1	Secreted	SecretomeP	NA	0.967	NA	0
	BSUD.1588.1.p1	Membrane	SignalP	SP	0.99975	CS pos: 26-27. Pr: 0.9697	6	IPR001727(Gdt1 family)
	BSUD.1588.2.p1	Membrane	SignalP	SP	0.99975	CS pos: 26-27. Pr: 0.9697	6	IPR001727(Gdt1 family)
	BSUD.15908.1.p1	Secreted	SecretomeP	NA	0.953	NA	0	IPR006461(PLAC8 motif-containing protein)
	BSUD.15908.2.p1	Secreted	SecretomeP	NA	0.953	NA	0	IPR006461(PLAC8 motif-containing protein)
	BSUD.15911.1.p1	Secreted	SecretomeP	NA	0.966	NA	0
	BSUD.15911.2.p1	Secreted	SecretomeP	NA	0.966	NA	0
	BSUD.15911.3.p1	Secreted	SecretomeP	NA	0.966	NA	0
	BSUD.1591.1.p1	Secreted	SignalP	SP	0.999767	CS pos: 28-29. Pr: 0.8573	0	IPR000742(EGF-like domain)
	BSUD.15918.1.p1	Mitochondrial Cytoplasmatic	TargetP	mTP	0.995247	CS pos: 24-25. RHY-AK. Pr: 0.8488	0	IPR001844(Chaperonin Cpn60/GroEL); IPR002423(Chaperonin Cpn60/GroEL/TCP-1 family); IPR027409(GroEL-like apical domain superfamily); IPR027410(TCP-1-like chaperonin intermediate domain superfamily); IPR027413(GroEL-like equatorial domain superfamily)
	BSUD.15932.1.p1	Membrane	SignalP	SP	0.999742	CS pos: 31-32. Pr: 0.9323	7	IPR000742(EGF-like domain); IPR021910(NGX6/PGAP6/MYMK)
	BSUD.15935.1.p1	Secreted	SignalP	SP	0.99977	CS pos: 27-28. Pr: 0.9720	0	IPR002472(Palmitoyl protein thioesterase); IPR029058(Alpha/Beta hydrolase fold); IPR030294(Palmitoyl-protein thioesterase 1)
	BSUD.15938.2.p1	Secreted	SignalP	SP	0.986866	CS pos: 29-30. Pr: 0.9410	0	IPR000889(Glutathione peroxidase); IPR029759(Glutathione peroxidase active site); IPR029760(Glutathione peroxidase conserved site); IPR036249(Thioredoxin-like superfamily)
	BSUD.15962.1.p1	Secreted	SignalP	SP	0.999749	CS pos: 18-19. Pr: 0.9809	0
	BSUD.15963.2.p1	Secreted	SignalP	SP	0.999567	CS pos: 20-21. Pr: 0.9785	0
	BSUD.15963.3.p1	Secreted	SignalP	SP	0.999567	CS pos: 20-21. Pr: 0.9785	0
	BSUD.15966.1.p1	Secreted	SignalP	SP	0.999706	CS pos: 19-20. Pr: 0.9778	0
	BSUD.15973.1.p1	Membrane	SignalP	SP	0.999788	CS pos: 26-27. Pr: 0.9808	7	IPR000203(GPS motif); IPR000832(GPCR, family 2, secretin-like); IPR001304(C-type lectin-like); IPR016186(C-type lectin-like/link domain superfamily); IPR016187(C-type lectin fold); IPR017981(GPCR, family 2-like); IPR017983(GPCR, family 2, secretin-like, conserved site); IPR032471(GAIN domain, N-terminal); IPR036445(GPCR family 2, extracellular hormone receptor domain superfamily); IPR046338(GAIN …
	BSUD.15973.2.p1	Secreted	SignalP	SP	0.999788	CS pos: 26-27. Pr: 0.9808	0	IPR001304(C-type lectin-like); IPR016186(C-type lectin-like/link domain superfamily); IPR016187(C-type lectin fold)
	BSUD.15973.3.p1	Secreted	SignalP	SP	0.999788	CS pos: 26-27. Pr: 0.9808	0	IPR001304(C-type lectin-like); IPR016186(C-type lectin-like/link domain superfamily); IPR016187(C-type lectin fold)
	BSUD.15976.1.p1	Membrane	SignalP	SP	0.999187	CS pos: 43-44. Pr: 0.9591	1	IPR000203(GPS motif); IPR001304(C-type lectin-like); IPR016186(C-type lectin-like/link domain superfamily); IPR016187(C-type lectin fold); IPR031234(Latrophilin-1); IPR032471(GAIN domain, N-terminal); IPR036445(GPCR family 2, extracellular hormone receptor domain superfamily); IPR046338(GAIN domain superfamily)
	BSUD.15976.2.p1	Secreted	SignalP	SP	0.999187	CS pos: 43-44. Pr: 0.9591	0	IPR000203(GPS motif); IPR001304(C-type lectin-like); IPR016186(C-type lectin-like/link domain superfamily); IPR016187(C-type lectin fold); IPR031234(Latrophilin-1); IPR032471(GAIN domain, N-terminal); IPR036445(GPCR family 2, extracellular hormone receptor domain superfamily); IPR046338(GAIN domain superfamily)
	BSUD.15976.3.p1	Membrane	SignalP	SP	0.999187	CS pos: 43-44. Pr: 0.9591	1	IPR000203(GPS motif); IPR001304(C-type lectin-like); IPR016186(C-type lectin-like/link domain superfamily); IPR016187(C-type lectin fold); IPR031234(Latrophilin-1); IPR032471(GAIN domain, N-terminal); IPR036445(GPCR family 2, extracellular hormone receptor domain superfamily); IPR046338(GAIN domain superfamily)
	BSUD.15976.4.p1	Membrane	SignalP	SP	0.999187	CS pos: 43-44. Pr: 0.9591	1	IPR000203(GPS motif); IPR001304(C-type lectin-like); IPR016186(C-type lectin-like/link domain superfamily); IPR016187(C-type lectin fold); IPR031234(Latrophilin-1); IPR032471(GAIN domain, N-terminal); IPR036445(GPCR family 2, extracellular hormone receptor domain superfamily); IPR046338(GAIN domain superfamily)
	BSUD.15976.5.p1	Secreted	SignalP	SP	0.999187	CS pos: 43-44. Pr: 0.9591	0	IPR001304(C-type lectin-like); IPR016186(C-type lectin-like/link domain superfamily); IPR016187(C-type lectin fold)
	BSUD.15980.1.p1	Secreted	SignalP	SP	0.999696	CS pos: 30-31. Pr: 0.9750	0	IPR000734(Triacylglycerol lipase family); IPR013818(Lipase); IPR029058(Alpha/Beta hydrolase fold); IPR033906(Lipase, N-terminal)
	BSUD.15981.1.p1	Secreted	SignalP	SP	0.999754	CS pos: 19-20. Pr: 0.9732	0	IPR000734(Triacylglycerol lipase family); IPR013818(Lipase); IPR029058(Alpha/Beta hydrolase fold); IPR033906(Lipase, N-terminal)
	BSUD.15982.1.p1	Membrane	SignalP	SP	0.99975	CS pos: 18-19. Pr: 0.9773	1
	BSUD.15984.1.p1	Secreted	SignalP	SP	0.999625	CS pos: 21-22. Pr: 0.9825	0	IPR001254(Serine proteases, trypsin domain); IPR009003(Peptidase S1, PA clan); IPR043504(Peptidase S1, PA clan, chymotrypsin-like fold)
	BSUD.15988.1.p1	Secreted	SignalP	SP	0.999765	CS pos: 16-17. Pr: 0.9826	0	IPR001254(Serine proteases, trypsin domain); IPR001314(Peptidase S1A, chymotrypsin family); IPR009003(Peptidase S1, PA clan); IPR018114(Serine proteases, trypsin family, histidine active site); IPR033116(Serine proteases, trypsin family, serine active site); IPR043504(Peptidase S1, PA clan, chymotrypsin-like fold)
	BSUD.15989.1.p1	Secreted	SignalP	SP	0.999737	CS pos: 15-16. Pr: 0.9753	0	IPR001254(Serine proteases, trypsin domain); IPR001314(Peptidase S1A, chymotrypsin family); IPR009003(Peptidase S1, PA clan); IPR018114(Serine proteases, trypsin family, histidine active site); IPR033116(Serine proteases, trypsin family, serine active site); IPR043504(Peptidase S1, PA clan, chymotrypsin-like fold)
	BSUD.15990.1.p1	Secreted	SignalP	SP	0.999797	CS pos: 16-17. Pr: 0.9834	0	IPR001254(Serine proteases, trypsin domain); IPR001314(Peptidase S1A, chymotrypsin family); IPR009003(Peptidase S1, PA clan); IPR018114(Serine proteases, trypsin family, histidine active site); IPR033116(Serine proteases, trypsin family, serine active site); IPR043504(Peptidase S1, PA clan, chymotrypsin-like fold)
	BSUD.16041.1.p1	Secreted	SecretomeP	NA	0.967	NA	0
	BSUD.16062.2.p1	Membrane	SignalP	SP	0.999624	CS pos: 21-22. Pr: 0.9516	7	IPR000832(GPCR, family 2, secretin-like); IPR001879(GPCR, family 2, extracellular hormone receptor domain); IPR017981(GPCR, family 2-like); IPR036445(GPCR family 2, extracellular hormone receptor domain superfamily)
	BSUD.16062.3.p1	Membrane	SignalP	SP	0.999624	CS pos: 21-22. Pr: 0.9516	7	IPR000832(GPCR, family 2, secretin-like); IPR001879(GPCR, family 2, extracellular hormone receptor domain); IPR017981(GPCR, family 2-like); IPR036445(GPCR family 2, extracellular hormone receptor domain superfamily)
	BSUD.16062.5.p1	Membrane	SignalP	SP	0.999624	CS pos: 21-22. Pr: 0.9516	7	IPR000832(GPCR, family 2, secretin-like); IPR001879(GPCR, family 2, extracellular hormone receptor domain); IPR017981(GPCR, family 2-like); IPR036445(GPCR family 2, extracellular hormone receptor domain superfamily)
	BSUD.16072.1.p1	Secreted	SignalP	SP	0.999749	CS pos: 22-23. Pr: 0.9820	0	IPR000560(Histidine phosphatase superfamily, clade-2); IPR029033(Histidine phosphatase superfamily); IPR033379(Histidine acid phosphatase active site)
	BSUD.16077.1.p1	Secreted	SignalP	SP	0.999763	CS pos: 27-28. Pr: 0.9686	0	IPR003598(Immunoglobulin subtype 2); IPR003599(Immunoglobulin subtype); IPR007110(Immunoglobulin-like domain); IPR013151(Immunoglobulin); IPR013783(Immunoglobulin-like fold); IPR036179(Immunoglobulin-like domain superfamily)
	BSUD.16077.2.p1	Secreted	SignalP	SP	0.99976	CS pos: 27-28. Pr: 0.9685	0	IPR003598(Immunoglobulin subtype 2); IPR003599(Immunoglobulin subtype); IPR007110(Immunoglobulin-like domain); IPR013151(Immunoglobulin); IPR013783(Immunoglobulin-like fold); IPR036179(Immunoglobulin-like domain superfamily)
	BSUD.16079.2.p1	Secreted	SignalP	SP	0.999703	CS pos: 29-30. Pr: 0.9724	0
	BSUD.16080.2.p1	Secreted	SignalP	SP	0.99974	CS pos: 22-23. Pr: 0.9580	0
	BSUD.16080.3.p1	Secreted	SignalP	SP	0.99974	CS pos: 22-23. Pr: 0.9580	0
	BSUD.16080.4.p1	Secreted	SignalP	SP	0.998726	CS pos: 33-34. Pr: 0.9473	0
	BSUD.16097.1.p1	Secreted	SignalP	SP	0.99979	CS pos: 20-21. Pr: 0.9690	0	IPR003347(JmjC domain); IPR041667(Cupin-like domain 8)
	BSUD.16101.1.p1	Membrane	SignalP	SP	0.999736	CS pos: 26-27. Pr: 0.9337	1	IPR000742(EGF-like domain)
	BSUD.1612.1.p1	Membrane	SignalP	SP	0.977972	CS pos: 22-23. Pr: 0.4803	1
	BSUD.16126.1.p1	Secreted	SignalP	SP	0.991021	CS pos: 16-17. Pr: 0.9246	0	IPR026770(Ribonuclease kappa)
	BSUD.16151.1.p1	Secreted	SignalP	SP	0.99979	CS pos: 24-25. Pr: 0.9736	0	IPR006603(PQ-loop repeat)
	BSUD.1615.1.p1	Membrane	SignalP	SP	0.979029	CS pos: 24-25. Pr: 0.8517	1
	BSUD.16164.1.p1	Secreted	SignalP	SP	0.999756	CS pos: 21-22. Pr: 0.9827	0	IPR021454(Protein of unknown function DUF3105)
	BSUD.16177.1.p1	Secreted	SignalP	SP	0.999761	CS pos: 19-20. Pr: 0.9819	0	IPR026138(Ceroid-lipofuscinosis neuronal protein 5)
	BSUD.1618.1.p1	Secreted	SignalP	SP	0.999732	CS pos: 17-18. Pr: 0.9840	0	IPR008717(Noggin); IPR029034(Cystine-knot cytokine)
	BSUD.16229.1.p1	Mitochondrial Cytoplasmatic	TargetP	mTP	0.979909	CS pos: 30-31. RSY-AD. Pr: 0.7957	0	IPR001469(ATP synthase, F1 complex, delta/epsilon subunit); IPR020546(ATP synthase, F1 complex, delta/epsilon subunit, N-terminal); IPR036771(F0F1 ATP synthase delta/epsilon subunit, N-terminal); IPR036794(ATP synthase delta/epsilon subunit, C-terminal domain superfamily)
	BSUD.16231.1.p1	Secreted	SecretomeP	NA	0.995	NA	0
	BSUD.1623.1.p1	Secreted	SignalP	SP	0.999607	CS pos: 21-22. Pr: 0.9738	0	IPR008139(Saposin B type domain); IPR011001(Saposin-like)
	BSUD.16246.1.p1	Secreted	SignalP	SP	0.999765	CS pos: 28-29. Pr: 0.9619	0	IPR001283(Cysteine-rich secretory protein-related); IPR003582(ShKT domain); IPR014044(CAP domain); IPR035940(CAP superfamily)
	BSUD.16246.2.p1	Secreted	SignalP	SP	0.999765	CS pos: 28-29. Pr: 0.9619	0	IPR001283(Cysteine-rich secretory protein-related); IPR003582(ShKT domain); IPR014044(CAP domain); IPR035940(CAP superfamily)
	BSUD.1625.2.p1	Membrane	SignalP	SP	0.999684	CS pos: 25-26. Pr: 0.9800	1
	BSUD.1626.1.p1	Membrane	SignalP	SP	0.993096	CS pos: 28-29. Pr: 0.8470	1
	BSUD.16266.1.p1	Secreted	SignalP	SP	0.999723	CS pos: 19-20. Pr: 0.9805	0	IPR001096(Peptidase C13, legumain)
	BSUD.16267.1.p1	Secreted	SignalP	SP	0.999777	CS pos: 27-28. Pr: 0.9767	0	IPR001190(SRCR domain); IPR017448(SRCR-like domain); IPR036772(SRCR-like domain superfamily)
	BSUD.16267.2.p1	Secreted	SignalP	SP	0.999777	CS pos: 27-28. Pr: 0.9767	0	IPR001190(SRCR domain); IPR017448(SRCR-like domain); IPR036772(SRCR-like domain superfamily)
	BSUD.16267.3.p1	Secreted	SignalP	SP	0.999777	CS pos: 27-28. Pr: 0.9767	0	IPR001190(SRCR domain); IPR017448(SRCR-like domain); IPR036772(SRCR-like domain superfamily)
	BSUD.16271.1.p1	Secreted	SignalP	SP	0.999673	CS pos: 24-25. Pr: 0.9747	0
	BSUD.1627.1.p1	Secreted	SignalP	SP	0.999607	CS pos: 21-22. Pr: 0.9738	0	IPR008139(Saposin B type domain); IPR011001(Saposin-like)
	BSUD.16281.1.p1	Secreted	SignalP	SP	0.999771	CS pos: 23-24. Pr: 0.9110	0
	BSUD.1628.1.p1	Secreted	SignalP	SP	0.999703	CS pos: 17-18. Pr: 0.9779	0	IPR000742(EGF-like domain); IPR002049(Laminin-type EGF domain); IPR008979(Galactose-binding-like domain superfamily); IPR009030(Growth factor receptor cysteine-rich domain superfamily)
	BSUD.16282.1.p1	Secreted	SignalP	SP	0.999775	CS pos: 22-23. Pr: 0.9762	0	IPR001368(TNFR/NGFR cysteine-rich region)
	BSUD.16282.2.p1	Secreted	SignalP	SP	0.999775	CS pos: 22-23. Pr: 0.9762	0	IPR001368(TNFR/NGFR cysteine-rich region)
	BSUD.16287.1.p1	Secreted	SignalP	SP	0.999756	CS pos: 19-20. Pr: 0.8379	0	IPR001212(Somatomedin B domain); IPR018998(EndoU ribonuclease, C-terminal); IPR036024(Somatomedin B-like domain superfamily); IPR037227(Endoribonuclease EndoU-like); IPR039787(Poly(U)-specific endoribonuclease)
	BSUD.16287.2.p1	Secreted	SignalP	SP	0.999756	CS pos: 19-20. Pr: 0.8379	0	IPR001212(Somatomedin B domain); IPR018998(EndoU ribonuclease, C-terminal); IPR036024(Somatomedin B-like domain superfamily); IPR037227(Endoribonuclease EndoU-like); IPR039787(Poly(U)-specific endoribonuclease)
	BSUD.16287.3.p1	Secreted	SignalP	SP	0.999756	CS pos: 19-20. Pr: 0.8379	0	IPR001212(Somatomedin B domain); IPR018998(EndoU ribonuclease, C-terminal); IPR036024(Somatomedin B-like domain superfamily); IPR037227(Endoribonuclease EndoU-like); IPR039787(Poly(U)-specific endoribonuclease)
	BSUD.16287.4.p1	Secreted	SignalP	SP	0.999757	CS pos: 19-20. Pr: 0.8234	0	IPR001212(Somatomedin B domain); IPR018998(EndoU ribonuclease, C-terminal); IPR036024(Somatomedin B-like domain superfamily); IPR037227(Endoribonuclease EndoU-like); IPR039787(Poly(U)-specific endoribonuclease)
	BSUD.16290.1.p1	Membrane	SignalP	SP	0.999758	CS pos: 19-20. Pr: 0.9754	1	IPR002126(Cadherin-like); IPR015919(Cadherin-like superfamily)
	BSUD.16290.3.p1	Membrane	SignalP	SP	0.999758	CS pos: 19-20. Pr: 0.9754	1	IPR002126(Cadherin-like); IPR015919(Cadherin-like superfamily)
	BSUD.16290.4.p1	Membrane	SignalP	SP	0.999758	CS pos: 19-20. Pr: 0.9754	1	IPR002126(Cadherin-like); IPR015919(Cadherin-like superfamily)
	BSUD.16295.1.p1	Membrane	SignalP	SP	0.99976	CS pos: 20-21. Pr: 0.9726	1	IPR002126(Cadherin-like); IPR015919(Cadherin-like superfamily)
	BSUD.16308.1.p1	Membrane	SignalP	SP	0.999657	CS pos: 33-34. Pr: 0.9740	7	IPR019358(NEMP family)
	BSUD.16323.2.p1	Secreted	SignalP	SP	0.999418	CS pos: 19-20. Pr: 0.7693	0
	BSUD.16326.1.p1	Secreted	SignalP	SP	0.999782	CS pos: 17-18. Pr: 0.9806	0	IPR000323(Copper type II, ascorbate-dependent monooxygenase, N-terminal); IPR000945(Dopamine beta-hydroxylase-like); IPR005018(DOMON domain); IPR008977(PHM/PNGase F domain superfamily); IPR014784(Copper type II, ascorbate-dependent monooxygenase-like, C-terminal); IPR024548(Copper type II ascorbate-dependent monooxygenase, C-terminal); IPR028460(Tyramine beta-hydroxylase/Dopamine beta-hydroxylase…
	BSUD.16326.2.p1	Secreted	SignalP	SP	0.999782	CS pos: 17-18. Pr: 0.9806	0	IPR000323(Copper type II, ascorbate-dependent monooxygenase, N-terminal); IPR000945(Dopamine beta-hydroxylase-like); IPR005018(DOMON domain); IPR008977(PHM/PNGase F domain superfamily); IPR014784(Copper type II, ascorbate-dependent monooxygenase-like, C-terminal); IPR024548(Copper type II ascorbate-dependent monooxygenase, C-terminal); IPR028460(Tyramine beta-hydroxylase/Dopamine beta-hydroxylase…
	BSUD.16326.3.p1	Secreted	SignalP	SP	0.999782	CS pos: 17-18. Pr: 0.9806	0	IPR000323(Copper type II, ascorbate-dependent monooxygenase, N-terminal); IPR000945(Dopamine beta-hydroxylase-like); IPR005018(DOMON domain); IPR008977(PHM/PNGase F domain superfamily); IPR014784(Copper type II, ascorbate-dependent monooxygenase-like, C-terminal); IPR024548(Copper type II ascorbate-dependent monooxygenase, C-terminal); IPR028460(Tyramine beta-hydroxylase/Dopamine beta-hydroxylase…
	BSUD.16328.1.p1	Secreted	SignalP	SP	0.999784	CS pos: 22-23. Pr: 0.9780	0	IPR000323(Copper type II, ascorbate-dependent monooxygenase, N-terminal); IPR000945(Dopamine beta-hydroxylase-like); IPR005018(DOMON domain); IPR008977(PHM/PNGase F domain superfamily); IPR014784(Copper type II, ascorbate-dependent monooxygenase-like, C-terminal); IPR024548(Copper type II ascorbate-dependent monooxygenase, C-terminal); IPR028460(Tyramine beta-hydroxylase/Dopamine beta-hydroxylase…
	BSUD.16330.1.p1	Membrane	SignalP	SP	0.999737	CS pos: 25-26. Pr: 0.9741	1
	BSUD.16331.1.p1	Membrane	SignalP	SP	0.999796	CS pos: 22-23. Pr: 0.9787	1
	BSUD.16331.2.p1	Membrane	SignalP	SP	0.999796	CS pos: 22-23. Pr: 0.9787	1
	BSUD.16336.1.p1	Secreted	SignalP	SP	0.999663	CS pos: 22-23. Pr: 0.9799	0	IPR008758(Peptidase S28); IPR029058(Alpha/Beta hydrolase fold); IPR042269(Serine carboxypeptidase S28, SKS domain)
	BSUD.16342.1.p1	Membrane	SignalP	SP	0.999706	CS pos: 19-20. Pr: 0.9773	1	IPR042492(Pituitary tumor-transforming gene 1 protein-interacting protein)
	BSUD.16369.2.p1	Membrane	SignalP	SP	0.99977	CS pos: 22-23. Pr: 0.9769	1	IPR000719(Protein kinase domain); IPR001245(Serine-threonine/tyrosine-protein kinase, catalytic domain); IPR003598(Immunoglobulin subtype 2); IPR003599(Immunoglobulin subtype); IPR007110(Immunoglobulin-like domain); IPR008266(Tyrosine-protein kinase, active site); IPR011009(Protein kinase-like domain superfamily); IPR013098(Immunoglobulin I-set); IPR013783(Immunoglobulin-like fold); IPR016248(Fib…
	BSUD.16369.3.p1	Secreted	SignalP	SP	0.99977	CS pos: 22-23. Pr: 0.9769	0	IPR003598(Immunoglobulin subtype 2); IPR003599(Immunoglobulin subtype); IPR007110(Immunoglobulin-like domain); IPR013098(Immunoglobulin I-set); IPR013783(Immunoglobulin-like fold); IPR036179(Immunoglobulin-like domain superfamily)
	BSUD.16374.1.p1	Secreted	SignalP	SP	0.999416	CS pos: 30-31. Pr: 0.9649	0	IPR002018(Carboxylesterase, type B); IPR019819(Carboxylesterase type B, conserved site); IPR019826(Carboxylesterase type B, active site); IPR029058(Alpha/Beta hydrolase fold)
	BSUD.16374.2.p1	Secreted	SignalP	SP	0.999416	CS pos: 30-31. Pr: 0.9649	0	IPR002018(Carboxylesterase, type B); IPR019819(Carboxylesterase type B, conserved site); IPR019826(Carboxylesterase type B, active site); IPR029058(Alpha/Beta hydrolase fold)
	BSUD.16381.1.p1	Secreted	SignalP	SP	0.997378	CS pos: 23-24. Pr: 0.6426	0
	BSUD.16389.1.p1	Membrane	SecretomeP	NA	0.953	NA	1
	BSUD.16400.1.p1	Membrane	SignalP	SP	0.99976	CS pos: 32-33. Pr: 0.9662	4	IPR002394(Nicotinic acetylcholine receptor); IPR006029(Neurotransmitter-gated ion-channel transmembrane domain); IPR006201(Neurotransmitter-gated ion-channel); IPR006202(Neurotransmitter-gated ion-channel ligand-binding domain); IPR018000(Neurotransmitter-gated ion-channel, conserved site); IPR036719(Neurotransmitter-gated ion-channel transmembrane domain superfamily); IPR036734(Neurotransmitter-…
	BSUD.16409.1.p1	Secreted	SignalP	SP	0.999784	CS pos: 27-28. Pr: 0.9783	0	IPR001611(Leucine-rich repeat); IPR003591(Leucine-rich repeat, typical subtype); IPR032675(Leucine-rich repeat domain superfamily)
	BSUD.16420.1.p1	Secreted	SignalP	SP	0.99734	CS pos: 19-20. Pr: 0.9040	0
	BSUD.16421.1.p1	Secreted	SignalP	SP	0.999756	CS pos: 20-21. Pr: 0.9766	0
	BSUD.16422.1.p1	Secreted	SignalP	SP	0.999753	CS pos: 19-20. Pr: 0.9606	0	IPR000152(EGF-type aspartate/asparagine hydroxylation site); IPR000742(EGF-like domain); IPR001881(EGF-like calcium-binding domain); IPR002035(von Willebrand factor, type A); IPR002049(Laminin-type EGF domain); IPR002557(Chitin binding domain); IPR018097(EGF-like calcium-binding, conserved site); IPR036465(von Willebrand factor A-like domain superfamily); IPR036508(Chitin binding domain superfami…
	BSUD.16424.1.p1	Membrane	SignalP	SP	0.999698	CS pos: 27-28. Pr: 0.9553	1	IPR001304(C-type lectin-like); IPR003609(PAN/Apple domain); IPR016186(C-type lectin-like/link domain superfamily); IPR016187(C-type lectin fold)
	BSUD.16430.1.p1	Secreted	SignalP	SP	0.999779	CS pos: 19-20. Pr: 0.9707	0
	BSUD.16443.1.p1	Secreted	SignalP	SP	0.999732	CS pos: 25-26. Pr: 0.9721	0	IPR001365(Adenosine deaminase domain); IPR006330(Adenosine/adenine deaminase); IPR006331(Adenosine deaminase-related growth factor); IPR013659(Adenosine/AMP deaminase N-terminal); IPR032466(Metal-dependent hydrolase)
	BSUD.16444.1.p1	Secreted	SignalP	SP	0.999275	CS pos: 17-18. Pr: 0.9694	0	IPR001365(Adenosine deaminase domain); IPR006330(Adenosine/adenine deaminase); IPR006331(Adenosine deaminase-related growth factor); IPR013659(Adenosine/AMP deaminase N-terminal); IPR032466(Metal-dependent hydrolase)
	BSUD.16444.2.p1	Secreted	SignalP	SP	0.999275	CS pos: 17-18. Pr: 0.9694	0	IPR001365(Adenosine deaminase domain); IPR006330(Adenosine/adenine deaminase); IPR006331(Adenosine deaminase-related growth factor); IPR013659(Adenosine/AMP deaminase N-terminal); IPR032466(Metal-dependent hydrolase)
	BSUD.16446.1.p1	Secreted	SignalP	SP	0.999745	CS pos: 19-20. Pr: 0.9754	0	IPR002557(Chitin binding domain); IPR036508(Chitin binding domain superfamily)
	BSUD.16446.2.p1	Secreted	SignalP	SP	0.999745	CS pos: 19-20. Pr: 0.9754	0	IPR002557(Chitin binding domain); IPR013320(Concanavalin A-like lectin/glucanase domain superfamily); IPR036508(Chitin binding domain superfamily)
	BSUD.16454.1.p1	Secreted	SignalP	SP	0.999713	CS pos: 20-21. Pr: 0.9812	0	IPR036908(RlpA-like domain superfamily)
	BSUD.16455.1.p1	Secreted	SignalP	SP	0.99978	CS pos: 17-18. Pr: 0.9816	0	IPR036908(RlpA-like domain superfamily)
	BSUD.16456.2.p1	Secreted	SignalP	SP	0.999787	CS pos: 16-17. Pr: 0.9818	0	IPR036908(RlpA-like domain superfamily)
	BSUD.16457.1.p1	Secreted	SignalP	SP	0.999731	CS pos: 19-20. Pr: 0.9801	0	IPR036908(RlpA-like domain superfamily)
	BSUD.16457.2.p1	Secreted	SignalP	SP	0.999731	CS pos: 19-20. Pr: 0.9801	0	IPR036908(RlpA-like domain superfamily)
	BSUD.16470.1.p1	Membrane	SignalP	SP	0.999762	CS pos: 20-21. Pr: 0.9099	9	IPR004240(Nonaspanin (TM9SF))
	BSUD.1647.1.p1	Secreted	SignalP	SP	0.999676	CS pos: 21-22. Pr: 0.9709	0	IPR003598(Immunoglobulin subtype 2); IPR003599(Immunoglobulin subtype); IPR007110(Immunoglobulin-like domain); IPR013162(CD80-like, immunoglobulin C2-set); IPR013783(Immunoglobulin-like fold); IPR036179(Immunoglobulin-like domain superfamily); IPR043204(Basigin-like)
	BSUD.16472.1.p1	Secreted	SignalP	SP	0.999781	CS pos: 20-21. Pr: 0.9763	0	IPR011641(Tyrosine-protein kinase ephrin type A/B receptor-like)
	BSUD.16473.1.p1	Secreted	SignalP	SP	0.999771	CS pos: 20-21. Pr: 0.9803	0	IPR001368(TNFR/NGFR cysteine-rich region)
	BSUD.16475.1.p1	Secreted	SignalP	SP	0.999737	CS pos: 22-23. Pr: 0.9776	0	IPR003598(Immunoglobulin subtype 2); IPR003599(Immunoglobulin subtype); IPR007110(Immunoglobulin-like domain); IPR013098(Immunoglobulin I-set); IPR013783(Immunoglobulin-like fold); IPR036179(Immunoglobulin-like domain superfamily)
	BSUD.16475.2.p1	Secreted	SignalP	SP	0.999737	CS pos: 22-23. Pr: 0.9776	0	IPR003598(Immunoglobulin subtype 2); IPR003599(Immunoglobulin subtype); IPR007110(Immunoglobulin-like domain); IPR013098(Immunoglobulin I-set); IPR013783(Immunoglobulin-like fold); IPR036179(Immunoglobulin-like domain superfamily)
	BSUD.1648.1.p1	Membrane	SignalP	SP	0.999783	CS pos: 23-24. Pr: 0.9495	1	IPR003598(Immunoglobulin subtype 2); IPR003599(Immunoglobulin subtype); IPR007110(Immunoglobulin-like domain); IPR013162(CD80-like, immunoglobulin C2-set); IPR013783(Immunoglobulin-like fold); IPR036179(Immunoglobulin-like domain superfamily)
	BSUD.16502.1.p1	Membrane	SignalP	SP	0.99978	CS pos: 19-20. Pr: 0.9733	3	IPR008814(Dolichyl-diphosphooligosaccharide--protein glycosyltransferase subunit Swp1)
	BSUD.16502.2.p1	Membrane	SignalP	SP	0.99978	CS pos: 19-20. Pr: 0.9733	3	IPR008814(Dolichyl-diphosphooligosaccharide--protein glycosyltransferase subunit Swp1)
	BSUD.16502.3.p1	Membrane	SignalP	SP	0.96574	CS pos: 25-26. Pr: 0.7500	3	IPR008814(Dolichyl-diphosphooligosaccharide--protein glycosyltransferase subunit Swp1)
	BSUD.16502.4.p1	Membrane	SignalP	SP	0.96573	CS pos: 25-26. Pr: 0.7500	3	IPR008814(Dolichyl-diphosphooligosaccharide--protein glycosyltransferase subunit Swp1)
	BSUD.16506.1.p1	Secreted	SignalP	SP	0.994391	CS pos: 24-25. Pr: 0.6227	0	IPR001223(Glycoside hydrolase family 18, catalytic domain); IPR001579(Glycosyl hydrolases family 18 (GH18) active site); IPR002557(Chitin binding domain); IPR011583(Chitinase II); IPR017853(Glycoside hydrolase superfamily); IPR029070(Chitinase insertion domain superfamily); IPR036508(Chitin binding domain superfamily)
	BSUD.16516.1.p1	Secreted	SignalP	SP	0.999789	CS pos: 18-19. Pr: 0.9780	0	IPR026645(Dermatopontin family)
	BSUD.16516.2.p1	Secreted	SignalP	SP	0.999789	CS pos: 18-19. Pr: 0.9780	0	IPR026645(Dermatopontin family)
	BSUD.16538.1.p1	Mitochondrial Cytoplasmatic	TargetP	mTP	0.989234	CS pos: 65-66. RFY-SS. Pr: 0.7619	0	IPR000089(Biotin/lipoyl attachment); IPR001078(2-oxoacid dehydrogenase acyltransferase, catalytic domain); IPR003016(2-oxo acid dehydrogenase, lipoyl-binding site); IPR004167(Peripheral subunit-binding domain); IPR006257(Dihydrolipoyllysine-residue acetyltransferase component of pyruvate dehydrogenase complex); IPR011053(Single hybrid motif); IPR023213(Chloramphenicol acetyltransferase-like domai…
	BSUD.16538.2.p1	Mitochondrial Cytoplasmatic	TargetP	mTP	0.989234	CS pos: 65-66. RFY-SS. Pr: 0.7619	0	IPR000089(Biotin/lipoyl attachment); IPR001078(2-oxoacid dehydrogenase acyltransferase, catalytic domain); IPR003016(2-oxo acid dehydrogenase, lipoyl-binding site); IPR004167(Peripheral subunit-binding domain); IPR006257(Dihydrolipoyllysine-residue acetyltransferase component of pyruvate dehydrogenase complex); IPR011053(Single hybrid motif); IPR023213(Chloramphenicol acetyltransferase-like domai…
	BSUD.16600.1.p1	Secreted	SignalP	SP	0.999686	CS pos: 18-19. Pr: 0.9732	0
	BSUD.16600.2.p1	Secreted	SignalP	SP	0.999686	CS pos: 18-19. Pr: 0.9732	0
	BSUD.16600.3.p1	Secreted	SignalP	SP	0.999686	CS pos: 18-19. Pr: 0.9732	0
	BSUD.16606.1.p1	Secreted	SignalP	SP	0.999781	CS pos: 21-22. Pr: 0.8271	0	IPR001073(C1q domain); IPR008983(Tumour necrosis factor-like domain superfamily); IPR013783(Immunoglobulin-like fold)
	BSUD.16615.1.p1	Secreted	SignalP	SP	0.99971	CS pos: 18-19. Pr: 0.9732	0	IPR002509(NodB homology domain); IPR011330(Glycoside hydrolase/deacetylase, beta/alpha-barrel)
	BSUD.16619.1.p1	Secreted	SignalP	SP	0.999692	CS pos: 21-22. Pr: 0.9793	0
	BSUD.16620.1.p2	Secreted	SecretomeP	NA	0.969	NA	0
	BSUD.16638.1.p1	Secreted	SignalP	SP	0.999595	CS pos: 29-30. Pr: 0.9753	0	IPR004302(Cellulose/chitin-binding protein, N-terminal)
	BSUD.1665.1.p1	Secreted	SignalP	SP	0.999724	CS pos: 19-20. Pr: 0.7524	0
	BSUD.16653.2.p1	Membrane	SignalP	SP	0.999473	CS pos: 29-30. Pr: 0.7840	1
	BSUD.16653.3.p1	Membrane	SignalP	SP	0.999473	CS pos: 29-30. Pr: 0.7840	1
	BSUD.1665.3.p1	Secreted	SignalP	SP	0.999711	CS pos: 19-20. Pr: 0.8064	0
	BSUD.16654.1.p1	Membrane	SignalP	SP	0.999456	CS pos: 19-20. Pr: 0.9727	1
	BSUD.16654.2.p1	Membrane	SignalP	SP	0.999456	CS pos: 19-20. Pr: 0.9727	1
	BSUD.16654.3.p1	Membrane	SignalP	SP	0.999464	CS pos: 19-20. Pr: 0.9727	1
	BSUD.16655.1.p1	Membrane	SignalP	SP	0.999796	CS pos: 18-19. Pr: 0.9812	1
	BSUD.16655.3.p1	Secreted	SignalP	SP	0.999796	CS pos: 18-19. Pr: 0.9812	0
	BSUD.16660.1.p1	Mitochondrial Cytoplasmatic	TargetP	mTP	0.983168	CS pos: 32-33. CYF-ST. Pr: 0.7239	0	IPR015904(Sulphide quinone-reductase); IPR023753(FAD/NAD(P)-binding domain); IPR036188(FAD/NAD(P)-binding domain superfamily)
	BSUD.16660.2.p1	Mitochondrial Cytoplasmatic	TargetP	mTP	0.983168	CS pos: 32-33. CYF-ST. Pr: 0.7239	0	IPR015904(Sulphide quinone-reductase); IPR023753(FAD/NAD(P)-binding domain); IPR036188(FAD/NAD(P)-binding domain superfamily)
	BSUD.1668.1.p1	Secreted	SignalP	SP	0.99978	CS pos: 22-23. Pr: 0.9757	0
	BSUD.16690.1.p1	Secreted	SignalP	SP	0.999749	CS pos: 30-31. Pr: 0.6521	0
	BSUD.16691.1.p1	Membrane	SignalP	SP	0.999753	CS pos: 20-21. Pr: 0.9799	11	IPR002656(Acyltransferase 3 domain); IPR006621(Nose resistant-to-fluoxetine protein, N-terminal)
	BSUD.16691.2.p1	Membrane	SignalP	SP	0.999753	CS pos: 20-21. Pr: 0.9799	11	IPR002656(Acyltransferase 3 domain); IPR006621(Nose resistant-to-fluoxetine protein, N-terminal)
	BSUD.16694.1.p1	Secreted	SignalP	SP	0.999778	CS pos: 24-25. Pr: 0.5030	0
	BSUD.16695.1.p1	Secreted	SignalP	SP	0.999766	CS pos: 21-22. Pr: 0.7569	0
	BSUD.16695.2.p1	Secreted	SignalP	SP	0.999743	CS pos: 19-20. Pr: 0.9732	0
	BSUD.16696.1.p1	Secreted	SignalP	SP	0.999764	CS pos: 19-20. Pr: 0.9777	0
	BSUD.16697.1.p1	Secreted	SignalP	SP	0.999729	CS pos: 17-18. Pr: 0.9303	0
	BSUD.16698.1.p1	Secreted	SignalP	SP	0.999723	CS pos: 17-18. Pr: 0.9586	0
	BSUD.16710.1.p1	Secreted	SignalP	SP	0.999739	CS pos: 19-20. Pr: 0.9779	0
	BSUD.16710.2.p1	Secreted	SignalP	SP	0.999739	CS pos: 19-20. Pr: 0.9779	0
	BSUD.16712.1.p1	Secreted	SignalP	SP	0.998835	CS pos: 22-23. Pr: 0.9381	0	IPR009311(Interferon alpha-inducible protein IFI6/IFI27-like); IPR038213(IFI6/IFI27-like domain superfamily)
	BSUD.16719.1.p1	Secreted	SignalP	SP	0.999695	CS pos: 22-23. Pr: 0.9804	0
	BSUD.16721.1.p1	Membrane	SignalP	SP	0.999767	CS pos: 21-22. Pr: 0.6936	1	IPR002126(Cadherin-like); IPR015919(Cadherin-like superfamily); IPR020894(Cadherin conserved site)
	BSUD.16735.1.p1	Secreted	SignalP	SP	0.999665	CS pos: 24-25. Pr: 0.9704	0
	BSUD.16736.1.p1	Secreted	SignalP	SP	0.997942	CS pos: 24-25. Pr: 0.9017	0
	BSUD.16736.2.p1	Secreted	SignalP	SP	0.997942	CS pos: 24-25. Pr: 0.9017	0
	BSUD.16738.1.p1	Secreted	SignalP	SP	0.999787	CS pos: 24-25. Pr: 0.9770	0
	BSUD.16739.2.p1	Secreted	SignalP	SP	0.999788	CS pos: 24-25. Pr: 0.9783	0
	BSUD.16746.1.p1	Secreted	SignalP	SP	0.999776	CS pos: 18-19. Pr: 0.9768	0	IPR002557(Chitin binding domain); IPR036508(Chitin binding domain superfamily)
	BSUD.16746.2.p1	Secreted	SignalP	SP	0.999776	CS pos: 18-19. Pr: 0.9768	0	IPR002557(Chitin binding domain); IPR036508(Chitin binding domain superfamily)
	BSUD.16755.1.p1	Secreted	SignalP	SP	0.999799	CS pos: 25-26. Pr: 0.9710	0	IPR002861(Reeler domain); IPR042307(Reeler domain superfamily)
	BSUD.16767.1.p1	Membrane	SecretomeP	NA	0.968	NA	2	IPR013880(Yos1-like)
	BSUD.16769.1.p1	Secreted	SignalP	SP	0.999761	CS pos: 18-19. Pr: 0.9775	0
	BSUD.16772.1.p1	Secreted	SignalP	SP	0.999434	CS pos: 25-26. Pr: 0.9626	0	IPR001111(TGF-beta, propeptide); IPR001839(Transforming growth factor-beta, C-terminal); IPR015615(Transforming growth factor-beta-related); IPR015616(Growth/differentiation factor 8); IPR029034(Cystine-knot cytokine)
	BSUD.16780.1.p1	Mitochondrial Cytoplasmatic	TargetP	mTP	0.993421	CS pos: 42-43. RNY-AK. Pr: 0.8920	0	IPR000194(ATPase, F1/V1/A1 complex, alpha/beta subunit, nucleotide-binding domain); IPR003593(AAA+ ATPase domain); IPR004100(ATPase, F1/V1/A1 complex, alpha/beta subunit, N-terminal domain); IPR005722(ATP synthase, F1 complex, beta subunit); IPR020003(ATPase, alpha/beta subunit, nucleotide-binding domain, active site); IPR024034(ATPase, F1/V1 complex, beta/alpha subunit, C-terminal); IPR027417(P-…
	BSUD.16781.1.p1	Secreted	SignalP	SP	0.999697	CS pos: 18-19. Pr: 0.9710	0	IPR001304(C-type lectin-like); IPR016186(C-type lectin-like/link domain superfamily); IPR016187(C-type lectin fold)
	BSUD.16781.3.p1	Secreted	SignalP	SP	0.999697	CS pos: 18-19. Pr: 0.9710	0	IPR001304(C-type lectin-like); IPR016186(C-type lectin-like/link domain superfamily); IPR016187(C-type lectin fold)
	BSUD.16782.1.p1	Secreted	SignalP	SP	0.999725	CS pos: 19-20. Pr: 0.9283	0	IPR001304(C-type lectin-like); IPR016186(C-type lectin-like/link domain superfamily); IPR016187(C-type lectin fold)
	BSUD.16791.1.p1	Membrane	SignalP	SP	0.999003	CS pos: 21-22. Pr: 0.4481	7	IPR000832(GPCR, family 2, secretin-like); IPR017981(GPCR, family 2-like)
	BSUD.16798.1.p1	Membrane	SignalP	SP	0.999725	CS pos: 26-27. Pr: 0.9788	1	IPR000719(Protein kinase domain); IPR001054(Adenylyl cyclase class-3/4/guanylyl cyclase); IPR001245(Serine-threonine/tyrosine-protein kinase, catalytic domain); IPR001828(Receptor, ligand binding region); IPR011009(Protein kinase-like domain superfamily); IPR018297(Adenylyl cyclase class-4/guanylyl cyclase, conserved site); IPR028082(Periplasmic binding protein-like I); IPR029787(Nucleotide cycla…
	BSUD.16811.1.p1	Membrane	SecretomeP	NA	0.954	NA	1	IPR036291(NAD(P)-binding domain superfamily)
	BSUD.168.1.p1	Secreted	SignalP	SP	0.999801	CS pos: 25-26. Pr: 0.9464	0	IPR007110(Immunoglobulin-like domain); IPR013087(Zinc finger C2H2-type)
	BSUD.16832.1.p1	Secreted	SignalP	SP	0.999761	CS pos: 20-21. Pr: 0.9581	0	IPR000834(Peptidase M14, carboxypeptidase A); IPR003146(Carboxypeptidase, activation peptide); IPR036990(Metallocarboxypeptidase-like, propeptide)
	BSUD.16832.2.p1	Secreted	SignalP	SP	0.999761	CS pos: 20-21. Pr: 0.9581	0	IPR000834(Peptidase M14, carboxypeptidase A); IPR003146(Carboxypeptidase, activation peptide); IPR036990(Metallocarboxypeptidase-like, propeptide)
	BSUD.16833.1.p1	Secreted	SignalP	SP	0.999778	CS pos: 22-23. Pr: 0.5458	0	IPR000834(Peptidase M14, carboxypeptidase A); IPR003146(Carboxypeptidase, activation peptide); IPR036990(Metallocarboxypeptidase-like, propeptide)
	BSUD.16833.2.p1	Secreted	SignalP	SP	0.999758	CS pos: 25-26. Pr: 0.6576	0	IPR000834(Peptidase M14, carboxypeptidase A); IPR003146(Carboxypeptidase, activation peptide); IPR036990(Metallocarboxypeptidase-like, propeptide)
	BSUD.16834.1.p1	Secreted	SignalP	SP	0.999749	CS pos: 17-18. Pr: 0.9767	0	IPR000834(Peptidase M14, carboxypeptidase A); IPR003146(Carboxypeptidase, activation peptide); IPR036990(Metallocarboxypeptidase-like, propeptide)
	BSUD.16834.2.p1	Secreted	SignalP	SP	0.999749	CS pos: 17-18. Pr: 0.9767	0	IPR000834(Peptidase M14, carboxypeptidase A); IPR003146(Carboxypeptidase, activation peptide); IPR036990(Metallocarboxypeptidase-like, propeptide)
	BSUD.16834.3.p1	Secreted	SignalP	SP	0.999749	CS pos: 17-18. Pr: 0.9767	0	IPR000834(Peptidase M14, carboxypeptidase A); IPR003146(Carboxypeptidase, activation peptide); IPR036990(Metallocarboxypeptidase-like, propeptide)
	BSUD.16835.1.p1	Secreted	SignalP	SP	0.999778	CS pos: 17-18. Pr: 0.9829	0	IPR000834(Peptidase M14, carboxypeptidase A); IPR003146(Carboxypeptidase, activation peptide); IPR036990(Metallocarboxypeptidase-like, propeptide)
	BSUD.16847.1.p1	Secreted	SignalP	SP	0.991979	CS pos: 21-22. Pr: 0.9509	0
	BSUD.16848.1.p2	Secreted	SignalP	SP	0.955864	CS pos: 25-26. Pr: 0.8839	0
	BSUD.168.4.p1	Secreted	SignalP	SP	0.999801	CS pos: 25-26. Pr: 0.9464	0	IPR013087(Zinc finger C2H2-type)
	BSUD.16853.1.p1	Secreted	SignalP	SP	0.999466	CS pos: 21-22. Pr: 0.7472	0	IPR000152(EGF-type aspartate/asparagine hydroxylation site); IPR000742(EGF-like domain); IPR001846(von Willebrand factor, type D domain); IPR001881(EGF-like calcium-binding domain); IPR003886(NIDO domain); IPR005533(AMOP domain); IPR009030(Growth factor receptor cysteine-rich domain superfamily); IPR018097(EGF-like calcium-binding, conserved site)
	BSUD.16853.2.p1	Secreted	SignalP	SP	0.999466	CS pos: 21-22. Pr: 0.7472	0
	BSUD.16869.1.p1	Secreted	SignalP	SP	0.97564	CS pos: 20-21. Pr: 0.6576	0
	BSUD.16881.1.p1	Secreted	SignalP	SP	0.999787	CS pos: 19-20. Pr: 0.7900	0
	BSUD.16883.1.p1	Membrane	SignalP	SP	0.999684	CS pos: 25-26. Pr: 0.9774	1	IPR001611(Leucine-rich repeat); IPR003591(Leucine-rich repeat, typical subtype); IPR026906(BspA type Leucine rich repeat region); IPR032675(Leucine-rich repeat domain superfamily)
	BSUD.16884.1.p1	Membrane	SignalP	SP	0.999788	CS pos: 18-19. Pr: 0.9818	1	IPR001611(Leucine-rich repeat); IPR003591(Leucine-rich repeat, typical subtype); IPR032675(Leucine-rich repeat domain superfamily)
	BSUD.16885.1.p1	Membrane	SignalP	SP	0.999762	CS pos: 17-18. Pr: 0.9733	1	IPR001611(Leucine-rich repeat); IPR003591(Leucine-rich repeat, typical subtype); IPR032675(Leucine-rich repeat domain superfamily)
	BSUD.16888.1.p1	Membrane	SignalP	SP	0.999809	CS pos: 25-26. Pr: 0.9799	1	IPR001611(Leucine-rich repeat); IPR003591(Leucine-rich repeat, typical subtype); IPR032675(Leucine-rich repeat domain superfamily)
	BSUD.16889.1.p1	Secreted	SignalP	SP	0.999776	CS pos: 18-19. Pr: 0.9629	0	IPR001611(Leucine-rich repeat); IPR003591(Leucine-rich repeat, typical subtype); IPR032675(Leucine-rich repeat domain superfamily)
	BSUD.16890.1.p1	Secreted	SignalP	SP	0.999758	CS pos: 23-24. Pr: 0.9796	0	IPR000483(Cysteine-rich flanking region, C-terminal); IPR001611(Leucine-rich repeat); IPR003591(Leucine-rich repeat, typical subtype); IPR032675(Leucine-rich repeat domain superfamily)
	BSUD.16894.1.p1	Secreted	SignalP	SP	0.999646	CS pos: 23-24. Pr: 0.9786	0
	BSUD.16894.2.p1	Secreted	SignalP	SP	0.999641	CS pos: 22-23. Pr: 0.9785	0
	BSUD.16895.1.p1	Secreted	SignalP	SP	0.999692	CS pos: 22-23. Pr: 0.9460	0
	BSUD.16896.1.p1	Secreted	SignalP	SP	0.99975	CS pos: 22-23. Pr: 0.9676	0
	BSUD.16901.1.p1	Secreted	SignalP	SP	0.999642	CS pos: 19-20. Pr: 0.9576	0
	BSUD.16901.2.p1	Secreted	SignalP	SP	0.999642	CS pos: 19-20. Pr: 0.9576	0
	BSUD.1690.1.p1	Secreted	SignalP	SP	0.999733	CS pos: 26-27. Pr: 0.9727	0	IPR000859(CUB domain); IPR035914(Spermadhesin, CUB domain superfamily)
	BSUD.16902.1.p1	Secreted	SignalP	SP	0.999774	CS pos: 22-23. Pr: 0.9753	0	IPR008972(Cupredoxin); IPR011707(Multicopper oxidase, N-terminal); IPR045087(Multicopper oxidase)
	BSUD.16902.2.p1	Secreted	SignalP	SP	0.99978	CS pos: 22-23. Pr: 0.9753	0	IPR008972(Cupredoxin); IPR011707(Multicopper oxidase, N-terminal); IPR045087(Multicopper oxidase)
	BSUD.16905.1.p1	Secreted	SignalP	SP	0.999776	CS pos: 20-21. Pr: 0.9789	0	IPR002355(Multicopper oxidase, copper-binding site); IPR008972(Cupredoxin); IPR011706(Multicopper oxidase, C-terminal); IPR011707(Multicopper oxidase, N-terminal); IPR033138(Multicopper oxidases, conserved site); IPR045087(Multicopper oxidase)
	BSUD.16905.2.p1	Secreted	SignalP	SP	0.999776	CS pos: 20-21. Pr: 0.9789	0	IPR002355(Multicopper oxidase, copper-binding site); IPR008972(Cupredoxin); IPR011706(Multicopper oxidase, C-terminal); IPR011707(Multicopper oxidase, N-terminal); IPR033138(Multicopper oxidases, conserved site); IPR045087(Multicopper oxidase)
	BSUD.16905.4.p1	Secreted	SignalP	SP	0.996325	CS pos: 39-40. Pr: 0.9552	0	IPR002355(Multicopper oxidase, copper-binding site); IPR008972(Cupredoxin); IPR011706(Multicopper oxidase, C-terminal); IPR011707(Multicopper oxidase, N-terminal); IPR033138(Multicopper oxidases, conserved site); IPR045087(Multicopper oxidase)
	BSUD.16906.1.p1	Secreted	SignalP	SP	0.999764	CS pos: 19-20. Pr: 0.9715	0	IPR001117(Multicopper oxidase, type 1); IPR002355(Multicopper oxidase, copper-binding site); IPR008972(Cupredoxin); IPR011706(Multicopper oxidase, C-terminal); IPR011707(Multicopper oxidase, N-terminal); IPR033138(Multicopper oxidases, conserved site); IPR045087(Multicopper oxidase)
	BSUD.16909.1.p1	Secreted	SignalP	SP	0.999781	CS pos: 25-26. Pr: 0.7225	0	IPR002181(Fibrinogen, alpha/beta/gamma chain, C-terminal globular domain); IPR014716(Fibrinogen, alpha/beta/gamma chain, C-terminal globular, subdomain 1); IPR036056(Fibrinogen-like, C-terminal)
	BSUD.1691.1.p1	Secreted	SecretomeP	NA	0.975	NA	0
	BSUD.16929.1.p1	Secreted	SignalP	SP	0.999753	CS pos: 20-21. Pr: 0.9765	0	IPR001304(C-type lectin-like); IPR016186(C-type lectin-like/link domain superfamily); IPR016187(C-type lectin fold)
	BSUD.16929.2.p1	Secreted	SignalP	SP	0.99976	CS pos: 21-22. Pr: 0.9792	0	IPR001304(C-type lectin-like); IPR016186(C-type lectin-like/link domain superfamily); IPR016187(C-type lectin fold)
	BSUD.16930.1.p1	Membrane	SignalP	SP	0.999691	CS pos: 17-18. Pr: 0.9760	1	IPR008979(Galactose-binding-like domain superfamily)
	BSUD.16931.1.p1	Membrane	SignalP	SP	0.999666	CS pos: 20-21. Pr: 0.6392	1	IPR008979(Galactose-binding-like domain superfamily)
	BSUD.16933.2.p1	Membrane	SignalP	SP	0.998417	CS pos: 18-19. Pr: 0.9138	1	IPR001304(C-type lectin-like); IPR016186(C-type lectin-like/link domain superfamily); IPR016187(C-type lectin fold)
	BSUD.16934.1.p1	Membrane	SignalP	SP	0.99953	CS pos: 25-26. Pr: 0.9579	1	IPR001304(C-type lectin-like); IPR008979(Galactose-binding-like domain superfamily); IPR016186(C-type lectin-like/link domain superfamily); IPR016187(C-type lectin fold)
	BSUD.16935.1.p1	Membrane	SignalP	SP	0.999607	CS pos: 21-22. Pr: 0.9654	1	IPR001304(C-type lectin-like); IPR016186(C-type lectin-like/link domain superfamily); IPR016187(C-type lectin fold)
	BSUD.16957.1.p1	Secreted	SignalP	SP	0.999742	CS pos: 18-19. Pr: 0.9798	0
	BSUD.16958.1.p2	Secreted	SignalP	SP	0.978401	CS pos: 22-23. Pr: 0.9122	0	IPR005199(Glycoside hydrolase, family 79); IPR017853(Glycoside hydrolase superfamily)
	BSUD.16965.1.p1	Secreted	SignalP	SP	0.999739	CS pos: 19-20. Pr: 0.9762	0	IPR002181(Fibrinogen, alpha/beta/gamma chain, C-terminal globular domain); IPR013783(Immunoglobulin-like fold); IPR014716(Fibrinogen, alpha/beta/gamma chain, C-terminal globular, subdomain 1); IPR020837(Fibrinogen, conserved site); IPR036056(Fibrinogen-like, C-terminal)
	BSUD.16966.1.p1	Secreted	SignalP	SP	0.999753	CS pos: 25-26. Pr: 0.9727	0	IPR002181(Fibrinogen, alpha/beta/gamma chain, C-terminal globular domain); IPR014716(Fibrinogen, alpha/beta/gamma chain, C-terminal globular, subdomain 1); IPR020837(Fibrinogen, conserved site); IPR036056(Fibrinogen-like, C-terminal)
	BSUD.16967.1.p1	Secreted	SignalP	SP	0.999728	CS pos: 19-20. Pr: 0.9688	0	IPR002181(Fibrinogen, alpha/beta/gamma chain, C-terminal globular domain); IPR013783(Immunoglobulin-like fold); IPR014716(Fibrinogen, alpha/beta/gamma chain, C-terminal globular, subdomain 1); IPR036056(Fibrinogen-like, C-terminal)
	BSUD.16968.1.p1	Secreted	SignalP	SP	0.999711	CS pos: 22-23. Pr: 0.9699	0	IPR002181(Fibrinogen, alpha/beta/gamma chain, C-terminal globular domain); IPR013783(Immunoglobulin-like fold); IPR014716(Fibrinogen, alpha/beta/gamma chain, C-terminal globular, subdomain 1); IPR020837(Fibrinogen, conserved site); IPR036056(Fibrinogen-like, C-terminal)
	BSUD.1697.1.p1	Secreted	SignalP	SP	0.999799	CS pos: 25-26. Pr: 0.9789	0	IPR020090(Pleiotrophin/Midkine, C-terminal domain); IPR038130(Pleiotrophin/Midkine, C-terminal domain superfamily)
	BSUD.1697.2.p1	Secreted	SignalP	SP	0.999799	CS pos: 25-26. Pr: 0.9789	0	IPR020090(Pleiotrophin/Midkine, C-terminal domain); IPR038130(Pleiotrophin/Midkine, C-terminal domain superfamily)
	BSUD.1697.3.p1	Secreted	SignalP	SP	0.999799	CS pos: 25-26. Pr: 0.9789	0	IPR020090(Pleiotrophin/Midkine, C-terminal domain); IPR038130(Pleiotrophin/Midkine, C-terminal domain superfamily)
	BSUD.16991.1.p1	Membrane	SignalP	SP	0.999439	CS pos: 19-20. Pr: 0.7461	1	IPR006212(Furin-like repeat); IPR035234(IgGFc-binding protein, N-terminal)
	BSUD.16994.2.p1	Secreted	SignalP	SP	0.999641	CS pos: 20-21. Pr: 0.4985	0	IPR035234(IgGFc-binding protein, N-terminal)
	BSUD.16995.1.p1	Membrane	SignalP	SP	0.997285	CS pos: 19-20. Pr: 0.9011	1	IPR035234(IgGFc-binding protein, N-terminal)
	BSUD.16998.1.p1	Secreted	SignalP	SP	0.999718	CS pos: 19-20. Pr: 0.9551	0	IPR001254(Serine proteases, trypsin domain); IPR001314(Peptidase S1A, chymotrypsin family); IPR009003(Peptidase S1, PA clan); IPR018114(Serine proteases, trypsin family, histidine active site); IPR033116(Serine proteases, trypsin family, serine active site); IPR043504(Peptidase S1, PA clan, chymotrypsin-like fold)
	BSUD.17005.1.p1	Membrane	SignalP	SP	0.999783	CS pos: 25-26. Pr: 0.8793	1
	BSUD.17018.1.p1	Secreted	SignalP	SP	0.998304	CS pos: 18-19. Pr: 0.9456	0
	BSUD.17018.2.p1	Secreted	SignalP	SP	0.998304	CS pos: 18-19. Pr: 0.9456	0
	BSUD.17018.3.p1	Secreted	SignalP	SP	0.998304	CS pos: 18-19. Pr: 0.9456	0
	BSUD.17018.4.p1	Secreted	SignalP	SP	0.999735	CS pos: 25-26. Pr: 0.6010	0
	BSUD.17028.1.p1	Secreted	SignalP	SP	0.997922	CS pos: 30-31. Pr: 0.9348	0	IPR001774(Delta/Serrate/lag-2 (DSL) protein)
	BSUD.17037.1.p1	Secreted	SignalP	SP	0.999498	CS pos: 19-20. Pr: 0.9472	0	IPR001368(TNFR/NGFR cysteine-rich region)
	BSUD.17037.4.p1	Secreted	SignalP	SP	0.999493	CS pos: 19-20. Pr: 0.9472	0	IPR001368(TNFR/NGFR cysteine-rich region)
	BSUD.17037.5.p1	Membrane	SignalP	SP	0.999498	CS pos: 19-20. Pr: 0.9472	1	IPR001368(TNFR/NGFR cysteine-rich region)
	BSUD.17037.6.p1	Membrane	SignalP	SP	0.999498	CS pos: 19-20. Pr: 0.9472	1	IPR001368(TNFR/NGFR cysteine-rich region)
	BSUD.17042.1.p1	Membrane	SignalP	SP	0.999614	CS pos: 28-29. Pr: 0.9666	1	IPR000742(EGF-like domain); IPR002049(Laminin-type EGF domain); IPR018711(Phosphodiester glycosidase)
	BSUD.17042.2.p1	Membrane	SignalP	SP	0.999621	CS pos: 28-29. Pr: 0.9666	1	IPR000742(EGF-like domain); IPR002049(Laminin-type EGF domain); IPR018711(Phosphodiester glycosidase)
	BSUD.17055.1.p1	Secreted	SignalP	SP	0.999696	CS pos: 18-19. Pr: 0.8551	0	IPR002223(Pancreatic trypsin inhibitor Kunitz domain); IPR020901(Proteinase inhibitor I2, Kunitz, conserved site); IPR036880(Pancreatic trypsin inhibitor Kunitz domain superfamily)
	BSUD.17065.1.p1	Secreted	SignalP	SP	0.999726	CS pos: 26-27. Pr: 0.9741	0
	BSUD.17065.2.p1	Secreted	SignalP	SP	0.999726	CS pos: 26-27. Pr: 0.9741	0	IPR031751(Protein of unknown function DUF4735)
	BSUD.17065.3.p1	Secreted	SignalP	SP	0.999726	CS pos: 26-27. Pr: 0.9741	0	IPR031751(Protein of unknown function DUF4735)
	BSUD.17070.1.p1	Membrane	SignalP	SP	0.999707	CS pos: 24-25. Pr: 0.9754	1
	BSUD.17070.2.p1	Membrane	SignalP	SP	0.999514	CS pos: 25-26. Pr: 0.9232	1
	BSUD.17072.1.p1	Secreted	SignalP	SP	0.99957	CS pos: 34-35. Pr: 0.9509	0	IPR011042(Six-bladed beta-propeller, TolB-like); IPR018119(Strictosidine synthase, conserved region)
	BSUD.17082.1.p1	Secreted	SignalP	SP	0.999768	CS pos: 19-20. Pr: 0.9826	0	IPR002861(Reeler domain); IPR042307(Reeler domain superfamily)
	BSUD.17083.1.p1	Secreted	SignalP	SP	0.999771	CS pos: 19-20. Pr: 0.9825	0	IPR002861(Reeler domain); IPR042307(Reeler domain superfamily)
	BSUD.17083.2.p1	Secreted	SignalP	SP	0.999771	CS pos: 19-20. Pr: 0.9825	0	IPR002861(Reeler domain); IPR042307(Reeler domain superfamily)
	BSUD.17085.1.p1	Secreted	SignalP	SP	0.999759	CS pos: 19-20. Pr: 0.9813	0	IPR002861(Reeler domain); IPR042307(Reeler domain superfamily)
	BSUD.17085.2.p1	Secreted	SignalP	SP	0.999767	CS pos: 19-20. Pr: 0.9813	0	IPR002861(Reeler domain); IPR042307(Reeler domain superfamily)
	BSUD.17088.1.p2	Secreted	SignalP	SP	0.999714	CS pos: 19-20. Pr: 0.9630	0	IPR027954(Domain of unknown function DUF4430)
	BSUD.17101.1.p1	Secreted	SignalP	SP	0.999606	CS pos: 17-18. Pr: 0.9076	0	IPR035234(IgGFc-binding protein, N-terminal)
	BSUD.1710.2.p1	Membrane	SignalP	SP	0.999765	CS pos: 19-20. Pr: 0.8598	1	IPR011106(Seven cysteines, N-terminal)
	BSUD.1710.5.p1	Membrane	SignalP	SP	0.999765	CS pos: 19-20. Pr: 0.8598	1	IPR011106(Seven cysteines, N-terminal)
	BSUD.1711.1.p1	Membrane	SecretomeP	NA	0.961	NA	7	IPR000276(G protein-coupled receptor, rhodopsin-like); IPR017452(GPCR, rhodopsin-like, 7TM)
	BSUD.1711.2.p1	Membrane	SecretomeP	NA	0.961	NA	7	IPR000276(G protein-coupled receptor, rhodopsin-like); IPR017452(GPCR, rhodopsin-like, 7TM)
	BSUD.171.1.p1	Secreted	SignalP	SP	0.995884	CS pos: 22-23. Pr: 0.7649	0	IPR008979(Galactose-binding-like domain superfamily)
	BSUD.17128.1.p1	Secreted	SignalP	SP	0.999778	CS pos: 17-18. Pr: 0.9751	0	IPR001111(TGF-beta, propeptide); IPR001839(Transforming growth factor-beta, C-terminal); IPR015615(Transforming growth factor-beta-related); IPR017948(Transforming growth factor beta, conserved site); IPR029034(Cystine-knot cytokine)
	BSUD.171.2.p1	Secreted	SignalP	SP	0.995884	CS pos: 22-23. Pr: 0.7649	0	IPR008979(Galactose-binding-like domain superfamily)
	BSUD.17138.1.p1	Secreted	SignalP	SP	0.999738	CS pos: 32-33. Pr: 0.9749	0	IPR002048(EF-hand domain); IPR011992(EF-hand domain pair); IPR018247(EF-Hand 1, calcium-binding site)
	BSUD.17138.2.p1	Secreted	SignalP	SP	0.999741	CS pos: 23-24. Pr: 0.9765	0	IPR002048(EF-hand domain); IPR011992(EF-hand domain pair); IPR018247(EF-Hand 1, calcium-binding site)
	BSUD.17139.1.p1	Membrane	SignalP	SP	0.999727	CS pos: 27-28. Pr: 0.9534	1	IPR007110(Immunoglobulin-like domain)
	BSUD.171.3.p1	Secreted	SignalP	SP	0.995884	CS pos: 22-23. Pr: 0.7649	0	IPR008979(Galactose-binding-like domain superfamily)
	BSUD.17140.1.p1	Membrane	SignalP	SP	0.999689	CS pos: 23-24. Pr: 0.9846	1	IPR007110(Immunoglobulin-like domain)
	BSUD.17141.1.p1	Membrane	SignalP	SP	0.999743	CS pos: 22-23. Pr: 0.9697	1
	BSUD.17142.1.p1	Secreted	SignalP	SP	0.999741	CS pos: 18-19. Pr: 0.9812	0	IPR013785(Aldolase-type TIM barrel); IPR017853(Glycoside hydrolase superfamily); IPR018155(Hyaluronidase)
	BSUD.17145.1.p1	Secreted	SignalP	SP	0.990351	CS pos: 24-25. Pr: 0.9643	0	IPR001548(Peptidase M2, peptidyl-dipeptidase A)
	BSUD.17153.1.p1	Secreted	SignalP	SP	0.982847	CS pos: 31-32. Pr: 0.9377	0	IPR013766(Thioredoxin domain); IPR017937(Thioredoxin, conserved site); IPR036249(Thioredoxin-like superfamily); IPR046374(Protein disulfide-isomerase A5, TRX (a) domain)
	BSUD.17153.2.p1	Secreted	SignalP	SP	0.982847	CS pos: 31-32. Pr: 0.9377	0	IPR013766(Thioredoxin domain); IPR017937(Thioredoxin, conserved site); IPR036249(Thioredoxin-like superfamily); IPR046374(Protein disulfide-isomerase A5, TRX (a) domain)
	BSUD.17159.1.p1	Secreted	SignalP	SP	0.999755	CS pos: 20-21. Pr: 0.9792	0	IPR002223(Pancreatic trypsin inhibitor Kunitz domain); IPR020901(Proteinase inhibitor I2, Kunitz, conserved site); IPR036880(Pancreatic trypsin inhibitor Kunitz domain superfamily)
	BSUD.17160.1.p1	Secreted	SignalP	SP	0.999767	CS pos: 20-21. Pr: 0.9749	0	IPR012632(Scorpion calcine)
	BSUD.17160.2.p1	Secreted	SignalP	SP	0.999759	CS pos: 20-21. Pr: 0.9749	0	IPR012632(Scorpion calcine)
	BSUD.17161.1.p1	Secreted	SignalP	SP	0.999791	CS pos: 26-27. Pr: 0.9769	0	IPR002557(Chitin binding domain); IPR036508(Chitin binding domain superfamily)
	BSUD.17199.1.p1	Secreted	SecretomeP	NA	0.982	NA	0
	BSUD.17201.1.p1	Secreted	SignalP	SP	0.999575	CS pos: 18-19. Pr: 0.8975	0	IPR002018(Carboxylesterase, type B); IPR019819(Carboxylesterase type B, conserved site); IPR019826(Carboxylesterase type B, active site); IPR029058(Alpha/Beta hydrolase fold)
	BSUD.17206.1.p1	Membrane	SignalP	SP	0.99972	CS pos: 18-19. Pr: 0.9765	1
	BSUD.17209.1.p1	Membrane	SignalP	SP	0.999763	CS pos: 20-21. Pr: 0.9813	1	IPR000242(Tyrosine-specific protein phosphatase, PTPase domain); IPR000387(Tyrosine-specific protein phosphatases domain); IPR000742(EGF-like domain); IPR002049(Laminin-type EGF domain); IPR003595(Protein-tyrosine phosphatase, catalytic); IPR006585(Fucolectin tachylectin-4 pentraxin-1); IPR008979(Galactose-binding-like domain superfamily); IPR009030(Growth factor receptor cysteine-rich domain sup…
	BSUD.17209.2.p1	Secreted	SignalP	SP	0.999763	CS pos: 20-21. Pr: 0.9813	0	IPR000742(EGF-like domain); IPR006585(Fucolectin tachylectin-4 pentraxin-1); IPR008979(Galactose-binding-like domain superfamily); IPR009030(Growth factor receptor cysteine-rich domain superfamily)
	BSUD.17210.1.p1	Membrane	SignalP	SP	0.999723	CS pos: 24-25. Pr: 0.9789	1	IPR000242(Tyrosine-specific protein phosphatase, PTPase domain); IPR000387(Tyrosine-specific protein phosphatases domain); IPR000742(EGF-like domain); IPR003595(Protein-tyrosine phosphatase, catalytic); IPR008979(Galactose-binding-like domain superfamily); IPR009030(Growth factor receptor cysteine-rich domain superfamily); IPR016130(Protein-tyrosine phosphatase, active site); IPR029021(Protein-ty…
	BSUD.17210.2.p1	Membrane	SignalP	SP	0.999723	CS pos: 24-25. Pr: 0.9789	1	IPR000242(Tyrosine-specific protein phosphatase, PTPase domain); IPR000387(Tyrosine-specific protein phosphatases domain); IPR000742(EGF-like domain); IPR003595(Protein-tyrosine phosphatase, catalytic); IPR008979(Galactose-binding-like domain superfamily); IPR009030(Growth factor receptor cysteine-rich domain superfamily); IPR016130(Protein-tyrosine phosphatase, active site); IPR029021(Protein-ty…
	BSUD.17210.3.p1	Membrane	SignalP	SP	0.999723	CS pos: 24-25. Pr: 0.9789	1	IPR000242(Tyrosine-specific protein phosphatase, PTPase domain); IPR000387(Tyrosine-specific protein phosphatases domain); IPR000742(EGF-like domain); IPR003595(Protein-tyrosine phosphatase, catalytic); IPR008979(Galactose-binding-like domain superfamily); IPR009030(Growth factor receptor cysteine-rich domain superfamily); IPR016130(Protein-tyrosine phosphatase, active site); IPR029021(Protein-ty…
	BSUD.17210.4.p1	Membrane	SignalP	SP	0.999719	CS pos: 24-25. Pr: 0.9789	1	IPR000742(EGF-like domain); IPR008979(Galactose-binding-like domain superfamily); IPR009030(Growth factor receptor cysteine-rich domain superfamily)
	BSUD.17221.1.p1	Membrane	SignalP	SP	0.999775	CS pos: 22-23. Pr: 0.6623	1	IPR000742(EGF-like domain); IPR001368(TNFR/NGFR cysteine-rich region); IPR006585(Fucolectin tachylectin-4 pentraxin-1); IPR008979(Galactose-binding-like domain superfamily)
	BSUD.17222.1.p1	Membrane	SignalP	SP	0.999725	CS pos: 26-27. Pr: 0.9731	1	IPR000742(EGF-like domain); IPR006585(Fucolectin tachylectin-4 pentraxin-1); IPR008979(Galactose-binding-like domain superfamily)
	BSUD.17222.2.p1	Secreted	SignalP	SP	0.999725	CS pos: 26-27. Pr: 0.9731	0	IPR006585(Fucolectin tachylectin-4 pentraxin-1); IPR008979(Galactose-binding-like domain superfamily)
	BSUD.17223.1.p1	Membrane	SignalP	SP	0.999778	CS pos: 26-27. Pr: 0.9788	1	IPR000742(EGF-like domain); IPR008979(Galactose-binding-like domain superfamily)
	BSUD.17224.1.p1	Secreted	SignalP	SP	0.999783	CS pos: 20-21. Pr: 0.9822	0	IPR000742(EGF-like domain); IPR006585(Fucolectin tachylectin-4 pentraxin-1); IPR008979(Galactose-binding-like domain superfamily); IPR009030(Growth factor receptor cysteine-rich domain superfamily)
	BSUD.17224.2.p1	Secreted	SignalP	SP	0.999783	CS pos: 20-21. Pr: 0.9822	0	IPR000742(EGF-like domain); IPR008979(Galactose-binding-like domain superfamily)
	BSUD.17228.1.p1	Membrane	SignalP	SP	0.999766	CS pos: 26-27. Pr: 0.9790	1	IPR000742(EGF-like domain); IPR006585(Fucolectin tachylectin-4 pentraxin-1); IPR008979(Galactose-binding-like domain superfamily)
	BSUD.17229.1.p1	Secreted	SignalP	SP	0.999743	CS pos: 26-27. Pr: 0.9789	0	IPR006585(Fucolectin tachylectin-4 pentraxin-1); IPR008979(Galactose-binding-like domain superfamily)
	BSUD.17231.1.p1	Membrane	SignalP	SP	0.999729	CS pos: 24-25. Pr: 0.4664	1	IPR000242(Tyrosine-specific protein phosphatase, PTPase domain); IPR000387(Tyrosine-specific protein phosphatases domain); IPR003595(Protein-tyrosine phosphatase, catalytic); IPR006585(Fucolectin tachylectin-4 pentraxin-1); IPR008979(Galactose-binding-like domain superfamily); IPR016130(Protein-tyrosine phosphatase, active site); IPR029021(Protein-tyrosine phosphatase-like)
	BSUD.17235.1.p1	Secreted	SignalP	SP	0.996827	CS pos: 36-37. Pr: 0.9543	0
	BSUD.17235.2.p1	Secreted	SignalP	SP	0.999747	CS pos: 19-20. Pr: 0.9770	0
	BSUD.17253.1.p1	Secreted	SignalP	SP	0.999708	CS pos: 25-26. Pr: 0.9773	0	IPR000884(Thrombospondin type-1 (TSP1) repeat); IPR036383(Thrombospondin type-1 (TSP1) repeat superfamily)
	BSUD.17253.2.p1	Secreted	SignalP	SP	0.999708	CS pos: 25-26. Pr: 0.9773	0	IPR000884(Thrombospondin type-1 (TSP1) repeat); IPR036383(Thrombospondin type-1 (TSP1) repeat superfamily)
	BSUD.17260.1.p1	Secreted	SignalP	SP	0.997278	CS pos: 21-22. Pr: 0.9652	0
	BSUD.17273.1.p1	Secreted	SignalP	SP	0.999735	CS pos: 18-19. Pr: 0.9751	0	IPR001519(Ferritin); IPR008331(Ferritin/DPS protein domain); IPR009040(Ferritin-like diiron domain); IPR009078(Ferritin-like superfamily); IPR012347(Ferritin-like)
	BSUD.17274.1.p1	Secreted	SignalP	SP	0.999789	CS pos: 20-21. Pr: 0.9745	0
	BSUD.17297.2.p1	Membrane	SignalP	SP	0.999618	CS pos: 20-21. Pr: 0.9263	1	IPR003961(Fibronectin type III); IPR013783(Immunoglobulin-like fold); IPR036116(Fibronectin type III superfamily)
	BSUD.17297.3.p1	Secreted	SignalP	SP	0.999618	CS pos: 20-21. Pr: 0.9263	0	IPR003961(Fibronectin type III); IPR013783(Immunoglobulin-like fold); IPR036116(Fibronectin type III superfamily)
	BSUD.17297.5.p1	Secreted	SignalP	SP	0.999618	CS pos: 20-21. Pr: 0.9263	0	IPR003961(Fibronectin type III); IPR013783(Immunoglobulin-like fold); IPR036116(Fibronectin type III superfamily)
	BSUD.1730.1.p1	Secreted	SignalP	SP	0.999733	CS pos: 32-33. Pr: 0.9638	0	IPR016179(Insulin-like); IPR022352(Insulin family); IPR022353(Insulin, conserved site); IPR036438(Insulin-like superfamily)
	BSUD.17312.1.p1	Secreted	SignalP	SP	0.99562	CS pos: 39-40. Pr: 0.9361	0	IPR003598(Immunoglobulin subtype 2); IPR003599(Immunoglobulin subtype); IPR007110(Immunoglobulin-like domain); IPR013098(Immunoglobulin I-set); IPR013106(Immunoglobulin V-set domain); IPR013151(Immunoglobulin); IPR013783(Immunoglobulin-like fold); IPR036179(Immunoglobulin-like domain superfamily); IPR037448(Zwei Ig domain protein zig-8)
	BSUD.17312.2.p1	Secreted	SignalP	SP	0.99562	CS pos: 39-40. Pr: 0.9361	0	IPR003598(Immunoglobulin subtype 2); IPR003599(Immunoglobulin subtype); IPR007110(Immunoglobulin-like domain); IPR013098(Immunoglobulin I-set); IPR013106(Immunoglobulin V-set domain); IPR013151(Immunoglobulin); IPR013783(Immunoglobulin-like fold); IPR036179(Immunoglobulin-like domain superfamily); IPR037448(Zwei Ig domain protein zig-8)
	BSUD.17322.2.p1	Secreted	SignalP	SP	0.998074	CS pos: 21-22. Pr: 0.9727	0	IPR002035(von Willebrand factor, type A); IPR036465(von Willebrand factor A-like domain superfamily)
	BSUD.17323.1.p1	Secreted	SignalP	SP	0.999778	CS pos: 19-20. Pr: 0.9809	0	IPR002035(von Willebrand factor, type A); IPR036465(von Willebrand factor A-like domain superfamily)
	BSUD.1733.1.p1	Membrane	SignalP	SP	0.99972	CS pos: 17-18. Pr: 0.9767	1
	BSUD.17333.1.p1	Secreted	SignalP	SP	0.999773	CS pos: 18-19. Pr: 0.9819	0	IPR002035(von Willebrand factor, type A); IPR036465(von Willebrand factor A-like domain superfamily)
	BSUD.17333.2.p1	Secreted	SignalP	SP	0.999787	CS pos: 18-19. Pr: 0.9824	0	IPR002035(von Willebrand factor, type A); IPR036465(von Willebrand factor A-like domain superfamily)
	BSUD.17338.1.p1	Secreted	SignalP	SP	0.999473	CS pos: 24-25. Pr: 0.9608	0	IPR003598(Immunoglobulin subtype 2); IPR003599(Immunoglobulin subtype); IPR007110(Immunoglobulin-like domain); IPR013098(Immunoglobulin I-set); IPR013783(Immunoglobulin-like fold); IPR036179(Immunoglobulin-like domain superfamily); IPR043204(Basigin-like)
	BSUD.17339.1.p1	Secreted	SignalP	SP	0.999623	CS pos: 21-22. Pr: 0.9827	0	IPR002557(Chitin binding domain); IPR036508(Chitin binding domain superfamily)
	BSUD.17340.1.p1	Secreted	SignalP	SP	0.999779	CS pos: 21-22. Pr: 0.9819	0	IPR002557(Chitin binding domain); IPR036508(Chitin binding domain superfamily)
	BSUD.17369.1.p1	Secreted	SignalP	SP	0.999611	CS pos: 21-22. Pr: 0.9583	0	IPR007110(Immunoglobulin-like domain); IPR013783(Immunoglobulin-like fold); IPR036179(Immunoglobulin-like domain superfamily)
	BSUD.17370.1.p1	Secreted	SignalP	SP	0.999752	CS pos: 23-24. Pr: 0.9096	0	IPR007110(Immunoglobulin-like domain); IPR036179(Immunoglobulin-like domain superfamily)
	BSUD.17370.2.p1	Secreted	SignalP	SP	0.999752	CS pos: 23-24. Pr: 0.9096	0
	BSUD.17372.1.p1	Secreted	SignalP	SP	0.999713	CS pos: 34-35. Pr: 0.9343	0	IPR015526(Frizzled/secreted frizzled-related protein); IPR020067(Frizzled domain); IPR034860(Secreted frizzled-related protein 5); IPR036790(Frizzled cysteine-rich domain superfamily)
	BSUD.17372.2.p1	Secreted	SignalP	SP	0.999713	CS pos: 34-35. Pr: 0.9343	0	IPR015526(Frizzled/secreted frizzled-related protein); IPR020067(Frizzled domain); IPR034860(Secreted frizzled-related protein 5); IPR036790(Frizzled cysteine-rich domain superfamily)
	BSUD.17373.1.p1	Membrane	SignalP	SP	0.999773	CS pos: 20-21. Pr: 0.9792	6	IPR003689(Zinc/iron permease)
	BSUD.17373.2.p1	Membrane	SignalP	SP	0.999773	CS pos: 20-21. Pr: 0.9792	6	IPR003689(Zinc/iron permease)
	BSUD.17373.3.p1	Membrane	SignalP	SP	0.999773	CS pos: 20-21. Pr: 0.9792	6	IPR003689(Zinc/iron permease)
	BSUD.1738.1.p1	Secreted	SignalP	SP	0.999728	CS pos: 32-33. Pr: 0.9667	0	IPR002223(Pancreatic trypsin inhibitor Kunitz domain); IPR020901(Proteinase inhibitor I2, Kunitz, conserved site); IPR036880(Pancreatic trypsin inhibitor Kunitz domain superfamily)
	BSUD.1738.2.p1	Secreted	SignalP	SP	0.999752	CS pos: 19-20. Pr: 0.9749	0	IPR002223(Pancreatic trypsin inhibitor Kunitz domain); IPR020901(Proteinase inhibitor I2, Kunitz, conserved site); IPR036880(Pancreatic trypsin inhibitor Kunitz domain superfamily)
	BSUD.1739.1.p1	Mitochondrial Cytoplasmatic	TargetP	mTP	0.989446	CS pos: 31-32. RHN-AT. Pr: 0.5100	0	IPR001949(NADH:ubiquinone oxidoreductase, 51kDa subunit, conserved site); IPR011537(NADH ubiquinone oxidoreductase, F subunit); IPR011538(NADH-ubiquinone oxidoreductase 51kDa subunit, FMN-binding domain); IPR019575(NADH-ubiquinone oxidoreductase 51kDa subunit, iron-sulphur binding domain); IPR037207(NADH-ubiquinone oxidoreductase 51kDa subunit, iron-sulphur binding domain superfamily); IPR037225(…
	BSUD.17393.1.p1	Membrane	SignalP	SP	0.999782	CS pos: 24-25. Pr: 0.9781	1	IPR001623(DnaJ domain); IPR036869(Chaperone J-domain superfamily); IPR044632(DnaJ homolog subfamily C member 25-like)
	BSUD.1741.1.p1	Membrane	SignalP	SP	0.999742	CS pos: 25-26. Pr: 0.9766	1	IPR000859(CUB domain); IPR035914(Spermadhesin, CUB domain superfamily)
	BSUD.17419.1.p1	Secreted	SignalP	SP	0.999126	CS pos: 17-18. Pr: 0.9663	0
	BSUD.1742.1.p1	Membrane	SignalP	SP	0.999661	CS pos: 25-26. Pr: 0.9749	1	IPR000859(CUB domain); IPR035914(Spermadhesin, CUB domain superfamily)
	BSUD.17423.1.p3	Secreted	SecretomeP	NA	0.96	NA	0
	BSUD.17440.1.p1	Secreted	SignalP	SP	0.999433	CS pos: 21-22. Pr: 0.9698	0	IPR001590(Peptidase M12B, ADAM/reprolysin); IPR024079(Metallopeptidase, catalytic domain superfamily)
	BSUD.17441.1.p1	Secreted	SignalP	SP	0.999732	CS pos: 23-24. Pr: 0.9803	0	IPR001590(Peptidase M12B, ADAM/reprolysin); IPR024079(Metallopeptidase, catalytic domain superfamily)
	BSUD.17445.1.p1	Secreted	SignalP	SP	0.999709	CS pos: 20-21. Pr: 0.9784	0
	BSUD.17445.2.p1	Secreted	SignalP	SP	0.999699	CS pos: 20-21. Pr: 0.9784	0
	BSUD.17456.1.p1	Secreted	SignalP	SP	0.99968	CS pos: 16-17. Pr: 0.9533	0
	BSUD.17457.1.p1	Secreted	SignalP	SP	0.999762	CS pos: 18-19. Pr: 0.9783	0	IPR000111(Glycoside hydrolase family 27/36, conserved site); IPR002241(Glycoside hydrolase, family 27); IPR013780(Glycosyl hydrolase, all-beta); IPR013785(Aldolase-type TIM barrel); IPR017853(Glycoside hydrolase superfamily); IPR035373(Alpha galactosidase A, C-terminal beta-sandwich domain)
	BSUD.17457.2.p1	Secreted	SignalP	SP	0.999762	CS pos: 18-19. Pr: 0.9783	0	IPR000111(Glycoside hydrolase family 27/36, conserved site); IPR002241(Glycoside hydrolase, family 27); IPR013780(Glycosyl hydrolase, all-beta); IPR013785(Aldolase-type TIM barrel); IPR017853(Glycoside hydrolase superfamily); IPR035373(Alpha galactosidase A, C-terminal beta-sandwich domain)
	BSUD.17457.3.p1	Secreted	SignalP	SP	0.999764	CS pos: 18-19. Pr: 0.9783	0	IPR000111(Glycoside hydrolase family 27/36, conserved site); IPR002241(Glycoside hydrolase, family 27); IPR013780(Glycosyl hydrolase, all-beta); IPR013785(Aldolase-type TIM barrel); IPR017853(Glycoside hydrolase superfamily); IPR035373(Alpha galactosidase A, C-terminal beta-sandwich domain)
	BSUD.17457.4.p1	Secreted	SignalP	SP	0.999762	CS pos: 18-19. Pr: 0.9783	0	IPR000111(Glycoside hydrolase family 27/36, conserved site); IPR002241(Glycoside hydrolase, family 27); IPR013780(Glycosyl hydrolase, all-beta); IPR013785(Aldolase-type TIM barrel); IPR017853(Glycoside hydrolase superfamily); IPR035373(Alpha galactosidase A, C-terminal beta-sandwich domain)
	BSUD.17467.1.p1	Membrane	SignalP	SP	0.999755	CS pos: 21-22. Pr: 0.9820	4	IPR021149(Oligosaccharyl transferase complex, subunit OST3/OST6); IPR036249(Thioredoxin-like superfamily)
	BSUD.17470.2.p1	Secreted	SignalP	SP	0.999763	CS pos: 28-29. Pr: 0.9497	0	IPR007110(Immunoglobulin-like domain)
	BSUD.17477.1.p1	Membrane	SignalP	SP	0.999726	CS pos: 20-21. Pr: 0.9800	1
	BSUD.17477.2.p1	Membrane	SignalP	SP	0.999726	CS pos: 20-21. Pr: 0.9800	1
	BSUD.17477.3.p1	Membrane	SignalP	SP	0.999726	CS pos: 20-21. Pr: 0.9800	1
	BSUD.17477.4.p1	Membrane	SignalP	SP	0.999726	CS pos: 20-21. Pr: 0.9800	1
	BSUD.17486.1.p1	Membrane	SignalP	SP	0.998764	CS pos: 35-36. Pr: 0.9136	1	IPR011042(Six-bladed beta-propeller, TolB-like); IPR018119(Strictosidine synthase, conserved region)
	BSUD.17486.2.p1	Membrane	SignalP	SP	0.998764	CS pos: 35-36. Pr: 0.9136	1	IPR011042(Six-bladed beta-propeller, TolB-like); IPR018119(Strictosidine synthase, conserved region)
	BSUD.17508.1.p1	Membrane	SignalP	SP	0.99972	CS pos: 23-24. Pr: 0.9850	1	IPR001452(SH3 domain); IPR036028(SH3-like domain superfamily)
	BSUD.17508.2.p1	Membrane	SignalP	SP	0.99972	CS pos: 23-24. Pr: 0.9850	1	IPR001452(SH3 domain); IPR036028(SH3-like domain superfamily)
	BSUD.17508.3.p1	Secreted	SignalP	SP	0.99972	CS pos: 23-24. Pr: 0.9850	0	IPR001452(SH3 domain); IPR036028(SH3-like domain superfamily)
	BSUD.17508.4.p1	Membrane	SignalP	SP	0.99972	CS pos: 23-24. Pr: 0.9850	1	IPR001452(SH3 domain); IPR036028(SH3-like domain superfamily)
	BSUD.17508.5.p1	Membrane	SignalP	SP	0.99972	CS pos: 23-24. Pr: 0.9850	1	IPR001452(SH3 domain); IPR036028(SH3-like domain superfamily)
	BSUD.17539.1.p1	Secreted	SignalP	SP	0.999663	CS pos: 27-28. Pr: 0.9778	0	IPR000585(Hemopexin-like domain); IPR001818(Peptidase M10, metallopeptidase); IPR002477(Peptidoglycan binding-like); IPR006026(Peptidase, metallopeptidase); IPR018487(Hemopexin-like repeats); IPR021190(Peptidase M10A); IPR024079(Metallopeptidase, catalytic domain superfamily); IPR033739(Peptidase M10A, catalytic domain); IPR036365(PGBD-like superfamily); IPR036375(Hemopexin-like domain superfamil…
	BSUD.17539.2.p1	Secreted	SignalP	SP	0.999663	CS pos: 27-28. Pr: 0.9778	0	IPR000585(Hemopexin-like domain); IPR001818(Peptidase M10, metallopeptidase); IPR002477(Peptidoglycan binding-like); IPR006026(Peptidase, metallopeptidase); IPR018487(Hemopexin-like repeats); IPR021190(Peptidase M10A); IPR024079(Metallopeptidase, catalytic domain superfamily); IPR033739(Peptidase M10A, catalytic domain); IPR036365(PGBD-like superfamily); IPR036375(Hemopexin-like domain superfamil…
	BSUD.17543.1.p1	Membrane	SignalP	SP	0.999678	CS pos: 24-25. Pr: 0.9787	1	IPR000719(Protein kinase domain); IPR001245(Serine-threonine/tyrosine-protein kinase, catalytic domain); IPR003598(Immunoglobulin subtype 2); IPR003599(Immunoglobulin subtype); IPR007110(Immunoglobulin-like domain); IPR011009(Protein kinase-like domain superfamily); IPR013783(Immunoglobulin-like fold); IPR020635(Tyrosine-protein kinase, catalytic domain); IPR036179(Immunoglobulin-like domain supe…
	BSUD.17543.2.p1	Membrane	SignalP	SP	0.999678	CS pos: 24-25. Pr: 0.9787	1	IPR000719(Protein kinase domain); IPR001245(Serine-threonine/tyrosine-protein kinase, catalytic domain); IPR003598(Immunoglobulin subtype 2); IPR003599(Immunoglobulin subtype); IPR007110(Immunoglobulin-like domain); IPR011009(Protein kinase-like domain superfamily); IPR013783(Immunoglobulin-like fold); IPR036179(Immunoglobulin-like domain superfamily); IPR043204(Basigin-like)
	BSUD.17553.1.p1	Secreted	SignalP	SP	0.999677	CS pos: 21-22. Pr: 0.9529	0	IPR001304(C-type lectin-like); IPR016186(C-type lectin-like/link domain superfamily); IPR016187(C-type lectin fold)
	BSUD.17554.1.p1	Secreted	SignalP	SP	0.999613	CS pos: 17-18. Pr: 0.9697	0	IPR001304(C-type lectin-like); IPR016186(C-type lectin-like/link domain superfamily); IPR016187(C-type lectin fold)
	BSUD.17555.1.p1	Secreted	SignalP	SP	0.999785	CS pos: 18-19. Pr: 0.9633	0	IPR001304(C-type lectin-like); IPR016186(C-type lectin-like/link domain superfamily); IPR016187(C-type lectin fold)
	BSUD.17556.1.p1	Secreted	SignalP	SP	0.999763	CS pos: 19-20. Pr: 0.9785	0	IPR001304(C-type lectin-like); IPR016186(C-type lectin-like/link domain superfamily); IPR016187(C-type lectin fold)
	BSUD.17557.1.p1	Secreted	SignalP	SP	0.999787	CS pos: 18-19. Pr: 0.9808	0	IPR001304(C-type lectin-like); IPR016186(C-type lectin-like/link domain superfamily); IPR016187(C-type lectin fold)
	BSUD.17558.1.p1	Secreted	SignalP	SP	0.99978	CS pos: 21-22. Pr: 0.9761	0	IPR001304(C-type lectin-like); IPR016186(C-type lectin-like/link domain superfamily); IPR016187(C-type lectin fold)
	BSUD.17560.1.p1	Secreted	SignalP	SP	0.999748	CS pos: 21-22. Pr: 0.9781	0	IPR001304(C-type lectin-like); IPR016186(C-type lectin-like/link domain superfamily); IPR016187(C-type lectin fold)
	BSUD.17562.1.p1	Secreted	SignalP	SP	0.999716	CS pos: 19-20. Pr: 0.9660	0	IPR001304(C-type lectin-like); IPR016186(C-type lectin-like/link domain superfamily); IPR016187(C-type lectin fold)
	BSUD.17564.1.p1	Secreted	SignalP	SP	0.999757	CS pos: 21-22. Pr: 0.9373	0	IPR001304(C-type lectin-like); IPR016186(C-type lectin-like/link domain superfamily); IPR016187(C-type lectin fold)
	BSUD.17564.2.p1	Secreted	SignalP	SP	0.999785	CS pos: 21-22. Pr: 0.5499	0	IPR001304(C-type lectin-like); IPR016186(C-type lectin-like/link domain superfamily); IPR016187(C-type lectin fold)
	BSUD.17565.1.p1	Secreted	SecretomeP	NA	0.988	NA	0	IPR000859(CUB domain)
	BSUD.17566.1.p1	Secreted	SignalP	SP	0.999777	CS pos: 23-24. Pr: 0.8848	0	IPR001304(C-type lectin-like); IPR016186(C-type lectin-like/link domain superfamily); IPR016187(C-type lectin fold)
	BSUD.17567.1.p1	Secreted	SignalP	SP	0.999727	CS pos: 19-20. Pr: 0.9754	0	IPR001304(C-type lectin-like); IPR016186(C-type lectin-like/link domain superfamily); IPR016187(C-type lectin fold)
	BSUD.17611.1.p2	Secreted	SignalP	SP	0.994142	CS pos: 20-21. Pr: 0.9527	0	IPR001736(Phospholipase D/Transphosphatidylase); IPR032803(PLD-like domain)
	BSUD.17611.2.p2	Secreted	SignalP	SP	0.994142	CS pos: 20-21. Pr: 0.9527	0	IPR001736(Phospholipase D/Transphosphatidylase); IPR032803(PLD-like domain)
	BSUD.17611.3.p1	Secreted	SignalP	SP	0.998061	CS pos: 27-28. Pr: 0.6058	0	IPR001736(Phospholipase D/Transphosphatidylase); IPR032803(PLD-like domain)
	BSUD.17611.4.p1	Secreted	SignalP	SP	0.994142	CS pos: 20-21. Pr: 0.9527	0	IPR001736(Phospholipase D/Transphosphatidylase); IPR032803(PLD-like domain)
	BSUD.17612.1.p1	Secreted	SignalP	SP	0.999695	CS pos: 23-24. Pr: 0.9689	0	IPR001736(Phospholipase D/Transphosphatidylase); IPR032803(PLD-like domain)
	BSUD.17614.1.p1	Membrane	SignalP	SP	0.999711	CS pos: 23-24. Pr: 0.9733	1	IPR013766(Thioredoxin domain); IPR036249(Thioredoxin-like superfamily)
	BSUD.17665.1.p1	Mitochondrial Membrane	TargetP	mTP	0.985869	CS pos: 17-18. VMR-SN. Pr: 0.2426	1	IPR003205(Cytochrome c oxidase, subunit 8); IPR036548(Cytochrome c oxidase, subunit 8 superfamily)
	BSUD.17671.1.p1	Membrane	SignalP	SP	0.999754	CS pos: 18-19. Pr: 0.9794	1	IPR009038(GOLD domain); IPR015718(Transmembrane emp24 domain-containing protein 7); IPR015720(Transmembrane emp24 domain-containing protein); IPR036598(GOLD domain superfamily)
	BSUD.17673.1.p1	Secreted	SignalP	SP	0.999504	CS pos: 20-21. Pr: 0.9740	0	IPR001199(Cytochrome b5-like heme/steroid binding domain); IPR036400(Cytochrome b5-like heme/steroid binding domain superfamily)
	BSUD.17678.1.p1	Secreted	SignalP	SP	0.999812	CS pos: 27-28. Pr: 0.5189	0	IPR001179(FKBP-type peptidyl-prolyl cis-trans isomerase domain); IPR044609(Peptidyl-prolyl cis-trans isomerase FKBP2/11); IPR046357(Peptidyl-prolyl cis-trans isomerase domain superfamily)
	BSUD.1768.1.p1	Membrane	SignalP	SP	0.999598	CS pos: 18-19. Pr: 0.9774	1	IPR001368(TNFR/NGFR cysteine-rich region)
	BSUD.1768.2.p1	Membrane	SignalP	SP	0.999589	CS pos: 18-19. Pr: 0.9774	1	IPR001368(TNFR/NGFR cysteine-rich region)
	BSUD.17688.1.p1	Membrane	SignalP	SP	0.999708	CS pos: 29-30. Pr: 0.9778	1	IPR001005(SANT/Myb domain); IPR001623(DnaJ domain); IPR009057(Homeobox-like domain superfamily); IPR017884(SANT domain); IPR017930(Myb domain); IPR018253(DnaJ domain, conserved site); IPR036869(Chaperone J-domain superfamily)
	BSUD.17694.1.p1	Mitochondrial Cytoplasmatic	TargetP	mTP	0.988414	CS pos: 30-31. LRQ-SS. Pr: 0.3433	0	IPR006089(Acyl-CoA dehydrogenase, conserved site); IPR006091(Acyl-CoA oxidase/dehydrogenase, middle domain); IPR009075(Acyl-CoA dehydrogenase/oxidase C-terminal); IPR009100(Acyl-CoA dehydrogenase/oxidase, N-terminal and middle domain superfamily); IPR013786(Acyl-CoA dehydrogenase/oxidase, N-terminal); IPR036250(Acyl-CoA dehydrogenase-like, C-terminal); IPR037069(Acyl-CoA dehydrogenase/oxidase, N-…
	BSUD.17705.1.p1	Secreted	SignalP	SP	0.999716	CS pos: 24-25. Pr: 0.9785	0
	BSUD.17714.1.p1	Secreted	SignalP	SP	0.999737	CS pos: 17-18. Pr: 0.9782	0	IPR026645(Dermatopontin family)
	BSUD.17714.2.p1	Secreted	SignalP	SP	0.999737	CS pos: 17-18. Pr: 0.9782	0	IPR026645(Dermatopontin family)
	BSUD.17715.2.p1	Secreted	SignalP	SP	0.976845	CS pos: 28-29. Pr: 0.9313	0	IPR026645(Dermatopontin family)
	BSUD.17715.3.p1	Secreted	SignalP	SP	0.999722	CS pos: 20-21. Pr: 0.9785	0	IPR026645(Dermatopontin family)
	BSUD.17715.4.p1	Secreted	SignalP	SP	0.999732	CS pos: 18-19. Pr: 0.9769	0	IPR026645(Dermatopontin family)
	BSUD.17717.1.p1	Membrane	SignalP	SP	0.999655	CS pos: 31-32. Pr: 0.9747	1	IPR001599(Alpha-2-macroglobulin); IPR002172(Low-density lipoprotein (LDL) receptor class A repeat); IPR002890(Macroglobulin domain); IPR008930(Terpenoid cyclases/protein prenyltransferase alpha-alpha toroid); IPR009048(Alpha-macroglobulin, receptor-binding); IPR011625(Alpha-2-macroglobulin, bait region domain); IPR011626(Alpha-macroglobulin-like, TED domain); IPR013783(Immunoglobulin-like fold); …
	BSUD.17717.2.p1	Membrane	SignalP	SP	0.999692	CS pos: 27-28. Pr: 0.9749	1	IPR001599(Alpha-2-macroglobulin); IPR002172(Low-density lipoprotein (LDL) receptor class A repeat); IPR002890(Macroglobulin domain); IPR008930(Terpenoid cyclases/protein prenyltransferase alpha-alpha toroid); IPR009048(Alpha-macroglobulin, receptor-binding); IPR011625(Alpha-2-macroglobulin, bait region domain); IPR011626(Alpha-macroglobulin-like, TED domain); IPR013783(Immunoglobulin-like fold); …
	BSUD.17718.1.p1	Secreted	SignalP	SP	0.999754	CS pos: 16-17. Pr: 0.9821	0	IPR001599(Alpha-2-macroglobulin); IPR002172(Low-density lipoprotein (LDL) receptor class A repeat); IPR002890(Macroglobulin domain); IPR008930(Terpenoid cyclases/protein prenyltransferase alpha-alpha toroid); IPR011625(Alpha-2-macroglobulin, bait region domain); IPR011626(Alpha-macroglobulin-like, TED domain); IPR013783(Immunoglobulin-like fold)
	BSUD.17726.1.p1	Secreted	SignalP	SP	0.999769	CS pos: 20-21. Pr: 0.9852	0	IPR004094(Antistasin-like domain); IPR011061(Hirudin/antistatin)
	BSUD.17735.1.p1	Secreted	SignalP	SP	0.997496	CS pos: 23-24. Pr: 0.9606	0	IPR000436(Sushi/SCR/CCP domain); IPR000998(MAM domain); IPR001506(Peptidase M12A); IPR006026(Peptidase, metallopeptidase); IPR013320(Concanavalin A-like lectin/glucanase domain superfamily); IPR024079(Metallopeptidase, catalytic domain superfamily); IPR034035(Astacin-like metallopeptidase domain); IPR035976(Sushi/SCR/CCP superfamily)
	BSUD.17735.2.p1	Secreted	SignalP	SP	0.997496	CS pos: 23-24. Pr: 0.9606	0	IPR000436(Sushi/SCR/CCP domain); IPR000998(MAM domain); IPR001506(Peptidase M12A); IPR006026(Peptidase, metallopeptidase); IPR013320(Concanavalin A-like lectin/glucanase domain superfamily); IPR024079(Metallopeptidase, catalytic domain superfamily); IPR034035(Astacin-like metallopeptidase domain); IPR035976(Sushi/SCR/CCP superfamily)
	BSUD.17735.3.p1	Secreted	SignalP	SP	0.999745	CS pos: 19-20. Pr: 0.9801	0	IPR000998(MAM domain); IPR013320(Concanavalin A-like lectin/glucanase domain superfamily)
	BSUD.17767.1.p1	Secreted	SignalP	SP	0.999801	CS pos: 20-21. Pr: 0.9059	0	IPR000152(EGF-type aspartate/asparagine hydroxylation site); IPR000742(EGF-like domain); IPR001881(EGF-like calcium-binding domain); IPR002557(Chitin binding domain); IPR018097(EGF-like calcium-binding, conserved site); IPR036508(Chitin binding domain superfamily)
	BSUD.17767.2.p1	Secreted	SignalP	SP	0.999801	CS pos: 20-21. Pr: 0.9059	0	IPR000152(EGF-type aspartate/asparagine hydroxylation site); IPR000742(EGF-like domain); IPR001881(EGF-like calcium-binding domain); IPR002557(Chitin binding domain); IPR018097(EGF-like calcium-binding, conserved site); IPR036508(Chitin binding domain superfamily)
	BSUD.17774.1.p1	Membrane	SignalP	SP	0.999787	CS pos: 23-24. Pr: 0.9722	1	IPR002126(Cadherin-like); IPR015919(Cadherin-like superfamily); IPR020894(Cadherin conserved site)
	BSUD.17774.2.p1	Membrane	SignalP	SP	0.999787	CS pos: 23-24. Pr: 0.9722	1	IPR002126(Cadherin-like); IPR015919(Cadherin-like superfamily); IPR020894(Cadherin conserved site)
	BSUD.17777.1.p1	Secreted	SignalP	SP	0.999751	CS pos: 18-19. Pr: 0.9750	0	IPR032190(Niemann-Pick C1, N-terminal)
	BSUD.17796.1.p1	Secreted	SignalP	SP	0.999801	CS pos: 23-24. Pr: 0.9754	0
	BSUD.17796.2.p1	Secreted	SignalP	SP	0.999801	CS pos: 23-24. Pr: 0.9754	0
	BSUD.17800.1.p1	Secreted	SignalP	SP	0.999763	CS pos: 20-21. Pr: 0.8927	0
	BSUD.17801.2.p1	Membrane	SignalP	SP	0.999604	CS pos: 19-20. Pr: 0.9759	1
	BSUD.17807.1.p1	Membrane	SignalP	SP	0.999782	CS pos: 23-24. Pr: 0.9788	1
	BSUD.17807.2.p1	Membrane	SignalP	SP	0.999779	CS pos: 23-24. Pr: 0.9788	1
	BSUD.17815.1.p1	Membrane	SignalP	SP	0.999783	CS pos: 27-28. Pr: 0.9240	1
	BSUD.17815.3.p1	Membrane	SignalP	SP	0.999783	CS pos: 27-28. Pr: 0.9240	1
	BSUD.17826.1.p1	Secreted	SignalP	SP	0.999755	CS pos: 22-23. Pr: 0.9600	0
	BSUD.17866.1.p1	Secreted	SignalP	SP	0.999535	CS pos: 30-31. Pr: 0.9671	0	IPR001304(C-type lectin-like); IPR016186(C-type lectin-like/link domain superfamily); IPR016187(C-type lectin fold)
	BSUD.17867.1.p1	Secreted	SignalP	SP	0.999583	CS pos: 26-27. Pr: 0.9205	0	IPR001304(C-type lectin-like); IPR016186(C-type lectin-like/link domain superfamily); IPR016187(C-type lectin fold)
	BSUD.17883.1.p1	Membrane	SignalP	SP	0.999365	CS pos: 21-22. Pr: 0.9795	1	IPR000082(SEA domain)
	BSUD.17886.1.p1	Secreted	SignalP	SP	0.999712	CS pos: 21-22. Pr: 0.9706	0
	BSUD.1789.1.p1	Secreted	SignalP	SP	0.99966	CS pos: 26-27. Pr: 0.9749	0	IPR001506(Peptidase M12A); IPR003582(ShKT domain); IPR006026(Peptidase, metallopeptidase); IPR024079(Metallopeptidase, catalytic domain superfamily); IPR034035(Astacin-like metallopeptidase domain)
	BSUD.17895.1.p1	Membrane	SignalP	SP	0.999454	CS pos: 18-19. Pr: 0.9741	1	IPR000421(Coagulation factor 5/8 C-terminal domain); IPR000742(EGF-like domain); IPR001791(Laminin G domain); IPR008979(Galactose-binding-like domain superfamily); IPR013320(Concanavalin A-like lectin/glucanase domain superfamily)
	BSUD.17896.1.p1	Secreted	SignalP	SP	0.999686	CS pos: 18-19. Pr: 0.9656	0	IPR001627(Sema domain); IPR002165(Plexin repeat); IPR015943(WD40/YVTN repeat-like-containing domain superfamily); IPR016201(PSI domain); IPR027231(Semaphorin); IPR036352(Sema domain superfamily); IPR036383(Thrombospondin type-1 (TSP1) repeat superfamily)
	BSUD.17896.2.p1	Secreted	SignalP	SP	0.999686	CS pos: 18-19. Pr: 0.9656	0	IPR001627(Sema domain); IPR002165(Plexin repeat); IPR015943(WD40/YVTN repeat-like-containing domain superfamily); IPR016201(PSI domain); IPR027231(Semaphorin); IPR036352(Sema domain superfamily); IPR036383(Thrombospondin type-1 (TSP1) repeat superfamily)
	BSUD.17896.3.p1	Secreted	SignalP	SP	0.999684	CS pos: 18-19. Pr: 0.9656	0	IPR001627(Sema domain); IPR002165(Plexin repeat); IPR015943(WD40/YVTN repeat-like-containing domain superfamily); IPR016201(PSI domain); IPR027231(Semaphorin); IPR036352(Sema domain superfamily); IPR036383(Thrombospondin type-1 (TSP1) repeat superfamily)
	BSUD.17896.4.p1	Secreted	SignalP	SP	0.999686	CS pos: 18-19. Pr: 0.9656	0	IPR001627(Sema domain); IPR002165(Plexin repeat); IPR015943(WD40/YVTN repeat-like-containing domain superfamily); IPR016201(PSI domain); IPR027231(Semaphorin); IPR036352(Sema domain superfamily); IPR036383(Thrombospondin type-1 (TSP1) repeat superfamily)
	BSUD.17896.5.p1	Secreted	SignalP	SP	0.999686	CS pos: 18-19. Pr: 0.9656	0	IPR001627(Sema domain); IPR002165(Plexin repeat); IPR015943(WD40/YVTN repeat-like-containing domain superfamily); IPR016201(PSI domain); IPR027231(Semaphorin); IPR036352(Sema domain superfamily); IPR036383(Thrombospondin type-1 (TSP1) repeat superfamily)
	BSUD.17896.6.p1	Secreted	SignalP	SP	0.999686	CS pos: 18-19. Pr: 0.9656	0	IPR001627(Sema domain); IPR015943(WD40/YVTN repeat-like-containing domain superfamily); IPR027231(Semaphorin); IPR036352(Sema domain superfamily)
	BSUD.17900.1.p1	Secreted	SignalP	SP	0.999769	CS pos: 18-19. Pr: 0.9783	0	IPR000885(Fibrillar collagen, C-terminal); IPR008160(Collagen triple helix repeat)
	BSUD.17902.1.p1	Secreted	SignalP	SP	0.999799	CS pos: 24-25. Pr: 0.9754	0	IPR000885(Fibrillar collagen, C-terminal); IPR008160(Collagen triple helix repeat)
	BSUD.17902.2.p1	Secreted	SignalP	SP	0.999799	CS pos: 24-25. Pr: 0.9754	0	IPR000885(Fibrillar collagen, C-terminal); IPR008160(Collagen triple helix repeat)
	BSUD.17906.1.p1	Secreted	SignalP	SP	0.998771	CS pos: 22-23. Pr: 0.9726	0	IPR002937(Amine oxidase); IPR036188(FAD/NAD(P)-binding domain superfamily)
	BSUD.17908.1.p1	Membrane	SignalP	SP	0.999731	CS pos: 25-26. Pr: 0.9766	1	IPR001179(FKBP-type peptidyl-prolyl cis-trans isomerase domain); IPR044609(Peptidyl-prolyl cis-trans isomerase FKBP2/11); IPR046357(Peptidyl-prolyl cis-trans isomerase domain superfamily)
	BSUD.17908.2.p1	Membrane	SignalP	SP	0.999723	CS pos: 25-26. Pr: 0.9767	1	IPR001179(FKBP-type peptidyl-prolyl cis-trans isomerase domain); IPR044609(Peptidyl-prolyl cis-trans isomerase FKBP2/11); IPR046357(Peptidyl-prolyl cis-trans isomerase domain superfamily)
	BSUD.17910.1.p1	Secreted	SignalP	SP	0.999681	CS pos: 19-20. Pr: 0.7040	0	IPR002018(Carboxylesterase, type B); IPR019826(Carboxylesterase type B, active site); IPR029058(Alpha/Beta hydrolase fold)
	BSUD.17948.2.p1	Secreted	SignalP	SP	0.999564	CS pos: 19-20. Pr: 0.9787	0	IPR000917(Sulfatase, N-terminal); IPR017850(Alkaline-phosphatase-like, core domain superfamily); IPR024607(Sulfatase, conserved site)
	BSUD.17950.1.p1	Secreted	SignalP	SP	0.999712	CS pos: 34-35. Pr: 0.9733	0	IPR013271(WWamide peptide)
	BSUD.17950.2.p1	Secreted	SignalP	SP	0.999712	CS pos: 34-35. Pr: 0.9733	0	IPR013271(WWamide peptide)
	BSUD.17950.4.p1	Secreted	SignalP	SP	0.999712	CS pos: 34-35. Pr: 0.9733	0	IPR013271(WWamide peptide)
	BSUD.17951.1.p1	Secreted	SignalP	SP	0.99972	CS pos: 22-23. Pr: 0.9526	0
	BSUD.17951.2.p1	Secreted	SignalP	SP	0.99972	CS pos: 22-23. Pr: 0.9526	0
	BSUD.17958.1.p1	Membrane	SignalP	SP	0.999006	CS pos: 15-16. Pr: 0.9546	1	IPR000242(Tyrosine-specific protein phosphatase, PTPase domain); IPR000387(Tyrosine-specific protein phosphatases domain); IPR003595(Protein-tyrosine phosphatase, catalytic); IPR008356(Protein-tyrosine phosphatase, KIM-containing); IPR016130(Protein-tyrosine phosphatase, active site); IPR029021(Protein-tyrosine phosphatase-like)
	BSUD.17958.2.p1	Membrane	SignalP	SP	0.999006	CS pos: 15-16. Pr: 0.9546	1	IPR000242(Tyrosine-specific protein phosphatase, PTPase domain); IPR008356(Protein-tyrosine phosphatase, KIM-containing); IPR029021(Protein-tyrosine phosphatase-like)
	BSUD.17982.1.p1	Membrane	SignalP	SP	0.978529	CS pos: 24-25. Pr: 0.8274	1
	BSUD.1799.1.p1	Secreted	SignalP	SP	0.999728	CS pos: 26-27. Pr: 0.9677	0	IPR001506(Peptidase M12A); IPR003582(ShKT domain); IPR006026(Peptidase, metallopeptidase); IPR024079(Metallopeptidase, catalytic domain superfamily); IPR034035(Astacin-like metallopeptidase domain)
	BSUD.17993.1.p1	Membrane	SignalP	SP	0.999702	CS pos: 27-28. Pr: 0.5446	1	IPR009030(Growth factor receptor cysteine-rich domain superfamily)
	BSUD.17993.2.p1	Membrane	SignalP	SP	0.999702	CS pos: 27-28. Pr: 0.5446	1	IPR009030(Growth factor receptor cysteine-rich domain superfamily)
	BSUD.17999.1.p1	Membrane	SignalP	SP	0.9997	CS pos: 29-30. Pr: 0.9777	1	IPR000483(Cysteine-rich flanking region, C-terminal); IPR001611(Leucine-rich repeat); IPR003591(Leucine-rich repeat, typical subtype); IPR003598(Immunoglobulin subtype 2); IPR007110(Immunoglobulin-like domain); IPR013098(Immunoglobulin I-set); IPR013783(Immunoglobulin-like fold); IPR032675(Leucine-rich repeat domain superfamily); IPR036179(Immunoglobulin-like domain superfamily)
	BSUD.18010.1.p1	Secreted	SignalP	SP	0.999728	CS pos: 18-19. Pr: 0.9680	0	IPR000033(LDLR class B repeat); IPR001190(SRCR domain); IPR011042(Six-bladed beta-propeller, TolB-like); IPR017448(SRCR-like domain); IPR036772(SRCR-like domain superfamily)
	BSUD.18012.1.p1	Secreted	SignalP	SP	0.999392	CS pos: 31-32. Pr: 0.9162	0	IPR000033(LDLR class B repeat); IPR001190(SRCR domain); IPR001736(Phospholipase D/Transphosphatidylase); IPR011042(Six-bladed beta-propeller, TolB-like); IPR017448(SRCR-like domain); IPR036772(SRCR-like domain superfamily)
	BSUD.180.1.p1	Secreted	SignalP	SP	0.999835	CS pos: 25-26. Pr: 0.5864	0	IPR000884(Thrombospondin type-1 (TSP1) repeat); IPR002223(Pancreatic trypsin inhibitor Kunitz domain); IPR009465(Spondin, N-terminal); IPR020901(Proteinase inhibitor I2, Kunitz, conserved site); IPR036383(Thrombospondin type-1 (TSP1) repeat superfamily); IPR036880(Pancreatic trypsin inhibitor Kunitz domain superfamily); IPR038678(Spondin, N-terminal domain superfamily); IPR044004(Spondin-like TSP…
	BSUD.180.2.p1	Secreted	SignalP	SP	0.999835	CS pos: 25-26. Pr: 0.5864	0	IPR000884(Thrombospondin type-1 (TSP1) repeat); IPR002223(Pancreatic trypsin inhibitor Kunitz domain); IPR009465(Spondin, N-terminal); IPR020901(Proteinase inhibitor I2, Kunitz, conserved site); IPR036383(Thrombospondin type-1 (TSP1) repeat superfamily); IPR036880(Pancreatic trypsin inhibitor Kunitz domain superfamily); IPR038678(Spondin, N-terminal domain superfamily); IPR044004(Spondin-like TSP…
	BSUD.1804.1.p1	Secreted	SignalP	SP	0.998089	CS pos: 34-35. Pr: 0.9706	0	IPR003598(Immunoglobulin subtype 2); IPR003599(Immunoglobulin subtype); IPR007110(Immunoglobulin-like domain); IPR013098(Immunoglobulin I-set); IPR013783(Immunoglobulin-like fold); IPR036179(Immunoglobulin-like domain superfamily); IPR037448(Zwei Ig domain protein zig-8)
	BSUD.1804.2.p1	Secreted	SignalP	SP	0.998089	CS pos: 34-35. Pr: 0.9706	0	IPR003598(Immunoglobulin subtype 2); IPR003599(Immunoglobulin subtype); IPR007110(Immunoglobulin-like domain); IPR013098(Immunoglobulin I-set); IPR013783(Immunoglobulin-like fold); IPR036179(Immunoglobulin-like domain superfamily); IPR037448(Zwei Ig domain protein zig-8)
	BSUD.1804.3.p1	Secreted	SignalP	SP	0.998089	CS pos: 34-35. Pr: 0.9706	0	IPR003598(Immunoglobulin subtype 2); IPR003599(Immunoglobulin subtype); IPR007110(Immunoglobulin-like domain); IPR013098(Immunoglobulin I-set); IPR013783(Immunoglobulin-like fold); IPR036179(Immunoglobulin-like domain superfamily); IPR037448(Zwei Ig domain protein zig-8)
	BSUD.1804.4.p1	Secreted	SignalP	SP	0.998083	CS pos: 34-35. Pr: 0.9706	0	IPR003598(Immunoglobulin subtype 2); IPR003599(Immunoglobulin subtype); IPR007110(Immunoglobulin-like domain); IPR013098(Immunoglobulin I-set); IPR013783(Immunoglobulin-like fold); IPR036179(Immunoglobulin-like domain superfamily); IPR037448(Zwei Ig domain protein zig-8)
	BSUD.18052.1.p1	Secreted	SignalP	SP	0.999787	CS pos: 18-19. Pr: 0.9762	0
	BSUD.18057.1.p1	Secreted	SignalP	SP	0.999759	CS pos: 23-24. Pr: 0.9800	0
	BSUD.18057.2.p1	Secreted	SignalP	SP	0.999759	CS pos: 23-24. Pr: 0.9800	0
	BSUD.18059.1.p1	Secreted	SignalP	SP	0.999763	CS pos: 18-19. Pr: 0.9586	0
	BSUD.18059.2.p1	Secreted	SignalP	SP	0.999763	CS pos: 18-19. Pr: 0.9586	0
	BSUD.1806.1.p2	Secreted	SignalP	SP	0.999795	CS pos: 27-28. Pr: 0.9762	0	IPR000742(EGF-like domain); IPR001846(von Willebrand factor, type D domain); IPR002172(Low-density lipoprotein (LDL) receptor class A repeat); IPR002919(Trypsin Inhibitor-like, cysteine rich domain); IPR014853(Uncharacterised domain, cysteine-rich); IPR023415(Low-density lipoprotein (LDL) receptor class A, conserved site); IPR030119(SCO-spondin); IPR036055(LDL receptor-like superfamily); IPR03608…
	BSUD.1806.2.p1	Secreted	SignalP	SP	0.999795	CS pos: 27-28. Pr: 0.9762	0	IPR000742(EGF-like domain); IPR001846(von Willebrand factor, type D domain); IPR002172(Low-density lipoprotein (LDL) receptor class A repeat); IPR002919(Trypsin Inhibitor-like, cysteine rich domain); IPR014853(Uncharacterised domain, cysteine-rich); IPR023415(Low-density lipoprotein (LDL) receptor class A, conserved site); IPR030119(SCO-spondin); IPR036055(LDL receptor-like superfamily); IPR03608…
	BSUD.1806.3.p1	Secreted	SignalP	SP	0.999787	CS pos: 27-28. Pr: 0.9762	0	IPR000742(EGF-like domain); IPR001846(von Willebrand factor, type D domain); IPR002172(Low-density lipoprotein (LDL) receptor class A repeat); IPR002919(Trypsin Inhibitor-like, cysteine rich domain); IPR014853(Uncharacterised domain, cysteine-rich); IPR023415(Low-density lipoprotein (LDL) receptor class A, conserved site); IPR030119(SCO-spondin); IPR036055(LDL receptor-like superfamily); IPR03608…
	BSUD.18087.1.p1	Secreted	SignalP	SP	0.999765	CS pos: 25-26. Pr: 0.9798	0	IPR000033(LDLR class B repeat); IPR000742(EGF-like domain); IPR001881(EGF-like calcium-binding domain); IPR002172(Low-density lipoprotein (LDL) receptor class A repeat); IPR009030(Growth factor receptor cysteine-rich domain superfamily); IPR011042(Six-bladed beta-propeller, TolB-like); IPR018097(EGF-like calcium-binding, conserved site); IPR023415(Low-density lipoprotein (LDL) receptor class A, c…
	BSUD.18087.2.p1	Secreted	SignalP	SP	0.999774	CS pos: 25-26. Pr: 0.9799	0	IPR000033(LDLR class B repeat); IPR000742(EGF-like domain); IPR001881(EGF-like calcium-binding domain); IPR002172(Low-density lipoprotein (LDL) receptor class A repeat); IPR011042(Six-bladed beta-propeller, TolB-like); IPR018097(EGF-like calcium-binding, conserved site); IPR023415(Low-density lipoprotein (LDL) receptor class A, conserved site); IPR036055(LDL receptor-like superfamily)
	BSUD.18088.1.p1	Secreted	SignalP	SP	0.961407	CS pos: 24-25. Pr: 0.8807	0	IPR016202(Deoxyribonuclease I); IPR036691(Endonuclease/exonuclease/phosphatase superfamily)
	BSUD.18091.1.p1	Secreted	SignalP	SP	0.99978	CS pos: 21-22. Pr: 0.9801	0	IPR031941(Domain of unknown function DUF4773)
	BSUD.18091.2.p1	Secreted	SignalP	SP	0.99978	CS pos: 21-22. Pr: 0.9801	0	IPR031941(Domain of unknown function DUF4773)
	BSUD.18110.1.p1	Secreted	SignalP	SP	0.999769	CS pos: 17-18. Pr: 0.9814	0	IPR001965(Zinc finger, PHD-type); IPR011011(Zinc finger, FYVE/PHD-type); IPR013083(Zinc finger, RING/FYVE/PHD-type); IPR019786(Zinc finger, PHD-type, conserved site); IPR019787(Zinc finger, PHD-finger); IPR036691(Endonuclease/exonuclease/phosphatase superfamily)
	BSUD.18132.2.p1	Membrane	SignalP	SP	0.99465	CS pos: 30-31. Pr: 0.9434	1
	BSUD.18133.1.p1	Membrane	SignalP	SP	0.999607	CS pos: 22-23. Pr: 0.9545	1
	BSUD.18133.2.p1	Membrane	SignalP	SP	0.999607	CS pos: 22-23. Pr: 0.9545	1
	BSUD.18139.1.p1	Membrane	SignalP	SP	0.999714	CS pos: 31-32. Pr: 0.9741	1	IPR000742(EGF-like domain)
	BSUD.18139.2.p1	Membrane	SignalP	SP	0.999714	CS pos: 31-32. Pr: 0.9741	1	IPR000742(EGF-like domain)
	BSUD.1814.3.p1	Mitochondrial Cytoplasmatic	TargetP	mTP	0.955558	CS pos: 32-33. RRL-KS. Pr: 0.5987	0	IPR000965(GPR domain); IPR001048(Aspartate/glutamate/uridylate kinase); IPR001057(Glutamate/acetylglutamate kinase); IPR005715(Glutamate 5-kinase/delta-1-pyrroline-5-carboxylate synthase); IPR005766(Delta l-pyrroline-5-carboxylate synthetase); IPR015590(Aldehyde dehydrogenase domain); IPR016161(Aldehyde/histidinol dehydrogenase); IPR016162(Aldehyde dehydrogenase, N-terminal); IPR016163(Aldehyde d…
	BSUD.1814.7.p1	Mitochondrial Cytoplasmatic	TargetP	mTP	0.955558	CS pos: 32-33. RRL-KS. Pr: 0.5987	0	IPR000965(GPR domain); IPR001048(Aspartate/glutamate/uridylate kinase); IPR001057(Glutamate/acetylglutamate kinase); IPR005715(Glutamate 5-kinase/delta-1-pyrroline-5-carboxylate synthase); IPR005766(Delta l-pyrroline-5-carboxylate synthetase); IPR015590(Aldehyde dehydrogenase domain); IPR016161(Aldehyde/histidinol dehydrogenase); IPR016162(Aldehyde dehydrogenase, N-terminal); IPR016163(Aldehyde d…
	BSUD.18149.1.p1	Secreted	SignalP	SP	0.99975	CS pos: 24-25. Pr: 0.8014	0	IPR013766(Thioredoxin domain); IPR036249(Thioredoxin-like superfamily)
	BSUD.18149.2.p1	Secreted	SignalP	SP	0.99975	CS pos: 24-25. Pr: 0.8014	0	IPR013766(Thioredoxin domain); IPR036249(Thioredoxin-like superfamily)
	BSUD.18152.1.p1	Membrane	SignalP	SP	0.999699	CS pos: 19-20. Pr: 0.9799	1
	BSUD.18159.1.p1	Secreted	SignalP	SP	0.998834	CS pos: 30-31. Pr: 0.6628	0
	BSUD.18159.2.p1	Secreted	SignalP	SP	0.998834	CS pos: 30-31. Pr: 0.6628	0
	BSUD.18160.1.p1	Secreted	SignalP	SP	0.999712	CS pos: 31-32. Pr: 0.9752	0	IPR002048(EF-hand domain); IPR018247(EF-Hand 1, calcium-binding site)
	BSUD.18161.1.p1	Secreted	SignalP	SP	0.999769	CS pos: 17-18. Pr: 0.9803	0	IPR001299(Ependymin)
	BSUD.18163.1.p1	Secreted	SignalP	SP	0.999593	CS pos: 24-25. Pr: 0.7729	0	IPR002035(von Willebrand factor, type A); IPR036465(von Willebrand factor A-like domain superfamily)
	BSUD.18164.1.p1	Secreted	SignalP	SP	0.999733	CS pos: 22-23. Pr: 0.9753	0	IPR002035(von Willebrand factor, type A); IPR036465(von Willebrand factor A-like domain superfamily)
	BSUD.18164.2.p1	Secreted	SignalP	SP	0.999733	CS pos: 22-23. Pr: 0.9753	0	IPR002035(von Willebrand factor, type A); IPR036465(von Willebrand factor A-like domain superfamily)
	BSUD.18164.3.p1	Secreted	SignalP	SP	0.999701	CS pos: 22-23. Pr: 0.9759	0	IPR002035(von Willebrand factor, type A); IPR036465(von Willebrand factor A-like domain superfamily)
	BSUD.18164.4.p1	Secreted	SignalP	SP	0.999701	CS pos: 22-23. Pr: 0.9759	0	IPR002035(von Willebrand factor, type A); IPR036465(von Willebrand factor A-like domain superfamily)
	BSUD.18167.1.p1	Secreted	SignalP	SP	0.999759	CS pos: 16-17. Pr: 0.9783	0
	BSUD.18168.1.p1	Secreted	SignalP	SP	0.999788	CS pos: 19-20. Pr: 0.9783	0
	BSUD.18169.1.p1	Secreted	SignalP	SP	0.999788	CS pos: 19-20. Pr: 0.9783	0
	BSUD.18169.2.p1	Secreted	SignalP	SP	0.999788	CS pos: 19-20. Pr: 0.9783	0
	BSUD.18183.1.p1	Secreted	SignalP	SP	0.999194	CS pos: 21-22. Pr: 0.9717	0	IPR002172(Low-density lipoprotein (LDL) receptor class A repeat); IPR023415(Low-density lipoprotein (LDL) receptor class A, conserved site); IPR036055(LDL receptor-like superfamily)
	BSUD.18200.1.p1	Secreted	SignalP	SP	0.999703	CS pos: 23-24. Pr: 0.9781	0	IPR004094(Antistasin-like domain); IPR011061(Hirudin/antistatin)
	BSUD.18220.1.p1	Secreted	SignalP	SP	0.999766	CS pos: 22-23. Pr: 0.9788	0	IPR001304(C-type lectin-like); IPR016186(C-type lectin-like/link domain superfamily); IPR016187(C-type lectin fold)
	BSUD.18247.1.p1	Secreted	SignalP	SP	0.979198	CS pos: 29-30. Pr: 0.8826	0	IPR001370(BIR repeat)
	BSUD.18258.1.p1	Secreted	SignalP	SP	0.993315	CS pos: 19-20. Pr: 0.6240	0	IPR003598(Immunoglobulin subtype 2); IPR003599(Immunoglobulin subtype); IPR007110(Immunoglobulin-like domain); IPR013098(Immunoglobulin I-set); IPR013151(Immunoglobulin); IPR013783(Immunoglobulin-like fold); IPR036179(Immunoglobulin-like domain superfamily); IPR043204(Basigin-like)
	BSUD.18258.2.p1	Secreted	SignalP	SP	0.993315	CS pos: 19-20. Pr: 0.6240	0	IPR003598(Immunoglobulin subtype 2); IPR003599(Immunoglobulin subtype); IPR007110(Immunoglobulin-like domain); IPR013098(Immunoglobulin I-set); IPR013151(Immunoglobulin); IPR013783(Immunoglobulin-like fold); IPR036179(Immunoglobulin-like domain superfamily); IPR043204(Basigin-like)
	BSUD.18260.1.p1	Secreted	SignalP	SP	0.999731	CS pos: 19-20. Pr: 0.9742	0	IPR003598(Immunoglobulin subtype 2); IPR003599(Immunoglobulin subtype); IPR007110(Immunoglobulin-like domain); IPR013098(Immunoglobulin I-set); IPR013783(Immunoglobulin-like fold); IPR036179(Immunoglobulin-like domain superfamily); IPR043204(Basigin-like)
	BSUD.18260.2.p1	Secreted	SignalP	SP	0.999731	CS pos: 19-20. Pr: 0.9742	0	IPR003598(Immunoglobulin subtype 2); IPR003599(Immunoglobulin subtype); IPR007110(Immunoglobulin-like domain); IPR013098(Immunoglobulin I-set); IPR013783(Immunoglobulin-like fold); IPR036179(Immunoglobulin-like domain superfamily); IPR043204(Basigin-like)
	BSUD.18260.3.p1	Secreted	SignalP	SP	0.999731	CS pos: 19-20. Pr: 0.9742	0	IPR003598(Immunoglobulin subtype 2); IPR003599(Immunoglobulin subtype); IPR007110(Immunoglobulin-like domain); IPR013098(Immunoglobulin I-set); IPR013783(Immunoglobulin-like fold); IPR036179(Immunoglobulin-like domain superfamily); IPR043204(Basigin-like)
	BSUD.18261.1.p1	Membrane	SignalP	SP	0.999676	CS pos: 19-20. Pr: 0.9784	4	IPR001390(Gamma-aminobutyric-acid A receptor, alpha subunit); IPR006028(Gamma-aminobutyric acid A receptor/Glycine receptor alpha); IPR006029(Neurotransmitter-gated ion-channel transmembrane domain); IPR006201(Neurotransmitter-gated ion-channel); IPR006202(Neurotransmitter-gated ion-channel ligand-binding domain); IPR018000(Neurotransmitter-gated ion-channel, conserved site); IPR036719(Neurotrans…
	BSUD.18263.1.p1	Membrane	SignalP	SP	0.999703	CS pos: 19-20. Pr: 0.9789	1	IPR002126(Cadherin-like); IPR013164(Cadherin, N-terminal); IPR015919(Cadherin-like superfamily); IPR020894(Cadherin conserved site)
	BSUD.18263.2.p1	Membrane	SignalP	SP	0.999703	CS pos: 19-20. Pr: 0.9789	1	IPR002126(Cadherin-like); IPR013164(Cadherin, N-terminal); IPR015919(Cadherin-like superfamily); IPR020894(Cadherin conserved site)
	BSUD.18264.1.p1	Secreted	SignalP	SP	0.999761	CS pos: 21-22. Pr: 0.9781	0	IPR001599(Alpha-2-macroglobulin); IPR002890(Macroglobulin domain); IPR008930(Terpenoid cyclases/protein prenyltransferase alpha-alpha toroid); IPR009048(Alpha-macroglobulin, receptor-binding); IPR011625(Alpha-2-macroglobulin, bait region domain); IPR011626(Alpha-macroglobulin-like, TED domain); IPR013783(Immunoglobulin-like fold); IPR014756(Immunoglobulin E-set); IPR019742(Alpha-2-macroglobulin, …
	BSUD.18264.2.p1	Secreted	SignalP	SP	0.999761	CS pos: 21-22. Pr: 0.9781	0	IPR001599(Alpha-2-macroglobulin); IPR002890(Macroglobulin domain); IPR008930(Terpenoid cyclases/protein prenyltransferase alpha-alpha toroid); IPR009048(Alpha-macroglobulin, receptor-binding); IPR011625(Alpha-2-macroglobulin, bait region domain); IPR011626(Alpha-macroglobulin-like, TED domain); IPR013783(Immunoglobulin-like fold); IPR014756(Immunoglobulin E-set); IPR019742(Alpha-2-macroglobulin, …
	BSUD.18264.3.p1	Secreted	SignalP	SP	0.999779	CS pos: 19-20. Pr: 0.9788	0	IPR001599(Alpha-2-macroglobulin); IPR002890(Macroglobulin domain); IPR008930(Terpenoid cyclases/protein prenyltransferase alpha-alpha toroid); IPR009048(Alpha-macroglobulin, receptor-binding); IPR011625(Alpha-2-macroglobulin, bait region domain); IPR011626(Alpha-macroglobulin-like, TED domain); IPR013783(Immunoglobulin-like fold); IPR014756(Immunoglobulin E-set); IPR019742(Alpha-2-macroglobulin, …
	BSUD.18264.4.p1	Secreted	SignalP	SP	0.999796	CS pos: 19-20. Pr: 0.9788	0	IPR001599(Alpha-2-macroglobulin); IPR002890(Macroglobulin domain); IPR008930(Terpenoid cyclases/protein prenyltransferase alpha-alpha toroid); IPR009048(Alpha-macroglobulin, receptor-binding); IPR011625(Alpha-2-macroglobulin, bait region domain); IPR011626(Alpha-macroglobulin-like, TED domain); IPR013783(Immunoglobulin-like fold); IPR014756(Immunoglobulin E-set); IPR019742(Alpha-2-macroglobulin, …
	BSUD.18264.5.p1	Secreted	SignalP	SP	0.999761	CS pos: 21-22. Pr: 0.9781	0	IPR001599(Alpha-2-macroglobulin); IPR002890(Macroglobulin domain); IPR008930(Terpenoid cyclases/protein prenyltransferase alpha-alpha toroid); IPR009048(Alpha-macroglobulin, receptor-binding); IPR011625(Alpha-2-macroglobulin, bait region domain); IPR011626(Alpha-macroglobulin-like, TED domain); IPR013783(Immunoglobulin-like fold); IPR014756(Immunoglobulin E-set); IPR019742(Alpha-2-macroglobulin, …
	BSUD.18306.1.p1	Secreted	SignalP	SP	0.999762	CS pos: 26-27. Pr: 0.9790	0	IPR003598(Immunoglobulin subtype 2); IPR003599(Immunoglobulin subtype); IPR007110(Immunoglobulin-like domain); IPR013098(Immunoglobulin I-set); IPR013783(Immunoglobulin-like fold); IPR036179(Immunoglobulin-like domain superfamily)
	BSUD.18306.2.p1	Membrane	SignalP	SP	0.999775	CS pos: 26-27. Pr: 0.9790	1	IPR000242(Tyrosine-specific protein phosphatase, PTPase domain); IPR000387(Tyrosine-specific protein phosphatases domain); IPR003595(Protein-tyrosine phosphatase, catalytic); IPR003598(Immunoglobulin subtype 2); IPR003599(Immunoglobulin subtype); IPR003961(Fibronectin type III); IPR007110(Immunoglobulin-like domain); IPR013098(Immunoglobulin I-set); IPR013783(Immunoglobulin-like fold); IPR016130(…
	BSUD.18306.3.p1	Membrane	SignalP	SP	0.999719	CS pos: 26-27. Pr: 0.9765	1	IPR000242(Tyrosine-specific protein phosphatase, PTPase domain); IPR000387(Tyrosine-specific protein phosphatases domain); IPR003595(Protein-tyrosine phosphatase, catalytic); IPR003598(Immunoglobulin subtype 2); IPR003599(Immunoglobulin subtype); IPR003961(Fibronectin type III); IPR007110(Immunoglobulin-like domain); IPR013098(Immunoglobulin I-set); IPR013783(Immunoglobulin-like fold); IPR016130(…
	BSUD.18307.1.p1	Secreted	SignalP	SP	0.999748	CS pos: 28-29. Pr: 0.9761	0	IPR001283(Cysteine-rich secretory protein-related); IPR014044(CAP domain); IPR035940(CAP superfamily)
	BSUD.18315.1.p1	Membrane	SignalP	SP	0.999748	CS pos: 16-17. Pr: 0.9715	1	IPR003961(Fibronectin type III); IPR013783(Immunoglobulin-like fold); IPR036116(Fibronectin type III superfamily)
	BSUD.18315.2.p1	Secreted	SignalP	SP	0.999748	CS pos: 16-17. Pr: 0.9715	0	IPR003961(Fibronectin type III); IPR013783(Immunoglobulin-like fold); IPR036116(Fibronectin type III superfamily)
	BSUD.18318.1.p1	Secreted	SignalP	SP	0.999802	CS pos: 21-22. Pr: 0.9809	0	IPR029277(Single domain Von Willebrand factor type C domain)
	BSUD.18341.1.p1	Secreted	SignalP	SP	0.99973	CS pos: 23-24. Pr: 0.9847	0	IPR000742(EGF-like domain); IPR001791(Laminin G domain); IPR001881(EGF-like calcium-binding domain); IPR013320(Concanavalin A-like lectin/glucanase domain superfamily)
	BSUD.18341.2.p1	Secreted	SignalP	SP	0.99973	CS pos: 23-24. Pr: 0.9847	0	IPR000742(EGF-like domain); IPR001791(Laminin G domain); IPR009030(Growth factor receptor cysteine-rich domain superfamily); IPR013320(Concanavalin A-like lectin/glucanase domain superfamily)
	BSUD.18361.1.p1	Secreted	SignalP	SP	0.999556	CS pos: 25-26. Pr: 0.9780	0	IPR000884(Thrombospondin type-1 (TSP1) repeat); IPR010294(ADAMTS/ADAMTS-like, Spacer 1); IPR010909(PLAC); IPR013273(ADAMTS/ADAMTS-like); IPR036383(Thrombospondin type-1 (TSP1) repeat superfamily); IPR045371(ADAMTS/ADAMTS-like, cysteine-rich domain 3)
	BSUD.18362.1.p1	Secreted	SignalP	SP	0.999773	CS pos: 20-21. Pr: 0.9780	0
	BSUD.18369.1.p1	Secreted	SignalP	SP	0.999754	CS pos: 23-24. Pr: 0.9666	0	IPR001254(Serine proteases, trypsin domain); IPR001314(Peptidase S1A, chymotrypsin family); IPR009003(Peptidase S1, PA clan); IPR018114(Serine proteases, trypsin family, histidine active site); IPR033116(Serine proteases, trypsin family, serine active site); IPR043504(Peptidase S1, PA clan, chymotrypsin-like fold)
	BSUD.18388.1.p1	Secreted	SignalP	SP	0.999753	CS pos: 28-29. Pr: 0.9769	0
	BSUD.18388.2.p1	Secreted	SignalP	SP	0.999753	CS pos: 28-29. Pr: 0.9769	0
	BSUD.18394.1.p1	Secreted	SignalP	SP	0.999786	CS pos: 21-22. Pr: 0.9786	0
	BSUD.18415.1.p1	Secreted	SignalP	SP	0.998182	CS pos: 32-33. Pr: 0.9612	0
	BSUD.18418.1.p1	Membrane	SignalP	SP	0.999774	CS pos: 22-23. Pr: 0.9832	1	IPR001611(Leucine-rich repeat); IPR003591(Leucine-rich repeat, typical subtype); IPR003961(Fibronectin type III); IPR013783(Immunoglobulin-like fold); IPR032675(Leucine-rich repeat domain superfamily); IPR036116(Fibronectin type III superfamily)
	BSUD.18419.1.p1	Membrane	SignalP	SP	0.99977	CS pos: 23-24. Pr: 0.9744	1	IPR002126(Cadherin-like); IPR015919(Cadherin-like superfamily); IPR039808(Cadherin)
	BSUD.184.1.p1	Secreted	SignalP	SP	0.999504	CS pos: 34-35. Pr: 0.9727	0	IPR002557(Chitin binding domain); IPR036508(Chitin binding domain superfamily)
	BSUD.1843.1.p1	Secreted	SignalP	SP	0.999792	CS pos: 25-26. Pr: 0.9796	0	IPR013517(FG-GAP repeat); IPR028994(Integrin alpha, N-terminal)
	BSUD.1843.2.p1	Secreted	SignalP	SP	0.999776	CS pos: 28-29. Pr: 0.9783	0	IPR013517(FG-GAP repeat); IPR028994(Integrin alpha, N-terminal)
	BSUD.18435.1.p1	Secreted	SignalP	SP	0.989304	CS pos: 16-17. Pr: 0.9605	0
	BSUD.1844.1.p1	Secreted	SignalP	SP	0.999745	CS pos: 19-20. Pr: 0.9755	0
	BSUD.18451.1.p1	Secreted	SignalP	SP	0.99971	CS pos: 16-17. Pr: 0.9796	0
	BSUD.1845.1.p2	Secreted	SignalP	SP	0.999514	CS pos: 30-31. Pr: 0.9757	0
	BSUD.18452.1.p1	Secreted	SignalP	SP	0.999727	CS pos: 18-19. Pr: 0.9706	0
	BSUD.18453.1.p1	Secreted	SignalP	SP	0.999706	CS pos: 17-18. Pr: 0.9738	0
	BSUD.18453.2.p1	Secreted	SignalP	SP	0.999716	CS pos: 17-18. Pr: 0.9738	0
	BSUD.18454.1.p1	Secreted	SignalP	SP	0.99976	CS pos: 16-17. Pr: 0.8933	0
	BSUD.18456.1.p1	Secreted	SignalP	SP	0.99971	CS pos: 16-17. Pr: 0.9796	0
	BSUD.18458.1.p1	Secreted	SignalP	SP	0.999749	CS pos: 16-17. Pr: 0.9816	0
	BSUD.18460.1.p1	Secreted	SignalP	SP	0.999716	CS pos: 17-18. Pr: 0.9738	0
	BSUD.18460.2.p1	Secreted	SignalP	SP	0.999706	CS pos: 17-18. Pr: 0.9738	0
	BSUD.18461.1.p1	Secreted	SignalP	SP	0.999644	CS pos: 16-17. Pr: 0.9714	0
	BSUD.18461.2.p1	Secreted	SignalP	SP	0.999727	CS pos: 18-19. Pr: 0.9706	0
	BSUD.18470.1.p1	Secreted	SignalP	SP	0.999819	CS pos: 23-24. Pr: 0.9797	0	IPR004843(Calcineurin-like phosphoesterase domain, ApaH type); IPR029052(Metallo-dependent phosphatase-like); IPR041805(Acid sphingomyelinase/endopolyphosphatase, metallophosphatase domain); IPR045473(Sphingomyelin phosphodiesterase, C-terminal domain)
	BSUD.18471.1.p1	Secreted	SignalP	SP	0.999719	CS pos: 29-30. Pr: 0.8269	0	IPR004843(Calcineurin-like phosphoesterase domain, ApaH type); IPR029052(Metallo-dependent phosphatase-like); IPR041805(Acid sphingomyelinase/endopolyphosphatase, metallophosphatase domain); IPR045473(Sphingomyelin phosphodiesterase, C-terminal domain)
	BSUD.18472.1.p1	Secreted	SignalP	SP	0.968231	CS pos: 20-21. Pr: 0.9454	0	IPR004843(Calcineurin-like phosphoesterase domain, ApaH type); IPR029052(Metallo-dependent phosphatase-like); IPR041805(Acid sphingomyelinase/endopolyphosphatase, metallophosphatase domain); IPR045473(Sphingomyelin phosphodiesterase, C-terminal domain)
	BSUD.18473.1.p1	Secreted	SignalP	SP	0.999008	CS pos: 17-18. Pr: 0.9763	0	IPR004843(Calcineurin-like phosphoesterase domain, ApaH type); IPR029052(Metallo-dependent phosphatase-like); IPR041805(Acid sphingomyelinase/endopolyphosphatase, metallophosphatase domain); IPR045473(Sphingomyelin phosphodiesterase, C-terminal domain)
	BSUD.18474.1.p1	Secreted	SignalP	SP	0.999742	CS pos: 20-21. Pr: 0.9643	0
	BSUD.1848.1.p1	Membrane	SignalP	SP	0.999776	CS pos: 17-18. Pr: 0.9788	1	IPR007110(Immunoglobulin-like domain)
	BSUD.1848.2.p1	Membrane	SignalP	SP	0.999776	CS pos: 17-18. Pr: 0.9788	1	IPR007110(Immunoglobulin-like domain)
	BSUD.18487.1.p1	Secreted	SignalP	SP	0.999772	CS pos: 22-23. Pr: 0.9797	0	IPR001223(Glycoside hydrolase family 18, catalytic domain); IPR002557(Chitin binding domain); IPR011583(Chitinase II); IPR017853(Glycoside hydrolase superfamily); IPR029070(Chitinase insertion domain superfamily); IPR036508(Chitin binding domain superfamily)
	BSUD.18487.2.p1	Secreted	SignalP	SP	0.999779	CS pos: 21-22. Pr: 0.9796	0	IPR001223(Glycoside hydrolase family 18, catalytic domain); IPR002557(Chitin binding domain); IPR011583(Chitinase II); IPR017853(Glycoside hydrolase superfamily); IPR029070(Chitinase insertion domain superfamily); IPR036508(Chitin binding domain superfamily)
	BSUD.18488.1.p1	Secreted	SignalP	SP	0.99969	CS pos: 25-26. Pr: 0.9701	0
	BSUD.18494.1.p1	Membrane	SignalP	SP	0.999391	CS pos: 30-31. Pr: 0.9357	3	IPR009231(Chloride channel CLIC-like)
	BSUD.18502.1.p1	Secreted	SignalP	SP	0.999806	CS pos: 24-25. Pr: 0.9799	0	IPR000407(Nucleoside phosphatase GDA1/CD39)
	BSUD.18502.2.p1	Secreted	SignalP	SP	0.999754	CS pos: 25-26. Pr: 0.9809	0	IPR000407(Nucleoside phosphatase GDA1/CD39)
	BSUD.18503.1.p1	Secreted	SignalP	SP	0.999786	CS pos: 20-21. Pr: 0.9716	0	IPR002223(Pancreatic trypsin inhibitor Kunitz domain); IPR020901(Proteinase inhibitor I2, Kunitz, conserved site); IPR036880(Pancreatic trypsin inhibitor Kunitz domain superfamily)
	BSUD.18510.1.p1	Secreted	SecretomeP	NA	0.973	NA	0
	BSUD.18531.1.p1	Secreted	SignalP	SP	0.999716	CS pos: 17-18. Pr: 0.9783	0	IPR002048(EF-hand domain); IPR011992(EF-hand domain pair); IPR018247(EF-Hand 1, calcium-binding site)
	BSUD.18536.1.p1	Membrane	SecretomeP	NA	0.98	NA	4	IPR000276(G protein-coupled receptor, rhodopsin-like); IPR017452(GPCR, rhodopsin-like, 7TM)
	BSUD.1854.1.p1	Secreted	SecretomeP	NA	0.979	NA	0
	BSUD.18546.1.p1	Membrane	SignalP	SP	0.999523	CS pos: 28-29. Pr: 0.9696	7	IPR009637(Transmembrane protein GPR107/GPR108-like)
	BSUD.18558.1.p1	Membrane	SignalP	SP	0.999685	CS pos: 26-27. Pr: 0.7464	11	IPR002656(Acyltransferase 3 domain); IPR006621(Nose resistant-to-fluoxetine protein, N-terminal)
	BSUD.18558.2.p1	Membrane	SignalP	SP	0.999685	CS pos: 26-27. Pr: 0.7464	11	IPR002656(Acyltransferase 3 domain); IPR006621(Nose resistant-to-fluoxetine protein, N-terminal)
	BSUD.18558.3.p1	Membrane	SignalP	SP	0.999685	CS pos: 26-27. Pr: 0.7464	10	IPR002656(Acyltransferase 3 domain); IPR006621(Nose resistant-to-fluoxetine protein, N-terminal)
	BSUD.18582.1.p1	Secreted	SignalP	SP	0.999761	CS pos: 19-20. Pr: 0.9559	0	IPR002181(Fibrinogen, alpha/beta/gamma chain, C-terminal globular domain); IPR013783(Immunoglobulin-like fold); IPR014716(Fibrinogen, alpha/beta/gamma chain, C-terminal globular, subdomain 1); IPR020837(Fibrinogen, conserved site); IPR036056(Fibrinogen-like, C-terminal)
	BSUD.18584.1.p1	Secreted	SignalP	SP	0.999733	CS pos: 22-23. Pr: 0.9392	0	IPR002181(Fibrinogen, alpha/beta/gamma chain, C-terminal globular domain); IPR014716(Fibrinogen, alpha/beta/gamma chain, C-terminal globular, subdomain 1); IPR020837(Fibrinogen, conserved site); IPR036056(Fibrinogen-like, C-terminal)
	BSUD.18590.1.p1	Secreted	SignalP	SP	0.999696	CS pos: 21-22. Pr: 0.9793	0	IPR000323(Copper type II, ascorbate-dependent monooxygenase, N-terminal); IPR000945(Dopamine beta-hydroxylase-like); IPR008977(PHM/PNGase F domain superfamily); IPR014784(Copper type II, ascorbate-dependent monooxygenase-like, C-terminal); IPR024548(Copper type II ascorbate-dependent monooxygenase, C-terminal); IPR036939(Copper type II, ascorbate-dependent monooxygenase, N-terminal domain superfa…
	BSUD.18591.1.p1	Secreted	SignalP	SP	0.99975	CS pos: 22-23. Pr: 0.9802	0	IPR000323(Copper type II, ascorbate-dependent monooxygenase, N-terminal); IPR000945(Dopamine beta-hydroxylase-like); IPR008977(PHM/PNGase F domain superfamily); IPR014784(Copper type II, ascorbate-dependent monooxygenase-like, C-terminal); IPR024548(Copper type II ascorbate-dependent monooxygenase, C-terminal); IPR036939(Copper type II, ascorbate-dependent monooxygenase, N-terminal domain superfa…
	BSUD.18592.1.p1	Secreted	SignalP	SP	0.999757	CS pos: 18-19. Pr: 0.9821	0	IPR000323(Copper type II, ascorbate-dependent monooxygenase, N-terminal); IPR000945(Dopamine beta-hydroxylase-like); IPR008977(PHM/PNGase F domain superfamily); IPR014784(Copper type II, ascorbate-dependent monooxygenase-like, C-terminal); IPR024548(Copper type II ascorbate-dependent monooxygenase, C-terminal); IPR036939(Copper type II, ascorbate-dependent monooxygenase, N-terminal domain superfa…
	BSUD.18593.1.p1	Secreted	SignalP	SP	0.999736	CS pos: 18-19. Pr: 0.9804	0	IPR000323(Copper type II, ascorbate-dependent monooxygenase, N-terminal); IPR000945(Dopamine beta-hydroxylase-like); IPR008977(PHM/PNGase F domain superfamily); IPR014784(Copper type II, ascorbate-dependent monooxygenase-like, C-terminal); IPR024548(Copper type II ascorbate-dependent monooxygenase, C-terminal); IPR036939(Copper type II, ascorbate-dependent monooxygenase, N-terminal domain superfa…
	BSUD.18594.1.p1	Secreted	SignalP	SP	0.999761	CS pos: 27-28. Pr: 0.9806	0	IPR000323(Copper type II, ascorbate-dependent monooxygenase, N-terminal); IPR000945(Dopamine beta-hydroxylase-like); IPR008977(PHM/PNGase F domain superfamily); IPR014784(Copper type II, ascorbate-dependent monooxygenase-like, C-terminal); IPR024548(Copper type II ascorbate-dependent monooxygenase, C-terminal); IPR036939(Copper type II, ascorbate-dependent monooxygenase, N-terminal domain superfa…
	BSUD.18594.2.p1	Secreted	SignalP	SP	0.999761	CS pos: 27-28. Pr: 0.9806	0	IPR000323(Copper type II, ascorbate-dependent monooxygenase, N-terminal); IPR000945(Dopamine beta-hydroxylase-like); IPR008977(PHM/PNGase F domain superfamily); IPR014784(Copper type II, ascorbate-dependent monooxygenase-like, C-terminal); IPR024548(Copper type II ascorbate-dependent monooxygenase, C-terminal); IPR036939(Copper type II, ascorbate-dependent monooxygenase, N-terminal domain superfa…
	BSUD.18596.1.p1	Secreted	SignalP	SP	0.999741	CS pos: 18-19. Pr: 0.9811	0	IPR000323(Copper type II, ascorbate-dependent monooxygenase, N-terminal); IPR000945(Dopamine beta-hydroxylase-like); IPR008977(PHM/PNGase F domain superfamily); IPR014784(Copper type II, ascorbate-dependent monooxygenase-like, C-terminal); IPR024548(Copper type II ascorbate-dependent monooxygenase, C-terminal); IPR036939(Copper type II, ascorbate-dependent monooxygenase, N-terminal domain superfa…
	BSUD.18597.1.p1	Membrane	SignalP	SP	0.999786	CS pos: 22-23. Pr: 0.9394	1	IPR000152(EGF-type aspartate/asparagine hydroxylation site); IPR000742(EGF-like domain); IPR000800(Notch domain); IPR001881(EGF-like calcium-binding domain); IPR002110(Ankyrin repeat); IPR008297(Notch); IPR009030(Growth factor receptor cysteine-rich domain superfamily); IPR010660(Notch, NOD domain); IPR011656(Notch, NODP domain); IPR013032(EGF-like, conserved site); IPR018097(EGF-like calcium-bin…
	BSUD.18597.2.p1	Membrane	SignalP	SP	0.999727	CS pos: 26-27. Pr: 0.9711	1	IPR000152(EGF-type aspartate/asparagine hydroxylation site); IPR000742(EGF-like domain); IPR000800(Notch domain); IPR001881(EGF-like calcium-binding domain); IPR002110(Ankyrin repeat); IPR008297(Notch); IPR009030(Growth factor receptor cysteine-rich domain superfamily); IPR010660(Notch, NOD domain); IPR011656(Notch, NODP domain); IPR013032(EGF-like, conserved site); IPR018097(EGF-like calcium-bin…
	BSUD.18598.1.p1	Secreted	SignalP	SP	0.999613	CS pos: 26-27. Pr: 0.9693	0
	BSUD.1861.1.p1	Secreted	SignalP	SP	0.999591	CS pos: 17-18. Pr: 0.9020	0	IPR004843(Calcineurin-like phosphoesterase domain, ApaH type); IPR008963(Purple acid phosphatase-like, N-terminal); IPR015914(Purple acid phosphatase, N-terminal); IPR025733(Iron/zinc purple acid phosphatase-like C-terminal domain); IPR029052(Metallo-dependent phosphatase-like); IPR041792(Purple acid phosphatase, metallophosphatase domain)
	BSUD.18619.1.p1	Secreted	SignalP	SP	0.999798	CS pos: 20-21. Pr: 0.9818	0	IPR002870(Peptidase M12B, propeptide); IPR024079(Metallopeptidase, catalytic domain superfamily)
	BSUD.18626.1.p1	Secreted	SignalP	SP	0.999782	CS pos: 17-18. Pr: 0.9765	0	IPR001304(C-type lectin-like); IPR016186(C-type lectin-like/link domain superfamily); IPR016187(C-type lectin fold); IPR018378(C-type lectin, conserved site)
	BSUD.18629.1.p3	Secreted	SecretomeP	NA	0.975	NA	0
	BSUD.18633.2.p1	Secreted	SignalP	SP	0.999706	CS pos: 23-24. Pr: 0.9765	0
	BSUD.18671.1.p1	Membrane	SecretomeP	NA	0.961	NA	1
	BSUD.18671.2.p1	Membrane	SecretomeP	NA	0.972	NA	1
	BSUD.18683.1.p1	Membrane	SignalP	SP	0.999268	CS pos: 20-21. Pr: 0.9745	1
	BSUD.18683.2.p1	Membrane	SignalP	SP	0.999268	CS pos: 20-21. Pr: 0.9745	1
	BSUD.18683.3.p1	Membrane	SignalP	SP	0.999268	CS pos: 20-21. Pr: 0.9745	1
	BSUD.18683.4.p1	Membrane	SignalP	SP	0.999268	CS pos: 20-21. Pr: 0.9745	1
	BSUD.18683.5.p1	Membrane	SignalP	SP	0.999274	CS pos: 20-21. Pr: 0.9745	1
	BSUD.18683.6.p1	Membrane	SignalP	SP	0.999268	CS pos: 20-21. Pr: 0.9745	1
	BSUD.18683.7.p1	Membrane	SignalP	SP	0.999268	CS pos: 20-21. Pr: 0.9745	1
	BSUD.18683.8.p1	Membrane	SignalP	SP	0.999268	CS pos: 20-21. Pr: 0.9745	1
	BSUD.1869.1.p1	Secreted	SignalP	SP	0.999748	CS pos: 20-21. Pr: 0.9807	0	IPR013126(Heat shock protein 70 family); IPR018181(Heat shock protein 70, conserved site); IPR029047(Heat shock protein 70kD, peptide-binding domain superfamily); IPR029048(Heat shock protein 70kD, C-terminal domain superfamily); IPR042050(Endoplasmic reticulum chaperone BIP, nucleotide-binding domain); IPR043129(ATPase, nucleotide binding domain)
	BSUD.18695.1.p1	Mitochondrial Membrane	TargetP	mTP	0.990656	CS pos: 20-21. CRQ-NN. Pr: 0.1710	1	IPR026627(NADH dehydrogenase [ubiquinone] 1 beta subcomplex subunit 2, animal type)
	BSUD.18695.2.p1	Mitochondrial Membrane	TargetP	mTP	0.983764	CS pos: 20-21. CRQ-NN. Pr: 0.1378	1	IPR026627(NADH dehydrogenase [ubiquinone] 1 beta subcomplex subunit 2, animal type)
	BSUD.18706.1.p1	Secreted	SignalP	SP	0.999671	CS pos: 21-22. Pr: 0.9749	0	IPR002035(von Willebrand factor, type A); IPR002557(Chitin binding domain); IPR036465(von Willebrand factor A-like domain superfamily); IPR036508(Chitin binding domain superfamily)
	BSUD.18712.1.p1	Membrane	SignalP	SP	0.999689	CS pos: 23-24. Pr: 0.9706	1
	BSUD.18714.1.p1	Membrane	SignalP	SP	0.999751	CS pos: 19-20. Pr: 0.9376	1
	BSUD.18738.1.p1	Secreted	SignalP	SP	0.999752	CS pos: 21-22. Pr: 0.9805	0	IPR001304(C-type lectin-like); IPR016186(C-type lectin-like/link domain superfamily); IPR016187(C-type lectin fold)
	BSUD.18738.2.p1	Secreted	SignalP	SP	0.99977	CS pos: 21-22. Pr: 0.9805	0	IPR001304(C-type lectin-like); IPR016186(C-type lectin-like/link domain superfamily); IPR016187(C-type lectin fold)
	BSUD.18739.1.p1	Membrane	SecretomeP	NA	0.962	NA	1
	BSUD.18739.2.p1	Membrane	SecretomeP	NA	0.962	NA	1
	BSUD.18739.3.p1	Membrane	SecretomeP	NA	0.962	NA	1
	BSUD.18739.4.p1	Membrane	SecretomeP	NA	0.962	NA	1
	BSUD.18744.1.p1	Secreted	SignalP	SP	0.999657	CS pos: 17-18. Pr: 0.9749	0	IPR001117(Multicopper oxidase, type 1); IPR008972(Cupredoxin); IPR011707(Multicopper oxidase, N-terminal); IPR033138(Multicopper oxidases, conserved site); IPR045087(Multicopper oxidase)
	BSUD.18744.2.p1	Secreted	SignalP	SP	0.999657	CS pos: 17-18. Pr: 0.9749	0	IPR001117(Multicopper oxidase, type 1); IPR008972(Cupredoxin); IPR011707(Multicopper oxidase, N-terminal); IPR033138(Multicopper oxidases, conserved site); IPR045087(Multicopper oxidase)
	BSUD.18744.3.p1	Secreted	SignalP	SP	0.999657	CS pos: 17-18. Pr: 0.9749	0	IPR001117(Multicopper oxidase, type 1); IPR008972(Cupredoxin); IPR011707(Multicopper oxidase, N-terminal); IPR033138(Multicopper oxidases, conserved site); IPR045087(Multicopper oxidase)
	BSUD.18750.1.p1	Secreted	SignalP	SP	0.99975	CS pos: 20-21. Pr: 0.9786	0	IPR001304(C-type lectin-like); IPR016186(C-type lectin-like/link domain superfamily); IPR016187(C-type lectin fold)
	BSUD.1878.1.p1	Mitochondrial Cytoplasmatic	TargetP	mTP	0.953004	CS pos: 48-49. SFF-ST. Pr: 0.5659	0	IPR004839(Aminotransferase, class I/classII); IPR015421(Pyridoxal phosphate-dependent transferase, major domain); IPR015422(Pyridoxal phosphate-dependent transferase, small domain); IPR015424(Pyridoxal phosphate-dependent transferase); IPR034612(Kynurenine--oxoglutarate transaminase 3)
	BSUD.18782.1.p1	Secreted	SignalP	SP	0.99972	CS pos: 21-22. Pr: 0.9811	0
	BSUD.1878.2.p1	Mitochondrial Cytoplasmatic	TargetP	mTP	0.953004	CS pos: 48-49. SFF-ST. Pr: 0.5659	0	IPR004839(Aminotransferase, class I/classII); IPR015421(Pyridoxal phosphate-dependent transferase, major domain); IPR015422(Pyridoxal phosphate-dependent transferase, small domain); IPR015424(Pyridoxal phosphate-dependent transferase); IPR034612(Kynurenine--oxoglutarate transaminase 3)
	BSUD.18799.1.p1	Secreted	SignalP	SP	0.999738	CS pos: 17-18. Pr: 0.9752	0	IPR002502(N-acetylmuramoyl-L-alanine amidase domain); IPR006619(Peptidoglycan recognition protein family domain, metazoa/bacteria); IPR015510(Peptidoglycan recognition protein); IPR017331(Peptidoglycan recognition protein, PGRP-S); IPR036505(N-acetylmuramoyl-L-alanine amidase/PGRP domain superfamily)
	BSUD.18800.1.p1	Secreted	SignalP	SP	0.99975	CS pos: 20-21. Pr: 0.9786	0	IPR001304(C-type lectin-like); IPR016186(C-type lectin-like/link domain superfamily); IPR016187(C-type lectin fold)
	BSUD.18810.1.p1	Secreted	SignalP	SP	0.999778	CS pos: 18-19. Pr: 0.8728	0	IPR016024(Armadillo-type fold)
	BSUD.18819.1.p1	Secreted	SecretomeP	NA	0.968	NA	0
	BSUD.18838.1.p1	Secreted	SignalP	SP	0.999737	CS pos: 24-25. Pr: 0.9716	0	IPR000742(EGF-like domain); IPR002181(Fibrinogen, alpha/beta/gamma chain, C-terminal globular domain); IPR014716(Fibrinogen, alpha/beta/gamma chain, C-terminal globular, subdomain 1); IPR028793(Angiopoietin-related protein 4); IPR036056(Fibrinogen-like, C-terminal)
	BSUD.18845.1.p1	Secreted	SignalP	SP	0.999756	CS pos: 24-25. Pr: 0.9739	0
	BSUD.18857.1.p1	Secreted	SignalP	SP	0.999755	CS pos: 31-32. Pr: 0.9716	0	IPR002209(Fibroblast growth factor family); IPR008996(Cytokine IL1/FGF)
	BSUD.18857.2.p1	Secreted	SignalP	SP	0.999755	CS pos: 31-32. Pr: 0.9716	0	IPR002209(Fibroblast growth factor family); IPR008996(Cytokine IL1/FGF)
	BSUD.18857.3.p1	Secreted	SignalP	SP	0.999755	CS pos: 31-32. Pr: 0.9716	0	IPR002209(Fibroblast growth factor family); IPR008996(Cytokine IL1/FGF)
	BSUD.18857.4.p1	Secreted	SignalP	SP	0.999755	CS pos: 31-32. Pr: 0.9716	0	IPR002209(Fibroblast growth factor family); IPR008996(Cytokine IL1/FGF)
	BSUD.18885.2.p1	Secreted	SignalP	SP	0.999776	CS pos: 20-21. Pr: 0.9777	0
	BSUD.18888.2.p1	Secreted	SignalP	SP	0.999768	CS pos: 22-23. Pr: 0.4532	0	IPR002350(Kazal domain); IPR036058(Kazal domain superfamily)
	BSUD.18889.1.p1	Secreted	SignalP	SP	0.999779	CS pos: 24-25. Pr: 0.4970	0	IPR002350(Kazal domain); IPR036058(Kazal domain superfamily)
	BSUD.18916.2.p1	Secreted	SignalP	SP	0.99965	CS pos: 18-19. Pr: 0.6961	0	IPR001764(Glycoside hydrolase, family 3, N-terminal); IPR002772(Glycoside hydrolase family 3 C-terminal domain); IPR013783(Immunoglobulin-like fold); IPR017853(Glycoside hydrolase superfamily); IPR026891(Fibronectin type III-like domain); IPR036881(Glycoside hydrolase family 3 C-terminal domain superfamily); IPR036962(Glycoside hydrolase, family 3, N-terminal domain superfamily); IPR044993(Beta-D…
	BSUD.18919.1.p1	Secreted	SignalP	SP	0.997603	CS pos: 22-23. Pr: 0.9311	0	IPR001764(Glycoside hydrolase, family 3, N-terminal); IPR002772(Glycoside hydrolase family 3 C-terminal domain); IPR013783(Immunoglobulin-like fold); IPR017853(Glycoside hydrolase superfamily); IPR026891(Fibronectin type III-like domain); IPR036881(Glycoside hydrolase family 3 C-terminal domain superfamily); IPR036962(Glycoside hydrolase, family 3, N-terminal domain superfamily); IPR044993(Beta-D…
	BSUD.18919.2.p1	Secreted	SignalP	SP	0.997603	CS pos: 22-23. Pr: 0.9311	0	IPR001764(Glycoside hydrolase, family 3, N-terminal); IPR002772(Glycoside hydrolase family 3 C-terminal domain); IPR013783(Immunoglobulin-like fold); IPR017853(Glycoside hydrolase superfamily); IPR026891(Fibronectin type III-like domain); IPR036881(Glycoside hydrolase family 3 C-terminal domain superfamily); IPR036962(Glycoside hydrolase, family 3, N-terminal domain superfamily); IPR044993(Beta-D…
	BSUD.18919.3.p1	Secreted	SignalP	SP	0.999633	CS pos: 17-18. Pr: 0.8906	0	IPR001764(Glycoside hydrolase, family 3, N-terminal); IPR002772(Glycoside hydrolase family 3 C-terminal domain); IPR013783(Immunoglobulin-like fold); IPR017853(Glycoside hydrolase superfamily); IPR026891(Fibronectin type III-like domain); IPR036881(Glycoside hydrolase family 3 C-terminal domain superfamily); IPR036962(Glycoside hydrolase, family 3, N-terminal domain superfamily); IPR044993(Beta-D…
	BSUD.18919.4.p1	Secreted	SignalP	SP	0.999631	CS pos: 17-18. Pr: 0.8906	0	IPR001764(Glycoside hydrolase, family 3, N-terminal); IPR002772(Glycoside hydrolase family 3 C-terminal domain); IPR013783(Immunoglobulin-like fold); IPR017853(Glycoside hydrolase superfamily); IPR026891(Fibronectin type III-like domain); IPR036881(Glycoside hydrolase family 3 C-terminal domain superfamily); IPR036962(Glycoside hydrolase, family 3, N-terminal domain superfamily); IPR044993(Beta-D…
	BSUD.18919.5.p1	Secreted	SignalP	SP	0.997603	CS pos: 22-23. Pr: 0.9311	0	IPR001764(Glycoside hydrolase, family 3, N-terminal); IPR002772(Glycoside hydrolase family 3 C-terminal domain); IPR013783(Immunoglobulin-like fold); IPR017853(Glycoside hydrolase superfamily); IPR026891(Fibronectin type III-like domain); IPR036881(Glycoside hydrolase family 3 C-terminal domain superfamily); IPR036962(Glycoside hydrolase, family 3, N-terminal domain superfamily); IPR044993(Beta-D…
	BSUD.18931.1.p1	Secreted	SignalP	SP	0.99978	CS pos: 21-22. Pr: 0.9815	0	IPR016090(Phospholipase A2 domain); IPR033113(Phospholipase A2, histidine active site); IPR036444(Phospholipase A2 domain superfamily)
	BSUD.18939.1.p1	Secreted	SignalP	SP	0.999767	CS pos: 19-20. Pr: 0.9792	0	IPR001148(Alpha carbonic anhydrase domain); IPR001711(Phospholipase C, phosphatidylinositol-specific, Y domain); IPR018338(Carbonic anhydrase, alpha-class, conserved site); IPR018431(Carbonic anhydrase, CA14); IPR023561(Carbonic anhydrase, alpha-class); IPR036398(Alpha carbonic anhydrase domain superfamily)
	BSUD.18939.2.p1	Secreted	SignalP	SP	0.999767	CS pos: 19-20. Pr: 0.9792	0	IPR001148(Alpha carbonic anhydrase domain); IPR001711(Phospholipase C, phosphatidylinositol-specific, Y domain); IPR018338(Carbonic anhydrase, alpha-class, conserved site); IPR018431(Carbonic anhydrase, CA14); IPR023561(Carbonic anhydrase, alpha-class); IPR036398(Alpha carbonic anhydrase domain superfamily)
	BSUD.18939.3.p1	Secreted	SignalP	SP	0.999767	CS pos: 19-20. Pr: 0.9792	0	IPR001148(Alpha carbonic anhydrase domain); IPR001711(Phospholipase C, phosphatidylinositol-specific, Y domain); IPR018338(Carbonic anhydrase, alpha-class, conserved site); IPR018431(Carbonic anhydrase, CA14); IPR023561(Carbonic anhydrase, alpha-class); IPR036398(Alpha carbonic anhydrase domain superfamily)
	BSUD.18940.1.p1	Secreted	SignalP	SP	0.999714	CS pos: 29-30. Pr: 0.9530	0	IPR000859(CUB domain); IPR035914(Spermadhesin, CUB domain superfamily)
	BSUD.18940.2.p1	Secreted	SignalP	SP	0.999714	CS pos: 29-30. Pr: 0.9530	0	IPR000859(CUB domain); IPR035914(Spermadhesin, CUB domain superfamily)
	BSUD.18948.1.p1	Mitochondrial Cytoplasmatic	TargetP	mTP	0.991215	CS pos: 27-28. SRK-ST. Pr: 0.4432	0	IPR002575(Aminoglycoside phosphotransferase); IPR006091(Acyl-CoA oxidase/dehydrogenase, middle domain); IPR006439(HAD hydrolase, subfamily IA); IPR009075(Acyl-CoA dehydrogenase/oxidase C-terminal); IPR009100(Acyl-CoA dehydrogenase/oxidase, N-terminal and middle domain superfamily); IPR011009(Protein kinase-like domain superfamily); IPR011945(Predicted HAD-superfamily phosphatase, subfamily IA/Epo…
	BSUD.18948.2.p1	Mitochondrial Cytoplasmatic	TargetP	mTP	0.991215	CS pos: 27-28. SRK-ST. Pr: 0.4432	0	IPR002575(Aminoglycoside phosphotransferase); IPR006091(Acyl-CoA oxidase/dehydrogenase, middle domain); IPR006439(HAD hydrolase, subfamily IA); IPR009075(Acyl-CoA dehydrogenase/oxidase C-terminal); IPR009100(Acyl-CoA dehydrogenase/oxidase, N-terminal and middle domain superfamily); IPR011009(Protein kinase-like domain superfamily); IPR011945(Predicted HAD-superfamily phosphatase, subfamily IA/Epo…
	BSUD.18953.1.p1	Secreted	SignalP	SP	0.999745	CS pos: 23-24. Pr: 0.9648	0	IPR000834(Peptidase M14, carboxypeptidase A); IPR008969(Carboxypeptidase-like, regulatory domain superfamily); IPR015567(Peptidase M14B, caboxypeptidase D)
	BSUD.18953.2.p1	Secreted	SignalP	SP	0.999664	CS pos: 32-33. Pr: 0.9534	0	IPR000834(Peptidase M14, carboxypeptidase A); IPR008969(Carboxypeptidase-like, regulatory domain superfamily); IPR015567(Peptidase M14B, caboxypeptidase D)
	BSUD.18957.1.p1	Secreted	SignalP	SP	0.999786	CS pos: 25-26. Pr: 0.9770	0
	BSUD.18967.1.p2	Secreted	SignalP	SP	0.998137	CS pos: 17-18. Pr: 0.9681	0
	BSUD.18993.1.p1	Secreted	SignalP	SP	0.999371	CS pos: 24-25. Pr: 0.9016	0	IPR000323(Copper type II, ascorbate-dependent monooxygenase, N-terminal); IPR000945(Dopamine beta-hydroxylase-like); IPR008977(PHM/PNGase F domain superfamily); IPR014784(Copper type II, ascorbate-dependent monooxygenase-like, C-terminal); IPR024548(Copper type II ascorbate-dependent monooxygenase, C-terminal); IPR036939(Copper type II, ascorbate-dependent monooxygenase, N-terminal domain superfa…
	BSUD.18998.1.p1	Secreted	SignalP	SP	0.999754	CS pos: 21-22. Pr: 0.9762	0
	BSUD.19001.1.p1	Secreted	SignalP	SP	0.999764	CS pos: 19-20. Pr: 0.9780	0	IPR001791(Laminin G domain); IPR013320(Concanavalin A-like lectin/glucanase domain superfamily)
	BSUD.19002.1.p1	Membrane	SignalP	SP	0.963911	CS pos: 21-22. Pr: 0.7524	11	IPR012429(Heparan-alpha-glucosaminide N-acetyltransferase, catalytic domain); IPR040208(Heparan-alpha-glucosaminide N-acetyltransferase)
	BSUD.19002.2.p1	Membrane	SignalP	SP	0.96391	CS pos: 21-22. Pr: 0.7524	11	IPR012429(Heparan-alpha-glucosaminide N-acetyltransferase, catalytic domain); IPR040208(Heparan-alpha-glucosaminide N-acetyltransferase)
	BSUD.19002.3.p1	Membrane	SignalP	SP	0.963911	CS pos: 21-22. Pr: 0.7524	11	IPR012429(Heparan-alpha-glucosaminide N-acetyltransferase, catalytic domain); IPR040208(Heparan-alpha-glucosaminide N-acetyltransferase)
	BSUD.19002.4.p1	Membrane	SignalP	SP	0.963911	CS pos: 21-22. Pr: 0.7524	11	IPR012429(Heparan-alpha-glucosaminide N-acetyltransferase, catalytic domain); IPR040208(Heparan-alpha-glucosaminide N-acetyltransferase)
	BSUD.19002.5.p1	Membrane	SignalP	SP	0.963911	CS pos: 21-22. Pr: 0.7524	11	IPR012429(Heparan-alpha-glucosaminide N-acetyltransferase, catalytic domain); IPR040208(Heparan-alpha-glucosaminide N-acetyltransferase)
	BSUD.19014.1.p1	Secreted	SignalP	SP	0.976101	CS pos: 37-38. Pr: 0.8945	0	IPR001509(NAD-dependent epimerase/dehydratase); IPR036291(NAD(P)-binding domain superfamily)
	BSUD.19014.2.p1	Secreted	SignalP	SP	0.976101	CS pos: 37-38. Pr: 0.8945	0	IPR001509(NAD-dependent epimerase/dehydratase); IPR036291(NAD(P)-binding domain superfamily)
	BSUD.19014.3.p1	Secreted	SignalP	SP	0.976108	CS pos: 37-38. Pr: 0.8945	0	IPR001509(NAD-dependent epimerase/dehydratase); IPR036291(NAD(P)-binding domain superfamily)
	BSUD.19033.1.p1	Membrane	SignalP	SP	0.999145	CS pos: 30-31. Pr: 0.9600	1	IPR002126(Cadherin-like); IPR015919(Cadherin-like superfamily)
	BSUD.19038.1.p1	Secreted	SignalP	SP	0.999747	CS pos: 24-25. Pr: 0.9822	0
	BSUD.19038.2.p1	Secreted	SignalP	SP	0.999747	CS pos: 24-25. Pr: 0.9822	0
	BSUD.19045.1.p1	Secreted	SignalP	SP	0.999786	CS pos: 18-19. Pr: 0.9770	0	IPR001304(C-type lectin-like); IPR016186(C-type lectin-like/link domain superfamily); IPR016187(C-type lectin fold)
	BSUD.19046.1.p1	Membrane	SignalP	SP	0.999769	CS pos: 21-22. Pr: 0.9801	1	IPR003886(NIDO domain)
	BSUD.19048.1.p1	Secreted	SignalP	SP	0.999184	CS pos: 25-26. Pr: 0.9694	0	IPR005135(Endonuclease/exonuclease/phosphatase); IPR016202(Deoxyribonuclease I); IPR036691(Endonuclease/exonuclease/phosphatase superfamily)
	BSUD.19070.1.p1	Secreted	SignalP	SP	0.999732	CS pos: 17-18. Pr: 0.9789	0	IPR002181(Fibrinogen, alpha/beta/gamma chain, C-terminal globular domain); IPR014716(Fibrinogen, alpha/beta/gamma chain, C-terminal globular, subdomain 1); IPR020837(Fibrinogen, conserved site); IPR036056(Fibrinogen-like, C-terminal)
	BSUD.19094.1.p1	Secreted	SignalP	SP	0.999023	CS pos: 26-27. Pr: 0.8961	0
	BSUD.19104.1.p1	Secreted	SignalP	SP	0.999465	CS pos: 22-23. Pr: 0.9479	0	IPR002048(EF-hand domain); IPR011992(EF-hand domain pair); IPR040250(Nucleobindin)
	BSUD.19104.2.p1	Secreted	SignalP	SP	0.999465	CS pos: 22-23. Pr: 0.9479	0	IPR002048(EF-hand domain); IPR011992(EF-hand domain pair); IPR040250(Nucleobindin)
	BSUD.19104.3.p1	Secreted	SignalP	SP	0.999465	CS pos: 22-23. Pr: 0.9479	0	IPR002048(EF-hand domain); IPR011992(EF-hand domain pair); IPR040250(Nucleobindin)
	BSUD.19110.1.p1	Secreted	SignalP	SP	0.989607	CS pos: 22-23. Pr: 0.8936	0
	BSUD.19114.1.p1	Membrane	SignalP	SP	0.999717	CS pos: 20-21. Pr: 0.9783	1
	BSUD.19114.3.p1	Membrane	SignalP	SP	0.999717	CS pos: 20-21. Pr: 0.9783	1
	BSUD.19120.1.p1	Secreted	SignalP	SP	0.999667	CS pos: 23-24. Pr: 0.9654	0	IPR002181(Fibrinogen, alpha/beta/gamma chain, C-terminal globular domain); IPR014716(Fibrinogen, alpha/beta/gamma chain, C-terminal globular, subdomain 1); IPR036056(Fibrinogen-like, C-terminal)
	BSUD.19126.1.p1	Secreted	SignalP	SP	0.999799	CS pos: 21-22. Pr: 0.9809	0	IPR001611(Leucine-rich repeat); IPR003591(Leucine-rich repeat, typical subtype); IPR026906(BspA type Leucine rich repeat region); IPR032675(Leucine-rich repeat domain superfamily)
	BSUD.19132.1.p1	Secreted	SignalP	SP	0.999774	CS pos: 19-20. Pr: 0.9817	0	IPR001179(FKBP-type peptidyl-prolyl cis-trans isomerase domain); IPR001223(Glycoside hydrolase family 18, catalytic domain); IPR001579(Glycosyl hydrolases family 18 (GH18) active site); IPR011583(Chitinase II); IPR017853(Glycoside hydrolase superfamily); IPR029070(Chitinase insertion domain superfamily); IPR046357(Peptidyl-prolyl cis-trans isomerase domain superfamily)
	BSUD.19132.2.p1	Secreted	SignalP	SP	0.999774	CS pos: 19-20. Pr: 0.9817	0	IPR001223(Glycoside hydrolase family 18, catalytic domain); IPR001579(Glycosyl hydrolases family 18 (GH18) active site); IPR002557(Chitin binding domain); IPR006970(PT repeat); IPR011583(Chitinase II); IPR017853(Glycoside hydrolase superfamily); IPR029070(Chitinase insertion domain superfamily); IPR036508(Chitin binding domain superfamily)
	BSUD.19132.3.p1	Secreted	SignalP	SP	0.999779	CS pos: 19-20. Pr: 0.9817	0	IPR001223(Glycoside hydrolase family 18, catalytic domain); IPR001579(Glycosyl hydrolases family 18 (GH18) active site); IPR002557(Chitin binding domain); IPR006970(PT repeat); IPR011583(Chitinase II); IPR017853(Glycoside hydrolase superfamily); IPR029070(Chitinase insertion domain superfamily); IPR036508(Chitin binding domain superfamily)
	BSUD.19133.1.p1	Secreted	SignalP	SP	0.999716	CS pos: 18-19. Pr: 0.9559	0	IPR002181(Fibrinogen, alpha/beta/gamma chain, C-terminal globular domain); IPR014716(Fibrinogen, alpha/beta/gamma chain, C-terminal globular, subdomain 1); IPR036056(Fibrinogen-like, C-terminal)
	BSUD.19163.1.p1	Secreted	SignalP	SP	0.999645	CS pos: 18-19. Pr: 0.9767	0
	BSUD.19164.1.p1	Secreted	SignalP	SP	0.999794	CS pos: 17-18. Pr: 0.9685	0	IPR001299(Ependymin)
	BSUD.19178.1.p1	Secreted	SignalP	SP	0.999485	CS pos: 18-19. Pr: 0.6661	0	IPR002130(Cyclophilin-type peptidyl-prolyl cis-trans isomerase domain); IPR024936(Cyclophilin-type peptidyl-prolyl cis-trans isomerase); IPR029000(Cyclophilin-like domain superfamily)
	BSUD.19178.2.p1	Secreted	SignalP	SP	0.999485	CS pos: 18-19. Pr: 0.6661	0	IPR002130(Cyclophilin-type peptidyl-prolyl cis-trans isomerase domain); IPR024936(Cyclophilin-type peptidyl-prolyl cis-trans isomerase); IPR029000(Cyclophilin-like domain superfamily)
	BSUD.19178.3.p1	Secreted	SignalP	SP	0.999485	CS pos: 18-19. Pr: 0.6661	0	IPR002130(Cyclophilin-type peptidyl-prolyl cis-trans isomerase domain); IPR024936(Cyclophilin-type peptidyl-prolyl cis-trans isomerase); IPR029000(Cyclophilin-like domain superfamily)
	BSUD.19180.1.p1	Secreted	SignalP	SP	0.999781	CS pos: 19-20. Pr: 0.9792	0	IPR002130(Cyclophilin-type peptidyl-prolyl cis-trans isomerase domain); IPR029000(Cyclophilin-like domain superfamily)
	BSUD.19186.1.p1	Secreted	SecretomeP	NA	0.964	NA	0	IPR002052(DNA methylase, N-6 adenine-specific, conserved site); IPR029063(S-adenosyl-L-methionine-dependent methyltransferase superfamily)
	BSUD.19186.2.p1	Secreted	SecretomeP	NA	0.964	NA	0	IPR002052(DNA methylase, N-6 adenine-specific, conserved site); IPR029063(S-adenosyl-L-methionine-dependent methyltransferase superfamily)
	BSUD.19215.1.p1	Secreted	SignalP	SP	1.00001	CS pos: 22-23. Pr: 0.9846	0
	BSUD.19215.2.p1	Secreted	SignalP	SP	1.00001	CS pos: 22-23. Pr: 0.9846	0
	BSUD.19215.3.p1	Secreted	SignalP	SP	1.00001	CS pos: 22-23. Pr: 0.9846	0
	BSUD.19215.4.p1	Secreted	SignalP	SP	1.00001	CS pos: 22-23. Pr: 0.9846	0
	BSUD.19227.1.p1	Secreted	SignalP	SP	0.99977	CS pos: 17-18. Pr: 0.9807	0	IPR005199(Glycoside hydrolase, family 79); IPR017853(Glycoside hydrolase superfamily)
	BSUD.19227.2.p1	Secreted	SignalP	SP	0.99977	CS pos: 17-18. Pr: 0.9807	0	IPR005199(Glycoside hydrolase, family 79); IPR017853(Glycoside hydrolase superfamily)
	BSUD.19244.1.p1	Mitochondrial Membrane	TargetP	mTP	0.972332	CS pos: 22-23. VKQ-SQ. Pr: 0.4019	2	IPR004202(Cytochrome c oxidase subunit VIIc); IPR036636(Cytochrome c oxidase subunit VIIc superfamily)
	BSUD.19244.2.p1	Mitochondrial Membrane	TargetP	mTP	0.972332	CS pos: 22-23. VKQ-SQ. Pr: 0.4019	2	IPR004202(Cytochrome c oxidase subunit VIIc); IPR036636(Cytochrome c oxidase subunit VIIc superfamily)
	BSUD.19249.1.p1	Secreted	SignalP	SP	0.999702	CS pos: 22-23. Pr: 0.9766	0	IPR004302(Cellulose/chitin-binding protein, N-terminal)
	BSUD.19250.1.p1	Secreted	SignalP	SP	0.999716	CS pos: 21-22. Pr: 0.9797	0	IPR004302(Cellulose/chitin-binding protein, N-terminal)
	BSUD.19251.1.p1	Secreted	SignalP	SP	0.999725	CS pos: 23-24. Pr: 0.9761	0	IPR004302(Cellulose/chitin-binding protein, N-terminal)
	BSUD.19253.1.p1	Membrane	SignalP	SP	0.999757	CS pos: 27-28. Pr: 0.7812	1
	BSUD.1926.2.p2	Secreted	SignalP	SP	0.990653	CS pos: 32-33. Pr: 0.9552	0
	BSUD.19263.1.p1	Membrane	SignalP	SP	0.999748	CS pos: 24-25. Pr: 0.9798	1
	BSUD.19264.1.p1	Secreted	SignalP	SP	0.999329	CS pos: 16-17. Pr: 0.9556	0
	BSUD.19270.1.p1	Secreted	SignalP	SP	0.999786	CS pos: 17-18. Pr: 0.9803	0
	BSUD.19270.2.p1	Secreted	SignalP	SP	0.999786	CS pos: 17-18. Pr: 0.9803	0
	BSUD.19270.3.p1	Secreted	SignalP	SP	0.999786	CS pos: 17-18. Pr: 0.9803	0
	BSUD.19292.1.p1	Secreted	SignalP	SP	0.999129	CS pos: 27-28. Pr: 0.9690	0	IPR000001(Kringle); IPR001190(SRCR domain); IPR001254(Serine proteases, trypsin domain); IPR001304(C-type lectin-like); IPR002172(Low-density lipoprotein (LDL) receptor class A repeat); IPR003609(PAN/Apple domain); IPR009003(Peptidase S1, PA clan); IPR013806(Kringle-like fold); IPR016186(C-type lectin-like/link domain superfamily); IPR016187(C-type lectin fold); IPR017448(SRCR-like domain); IPR01…
	BSUD.19297.6.p1	Secreted	SecretomeP	NA	0.952	NA	0
	BSUD.19298.1.p1	Membrane	SignalP	SP	0.999791	CS pos: 20-21. Pr: 0.9823	1	IPR003010(Carbon-nitrogen hydrolase); IPR012101(Biotinidase-like, eukaryotic); IPR036526(Carbon-nitrogen hydrolase superfamily); IPR040154(Biotinidase/VNN family); IPR043957(Vanin, C-terminal)
	BSUD.19305.1.p1	Mitochondrial Cytoplasmatic	TargetP	mTP	0.982758	CS pos: 37-38. VRY-AS. Pr: 0.7958	0	IPR001684(Ribosomal protein L27)
	BSUD.19307.1.p1	Membrane	SignalP	SP	0.999481	CS pos: 26-27. Pr: 0.9780	1	IPR015943(WD40/YVTN repeat-like-containing domain superfamily); IPR028994(Integrin alpha, N-terminal); IPR045232(Protein FAM234)
	BSUD.19318.1.p1	Secreted	SignalP	SP	0.99981	CS pos: 22-23. Pr: 0.9773	0
	BSUD.19318.2.p1	Secreted	SignalP	SP	0.999808	CS pos: 22-23. Pr: 0.9773	0
	BSUD.19318.3.p1	Secreted	SignalP	SP	0.999808	CS pos: 22-23. Pr: 0.9773	0
	BSUD.193.1.p1	Secreted	SignalP	SP	0.999796	CS pos: 23-24. Pr: 0.9813	0	IPR001304(C-type lectin-like); IPR016186(C-type lectin-like/link domain superfamily); IPR016187(C-type lectin fold)
	BSUD.19331.1.p1	Secreted	SignalP	SP	0.999742	CS pos: 19-20. Pr: 0.9578	0	IPR002181(Fibrinogen, alpha/beta/gamma chain, C-terminal globular domain); IPR014716(Fibrinogen, alpha/beta/gamma chain, C-terminal globular, subdomain 1); IPR020837(Fibrinogen, conserved site); IPR036056(Fibrinogen-like, C-terminal)
	BSUD.1933.1.p1	Secreted	SignalP	SP	0.99861	CS pos: 26-27. Pr: 0.9284	0	IPR001304(C-type lectin-like); IPR016186(C-type lectin-like/link domain superfamily); IPR016187(C-type lectin fold)
	BSUD.19336.1.p1	Mitochondrial Cytoplasmatic	TargetP	mTP	0.964187	CS pos: 28-29. KMY-SS. Pr: 0.3745	0	IPR002314(Aminoacyl-tRNA synthetase, class II (G/ P/ S/T)); IPR002317(Serine-tRNA ligase, type1); IPR006195(Aminoacyl-tRNA synthetase, class II); IPR045864(Class II Aminoacyl-tRNA synthetase/Biotinyl protein ligase (BPL) and lipoyl protein ligase (LPL))
	BSUD.19336.2.p1	Mitochondrial Cytoplasmatic	TargetP	mTP	0.964187	CS pos: 28-29. KMY-SS. Pr: 0.3745	0	IPR002314(Aminoacyl-tRNA synthetase, class II (G/ P/ S/T)); IPR002317(Serine-tRNA ligase, type1); IPR006195(Aminoacyl-tRNA synthetase, class II); IPR045864(Class II Aminoacyl-tRNA synthetase/Biotinyl protein ligase (BPL) and lipoyl protein ligase (LPL))
	BSUD.1935.1.p1	Secreted	SignalP	SP	0.999744	CS pos: 17-18. Pr: 0.9752	0	IPR001304(C-type lectin-like); IPR016186(C-type lectin-like/link domain superfamily); IPR016187(C-type lectin fold)
	BSUD.19359.1.p1	Secreted	SignalP	SP	0.997318	CS pos: 26-27. Pr: 0.9679	0	IPR008979(Galactose-binding-like domain superfamily)
	BSUD.19359.2.p1	Secreted	SignalP	SP	0.997318	CS pos: 26-27. Pr: 0.9679	0	IPR008979(Galactose-binding-like domain superfamily)
	BSUD.19359.3.p1	Secreted	SignalP	SP	0.997318	CS pos: 26-27. Pr: 0.9679	0	IPR008979(Galactose-binding-like domain superfamily)
	BSUD.19369.1.p1	Membrane	SignalP	SP	0.999731	CS pos: 19-20. Pr: 0.9702	1	IPR000157(Toll/interleukin-1 receptor homology (TIR) domain); IPR001611(Leucine-rich repeat); IPR003591(Leucine-rich repeat, typical subtype); IPR017241(Toll-like receptor); IPR032675(Leucine-rich repeat domain superfamily); IPR035897(Toll/interleukin-1 receptor homology (TIR) domain superfamily)
	BSUD.19376.4.p1	Secreted	SignalP	SP	0.980616	CS pos: 17-18. Pr: 0.9451	0	IPR009066(Alpha-2-macroglobulin receptor-associated protein, domain 1); IPR010483(Alpha-2-macroglobulin RAP, C-terminal); IPR036744(RAP domain superfamily); IPR037999(Alpha-2-macroglobulin RAP, domain 3); IPR038003(Alpha-2-macroglobulin receptor-associated protein)
	BSUD.19410.1.p1	Membrane	SignalP	SP	0.99964	CS pos: 18-19. Pr: 0.7884	1	IPR037645(Keratinocyte-associated transmembrane protein 2)
	BSUD.19410.2.p1	Membrane	SignalP	SP	0.99964	CS pos: 18-19. Pr: 0.7884	1	IPR037645(Keratinocyte-associated transmembrane protein 2)
	BSUD.19412.1.p1	Membrane	SignalP	SP	0.999807	CS pos: 20-21. Pr: 0.9780	11	IPR032176(Domain of unknown function DUF5009); IPR040208(Heparan-alpha-glucosaminide N-acetyltransferase)
	BSUD.19412.2.p1	Membrane	SignalP	SP	0.999806	CS pos: 20-21. Pr: 0.9780	11	IPR012429(Heparan-alpha-glucosaminide N-acetyltransferase, catalytic domain); IPR040208(Heparan-alpha-glucosaminide N-acetyltransferase)
	BSUD.19421.1.p1	Secreted	SignalP	SP	0.999585	CS pos: 17-18. Pr: 0.9651	0	IPR005788(Disulphide isomerase); IPR005792(Protein disulphide isomerase); IPR013766(Thioredoxin domain); IPR017937(Thioredoxin, conserved site); IPR036249(Thioredoxin-like superfamily)
	BSUD.19427.1.p1	Membrane	SignalP	SP	0.999631	CS pos: 22-23. Pr: 0.7990	1	IPR000436(Sushi/SCR/CCP domain); IPR000742(EGF-like domain); IPR000884(Thrombospondin type-1 (TSP1) repeat); IPR003410(HYR domain); IPR009030(Growth factor receptor cysteine-rich domain superfamily); IPR011641(Tyrosine-protein kinase ephrin type A/B receptor-like); IPR013320(Concanavalin A-like lectin/glucanase domain superfamily); IPR035976(Sushi/SCR/CCP superfamily); IPR036383(Thrombospondin ty…
	BSUD.19437.1.p1	Secreted	SignalP	SP	0.999726	CS pos: 25-26. Pr: 0.9745	0	IPR001134(Netrin domain); IPR008993(Tissue inhibitor of metalloproteinases-like, OB-fold); IPR018933(Netrin module, non-TIMP type)
	BSUD.19465.1.p1	Secreted	SignalP	SP	0.958975	CS pos: 36-37. Pr: 0.8898	0	IPR026645(Dermatopontin family)
	BSUD.19465.2.p1	Secreted	SignalP	SP	0.999749	CS pos: 19-20. Pr: 0.9749	0	IPR026645(Dermatopontin family)
	BSUD.19472.1.p1	Secreted	SignalP	SP	0.99969	CS pos: 29-30. Pr: 0.9738	0
	BSUD.19474.1.p1	Secreted	SignalP	SP	0.999751	CS pos: 29-30. Pr: 0.9766	0
	BSUD.19475.1.p1	Secreted	SignalP	SP	0.998075	CS pos: 22-23. Pr: 0.8848	0	IPR001254(Serine proteases, trypsin domain); IPR009003(Peptidase S1, PA clan); IPR043504(Peptidase S1, PA clan, chymotrypsin-like fold)
	BSUD.19476.1.p1	Secreted	SignalP	SP	0.999782	CS pos: 28-29. Pr: 0.9547	0	IPR001254(Serine proteases, trypsin domain); IPR009003(Peptidase S1, PA clan); IPR043504(Peptidase S1, PA clan, chymotrypsin-like fold)
	BSUD.19476.2.p1	Secreted	SignalP	SP	0.999782	CS pos: 28-29. Pr: 0.9547	0	IPR001254(Serine proteases, trypsin domain); IPR009003(Peptidase S1, PA clan); IPR043504(Peptidase S1, PA clan, chymotrypsin-like fold)
	BSUD.19477.1.p1	Secreted	SignalP	SP	0.999751	CS pos: 18-19. Pr: 0.9727	0	IPR001254(Serine proteases, trypsin domain); IPR009003(Peptidase S1, PA clan); IPR043504(Peptidase S1, PA clan, chymotrypsin-like fold)
	BSUD.19478.1.p1	Secreted	SignalP	SP	0.999725	CS pos: 20-21. Pr: 0.9772	0	IPR001254(Serine proteases, trypsin domain); IPR009003(Peptidase S1, PA clan); IPR043504(Peptidase S1, PA clan, chymotrypsin-like fold)
	BSUD.19481.1.p1	Membrane	SignalP	SP	0.999731	CS pos: 20-21. Pr: 0.9788	1	IPR000333(Ser/Thr protein kinase, TGFB receptor); IPR000719(Protein kinase domain); IPR003605(GS domain); IPR008271(Serine/threonine-protein kinase, active site); IPR011009(Protein kinase-like domain superfamily); IPR017441(Protein kinase, ATP binding site); IPR045860(Snake toxin-like superfamily)
	BSUD.19483.1.p1	Secreted	SignalP	SP	0.998435	CS pos: 16-17. Pr: 0.8940	0	IPR002035(von Willebrand factor, type A); IPR002557(Chitin binding domain); IPR036465(von Willebrand factor A-like domain superfamily); IPR036508(Chitin binding domain superfamily)
	BSUD.19509.2.p1	Secreted	SignalP	SP	0.999781	CS pos: 22-23. Pr: 0.9738	0	IPR003609(PAN/Apple domain); IPR013320(Concanavalin A-like lectin/glucanase domain superfamily)
	BSUD.19510.1.p1	Secreted	SignalP	SP	0.999562	CS pos: 16-17. Pr: 0.9714	0
	BSUD.19513.1.p1	Membrane	SignalP	SP	0.999745	CS pos: 17-18. Pr: 0.9793	1	IPR007110(Immunoglobulin-like domain); IPR013783(Immunoglobulin-like fold); IPR036179(Immunoglobulin-like domain superfamily)
	BSUD.1953.1.p1	Membrane	SignalP	SP	0.999569	CS pos: 25-26. Pr: 0.4832	4	IPR002394(Nicotinic acetylcholine receptor); IPR006029(Neurotransmitter-gated ion-channel transmembrane domain); IPR006201(Neurotransmitter-gated ion-channel); IPR006202(Neurotransmitter-gated ion-channel ligand-binding domain); IPR018000(Neurotransmitter-gated ion-channel, conserved site); IPR036719(Neurotransmitter-gated ion-channel transmembrane domain superfamily); IPR036734(Neurotransmitter-…
	BSUD.19535.1.p1	Secreted	SignalP	SP	0.999539	CS pos: 20-21. Pr: 0.9720	0	IPR001298(Filamin/ABP280 repeat); IPR006598(Glycosyl transferase CAP10 domain); IPR013783(Immunoglobulin-like fold); IPR014756(Immunoglobulin E-set); IPR017868(Filamin/ABP280 repeat-like)
	BSUD.19541.1.p1	Secreted	SignalP	SP	0.999727	CS pos: 29-30. Pr: 0.9701	0	IPR000997(Cholinesterase); IPR002018(Carboxylesterase, type B); IPR019819(Carboxylesterase type B, conserved site); IPR029058(Alpha/Beta hydrolase fold)
	BSUD.19544.1.p1	Secreted	SecretomeP	NA	0.961	NA	0
	BSUD.19546.1.p1	Secreted	SignalP	SP	0.992315	CS pos: 36-37. Pr: 0.9459	0	IPR011330(Glycoside hydrolase/deacetylase, beta/alpha-barrel)
	BSUD.19547.1.p1	Secreted	SignalP	SP	0.999765	CS pos: 22-23. Pr: 0.9794	0	IPR002509(NodB homology domain); IPR011330(Glycoside hydrolase/deacetylase, beta/alpha-barrel)
	BSUD.19561.1.p1	Mitochondrial Cytoplasmatic	TargetP	mTP	0.988068	CS pos: 25-26. LAC-SD. Pr: 0.4152	0	IPR002023(NADH-quinone oxidoreductase subunit E-like); IPR036249(Thioredoxin-like superfamily); IPR041921(NADH-quinone oxidoreductase subunit E, N-terminal); IPR042128(NuoE domain)
	BSUD.19587.1.p1	Secreted	SignalP	SP	0.99977	CS pos: 20-21. Pr: 0.9567	0	IPR001304(C-type lectin-like); IPR003609(PAN/Apple domain); IPR016186(C-type lectin-like/link domain superfamily); IPR016187(C-type lectin fold)
	BSUD.19590.1.p2	Secreted	SignalP	SP	0.999722	CS pos: 21-22. Pr: 0.9702	0	IPR006761(Twisted gastrulation (Tsg) protein)
	BSUD.19593.1.p1	Secreted	SignalP	SP	0.976756	CS pos: 20-21. Pr: 0.8943	0	IPR003172(MD-2-related lipid-recognition domain); IPR014756(Immunoglobulin E-set)
	BSUD.19593.2.p1	Secreted	SignalP	SP	0.976756	CS pos: 20-21. Pr: 0.8943	0	IPR003172(MD-2-related lipid-recognition domain); IPR014756(Immunoglobulin E-set)
	BSUD.19594.1.p1	Secreted	SignalP	SP	0.999756	CS pos: 21-22. Pr: 0.7396	0	IPR003172(MD-2-related lipid-recognition domain); IPR014756(Immunoglobulin E-set)
	BSUD.1961.1.p1	Secreted	SignalP	SP	0.999662	CS pos: 16-17. Pr: 0.9827	0	IPR000436(Sushi/SCR/CCP domain); IPR001304(C-type lectin-like); IPR002172(Low-density lipoprotein (LDL) receptor class A repeat); IPR016186(C-type lectin-like/link domain superfamily); IPR016187(C-type lectin fold); IPR035914(Spermadhesin, CUB domain superfamily); IPR035976(Sushi/SCR/CCP superfamily); IPR036055(LDL receptor-like superfamily)
	BSUD.19620.1.p1	Membrane	SignalP	SP	0.961228	CS pos: 43-44. Pr: 0.8997	1	IPR000719(Protein kinase domain); IPR001245(Serine-threonine/tyrosine-protein kinase, catalytic domain); IPR001828(Receptor, ligand binding region); IPR008266(Tyrosine-protein kinase, active site); IPR011009(Protein kinase-like domain superfamily); IPR017441(Protein kinase, ATP binding site); IPR020635(Tyrosine-protein kinase, catalytic domain); IPR028082(Periplasmic binding protein-like I)
	BSUD.19620.2.p1	Secreted	SignalP	SP	0.961228	CS pos: 43-44. Pr: 0.8997	0
	BSUD.19627.1.p1	Secreted	SignalP	SP	0.999624	CS pos: 22-23. Pr: 0.9591	0	IPR002181(Fibrinogen, alpha/beta/gamma chain, C-terminal globular domain); IPR013783(Immunoglobulin-like fold); IPR014716(Fibrinogen, alpha/beta/gamma chain, C-terminal globular, subdomain 1); IPR020837(Fibrinogen, conserved site); IPR036056(Fibrinogen-like, C-terminal)
	BSUD.19628.1.p1	Secreted	SignalP	SP	0.999741	CS pos: 21-22. Pr: 0.9772	0	IPR002181(Fibrinogen, alpha/beta/gamma chain, C-terminal globular domain); IPR013783(Immunoglobulin-like fold); IPR014716(Fibrinogen, alpha/beta/gamma chain, C-terminal globular, subdomain 1); IPR020837(Fibrinogen, conserved site); IPR036056(Fibrinogen-like, C-terminal)
	BSUD.19631.1.p1	Secreted	SignalP	SP	0.999797	CS pos: 21-22. Pr: 0.9753	0
	BSUD.19636.1.p1	Secreted	SignalP	SP	0.999535	CS pos: 21-22. Pr: 0.4917	0	IPR001304(C-type lectin-like); IPR016186(C-type lectin-like/link domain superfamily); IPR016187(C-type lectin fold)
	BSUD.19637.1.p1	Secreted	SignalP	SP	0.999736	CS pos: 18-19. Pr: 0.9812	0	IPR001304(C-type lectin-like); IPR016186(C-type lectin-like/link domain superfamily); IPR016187(C-type lectin fold)
	BSUD.1964.1.p1	Membrane	SignalP	SP	0.999779	CS pos: 21-22. Pr: 0.9752	1	IPR000742(EGF-like domain); IPR009030(Growth factor receptor cysteine-rich domain superfamily); IPR011641(Tyrosine-protein kinase ephrin type A/B receptor-like)
	BSUD.19645.1.p1	Membrane	SignalP	SP	0.999653	CS pos: 25-26. Pr: 0.9632	1	IPR013784(Carbohydrate-binding-like fold); IPR019008(ER membrane protein complex subunit 7, beta-sandwich domain); IPR039163(ER membrane protein complex subunit 7)
	BSUD.19664.2.p1	Secreted	SignalP	SP	0.999767	CS pos: 15-16. Pr: 0.9759	0
	BSUD.19666.1.p1	Secreted	SignalP	SP	0.999768	CS pos: 15-16. Pr: 0.9776	0
	BSUD.19668.2.p1	Secreted	SignalP	SP	0.999712	CS pos: 22-23. Pr: 0.9777	0
	BSUD.19673.1.p2	Secreted	SecretomeP	NA	0.986	NA	0
	BSUD.19675.1.p1	Secreted	SignalP	SP	0.995925	CS pos: 33-34. Pr: 0.9520	0
	BSUD.19688.1.p1	Membrane	SignalP	SP	0.99966	CS pos: 25-26. Pr: 0.9485	1
	BSUD.19689.1.p1	Membrane	SignalP	SP	0.999703	CS pos: 23-24. Pr: 0.9837	1	IPR000742(EGF-like domain)
	BSUD.19693.1.p1	Secreted	SignalP	SP	0.999416	CS pos: 20-21. Pr: 0.9748	0	IPR038672(Chromophore lyase CpcT/CpeT superfamily)
	BSUD.19693.2.p1	Secreted	SignalP	SP	0.999416	CS pos: 20-21. Pr: 0.9748	0	IPR038672(Chromophore lyase CpcT/CpeT superfamily)
	BSUD.19694.1.p1	Secreted	SignalP	SP	0.992932	CS pos: 20-21. Pr: 0.9210	0	IPR010404(Chromophore lyase CpcT/CpeT); IPR038672(Chromophore lyase CpcT/CpeT superfamily)
	BSUD.19697.1.p1	Secreted	SignalP	SP	0.999814	CS pos: 25-26. Pr: 0.9729	0
	BSUD.19709.1.p1	Secreted	SignalP	SP	0.999743	CS pos: 16-17. Pr: 0.9773	0	IPR002557(Chitin binding domain); IPR036508(Chitin binding domain superfamily)
	BSUD.19710.1.p1	Secreted	SignalP	SP	0.999586	CS pos: 19-20. Pr: 0.9716	0	IPR002557(Chitin binding domain); IPR036508(Chitin binding domain superfamily)
	BSUD.19710.2.p1	Secreted	SignalP	SP	0.999588	CS pos: 19-20. Pr: 0.9716	0	IPR002557(Chitin binding domain); IPR036508(Chitin binding domain superfamily)
	BSUD.19710.3.p1	Secreted	SignalP	SP	0.999588	CS pos: 19-20. Pr: 0.9716	0	IPR002557(Chitin binding domain); IPR036508(Chitin binding domain superfamily)
	BSUD.19713.1.p1	Membrane	SignalP	SP	0.999735	CS pos: 22-23. Pr: 0.9768	1	IPR003961(Fibronectin type III); IPR013783(Immunoglobulin-like fold); IPR036116(Fibronectin type III superfamily)
[truncated: 3,275 more rows]
