# Supplementary material for: The genome and transcriptome of the snail Biomphalaria sudanica s.l.: immune gene diversification and highly polymorphic genomic regions in an important African vector of Schistosoma mansoni
Source: BMC Genomics. 2024 Feb 19;25:192. doi: 10.1186/s12864-024-10103-w (PMC10875847; doi:10.1186/s12864-024-10103-w)
Supplement: Supplementary file 10 — Additional file 10: Supplementary Table 9. Phylogenetic Hierarchical Orthogroups (HOG) estimated by Orthofinder [68]. For each HOG, detail is provided on their ID, the original Orthogroup ID and the node in the gene tree from which the HOG was determined together with the protein ID for the eight genomes analyzed: B. glabrata strain BB02 (GCF_000457365.2 [5]), B. glabrata strain iBS90 (GCA_025434165.1 [6]), B. glabrata strain iM (GCA_025434175.1 [6]), and the species B. pfeifferi (GCA_030265305.1 [8]), B. straminea (GCA_021533235.1 [7]), with the planorbid snail Bulinus truncatus (GCA_021962125.1 [127]) and the Plakobranchidae Elysia marginata (GCA_019649035.1 [128]). [file 12864_2024_10103_MOESM10_ESM.xlsx]

## Sheet: Supp_Table-Orthogroups-N0
	Supplementary Table 9. Phylogenetic Hierarchical Orthogroups (HOG) estimated by Orthofinder (Emms and Kelly 2019). For each HOG, detail is provided on their ID, the original Orthogroup ID and the node in the gene tree from which the HOG was determined together with the protein ID for the eight genome analyzed: B. glabrata strain BB02 (GCF_000457365.2 (Adema et al. 2017)), B. glabrata strain iBS90…
	HOG	OG	Gene Tree Parent Clade	Biomphalaria glabrata strain IM (GCA_025434175.1)	Biomphalaria glabrata strain BB02 (GCF_000457365.2)	Biomphalaria glabrata strain iBS90 (GCA_025434165.1)	Biomphalaria pfeifferi (GCA_030265305.1)	Biomphalaria straminea (GCA_021533235.1)	Biomphalaria sudanica (this study)	Bulinus truncatus (GCA_021962125.1)	Elysia marginata (GCA_019649035.1)
	N0.HOG0000000	OG0000000	n0	NA	NA	NA	NA	NA	NA	NA	GFS21349.1, GFS27214.1, GFS15908.1, GFR76379.1, GFR64292.1, GFR85867.1, GFS20074.1, GFR85196.1, GFR94675.1, GFR60160.1, GFR96344.1, GFS15789.1, GFR72525.1, GFS04525.1, GFR69486.1, GFS17924.1, GFR64893.1, GFS21057.1, GFS23648.1, GFR64015.1, GFS01417.1, GFS03989.1, GFR85438.1, GFR87986.1, GFR68966.1, GFS12205.1, GFR76102.1, GFS27983.1, GFR99505.1, GFS17372.1, GFS08468.1, GFR73103.1, GFS00580.1, GFS…
	N0.HOG0000001	OG0000001	n0	NA	NA	NA	NA	NA	NA	NA	GFR92556.1, GFR78399.1, GFR90328.1, GFS02579.1, GFS12471.1, GFR92240.1, GFS22594.1, GFR94805.1, GFS14751.1, GFS00699.1, GFS05704.1, GFR89504.1, GFS23973.1, GFR69235.1, GFR67887.1, GFS16455.1, GFR61614.1, GFS24986.1, GFR83856.1, GFR70124.1, GFR77980.1, GFS14325.1, GFS08709.1, GFR62008.1, GFS01747.1, GFR97124.1, GFR79100.1, GFR66720.1, GFR97287.1, GFS02431.1, GFR92757.1, GFR79905.1, GFR88274.1, GFS…
	N0.HOG0000002	OG0000002	n0	NA	NA	NA	NA	NA	NA	NA	GFS03554.1, GFR79574.1, GFR75502.1, GFR99132.1, GFS11191.1, GFR98781.1, GFS01718.1, GFR66047.1, GFS06162.1, GFR57851.1, GFS18218.1, GFS18552.1, GFR68192.1, GFR74864.1, GFR78593.1, GFR93784.1, GFS26538.1, GFS23286.1, GFR77532.1, GFR79612.1, GFR89703.1, GFR70103.1, GFR61518.1, GFR74858.1, GFR73502.1, GFR85979.1, GFS23270.1, GFR88632.1, GFR80495.1, GFR77424.1, GFR86747.1, GFS18548.1, GFS23162.1, GFS…
	N0.HOG0000003	OG0000003	n0	NA	NA	NA	NA	Bstr_000894-T1	NA	NA	GFR72155.1, GFR76300.1, GFR62281.1, GFR69600.1, GFS10087.1, GFR86207.1, GFR65637.1, GFS06322.1, GFS18119.1, GFR86427.1, GFS27517.1, GFR87059.1, GFR89627.1, GFR69356.1, GFR91989.1, GFR93831.1, GFS19465.1, GFR73691.1, GFS23783.1, GFS14725.1, GFR72161.1, GFS20632.1, GFR88468.1, GFR74246.1, GFR80958.1, GFR60516.1, GFR62150.1, GFS07725.1, GFR66904.1, GFS27711.1, GFR64087.1, GFS22987.1, GFS21520.1, GFS…
	N0.HOG0000004	OG0000004	n0	NA	NA	NA	NA	NA	NA	NA	GFS13155.1, GFR72053.1, GFS12085.1, GFS05102.1, GFR57530.1, GFR95823.1, GFS00454.1, GFS10686.1, GFR73581.1, GFS19402.1, GFR92969.1, GFR92055.1, GFR96775.1, GFR92976.1, GFS04367.1, GFR58408.1, GFR58493.1, GFR61842.1, GFR94052.1, GFS11559.1, GFR82743.1, GFS14434.1, GFS03709.1, GFR90838.1, GFR72900.1, GFR73365.1, GFR91118.1, GFR94364.1, GFS23376.1, GFS19457.1, GFS17889.1, GFR95667.1, GFR90834.1, GFS…
	N0.HOG0000005	OG0000005	n0	NA	NA	NA	NA	NA	NA	NA	GFS17125.1, GFR77559.1, GFS11681.1, GFS03624.1, GFS13585.1, GFS02229.1, GFS25833.1, GFS23396.1, GFS06033.1, GFR64234.1, GFR71436.1, GFR71434.1, GFS02544.1, GFR76996.1, GFR70857.1, GFS00703.1, GFR90817.1, GFS22873.1, GFS04839.1, GFS13184.1, GFR94940.1, GFR60670.1, GFS04178.1, GFS24163.1, GFR99910.1, GFR69258.1, GFS26120.1, GFR99831.1, GFS00307.1, GFS18623.1, GFR76289.1, GFR71025.1, GFR82201.1, GFR…
	N0.HOG0000006	OG0000006	n0	NA	NA	NA	NA	NA	NA	NA	GFS16164.1, GFR75776.1, GFR88795.1, GFR74730.1, GFR72237.1, GFS14373.1, GFS03903.1, GFR69145.1, GFR86410.1, GFS11501.1, GFS02386.1, GFR64021.1, GFS13565.1, GFS18523.1, GFS18692.1, GFS20340.1, GFR71739.1, GFR78512.1, GFR97868.1, GFR98652.1, GFS23979.1, GFS06668.1, GFR84661.1, GFS15745.1, GFS21675.1, GFR90467.1, GFS06671.1, GFR82663.1, GFS23981.1, GFS13724.1, GFR85815.1, GFS07338.1, GFR67071.1, GFR…
	N0.HOG0000007	OG0000007	n0	NA	NA	NA	NA	NA	NA	NA	GFR96191.1, GFR92516.1, GFS20922.1, GFR79352.1, GFR93498.1, GFS00631.1, GFS24234.1, GFR83838.1, GFR94626.1, GFR74739.1, GFR66231.1, GFR87937.1, GFR65927.1, GFR60734.1, GFS26800.1, GFR63543.1, GFR61381.1, GFR93694.1, GFS27420.1, GFS23410.1, GFS04659.1, GFR83277.1, GFS21074.1, GFR61608.1, GFS11423.1, GFS11965.1, GFS06846.1, GFR67479.1, GFR64771.1, GFR83797.1, GFS07789.1, GFR82627.1, GFR91360.1, GFS…
	N0.HOG0000008	OG0000008	n0	NA	NA	NA	NA	NA	NA	NA	GFR64923.1, GFS00840.1, GFS17333.1, GFS17839.1, GFR83350.1, GFR92565.1, GFR83756.1, GFS27522.1, GFR62908.1, GFR92370.1, GFR70638.1, GFS06899.1, GFS20470.1, GFR91159.1, GFR96345.1, GFR63204.1, GFS18312.1, GFS22421.1, GFS09780.1, GFS10015.1, GFS17489.1, GFR58988.1, GFR85234.1, GFR63541.1, GFR97492.1, GFS22297.1, GFS17033.1, GFS05726.1, GFR64602.1, GFR64578.1, GFS18483.1, GFR70240.1, GFS04527.1, GFS…
	N0.HOG0000009	OG0000009	n0	NA	NA	NA	NA	NA	NA	NA	GFR65574.1, GFR96232.1, GFR61564.1, GFR94759.1, GFR63153.1, GFR57736.1, GFR87940.1, GFR89646.1, GFS08789.1, GFR61051.1, GFS17291.1, GFS16107.1, GFR68470.1, GFS04778.1, GFR81294.1, GFS17276.1, GFR67597.1, GFS05318.1, GFS07036.1, GFS05104.1, GFR77954.1, GFR73461.1, GFS06371.1, GFR97025.1, GFR82829.1, GFR59813.1, GFS24618.1, GFR67894.1, GFS18672.1, GFR83563.1, GFR74377.1, GFR67387.1, GFS18570.1, GFS…
	N0.HOG0000010	OG0000010	n0	NA	NA	NA	NA	NA	NA	NA	GFS05189.1, GFS06202.1, GFS09884.1, GFR60977.1, GFS08673.1, GFR88009.1, GFR95301.1, GFR61115.1, GFS19991.1, GFS19862.1, GFS08571.1, GFS06393.1, GFS15033.1, GFR91460.1, GFS19670.1, GFR98783.1, GFS06649.1, GFR92032.1, GFS08832.1, GFR99532.1, GFR61996.1, GFR71978.1, GFS25454.1, GFS08979.1, GFR92321.1, GFR77653.1, GFS15814.1, GFS07377.1, GFR88215.1, GFR98248.1, GFS03109.1, GFR62907.1, GFR74930.1, GFS…
	N0.HOG0000011	OG0000011	n0	NA	NA	NA	NA	NA	NA	NA	GFR68937.1, GFR58327.1, GFS17066.1, GFS27099.1, GFS04837.1, GFR79425.1, GFS17827.1, GFS15684.1, GFS16054.1, GFR64192.1, GFS10467.1, GFR97087.1, GFR95871.1, GFR59567.1, GFR64182.1, GFR68641.1, GFR74413.1, GFS25835.1, GFR88104.1, GFR90976.1, GFS18285.1, GFR58602.1, GFS24344.1, GFR98329.1, GFS09369.1, GFR72134.1, GFS14648.1, GFS13515.1, GFR91278.1, GFS25693.1, GFR76303.1, GFS04804.1, GFS19081.1, GFR…
	N0.HOG0000012	OG0000012	n3	BG_IM_KAI8748036.1	NA	NA	NA	NA	BSUD.23520.1.p1	NA
	N0.HOG0000013	OG0000012	n8	NA	NA	BG_iBS90_KAI8776377.1	NA	Bstr_024852-T1	NA	KAH9524400.1	GFR84970.1, GFR87480.1, GFR96282.1, GFS27920.1, GFR82441.1, GFR62087.1, GFS22806.1, GFR96751.1, GFR79853.1, GFS05989.1, GFR77695.1, GFR65441.1, GFS07480.1, GFS09041.1, GFS14046.1, GFR76419.1, GFR75619.1, GFR58763.1, GFS21616.1, GFR81796.1, GFS21899.1, GFS09891.1, GFR81401.1, GFS12601.1, GFR84913.1, GFS07901.1, GFR70324.1
	N0.HOG0000014	OG0000012	n37	NA	NA	NA	NA	Bstr_044906-T1	NA	NA	GFS11852.1, GFR61686.1
	N0.HOG0000015	OG0000012	n39	NA	NA	NA	NA	Bstr_042056-T1	NA	NA	GFR62248.1, GFR79932.1, GFS25296.1, GFR95622.1, GFR69862.1, GFR77510.1, GFR64366.1, GFS06355.1, GFR97018.1, GFR59754.1, GFR86095.1, GFS11511.1, GFR96192.1, GFR83524.1, GFR98637.1, GFR82309.1, GFS27250.1, GFR67372.1, GFS00361.1, GFR70362.1, GFR65972.1, GFR74670.1, GFS18217.1, GFS17965.1, GFR77964.1, GFS17542.1, GFR68196.1, GFS01429.1, GFR67566.1, GFS13035.1, GFR72123.1, GFR64328.1, GFR90844.1, GFS…
	N0.HOG0000016	OG0000012	n118	BG_IM_KAI8765562.1, BG_IM_KAI8738246.1, BG_IM_KAI8746285.1, BG_IM_KAI8751111.1, BG_IM_KAI8731548.1, BG_IM_KAI8733569.1, BG_IM_KAI8745101.1	BGLB022781-PA	BG_iBS90_KAI8775916.1, BG_iBS90_KAI8767351.1	NA	Bstr_031696-T1	BSUD.17471.2.p1	NA	GFR64273.1, GFR77170.1
	N0.HOG0000017	OG0000012	n132	BG_IM_KAI8732504.1	NA	NA	NA	NA	NA	NA	GFS12513.1
	N0.HOG0000018	OG0000012	n133	BG_IM_KAI8729568.1	BGLB039672-PA	BG_iBS90_KAI8781385.1	BP15880-RA	Bstr_009074-T1, Bstr_009073-T1	BSUD.18727.1.p1, BSUD.14272.1.p1	KAH9502751.1	GFR62214.1, GFS16209.1, GFR99615.1, GFS13576.1, GFR62101.1, GFR65445.1, GFS11855.1, GFS15310.1, GFS10761.1, GFR70251.1, GFR72017.1, GFS17502.1, GFS22705.1, GFR58203.1, GFR88303.1, GFS14553.1, GFR69575.1, GFR72774.1, GFS06236.1, GFR68449.1, GFR67787.1, GFR82611.1, GFR98540.1, GFR65565.1, GFR75700.1, GFR70192.1, GFS25252.1, GFR58442.1, GFR83611.1, GFR59926.1, GFR78530.1, GFR71454.1, GFS14314.1, GFS…
	N0.HOG0000019	OG0000013	n1	NA	BGLB025975-PA	NA	NA	Bstr_045888-T1	NA	NA	GFS00653.1, GFS21346.1, GFS06478.1, GFS20815.1, GFS10676.1, GFS17937.1, GFR99799.1, GFR58043.1, GFR78660.1, GFR63262.1, GFR69740.1
	N0.HOG0000020	OG0000013	n14	NA	NA	NA	NA	NA	NA	NA	GFR95656.1, GFS05230.1, GFS18309.1, GFR96093.1, GFS16445.1
	N0.HOG0000021	OG0000013	n22	NA	BGLB028379-PE	NA	NA	Bstr_034705-T1	NA	NA	GFR81449.1
	N0.HOG0000022	OG0000013	n24	NA	NA	NA	NA	Bstr_007227-T1	NA	NA	GFS13603.1
	N0.HOG0000023	OG0000013	n25	NA	NA	NA	NA	NA	NA	NA	GFR83937.1, GFS10446.1
	N0.HOG0000024	OG0000013	n26	NA	NA	NA	NA	NA	NA	NA	GFR82008.1, GFR76633.1, GFR94015.1, GFS12148.1, GFS15735.1, GFR60910.1, GFR81364.1, GFR67717.1, GFR86270.1, GFS20580.1, GFR60611.1, GFR94531.1, GFS28091.1, GFS11022.1, GFS17943.1, GFR95747.1, GFR66827.1, GFR68020.1, GFS28043.1, GFR69337.1, GFR79437.1, GFR92142.1, GFR82005.1, GFR87731.1, GFS08472.1, GFR76024.1, GFS19585.1, GFR96183.1, GFS19342.1, GFR78662.1, GFS24319.1, GFS05265.1, GFS18313.1, GFR…
	N0.HOG0000025	OG0000013	n91	NA	NA	NA	NA	NA	NA	NA	GFR91247.1, GFR67521.1, GFS06331.1, GFR95703.1, GFR76632.1, GFR64262.1, GFS25193.1, GFS26611.1, GFR80635.1, GFR81475.1, GFS22036.1, GFS05266.1, GFR60907.1, GFS24323.1, GFR73153.1, GFS17940.1, GFR94308.1, GFR71258.1, GFS19309.1, GFS18351.1, GFS23493.1, GFS10733.1, GFR95706.1, GFR77089.1, GFR72348.1, GFR65028.1, GFR63265.1, GFR63511.1, GFS13556.1, GFS14368.1, GFR93489.1, GFS11527.1, GFS15120.1, GFR…
	N0.HOG0000026	OG0000014	n0	BG_IM_KAI8726276.1, BG_IM_KAI8726344.1, BG_IM_KAI8726177.1, BG_IM_KAI8726453.1, BG_IM_KAI8726257.1, BG_IM_KAI8726323.1, BG_IM_KAI8726248.1, BG_IM_KAI8726457.1, BG_IM_KAI8726439.1, BG_IM_KAI8732483.1, BG_IM_KAI8725934.1, BG_IM_KAI8726156.1, BG_IM_KAI8726230.1, BG_IM_KAI8726234.1, BG_IM_KAI8726163.1, BG_IM_KAI8725942.1, BG_IM_KAI8726426.1, BG_IM_KAI8726444.1, BG_IM_KAI8725825.1, BG_IM_KAI8726253.1,…	NA	BG_iBS90_KAI8727595.1, BG_iBS90_KAI8726767.1, BG_iBS90_KAI8726068.1, BG_iBS90_KAI8726777.1, BG_iBS90_KAI8727492.1, BG_iBS90_KAI8727507.1, BG_iBS90_KAI8726065.1, BG_iBS90_KAI8727495.1, BG_iBS90_KAI8726026.1, BG_iBS90_KAI8727498.1, BG_iBS90_KAI8726771.1, BG_iBS90_KAI8726780.1, BG_iBS90_KAI8727608.1, BG_iBS90_KAI8726774.1, BG_iBS90_KAI8727600.1, BG_iBS90_KAI8727504.1, BG_iBS90_KAI8727510.1, BG_iBS90…	BP31441-RA, BP30971-RA, BP31823-RA, BP31472-RA, BP31593-RA, BP31589-RA, BP30975-RA, BP31001-RA, BP31891-RA, BP31412-RA, BP31020-RA, BP31528-RA, BP31198-RA, BP31478-RA, BP31500-RA, BP31108-RA, BP31640-RA, BP31427-RA, BP31386-RA, BP31597-RA, BP31530-RA, BP31507-RA, BP31078-RA, BP31352-RA, BP31400-RA, BP31594-RA, BP31300-RA, BP31898-RA, BP31396-RA, BP31601-RA, BP31762-RA, BP31468-RA, BP31099-RA, BP3…	NA	NA	NA
	N0.HOG0000027	OG0000015	n0	NA	NA	NA	NA	NA	NA	NA	GFS11754.1, GFR95548.1, GFS22184.1, GFR72786.1, GFS16838.1, GFS08253.1, GFR59946.1, GFR93960.1, GFR59292.1, GFR88352.1, GFS25623.1, GFS26481.1, GFR66207.1, GFS22501.1, GFR90741.1, GFS22188.1, GFR73562.1, GFS03643.1, GFS25683.1, GFR79027.1, GFS10182.1, GFR92880.1, GFS00673.1, GFR98990.1, GFS08815.1, GFS25347.1, GFS09659.1, GFR97487.1, GFR97888.1, GFR82806.1, GFR76165.1, GFS11777.1, GFR76600.1, GFR…
	N0.HOG0000028	OG0000016	n0	NA	NA	NA	NA	Bstr_049448-T1	NA	KAH9508910.1	GFR59733.1, GFR74505.1, GFR70436.1, GFS21898.1, GFS15698.1, GFR63888.1, GFR77082.1, GFR73133.1, GFS18616.1, GFS07612.1, GFR90163.1, GFR82774.1, GFS17316.1, GFS25463.1, GFS13586.1, GFR72522.1, GFR83852.1, GFR72912.1, GFR94579.1, GFR99641.1, GFS15300.1, GFR72206.1, GFS07296.1, GFS07815.1, GFR75546.1, GFR71421.1, GFR76294.1, GFR88836.1, GFS15503.1, GFS20303.1, GFR76872.1, GFS10777.1, GFR89785.1, GFR…
	N0.HOG0000029	OG0000017	n0	NA	NA	NA	NA	NA	NA	NA	GFR66903.1, GFR71277.1, GFR58209.1, GFR64783.1, GFS18965.1, GFR61292.1, GFS03714.1, GFS02079.1, GFR68179.1, GFS18576.1, GFR93684.1, GFR69517.1, GFR69413.1, GFR90282.1, GFS14328.1, GFR69531.1, GFS12213.1, GFR74771.1, GFR97747.1, GFR97534.1, GFS03885.1, GFS08701.1, GFR76345.1, GFR86829.1, GFS02250.1, GFR83290.1, GFR66900.1, GFR71279.1, GFR68183.1, GFR60399.1, GFS12210.1, GFR58802.1, GFS27769.1, GFR…
	N0.HOG0000030	OG0000018	n2	BG_IM_KAI8758085.1, BG_IM_KAI8751075.1, BG_IM_KAI8743861.1, BG_IM_KAI8753029.1, BG_IM_KAI8747418.1, BG_IM_KAI8756708.1, BG_IM_KAI8765899.1, BG_IM_KAI8766133.1, BG_IM_KAI8760522.1, BG_IM_KAI8763254.1, BG_IM_KAI8758780.1, BG_IM_KAI8743912.1, BG_IM_KAI8765651.1, BG_IM_KAI8757663.1, BG_IM_KAI8735524.1, BG_IM_KAI8769235.1, BG_IM_KAI8747020.1, BG_IM_KAI8758367.1, BG_IM_KAI8751050.1, BG_IM_KAI8765645.1	BGLB020565-PA	BG_iBS90_KAI8779819.1, BG_iBS90_KAI8789547.1, BG_iBS90_KAI8794202.1, BG_iBS90_KAI8740130.1, BG_iBS90_KAI8794093.1, BG_iBS90_KAI8777849.1, BG_iBS90_KAI8781716.1, BG_iBS90_KAI8780788.1, BG_iBS90_KAI8744694.1, BG_iBS90_KAI8780137.1, BG_iBS90_KAI8767209.1, BG_iBS90_KAI8767498.1, BG_iBS90_KAI8793802.1, BG_iBS90_KAI8793795.1, BG_iBS90_KAI8786666.1, BG_iBS90_KAI8780666.1, BG_iBS90_KAI8782912.1, BG_iBS90…	NA	Bstr_032756-T1, Bstr_008905-T1	NA	NA
	N0.HOG0000031	OG0000018	n91	BG_IM_KAI8770062.1	NA	BG_iBS90_KAI8782911.1	NA	NA	NA	NA	GFS20259.1, GFR68802.1, GFS12844.1
	N0.HOG0000032	OG0000018	n95	BG_IM_KAI8747274.1, BG_IM_KAI8735616.1, BG_IM_KAI8766023.1, BG_IM_KAI8766195.1, BG_IM_KAI8740309.1, BG_IM_KAI8758434.1, BG_IM_KAI8758366.1, BG_IM_KAI8766030.1	NA	BG_iBS90_KAI8794094.1, BG_iBS90_KAI8781717.1, BG_iBS90_KAI8793794.1, BG_iBS90_KAI8772926.1, BG_iBS90_KAI8791022.1, BG_iBS90_KAI8784844.1, BG_iBS90_KAI8779597.1, BG_iBS90_KAI8793979.1	NA	NA	NA	NA	GFS03302.1
	N0.HOG0000033	OG0000018	n111	BG_IM_KAI8757701.1	NA	BG_iBS90_KAI8797663.1	NA	NA	NA	NA
	N0.HOG0000034	OG0000018	n112	BG_IM_KAI8766339.1	NA	BG_iBS90_KAI8771193.1, BG_iBS90_KAI8791452.1	NA	NA	NA	NA
	N0.HOG0000035	OG0000018	n114	BG_IM_KAI8728173.1, BG_IM_KAI8769878.1, BG_IM_KAI8755356.1, BG_IM_KAI8735067.1, BG_IM_KAI8766404.1, BG_IM_KAI8770380.1, BG_IM_KAI8753303.1, BG_IM_KAI8733641.1, BG_IM_KAI8757323.1, BG_IM_KAI8732518.1	BGLB037337-PA, BGLB038056-PA, BGLB037477-PA	BG_iBS90_KAI8792605.1, BG_iBS90_KAI8776628.1, BG_iBS90_KAI8777869.1, BG_iBS90_KAI8764000.1, BG_iBS90_KAI8767164.1, BG_iBS90_KAI8767436.1, BG_iBS90_KAI8780521.1, BG_iBS90_KAI8774779.1, BG_iBS90_KAI8780138.1, BG_iBS90_KAI8793803.1, BG_iBS90_KAI8740129.1, BG_iBS90_KAI8791883.1, BG_iBS90_KAI8737327.1, BG_iBS90_KAI8789563.1, BG_iBS90_KAI8789953.1, BG_iBS90_KAI8792555.1, BG_iBS90_KAI8783093.1, BG_iBS90…	NA	NA	NA	NA	GFR91966.1, GFR92755.1, GFR59588.1, GFS16044.1, GFS00406.1, GFS15618.1, GFS23812.1, GFS05834.1, GFS02327.1, GFS07644.1, GFS04925.1
	N0.HOG0000036	OG0000019	n0	NA	NA	NA	NA	NA	NA	NA	GFR68150.1, GFR88299.1, GFR73168.1, GFS08481.1, GFS13995.1, GFR81430.1, GFR67046.1, GFR72454.1, GFS25538.1, GFR65184.1, GFS13301.1, GFR82182.1, GFR99581.1, GFR88842.1, GFR74001.1, GFR81428.1, GFS26704.1, GFS22965.1, GFR99320.1, GFS22078.1, GFS24955.1, GFS13036.1, GFR59280.1, GFR61691.1, GFR90858.1, GFR82566.1, GFS01547.1, GFS16793.1, GFR75862.1, GFR65040.1, GFS20911.1, GFS07372.1, GFR61377.1, GFS…
	N0.HOG0000037	OG0000020	n0	NA	NA	NA	NA	NA	NA	NA	GFR86501.1, GFS11453.1, GFR92018.1, GFR73401.1, GFR97142.1, GFS06522.1, GFS10574.1, GFR85440.1, GFR81283.1, GFR60413.1, GFR73142.1, GFR64684.1, GFS00293.1, GFS10486.1, GFR73668.1, GFR71121.1, GFS06482.1, GFS15605.1, GFR76362.1, GFR57841.1, GFR78672.1, GFS06315.1, GFR62941.1, GFR95850.1, GFS19051.1, GFR81412.1, GFR88047.1, GFR99671.1, GFR71480.1, GFR60594.1, GFR64499.1, GFR67840.1, GFS12225.1, GFR…
	N0.HOG0000038	OG0000021	n0	NA	NA	NA	NA	Bstr_033447-T1	NA	NA	GFR68176.1, GFS16015.1, GFR80252.1, GFR76155.1, GFR95847.1, GFR58212.1, GFR93420.1, GFR84794.1, GFS08893.1, GFS19636.1, GFS02605.1, GFR90995.1, GFR80081.1, GFS06884.1, GFR59050.1, GFS23889.1, GFR68704.1, GFR80078.1, GFR86430.1, GFS16025.1, GFS02608.1, GFR68706.1, GFR59332.1, GFS16028.1, GFR72402.1, GFS26690.1, GFS06879.1, GFR86433.1, GFR63817.1, GFS09736.1, GFR72644.1, GFS06002.1, GFS07611.1, GFS…
	N0.HOG0000039	OG0000022	n0	NA	NA	NA	NA	NA	NA	NA	GFS18988.1, GFR68656.1, GFR68166.1, GFR59677.1, GFR85304.1, GFR95191.1, GFR64731.1, GFS09054.1, GFR70674.1, GFR84580.1, GFR75193.1, GFR72572.1, GFR75099.1, GFR75019.1, GFR71214.1, GFR73029.1, GFR77011.1, GFR84542.1, GFS08782.1, GFS27307.1, GFR64589.1, GFR92822.1, GFR95444.1, GFR97766.1, GFR78813.1, GFR61371.1, GFS20871.1, GFR82547.1, GFR92971.1, GFS22017.1, GFR62873.1, GFS09353.1, GFR95821.1, GFR…
	N0.HOG0000040	OG0000023	n0	NA	NA	NA	NA	NA	NA	NA	GFR99793.1, GFR89882.1, GFR87269.1, GFS03493.1, GFR84887.1, GFS25173.1, GFS09033.1, GFS10532.1, GFS15595.1, GFR61156.1, GFR79598.1, GFR98381.1, GFR59242.1, GFR86544.1, GFS26453.1, GFR92602.1, GFS26623.1, GFS11921.1, GFR79613.1, GFR70513.1, GFR84122.1, GFR72592.1, GFS04218.1, GFR60070.1, GFR61461.1, GFS03416.1, GFR93515.1, GFR73590.1, GFR74957.1, GFR94293.1, GFR97058.1, GFR62498.1, GFS08093.1, GFS…
	N0.HOG0000041	OG0000024	n0	BG_IM_KAI8751183.1, BG_IM_KAI8763018.1, BG_IM_KAI8763020.1, BG_IM_KAI8748571.1, BG_IM_KAI8745062.1, BG_IM_KAI8763016.1, BG_IM_KAI8751185.1, BG_IM_KAI8766271.1, BG_IM_KAI8766274.1, BG_IM_KAI8768749.1, BG_IM_KAI8768751.1, BG_IM_KAI8729375.1, BG_IM_KAI8729373.1, BG_IM_KAI8769639.1, BG_IM_KAI8733161.1, BG_IM_KAI8733159.1, BG_IM_KAI8746332.1, BG_IM_KAI8746330.1, BG_IM_KAI8728649.1, BG_IM_KAI8732595.1,…	NA	BG_iBS90_KAI8772187.1, BG_iBS90_KAI8775692.1, BG_iBS90_KAI8784006.1, BG_iBS90_KAI8784004.1, BG_iBS90_KAI8786077.1, BG_iBS90_KAI8794069.1, BG_iBS90_KAI8737882.1, BG_iBS90_KAI8737879.1, BG_iBS90_KAI8796581.1, BG_iBS90_KAI8796579.1, BG_iBS90_KAI8795428.1, BG_iBS90_KAI8795430.1, BG_iBS90_KAI8785066.1, BG_iBS90_KAI8798760.1, BG_iBS90_KAI8783163.1, BG_iBS90_KAI8797318.1, BG_iBS90_KAI8797316.1, BG_iBS90…	BP21834-RA, BP14938-RA, BP22765-RA	NA	BSUD.3992.1.p1	NA
	N0.HOG0000042	OG0000025	n0	NA	NA	NA	NA	NA	NA	NA	GFR63971.1, GFR60210.1, GFR75991.1, GFS05417.1, GFS01794.1, GFR67903.1, GFS14717.1, GFS04817.1, GFR90823.1, GFS02265.1, GFR91954.1, GFS25475.1, GFR87993.1, GFR98135.1, GFS20436.1, GFS18663.1, GFS13845.1, GFS23931.1, GFR68222.1, GFS12707.1, GFR81313.1, GFS17611.1, GFR88212.1, GFS05970.1, GFS12365.1, GFS20845.1, GFR84539.1, GFR68582.1, GFS05228.1, GFR84701.1, GFR96325.1, GFS22637.1, GFS06490.1, GFS…
	N0.HOG0000043	OG0000026	n1	NA	BGLB025172-PA	NA	NA	Bstr_012974-T1	BSUD.16091.1.p1, BSUD.7736.1.p1	NA	GFS11062.1
	N0.HOG0000044	OG0000026	n8	NA	NA	NA	NA	NA	NA	NA	GFR68289.1, GFR73119.1, GFS20572.1, GFS14443.1, GFS13564.1, GFR96041.1, GFS01044.1, GFR70541.1, GFR94304.1, GFR95757.1, GFS10897.1, GFR95426.1, GFS26061.1, GFR72342.1, GFR68160.1, GFS23664.1, GFR63927.1, GFS26064.1, GFR86038.1, GFS27397.1, GFR95663.1, GFR64260.1, GFR59142.1, GFS23678.1, GFR64154.1, GFR76629.1, GFS05268.1, GFR93679.1, GFS27674.1, GFR81479.1, GFR93725.1, GFR79431.1, GFS20956.1, GFR…
	N0.HOG0000045	OG0000026	n48	NA	NA	NA	NA	Bstr_049420-T1	NA	NA	GFS18746.1
	N0.HOG0000046	OG0000026	n49	NA	BGLB035976-PA	NA	NA	NA	NA	NA	GFS00139.1, GFR68184.1, GFR60600.1, GFR75371.1, GFS15749.1, GFR66735.1, GFR70659.1, GFR57923.1, GFR95659.1, GFR95654.1, GFS03001.1, GFR71510.1, GFS04904.1, GFR84054.1, GFS17532.1, GFS19330.1, GFR80743.1, GFR88846.1, GFS16439.1, GFS24314.1, GFR93145.1, GFR75790.1, GFR92549.1, GFS12946.1, GFR81445.1, GFS20960.1, GFR96684.1, GFS26058.1, GFS11605.1, GFR68286.1, GFR63514.1, GFS05233.1, GFR71513.1, GFS…
	N0.HOG0000047	OG0000026	n139	NA	NA	NA	NA	NA	NA	NA	GFR89324.1, GFR95824.1
	N0.HOG0000048	OG0000027	n1	NA	NA	NA	NA	NA	BSUD.20677.1.p1	NA	GFS15444.1, GFR76479.1, GFS16376.1, GFR98960.1, GFS26551.1, GFS14979.1, GFS23632.1, GFS26639.1, GFR62306.1, GFS20294.1, GFS25246.1, GFR78184.1, GFR67460.1, GFR99825.1, GFS18527.1, GFR83424.1, GFS02137.1, GFR92721.1, GFS25179.1, GFR62438.1, GFR92486.1, GFR77551.1, GFR74433.1, GFR75150.1, GFR87982.1, GFR87122.1, GFS19601.1, GFS27664.1, GFR92502.1, GFR97589.1, GFR74829.1, GFR92000.1, GFS14220.1, GFR…
	N0.HOG0000049	OG0000027	n50	NA	BGLB032847-PA	NA	NA	NA	BSUD.22342.3.p1, BSUD.62.1.p2, BSUD.13407.2.p1	NA	GFS20058.1, GFS21702.1, GFR64827.1, GFS08373.1, GFR76142.1, GFR91035.1, GFR89652.1, GFR78921.1, GFS01051.1, GFR98097.1, GFS15506.1, GFR60414.1, GFR57369.1, GFS27134.1, GFR97920.1, GFS17168.1, GFS19606.1, GFR68154.1, GFR88206.1, GFS13461.1, GFS05225.1, GFR98100.1, GFS18319.1, GFS00737.1, GFR70456.1, GFR88210.1, GFR97924.1, GFS18323.1, GFR96635.1, GFR92504.1, GFR64823.1, GFS07423.1, GFS09427.1, GFR…
	N0.HOG0000050	OG0000027	n127	NA	NA	NA	NA	NA	BSUD.9013.1.p1	NA	GFR88204.1, GFR91218.1, GFS27136.1, GFR97916.1, GFR70453.1, GFR70066.1
	N0.HOG0000051	OG0000028	n0	NA	NA	NA	NA	NA	NA	NA	GFR64667.1, GFS19031.1, GFR76109.1, GFR78947.1, GFS19846.1, GFR86149.1, GFS08374.1, GFR69906.1, GFR59993.1, GFS00906.1, GFR84882.1, GFS09721.1, GFS14169.1, GFS17362.1, GFR76240.1, GFS00979.1, GFS08304.1, GFR59415.1, GFR81236.1, GFR60542.1, GFR70671.1, GFS09506.1, GFR65567.1, GFR72693.1, GFR86384.1, GFS06640.1, GFS22058.1, GFS02021.1, GFS22756.1, GFR66364.1, GFR97113.1, GFS06091.1, GFS12892.1, GFR…
	N0.HOG0000052	OG0000029	n0	BG_IM_KAI8729546.1, BG_IM_KAI8743904.1, BG_IM_KAI8743903.1, BG_IM_KAI8744168.1, BG_IM_KAI8728222.1, BG_IM_KAI8728231.1, BG_IM_KAI8728234.1, BG_IM_KAI8728225.1, BG_IM_KAI8728232.1, BG_IM_KAI8728226.1, BG_IM_KAI8728229.1, BG_IM_KAI8728230.1, BG_IM_KAI8728223.1, BG_IM_KAI8728224.1, BG_IM_KAI8728239.1, BG_IM_KAI8728241.1, BG_IM_KAI8728240.1	BGLB011781-PB, BGLB018121-PA, BGLB018122-PA, BGLB009834-PB, BGLB018061-PA, BGLB018849-PA, BGLB001402-PB, BGLB001401-PB, BGLB016474-PA, BGLB001404-PB, BGLB001403-PB, BGLB001396-PB, BGLB009933-PB, BGLB001397-PB, BGLB027720-PA, BGLB009935-PB, BGLB009934-PB	BG_iBS90_KAI8781360.1, BG_iBS90_KAI8767426.1, BG_iBS90_KAI8767425.1, BG_iBS90_KAI8767218.1, BG_iBS90_KAI8767228.1, BG_iBS90_KAI8767230.1, BG_iBS90_KAI8767221.1, BG_iBS90_KAI8767229.1, BG_iBS90_KAI8767222.1, BG_iBS90_KAI8767226.1, BG_iBS90_KAI8767227.1, BG_iBS90_KAI8767219.1, BG_iBS90_KAI8767220.1, BG_iBS90_KAI8767239.1, BG_iBS90_KAI8767235.1, BG_iBS90_KAI8767242.1, BG_iBS90_KAI8767241.1, BG_iBS90…	BP15856-RA, BP17398-RA, BP17397-RA, BP30137-RA, BP14781-RA, BP10500-RA, BP10502-RA, BP10495-RA, BP10501-RA, BP10496-RA, BP10491-RA, BP10492-RA, BP10504-RA, BP10505-RA, BP10503-RA, BP10506-RA	Bstr_009097-T1, Bstr_014100-T1, Bstr_014101-T1, Bstr_014371-T1, Bstr_042634-T1, Bstr_013997-T1, Bstr_013991-T1, Bstr_013989-T1, Bstr_020441-T1, Bstr_013990-T1, Bstr_013994-T1, Bstr_013992-T1, Bstr_013996-T2, Bstr_013984-T1, Bstr_023645-T1, Bstr_037366-T1, Bstr_013987-T1, Bstr_017064-T1, Bstr_017061-T1, Bstr_012432-T1, Bstr_013985-T1, Bstr_000256-T2, Bstr_013072-T1, Bstr_049210-T1	BSUD.4272.2.p1, BSUD.15104.1.p1, BSUD.4821.1.p1, BSUD.4820.2.p1, BSUD.23933.1.p1, BSUD.8825.1.p1, BSUD.8820.1.p1, BSUD.8818.1.p1, BSUD.8809.1.p1, BSUD.8819.1.p1, BSUD.8808.1.p1, BSUD.8821.1.p1, BSUD.8824.2.p1, BSUD.8823.2.p1, BSUD.8816.2.p1, BSUD.8815.1.p1, BSUD.8817.1.p1, BSUD.8812.3.p1, BSUD.8813.4.p1, BSUD.8814.1.p1	KAH9503323.1, KAH9503324.1, KAH9524325.1, KAH9524324.1, KAH9505660.1, KAH9505672.1, KAH9505665.1, KAH9505664.1, KAH9505663.1, KAH9505661.1, KAH9505673.1, KAH9505674.1, KAH9505666.1, KAH9505669.1, KAH9505667.1	GFR70539.1, GFS26736.1, GFR70523.1, GFR70504.1, GFS19131.1
	N0.HOG0000053	OG0000030	n0	NA	NA	NA	NA	NA	NA	NA	GFR72695.1, GFR83864.1, GFR95099.1, GFR65470.1, GFR98734.1, GFS22874.1, GFS21227.1, GFR57746.1, GFR67646.1, GFR70872.1, GFR95820.1, GFR78944.1, GFR98331.1, GFR72477.1, GFS18829.1, GFS14785.1, GFS07857.1, GFR78614.1, GFS20086.1, GFS02169.1, GFS08433.1, GFR58580.1, GFR82041.1, GFR99622.1, GFR73164.1, GFS07786.1, GFS23521.1, GFR75432.1, GFS07104.1, GFS07089.1, GFS04024.1, GFS23960.1, GFS07502.1, GFS…
	N0.HOG0000054	OG0000031	n0	BG_IM_KAI8726228.1, BG_IM_KAI8732485.1, BG_IM_KAI8726246.1, BG_IM_KAI8726237.1, BG_IM_KAI8725960.1, BG_IM_KAI8726251.1, BG_IM_KAI8725838.1, BG_IM_KAI8726291.1, BG_IM_KAI8725828.1, BG_IM_KAI8725952.1, BG_IM_KAI8726161.1, BG_IM_KAI8725932.1, BG_IM_KAI8726165.1, BG_IM_KAI8726174.1, BG_IM_KAI8725936.1, BG_IM_KAI8725833.1, BG_IM_KAI8725940.1, BG_IM_KAI8726232.1, BG_IM_KAI8726317.1, BG_IM_KAI8726321.1,…	NA	BG_iBS90_KAI8726072.1, BG_iBS90_KAI8727602.1	BP31086-RA, BP31727-RA, BP30820-RA, BP31526-RA, BP31394-RA, BP31830-RA, BP31200-RA, BP31196-RA, BP31764-RA, BP31348-RA, BP31420-RA, BP30999-RA, BP31425-RA, BP31462-RA, BP31893-RA, BP31298-RA, BP30885-RA, BP30959-RA, BP30860-RA, BP30864-RA, BP30951-RA, BP30856-RA, BP31491-RA, BP31719-RA, BP31487-RA, BP31350-RA, BP31894-RA, BP31193-RA, BP31073-RA, BP31596-RA, BP31591-RA, BP31439-RA, BP31102-RA, BP3…	NA	NA	KAH9523292.1
	N0.HOG0000055	OG0000032	n4	NA	NA	BG_iBS90_KAI8744519.1	NA	NA	NA	NA	GFR95098.1
	N0.HOG0000056	OG0000032	n7	NA	NA	NA	NA	NA	BSUD.13907.1.p1	NA	GFR68799.1
	N0.HOG0000057	OG0000032	n8	NA	NA	NA	NA	NA	BSUD.1166.1.p2	NA	GFR70170.1, GFS09130.1
	N0.HOG0000058	OG0000032	n13	NA	NA	NA	NA	Bstr_029419-T1	BSUD.25744.1.p1, BSUD.15055.1.p1, BSUD.2521.1.p1, BSUD.5304.1.p2	NA	GFS09928.1, GFS16471.1, GFS08107.1, GFR67149.1, GFS21415.1, GFS25409.1, GFS13568.1, GFR64388.1, GFS04929.1, GFR68125.1, GFR99266.1, GFR97279.1, GFS05827.1, GFR84244.1, GFR75558.1, GFR78442.1
	N0.HOG0000059	OG0000032	n33	NA	BGLB029077-PA	NA	NA	Bstr_047213-T1	BSUD.23297.1.p1	NA	GFR87883.1, GFS03651.1
	N0.HOG0000060	OG0000032	n40	NA	NA	NA	NA	NA	BSUD.9890.1.p1, BSUD.23699.1.p2, BSUD.1353.1.p1	NA
	N0.HOG0000061	OG0000032	n44	NA	NA	NA	NA	Bstr_019773-T1	NA	NA	GFR94806.1
	N0.HOG0000062	OG0000032	n45	NA	NA	NA	NA	Bstr_049270-T1	NA	NA	GFS09957.1, GFS09932.1, GFR78684.1, GFS25405.1, GFS26037.1, GFS11297.1, GFR91206.1, GFR68123.1, GFR61438.1, GFR75382.1, GFR78669.1, GFR59585.1, GFS00410.1, GFS17447.1, GFS21417.1, GFR84241.1, GFR98205.1, GFS05880.1, GFR78890.1, GFS16048.1, GFS21271.1, GFR91704.1, GFR69837.1, GFR92425.1, GFR57811.1, GFS21426.1, GFS07647.1, GFS25797.1, GFS06446.1, GFR72271.1, GFS05221.1, GFR83778.1, GFR59018.1, GFS…
	N0.HOG0000063	OG0000032	n86	BG_IM_KAI8736137.1	NA	NA	BP00282-RA	Bstr_014702-T1, Bstr_049182-T1	BSUD.10850.1.p1, BSUD.17064.1.p1, BSUD.20546.1.p1, BSUD.20227.1.p1, BSUD.20960.1.p1, BSUD.2697.1.p1, BSUD.10363.7.p1, BSUD.24619.1.p1, BSUD.25395.1.p1, BSUD.14940.4.p1, BSUD.16038.2.p1, BSUD.18268.1.p1, BSUD.7032.1.p1, BSUD.23635.1.p1, BSUD.25354.1.p1, BSUD.25110.1.p1, BSUD.25392.1.p1, BSUD.14837.3.p1, BSUD.4060.1.p1, BSUD.9900.3.p1, BSUD.17893.1.p1, BSUD.7911.1.p1, BSUD.519.1.p1, BSUD.18968.1.p1…	NA	GFS02381.1, GFR86704.1, GFR69797.1
	N0.HOG0000064	OG0000032	n118	NA	NA	NA	NA	Bstr_019156-T1, Bstr_049379-T1	BSUD.17241.1.p1, BSUD.3535.1.p1	NA	GFR66034.1
	N0.HOG0000065	OG0000033	n0	BG_IM_KAI8725955.1	NA	BG_iBS90_KAI8727605.1	BP31631-RA, BP31303-RA, BP31529-RA, BP31822-RA, BP31643-RA, BP31826-RA, BP31588-RA, BP31900-RA, BP31459-RA, BP31514-RA, BP31484-RA, BP30984-RA, BP30995-RA, BP31003-RA, BP30859-RA, BP30892-RA, BP30836-RA, BP30855-RA, BP30960-RA, BP30952-RA, BP30871-RA, BP30867-RA, BP30830-RA, BP30882-RA, BP30956-RA, BP30863-RA, BP30940-RA, BP30821-RA, BP30927-RA, BP30934-RA, BP30875-RA, BP30936-RA, BP30896-RA, BP3…	NA	NA	NA
	N0.HOG0000066	OG0000034	n0	NA	NA	NA	NA	NA	NA	NA	GFS01502.1, GFR96421.1, GFR81748.1, GFS19140.1, GFS08935.1, GFS18074.1, GFR65475.1, GFR65085.1, GFR71268.1, GFS25435.1, GFR57535.1, GFS23255.1, GFS10995.1, GFR81081.1, GFR87242.1, GFR80920.1, GFS13988.1, GFS13888.1, GFS08953.1, GFR95234.1, GFR74769.1, GFR60473.1, GFR81085.1, GFR84583.1, GFR78238.1, GFR76007.1, GFS11072.1, GFS23485.1, GFR99826.1, GFS09595.1, GFS17370.1, GFR85955.1, GFS15919.1, GFR…
	N0.HOG0000067	OG0000035	n0	BG_IM_KAI8762175.1, BG_IM_KAI8762405.1, BG_IM_KAI8762403.1, BG_IM_KAI8762409.1, BG_IM_KAI8745746.1, BG_IM_KAI8745745.1, BG_IM_KAI8762410.1, BG_IM_KAI8762414.1, BG_IM_KAI8762412.1, BG_IM_KAI8762411.1, BG_IM_KAI8762415.1, BG_IM_KAI8766868.1, BG_IM_KAI8766872.1, BG_IM_KAI8766869.1, BG_IM_KAI8766870.1, BG_IM_KAI8748097.1, BG_IM_KAI8748098.1, BG_IM_KAI8748105.1, BG_IM_KAI8748106.1, BG_IM_KAI8748107.1,…	BGLB025600-PA, BGLB020684-PA, BGLB026695-PA, BGLB033211-PA, BGLB038214-PA, BGLB035131-PA, BGLB021820-PA	BG_iBS90_KAI8794783.1, BG_iBS90_KAI8790150.1, BG_iBS90_KAI8790139.1, BG_iBS90_KAI8794779.1, BG_iBS90_KAI8790138.1, BG_iBS90_KAI8779706.1, BG_iBS90_KAI8790147.1, BG_iBS90_KAI8790149.1, BG_iBS90_KAI8790144.1, BG_iBS90_KAI8790143.1, BG_iBS90_KAI8790142.1, BG_iBS90_KAI8790148.1, BG_iBS90_KAI8794782.1, BG_iBS90_KAI8794780.1, BG_iBS90_KAI8779014.1, BG_iBS90_KAI8779010.1, BG_iBS90_KAI8779012.1, BG_iBS90…	BP19215-RA, BP08853-RA, BP08857-RA, BP01248-RA, BP08852-RA, BP08856-RA, BP08854-RA, BP08858-RA, BP25414-RA, BP25411-RA, BP19216-RA, BP19223-RA, BP19220-RA, BP19217-RA, BP25418-RA, BP25413-RA, BP25420-RA	Bstr_022820-T1, Bstr_037210-T1, Bstr_037213-T1, Bstr_002344-T1, Bstr_032506-T1, Bstr_032497-T1, Bstr_032500-T1, Bstr_032504-T1, Bstr_017722-T1, Bstr_017723-T1, Bstr_032717-T1, Bstr_017719-T1, Bstr_017724-T1, Bstr_032501-T1, Bstr_032505-T1, Bstr_032498-T1, Bstr_032502-T1, Bstr_032507-T1, Bstr_017721-T1, Bstr_017720-T1, Bstr_045026-T1, Bstr_022818-T1, Bstr_022825-T1, Bstr_022823-T1, Bstr_022821-T1,…	BSUD.20459.1.p1, BSUD.18381.1.p1, BSUD.14979.1.p1, BSUD.14975.1.p1	KAH9488878.1, KAH9488875.1, KAH9488877.1, KAH9488879.1, KAH9488876.1, KAH9507684.1, KAH9488540.1	GFR73355.1, GFR73381.1
	N0.HOG0000068	OG0000036	n0	NA	NA	NA	NA	NA	NA	NA	GFS21956.1, GFR85965.1, GFR84214.1, GFS03091.1, GFS15298.1, GFR66950.1, GFS10730.1, GFR83943.1, GFS16097.1, GFR99355.1, GFR72488.1, GFR93272.1, GFR94958.1, GFR59069.1, GFR89784.1, GFS15153.1, GFR63801.1, GFS25058.1, GFR80780.1, GFS14154.1, GFR75556.1, GFS23371.1, GFS02660.1, GFR69246.1, GFS16933.1, GFR72685.1, GFS03914.1, GFR69973.1, GFR64592.1, GFR96473.1, GFS24919.1, GFR87290.1, GFS11507.1, GFS…
	N0.HOG0000069	OG0000037	n0	NA	NA	NA	NA	Bstr_019464-T1	BSUD.151.1.p1, BSUD.13103.1.p1, BSUD.18684.3.p1, BSUD.21854.3.p1, BSUD.1642.3.p1, BSUD.2658.4.p1, BSUD.21857.5.p1, BSUD.18683.8.p1, BSUD.21869.1.p1, BSUD.144.3.p1, BSUD.2655.3.p1, BSUD.17479.1.p1, BSUD.21850.4.p1, BSUD.2383.4.p1, BSUD.8257.6.p1, BSUD.17477.4.p1, BSUD.2666.4.p1, BSUD.155.2.p1, BSUD.169.4.p1, BSUD.21883.1.p1, BSUD.5172.3.p1, BSUD.13167.2.p1, BSUD.21142.1.p1, BSUD.10546.1.p1, BSUD.7…	NA
	N0.HOG0000070	OG0000038	n0	NA	NA	NA	NA	NA	NA	NA	GFS07482.1, GFR75624.1, GFR96147.1, GFS01512.1, GFR71130.1, GFR62592.1, GFS06823.1, GFR91108.1, GFR97982.1, GFR91399.1, GFR92470.1, GFS10611.1, GFS06825.1, GFR95673.1, GFR89227.1, GFS04290.1, GFS13130.1, GFR86183.1, GFR84678.1, GFS16651.1, GFS14992.1, GFS22211.1, GFS16274.1, GFR80843.1, GFR79331.1, GFR65361.1, GFS08689.1, GFS25414.1, GFR64674.1, GFS21594.1, GFS17929.1, GFS06339.1, GFS20179.1, GFR…
	N0.HOG0000071	OG0000039	n2	BG_IM_KAI8737165.1, BG_IM_KAI8737164.1	NA	BG_iBS90_KAI8764378.1, BG_iBS90_KAI8764377.1	BP04330-RA, BP04329-RA	NA	BSUD.14524.1.p1, BSUD.14526.1.p1	KAH9490545.1, KAH9490546.1
	N0.HOG0000072	OG0000039	n12	BG_IM_KAI8749651.1	NA	NA	NA	Bstr_034706-T1	NA	NA
	N0.HOG0000073	OG0000039	n14	NA	BGLB012164-PB	NA	NA	NA	NA	NA	GFS22799.1
	N0.HOG0000074	OG0000039	n15	NA	BGLB018317-PA	NA	NA	NA	NA	NA	GFR71415.1
	N0.HOG0000075	OG0000039	n26	BG_IM_KAI8742391.1, BG_IM_KAI8735565.1	BGLB000581-PB, BGLB005353-PC	BG_iBS90_KAI8764045.1	BP12834-RA, BP20332-RA	Bstr_041456-T1, Bstr_003379-T1	BSUD.22964.1.p1, BSUD.21008.3.p1	KAH9498513.1, KAH9498518.1, KAH9505108.1
	N0.HOG0000076	OG0000039	n40	BG_IM_KAI8760526.1	BGLB005969-PB	BG_iBS90_KAI8780523.1	BP02308-RA	Bstr_009583-T1	BSUD.16428.1.p1	KAH9498930.1	GFS19673.1
	N0.HOG0000077	OG0000039	n47	BG_IM_KAI8747995.1	NA	NA	BP07223-RA	NA	BSUD.16344.1.p1, BSUD.16353.1.p1	NA	GFS19044.1, GFR95582.1
	N0.HOG0000078	OG0000039	n53	BG_IM_KAI8750363.1, BG_IM_KAI8750362.1	BGLB004714-PB, BGLB004715-PB	BG_iBS90_KAI8773688.1, BG_iBS90_KAI8773687.1	BP00740-RA, BP00739-RA	Bstr_034208-T1	BSUD.21608.1.p1, BSUD.21607.1.p1	KAH9492525.1, KAH9492524.1	GFS19052.1
	N0.HOG0000079	OG0000039	n66	NA	NA	NA	BP00327-RA	Bstr_030253-T1	BSUD.24992.1.p1	KAH9508575.1	GFR64840.1
	N0.HOG0000080	OG0000039	n71	NA	BGLB017968-PA	NA	NA	NA	NA	NA	GFS13773.1
	N0.HOG0000081	OG0000039	n73	BG_IM_KAI8768436.1	NA	BG_iBS90_KAI8725981.1	BP26440-RA	Bstr_031268-T1	BSUD.8912.1.p1	KAH9491757.1, KAH9488799.1
	N0.HOG0000082	OG0000039	n82	BG_IM_KAI8769641.1	NA	BG_iBS90_KAI8789982.1	NA	Bstr_034209-T1	NA	NA
	N0.HOG0000083	OG0000039	n85	NA	BGLB010861-PB	BG_iBS90_KAI8786906.1	NA	NA	NA	NA	GFR86587.1
	N0.HOG0000084	OG0000039	n87	NA	BGLB004978-PB, BGLB008437-PB	NA	BP19244-RA, BP07590-RA	Bstr_041443-T1, Bstr_008731-T1	NA	NA	GFR59343.1
	N0.HOG0000085	OG0000039	n93	NA	NA	BG_iBS90_KAI8726081.1	NA	NA	NA	NA	GFS27767.1
	N0.HOG0000086	OG0000039	n94	BG_IM_KAI8755178.1	NA	BG_iBS90_KAI8792687.1	NA	Bstr_029700-T1	BSUD.7623.1.p1	KAH9500045.1	GFR98382.1
	N0.HOG0000087	OG0000039	n99	NA	NA	NA	NA	NA	NA	NA	GFR65364.1, GFR93463.1
	N0.HOG0000088	OG0000039	n100	NA	BGLB018337-PA	BG_iBS90_KAI8783571.1	BP19365-RA	Bstr_009979-T1, Bstr_023619-T1	BSUD.3713.1.p1	KAH9519186.1	GFS22803.1
	N0.HOG0000089	OG0000039	n107	BG_IM_KAI8749652.1	NA	BG_iBS90_KAI8786907.1	NA	Bstr_049467-T1	BSUD.15956.1.p1	KAH9504153.1	GFS27132.1
	N0.HOG0000090	OG0000040	n0	BG_IM_KAI8763688.1, BG_IM_KAI8763685.1, BG_IM_KAI8763716.1, BG_IM_KAI8763715.1, BG_IM_KAI8763558.1, BG_IM_KAI8763559.1, BG_IM_KAI8763561.1, BG_IM_KAI8737501.1, BG_IM_KAI8763680.1, BG_IM_KAI8763708.1, BG_IM_KAI8763655.1, BG_IM_KAI8763652.1, BG_IM_KAI8763681.1, BG_IM_KAI8763717.1, BG_IM_KAI8763653.1, BG_IM_KAI8763648.1, BG_IM_KAI8763650.1, BG_IM_KAI8763654.1, BG_IM_KAI8763656.1, BG_IM_KAI8763684.1,…	BGLB038665-PA, BGLB020710-PA, BGLB007566-PB, BGLB008899-PB, BGLB039660-PA, BGLB004916-PB, BGLB024978-PA, BGLB013322-PB, BGLB004120-PB, BGLB006211-PA, BGLB017647-PA, BGLB005955-PB, BGLB039975-PA, BGLB016909-PA, BGLB012459-PB, BGLB012234-PB, BGLB017646-PA, BGLB031954-PA, BGLB029346-PA, BGLB036924-PA, BGLB026778-PA, BGLB033306-PA, BGLB030268-PA, BGLB039799-PA, BGLB012463-PB, BGLB005886-PB, BGLB03963…	BG_iBS90_KAI8746554.1, BG_iBS90_KAI8746549.1, BG_iBS90_KAI8746608.1, BG_iBS90_KAI8746594.1, BG_iBS90_KAI8746593.1, BG_iBS90_KAI8746431.1, BG_iBS90_KAI8746432.1, BG_iBS90_KAI8746550.1, BG_iBS90_KAI8795246.1, BG_iBS90_KAI8746545.1, BG_iBS90_KAI8746585.1, BG_iBS90_KAI8746522.1, BG_iBS90_KAI8746518.1, BG_iBS90_KAI8746546.1, BG_iBS90_KAI8746519.1, BG_iBS90_KAI8746516.1, BG_iBS90_KAI8746520.1, BG_iBS90…	BP22670-RA, BP22671-RA, BP19092-RA, BP09211-RA, BP19086-RA, BP19118-RA, BP19058-RA, BP09210-RA, BP19087-RA, BP19091-RA, BP19090-RA, BP19095-RA, BP19097-RA	Bstr_018712-T1, Bstr_005109-T1, Bstr_018578-T1, Bstr_018764-T1, Bstr_018580-T1, Bstr_025262-T1, Bstr_042593-T1, Bstr_008902-T1, Bstr_010430-T1, Bstr_019047-T1, Bstr_018697-T1, Bstr_018745-T1, Bstr_008992-T1, Bstr_018706-T1, Bstr_032754-T1, Bstr_043451-T1, Bstr_008991-T1, Bstr_037219-T1, Bstr_018709-T1	NA	KAH9499730.1, KAH9499732.1, KAH9507810.1	GFS15494.1
	N0.HOG0000091	OG0000041	n0	BG_IM_KAI8751637.1, BG_IM_KAI8751632.1, BG_IM_KAI8751636.1, BG_IM_KAI8751631.1, BG_IM_KAI8751633.1, BG_IM_KAI8751634.1, BG_IM_KAI8751630.1, BG_IM_KAI8746247.1, BG_IM_KAI8751617.1, BG_IM_KAI8751628.1, BG_IM_KAI8751629.1, BG_IM_KAI8751618.1, BG_IM_KAI8751624.1, BG_IM_KAI8751622.1, BG_IM_KAI8751623.1	BGLB019687-PA, BGLB023583-PA, BGLB028719-PA, BGLB025139-PA, BGLB036806-PA, BGLB027044-PA, BGLB037380-PA, BGLB026613-PA, BGLB013279-PB, BGLB032184-PA, BGLB024669-PA, BGLB039995-PA, BGLB021114-PA, BGLB020287-PC, BGLB030175-PA, BGLB019504-PA, BGLB026800-PA, BGLB038758-PA, BGLB039565-PA, BGLB026397-PA, BGLB038693-PC, BGLB007565-PB	BG_iBS90_KAI8770739.1, BG_iBS90_KAI8770751.1, BG_iBS90_KAI8770742.1, BG_iBS90_KAI8770750.1, BG_iBS90_KAI8770741.1, BG_iBS90_KAI8770744.1, BG_iBS90_KAI8770743.1, BG_iBS90_KAI8770745.1, BG_iBS90_KAI8770747.1, BG_iBS90_KAI8770740.1, BG_iBS90_KAI8770752.1, BG_iBS90_KAI8780242.1, BG_iBS90_KAI8770724.1, BG_iBS90_KAI8770725.1, BG_iBS90_KAI8770737.1, BG_iBS90_KAI8770738.1, BG_iBS90_KAI8770726.1, BG_iBS90…	BP03711-RA, BP21725-RA, BP21729-RA, BP21726-RA, BP21724-RA, BP21728-RA, BP21730-RA, BP21713-RA, BP21717-RA, BP21710-RA, BP21711-RA, BP21722-RA, BP21720-RA, BP21723-RA, BP21712-RA, BP21715-RA, BP21716-RA	Bstr_001974-T1, Bstr_048977-T1, Bstr_010287-T1, Bstr_001982-T1, Bstr_001977-T1, Bstr_001981-T1, Bstr_048973-T1, Bstr_001978-T1, Bstr_048975-T1, Bstr_048976-T1, Bstr_001973-T1, Bstr_048969-T2, Bstr_048971-T1, Bstr_048970-T1, Bstr_048972-T1, Bstr_049512-T1, Bstr_037914-T1, Bstr_049508-T1, Bstr_049509-T1, Bstr_049506-T1, Bstr_049507-T1, Bstr_049510-T1, Bstr_049511-T1, Bstr_037913-T1, Bstr_037912-T1	BSUD.13841.1.p1, BSUD.13827.2.p1, BSUD.5425.1.p1, BSUD.13837.4.p1, BSUD.13831.1.p1, BSUD.13832.1.p1, BSUD.13839.2.p1, BSUD.13838.1.p1, BSUD.13840.1.p1, BSUD.13834.1.p1, BSUD.13836.2.p1, BSUD.13835.2.p1	KAH9513869.1, KAH9513874.1
	N0.HOG0000092	OG0000042	n0	NA	NA	NA	NA	NA	NA	NA	GFS15714.1, GFR60803.1, GFR93971.1, GFS07475.1, GFR67720.1, GFR76523.1, GFS03431.1, GFS26917.1, GFR85449.1, GFS10820.1, GFR92772.1, GFR77801.1, GFR62676.1, GFR58728.1, GFR65012.1, GFS01921.1, GFR78725.1, GFR74923.1, GFR92850.1, GFS03147.1, GFS11712.1, GFR77525.1, GFR63403.1, GFR72287.1, GFS18833.1, GFS25611.1, GFR96957.1, GFR62022.1, GFR60699.1, GFR88211.1, GFS23393.1, GFR79513.1, GFS25371.1, GFR…
	N0.HOG0000093	OG0000043	n1	BG_IM_KAI8749724.1	BGLB006298-PB	BG_iBS90_KAI8786998.1	BP07662-RA	Bstr_034633-T1	BSUD.8615.1.p1	KAH9515318.1, KAH9515322.1, KAH9513639.1	GFS17200.1
	N0.HOG0000094	OG0000043	n13	NA	BGLB034405-PA, BGLB021827-PA	BG_iBS90_KAI8761678.1	BP00990-RA	Bstr_001740-T1, Bstr_034012-T1, Bstr_005566-T1, Bstr_021603-T1	NA	KAH9500651.1	GFS27036.1, GFR57762.1
	N0.HOG0000095	OG0000043	n24	BG_IM_KAI8751318.1	BGLB001649-PB	BG_iBS90_KAI8770401.1	BP03948-RA	NA	BSUD.22387.1.p1	KAH9491815.1, KAH9488597.1	GFS08268.1
	N0.HOG0000096	OG0000043	n32	BG_IM_KAI8764867.1	BGLB018500-PB	BG_iBS90_KAI8796800.1	BP12409-RA	NA	BSUD.12018.1.p1	KAH9502272.1, KAH9502268.1
	N0.HOG0000097	OG0000043	n40	BG_IM_KAI8754174.1, BG_IM_KAI8754175.1	NA	BG_iBS90_KAI8774001.1, BG_iBS90_KAI8774002.1	BP01017-RA, BP01018-RA	NA	BSUD.17302.1.p1, BSUD.17303.1.p1	KAH9500652.1, KAH9500654.1	GFR57757.1, GFS25392.1
	N0.HOG0000098	OG0000043	n53	NA	NA	NA	NA	Bstr_012134-T1, Bstr_012133-T1	NA	NA
	N0.HOG0000099	OG0000043	n55	BG_IM_KAI8754173.1	BGLB008299-PB	BG_iBS90_KAI8774000.1	BP01016-RA	NA	BSUD.17301.1.p1	KAH9500649.1	GFR57779.1
	N0.HOG0000100	OG0000043	n61	BG_IM_KAI8727793.1	BGLB003971-PB	BG_iBS90_KAI8741813.1	BP25309-RA	NA	BSUD.14586.1.p1	KAH9488896.1	GFS21238.1
	N0.HOG0000101	OG0000043	n70	BG_IM_KAI8728853.1	BGLB002524-PB	BG_iBS90_KAI8786548.1	BP01604-RA	NA	BSUD.10393.1.p1	KAH9499815.1	GFS22618.1
	N0.HOG0000102	OG0000043	n76	NA	NA	NA	NA	NA	NA	KAH9500653.1	GFR57776.1
	N0.HOG0000103	OG0000043	n77	BG_IM_KAI8734082.1, BG_IM_KAI8734083.1, BG_IM_KAI8734084.1, BG_IM_KAI8754150.1	BGLB017720-PA, BGLB019413-PA, BGLB035736-PA, BGLB008313-PB	BG_iBS90_KAI8761682.1, BG_iBS90_KAI8773976.1	BP00989-RA, BP25234-RA	Bstr_026387-T1, Bstr_026622-T1, Bstr_026620-T1	BSUD.10812.1.p1, BSUD.22099.1.p1	KAH9513839.1, KAH9513847.1, KAH9513838.1, KAH9513840.1, KAH9513846.1	GFR57747.1
	N0.HOG0000104	OG0000043	n99	BG_IM_KAI8728524.1, BG_IM_KAI8728523.1	BGLB002109-PB	BG_iBS90_KAI8740047.1, BG_iBS90_KAI8740046.1	BP22910-RA	Bstr_016003-T1	BSUD.15543.2.p1	KAH9504207.1, KAH9525695.1	GFR57773.1
	N0.HOG0000105	OG0000044	n0	NA	NA	NA	NA	Bstr_043342-T1	NA	NA	GFS16709.1, GFR92776.1, GFR64600.1, GFR91193.1, GFR61856.1, GFS05635.1, GFS16308.1, GFR67687.1, GFR87170.1, GFS16993.1, GFR83352.1, GFR66161.1, GFR60421.1, GFR79445.1, GFS27646.1, GFS05172.1, GFR74137.1, GFR61755.1, GFS02749.1, GFR89268.1, GFR71185.1, GFR79279.1, GFS24446.1, GFR80031.1, GFS24608.1, GFR97861.1, GFS01097.1, GFS22665.1, GFR88717.1, GFR59365.1, GFR61191.1, GFS06769.1, GFR92959.1, GFR…
	N0.HOG0000106	OG0000045	n0	NA	NA	NA	NA	NA	NA	NA	GFS21495.1, GFR57642.1, GFR96174.1, GFR79805.1, GFS03682.1, GFR58165.1, GFR91782.1, GFS11598.1, GFS15424.1, GFS10203.1, GFR64989.1, GFS04263.1, GFR58295.1, GFS02301.1, GFR84626.1, GFS26048.1, GFS11381.1, GFR76551.1, GFS25707.1, GFR99001.1, GFS12627.1, GFR98370.1, GFR69755.1, GFR65192.1, GFR72988.1, GFR64129.1, GFR79247.1, GFR76389.1, GFS04961.1, GFS21018.1, GFR97932.1, GFS19531.1, GFR84007.1, GFS…
	N0.HOG0000107	OG0000046	n0	BG_IM_KAI8727940.1, BG_IM_KAI8727939.1, BG_IM_KAI8727937.1, BG_IM_KAI8736523.1, BG_IM_KAI8727929.1, BG_IM_KAI8727930.1	NA	BG_iBS90_KAI8747801.1, BG_iBS90_KAI8747800.1, BG_iBS90_KAI8747760.1, BG_iBS90_KAI8747783.1, BG_iBS90_KAI8747656.1, BG_iBS90_KAI8747660.1, BG_iBS90_KAI8747657.1, BG_iBS90_KAI8747781.1, BG_iBS90_KAI8747774.1, BG_iBS90_KAI8747782.1, BG_iBS90_KAI8747775.1, BG_iBS90_KAI8747773.1, BG_iBS90_KAI8747776.1, BG_iBS90_KAI8747658.1, BG_iBS90_KAI8747778.1, BG_iBS90_KAI8747777.1, BG_iBS90_KAI8747780.1, BG_iBS90…	BP31920-RA, BP05285-RA, BP31917-RA, BP05329-RA, BP05210-RA, BP05191-RA, BP31942-RA, BP31940-RA, BP31943-RA, BP31941-RA, BP31914-RA, BP31932-RA, BP31930-RA, BP31916-RA, BP31933-RA, BP31934-RA, BP05255-RA, BP05277-RA, BP31937-RA, BP31921-RA, BP31931-RA, BP31935-RA, BP31929-RA, BP08893-RA, BP05217-RA, BP31928-RA, BP05286-RA, BP05242-RA, BP05238-RA, BP05293-RA	Bstr_047659-T1, Bstr_047657-T1, Bstr_047550-T1, Bstr_047630-T1, Bstr_031858-T1, Bstr_047624-T1, Bstr_047646-T1, Bstr_047628-T1, Bstr_047634-T1	BSUD.21950.1.p1, BSUD.6575.1.p1, BSUD.21927.1.p1, BSUD.20532.1.p1, BSUD.6586.1.p1, BSUD.3556.1.p1, BSUD.3552.1.p1, BSUD.4239.1.p1, BSUD.23184.1.p1, BSUD.21931.1.p1, BSUD.20528.1.p1, BSUD.20520.1.p1, BSUD.3563.1.p1, BSUD.21947.1.p1, BSUD.6573.1.p1, BSUD.21944.1.p1, BSUD.6576.1.p1, BSUD.20525.1.p1, BSUD.21935.1.p1, BSUD.12170.1.p1, BSUD.3566.1.p1, BSUD.19331.1.p1, BSUD.9862.1.p1, BSUD.884.1.p1, BSU…	NA
	N0.HOG0000108	OG0000047	n0	NA	NA	NA	NA	NA	NA	NA	GFS16267.1, GFR66390.1, GFR93203.1, GFR64051.1, GFR96432.1, GFR82061.1, GFR92419.1, GFR90692.1, GFR68342.1, GFS11298.1, GFS00018.1, GFS05906.1, GFS04089.1, GFR85129.1, GFR73385.1, GFR93184.1, GFS21082.1, GFR93544.1, GFR72058.1, GFR69432.1, GFR67457.1, GFS16843.1, GFR87574.1, GFR93615.1, GFS24342.1, GFS13691.1, GFS02787.1, GFR94294.1, GFR65130.1, GFS11943.1, GFR94775.1, GFS10078.1, GFR99117.1, GFS…
	N0.HOG0000109	OG0000048	n0	NA	NA	NA	NA	NA	NA	NA	GFR71537.1, GFR58369.1, GFR79474.1, GFR91781.1, GFR71527.1, GFR58190.1, GFS04785.1, GFS27991.1, GFR58187.1, GFR93726.1, GFS14824.1, GFR66861.1, GFR85276.1, GFR81878.1, GFR79136.1, GFS21191.1, GFR84329.1, GFR87953.1, GFS17579.1, GFR91072.1, GFS08315.1, GFR81761.1, GFR99617.1, GFR66859.1, GFS02406.1, GFR64665.1, GFS12845.1, GFR81592.1, GFS04225.1, GFR71239.1, GFS16180.1, GFR84331.1, GFS21712.1, GFS…
	N0.HOG0000110	OG0000049	n0	NA	NA	NA	NA	NA	NA	NA	GFS05238.1, GFR62363.1, GFR58266.1, GFS03434.1, GFS03525.1, GFR62107.1, GFR78246.1, GFS24313.1, GFR81610.1, GFR69919.1, GFR79098.1, GFR62365.1, GFR93016.1, GFR90265.1, GFS22577.1, GFS20935.1, GFR81607.1, GFS01637.1, GFS25421.1, GFR79095.1, GFR75476.1, GFR97830.1, GFR73036.1, GFR63235.1, GFS03961.1, GFR93012.1, GFR82384.1, GFR63238.1, GFS15946.1, GFS14362.1, GFR59641.1, GFS24315.1, GFR65137.1, GFR…
	N0.HOG0000111	OG0000050	n0	NA	NA	NA	NA	NA	NA	NA	GFR97687.1, GFR82768.1, GFR82847.1, GFS13114.1, GFS08408.1, GFR78746.1, GFR64615.1, GFR71828.1, GFR96746.1, GFR79896.1, GFS08004.1, GFR98112.1, GFS13514.1, GFS21203.1, GFR99472.1, GFR61113.1, GFS24768.1, GFS27370.1, GFS15471.1, GFS20928.1, GFR94513.1, GFR86339.1, GFR82320.1, GFS11088.1, GFR73125.1, GFR82716.1, GFR71087.1, GFS13423.1, GFR77264.1, GFR70901.1, GFR96626.1, GFR84808.1, GFR74408.1, GFR…
	N0.HOG0000112	OG0000051	n0	BG_IM_KAI8741738.1, BG_IM_KAI8746743.1, BG_IM_KAI8726014.1, BG_IM_KAI8746708.1, BG_IM_KAI8741734.1, BG_IM_KAI8726012.1, BG_IM_KAI8726008.1, BG_IM_KAI8746746.1, BG_IM_KAI8726017.1, BG_IM_KAI8726006.1, BG_IM_KAI8726010.1, BG_IM_KAI8726009.1, BG_IM_KAI8746745.1, BG_IM_KAI8741743.1, BG_IM_KAI8741737.1, BG_IM_KAI8741740.1, BG_IM_KAI8726011.1, BG_IM_KAI8726015.1, BG_IM_KAI8746749.1, BG_IM_KAI8746704.1,…	BGLB009463-PB	BG_iBS90_KAI8788435.1, BG_iBS90_KAI8788439.1, BG_iBS90_KAI8788395.1, BG_iBS90_KAI8788393.1, BG_iBS90_KAI8788401.1, BG_iBS90_KAI8788387.1, BG_iBS90_KAI8788386.1, BG_iBS90_KAI8788390.1, BG_iBS90_KAI8788392.1, BG_iBS90_KAI8788437.1, BG_iBS90_KAI8788389.1, BG_iBS90_KAI8788397.1, BG_iBS90_KAI8788399.1, BG_iBS90_KAI8788440.1, BG_iBS90_KAI8788400.1, BG_iBS90_KAI8788441.1, BG_iBS90_KAI8788398.1, BG_iBS90…	BP26967-RA, BP26971-RA, BP26981-RA, BP26963-RA, BP26982-RA, BP26976-RA, BP26978-RA, BP26979-RA, BP26980-RA, BP26977-RA, BP26974-RA, BP26973-RA, BP26972-RA, BP26984-RA, BP26985-RA, BP26986-RA, BP26964-RA, BP26958-RA, BP26959-RA, BP26966-RA, BP26965-RA, BP26960-RA, BP26962-RA, BP26968-RA, BP26957-RA, BP26956-RA, BP26975-RA, BP26983-RA, BP26961-RA, BP26969-RA, BP26970-RA	Bstr_004791-T1, Bstr_037544-T1	NA	KAH9502468.1, KAH9502469.1, KAH9502467.1, KAH9515030.1	GFR93359.1, GFS01811.1
	N0.HOG0000113	OG0000052	n6	NA	NA	NA	NA	NA	BSUD.15657.2.p1	NA	GFS19913.1, GFR71686.1, GFR98889.1
	N0.HOG0000114	OG0000052	n9	BG_IM_KAI8755955.1	BGLB010744-PB	NA	NA	Bstr_049234-T1, Bstr_049340-T1, Bstr_002123-T1, Bstr_049440-T1, Bstr_049275-T1	BSUD.18877.1.p1, BSUD.5307.1.p1, BSUD.964.1.p1, BSUD.9349.1.p1, BSUD.5158.1.p1, BSUD.14431.1.p1, BSUD.15035.1.p1, BSUD.22938.1.p1, BSUD.10188.1.p1, BSUD.6441.1.p1, BSUD.19514.1.p1, BSUD.20382.1.p1, BSUD.8515.1.p1, BSUD.1512.1.p1, BSUD.8591.1.p1, BSUD.16592.1.p1, BSUD.1887.1.p1, BSUD.1891.1.p1, BSUD.15924.1.p1, BSUD.16399.1.p1, BSUD.6426.1.p1, BSUD.4830.1.p1, BSUD.12798.1.p1, BSUD.14278.1.p2	NA	GFS01778.1
	N0.HOG0000115	OG0000052	n40	NA	NA	NA	NA	NA	NA	NA	GFR91477.1, GFR79298.1, GFS07561.1, GFR72993.1, GFS10199.1, GFR85499.1, GFS14260.1, GFS14263.1, GFS19164.1
	N0.HOG0000116	OG0000052	n48	BG_IM_KAI8737381.1	BGLB039848-PA, BGLB027220-PA	BG_iBS90_KAI8794353.1, BG_iBS90_KAI8773177.1, BG_iBS90_KAI8798732.1, BG_iBS90_KAI8780181.1	NA	Bstr_048979-T1	NA	NA	GFR62819.1, GFS02201.1, GFR82598.1, GFS11484.1, GFR85167.1, GFR87173.1
	N0.HOG0000117	OG0000052	n61	BG_IM_KAI8757981.1, BG_IM_KAI8744078.1	NA	BG_iBS90_KAI8775519.1, BG_iBS90_KAI8782470.1, BG_iBS90_KAI8767644.1	BP17291-RA	NA	NA	NA	GFS14257.1, GFR85495.1, GFS04106.1, GFR72990.1, GFS27737.1, GFR99089.1, GFS23857.1, GFR62329.1, GFS17895.1, GFR91293.1, GFR76302.1, GFS25256.1, GFR98246.1
	N0.HOG0000118	OG0000052	n80	NA	NA	BG_iBS90_KAI8778873.1	BP07188-RA	Bstr_024857-T1	BSUD.6997.1.p1, BSUD.16425.2.p1	NA	GFR91932.1, GFR68598.1, GFS17891.1, GFS11481.1, GFR85492.1, GFR91297.1, GFR87166.1, GFR94257.1
	N0.HOG0000119	OG0000052	n92	BG_IM_KAI8751338.1, BG_IM_KAI8755111.1, BG_IM_KAI8732922.1	NA	BG_iBS90_KAI8792595.1, BG_iBS90_KAI8759589.1	NA	Bstr_048939-T1, Bstr_049066-T1	NA	NA	GFS17656.1, GFR84938.1, GFS17635.1
	N0.HOG0000120	OG0000053	n0	NA	NA	NA	NA	NA	NA	NA	GFR96265.1, GFS10871.1, GFS12519.1, GFR60942.1, GFS14208.1, GFR76711.1, GFR73129.1, GFR68206.1, GFS19423.1, GFS27339.1, GFS14840.1, GFS25448.1, GFS13871.1, GFR70086.1, GFS02860.1, GFR86655.1, GFR62343.1, GFS06890.1, GFR69178.1, GFS06497.1, GFR66821.1, GFS13381.1, GFR62237.1, GFS15975.1, GFR65211.1, GFR58795.1, GFR95296.1, GFR91747.1, GFR90765.1, GFR83477.1, GFS05694.1, GFR80148.1, GFS18764.1, GFR…
	N0.HOG0000121	OG0000054	n0	NA	NA	NA	NA	NA	NA	NA	GFR79938.1, GFR76171.1, GFS26409.1, GFR80963.1, GFS13378.1, GFS14869.1, GFS07975.1, GFR64698.1, GFR75379.1, GFR66301.1, GFS09726.1, GFR89279.1, GFS11790.1, GFR79187.1, GFR69054.1, GFR80636.1, GFS05531.1, GFR89348.1, GFS06637.1, GFR61792.1, GFS21196.1, GFR87898.1, GFS13160.1, GFS03245.1, GFR58399.1, GFR74573.1, GFR87638.1, GFR84647.1, GFR83890.1, GFS25204.1, GFR67670.1, GFS16336.1, GFR86507.1, GFR…
	N0.HOG0000122	OG0000055	n0	BG_IM_KAI8748854.1, BG_IM_KAI8731345.1, BG_IM_KAI8756569.1, BG_IM_KAI8756582.1, BG_IM_KAI8743119.1, BG_IM_KAI8756568.1, BG_IM_KAI8756571.1, BG_IM_KAI8734000.1, BG_IM_KAI8745754.1, BG_IM_KAI8754966.1	BGLB031868-PA, BGLB019724-PA, BGLB024109-PA, BGLB026852-PA, BGLB033216-PA, BGLB023844-PA, BGLB038975-PA, BGLB032748-PA, BGLB037108-PA, BGLB029835-PA, BGLB022440-PA, BGLB033948-PA, BGLB029255-PA, BGLB025815-PA, BGLB019906-PA, BGLB025799-PA, BGLB031283-PA, BGLB035072-PA, BGLB036031-PA, BGLB020719-PA, BGLB030218-PA, BGLB021823-PA, BGLB020153-PA, BGLB033094-PA, BGLB022511-PA, BGLB036901-PA, BGLB03483…	BG_iBS90_KAI8796359.1, BG_iBS90_KAI8780339.1, BG_iBS90_KAI8797950.1, BG_iBS90_KAI8738000.1, BG_iBS90_KAI8797959.1, BG_iBS90_KAI8797947.1, BG_iBS90_KAI8761590.1	BP14910-RA	Bstr_045716-T1, Bstr_021448-T1, Bstr_026449-T1, Bstr_027044-T1, Bstr_004788-T1, Bstr_016316-T1, Bstr_027045-T1, Bstr_026545-T1	BSUD.18606.1.p1, BSUD.21853.1.p2, BSUD.5755.1.p1, BSUD.16837.1.p1, BSUD.7792.1.p1, BSUD.19647.2.p1, BSUD.13160.2.p1, BSUD.10527.1.p1, BSUD.11229.4.p1, BSUD.21855.1.p1, BSUD.15968.2.p1, BSUD.15965.3.p1, BSUD.7608.1.p1, BSUD.4362.2.p1, BSUD.1068.3.p1, BSUD.6953.3.p1	KAH9496588.1, KAH9508825.1, KAH9488128.1, KAH9512426.1, KAH9500304.1, KAH9514635.1
	N0.HOG0000123	OG0000056	n0	NA	NA	BG_iBS90_KAI8798826.1, BG_iBS90_KAI8737341.1, BG_iBS90_KAI8796192.1, BG_iBS90_KAI8792579.1, BG_iBS90_KAI8781428.1, BG_iBS90_KAI8794041.1, BG_iBS90_KAI8789717.1, BG_iBS90_KAI8791782.1, BG_iBS90_KAI8794443.1, BG_iBS90_KAI8771104.1, BG_iBS90_KAI8789139.1, BG_iBS90_KAI8772959.1, BG_iBS90_KAI8796449.1, BG_iBS90_KAI8797037.1, BG_iBS90_KAI8773378.1, BG_iBS90_KAI8798598.1, BG_iBS90_KAI8797679.1, BG_iBS90…	NA	Bstr_049309-T1, Bstr_049495-T1	BSUD.3484.1.p1, BSUD.18548.1.p1	NA
	N0.HOG0000124	OG0000057	n0	NA	NA	NA	NA	NA	NA	NA	GFR81280.1, GFR96244.1, GFS06303.1, GFR71740.1, GFS13950.1, GFS22332.1, GFR71742.1, GFS06742.1, GFR75782.1, GFR89240.1, GFS21868.1, GFS08342.1, GFS24343.1, GFR61785.1, GFR79179.1, GFS19524.1, GFS06811.1, GFR61572.1, GFS01406.1, GFS23549.1, GFS23545.1, GFS26307.1, GFS21578.1, GFR94546.1, GFS26585.1, GFR94752.1, GFS06011.1, GFR86575.1, GFR87274.1, GFR77760.1, GFS04223.1, GFR85037.1, GFR84954.1, GFR…
	N0.HOG0000125	OG0000058	n0	NA	NA	NA	NA	NA	NA	NA	GFR77965.1, GFR62829.1, GFR94990.1, GFR80169.1, GFS03581.1, GFR84552.1, GFR69328.1, GFR95014.1, GFR81527.1, GFS18719.1, GFR93572.1, GFR70617.1, GFS15433.1, GFR82925.1, GFR94776.1, GFS14447.1, GFR59247.1, GFR64365.1, GFR77374.1, GFS19932.1, GFR86817.1, GFS16879.1, GFR80956.1, GFR70087.1, GFS20569.1, GFR99439.1, GFR59623.1, GFS03419.1, GFR92960.1, GFR59984.1, GFS11457.1, GFR64914.1, GFS01945.1, GFS…
	N0.HOG0000126	OG0000059	n0	NA	NA	NA	NA	NA	NA	NA	GFS18025.1, GFR84620.1, GFS14836.1, GFS09587.1, GFS05667.1, GFR99568.1, GFR60583.1, GFS11875.1, GFR57455.1, GFS08971.1, GFR95506.1, GFR83680.1, GFR66232.1, GFS18994.1, GFR57706.1, GFR87002.1, GFS21008.1, GFR61318.1, GFS05568.1, GFR82685.1, GFR85209.1, GFR92041.1, GFS19275.1, GFS01181.1, GFS02008.1, GFR79705.1, GFS01197.1, GFR89608.1, GFS11490.1, GFR57612.1, GFS23944.1, GFS22622.1, GFS08063.1, GFR…
	N0.HOG0000127	OG0000060	n0	NA	NA	NA	NA	NA	NA	NA	GFR73106.1, GFS14462.1, GFR82346.1, GFS01084.1, GFS18434.1, GFR80499.1, GFS06388.1, GFR79883.1, GFS18869.1, GFS04538.1, GFS08274.1, GFS01312.1, GFS21337.1, GFR57799.1, GFS27881.1, GFR68316.1, GFS12506.1, GFR96203.1, GFR93518.1, GFR71335.1, GFS19079.1, GFR72974.1, GFS05200.1, GFS12712.1, GFS23538.1, GFS09315.1, GFR85401.1, GFR59858.1, GFR67432.1, GFR76837.1, GFS24128.1, GFS05090.1, GFR72077.1, GFR…
	N0.HOG0000128	OG0000061	n0	BG_IM_KAI8762417.1, BG_IM_KAI8760630.1, BG_IM_KAI8746040.1	NA	BG_iBS90_KAI8789955.1, BG_iBS90_KAI8779579.1, BG_iBS90_KAI8744451.1, BG_iBS90_KAI8761398.1, BG_iBS90_KAI8764061.1, BG_iBS90_KAI8781719.1, BG_iBS90_KAI8794134.1, BG_iBS90_KAI8775976.1, BG_iBS90_KAI8776996.1, BG_iBS90_KAI8776479.1, BG_iBS90_KAI8798316.1, BG_iBS90_KAI8793817.1, BG_iBS90_KAI8744493.1, BG_iBS90_KAI8798871.1, BG_iBS90_KAI8771998.1, BG_iBS90_KAI8778562.1, BG_iBS90_KAI8764139.1, BG_iBS90…	BP11255-RA, BP06942-RA, BP07908-RA, BP01186-RA, BP22989-RA, BP14601-RA, BP15935-RA, BP07934-RA, BP02376-RA, BP15586-RA, BP11552-RA, BP08232-RA, BP20352-RA, BP29614-RA, BP09485-RA, BP10898-RA	Bstr_000508-T1	BSUD.21894.1.p1, BSUD.7856.1.p1, BSUD.23715.1.p1, BSUD.13320.1.p1, BSUD.7169.1.p1, BSUD.7354.1.p1, BSUD.1533.1.p4, BSUD.21979.1.p1, BSUD.13044.1.p1, BSUD.14720.1.p1, BSUD.23401.1.p2, BSUD.15662.1.p1, BSUD.2244.1.p1	NA
	N0.HOG0000129	OG0000062	n0	BG_IM_KAI8754954.1, BG_IM_KAI8754957.1, BG_IM_KAI8755019.1, BG_IM_KAI8755037.1, BG_IM_KAI8755035.1, BG_IM_KAI8754958.1	BGLB016466-PA, BGLB033192-PA, BGLB039526-PA, BGLB040028-PA, BGLB032453-PB, BGLB021188-PA, BGLB024589-PA, BGLB010951-PB, BGLB029852-PA, BGLB039533-PA, BGLB021040-PA, BGLB031292-PA, BGLB032425-PA, BGLB016465-PA, BGLB029746-PA	BG_iBS90_KAI8773602.1, BG_iBS90_KAI8773595.1, BG_iBS90_KAI8773598.1, BG_iBS90_KAI8773655.1, BG_iBS90_KAI8773653.1, BG_iBS90_KAI8773666.1	BP05603-RA, BP05599-RA, BP05602-RA, BP05669-RA, BP05679-RA, BP05670-RA, BP05668-RA, BP05682-RA	Bstr_021171-T1, Bstr_033293-T1, Bstr_013018-T1, Bstr_035503-T1, Bstr_035504-T2, Bstr_036094-T1, Bstr_026077-T1, Bstr_033290-T1, Bstr_044957-T1, Bstr_028583-T1, Bstr_033221-T1, Bstr_033219-T1, Bstr_043406-T1, Bstr_033218-T1, Bstr_004328-T1, Bstr_035642-T1, Bstr_025996-T1, Bstr_033331-T1, Bstr_033233-T1, Bstr_043821-T1, Bstr_008227-T1, Bstr_016309-T1, Bstr_033283-T1, Bstr_042970-T1	BSUD.13439.1.p1, BSUD.19896.1.p1, BSUD.2780.1.p1, BSUD.17222.1.p1, BSUD.17229.1.p1, BSUD.17223.1.p1, BSUD.17228.1.p1, BSUD.17221.1.p1, BSUD.17230.3.p1, BSUD.8001.1.p1	KAH9502200.1, KAH9494723.1, KAH9494720.1, KAH9523232.1, KAH9494722.1, KAH9494721.1, KAH9489060.1, KAH9490869.1, KAH9496383.1, KAH9487598.1, KAH9502199.1, KAH9494709.1, KAH9490860.1, KAH9494704.1, KAH9489054.1, KAH9489063.1, KAH9489053.1, KAH9489482.1	GFS01683.1
	N0.HOG0000130	OG0000063	n0	BG_IM_KAI8728331.1, BG_IM_KAI8728332.1, BG_IM_KAI8727045.1, BG_IM_KAI8744399.1, BG_IM_KAI8727651.1, BG_IM_KAI8727097.1, BG_IM_KAI8728778.1, BG_IM_KAI8761899.1, BG_IM_KAI8727204.1, BG_IM_KAI8737373.1, BG_IM_KAI8753947.1, BG_IM_KAI8758943.1, BG_IM_KAI8758791.1, BG_IM_KAI8758785.1, BG_IM_KAI8758773.1, BG_IM_KAI8758770.1, BG_IM_KAI8758788.1, BG_IM_KAI8728020.1, BG_IM_KAI8746364.1, BG_IM_KAI8743059.1,…	BGLB030467-PA, BGLB025400-PA, BGLB024769-PA, BGLB036705-PA, BGLB021778-PA, BGLB032047-PA, BGLB028322-PA, BGLB021900-PA, BGLB023496-PA	BG_iBS90_KAI8747903.1, BG_iBS90_KAI8747902.1, BG_iBS90_KAI8747811.1, BG_iBS90_KAI8730204.1, BG_iBS90_KAI8780427.1, BG_iBS90_KAI8732902.1, BG_iBS90_KAI8736064.1, BG_iBS90_KAI8732071.1, BG_iBS90_KAI8730854.1, BG_iBS90_KAI8734339.1, BG_iBS90_KAI8730797.1, BG_iBS90_KAI8783322.1, BG_iBS90_KAI8729218.1, BG_iBS90_KAI8733290.1, BG_iBS90_KAI8739955.1, BG_iBS90_KAI8740992.1, BG_iBS90_KAI8735481.1, BG_iBS90…	BP05409-RA, BP05700-RA, BP06106-RA	Bstr_047741-T1, Bstr_047669-T1, Bstr_047769-T1, Bstr_004443-T1, Bstr_002527-T1, Bstr_019819-T1, Bstr_013501-T1, Bstr_049350-T1	BSUD.9006.3.p1, BSUD.9005.1.p1, BSUD.15739.1.p1	KAH9504358.1
	N0.HOG0000131	OG0000064	n0	BG_IM_KAI8746934.1, BG_IM_KAI8746941.1, BG_IM_KAI8747071.1, BG_IM_KAI8746938.1, BG_IM_KAI8746945.1, BG_IM_KAI8741720.1, BG_IM_KAI8746973.1, BG_IM_KAI8746926.1, BG_IM_KAI8746953.1, BG_IM_KAI8747083.1, BG_IM_KAI8741728.1, BG_IM_KAI8747091.1, BG_IM_KAI8746981.1, BG_IM_KAI8746977.1, BG_IM_KAI8741732.1, BG_IM_KAI8746949.1, BG_IM_KAI8747075.1, BG_IM_KAI8741716.1, BG_IM_KAI8747079.1, BG_IM_KAI8746957.1,…	BGLB020521-PA	BG_iBS90_KAI8788373.1, BG_iBS90_KAI8788629.1, BG_iBS90_KAI8788657.1, BG_iBS90_KAI8788738.1, BG_iBS90_KAI8788742.1, BG_iBS90_KAI8788633.1, BG_iBS90_KAI8788758.1, BG_iBS90_KAI8788645.1, BG_iBS90_KAI8788746.1, BG_iBS90_KAI8788641.1, BG_iBS90_KAI8788384.1, BG_iBS90_KAI8788380.1, BG_iBS90_KAI8788754.1, BG_iBS90_KAI8788750.1, BG_iBS90_KAI8788665.1, BG_iBS90_KAI8788369.1, BG_iBS90_KAI8788625.1, BG_iBS90…	BP26885-RA, BP26893-RA, BP26921-RA, BP26897-RA, BP23617-RA, BP26889-RA, BP13560-RA, BP23621-RA, BP23633-RA, BP26929-RA, BP26901-RA, BP26909-RA, BP13568-RA, BP23625-RA, BP13564-RA, BP26917-RA, BP26905-RA, BP23629-RA, BP26873-RA, BP26913-RA, BP26881-RA, BP13556-RA, BP26925-RA, BP26869-RA, BP26877-RA	Bstr_002492-T1, Bstr_011087-T1, Bstr_002323-T1, Bstr_002327-T1	NA	KAH9515069.1, KAH9515067.1, KAH9489371.1	GFS24519.1
	N0.HOG0000132	OG0000065	n1	NA	NA	NA	NA	Bstr_013196-T1	NA	NA	GFS26809.1, GFS18708.1, GFS23573.1, GFS14915.1, GFR86812.1, GFR73596.1, GFS14861.1, GFR60170.1, GFR93859.1, GFR57752.1, GFR97758.1, GFS02130.1, GFS12289.1, GFR57894.1, GFS21737.1, GFR90442.1, GFS12326.1, GFR68824.1, GFR99883.1, GFR76501.1, GFR75445.1, GFR73283.1, GFR85761.1, GFS23325.1, GFR86839.1, GFR62637.1, GFR81094.1
	N0.HOG0000133	OG0000065	n28	NA	NA	NA	NA	Bstr_024872-T1	NA	NA	GFS11216.1, GFR67256.1, GFS13468.1, GFR62617.1, GFR89385.1, GFR63250.1, GFR81495.1, GFR88993.1, GFR71766.1, GFR75014.1, GFR73599.1, GFR71772.1, GFS26658.1, GFR83176.1, GFR69143.1, GFS06509.1, GFR60919.1, GFR62613.1, GFR72438.1, GFR58246.1, GFR71869.1, GFS01586.1, GFS08474.1, GFS02269.1, GFR66790.1, GFS24980.1, GFS08908.1, GFR94899.1, GFR79177.1, GFS26651.1, GFR79594.1, GFR85051.1, GFR94430.1, GFR…
	N0.HOG0000134	OG0000066	n0	BG_IM_KAI8746963.1, BG_IM_KAI8741722.1, BG_IM_KAI8746971.1, BG_IM_KAI8747081.1, BG_IM_KAI8746947.1, BG_IM_KAI8747085.1, BG_IM_KAI8746975.1, BG_IM_KAI8741726.1, BG_IM_KAI8746979.1, BG_IM_KAI8747089.1, BG_IM_KAI8741718.1, BG_IM_KAI8746967.1, BG_IM_KAI8746959.1, BG_IM_KAI8746951.1, BG_IM_KAI8747069.1, BG_IM_KAI8746939.1, BG_IM_KAI8746943.1, BG_IM_KAI8746932.1, BG_IM_KAI8741730.1, BG_IM_KAI8747073.1,…	BGLB002040-PB, BGLB029971-PA	BG_iBS90_KAI8788631.1, BG_iBS90_KAI8788639.1, BG_iBS90_KAI8788651.1, BG_iBS90_KAI8788655.1, BG_iBS90_KAI8788744.1, BG_iBS90_KAI8788756.1, BG_iBS90_KAI8788374.1, BG_iBS90_KAI8788736.1, BG_iBS90_KAI8788623.1, BG_iBS90_KAI8788378.1, BG_iBS90_KAI8788627.1, BG_iBS90_KAI8788663.1, BG_iBS90_KAI8788371.1, BG_iBS90_KAI8788643.1, BG_iBS90_KAI8788382.1, BG_iBS90_KAI8788740.1, BG_iBS90_KAI8788647.1, BG_iBS90…	BP12437-RA, BP31700-RA, BP26915-RA, BP13558-RA, BP26883-RA, BP26871-RA, BP26919-RA, BP26891-RA, BP23631-RA, BP13566-RA, BP13554-RA, BP26907-RA, BP26867-RA, BP23623-RA, BP26923-RA, BP23619-RA, BP26895-RA, BP26879-RA, BP26911-RA, BP23627-RA, BP13627-RA, BP13562-RA, BP13570-RA, BP26903-RA, BP26875-RA, BP26899-RA, BP26887-RA	Bstr_021620-T1, Bstr_002325-T1, Bstr_002329-T1	BSUD.13649.1.p1	KAH9513077.1, KAH9524596.1	GFS18643.1
	N0.HOG0000135	OG0000067	n0	NA	NA	NA	NA	NA	NA	NA	GFR92378.1, GFR71282.1, GFS21579.1, GFS06808.1, GFR83839.1, GFS13204.1, GFR66097.1, GFR87727.1, GFR98077.1, GFS01733.1, GFS04748.1, GFS23004.1, GFS17881.1, GFR74215.1, GFS06386.1, GFR77506.1, GFS03030.1, GFR58670.1, GFR87723.1, GFR77488.1, GFS27396.1, GFR57409.1, GFS04746.1, GFR57551.1, GFR84944.1, GFR82338.1, GFR59269.1, GFR79886.1, GFS21233.1, GFR65123.1, GFR68795.1, GFS17885.1, GFS02901.1, GFS…
	N0.HOG0000136	OG0000068	n1	BG_IM_KAI8748003.1	BGLB008248-PB	BG_iBS90_KAI8778920.1	BP07233-RA	Bstr_046390-T1	BSUD.1869.1.p1	KAH9500761.1	GFR85138.1
	N0.HOG0000137	OG0000068	n10	BG_IM_KAI8743286.1	BGLB036419-PA, BGLB007783-PB	BG_iBS90_KAI8778054.1	BP03084-RA	NA	BSUD.22924.1.p1	KAH9498720.1	GFR86053.1
	N0.HOG0000138	OG0000068	n19	BG_IM_KAI8734629.1, BG_IM_KAI8757559.1, BG_IM_KAI8757562.1, BG_IM_KAI8752599.1	BGLB007604-PB, BGLB004431-PB, BGLB018062-PA, BGLB012438-PB	BG_iBS90_KAI8770461.1, BG_iBS90_KAI8775274.1, BG_iBS90_KAI8799067.1, BG_iBS90_KAI8799070.1, BG_iBS90_KAI8786430.1	BP04006-RA, BP16253-RA, BP17609-RA, BP17605-RA, BP17603-RA, BP17604-RA, BP17606-RA, BP08643-RA	Bstr_001781-T1, Bstr_024722-T1, Bstr_027914-T1, Bstr_027909-T1, Bstr_040692-T1	BSUD.9988.1.p1, BSUD.23158.1.p1, BSUD.12221.1.p1, BSUD.23161.1.p1, BSUD.5887.1.p1, BSUD.23160.2.p1, BSUD.19797.1.p1	KAH9489285.1, KAH9487552.1, KAH9515667.1, KAH9489286.1, KAH9487551.1, KAH9515506.1, KAH9515503.1, KAH9495986.1	GFS26957.1, GFS16332.1
	N0.HOG0000139	OG0000068	n61	BG_IM_KAI8732755.1, BG_IM_KAI8732754.1	BGLB018098-PB	BG_iBS90_KAI8776677.1, BG_iBS90_KAI8776676.1	BP15094-RA, BP15093-RA	Bstr_038386-T2	BSUD.3414.1.p1	KAH9496209.1	GFS26869.1
	N0.HOG0000140	OG0000068	n71	BG_IM_KAI8758593.1	BGLB000518-PB, BGLB013785-PB	BG_iBS90_KAI8792349.1, BG_iBS90_KAI8792097.1	BP13935-RA	Bstr_014587-T1, Bstr_042246-T1	BSUD.12003.1.p1, BSUD.24885.2.p1	KAH9508634.1
	N0.HOG0000141	OG0000069	n0	BG_IM_KAI8746272.1, BG_IM_KAI8746259.1, BG_IM_KAI8746261.1, BG_IM_KAI8746260.1, BG_IM_KAI8746318.1, BG_IM_KAI8746316.1	BGLB033489-PA, BGLB020875-PA, BGLB023164-PA, BGLB019602-PA, BGLB028550-PA, BGLB019885-PA, BGLB025610-PA, BGLB034207-PA, BGLB029352-PA	BG_iBS90_KAI8780272.1, BG_iBS90_KAI8780370.1, BG_iBS90_KAI8780362.1, BG_iBS90_KAI8780260.1, BG_iBS90_KAI8780257.1	BP03833-RA, BP03739-RA, BP03740-RA, BP03817-RA, BP14943-RA, BP14952-RA, BP03832-RA, BP14911-RA, BP14899-RA, BP14950-RA, BP03799-RA, BP01298-RA, BP03821-RA, BP03724-RA, BP03725-RA, BP14934-RA, BP01281-RA, BP03730-RA, BP14933-RA, BP01297-RA, BP03723-RA, BP03726-RA, BP03798-RA, BP03820-RA, BP03721-RA, BP03722-RA, BP14900-RA, BP14964-RA, BP03813-RA	Bstr_024218-T1, Bstr_024216-T1, Bstr_033187-T1, Bstr_024213-T1, Bstr_024210-T1, Bstr_024209-T1, Bstr_024211-T1, Bstr_024208-T1, Bstr_033205-T1, Bstr_004321-T1, Bstr_010334-T1	BSUD.7517.1.p1, BSUD.5446.4.p1, BSUD.21864.1.p1, BSUD.2663.1.p1, BSUD.11231.2.p1, BSUD.6716.1.p1, BSUD.21879.1.p1, BSUD.7274.4.p1, BSUD.7276.4.p1, BSUD.23290.3.p1, BSUD.136.1.p1, BSUD.19114.1.p1, BSUD.2657.2.p1, BSUD.13242.1.p1, BSUD.5752.1.p1, BSUD.5440.1.p1, BSUD.21861.1.p1, BSUD.5990.4.p1, BSUD.2170.1.p1, BSUD.15963.2.p1	KAH9500424.1, KAH9500059.1
	N0.HOG0000142	OG0000070	n0	NA	NA	NA	NA	NA	NA	NA	GFS06741.1, GFR95289.1, GFR62969.1, GFR91308.1, GFS12941.1, GFR92563.1, GFR91942.1, GFS17481.1, GFR67628.1, GFS02767.1, GFS03599.1, GFR95176.1, GFR97654.1, GFR60934.1, GFS03285.1, GFS19355.1, GFR57966.1, GFS01108.1, GFS01553.1, GFR86862.1, GFR68897.1, GFS11919.1, GFR83501.1, GFR92481.1, GFR59224.1, GFR94564.1, GFR78383.1, GFR87768.1, GFR87407.1, GFR84587.1, GFS11274.1, GFR83263.1, GFR60819.1, GFR…
	N0.HOG0000143	OG0000071	n0	NA	NA	NA	NA	NA	NA	NA	GFS18585.1, GFS18219.1, GFR69059.1, GFR79235.1, GFR76685.1, GFS15170.1, GFS07801.1, GFR97937.1, GFR98836.1, GFS02614.1, GFS02262.1, GFS24518.1, GFR93621.1, GFR82540.1, GFR95676.1, GFS02218.1, GFR88440.1, GFR68962.1, GFR59055.1, GFS18589.1, GFR84141.1, GFS18933.1, GFS17010.1, GFR94547.1, GFR76762.1, GFS10703.1, GFR93385.1, GFR92965.1, GFS04346.1, GFR62813.1, GFR63776.1, GFR79833.1, GFS04135.1, GFS…
	N0.HOG0000144	OG0000072	n0	NA	NA	NA	NA	NA	NA	NA	GFR69492.1, GFR96152.1, GFR96101.1, GFR59059.1, GFS24263.1, GFR84412.1, GFR75020.1, GFR85348.1, GFR82260.1, GFS18618.1, GFS10928.1, GFR86176.1, GFS00428.1, GFR95672.1, GFS13961.1, GFR88001.1, GFS16105.1, GFR62533.1, GFR91778.1, GFS08129.1, GFR90077.1, GFR62728.1, GFS10084.1, GFR89557.1, GFS22065.1, GFR71595.1, GFS27903.1, GFR76025.1, GFS22520.1, GFS02210.1, GFR78475.1, GFR98977.1, GFS14733.1, GFS…
	N0.HOG0000145	OG0000073	n1	NA	NA	BG_iBS90_KAI8733841.1	NA	Bstr_021923-T1	NA	NA	GFR82995.1
	N0.HOG0000146	OG0000073	n3	BG_IM_KAI8751398.1, BG_IM_KAI8727662.1, BG_IM_KAI8753943.1, BG_IM_KAI8742179.1, BG_IM_KAI8744391.1, BG_IM_KAI8727550.1, BG_IM_KAI8728026.1, BG_IM_KAI8741002.1, BG_IM_KAI8726705.1, BG_IM_KAI8726301.1, BG_IM_KAI8731177.1, BG_IM_KAI8727191.1, BG_IM_KAI8728997.1, BG_IM_KAI8740810.1, BG_IM_KAI8752609.1, BG_IM_KAI8731318.1, BG_IM_KAI8733883.1, BG_IM_KAI8727091.1, BG_IM_KAI8759221.1, BG_IM_KAI8761908.1,…	BGLB036329-PA, BGLB020625-PA, BGLB022160-PA	BG_iBS90_KAI8770484.1, BG_iBS90_KAI8737843.1, BG_iBS90_KAI8786443.1, BG_iBS90_KAI8786440.1, BG_iBS90_KAI8728260.1, BG_iBS90_KAI8732865.1, BG_iBS90_KAI8727998.1, BG_iBS90_KAI8737265.1, BG_iBS90_KAI8735474.1, BG_iBS90_KAI8767973.1, BG_iBS90_KAI8733827.1, BG_iBS90_KAI8731196.1, BG_iBS90_KAI8730873.1, BG_iBS90_KAI8732418.1, BG_iBS90_KAI8733765.1, BG_iBS90_KAI8732854.1, BG_iBS90_KAI8736547.1, BG_iBS90…	BP04027-RA, BP27763-RA	Bstr_037791-T1, Bstr_026092-T1, Bstr_021924-T1	BSUD.22324.2.p1	KAH9487911.1, KAH9487908.1	GFR68613.1
	N0.HOG0000147	OG0000074	n3	BG_IM_KAI8748377.1	BGLB007099-PB	NA	BP16939-RA	Bstr_038546-T1, Bstr_049126-T1, Bstr_049124-T1, Bstr_049386-T1	NA	NA	GFS23036.1, GFR78129.1, GFR71082.1, GFS23039.1, GFR71163.1, GFR64707.1, GFR79949.1, GFR64738.1, GFR58096.1, GFR88540.1, GFR64038.1, GFR93815.1, GFR64444.1
	N0.HOG0000148	OG0000074	n22	BG_IM_KAI8769579.1	NA	BG_iBS90_KAI8793037.1, BG_iBS90_KAI8789920.1	NA	NA	NA	NA	GFR61920.1, GFR98154.1, GFR61922.1, GFS25268.1, GFR78125.1, GFR71080.1, GFS23035.1, GFR85799.1, GFS09885.1, GFS21215.1, GFR60714.1, GFS05844.1, GFR90550.1, GFR80196.1, GFS22271.1, GFR69783.1
	N0.HOG0000149	OG0000074	n41	BG_IM_KAI8763073.1, BG_IM_KAI8755354.1, BG_IM_KAI8769882.1, BG_IM_KAI8732593.1	BGLB006356-PB, BGLB014139-PB	BG_iBS90_KAI8790866.1, BG_iBS90_KAI8780509.1, BG_iBS90_KAI8774589.1	BP23700-RA, BP08486-RA, BP08487-RA, BP02317-RA	Bstr_003132-T1, Bstr_048085-T1	NA	NA	GFR66503.1
	N0.HOG0000150	OG0000074	n61	BG_IM_KAI8760084.1	NA	BG_iBS90_KAI8790867.1, BG_iBS90_KAI8783866.1	BP15497-RA, BP15496-RA	Bstr_049082-T1	BSUD.24422.5.p2, BSUD.2366.1.p3	NA	GFR83070.1
	N0.HOG0000151	OG0000074	n69	BG_IM_KAI8748378.1	NA	NA	NA	NA	NA	NA	GFS25741.1
	N0.HOG0000152	OG0000074	n70	NA	NA	NA	BP06333-RA	NA	NA	NA	GFR64445.1
	N0.HOG0000153	OG0000074	n71	BG_IM_KAI8760517.1	NA	NA	NA	NA	NA	NA	GFR64041.1
	N0.HOG0000154	OG0000074	n72	BG_IM_KAI8745908.1	NA	NA	BP16940-RA	NA	NA	NA	GFS03810.1, GFR68836.1, GFR94937.1, GFS23508.1, GFR94766.1, GFR78121.1, GFR78800.1
	N0.HOG0000155	OG0000075	n0	BG_IM_KAI8748216.1, BG_IM_KAI8754736.1, BG_IM_KAI8728884.1, BG_IM_KAI8751379.1, BG_IM_KAI8751377.1, BG_IM_KAI8751378.1, BG_IM_KAI8753681.1, BG_IM_KAI8769824.1, BG_IM_KAI8769677.1, BG_IM_KAI8736424.1, BG_IM_KAI8758277.1, BG_IM_KAI8735573.1, BG_IM_KAI8732559.1, BG_IM_KAI8730241.1, BG_IM_KAI8726005.1, BG_IM_KAI8732243.1, BG_IM_KAI8765880.1, BG_IM_KAI8740592.1, BG_IM_KAI8747050.1, BG_IM_KAI8769846.1,…	NA	BG_iBS90_KAI8780210.1, BG_iBS90_KAI8742955.1, BG_iBS90_KAI8772103.1, BG_iBS90_KAI8781649.1, BG_iBS90_KAI8796846.1, BG_iBS90_KAI8794133.1, BG_iBS90_KAI8790462.1, BG_iBS90_KAI8736033.1, BG_iBS90_KAI8791853.1, BG_iBS90_KAI8790091.1, BG_iBS90_KAI8775717.1, BG_iBS90_KAI8776443.1, BG_iBS90_KAI8784347.1, BG_iBS90_KAI8737332.1, BG_iBS90_KAI8737348.1, BG_iBS90_KAI8791184.1, BG_iBS90_KAI8744431.1, BG_iBS90…	BP20160-RA, BP30678-RA, BP20914-RA, BP10545-RA, BP17056-RA, BP10947-RA, BP20268-RA, BP05254-RA, BP20785-RA, BP08142-RA, BP06992-RA, BP05278-RA, BP17231-RA, BP00292-RA, BP30570-RA	Bstr_019304-T1, Bstr_023877-T1	NA	NA
	N0.HOG0000156	OG0000076	n0	BG_IM_KAI8744070.1, BG_IM_KAI8744071.1, BG_IM_KAI8744069.1, BG_IM_KAI8744058.1, BG_IM_KAI8744056.1, BG_IM_KAI8744064.1, BG_IM_KAI8744067.1, BG_IM_KAI8744068.1, BG_IM_KAI8744063.1, BG_IM_KAI8744060.1, BG_IM_KAI8744059.1	BGLB021683-PA, BGLB032104-PA, BGLB036331-PA, BGLB023264-PA, BGLB031118-PA, BGLB023262-PA, BGLB035570-PA, BGLB020756-PA, BGLB026313-PA	BG_iBS90_KAI8767634.1, BG_iBS90_KAI8767633.1, BG_iBS90_KAI8767627.1, BG_iBS90_KAI8767625.1, BG_iBS90_KAI8767630.1, BG_iBS90_KAI8767631.1, BG_iBS90_KAI8767632.1, BG_iBS90_KAI8767629.1, BG_iBS90_KAI8767628.1	BP19925-RA, BP19926-RA, BP19920-RA, BP19923-RA, BP19922-RA, BP19921-RA	Bstr_014270-T1, Bstr_014271-T1, Bstr_014279-T1, Bstr_019725-T1, Bstr_014280-T1, Bstr_040474-T1, Bstr_014278-T1, Bstr_014260-T1, Bstr_021173-T1, Bstr_014258-T1, Bstr_014250-T1, Bstr_014253-T1, Bstr_021175-T1, Bstr_014261-T1, Bstr_014275-T1, Bstr_014277-T1, Bstr_014276-T1, Bstr_014259-T1, Bstr_039285-T1, Bstr_014274-T1, Bstr_014273-T1, Bstr_001131-T1, Bstr_014269-T1, Bstr_020102-T1, Bstr_021174-T1,…	BSUD.23859.1.p1, BSUD.23853.3.p1, BSUD.23858.1.p1, BSUD.23856.1.p1, BSUD.23854.1.p1	NA	GFR95322.1
	N0.HOG0000157	OG0000077	n1	BG_IM_KAI8746294.1, BG_IM_KAI8746288.1, BG_IM_KAI8746289.1, BG_IM_KAI8746287.1, BG_IM_KAI8746290.1, BG_IM_KAI8746291.1, BG_IM_KAI8746292.1	BGLB034986-PA, BGLB028919-PA, BGLB038548-PA, BGLB032859-PA, BGLB033915-PA, BGLB035586-PA, BGLB033323-PA, BGLB028531-PA, BGLB036691-PA, BGLB035231-PA, BGLB021377-PA, BGLB037951-PA, BGLB025463-PA, BGLB029833-PA	BG_iBS90_KAI8780291.1, BG_iBS90_KAI8780290.1, BG_iBS90_KAI8780297.1, BG_iBS90_KAI8780292.1, BG_iBS90_KAI8780289.1, BG_iBS90_KAI8780293.1, BG_iBS90_KAI8780294.1, BG_iBS90_KAI8780295.1	BP03775-RA, BP03761-RA, BP17656-RA, BP05701-RA, BP03768-RA, BP03771-RA, BP03774-RA, BP03769-RA, BP03767-RA, BP03770-RA	Bstr_024253-T1, Bstr_024235-T1, Bstr_024238-T1, Bstr_024243-T1, Bstr_024237-T1, Bstr_024239-T2, Bstr_024241-T1, Bstr_026172-T1, Bstr_044843-T1, Bstr_043697-T1, Bstr_047501-T1, Bstr_024249-T1, Bstr_024242-T1, Bstr_024244-T1, Bstr_024248-T1, Bstr_024245-T1, Bstr_024247-T1, Bstr_024251-T1, Bstr_020008-T1, Bstr_028141-T1, Bstr_024246-T1, Bstr_019944-T1	BSUD.3309.2.p1, BSUD.14284.2.p1, BSUD.1647.1.p1, BSUD.1648.1.p1, BSUD.3306.1.p1, BSUD.21871.5.p1, BSUD.3305.2.p1	KAH9512207.1, KAH9488769.1, KAH9500373.1, KAH9500375.1, KAH9500374.1	GFR99195.1, GFR87293.1
	N0.HOG0000158	OG0000077	n75	NA	BGLB021109-PA	BG_iBS90_KAI8780288.1	NA	NA	BSUD.20334.1.p1	NA	GFR62023.1
	N0.HOG0000159	OG0000078	n1	BG_IM_KAI8764949.1, BG_IM_KAI8764956.1, BG_IM_KAI8764952.1, BG_IM_KAI8764953.1	BGLB037341-PA, BGLB025806-PA, BGLB027861-PA, BGLB034223-PA	BG_iBS90_KAI8796882.1, BG_iBS90_KAI8796885.1, BG_iBS90_KAI8796883.1, BG_iBS90_KAI8797009.1, BG_iBS90_KAI8797014.1	BP12479-RA, BP12481-RA, BP12480-RA	Bstr_021650-T1, Bstr_021717-T1	BSUD.18025.1.p1, BSUD.18038.1.p1	KAH9502342.1	GFR76000.1, GFR82703.1
	N0.HOG0000160	OG0000078	n25	BG_IM_KAI8765049.1, BG_IM_KAI8765050.1	BGLB025223-PA, BGLB026581-PA, BGLB022180-PA, BGLB037171-PA, BGLB022693-PA	BG_iBS90_KAI8797015.1, BG_iBS90_KAI8797010.1, BG_iBS90_KAI8797012.1	BP25555-RA, BP25552-RA, BP25553-RA	Bstr_021718-T1, Bstr_025005-T1, Bstr_025007-T1, Bstr_021715-T2	BSUD.9042.1.p1, BSUD.2595.2.p1, BSUD.2594.1.p1, BSUD.18023.1.p1	KAH9502266.1, KAH9502270.1, KAH9502269.1, KAH9502267.1, KAH9502265.1, KAH9502264.1, KAH9489884.1, KAH9519474.1, KAH9502263.1, KAH9519473.1, KAH9502348.1	GFR75993.1, GFR82709.1, GFR87253.1
	N0.HOG0000161	OG0000078	n59	BG_IM_KAI8765052.1, BG_IM_KAI8764955.1	BGLB021228-PA, BGLB029883-PA, BGLB016477-PA, BGLB030499-PA	BG_iBS90_KAI8796884.1	NA	Bstr_021651-T1, Bstr_021652-T2	BSUD.18039.1.p1, BSUD.2593.1.p1, BSUD.18029.1.p1, BSUD.18022.1.p1, BSUD.18030.1.p1	KAH9502271.1, KAH9502347.1, KAH9502349.1, KAH9502340.1	GFR82711.1, GFR75987.1
	N0.HOG0000162	OG0000079	n0	NA	NA	NA	BP31444-RA	NA	NA	NA	GFS12441.1, GFR80434.1, GFS19096.1, GFR64916.1, GFS06089.1, GFR79770.1, GFS15797.1, GFS23096.1, GFR86745.1, GFR66187.1, GFR73002.1, GFR58143.1, GFR99360.1, GFS08170.1, GFS17834.1, GFR96363.1, GFR72807.1, GFR87063.1, GFS11563.1, GFS25843.1, GFS25220.1, GFR73005.1, GFS14240.1, GFS03626.1, GFR86749.1, GFS18811.1, GFR80436.1, GFR72668.1, GFR76671.1, GFR94763.1, GFS18807.1, GFR94971.1, GFR60787.1, GFR…
	N0.HOG0000163	OG0000080	n0	NA	NA	NA	NA	NA	BSUD.4142.1.p1	KAH9504499.1	GFR77111.1, GFR92076.1, GFS19579.1, GFS14322.1, GFR70949.1, GFS23738.1, GFS16797.1, GFR74701.1, GFR65904.1, GFR77531.1, GFR79804.1, GFS07807.1, GFS20381.1, GFR79794.1, GFR79806.1, GFR59975.1, GFS05744.1, GFR63180.1, GFR60507.1, GFR98877.1, GFS22652.1, GFR70469.1, GFR59157.1, GFR80299.1, GFS14324.1, GFR99198.1, GFR72735.1, GFS13895.1, GFR71094.1, GFR88294.1, GFR57917.1, GFR96537.1, GFR96644.1, GFR…
	N0.HOG0000164	OG0000081	n0	BG_IM_KAI8746958.1, BG_IM_KAI8746974.1, BG_IM_KAI8747070.1, BG_IM_KAI8746946.1, BG_IM_KAI8746978.1, BG_IM_KAI8741717.1, BG_IM_KAI8747082.1, BG_IM_KAI8747074.1, BG_IM_KAI8741733.1, BG_IM_KAI8746982.1, BG_IM_KAI8741729.1, BG_IM_KAI8746931.1, BG_IM_KAI8747078.1, BG_IM_KAI8746962.1, BG_IM_KAI8746970.1, BG_IM_KAI8746942.1, BG_IM_KAI8746966.1, BG_IM_KAI8747086.1, BG_IM_KAI8741721.1, BG_IM_KAI8746935.1,…	BGLB036385-PA	BG_iBS90_KAI8788666.1, BG_iBS90_KAI8788634.1, BG_iBS90_KAI8788381.1, BG_iBS90_KAI8788662.1, BG_iBS90_KAI8788757.1, BG_iBS90_KAI8788622.1, BG_iBS90_KAI8788741.1, BG_iBS90_KAI8788618.1, BG_iBS90_KAI8788737.1, BG_iBS90_KAI8788753.1, BG_iBS90_KAI8788646.1, BG_iBS90_KAI8788626.1, BG_iBS90_KAI8788377.1, BG_iBS90_KAI8788638.1, BG_iBS90_KAI8788385.1, BG_iBS90_KAI8788650.1, BG_iBS90_KAI8788749.1, BG_iBS90…	BP13628-RA, BP26910-RA, BP13565-RA, BP26870-RA, BP26926-RA, BP26922-RA, BP26894-RA, BP13561-RA, BP26898-RA, BP26918-RA, BP26930-RA, BP23622-RA, BP26906-RA, BP26902-RA, BP13569-RA, BP26878-RA, BP13557-RA, BP23618-RA, BP13553-RA, BP23630-RA, BP26882-RA, BP23626-RA, BP26914-RA, BP26890-RA, BP26874-RA, BP26886-RA	Bstr_002326-T1, Bstr_002322-T1	NA	KAH9515068.1, KAH9519094.1
	N0.HOG0000165	OG0000082	n0	BG_IM_KAI8747068.1, BG_IM_KAI8746980.1, BG_IM_KAI8741727.1, BG_IM_KAI8746944.1, BG_IM_KAI8747088.1, BG_IM_KAI8746968.1, BG_IM_KAI8746925.1, BG_IM_KAI8741723.1, BG_IM_KAI8747084.1, BG_IM_KAI8747072.1, BG_IM_KAI8741731.1, BG_IM_KAI8746976.1, BG_IM_KAI8746956.1, BG_IM_KAI8746960.1, BG_IM_KAI8746940.1, BG_IM_KAI8747076.1, BG_IM_KAI8746937.1, BG_IM_KAI8746948.1, BG_IM_KAI8746952.1, BG_IM_KAI8746972.1,…	BGLB033470-PA, BGLB025091-PA	BG_iBS90_KAI8788624.1, BG_iBS90_KAI8788747.1, BG_iBS90_KAI8788735.1, BG_iBS90_KAI8788759.1, BG_iBS90_KAI8788379.1, BG_iBS90_KAI8788739.1, BG_iBS90_KAI8788372.1, BG_iBS90_KAI8788755.1, BG_iBS90_KAI8788632.1, BG_iBS90_KAI8788656.1, BG_iBS90_KAI8788743.1, BG_iBS90_KAI8788751.1, BG_iBS90_KAI8788628.1, BG_iBS90_KAI8788644.1, BG_iBS90_KAI8788383.1, BG_iBS90_KAI8788636.1, BG_iBS90_KAI8788640.1, BG_iBS90…	BP13571-RA, BP26868-RA, BP26904-RA, BP13567-RA, BP26908-RA, BP23620-RA, BP26880-RA, BP26916-RA, BP26872-RA, BP26892-RA, BP23628-RA, BP26888-RA, BP26924-RA, BP23624-RA, BP13559-RA, BP26928-RA, BP26896-RA, BP23632-RA, BP13555-RA, BP26900-RA, BP26884-RA, BP26912-RA, BP26876-RA, BP13563-RA, BP26920-RA	Bstr_002324-T1, Bstr_002328-T1	NA	KAH9496800.1
	N0.HOG0000166	OG0000083	n0	NA	NA	NA	NA	NA	NA	NA	GFR67806.1, GFS14398.1, GFR92464.1, GFR75516.1, GFR74903.1, GFS27443.1, GFS14052.1, GFR66783.1, GFR60314.1, GFR95644.1, GFR68178.1, GFR90007.1, GFS03700.1, GFR99053.1, GFR92172.1, GFR72451.1, GFR96833.1, GFR74833.1, GFR88783.1, GFR66932.1, GFR76880.1, GFR87318.1, GFS14978.1, GFS02390.1, GFR91771.1, GFR75860.1, GFS06234.1, GFS27745.1, GFR61053.1, GFR84265.1, GFR60067.1, GFS08821.1, GFS24074.1, GFR…
	N0.HOG0000167	OG0000084	n1	NA	BGLB011488-PB	BG_iBS90_KAI8786627.1	BP01662-RA	Bstr_034970-T1	BSUD.947.2.p1	KAH9496278.1	GFR63750.1, GFS10828.1
	N0.HOG0000168	OG0000084	n9	BG_IM_KAI8749491.1, BG_IM_KAI8749486.1, BG_IM_KAI8749488.1, BG_IM_KAI8727774.1, BG_IM_KAI8727773.1, BG_IM_KAI8749487.1, BG_IM_KAI8749490.1	BGLB010166-PB, BGLB014396-PB, BGLB014394-PB, BGLB012063-PB, BGLB012062-PB, BGLB027244-PA, BGLB027525-PA, BGLB016861-PA	BG_iBS90_KAI8786733.1, BG_iBS90_KAI8786729.1, BG_iBS90_KAI8786731.1, BG_iBS90_KAI8741791.1, BG_iBS90_KAI8741790.1, BG_iBS90_KAI8786730.1, BG_iBS90_KAI8786732.1	BP15155-RA, BP15150-RA, BP15152-RA, BP25292-RA, BP25291-RA, BP25289-RA, BP15151-RA, BP15154-RA	Bstr_028489-T1, Bstr_028487-T1, Bstr_025549-T1, Bstr_046871-T1, Bstr_045110-T1, Bstr_046870-T1, Bstr_036098-T1, Bstr_028494-T1, Bstr_028496-T1, Bstr_028490-T1, Bstr_028488-T1	BSUD.21464.2.p1, BSUD.21468.1.p1, BSUD.14592.1.p1, BSUD.14594.1.p1, BSUD.14593.1.p1, BSUD.14595.1.p1, BSUD.21469.4.p1, BSUD.21467.1.p1	KAH9515379.1, KAH9515376.1, KAH9489138.1, KAH9489137.1, KAH9524869.1, KAH9515374.1, KAH9515378.1, KAH9515377.1
	N0.HOG0000169	OG0000084	n67	NA	BGLB029091-PA, BGLB011487-PB	NA	NA	NA	NA	NA	GFR73654.1
	N0.HOG0000170	OG0000084	n69	NA	BGLB012061-PB, BGLB004516-PB, BGLB010167-PB, BGLB016862-PA, BGLB003831-PB	NA	NA	NA	NA	NA	GFR89968.1, GFR89994.1, GFR94027.1
	N0.HOG0000171	OG0000085	n0	BG_IM_KAI8727518.1, BG_IM_KAI8726671.1, BG_IM_KAI8726845.1, BG_IM_KAI8753963.1, BG_IM_KAI8726829.1, BG_IM_KAI8743015.1, BG_IM_KAI8728421.1, BG_IM_KAI8731287.1, BG_IM_KAI8726802.1, BG_IM_KAI8761878.1, BG_IM_KAI8727224.1, BG_IM_KAI8727135.1, BG_IM_KAI8726713.1, BG_IM_KAI8726732.1, BG_IM_KAI8726597.1, BG_IM_KAI8727068.1, BG_IM_KAI8726652.1, BG_IM_KAI8726417.1, BG_IM_KAI8726577.1, BG_IM_KAI8756340.1,…	NA	BG_iBS90_KAI8732009.1, BG_iBS90_KAI8730431.1, BG_iBS90_KAI8733318.1, BG_iBS90_KAI8727980.1, BG_iBS90_KAI8733754.1, BG_iBS90_KAI8745349.1, BG_iBS90_KAI8735499.1, BG_iBS90_KAI8733271.1, BG_iBS90_KAI8727613.1, BG_iBS90_KAI8729870.1, BG_iBS90_KAI8731618.1, BG_iBS90_KAI8728958.1, BG_iBS90_KAI8734358.1, BG_iBS90_KAI8734823.1, BG_iBS90_KAI8730818.1, BG_iBS90_KAI8731644.1, BG_iBS90_KAI8730411.1, BG_iBS90…	BP27900-RA, BP11624-RA	Bstr_011235-T1	NA	NA	GFS14386.1
	N0.HOG0000172	OG0000086	n0	BG_IM_KAI8769894.1, BG_IM_KAI8769624.1, BG_IM_KAI8768584.1, BG_IM_KAI8744852.1, BG_IM_KAI8755399.1, BG_IM_KAI8766272.1, BG_IM_KAI8754852.1, BG_IM_KAI8747144.1, BG_IM_KAI8730526.1, BG_IM_KAI8760524.1, BG_IM_KAI8731966.1, BG_IM_KAI8739620.1, BG_IM_KAI8728650.1, BG_IM_KAI8756385.1, BG_IM_KAI8747281.1, BG_IM_KAI8747279.1, BG_IM_KAI8742340.1, BG_IM_KAI8732596.1, BG_IM_KAI8749814.1, BG_IM_KAI8730939.1,…	BGLB036758-PA	BG_iBS90_KAI8789963.1, BG_iBS90_KAI8775694.1, BG_iBS90_KAI8726904.1, BG_iBS90_KAI8767545.1, BG_iBS90_KAI8797726.1, BG_iBS90_KAI8741943.1, BG_iBS90_KAI8789024.1, BG_iBS90_KAI8731210.1, BG_iBS90_KAI8795429.1, BG_iBS90_KAI8775558.1, BG_iBS90_KAI8767601.1, BG_iBS90_KAI8784947.1, BG_iBS90_KAI8778221.1, BG_iBS90_KAI8772976.1, BG_iBS90_KAI8784005.1, BG_iBS90_KAI8773224.1, BG_iBS90_KAI8788818.1, BG_iBS90…	BP00198-RA	Bstr_049552-T1	NA	NA
	N0.HOG0000173	OG0000087	n3	NA	BGLB027665-PA	NA	NA	Bstr_017445-T1	NA	NA
	N0.HOG0000174	OG0000087	n7	NA	NA	BG_iBS90_KAI8793720.1	NA	NA	NA	NA	GFR99965.1
	N0.HOG0000175	OG0000087	n8	NA	BGLB039553-PA	BG_iBS90_KAI8790673.1	NA	NA	NA	NA	GFR99955.1
	N0.HOG0000176	OG0000087	n10	BG_IM_KAI8762103.1	BGLB008716-PB	BG_iBS90_KAI8759442.1	BP19156-RA	NA	BSUD.10520.1.p1	KAH9515614.1	GFR70673.1
	N0.HOG0000177	OG0000087	n17	BG_IM_KAI8742749.1	BGLB012283-PB	BG_iBS90_KAI8772896.1	BP11475-RA	NA	BSUD.856.1.p1	KAH9525382.1, KAH9525380.1	GFR63821.1
	N0.HOG0000178	OG0000087	n26	BG_IM_KAI8748437.1, BG_IM_KAI8737486.1	BGLB008665-PB	BG_iBS90_KAI8779367.1, BG_iBS90_KAI8795231.1	BP04919-RA, BP09202-RA	Bstr_046082-T1, Bstr_048780-T1	BSUD.11342.1.p1, BSUD.17832.1.p1	KAH9490209.1, KAH9499360.1, KAH9499354.1, KAH9499350.1, KAH9499359.1, KAH9499352.1, KAH9499353.1	GFS06336.1
	N0.HOG0000179	OG0000087	n44	BG_IM_KAI8763695.1	BGLB012690-PB	BG_iBS90_KAI8746567.1	BP19104-RA	Bstr_018726-T1	BSUD.17050.1.p1	KAH9499718.1	GFS06681.1, GFR83878.1
	N0.HOG0000180	OG0000087	n52	BG_IM_KAI8756172.1, BG_IM_KAI8763694.1, BG_IM_KAI8762895.1	BGLB016724-PA, BGLB008075-PB, BGLB014447-PB, BGLB033391-PA	BG_iBS90_KAI8746566.1, BG_iBS90_KAI8790675.1	BP29239-RA, BP19103-RA, BP26129-RA	Bstr_028869-T1, Bstr_018724-T1, Bstr_018076-T1	BSUD.9181.3.p1, BSUD.17048.1.p1, BSUD.22027.1.p1	KAH9491513.1, KAH9491510.1, KAH9499724.1, KAH9488502.1, KAH9488503.1	GFS26114.1
	N0.HOG0000181	OG0000088	n0	NA	NA	BG_iBS90_KAI8761429.1	NA	Bstr_049362-T1	NA	NA	GFR78629.1, GFR58609.1, GFS08185.1, GFR64126.1, GFR61062.1, GFR61243.1, GFR82908.1, GFS20699.1, GFS08827.1, GFS23078.1, GFR99314.1, GFR91777.1, GFR62514.1, GFS15083.1, GFS16238.1, GFS18671.1, GFS25576.1, GFR80833.1, GFS04258.1, GFS24949.1, GFR86646.1, GFR80625.1, GFS14620.1, GFR98356.1, GFS19620.1, GFR98373.1, GFS21515.1, GFR66144.1, GFR90546.1, GFS27057.1, GFS24071.1, GFS11592.1, GFS00097.1, GFS…
	N0.HOG0000182	OG0000089	n0	NA	NA	NA	NA	NA	NA	NA	GFR79378.1, GFR73863.1, GFR76903.1, GFR97695.1, GFS12284.1, GFS27374.1, GFR73286.1, GFR65673.1, GFS13671.1, GFS00516.1, GFS04987.1, GFR65444.1, GFR71398.1, GFS15631.1, GFR79879.1, GFR94189.1, GFS01868.1, GFR74238.1, GFS06052.1, GFR93802.1, GFR79381.1, GFR83579.1, GFR73284.1, GFS25739.1, GFR97247.1, GFS11334.1, GFR65670.1, GFR63240.1, GFS15632.1, GFR67730.1, GFS08238.1, GFR65436.1, GFR79882.1, GFS…
	N0.HOG0000183	OG0000090	n0	BG_IM_KAI8743251.1, BG_IM_KAI8743241.1, BG_IM_KAI8743244.1, BG_IM_KAI8743240.1, BG_IM_KAI8743236.1, BG_IM_KAI8743237.1, BG_IM_KAI8743238.1, BG_IM_KAI8743248.1, BG_IM_KAI8743246.1, BG_IM_KAI8725812.1, BG_IM_KAI8743247.1, BG_IM_KAI8725813.1, BG_IM_KAI8743242.1, BG_IM_KAI8743243.1, BG_IM_KAI8743250.1, BG_IM_KAI8725811.1, BG_IM_KAI8743245.1, BG_IM_KAI8743249.1	BGLB021656-PA, BGLB001344-PB, BGLB010394-PB, BGLB035999-PA, BGLB021796-PA, BGLB025803-PA, BGLB020796-PA, BGLB035177-PA, BGLB035866-PA, BGLB020463-PA, BGLB031481-PA, BGLB024729-PA, BGLB026888-PA	BG_iBS90_KAI8778017.1, BG_iBS90_KAI8778007.1, BG_iBS90_KAI8778010.1, BG_iBS90_KAI8778006.1, BG_iBS90_KAI8778004.1, BG_iBS90_KAI8778015.1, BG_iBS90_KAI8778013.1, BG_iBS90_KAI8778012.1, BG_iBS90_KAI8778014.1, BG_iBS90_KAI8778008.1, BG_iBS90_KAI8778009.1, BG_iBS90_KAI8778011.1, BG_iBS90_KAI8778016.1	BP03052-RA, BP03055-RA, BP03053-RA, BP03054-RA	Bstr_013618-T1, Bstr_013610-T1, Bstr_013611-T1, Bstr_013612-T1, Bstr_049145-T1, Bstr_031907-T1, Bstr_013614-T1, Bstr_013615-T1, Bstr_013617-T1, Bstr_013616-T1	BSUD.21220.1.p1, BSUD.21222.1.p1, BSUD.21218.1.p1, BSUD.21219.1.p1	KAH9488073.1, KAH9488076.1, KAH9490153.1, KAH9488077.1, KAH9488072.1, KAH9488075.1, KAH9488078.1, KAH9509891.1, KAH9509887.1, KAH9509890.1, KAH9509886.1
	N0.HOG0000184	OG0000091	n0	NA	NA	NA	NA	NA	NA	NA	GFS12442.1, GFR69795.1, GFS01648.1, GFR63087.1, GFR98932.1, GFR75239.1, GFS11521.1, GFS09583.1, GFR67161.1, GFS21034.1, GFR60061.1, GFR99655.1, GFR84752.1, GFS26521.1, GFS21293.1, GFR69278.1, GFS11006.1, GFR75930.1, GFR92899.1, GFS14860.1, GFR84537.1, GFR68172.1, GFR63910.1, GFS06469.1, GFS10032.1, GFR58080.1, GFR69275.1, GFR82544.1, GFS12128.1, GFS18910.1, GFR83748.1, GFR58248.1, GFS18090.1, GFS…
	N0.HOG0000185	OG0000092	n0	NA	NA	NA	NA	NA	NA	NA	GFR92775.1, GFR62571.1, GFS06070.1, GFS11557.1, GFR76097.1, GFR73852.1, GFS20702.1, GFS11487.1, GFR63957.1, GFR84360.1, GFS04653.1, GFS21893.1, GFR71021.1, GFR72447.1, GFS22659.1, GFS20270.1, GFR91299.1, GFS16291.1, GFR69995.1, GFS03487.1, GFR66223.1, GFR61143.1, GFR64806.1, GFR93528.1, GFS00359.1, GFS08070.1, GFR73713.1, GFS16344.1, GFS20478.1, GFR94265.1, GFS19708.1, GFR70428.1, GFS24924.1, GFR…
	N0.HOG0000186	OG0000093	n0	NA	NA	NA	NA	NA	NA	NA	GFS25964.1, GFS18927.1, GFR80380.1, GFR88078.1, GFR89736.1, GFR85483.1, GFS25543.1, GFS22535.1, GFS22947.1, GFS13743.1, GFS13008.1, GFR90849.1, GFS22543.1, GFR83809.1, GFS10251.1, GFS20812.1, GFS06836.1, GFR60822.1, GFR79214.1, GFS19244.1, GFR73732.1, GFR79453.1, GFR89135.1, GFS20816.1, GFS00091.1, GFR75958.1, GFS00087.1, GFR59144.1, GFR88070.1, GFR82128.1, GFR62709.1, GFS25412.1, GFR83805.1, GFS…
	N0.HOG0000187	OG0000094	n0	NA	NA	NA	NA	NA	NA	NA	GFR64957.1, GFS27539.1, GFS25276.1, GFR67485.1, GFR84151.1, GFR80149.1, GFS12801.1, GFR87766.1, GFS09735.1, GFR90220.1, GFR84218.1, GFR61761.1, GFS04061.1, GFR98646.1, GFR84884.1, GFS01980.1, GFS22093.1, GFS09210.1, GFR71140.1, GFR64049.1, GFR90924.1, GFR64650.1, GFS06699.1, GFR84081.1, GFR74210.1, GFS06736.1, GFR65648.1, GFR81854.1, GFS09570.1, GFR63875.1, GFS17159.1, GFR69322.1, GFR90603.1, GFS…
	N0.HOG0000188	OG0000095	n0	BG_IM_KAI8765922.1, BG_IM_KAI8735749.1, BG_IM_KAI8770074.1, BG_IM_KAI8756719.1, BG_IM_KAI8759231.1, BG_IM_KAI8730394.1, BG_IM_KAI8747157.1, BG_IM_KAI8735894.1, BG_IM_KAI8748879.1, BG_IM_KAI8731834.1, BG_IM_KAI8762844.1, BG_IM_KAI8750408.1, BG_IM_KAI8758708.1, BG_IM_KAI8738128.1, BG_IM_KAI8728995.1, BG_IM_KAI8755191.1, BG_IM_KAI8736135.1, BG_IM_KAI8736793.1, BG_IM_KAI8758207.1, BG_IM_KAI8736256.1,…	NA	NA	NA	NA	BSUD.3593.1.p1, BSUD.18382.2.p1, BSUD.8500.1.p2, BSUD.16485.1.p1, BSUD.19229.1.p2, BSUD.18110.1.p1	NA
	N0.HOG0000189	OG0000096	n0	BG_IM_KAI8729452.1, BG_IM_KAI8727733.1, BG_IM_KAI8729921.1, BG_IM_KAI8729920.1, BG_IM_KAI8729918.1, BG_IM_KAI8729919.1, BG_IM_KAI8727730.1, BG_IM_KAI8729916.1, BG_IM_KAI8729917.1, BG_IM_KAI8727729.1, BG_IM_KAI8727732.1, BG_IM_KAI8729941.1, BG_IM_KAI8729968.1, BG_IM_KAI8729923.1, BG_IM_KAI8729922.1	BGLB022866-PA, BGLB034721-PA, BGLB027370-PA, BGLB039212-PA, BGLB019457-PA, BGLB026606-PA	BG_iBS90_KAI8741749.1, BG_iBS90_KAI8781274.1, BG_iBS90_KAI8726377.1, BG_iBS90_KAI8741750.1, BG_iBS90_KAI8741746.1, BG_iBS90_KAI8750455.1, BG_iBS90_KAI8750458.1, BG_iBS90_KAI8750451.1, BG_iBS90_KAI8741747.1, BG_iBS90_KAI8750452.1, BG_iBS90_KAI8750454.1, BG_iBS90_KAI8750457.1, BG_iBS90_KAI8750450.1, BG_iBS90_KAI8741748.1, BG_iBS90_KAI8750453.1, BG_iBS90_KAI8750456.1, BG_iBS90_KAI8726376.1, BG_iBS90…	BP21001-RA, BP23854-RA, BP23855-RA, BP23871-RA, BP23891-RA, BP23858-RA, BP23857-RA	Bstr_046852-T1, Bstr_016429-T1, Bstr_016430-T1, Bstr_046853-T1, Bstr_044497-T1, Bstr_046836-T1, Bstr_046837-T1, Bstr_046812-T1, Bstr_002509-T1, Bstr_046847-T1, Bstr_017270-T1, Bstr_038204-T1, Bstr_045030-T1	BSUD.11017.1.p1, BSUD.4541.2.p1, BSUD.10733.1.p1, BSUD.4544.2.p1	KAH9494764.1, KAH9488529.1, KAH9514281.1, KAH9495561.1	GFR70084.1
	N0.HOG0000190	OG0000097	n4	NA	NA	NA	NA	NA	NA	NA	GFR81703.1, GFS26775.1, GFS25420.1, GFS20955.1, GFR83041.1
	N0.HOG0000191	OG0000097	n9	NA	NA	NA	NA	NA	NA	NA	GFS02682.1, GFR74500.1, GFR70943.1, GFS25415.1, GFR83038.1, GFR74390.1, GFR72669.1, GFR59803.1, GFR83815.1
	N0.HOG0000192	OG0000097	n18	NA	NA	NA	NA	Bstr_041965-T1	NA	NA	GFR59801.1
	N0.HOG0000193	OG0000097	n19	NA	NA	NA	NA	Bstr_003121-T1	NA	NA	GFR74830.1
	N0.HOG0000194	OG0000097	n20	NA	NA	NA	NA	NA	NA	NA	GFR59800.1, GFR74496.1, GFR72667.1
	N0.HOG0000195	OG0000097	n22	BG_IM_KAI8763511.1, BG_IM_KAI8741136.1	BGLB037643-PA, BGLB034984-PA, BGLB032051-PA, BGLB035115-PA, BGLB026596-PA, BGLB021694-PA, BGLB017333-PA, BGLB035080-PA, BGLB032971-PA, BGLB018904-PA, BGLB024927-PA, BGLB032323-PA, BGLB035588-PA, BGLB025889-PA, BGLB024103-PA, BGLB009702-PC	BG_iBS90_KAI8737926.1, BG_iBS90_KAI8737927.1, BG_iBS90_KAI8737928.1, BG_iBS90_KAI8784018.1, BG_iBS90_KAI8778629.1, BG_iBS90_KAI8787767.1	BP20450-RA, BP23061-RA, BP21608-RA, BP27965-RA, BP28287-RA	Bstr_015855-T1, Bstr_049544-T1, Bstr_048980-T1, Bstr_004408-T1	BSUD.15306.1.p1, BSUD.13903.1.p1, BSUD.5816.1.p1, BSUD.13902.1.p1, BSUD.25227.3.p1, BSUD.1920.1.p1, BSUD.1919.2.p1, BSUD.6195.1.p1, BSUD.23631.1.p1, BSUD.11120.1.p1	NA	GFS24000.1, GFS27281.1, GFR89774.1, GFS02688.1, GFR62014.1, GFR90271.1
	N0.HOG0000196	OG0000098	n0	BG_IM_KAI8757844.1	BGLB027820-PA, BGLB030674-PA	BG_iBS90_KAI8788407.1, BG_iBS90_KAI8781464.1, BG_iBS90_KAI8776365.1, BG_iBS90_KAI8781463.1, BG_iBS90_KAI8740158.1, BG_iBS90_KAI8752814.1, BG_iBS90_KAI8784020.1, BG_iBS90_KAI8794737.1, BG_iBS90_KAI8781170.1, BG_iBS90_KAI8793855.1, BG_iBS90_KAI8761623.1, BG_iBS90_KAI8791839.1, BG_iBS90_KAI8796707.1, BG_iBS90_KAI8790800.1, BG_iBS90_KAI8793132.1, BG_iBS90_KAI8797005.1, BG_iBS90_KAI8789488.1, BG_iBS90…	NA	Bstr_036956-T1, Bstr_007063-T1, Bstr_035658-T1, Bstr_049197-T1, Bstr_013171-T1, Bstr_048953-T1	BSUD.3162.1.p2, BSUD.20239.1.p3, BSUD.9885.1.p1	KAH9503413.1, KAH9509211.1, KAH9499490.1
	N0.HOG0000197	OG0000099	n0	NA	BGLB034589-PA	NA	NA	Bstr_049573-T1, Bstr_049304-T1	BSUD.18304.2.p1, BSUD.3486.1.p1, BSUD.6295.1.p1, BSUD.72.1.p1, BSUD.2947.1.p1, BSUD.19322.1.p1, BSUD.23718.1.p1, BSUD.44.1.p1, BSUD.22882.1.p1, BSUD.21243.1.p1, BSUD.21247.1.p1, BSUD.24965.1.p1, BSUD.10392.1.p1, BSUD.328.1.p1, BSUD.4917.1.p1, BSUD.16557.1.p1, BSUD.4785.1.p1, BSUD.13293.1.p1, BSUD.22615.1.p1, BSUD.24313.1.p1, BSUD.11968.1.p1, BSUD.685.1.p1, BSUD.12895.1.p1, BSUD.18246.1.p1, BSUD.1…	NA
	N0.HOG0000198	OG0000100	n0	NA	NA	NA	NA	NA	NA	NA	GFS21019.1, GFR81603.1, GFS18091.1, GFS23798.1, GFS10583.1, GFR94255.1, GFS01420.1, GFR95414.1, GFS01555.1, GFS26515.1, GFR70117.1, GFR86066.1, GFS20405.1, GFR72177.1, GFS27094.1, GFS16854.1, GFS11800.1, GFR86872.1, GFS02558.1, GFS21131.1, GFR62409.1, GFS06827.1, GFR78621.1, GFR99612.1, GFR77616.1, GFR69956.1, GFR67292.1, GFR63003.1, GFR64950.1, GFS21589.1, GFR73376.1, GFR59818.1, GFR93358.1, GFS…
	N0.HOG0000199	OG0000101	n0	BG_IM_KAI8748806.1, BG_IM_KAI8733250.1, BG_IM_KAI8748821.1, BG_IM_KAI8748810.1, BG_IM_KAI8748807.1, BG_IM_KAI8748818.1, BG_IM_KAI8748815.1, BG_IM_KAI8748814.1, BG_IM_KAI8748817.1, BG_IM_KAI8748813.1, BG_IM_KAI8748812.1, BG_IM_KAI8748819.1, BG_IM_KAI8748798.1, BG_IM_KAI8748805.1, BG_IM_KAI8748809.1, BG_IM_KAI8748816.1, BG_IM_KAI8748811.1, BG_IM_KAI8748804.1, BG_IM_KAI8748808.1, BG_IM_KAI8748801.1,…	BGLB024155-PA, BGLB011150-PC, BGLB003396-PB, BGLB027248-PA, BGLB033571-PA, BGLB022023-PA	BG_iBS90_KAI8771137.1, BG_iBS90_KAI8771134.1, BG_iBS90_KAI8771142.1, BG_iBS90_KAI8771160.1, BG_iBS90_KAI8781899.1, BG_iBS90_KAI8771153.1, BG_iBS90_KAI8771157.1, BG_iBS90_KAI8771149.1, BG_iBS90_KAI8771132.1, BG_iBS90_KAI8771136.1, BG_iBS90_KAI8771138.1, BG_iBS90_KAI8771141.1, BG_iBS90_KAI8771148.1, BG_iBS90_KAI8771147.1, BG_iBS90_KAI8771144.1, BG_iBS90_KAI8771158.1, BG_iBS90_KAI8771154.1	BP04554-RA, BP04547-RA, BP04545-RA, BP04558-RA, BP04549-RA, BP04571-RA, BP04564-RA, BP04555-RA, BP13025-RA, BP04559-RA, BP04548-RA, BP04563-RA, BP04570-RA, BP04566-RA, BP04568-RA, BP04573-RA, BP04561-RA	Bstr_045753-T1, Bstr_003731-T1	BSUD.24970.4.p1, BSUD.19776.3.p1, BSUD.12539.2.p1, BSUD.19771.1.p1	NA
	N0.HOG0000200	OG0000102	n0	NA	BGLB034550-PA	NA	NA	Bstr_048940-T1, Bstr_049084-T1, Bstr_049412-T2	NA	NA	GFS19468.1, GFR91569.1, GFR67032.1, GFS05211.1, GFS20525.1, GFS02179.1, GFS26644.1, GFR90437.1, GFR99456.1, GFS09858.1, GFR87267.1, GFR73025.1, GFS24505.1, GFS21549.1, GFS00980.1, GFR74907.1, GFR80981.1, GFS22356.1, GFR58650.1, GFR92463.1, GFR78127.1, GFR90210.1, GFS14147.1, GFR94610.1, GFR74056.1, GFR68577.1, GFS08919.1, GFR65469.1, GFR79286.1, GFR96308.1, GFR72175.1, GFR89773.1, GFS12309.1, GFR…
	N0.HOG0000201	OG0000103	n0	NA	BGLB036281-PA	NA	NA	NA	NA	NA	GFS07985.1, GFS12894.1, GFR79400.1, GFS13289.1, GFS22898.1, GFR70713.1, GFR65070.1, GFS14937.1, GFS03163.1, GFS09140.1, GFS21700.1, GFR64237.1, GFR99463.1, GFR92527.1, GFR83323.1, GFR87753.1, GFR68593.1, GFR79427.1, GFS09590.1, GFR82548.1, GFR80587.1, GFR58908.1, GFR69809.1, GFR65525.1, GFR66842.1, GFR70081.1, GFR78388.1, GFR65068.1, GFR70712.1, GFS14941.1, GFR59895.1, GFR68584.1, GFS26602.1, GFR…
	N0.HOG0000202	OG0000104	n0	NA	NA	NA	NA	NA	NA	NA	GFS21321.1, GFR97860.1, GFS06260.1, GFS28052.1, GFR60207.1, GFS23262.1, GFR58324.1, GFS12589.1, GFR99981.1, GFR79955.1, GFR69179.1, GFR99103.1, GFS21116.1, GFS23087.1, GFR94096.1, GFR62672.1, GFR88617.1, GFR62888.1, GFS13044.1, GFR98491.1, GFS13753.1, GFR81579.1, GFR78437.1, GFR75549.1, GFR83707.1, GFR67171.1, GFR99275.1, GFR95936.1, GFS22452.1, GFS02586.1, GFS27566.1, GFR93268.1, GFR70187.1, GFS…
	N0.HOG0000203	OG0000105	n0	NA	NA	BG_iBS90_KAI8764114.1	NA	NA	BSUD.25288.1.p1	NA	GFR91369.1, GFR92338.1, GFS24753.1, GFR64236.1, GFR91376.1, GFR94933.1, GFS15260.1, GFS16716.1, GFR62802.1, GFS13321.1, GFS22279.1, GFS04896.1, GFS07530.1, GFR93440.1, GFR59353.1, GFS06065.1, GFS17299.1, GFS02924.1, GFR82447.1, GFS19264.1, GFR71996.1, GFS13580.1, GFR91373.1, GFS08031.1, GFS15640.1, GFS13883.1, GFS27440.1, GFR78237.1, GFR84472.1, GFR68894.1, GFR75834.1, GFS24411.1, GFR65245.1, GFS…
	N0.HOG0000204	OG0000106	n0	NA	NA	NA	NA	NA	NA	NA	GFR57493.1, GFS08610.1, GFS00229.1, GFS24004.1, GFR98452.1, GFR75118.1, GFS12491.1, GFS08345.1, GFR82222.1, GFS18100.1, GFR59921.1, GFS25493.1, GFR68081.1, GFR89580.1, GFS12255.1, GFR61546.1, GFR98277.1, GFS07461.1, GFR82044.1, GFS17785.1, GFR99252.1, GFS06615.1, GFR96307.1, GFS06803.1, GFR97215.1, GFS15306.1, GFS21127.1, GFS00118.1, GFR91713.1, GFR98557.1, GFS17707.1, GFS23356.1, GFR82612.1, GFS…
	N0.HOG0000205	OG0000107	n0	NA	NA	NA	NA	NA	NA	NA	GFS23381.1, GFR98713.1, GFR95291.1, GFR65067.1, GFR58596.1, GFR88951.1, GFR71283.1, GFS00383.1, GFR72202.1, GFR68790.1, GFR86612.1, GFR71396.1, GFR88598.1, GFS11463.1, GFS25796.1, GFR83905.1, GFR77203.1, GFR88557.1, GFS07535.1, GFS05462.1, GFS07152.1, GFR64745.1, GFR70085.1, GFR91258.1, GFR65219.1, GFR78993.1, GFR88005.1, GFR98964.1, GFS06243.1, GFR64308.1, GFR63608.1, GFR99300.1, GFR60969.1, GFR…
	N0.HOG0000206	OG0000108	n0	BG_IM_KAI8729158.1, BG_IM_KAI8729157.1, BG_IM_KAI8755962.1, BG_IM_KAI8755961.1, BG_IM_KAI8755970.1, BG_IM_KAI8755967.1, BG_IM_KAI8755965.1, BG_IM_KAI8755964.1, BG_IM_KAI8755963.1	BGLB017037-PA, BGLB026452-PA, BGLB033333-PA, BGLB035008-PA, BGLB013354-PB, BGLB011482-PA, BGLB017636-PA, BGLB030167-PA, BGLB021091-PA, BGLB021885-PA, BGLB028255-PA, BGLB023927-PA, BGLB005644-PB	BG_iBS90_KAI8741935.1, BG_iBS90_KAI8741937.1, BG_iBS90_KAI8793490.1, BG_iBS90_KAI8793492.1, BG_iBS90_KAI8793489.1, BG_iBS90_KAI8793498.1, BG_iBS90_KAI8793496.1, BG_iBS90_KAI8793494.1, BG_iBS90_KAI8793491.1, BG_iBS90_KAI8793493.1	BP24515-RA, BP24514-RA, BP12226-RA, BP12217-RA, BP12222-RA, BP12220-RA, BP12227-RA, BP12225-RA, BP12221-RA	Bstr_046980-T1, Bstr_046981-T1, Bstr_012571-T1, Bstr_029038-T1, Bstr_012520-T1, Bstr_029035-T1, Bstr_012521-T1, Bstr_028543-T1, Bstr_019779-T1, Bstr_043687-T1, Bstr_040489-T1, Bstr_017234-T1, Bstr_037414-T1, Bstr_040519-T1, Bstr_037276-T1	BSUD.25253.1.p1	KAH9513493.1, KAH9504811.1, KAH9504813.1, KAH9503412.1, KAH9504343.1, KAH9503410.1, KAH9503411.1, KAH9513494.1, KAH9503408.1, KAH9503409.1, KAH9503407.1
	N0.HOG0000207	OG0000109	n2	NA	BGLB026810-PA	NA	NA	NA	NA	NA	GFR80028.1
	N0.HOG0000208	OG0000109	n3	BG_IM_KAI8740239.1	BGLB028893-PA, BGLB033254-PA	BG_iBS90_KAI8784769.1	NA	NA	NA	NA	GFS06176.1, GFR81790.1, GFR73228.1, GFS23816.1, GFR64639.1, GFS14541.1, GFS19651.1, GFS15620.1, GFS05831.1, GFR58504.1, GFR83781.1, GFR93096.1, GFS26415.1, GFS17796.1, GFR67147.1
	N0.HOG0000209	OG0000109	n23	NA	NA	BG_iBS90_KAI8784361.1	NA	NA	NA	NA	GFR93153.1
	N0.HOG0000210	OG0000109	n24	BG_IM_KAI8739460.1, BG_IM_KAI8769630.1, BG_IM_KAI8760773.1, BG_IM_KAI8766198.1, BG_IM_KAI8765483.1, BG_IM_KAI8750938.1, BG_IM_KAI8754881.1, BG_IM_KAI8762947.1, BG_IM_KAI8747196.1, BG_IM_KAI8757671.1	BGLB036954-PA, BGLB034390-PA, BGLB036303-PA, BGLB037022-PA, BGLB025300-PA, BGLB027360-PA, BGLB019796-PA, BGLB026588-PA, BGLB039711-PA	BG_iBS90_KAI8764324.1, BG_iBS90_KAI8761778.1, BG_iBS90_KAI8771717.1, BG_iBS90_KAI8793983.1, BG_iBS90_KAI8783003.1, BG_iBS90_KAI8790026.1, BG_iBS90_KAI8772957.1, BG_iBS90_KAI8772242.1, BG_iBS90_KAI8783094.1, BG_iBS90_KAI8788715.1, BG_iBS90_KAI8788892.1, BG_iBS90_KAI8767205.1, BG_iBS90_KAI8775677.1, BG_iBS90_KAI8796122.1, BG_iBS90_KAI8772934.1	NA	Bstr_049399-T1	BSUD.2718.1.p1, BSUD.23571.1.p1	NA	GFS12093.1, GFR78818.1, GFR91805.1, GFR69876.1, GFS18298.1, GFR86730.1, GFR63962.1
	N0.HOG0000211	OG0000110	n0	BG_IM_KAI8738101.1, BG_IM_KAI8726993.1, BG_IM_KAI8727526.1, BG_IM_KAI8727581.1, BG_IM_KAI8726677.1, BG_IM_KAI8738752.1, BG_IM_KAI8725861.1, BG_IM_KAI8726986.1, BG_IM_KAI8741591.1, BG_IM_KAI8730242.1, BG_IM_KAI8726687.1, BG_IM_KAI8736411.1, BG_IM_KAI8732927.1, BG_IM_KAI8734748.1, BG_IM_KAI8735303.1, BG_IM_KAI8755712.1, BG_IM_KAI8758659.1	NA	BG_iBS90_KAI8790980.1, BG_iBS90_KAI8781498.1, BG_iBS90_KAI8785257.1, BG_iBS90_KAI8783194.1, BG_iBS90_KAI8739942.1, BG_iBS90_KAI8789993.1, BG_iBS90_KAI8732896.1, BG_iBS90_KAI8761505.1, BG_iBS90_KAI8776686.1, BG_iBS90_KAI8779708.1, BG_iBS90_KAI8784584.1, BG_iBS90_KAI8732408.1, BG_iBS90_KAI8733273.1, BG_iBS90_KAI8736716.1, BG_iBS90_KAI8743675.1, BG_iBS90_KAI8746651.1, BG_iBS90_KAI8783338.1, BG_iBS90…	BP10424-RA, BP24061-RA, BP14712-RA, BP30514-RA	NA	BSUD.12461.1.p1	NA
	N0.HOG0000212	OG0000111	n0	BG_IM_KAI8760450.1, BG_IM_KAI8760442.1	NA	BG_iBS90_KAI8784202.1, BG_iBS90_KAI8784221.1, BG_iBS90_KAI8784198.1, BG_iBS90_KAI8780477.1, BG_iBS90_KAI8726610.1, BG_iBS90_KAI8780471.1, BG_iBS90_KAI8726545.1, BG_iBS90_KAI8726635.1, BG_iBS90_KAI8784208.1, BG_iBS90_KAI8784217.1, BG_iBS90_KAI8784215.1, BG_iBS90_KAI8784200.1	BP02158-RA, BP02174-RA, BP02222-RA, BP02210-RA, BP02202-RA, BP02107-RA, BP14480-RA, BP02123-RA, BP14441-RA, BP14469-RA, BP02257-RA, BP02263-RA, BP02182-RA, BP02134-RA, BP14482-RA, BP14466-RA, BP14470-RA, BP02239-RA, BP02132-RA, BP02229-RA, BP02146-RA, BP02243-RA, BP14431-RA, BP14472-RA, BP14462-RA, BP02247-RA, BP02136-RA, BP02150-RA, BP02259-RA, BP02138-RA, BP02207-RA, BP02120-RA, BP02184-RA, BP0…	NA	NA	NA
	N0.HOG0000213	OG0000112	n0	NA	NA	BG_iBS90_KAI8793015.1, BG_iBS90_KAI8773325.1, BG_iBS90_KAI8787537.1, BG_iBS90_KAI8767472.1, BG_iBS90_KAI8775413.1, BG_iBS90_KAI8742142.1, BG_iBS90_KAI8789458.1, BG_iBS90_KAI8793838.1, BG_iBS90_KAI8788015.1, BG_iBS90_KAI8783556.1, BG_iBS90_KAI8773113.1, BG_iBS90_KAI8773114.1, BG_iBS90_KAI8740093.1, BG_iBS90_KAI8796307.1, BG_iBS90_KAI8773531.1, BG_iBS90_KAI8777571.1, BG_iBS90_KAI8750639.1, BG_iBS90…	BP21541-RA, BP14551-RA, BP05882-RA, BP00131-RA, BP24591-RA	Bstr_049612-T1	NA	NA
	N0.HOG0000214	OG0000113	n0	BG_IM_KAI8728060.1, BG_IM_KAI8730378.1, BG_IM_KAI8728061.1, BG_IM_KAI8737121.1, BG_IM_KAI8766042.1, BG_IM_KAI8731883.1, BG_IM_KAI8736493.1, BG_IM_KAI8752002.1, BG_IM_KAI8735674.1, BG_IM_KAI8768479.1, BG_IM_KAI8757984.1, BG_IM_KAI8760654.1, BG_IM_KAI8756703.1, BG_IM_KAI8725905.1, BG_IM_KAI8739372.1, BG_IM_KAI8769077.1, BG_IM_KAI8732493.1, BG_IM_KAI8739729.1, BG_IM_KAI8758792.1, BG_IM_KAI8740451.1,…	BGLB016777-PA, BGLB036717-PA, BGLB038375-PA, BGLB021132-PA, BGLB029453-PA, BGLB014083-PB	NA	NA	Bstr_002603-T1, Bstr_016128-T1, Bstr_043715-T1, Bstr_002928-T1, Bstr_029717-T1, Bstr_023492-T1, Bstr_026254-T1, Bstr_048957-T1, Bstr_046517-T1, Bstr_033966-T1, Bstr_016523-T1, Bstr_008558-T1, Bstr_010946-T1, Bstr_005358-T1, Bstr_024063-T1	BSUD.7575.1.p1, BSUD.3104.1.p1, BSUD.9965.2.p1, BSUD.15460.1.p1	KAH9488587.1
	N0.HOG0000215	OG0000114	n2	NA	BGLB037493-PA, BGLB017788-PA	BG_iBS90_KAI8736582.1, BG_iBS90_KAI8730860.1	BP18709-RA	Bstr_002444-T1, Bstr_020239-T1	NA	NA	GFS14651.1
	N0.HOG0000216	OG0000114	n9	BG_IM_KAI8728426.1	BGLB036669-PA	NA	NA	NA	NA	NA	GFS14644.1
	N0.HOG0000217	OG0000114	n11	BG_IM_KAI8767978.1, BG_IM_KAI8756336.1, BG_IM_KAI8731302.1, BG_IM_KAI8745333.1, BG_IM_KAI8726678.1, BG_IM_KAI8726976.1, BG_IM_KAI8751816.1, BG_IM_KAI8755055.1, BG_IM_KAI8726852.1, BG_IM_KAI8727160.1, BG_IM_KAI8727101.1, BG_IM_KAI8761895.1, BG_IM_KAI8733329.1, BG_IM_KAI8726419.1, BG_IM_KAI8727633.1, BG_IM_KAI8728015.1, BG_IM_KAI8726363.1, BG_IM_KAI8727471.1	BGLB030890-PA, BGLB011260-PB, BGLB023600-PA, BGLB038835-PA	BG_iBS90_KAI8733731.1, BG_iBS90_KAI8732895.1, BG_iBS90_KAI8730418.1, BG_iBS90_KAI8730178.1, BG_iBS90_KAI8734342.1, BG_iBS90_KAI8727716.1, BG_iBS90_KAI8733701.1, BG_iBS90_KAI8732024.1, BG_iBS90_KAI8729214.1, BG_iBS90_KAI8732055.1, BG_iBS90_KAI8733296.1, BG_iBS90_KAI8734808.1, BG_iBS90_KAI8733815.1, BG_iBS90_KAI8731182.1, BG_iBS90_KAI8730839.1, BG_iBS90_KAI8733281.1, BG_iBS90_KAI8730438.1, BG_iBS90…	BP27902-RA, BP27903-RA	Bstr_020238-T1, Bstr_004803-T1	NA	KAH9507168.1	GFR70586.1
	N0.HOG0000218	OG0000115	n0	NA	NA	NA	BP07821-RA	NA	NA	NA	GFR65304.1, GFR95226.1, GFR99809.1, GFR98831.1, GFR58451.1, GFR65333.1, GFR94758.1, GFR64697.1, GFR58720.1, GFS14924.1, GFR94719.1, GFS27204.1, GFS10867.1, GFR62040.1, GFS16662.1, GFS23385.1, GFR96769.1, GFR89153.1, GFS26600.1, GFR97936.1, GFR67839.1, GFR86661.1, GFS18304.1, GFR64498.1, GFR85609.1, GFR83100.1, GFR92334.1, GFS23595.1, GFR98338.1, GFR68813.1, GFR72768.1, GFR71974.1, GFR65308.1, GFS…
	N0.HOG0000219	OG0000116	n1	NA	NA	NA	NA	NA	NA	KAH9500167.1	GFR98473.1
	N0.HOG0000220	OG0000116	n2	NA	NA	NA	NA	NA	NA	KAH9502367.1	GFR98045.1, GFS24145.1, GFR68621.1, GFS19789.1, GFR89263.1, GFR73141.1, GFR83285.1, GFS13765.1, GFR67845.1, GFR90776.1, GFS21544.1, GFR81692.1, GFS16488.1, GFS13763.1, GFR67710.1, GFS26845.1, GFR90590.1, GFR68159.1, GFR94039.1, GFR71532.1, GFS25687.1, GFR87954.1, GFR77728.1, GFS07562.1, GFR76202.1, GFR96725.1, GFS16571.1, GFR87950.1, GFR65217.1, GFS16568.1, GFR77676.1, GFR89262.1, GFR73647.1, GFS…
	N0.HOG0000221	OG0000117	n0	NA	NA	NA	NA	NA	NA	NA	GFR69480.1, GFR73473.1, GFR64517.1, GFR85631.1, GFR73149.1, GFR77931.1, GFR77822.1, GFS04978.1, GFR83326.1, GFR90362.1, GFS08002.1, GFR97221.1, GFS26275.1, GFS20148.1, GFR70090.1, GFR70689.1, GFR59783.1, GFR79530.1, GFR99029.1, GFS19072.1, GFR93703.1, GFR91570.1, GFR90504.1, GFR69801.1, GFR99996.1, GFR81733.1, GFS12870.1, GFR85208.1, GFR71747.1, GFS08637.1, GFS20819.1, GFR93297.1, GFR98240.1, GFR…
	N0.HOG0000222	OG0000118	n0	BG_IM_KAI8734421.1, BG_IM_KAI8734418.1, BG_IM_KAI8734422.1, BG_IM_KAI8734416.1, BG_IM_KAI8734423.1, BG_IM_KAI8734417.1	BGLB030189-PA, BGLB032426-PA, BGLB026997-PA, BGLB007233-PB, BGLB038555-PA, BGLB036838-PA, BGLB028567-PA, BGLB030338-PA, BGLB021099-PA, BGLB024560-PA	BG_iBS90_KAI8775045.1, BG_iBS90_KAI8775063.1, BG_iBS90_KAI8775062.1, BG_iBS90_KAI8775064.1, BG_iBS90_KAI8775065.1, BG_iBS90_KAI8775057.1, BG_iBS90_KAI8775066.1, BG_iBS90_KAI8775059.1, BG_iBS90_KAI8775061.1	BP13043-RA, BP13041-RA, BP13042-RA, BP13047-RA	Bstr_024919-T1, Bstr_024893-T1, Bstr_024922-T1, Bstr_024889-T1, Bstr_000199-T1, Bstr_043909-T1, Bstr_024900-T1, Bstr_024894-T2, Bstr_024897-T1, Bstr_011152-T1, Bstr_037281-T1, Bstr_024892-T1, Bstr_024888-T1, Bstr_024925-T1, Bstr_044495-T1, Bstr_024887-T1, Bstr_024898-T1, Bstr_042864-T1, Bstr_024895-T1, Bstr_005909-T1, Bstr_020623-T1, Bstr_024885-T1, Bstr_013129-T1, Bstr_024904-T1, Bstr_024921-T1,…	BSUD.12898.1.p1, BSUD.12902.1.p1, BSUD.12899.1.p1, BSUD.12901.1.p1, BSUD.12896.1.p1, BSUD.12903.1.p1, BSUD.12887.1.p2	KAH9514899.1, KAH9514898.1
	N0.HOG0000223	OG0000119	n0	NA	BGLB024833-PA, BGLB037055-PA	NA	NA	Bstr_036505-T1, Bstr_036163-T1	BSUD.2827.1.p1	NA	GFR81118.1, GFR61995.1, GFR58574.1, GFR67598.1, GFS05253.1, GFR64903.1, GFS15895.1, GFS11616.1, GFS15615.1, GFS24653.1, GFS03878.1, GFR69410.1, GFR58571.1, GFR65046.1, GFS03881.1, GFR87740.1, GFR90450.1, GFS01262.1, GFS18310.1, GFS03200.1, GFR67525.1, GFS23137.1, GFR62334.1, GFR83095.1, GFR87315.1, GFR93492.1, GFS09385.1, GFR67238.1, GFR63195.1, GFR65706.1, GFS18035.1, GFR75155.1, GFS17736.1, GFR…
	N0.HOG0000224	OG0000120	n0	BG_IM_KAI8725848.1, BG_IM_KAI8726271.1, BG_IM_KAI8725827.1, BG_IM_KAI8726160.1, BG_IM_KAI8725851.1, BG_IM_KAI8726157.1, BG_IM_KAI8726178.1, BG_IM_KAI8726252.1, BG_IM_KAI8726173.1, BG_IM_KAI8725837.1, BG_IM_KAI8726164.1, BG_IM_KAI8725941.1, BG_IM_KAI8726256.1, BG_IM_KAI8726169.1, BG_IM_KAI8726229.1, BG_IM_KAI8726274.1, BG_IM_KAI8726233.1, BG_IM_KAI8725951.1, BG_IM_KAI8725832.1, BG_IM_KAI8726238.1,…	NA	BG_iBS90_KAI8727503.1, BG_iBS90_KAI8726778.1, BG_iBS90_KAI8726024.1, BG_iBS90_KAI8727491.1, BG_iBS90_KAI8727509.1, BG_iBS90_KAI8726769.1, BG_iBS90_KAI8727494.1, BG_iBS90_KAI8727497.1, BG_iBS90_KAI8726066.1, BG_iBS90_KAI8726028.1, BG_iBS90_KAI8726070.1, BG_iBS90_KAI8726781.1, BG_iBS90_KAI8726775.1, BG_iBS90_KAI8726772.1	BP30884-RA, BP30929-RA, BP30950-RA, BP30978-RA, BP30932-RA, BP30938-RA, BP30834-RA, BP30970-RA, BP30988-RA, BP30974-RA, BP30857-RA, BP30865-RA, BP30998-RA, BP30873-RA, BP30894-RA, BP30890-RA, BP30869-RA, BP30923-RA, BP30824-RA, BP30958-RA, BP30828-RA, BP30853-RA, BP31002-RA, BP30964-RA, BP30861-RA	NA	NA	NA
	N0.HOG0000225	OG0000121	n1	BG_IM_KAI8734762.1, BG_IM_KAI8730952.1	BGLB040173-PA, BGLB000829-PB	BG_iBS90_KAI8775403.1, BG_iBS90_KAI8782171.1	BP27600-RA	Bstr_024633-T1, Bstr_003916-T1, Bstr_020237-T1	BSUD.7112.1.p1	KAH9504290.1, KAH9490581.1	GFR65708.1, GFS01676.1
	N0.HOG0000226	OG0000121	n17	NA	NA	NA	BP18711-RA	NA	BSUD.8235.1.p1	KAH9490588.1	GFR82934.1
	N0.HOG0000227	OG0000121	n20	NA	BGLB020062-PA	NA	NA	NA	NA	KAH9504293.1	GFS20659.1
	N0.HOG0000228	OG0000121	n24	BG_IM_KAI8766504.1	BGLB017751-PA	BG_iBS90_KAI8794330.1	BP21329-RA	Bstr_022603-T1, Bstr_022602-T1	BSUD.3637.2.p1, BSUD.3639.1.p1	KAH9503983.1	GFS02100.1
	N0.HOG0000229	OG0000121	n33	BG_IM_KAI8739486.1	BGLB002959-PB	BG_iBS90_KAI8771745.1	BP06687-RA	Bstr_002869-T1	BSUD.21079.1.p1	KAH9505438.1	GFS14640.1, GFS14673.1
	N0.HOG0000230	OG0000121	n42	NA	BGLB024118-PA	NA	NA	Bstr_039109-T1, Bstr_039108-T1	BSUD.18485.1.p1	KAH9495142.1
	N0.HOG0000231	OG0000121	n47	NA	BGLB018146-PB	BG_iBS90_KAI8776002.1	BP27907-RA	Bstr_011400-T1	BSUD.12146.1.p1	KAH9523998.1	GFR59438.1
	N0.HOG0000232	OG0000121	n53	BG_IM_KAI8754193.1	BGLB008290-PB	BG_iBS90_KAI8774021.1	BP01036-RA	Bstr_047275-T1, Bstr_047276-T1	BSUD.18484.1.p1	KAH9495145.1, KAH9495147.1, KAH9495153.1	GFR83114.1
	N0.HOG0000233	OG0000122	n0	BG_IM_KAI8754895.1, BG_IM_KAI8754891.1, BG_IM_KAI8754904.1, BG_IM_KAI8754705.1, BG_IM_KAI8754864.1, BG_IM_KAI8739742.1, BG_IM_KAI8754716.1, BG_IM_KAI8754691.1	BGLB022844-PA, BGLB033876-PA, BGLB036322-PA, BGLB032540-PA, BGLB027762-PA, BGLB035663-PA, BGLB033742-PA	BG_iBS90_KAI8773293.1, BG_iBS90_KAI8726226.1, BG_iBS90_KAI8773357.1	BP24315-RA, BP07297-RA, BP24301-RA, BP24329-RA, BP24327-RA, BP05666-RA	Bstr_039300-T1, Bstr_034130-T1, Bstr_003059-T1, Bstr_000304-T1, Bstr_025172-T1, Bstr_012755-T1, Bstr_012756-T1, Bstr_020149-T1, Bstr_012789-T1, Bstr_003029-T1, Bstr_043519-T1, Bstr_036042-T1, Bstr_016729-T1, Bstr_021218-T1, Bstr_000266-T1, Bstr_033222-T1, Bstr_010603-T1, Bstr_037793-T1, Bstr_032724-T1, Bstr_047423-T1, Bstr_010365-T1, Bstr_031867-T1, Bstr_004769-T1, Bstr_019688-T1, Bstr_025586-T1,…	BSUD.6927.1.p1, BSUD.19687.2.p1, BSUD.3546.1.p1, BSUD.6926.1.p1, BSUD.3542.1.p1, BSUD.15759.1.p1, BSUD.14874.1.p1	KAH9494751.1, KAH9490859.1, KAH9502198.1, KAH9494743.1, KAH9524258.1	GFR89985.1
	N0.HOG0000234	OG0000123	n0	BG_IM_KAI8748699.1, BG_IM_KAI8748738.1, BG_IM_KAI8748705.1, BG_IM_KAI8748706.1, BG_IM_KAI8748648.1, BG_IM_KAI8748695.1, BG_IM_KAI8748700.1	BGLB012033-PB, BGLB022839-PA, BGLB013127-PB, BGLB014175-PB, BGLB021003-PA, BGLB025947-PA, BGLB011511-PB, BGLB012031-PB, BGLB025179-PA, BGLB033878-PA	BG_iBS90_KAI8771023.1, BG_iBS90_KAI8771069.1, BG_iBS90_KAI8771031.1, BG_iBS90_KAI8771032.1, BG_iBS90_KAI8770968.1, BG_iBS90_KAI8771013.1, BG_iBS90_KAI8771025.1	BP30557-RA, BP28817-RA, BP30564-RA, BP30566-RA, BP30565-RA, BP05114-RA, BP30583-RA, BP30558-RA	Bstr_037120-T1, Bstr_037118-T1, Bstr_045838-T1, Bstr_045839-T1, Bstr_010544-T1, Bstr_010545-T1, Bstr_026039-T1, Bstr_045866-T1, Bstr_045867-T1, Bstr_014754-T1, Bstr_045910-T1, Bstr_045872-T1, Bstr_037117-T1, Bstr_037119-T1, Bstr_032690-T1	BSUD.18594.2.p1, BSUD.18993.1.p1, BSUD.18992.1.p1, BSUD.18592.1.p1, BSUD.18590.1.p1, BSUD.18591.1.p1, BSUD.9256.1.p1, BSUD.18596.1.p1, BSUD.18593.1.p1	KAH9508904.1, KAH9508905.1, KAH9508903.1, KAH9508902.1, KAH9508900.1, KAH9488419.1, KAH9488418.1	GFS24645.1
	N0.HOG0000235	OG0000124	n2	NA	NA	BG_iBS90_KAI8752653.1	NA	NA	NA	NA	GFR60117.1, GFS10571.1
	N0.HOG0000236	OG0000124	n4	NA	NA	BG_iBS90_KAI8789836.1	NA	NA	NA	NA	GFR61508.1, GFS21449.1, GFS17110.1, GFR59140.1, GFS20211.1, GFR72651.1, GFR59581.1, GFS20455.1, GFS12501.1, GFS17498.1, GFS11255.1, GFS06579.1, GFR73697.1, GFR68454.1, GFR83032.1, GFS13738.1, GFR70255.1, GFR84727.1, GFR88916.1, GFR60486.1, GFS11523.1, GFR98318.1, GFS17180.1, GFS10823.1, GFR73004.1, GFR68037.1, GFS15311.1, GFR83035.1, GFR59137.1, GFS07664.1, GFR66118.1, GFS05736.1, GFR62212.1, GFR…
	N0.HOG0000237	OG0000125	n0	NA	NA	NA	NA	NA	NA	NA	GFR80233.1, GFR58127.1, GFR96424.1, GFR74519.1, GFR86226.1, GFR62638.1, GFS03737.1, GFS19255.1, GFR98230.1, GFR87092.1, GFR81069.1, GFR69350.1, GFR85727.1, GFS09441.1, GFS24829.1, GFS24294.1, GFR99988.1, GFS09582.1, GFR88123.1, GFS10172.1, GFR76016.1, GFR65979.1, GFR59538.1, GFR84708.1, GFS11051.1, GFS01724.1, GFR86223.1, GFR94400.1, GFR98222.1, GFS11795.1, GFR59605.1, GFR85383.1, GFR64207.1, GFR…
	N0.HOG0000238	OG0000126	n0	NA	NA	NA	NA	NA	NA	NA	GFR85674.1, GFS24403.1, GFS18175.1, GFR68524.1, GFS25934.1, GFR78385.1, GFR60627.1, GFR95049.1, GFR85680.1, GFS01557.1, GFR84600.1, GFR87962.1, GFR63186.1, GFR93228.1, GFR93742.1, GFR70215.1, GFS01205.1, GFR94830.1, GFR74481.1, GFR58162.1, GFR71565.1, GFR68223.1, GFS16667.1, GFR99843.1, GFS22320.1, GFR90019.1, GFR71216.1, GFR96061.1, GFR58773.1, GFR67173.1, GFS12056.1, GFS22454.1, GFR84817.1, GFS…
	N0.HOG0000239	OG0000127	n0	BG_IM_KAI8730734.1, BG_IM_KAI8730737.1, BG_IM_KAI8730732.1, BG_IM_KAI8730731.1, BG_IM_KAI8730739.1, BG_IM_KAI8730738.1, BG_IM_KAI8737633.1, BG_IM_KAI8730736.1, BG_IM_KAI8730730.1, BG_IM_KAI8730733.1	BGLB039828-PA, BGLB011394-PB, BGLB011397-PB, BGLB029522-PA, BGLB022841-PA	BG_iBS90_KAI8764686.1, BG_iBS90_KAI8764682.1, BG_iBS90_KAI8764681.1, BG_iBS90_KAI8764689.1, BG_iBS90_KAI8764687.1, BG_iBS90_KAI8764688.1, BG_iBS90_KAI8795380.1, BG_iBS90_KAI8764685.1, BG_iBS90_KAI8764683.1, BG_iBS90_KAI8764684.1	BP30448-RA, BP30445-RA, BP30444-RA, BP30450-RA, BP30451-RA, BP30195-RA, BP30447-RA, BP30443-RA, BP30446-RA	Bstr_026175-T1, Bstr_038789-T1, Bstr_049533-T1, Bstr_038953-T1, Bstr_016354-T1, Bstr_016353-T1, Bstr_038951-T1, Bstr_016356-T1, Bstr_038952-T1, Bstr_016355-T1, Bstr_038954-T1, Bstr_016352-T1, Bstr_038955-T1	BSUD.10310.1.p1, BSUD.16282.2.p1, BSUD.16600.3.p1, BSUD.10308.1.p1, BSUD.16283.2.p1, BSUD.10312.1.p1, BSUD.22606.1.p1, BSUD.16281.1.p1, BSUD.10307.1.p1, BSUD.10309.2.p1	KAH9491941.1, KAH9491942.1, KAH9491944.1, KAH9491945.1, KAH9512246.1	GFS10557.1
	N0.HOG0000240	OG0000128	n0	BG_IM_KAI8745700.1, BG_IM_KAI8745701.1, BG_IM_KAI8745702.1, BG_IM_KAI8745684.1, BG_IM_KAI8745689.1, BG_IM_KAI8745682.1, BG_IM_KAI8745687.1, BG_IM_KAI8745688.1	BGLB025805-PA, BGLB020901-PA, BGLB035256-PA, BGLB036090-PA, BGLB037495-PA	BG_iBS90_KAI8779653.1, BG_iBS90_KAI8779655.1, BG_iBS90_KAI8779648.1, BG_iBS90_KAI8779640.1, BG_iBS90_KAI8779643.1, BG_iBS90_KAI8779650.1, BG_iBS90_KAI8779652.1, BG_iBS90_KAI8779649.1	BP01291-RA, BP01346-RA, BP01351-RA, BP01355-RA, BP01345-RA, BP01269-RA	Bstr_044994-T1, Bstr_023211-T1, Bstr_042897-T1, Bstr_014594-T1, Bstr_039729-T1, Bstr_010420-T1, Bstr_004396-T1, Bstr_016870-T1, Bstr_000833-T1, Bstr_014656-T1, Bstr_036445-T1, Bstr_016834-T1, Bstr_025201-T1, Bstr_047373-T1, Bstr_031896-T1, Bstr_039256-T1, Bstr_032769-T1, Bstr_005426-T1, Bstr_036444-T1, Bstr_026115-T1	BSUD.23325.8.p1, BSUD.23307.2.p1, BSUD.23322.5.p1, BSUD.23304.2.p1, BSUD.23282.3.p1	KAH9488378.1, KAH9489472.1, KAH9488770.1, KAH9493114.1, KAH9492168.1, KAH9488377.1, KAH9488376.1, KAH9508535.1, KAH9507606.1
	N0.HOG0000241	OG0000129	n2	BG_IM_KAI8753887.1	NA	NA	NA	Bstr_026635-T1, Bstr_042736-T1	NA	NA	GFR63709.1
	N0.HOG0000242	OG0000129	n8	NA	NA	NA	NA	Bstr_019310-T1	NA	NA	GFS15737.1, GFR59682.1, GFS14490.1
	N0.HOG0000243	OG0000129	n11	NA	NA	NA	NA	Bstr_037325-T1	NA	NA	GFS01067.1
	N0.HOG0000244	OG0000129	n12	NA	NA	NA	NA	Bstr_049171-T1, Bstr_049331-T1	NA	NA	GFS26144.1, GFR98893.1, GFS15268.1, GFS06445.1, GFS19602.1, GFS24845.1, GFR74012.1, GFS17422.1, GFS26607.1, GFS03892.1, GFS18272.1, GFS23105.1, GFR98675.1, GFS08653.1, GFR95219.1, GFR60343.1, GFS04192.1, GFS19962.1, GFS24481.1, GFR73037.1, GFR93081.1, GFS05997.1, GFR85683.1, GFR73161.1, GFS05957.1, GFR73555.1, GFS21154.1, GFR97263.1, GFR86246.1, GFR84963.1, GFS07389.1, GFR90694.1, GFS28082.1, GFR…
	N0.HOG0000245	OG0000130	n0	NA	NA	NA	NA	NA	NA	NA	GFR87748.1, GFS11476.1, GFS08188.1, GFS15387.1, GFS14815.1, GFS08724.1, GFS00796.1, GFR65196.1, GFR63494.1, GFR67698.1, GFR84680.1, GFR85645.1, GFR96898.1, GFS14196.1, GFR95946.1, GFR64127.1, GFS23389.1, GFS21011.1, GFR82317.1, GFR61650.1, GFR74212.1, GFR82427.1, GFR71236.1, GFR82565.1, GFR63859.1, GFS22254.1, GFR85703.1, GFR98364.1, GFR79141.1, GFR91464.1, GFS18887.1, GFR93951.1, GFS08461.1, GFS…
	N0.HOG0000246	OG0000131	n1	BG_IM_KAI8747381.1	BGLB019163-PA	BG_iBS90_KAI8775480.1	BP28176-RA	NA	BSUD.24658.1.p1	NA	GFR84818.1, GFR96230.1, GFR68259.1, GFS02144.1, GFR88429.1
	N0.HOG0000247	OG0000131	n11	BG_IM_KAI8768910.1, BG_IM_KAI8743508.1, BG_IM_KAI8725758.1	NA	NA	NA	NA	BSUD.12673.1.p1	KAH9505073.1, KAH9500267.1	GFR66392.1, GFS02146.1, GFR80547.1, GFS18842.1, GFR88079.1, GFR96125.1, GFR92103.1, GFR71402.1, GFS07728.1, GFS04562.1, GFR61193.1, GFR79591.1, GFR91484.1, GFR90117.1, GFR80035.1, GFS02295.1, GFS11238.1, GFR84459.1, GFS04731.1, GFR68188.1, GFR88462.1, GFS09415.1, GFS27016.1, GFS08923.1, GFR60261.1, GFS02291.1, GFS11235.1, GFR76802.1, GFS26290.1, GFR98036.1, GFS25258.1, GFR65312.1, GFR69223.1, GFR…
	N0.HOG0000248	OG0000131	n56	BG_IM_KAI8766446.1	BGLB035876-PA, BGLB017303-PA	BG_iBS90_KAI8794269.1	BP17539-RA	NA	NA	NA	GFR76798.1
	N0.HOG0000249	OG0000132	n0	BG_IM_KAI8763332.1, BG_IM_KAI8763315.1, BG_IM_KAI8763316.1, BG_IM_KAI8763333.1, BG_IM_KAI8763329.1, BG_IM_KAI8763328.1	BGLB033264-PA, BGLB039781-PA, BGLB033953-PA, BGLB032356-PA, BGLB036054-PA, BGLB034383-PA	BG_iBS90_KAI8791117.1, BG_iBS90_KAI8791096.1, BG_iBS90_KAI8791097.1, BG_iBS90_KAI8791111.1, BG_iBS90_KAI8791115.1, BG_iBS90_KAI8791116.1	BP30691-RA, BP20836-RA, BP20837-RA, BP30692-RA, BP30173-RA, BP30172-RA	Bstr_044641-T1, Bstr_044642-T1, Bstr_018338-T1, Bstr_018326-T1, Bstr_044646-T1, Bstr_044647-T1, Bstr_038170-T1, Bstr_012352-T1, Bstr_012351-T1, Bstr_018327-T1, Bstr_028658-T1, Bstr_018340-T1, Bstr_018337-T1, Bstr_044643-T1, Bstr_002569-T1	BSUD.22199.1.p1, BSUD.1516.2.p1, BSUD.22196.2.p1, BSUD.22187.3.p1	KAH9509580.1, KAH9489267.1, KAH9489264.1, KAH9489266.1, KAH9489261.1, KAH9489257.1, KAH9489258.1, KAH9489259.1, KAH9489837.1, KAH9489262.1, KAH9489256.1, KAH9489255.1	GFR69921.1, GFR77632.1, GFR75398.1, GFS03178.1, GFS03190.1, GFR69928.1, GFS03182.1
	N0.HOG0000250	OG0000133	n0	NA	NA	NA	NA	NA	BSUD.10716.1.p2	KAH9512485.1	GFR64048.1, GFR71637.1, GFR61521.1, GFS10469.1, GFR86478.1, GFR92535.1, GFS11730.1, GFS12000.1, GFR70041.1, GFR73987.1, GFR91808.1, GFR69087.1, GFR58737.1, GFR86541.1, GFS23637.1, GFR95715.1, GFR86170.1, GFS06495.1, GFS00839.1, GFS15578.1, GFR72980.1, GFR92416.1, GFR82559.1, GFR78834.1, GFR60084.1, GFS15699.1, GFR65909.1, GFS18255.1, GFR64685.1, GFR65351.1, GFR71314.1, GFS14126.1, GFR89876.1, GFR…
	N0.HOG0000251	OG0000134	n0	NA	NA	NA	NA	NA	NA	NA	GFR62671.1, GFS27925.1, GFR98375.1, GFS10517.1, GFR63592.1, GFR61298.1, GFR95223.1, GFR82056.1, GFR94473.1, GFR85244.1, GFR85278.1, GFR69138.1, GFS10767.1, GFR63047.1, GFR91895.1, GFR67878.1, GFR65897.1, GFS16767.1, GFR85135.1, GFR77241.1, GFR71166.1, GFS03460.1, GFR70845.1, GFS06227.1, GFS01445.1, GFS10996.1, GFR70912.1, GFS10403.1, GFR60503.1, GFR79904.1, GFS21965.1, GFS19521.1, GFS14837.1, GFR…
	N0.HOG0000252	OG0000135	n1	BG_IM_KAI8734391.1, BG_IM_KAI8737070.1, BG_IM_KAI8753768.1, BG_IM_KAI8737679.1	BGLB014086-PB, BGLB011795-PB, BGLB035692-PA	BG_iBS90_KAI8749301.1, BG_iBS90_KAI8729430.1, BG_iBS90_KAI8780061.1, BG_iBS90_KAI8737841.1, BG_iBS90_KAI8744540.1, BG_iBS90_KAI8783585.1, BG_iBS90_KAI8737842.1	BP05303-RA, BP21856-RA, BP27635-RA, BP13012-RA, BP08240-RA, BP08245-RA, BP24911-RA, BP02313-RA, BP01485-RA, BP25172-RA, BP23764-RA, BP07522-RA, BP26711-RA, BP05033-RA, BP23763-RA, BP13016-RA, BP03609-RA, BP02451-RA, BP30506-RA, BP05304-RA, BP17024-RA, BP16642-RA	Bstr_049272-T1	BSUD.9518.1.p1, BSUD.3986.1.p1, BSUD.5221.1.p1, BSUD.23305.1.p1, BSUD.1654.1.p1, BSUD.1223.1.p1, BSUD.15317.1.p1, BSUD.3987.1.p1, BSUD.1335.1.p1, BSUD.17722.1.p1, BSUD.18747.1.p1, BSUD.895.1.p1, BSUD.21946.1.p2	KAH9503845.1	GFR86303.1
	N0.HOG0000253	OG0000135	n56	NA	NA	NA	NA	NA	BSUD.6194.1.p1	KAH9514276.1	GFS03154.1, GFS04909.1
	N0.HOG0000254	OG0000135	n59	NA	NA	NA	NA	NA	NA	KAH9487584.1	GFR85586.1
	N0.HOG0000255	OG0000136	n0	BG_IM_KAI8748329.1, BG_IM_KAI8748326.1, BG_IM_KAI8748322.1, BG_IM_KAI8748334.1, BG_IM_KAI8748318.1	BGLB017817-PA, BGLB017816-PA, BGLB017931-PA, BGLB001152-PA	BG_iBS90_KAI8779253.1, BG_iBS90_KAI8779251.1, BG_iBS90_KAI8779249.1, BG_iBS90_KAI8779245.1, BG_iBS90_KAI8779236.1	BP28406-RA, BP28405-RA, BP28404-RA, BP28402-RA, BP28410-RA, BP28400-RA	Bstr_046196-T1, Bstr_046200-T1, Bstr_032845-T1, Bstr_046181-T1, Bstr_037379-T1	BSUD.25581.1.p1, BSUD.25582.2.p1, BSUD.25585.1.p1, BSUD.25587.2.p1, BSUD.25577.1.p1, BSUD.25589.3.p1	KAH9495711.1, KAH9495728.1, KAH9507487.1, KAH9495705.1, KAH9495704.1, KAH9495730.1, KAH9507485.1, KAH9507486.1, KAH9495731.1, KAH9495729.1, KAH9495710.1, KAH9495707.1, KAH9507504.1, KAH9524277.1, KAH9507513.1, KAH9507511.1, KAH9507510.1, KAH9507502.1, KAH9507503.1, KAH9507512.1, KAH9507507.1, KAH9507499.1, KAH9507500.1, KAH9507489.1, KAH9507501.1, KAH9507490.1, KAH9507498.1, KAH9507514.1, KAH9507…	GFR98140.1
	N0.HOG0000256	OG0000137	n0	NA	BGLB039635-PA, BGLB034378-PA	BG_iBS90_KAI8759562.1, BG_iBS90_KAI8792614.1, BG_iBS90_KAI8779488.1, BG_iBS90_KAI8740073.1, BG_iBS90_KAI8789759.1, BG_iBS90_KAI8788298.1, BG_iBS90_KAI8788132.1, BG_iBS90_KAI8798199.1, BG_iBS90_KAI8774976.1, BG_iBS90_KAI8789857.1, BG_iBS90_KAI8791305.1, BG_iBS90_KAI8771750.1, BG_iBS90_KAI8789402.1, BG_iBS90_KAI8797437.1, BG_iBS90_KAI8767325.1, BG_iBS90_KAI8794732.1, BG_iBS90_KAI8778048.1, BG_iBS90…	BP07815-RA, BP07115-RA	NA	NA	NA
	N0.HOG0000257	OG0000138	n0	BG_IM_KAI8732965.1, BG_IM_KAI8732968.1, BG_IM_KAI8732969.1, BG_IM_KAI8732970.1, BG_IM_KAI8732977.1	BGLB018366-PA, BGLB000840-PB, BGLB016735-PA, BGLB016734-PA, BGLB018501-PA, BGLB018502-PA, BGLB010467-PB	BG_iBS90_KAI8781626.1, BG_iBS90_KAI8781524.1, BG_iBS90_KAI8781527.1, BG_iBS90_KAI8781526.1, BG_iBS90_KAI8781528.1, BG_iBS90_KAI8781529.1, BG_iBS90_KAI8781544.1	BP20737-RA, BP08059-RA, BP20736-RA, BP08058-RA, BP08057-RA, BP08056-RA, BP08055-RA	Bstr_003591-T1, Bstr_003556-T2, Bstr_003592-T1, Bstr_025122-T1, Bstr_014543-T1, Bstr_003557-T1, Bstr_003558-T1, Bstr_003560-T1, Bstr_003559-T1, Bstr_003567-T1	BSUD.6510.1.p1, BSUD.1235.1.p1, BSUD.1232.1.p1, BSUD.1250.1.p1, BSUD.6509.1.p1, BSUD.1251.1.p1, BSUD.1236.3.p1, BSUD.1233.1.p1, BSUD.1234.1.p1, BSUD.1255.1.p1, BSUD.1252.2.p1, BSUD.1253.1.p1, BSUD.1256.1.p1, BSUD.18799.1.p1	KAH9518929.1, KAH9512611.1, KAH9512608.1, KAH9518934.1, KAH9518935.1, KAH9518932.1, KAH9518930.1, KAH9518928.1, KAH9518933.1	GFR88590.1
	N0.HOG0000258	OG0000139	n0	NA	NA	NA	NA	Bstr_012197-T1, Bstr_049142-T1, Bstr_040087-T1	BSUD.9298.1.p2, BSUD.13667.1.p1, BSUD.21395.1.p1, BSUD.15684.1.p1, BSUD.9708.1.p1, BSUD.21594.1.p1, BSUD.24438.1.p1, BSUD.12098.2.p1, BSUD.2732.1.p1, BSUD.23173.2.p1, BSUD.7786.1.p1, BSUD.3672.3.p1, BSUD.9027.1.p1, BSUD.14454.1.p1, BSUD.14353.2.p1, BSUD.17610.1.p1, BSUD.18733.1.p1, BSUD.8151.1.p1, BSUD.7726.1.p1, BSUD.825.1.p1, BSUD.17216.3.p1, BSUD.18805.5.p1, BSUD.10652.1.p1, BSUD.1664.2.p1, BS…	NA	GFS18700.1
	N0.HOG0000259	OG0000140	n0	NA	NA	NA	NA	NA	NA	NA	GFS27202.1, GFR92956.1, GFR57760.1, GFR92544.1, GFS01998.1, GFR58167.1, GFR84778.1, GFR90068.1, GFS02808.1, GFS16248.1, GFR90669.1, GFR95123.1, GFR61257.1, GFS07773.1, GFR90798.1, GFS04623.1, GFS22490.1, GFS13315.1, GFR78214.1, GFS07775.1, GFR72442.1, GFS06028.1, GFS16548.1, GFS09573.1, GFR92547.1, GFR76641.1, GFR66580.1, GFS16301.1, GFR97684.1, GFS22122.1, GFS04976.1, GFS02068.1, GFR83305.1, GFR…
	N0.HOG0000260	OG0000141	n0	NA	NA	NA	NA	NA	NA	NA	GFS27568.1, GFR74295.1, GFR91701.1, GFR61423.1, GFS15323.1, GFR90832.1, GFR88191.1, GFR81533.1, GFS24456.1, GFR61130.1, GFR81925.1, GFS12634.1, GFR90675.1, GFS18749.1, GFR89039.1, GFS04713.1, GFS06439.1, GFR65018.1, GFS12630.1, GFR81529.1, GFR71055.1, GFR72253.1, GFR77737.1, GFS04249.1, GFS06854.1, GFR61128.1, GFR97831.1, GFS10055.1, GFS13078.1, GFR61424.1, GFR58177.1, GFR90826.1, GFR70477.1, GFR…
	N0.HOG0000261	OG0000142	n0	BG_IM_KAI8739379.1, BG_IM_KAI8733193.1, BG_IM_KAI8733196.1, BG_IM_KAI8729794.1, BG_IM_KAI8739375.1, BG_IM_KAI8739382.1, BG_IM_KAI8739383.1, BG_IM_KAI8739380.1	BGLB030874-PA, BGLB022013-PA, BGLB023543-PA, BGLB024011-PA, BGLB026497-PA, BGLB028625-PA, BGLB036464-PA, BGLB039260-PA	BG_iBS90_KAI8771602.1, BG_iBS90_KAI8771601.1, BG_iBS90_KAI8781845.1, BG_iBS90_KAI8745614.1, BG_iBS90_KAI8771605.1, BG_iBS90_KAI8771615.1, BG_iBS90_KAI8771617.1, BG_iBS90_KAI8771613.1, BG_iBS90_KAI8771618.1, BG_iBS90_KAI8771608.1, BG_iBS90_KAI8771610.1	BP06578-RA, BP06353-RA, BP06515-RA, BP06582-RA, BP06587-RA, BP06588-RA, BP06590-RA	Bstr_002738-T1, Bstr_002730-T1, Bstr_003687-T1, Bstr_002780-T1, Bstr_002734-T1, Bstr_006168-T1, Bstr_006167-T1, Bstr_002729-T1, Bstr_002733-T1	NA	KAH9508019.1, KAH9493202.1, KAH9493201.1, KAH9493198.1, KAH9493199.1, KAH9493200.1, KAH9512840.1	GFR77209.1, GFR94888.1, GFS14411.1, GFS17061.1, GFR63082.1, GFR77228.1, GFR77224.1, GFR77218.1, GFS11100.1
	N0.HOG0000262	OG0000143	n0	BG_IM_KAI8754570.1, BG_IM_KAI8754571.1, BG_IM_KAI8760925.1, BG_IM_KAI8754573.1, BG_IM_KAI8754572.1	BGLB038186-PA, BGLB002494-PB, BGLB038723-PA	BG_iBS90_KAI8773199.1, BG_iBS90_KAI8773200.1, BG_iBS90_KAI8773201.1	BP10165-RA, BP18520-RA, BP25080-RA, BP18521-RA	Bstr_009319-T1, Bstr_033622-T2, Bstr_012278-T1, Bstr_012094-T1, Bstr_049265-T1, Bstr_010742-T1, Bstr_021312-T1, Bstr_025120-T1, Bstr_033086-T1, Bstr_048864-T1, Bstr_013187-T1, Bstr_013185-T1, Bstr_033080-T1, Bstr_033081-T1, Bstr_019454-T1, Bstr_025180-T1, Bstr_009321-T1, Bstr_028592-T1, Bstr_033085-T1, Bstr_033084-T1, Bstr_033083-T1, Bstr_033082-T1	BSUD.7234.1.p1, BSUD.2014.1.p1, BSUD.2040.1.p1, BSUD.2037.1.p1, BSUD.4744.1.p1, BSUD.2039.1.p1, BSUD.2020.1.p1, BSUD.2031.1.p1, BSUD.2030.2.p1, BSUD.2038.1.p1, BSUD.2036.2.p1	KAH9525854.1, KAH9515391.1, KAH9488833.1, KAH9489630.1, KAH9489626.1, KAH9503779.1, KAH9489627.1, KAH9489629.1, KAH9489628.1, KAH9503778.1, KAH9510338.1
	N0.HOG0000263	OG0000144	n0	BG_IM_KAI8760810.1, BG_IM_KAI8760802.1, BG_IM_KAI8760807.1, BG_IM_KAI8760785.1, BG_IM_KAI8760808.1, BG_IM_KAI8760804.1, BG_IM_KAI8760798.1, BG_IM_KAI8760787.1, BG_IM_KAI8760789.1, BG_IM_KAI8760793.1, BG_IM_KAI8760795.1, BG_IM_KAI8760797.1, BG_IM_KAI8760791.1, BG_IM_KAI8760820.1, BG_IM_KAI8760814.1	BGLB024403-PA, BGLB034386-PA, BGLB032456-PA, BGLB038890-PA, BGLB022362-PA, BGLB021449-PA, BGLB035427-PA	BG_iBS90_KAI8780897.1, BG_iBS90_KAI8780910.1, BG_iBS90_KAI8780900.1, BG_iBS90_KAI8780916.1, BG_iBS90_KAI8780924.1, BG_iBS90_KAI8780929.1, BG_iBS90_KAI8780906.1, BG_iBS90_KAI8780883.1, BG_iBS90_KAI8780933.1, BG_iBS90_KAI8780911.1, BG_iBS90_KAI8780931.1, BG_iBS90_KAI8780892.1, BG_iBS90_KAI8780908.1, BG_iBS90_KAI8780928.1, BG_iBS90_KAI8780915.1, BG_iBS90_KAI8780917.1, BG_iBS90_KAI8780923.1, BG_iBS90…	BP17154-RA, BP17148-RA, BP17153-RA	Bstr_009409-T1, Bstr_044239-T1, Bstr_009405-T1, Bstr_009016-T1, Bstr_036767-T1, Bstr_044546-T1, Bstr_009401-T1, Bstr_011139-T1, Bstr_044073-T1, Bstr_009407-T1	NA	NA
	N0.HOG0000264	OG0000145	n0	NA	NA	NA	NA	NA	NA	NA	GFR63621.1, GFR83281.1, GFS22895.1, GFR88497.1, GFR90353.1, GFS24892.1, GFS06226.1, GFR61747.1, GFS09367.1, GFS00774.1, GFR72999.1, GFR73057.1, GFS19800.1, GFS27356.1, GFS26789.1, GFR70828.1, GFS18656.1, GFS09946.1, GFR57548.1, GFR63396.1, GFR98471.1, GFS27785.1, GFR72925.1, GFS22465.1, GFS12930.1, GFR65836.1, GFR97685.1, GFR71633.1, GFS16485.1, GFS20794.1, GFS27795.1, GFS07298.1, GFR61448.1, GFS…
	N0.HOG0000265	OG0000146	n0	NA	NA	NA	NA	NA	NA	NA	GFR79355.1, GFR83640.1, GFR92454.1, GFR66297.1, GFR75339.1, GFS18759.1, GFS05501.1, GFS17893.1, GFS10619.1, GFS27527.1, GFS02233.1, GFS27946.1, GFR92475.1, GFR81346.1, GFS05163.1, GFS03719.1, GFR98475.1, GFS14239.1, GFR58384.1, GFR81768.1, GFR72580.1, GFS20352.1, GFR81746.1, GFS20398.1, GFS17064.1, GFR79690.1, GFR79698.1, GFS20987.1, GFS20991.1, GFR63061.1, GFR78095.1, GFR62550.1, GFR57570.1, GFS…
	N0.HOG0000266	OG0000147	n0	NA	NA	NA	NA	NA	NA	NA	GFS22521.1, GFR76942.1, GFR72755.1, GFR95887.1, GFS11184.1, GFS27068.1, GFR76064.1, GFS03572.1, GFR63338.1, GFR83048.1, GFR82062.1, GFR79452.1, GFS20544.1, GFS05843.1, GFS20726.1, GFS22249.1, GFS27387.1, GFR98703.1, GFR78777.1, GFS02972.1, GFR99409.1, GFR98211.1, GFR67419.1, GFS09051.1, GFR86867.1, GFR65529.1, GFR63448.1, GFR77885.1, GFR67062.1, GFS10762.1, GFS01818.1, GFS03259.1, GFR60431.1, GFS…
	N0.HOG0000267	OG0000148	n1	BG_IM_KAI8731363.1, BG_IM_KAI8731362.1	BGLB006410-PB, BGLB006409-PB	BG_iBS90_KAI8796380.1, BG_iBS90_KAI8796379.1	BP22104-RA, BP22103-RA	Bstr_021436-T1, Bstr_021435-T1	BSUD.19425.1.p1, BSUD.19426.1.p1	KAH9495824.1, KAH9495840.1, KAH9495835.1	GFS14150.1, GFS23442.1
	N0.HOG0000268	OG0000148	n18	BG_IM_KAI8765331.1, BG_IM_KAI8728098.1	BGLB011625-PB, BGLB040411-PA	BG_iBS90_KAI8745452.1	BP21544-RA, BP26319-RA	Bstr_021909-T1, Bstr_002636-T1	BSUD.21280.4.p1, BSUD.14817.1.p1, BSUD.14818.1.p1, BSUD.8661.1.p1	KAH9502565.1	GFR57367.1
	N0.HOG0000269	OG0000148	n32	BG_IM_KAI8766763.1, BG_IM_KAI8766761.1, BG_IM_KAI8733550.1	BGLB002094-PB, BGLB010509-PB, BGLB018641-PA, BGLB013340-PB, BGLB013215-PB	BG_iBS90_KAI8794662.1, BG_iBS90_KAI8794660.1, BG_iBS90_KAI8794659.1, BG_iBS90_KAI8743726.1	BP24411-RA, BP24409-RA, BP16133-RA	Bstr_022754-T3, Bstr_001270-T1	BSUD.3328.3.p1, BSUD.3330.1.p1, BSUD.3331.1.p1, BSUD.21540.1.p1	KAH9508464.1, KAH9508466.1, KAH9508467.1, KAH9514692.1	GFR67301.1
	N0.HOG0000270	OG0000149	n1	BG_IM_KAI8743226.1, BG_IM_KAI8743225.1, BG_IM_KAI8745816.1, BG_IM_KAI8745817.1, BG_IM_KAI8745830.1, BG_IM_KAI8745801.1, BG_IM_KAI8745800.1	BGLB039769-PA, BGLB011339-PB, BGLB040296-PA, BGLB003987-PB	BG_iBS90_KAI8777992.1, BG_iBS90_KAI8779771.1, BG_iBS90_KAI8779754.1, BG_iBS90_KAI8779753.1, BG_iBS90_KAI8775049.1	BP03045-RA, BP26232-RA, BP01207-RA, BP01208-RA, BP13037-RA	Bstr_013604-T1, Bstr_013603-T2, Bstr_024453-T1, Bstr_000715-T1, Bstr_032844-T1, Bstr_032843-T1, Bstr_016884-T1, Bstr_043024-T1, Bstr_024881-T1	BSUD.14442.4.p1, BSUD.14443.1.p1, BSUD.14432.2.p1, BSUD.12905.3.p1	KAH9496717.1, KAH9488240.1, KAH9499419.1, KAH9512173.1, KAH9512172.1, KAH9512209.1, KAH9512212.1, KAH9512210.1, KAH9512208.1
	N0.HOG0000271	OG0000149	n44	NA	BGLB010152-PB, BGLB028706-PA, BGLB016168-PA	BG_iBS90_KAI8775050.1, BG_iBS90_KAI8779772.1	BP01415-RA	Bstr_024489-T1	NA	NA
	N0.HOG0000272	OG0000149	n51	NA	NA	NA	NA	NA	NA	KAH9488103.1	GFR85730.1
	N0.HOG0000273	OG0000149	n52	NA	NA	NA	NA	NA	NA	KAH9502848.1	GFS05940.1, GFR90089.1, GFS18580.1, GFS18568.1, GFR85732.1
	N0.HOG0000274	OG0000150	n1	BG_IM_KAI8763827.1	BGLB000695-PB	BG_iBS90_KAI8736691.1	BP22347-RA	Bstr_018879-T1	BSUD.20115.2.p1	KAH9489833.1	GFS20167.1
	N0.HOG0000275	OG0000150	n9	BG_IM_KAI8758582.1	BGLB003690-PB	BG_iBS90_KAI8792083.1	BP13923-RA	Bstr_042239-T1	BSUD.24881.1.p1	KAH9508645.1, KAH9508672.1	GFS22777.1
	N0.HOG0000276	OG0000150	n18	BG_IM_KAI8753058.1, BG_IM_KAI8753056.1, BG_IM_KAI8753055.1, BG_IM_KAI8753742.1	BGLB016897-PA, BGLB032880-PA, BGLB016327-PA, BGLB010866-PB, BGLB004727-PB, BGLB029080-PA, BGLB004728-PB, BGLB035165-PA, BGLB039675-PA	BG_iBS90_KAI8782821.1, BG_iBS90_KAI8749198.1, BG_iBS90_KAI8782816.1, BG_iBS90_KAI8782812.1	BP01691-RA, BP11741-RA, BP01686-RA, BP01689-RA, BP01685-RA, BP11742-RA	Bstr_015776-T1, Bstr_015334-T1, Bstr_015777-T1, Bstr_031792-T1, Bstr_031793-T1	BSUD.23697.1.p1, BSUD.14676.1.p1, BSUD.23696.1.p1, BSUD.14675.1.p1	KAH9512902.1, KAH9492184.1, KAH9487618.1, KAH9488111.1, KAH9488112.1, KAH9492183.1, KAH9492177.1	GFR77163.1
	N0.HOG0000277	OG0000151	n0	BG_IM_KAI8755003.1, BG_IM_KAI8755007.1, BG_IM_KAI8755024.1, BG_IM_KAI8755027.1, BG_IM_KAI8755006.1, BG_IM_KAI8754998.1, BG_IM_KAI8755022.1, BG_IM_KAI8755030.1, BG_IM_KAI8755029.1, BG_IM_KAI8755023.1	BGLB020156-PA, BGLB036851-PA, BGLB020070-PA, BGLB026231-PA, BGLB019649-PA, BGLB037058-PA, BGLB027250-PA, BGLB033218-PA, BGLB035154-PA, BGLB029905-PA	BG_iBS90_KAI8773659.1, BG_iBS90_KAI8773637.1, BG_iBS90_KAI8773638.1, BG_iBS90_KAI8773662.1, BG_iBS90_KAI8773661.1, BG_iBS90_KAI8773634.1, BG_iBS90_KAI8773639.1	BP05650-RA, BP05639-RA, BP05677-RA, BP05678-RA, BP05680-RA	Bstr_033225-T1, Bstr_035166-T1, Bstr_032802-T1, Bstr_014642-T1, Bstr_005477-T2, Bstr_033247-T1, Bstr_033250-T1, Bstr_013036-T1, Bstr_004293-T1, Bstr_026110-T1, Bstr_033251-T1, Bstr_033248-T1, Bstr_033236-T1, Bstr_033224-T1, Bstr_033234-T1, Bstr_025981-T1, Bstr_033257-T1	BSUD.9969.1.p1, BSUD.17224.1.p1, BSUD.17226.1.p1	KAH9502201.1, KAH9494750.1, KAH9494746.1, KAH9492446.1, KAH9487867.1	GFR59464.1
	N0.HOG0000278	OG0000152	n0	NA	NA	NA	NA	NA	NA	NA	GFR64005.1, GFR92756.1, GFR68214.1, GFR77527.1, GFR58422.1, GFR60625.1, GFS16676.1, GFR94855.1, GFS09351.1, GFR96146.1, GFS21370.1, GFR64870.1, GFR92759.1, GFR59527.1, GFS17244.1, GFR93511.1, GFR84059.1, GFS21366.1, GFR67006.1, GFR91547.1, GFR95337.1, GFR59525.1, GFR68564.1, GFR94852.1, GFS25380.1, GFR93508.1, GFS23914.1, GFR64804.1, GFS27367.1, GFS02638.1, GFR68561.1, GFS09348.1, GFR94445.1, GFR…
	N0.HOG0000279	OG0000153	n0	BG_IM_KAI8728334.1, BG_IM_KAI8744395.1, BG_IM_KAI8727200.1, BG_IM_KAI8727117.1, BG_IM_KAI8728022.1, BG_IM_KAI8755052.1, BG_IM_KAI8743060.1, BG_IM_KAI8728785.1, BG_IM_KAI8751840.1, BG_IM_KAI8746362.1, BG_IM_KAI8759205.1, BG_IM_KAI8759210.1, BG_IM_KAI8727048.1, BG_IM_KAI8753946.1, BG_IM_KAI8727095.1, BG_IM_KAI8728780.1, BG_IM_KAI8743029.1, BG_IM_KAI8727168.1, BG_IM_KAI8733906.1, BG_IM_KAI8752614.1	BGLB033129-PA, BGLB032240-PA, BGLB031992-PA, BGLB027865-PA, BGLB037236-PA, BGLB035460-PB, BGLB028631-PA	BG_iBS90_KAI8729219.1, BG_iBS90_KAI8731996.1, BG_iBS90_KAI8785465.1, BG_iBS90_KAI8733287.1, BG_iBS90_KAI8745371.1, BG_iBS90_KAI8730795.1, BG_iBS90_KAI8737204.1, BG_iBS90_KAI8731256.1, BG_iBS90_KAI8734803.1, BG_iBS90_KAI8731191.1, BG_iBS90_KAI8740988.1, BG_iBS90_KAI8737947.1, BG_iBS90_KAI8761486.1, BG_iBS90_KAI8732072.1, BG_iBS90_KAI8729649.1, BG_iBS90_KAI8730824.1, BG_iBS90_KAI8736552.1, BG_iBS90…	BP29779-RA, BP05410-RA	Bstr_033042-T1, Bstr_042539-T1, Bstr_037602-T1, Bstr_037603-T1	BSUD.15737.1.p1	KAH9487982.1, KAH9487984.1	GFR62344.1
	N0.HOG0000280	OG0000154	n0	BG_IM_KAI8729103.1, BG_IM_KAI8729100.1, BG_IM_KAI8729098.1, BG_IM_KAI8729095.1, BG_IM_KAI8729099.1, BG_IM_KAI8729101.1, BG_IM_KAI8729097.1, BG_IM_KAI8729094.1, BG_IM_KAI8729104.1, BG_IM_KAI8729093.1, BG_IM_KAI8729102.1	BGLB025002-PA, BGLB023288-PA, BGLB021057-PA, BGLB024913-PA, BGLB023984-PA, BGLB031188-PA, BGLB039403-PA, BGLB023564-PA, BGLB026775-PA	BG_iBS90_KAI8738651.1, BG_iBS90_KAI8738654.1, BG_iBS90_KAI8738656.1, BG_iBS90_KAI8738658.1, BG_iBS90_KAI8738655.1, BG_iBS90_KAI8738653.1, BG_iBS90_KAI8738657.1, BG_iBS90_KAI8738659.1, BG_iBS90_KAI8738660.1, BG_iBS90_KAI8738652.1	BP28663-RA, BP28664-RA, BP28665-RA, BP28666-RA, BP28667-RA, BP28668-RA	Bstr_047071-T1, Bstr_047068-T1, Bstr_049667-T1, Bstr_047058-T1, Bstr_047064-T1, Bstr_047057-T1, Bstr_047063-T1, Bstr_047061-T1, Bstr_037865-T1, Bstr_047067-T1, Bstr_047052-T1, Bstr_047059-T1, Bstr_047065-T1, Bstr_047056-T1, Bstr_047074-T1, Bstr_047076-T1, Bstr_049666-T1, Bstr_047072-T1	BSUD.25223.1.p1, BSUD.25221.1.p1	KAH9502638.1
	N0.HOG0000281	OG0000155	n0	BG_IM_KAI8758515.1, BG_IM_KAI8758518.1, BG_IM_KAI8758516.1, BG_IM_KAI8758523.1, BG_IM_KAI8758514.1, BG_IM_KAI8758522.1, BG_IM_KAI8758519.1, BG_IM_KAI8758521.1, BG_IM_KAI8758520.1, BG_IM_KAI8758512.1, BG_IM_KAI8758513.1, BG_IM_KAI8734575.1, BG_IM_KAI8734578.1, BG_IM_KAI8734577.1	BGLB036275-PA, BGLB000137-PA, BGLB000033-PA, BGLB000003-PA, BGLB040036-PA, BGLB000002-PA, BGLB000004-PA, BGLB000119-PA, BGLB000104-PA	BG_iBS90_KAI8792025.1, BG_iBS90_KAI8792028.1, BG_iBS90_KAI8792022.1, BG_iBS90_KAI8792018.1, BG_iBS90_KAI8792031.1, BG_iBS90_KAI8792024.1, BG_iBS90_KAI8792030.1, BG_iBS90_KAI8792023.1, BG_iBS90_KAI8792029.1, BG_iBS90_KAI8792014.1, BG_iBS90_KAI8792016.1, BG_iBS90_KAI8792015.1, BG_iBS90_KAI8775209.1, BG_iBS90_KAI8775212.1, BG_iBS90_KAI8775211.1	BP13872-RA, BP13871-RA, BP16179-RA, BP16180-RA, BP16178-RA	Bstr_042189-T1, Bstr_024765-T1, Bstr_042187-T1, Bstr_037706-T1, Bstr_040542-T1, Bstr_042185-T1, Bstr_042186-T1, Bstr_024769-T1, Bstr_024767-T1	BSUD.24826.1.p1, BSUD.24825.3.p1, BSUD.21416.1.p1, BSUD.21415.3.p1	KAH9502866.1
	N0.HOG0000282	OG0000156	n0	BG_IM_KAI8726879.1, BG_IM_KAI8731577.1, BG_IM_KAI8757670.1, BG_IM_KAI8743774.1, BG_IM_KAI8762921.1, BG_IM_KAI8757408.1, BG_IM_KAI8758610.1, BG_IM_KAI8769168.1, BG_IM_KAI8757723.1, BG_IM_KAI8753110.1, BG_IM_KAI8726880.1, BG_IM_KAI8731164.1, BG_IM_KAI8755892.1, BG_IM_KAI8749751.1	BGLB028407-PA	BG_iBS90_KAI8731208.1, BG_iBS90_KAI8789432.1, BG_iBS90_KAI8789431.1, BG_iBS90_KAI8787050.1, BG_iBS90_KAI8787400.1, BG_iBS90_KAI8734796.1, BG_iBS90_KAI8771017.1, BG_iBS90_KAI8773774.1, BG_iBS90_KAI8730796.1, BG_iBS90_KAI8745538.1, BG_iBS90_KAI8773005.1, BG_iBS90_KAI8780696.1, BG_iBS90_KAI8772316.1, BG_iBS90_KAI8789433.1, BG_iBS90_KAI8787051.1, BG_iBS90_KAI8731207.1, BG_iBS90_KAI8774469.1, BG_iBS90…	BP30511-RA, BP11569-RA, BP19624-RA, BP12979-RA, BP00910-RA, BP13967-RA, BP02008-RA, BP04094-RA, BP17048-RA, BP14533-RA	Bstr_022365-T1	BSUD.12347.1.p2, BSUD.11742.1.p1, BSUD.22035.1.p1, BSUD.3606.1.p1, BSUD.18827.1.p1	NA
	N0.HOG0000283	OG0000157	n0	BG_IM_KAI8733908.1, BG_IM_KAI8734367.1, BG_IM_KAI8727545.1, BG_IM_KAI8742170.1, BG_IM_KAI8726972.1, BG_IM_KAI8731312.1, BG_IM_KAI8727166.1, BG_IM_KAI8733356.1, BG_IM_KAI8743028.1, BG_IM_KAI8746363.1, BG_IM_KAI8759207.1, BG_IM_KAI8759211.1	BGLB034587-PA, BGLB034640-PA, BGLB037452-PA, BGLB038726-PA, BGLB029566-PA	BG_iBS90_KAI8747810.1, BG_iBS90_KAI8786456.1, BG_iBS90_KAI8736578.1, BG_iBS90_KAI8731278.1, BG_iBS90_KAI8736096.1, BG_iBS90_KAI8727512.1, BG_iBS90_KAI8733819.1, BG_iBS90_KAI8730206.1, BG_iBS90_KAI8736555.1, BG_iBS90_KAI8731660.1, BG_iBS90_KAI8730825.1, BG_iBS90_KAI8727052.1, BG_iBS90_KAI8732845.1, BG_iBS90_KAI8733705.1, BG_iBS90_KAI8731998.1, BG_iBS90_KAI8761485.1, BG_iBS90_KAI8737945.1, BG_iBS90…	BP28345-RA, BP05698-RA, BP05699-RA	Bstr_047738-T1, Bstr_047732-T1, Bstr_047730-T1, Bstr_036482-T1, Bstr_004026-T1, Bstr_016333-T1, Bstr_033338-T1, Bstr_013502-T1, Bstr_019445-T1, Bstr_025312-T1, Bstr_020910-T1, Bstr_033337-T1, Bstr_032387-T1, Bstr_026525-T1	BSUD.15738.1.p1	KAH9504367.1, KAH9487983.1	GFS12267.1
	N0.HOG0000284	OG0000158	n0	BG_IM_KAI8758528.1, BG_IM_KAI8731797.1, BG_IM_KAI8731806.1, BG_IM_KAI8731798.1, BG_IM_KAI8731800.1, BG_IM_KAI8731804.1, BG_IM_KAI8731803.1, BG_IM_KAI8734781.1	BGLB016993-PA, BGLB030995-PA, BGLB016615-PA, BGLB040086-PA, BGLB011109-PB	BG_iBS90_KAI8795721.1, BG_iBS90_KAI8795728.1, BG_iBS90_KAI8795722.1, BG_iBS90_KAI8795726.1, BG_iBS90_KAI8795724.1, BG_iBS90_KAI8795725.1, BG_iBS90_KAI8775435.1, BG_iBS90_KAI8795727.1	BP09410-RA, BP09407-RA, BP09411-RA	Bstr_039319-T1, Bstr_048280-T1, Bstr_048283-T1, Bstr_021199-T1, Bstr_020015-T1, Bstr_023226-T1, Bstr_039461-T1, Bstr_048281-T1	BSUD.6779.2.p1, BSUD.6776.1.p1, BSUD.6777.1.p1, BSUD.7091.2.p1	KAH9510282.1, KAH9510281.1, KAH9510280.1, KAH9510286.1, KAH9510285.1, KAH9510279.1, KAH9510283.1, KAH9510287.1, KAH9514138.1, KAH9510291.1, KAH9510288.1, KAH9505711.1, KAH9505712.1, KAH9523363.1, KAH9523354.1	GFR68087.1, GFS25905.1, GFR77479.1, GFR77484.1
	N0.HOG0000285	OG0000159	n1	NA	NA	NA	NA	NA	NA	KAH9507272.1	GFR81726.1
	N0.HOG0000286	OG0000159	n2	BG_IM_KAI8748910.1, BG_IM_KAI8748908.1, BG_IM_KAI8748909.1, BG_IM_KAI8748911.1, BG_IM_KAI8748492.1, BG_IM_KAI8759016.1	BGLB026180-PA, BGLB027553-PA, BGLB023143-PA, BGLB020133-PA, BGLB037347-PA, BGLB021792-PA	BG_iBS90_KAI8771254.1, BG_iBS90_KAI8771251.1, BG_iBS90_KAI8771252.1, BG_iBS90_KAI8771253.1, BG_iBS90_KAI8771255.1, BG_iBS90_KAI8779428.1, BG_iBS90_KAI8735422.1	BP04648-RA, BP04643-RA, BP04646-RA, BP04649-RA, BP04972-RA, BP06157-RA	Bstr_020533-T1, Bstr_049477-T1, Bstr_049629-T1, Bstr_035935-T1, Bstr_035937-T1, Bstr_018924-T1, Bstr_016371-T1, Bstr_045676-T1, Bstr_019889-T1, Bstr_019890-T1, Bstr_038182-T1, Bstr_045678-T1, Bstr_046056-T1, Bstr_020630-T1, Bstr_020627-T1	BSUD.8429.1.p1, BSUD.8427.2.p1, BSUD.8428.2.p1, BSUD.8431.3.p1, BSUD.1396.1.p1	KAH9507271.1, KAH9503079.1, KAH9504342.1, KAH9492308.1, KAH9492303.1	GFR57569.1, GFR93129.1, GFR85792.1, GFR63680.1
	N0.HOG0000287	OG0000160	n1	NA	NA	NA	NA	Bstr_049663-T1	BSUD.3623.1.p1	NA	GFR89402.1, GFR83668.1, GFR73062.1, GFR70316.1, GFR94667.1, GFR82363.1, GFS04927.1, GFR94358.1, GFR57506.1, GFR73163.1, GFR85972.1, GFR88062.1
	N0.HOG0000288	OG0000160	n19	BG_IM_KAI8765477.1	NA	NA	NA	NA	NA	NA	GFS10941.1, GFR85656.1, GFR82043.1, GFR67629.1, GFS21617.1
	N0.HOG0000289	OG0000160	n24	BG_IM_KAI8765478.1	BGLB013699-PB	NA	NA	NA	NA	NA	GFR69799.1
	N0.HOG0000290	OG0000160	n26	NA	NA	NA	NA	NA	NA	NA	GFR58353.1, GFR59845.1, GFR60532.1, GFS24479.1, GFR99354.1, GFS22967.1, GFR69105.1, GFR60387.1, GFR88554.1, GFS04188.1, GFR79401.1, GFS14497.1, GFS17555.1, GFS24449.1, GFS14080.1, GFS15734.1, GFS18270.1, GFS25930.1, GFR75600.1, GFS27729.1, GFR67467.1, GFR95947.1, GFR82856.1, GFS16158.1, GFR59960.1, GFS25657.1, GFR88065.1, GFS16871.1, GFR63596.1, GFS19642.1
	N0.HOG0000291	OG0000161	n0	NA	NA	NA	NA	NA	NA	NA	GFR63137.1, GFR86508.1, GFR79918.1, GFR61711.1, GFR58886.1, GFR75506.1, GFS11253.1, GFS26195.1, GFR86860.1, GFR65563.1, GFR74277.1, GFR78106.1, GFS17835.1, GFS14304.1, GFR80677.1, GFR96010.1, GFR64834.1, GFR70142.1, GFS22822.1, GFR93850.1, GFR77466.1, GFR57658.1, GFR79564.1, GFS24565.1, GFS17191.1, GFR62659.1, GFS22856.1, GFR84865.1, GFR91316.1, GFR96712.1, GFR65050.1, GFR84868.1, GFR93853.1, GFR…
	N0.HOG0000292	OG0000162	n0	NA	NA	NA	NA	NA	NA	NA	GFR93301.1, GFR90557.1, GFS11793.1, GFR91908.1, GFS02739.1, GFS26958.1, GFS03750.1, GFR88087.1, GFR77346.1, GFS05208.1, GFR60799.1, GFS19645.1, GFR64931.1, GFS13772.1, GFS16460.1, GFR58184.1, GFR81465.1, GFR70755.1, GFR88252.1, GFS20152.1, GFR89782.1, GFR71215.1, GFR81587.1, GFR71213.1, GFR78487.1, GFR68685.1, GFR74686.1, GFR84574.1, GFS05938.1, GFS04568.1, GFR78759.1, GFS07761.1, GFR65895.1, GFS…
	N0.HOG0000293	OG0000163	n0	NA	NA	NA	NA	NA	NA	NA	GFR86077.1, GFR58543.1, GFR76591.1, GFR88464.1, GFR70823.1, GFS22745.1, GFS20178.1, GFR58479.1, GFR71987.1, GFS17667.1, GFR70079.1, GFR86803.1, GFR59213.1, GFS18595.1, GFR94770.1, GFR76517.1, GFR95877.1, GFR94862.1, GFS25929.1, GFR92211.1, GFR84972.1, GFR96857.1, GFR98442.1, GFR77519.1, GFR66877.1, GFS04307.1, GFS18797.1, GFR98599.1, GFR81230.1, GFS03850.1, GFR98994.1, GFR95156.1, GFR82178.1, GFR…
	N0.HOG0000294	OG0000164	n2	NA	NA	NA	BP13687-RA	Bstr_007267-T1	NA	NA
	N0.HOG0000295	OG0000164	n5	NA	NA	NA	NA	NA	BSUD.6917.1.p1	NA	GFS11869.1, GFR78367.1
	N0.HOG0000296	OG0000164	n7	NA	NA	NA	NA	Bstr_048938-T1	NA	NA	GFR87570.1, GFS08294.1, GFR91454.1, GFS19363.1, GFR77903.1, GFS02341.1, GFR67511.1, GFS27419.1, GFR69192.1, GFR74895.1, GFS00790.1
	N0.HOG0000297	OG0000164	n18	BG_IM_KAI8768662.1, BG_IM_KAI8745931.1, BG_IM_KAI8766077.1, BG_IM_KAI8766076.1, BG_IM_KAI8766075.1, BG_IM_KAI8769356.1, BG_IM_KAI8738399.1, BG_IM_KAI8755125.1, BG_IM_KAI8747611.1, BG_IM_KAI8758276.1, BG_IM_KAI8732571.1, BG_IM_KAI8732934.1, BG_IM_KAI8768957.1, BG_IM_KAI8755767.1, BG_IM_KAI8748360.1, BG_IM_KAI8765325.1, BG_IM_KAI8763501.1, BG_IM_KAI8725912.1, BG_IM_KAI8766374.1, BG_IM_KAI8760499.1,…	NA	NA	BP02731-RA, BP26350-RA, BP14592-RA, BP24002-RA, BP28034-RA, BP02730-RA, BP07457-RA	NA	NA	NA
	N0.HOG0000298	OG0000165	n0	BG_IM_KAI8763857.1, BG_IM_KAI8728446.1, BG_IM_KAI8761911.1, BG_IM_KAI8751795.1, BG_IM_KAI8746374.1, BG_IM_KAI8759217.1, BG_IM_KAI8728395.1, BG_IM_KAI8727666.1, BG_IM_KAI8728030.1, BG_IM_KAI8726893.1, BG_IM_KAI8726386.1, BG_IM_KAI8727558.1, BG_IM_KAI8767135.1, BG_IM_KAI8727453.1, BG_IM_KAI8742186.1, BG_IM_KAI8733893.1, BG_IM_KAI8752603.1, BG_IM_KAI8731321.1, BG_IM_KAI8731174.1, BG_IM_KAI8729620.1,…	BGLB031897-PA	BG_iBS90_KAI8745387.1, BG_iBS90_KAI8736744.1, BG_iBS90_KAI8752632.1, BG_iBS90_KAI8730198.1, BG_iBS90_KAI8735467.1, BG_iBS90_KAI8728970.1, BG_iBS90_KAI8795091.1, BG_iBS90_KAI8776346.1, BG_iBS90_KAI8767969.1, BG_iBS90_KAI8727846.1, BG_iBS90_KAI8730870.1, BG_iBS90_KAI8736007.1, BG_iBS90_KAI8752625.1, BG_iBS90_KAI8732480.1, BG_iBS90_KAI8736073.1, BG_iBS90_KAI8737254.1, BG_iBS90_KAI8726491.1, BG_iBS90…	NA	NA	BSUD.1066.4.p1	KAH9519129.1
	N0.HOG0000299	OG0000166	n0	BG_IM_KAI8727817.1, BG_IM_KAI8727815.1, BG_IM_KAI8727818.1, BG_IM_KAI8755508.1, BG_IM_KAI8727806.1, BG_IM_KAI8727820.1, BG_IM_KAI8727821.1, BG_IM_KAI8727840.1, BG_IM_KAI8727841.1, BG_IM_KAI8727823.1	BGLB031819-PA, BGLB029543-PA, BGLB029511-PA, BGLB020258-PA, BGLB038159-PA, BGLB030504-PA	BG_iBS90_KAI8741848.1, BG_iBS90_KAI8741846.1, BG_iBS90_KAI8741849.1, BG_iBS90_KAI8793023.1, BG_iBS90_KAI8741831.1, BG_iBS90_KAI8741851.1, BG_iBS90_KAI8741852.1, BG_iBS90_KAI8741882.1, BG_iBS90_KAI8741883.1, BG_iBS90_KAI8741854.1	BP25279-RA, BP16493-RA, BP25330-RA, BP25277-RA, BP25276-RA, BP24566-RA, BP24565-RA, BP25274-RA	Bstr_046950-T1, Bstr_046959-T1, Bstr_046949-T1, Bstr_046960-T1, Bstr_010228-T1, Bstr_010227-T1, Bstr_046954-T1, Bstr_046962-T1, Bstr_031894-T1, Bstr_046964-T1, Bstr_046926-T1, Bstr_046944-T1	BSUD.14566.1.p1	KAH9504130.1, KAH9492218.1, KAH9493217.1, KAH9502768.1, KAH9495560.1, KAH9507613.1	GFR83886.1, GFR99592.1
	N0.HOG0000300	OG0000167	n0	BG_IM_KAI8760411.1, BG_IM_KAI8760412.1, BG_IM_KAI8760424.1, BG_IM_KAI8760428.1, BG_IM_KAI8760418.1, BG_IM_KAI8760433.1, BG_IM_KAI8760444.1, BG_IM_KAI8760469.1	NA	BG_iBS90_KAI8784225.1, BG_iBS90_KAI8784220.1, BG_iBS90_KAI8726624.1, BG_iBS90_KAI8726620.1, BG_iBS90_KAI8726563.1, BG_iBS90_KAI8726552.1, BG_iBS90_KAI8726634.1, BG_iBS90_KAI8726557.1, BG_iBS90_KAI8726546.1, BG_iBS90_KAI8784260.1, BG_iBS90_KAI8726627.1, BG_iBS90_KAI8780465.1, BG_iBS90_KAI8780458.1, BG_iBS90_KAI8780462.1, BG_iBS90_KAI8726611.1, BG_iBS90_KAI8726632.1, BG_iBS90_KAI8726536.1, BG_iBS90…	BP02148-RA, BP02261-RA, BP02168-RA, BP02072-RA, BP02255-RA, BP02103-RA, BP02109-RA, BP02249-RA, BP02221-RA, BP02201-RA, BP02245-RA, BP02209-RA, BP02180-RA, BP02241-RA, BP02173-RA, BP14447-RA, BP14437-RA, BP14432-RA, BP14443-RA, BP02157-RA, BP14445-RA, BP14449-RA	NA	NA	NA
	N0.HOG0000301	OG0000168	n0	BG_IM_KAI8762747.1, BG_IM_KAI8762749.1, BG_IM_KAI8762751.1, BG_IM_KAI8762750.1, BG_IM_KAI8762742.1, BG_IM_KAI8762746.1	BGLB031549-PA, BGLB017325-PA, BGLB017326-PA, BGLB029375-PA, BGLB029836-PA, BGLB036077-PA, BGLB020643-PA	BG_iBS90_KAI8790503.1, BG_iBS90_KAI8790505.1, BG_iBS90_KAI8790504.1, BG_iBS90_KAI8790506.1, BG_iBS90_KAI8790507.1, BG_iBS90_KAI8790508.1, BG_iBS90_KAI8790501.1, BG_iBS90_KAI8790502.1	BP24675-RA, BP24676-RA, BP24677-RA, BP24678-RA, BP24679-RA, BP24674-RA	Bstr_017911-T1, Bstr_025729-T1, Bstr_000485-T1, Bstr_000487-T1, Bstr_018015-T1, Bstr_042915-T1, Bstr_001165-T1, Bstr_017915-T1, Bstr_017913-T1, Bstr_017914-T1	BSUD.23839.1.p1, BSUD.10711.1.p1, BSUD.23838.2.p1, BSUD.10710.1.p1, BSUD.2877.1.p1, BSUD.21749.1.p1, BSUD.21748.2.p1	KAH9503462.1, KAH9503461.1, KAH9503463.1, KAH9503457.1, KAH9503460.1, KAH9503459.1, KAH9503458.1, KAH9503542.1, KAH9503541.1	GFS12995.1, GFS12992.1
	N0.HOG0000302	OG0000169	n0	NA	NA	NA	NA	NA	NA	NA	GFS09438.1, GFS15094.1, GFS15733.1, GFR80592.1, GFS25618.1, GFR82257.1, GFS02620.1, GFS18690.1, GFR82104.1, GFR95069.1, GFS10079.1, GFR93251.1, GFR58039.1, GFS00486.1, GFS15141.1, GFS24454.1, GFR80837.1, GFR67927.1, GFR59237.1, GFR78087.1, GFR78092.1, GFS02258.1, GFS12439.1, GFR71844.1, GFR69702.1, GFR68983.1, GFS00732.1, GFS24894.1, GFR86672.1, GFR96843.1, GFR86987.1, GFR63146.1, GFS02968.1, GFR…
	N0.HOG0000303	OG0000170	n0	NA	NA	NA	NA	NA	NA	NA	GFR96252.1, GFR83751.1, GFS17664.1, GFR96972.1, GFR64201.1, GFR66638.1, GFR84927.1, GFR93889.1, GFR73346.1, GFS01206.1, GFR91332.1, GFR90288.1, GFS18400.1, GFR88613.1, GFS19108.1, GFR92471.1, GFR74658.1, GFR71525.1, GFR86659.1, GFS15098.1, GFR66246.1, GFR80211.1, GFR84345.1, GFS18388.1, GFS17887.1, GFS14562.1, GFS23711.1, GFS03485.1, GFS01204.1, GFR78809.1, GFS12969.1, GFR74128.1, GFR73137.1, GFS…
	N0.HOG0000304	OG0000171	n0	BG_IM_KAI8735630.1, BG_IM_KAI8733661.1, BG_IM_KAI8732079.1, BG_IM_KAI8745929.1, BG_IM_KAI8732609.1, BG_IM_KAI8732514.1, BG_IM_KAI8726835.1, BG_IM_KAI8766645.1, BG_IM_KAI8765738.1, BG_IM_KAI8744861.1, BG_IM_KAI8736244.1, BG_IM_KAI8749535.1, BG_IM_KAI8762630.1, BG_IM_KAI8745633.1, BG_IM_KAI8726316.1, BG_IM_KAI8725931.1, BG_IM_KAI8725945.1, BG_IM_KAI8756842.1, BG_IM_KAI8726287.1, BG_IM_KAI8726245.1,…	NA	BG_iBS90_KAI8727604.1	BP31418-RA, BP01842-RA	Bstr_014022-T1, Bstr_007343-T1, Bstr_003342-T1	NA	KAH9523180.1, KAH9523291.1
	N0.HOG0000305	OG0000172	n0	BG_IM_KAI8744164.1, BG_IM_KAI8744163.1, BG_IM_KAI8744165.1, BG_IM_KAI8744159.1, BG_IM_KAI8744161.1, BG_IM_KAI8744201.1, BG_IM_KAI8744156.1, BG_IM_KAI8729822.1, BG_IM_KAI8744204.1, BG_IM_KAI8744162.1, BG_IM_KAI8744160.1	BGLB035144-PA, BGLB037439-PA, BGLB027765-PA, BGLB020713-PA, BGLB024512-PA, BGLB031175-PA, BGLB021182-PA	BG_iBS90_KAI8767738.1, BG_iBS90_KAI8767737.1, BG_iBS90_KAI8767739.1, BG_iBS90_KAI8767731.1, BG_iBS90_KAI8767730.1, BG_iBS90_KAI8767729.1, BG_iBS90_KAI8767733.1, BG_iBS90_KAI8767735.1, BG_iBS90_KAI8767780.1, BG_iBS90_KAI8767725.1, BG_iBS90_KAI8771560.1, BG_iBS90_KAI8767782.1, BG_iBS90_KAI8767736.1, BG_iBS90_KAI8767734.1, BG_iBS90_KAI8767732.1	BP30141-RA, BP30140-RA, BP30145-RA, BP30144-RA, BP30142-RA, BP30143-RA	Bstr_014367-T1, Bstr_014368-T1, Bstr_014340-T1, Bstr_014344-T1, Bstr_026014-T1, Bstr_002767-T1, Bstr_014401-T1, Bstr_014402-T1, Bstr_014341-T1, Bstr_014343-T1, Bstr_019687-T1, Bstr_014342-T1, Bstr_014365-T1, Bstr_014366-T1	BSUD.23928.1.p1	NA
	N0.HOG0000306	OG0000173	n2	BG_IM_KAI8757930.1	NA	NA	NA	Bstr_009592-T1	BSUD.16643.1.p1	NA	GFS01171.1, GFR94637.1
	N0.HOG0000307	OG0000173	n9	NA	NA	NA	NA	Bstr_021294-T1, Bstr_039387-T1	NA	NA	GFS17714.1
	N0.HOG0000308	OG0000173	n11	NA	NA	NA	NA	NA	BSUD.15051.1.p1, BSUD.23105.1.p1, BSUD.5427.3.p2, BSUD.23570.1.p1	NA	GFR59493.1, GFR62998.1, GFR59378.1, GFS22630.1, GFS19551.1, GFS25457.1, GFR94639.1, GFS01235.1, GFS05551.1, GFR68164.1, GFR59933.1, GFS16776.1, GFR88821.1, GFS01258.1, GFR69163.1, GFS27425.1, GFR65707.1, GFR75152.1, GFR70028.1, GFS21341.1, GFS24433.1, GFR87736.1, GFS16737.1, GFR99150.1, GFS19554.1, GFR90462.1, GFR83086.1, GFR84273.1, GFR87317.1, GFR63205.1, GFR84201.1, GFR99343.1, GFR90651.1, GFR…
	N0.HOG0000309	OG0000174	n0	NA	NA	NA	NA	NA	NA	NA	GFR83051.1, GFS11258.1, GFR90788.1, GFR79415.1, GFS14287.1, GFS12970.1, GFS07346.1, GFR77576.1, GFR67489.1, GFS27275.1, GFR75885.1, GFR98681.1, GFR82591.1, GFS17506.1, GFR63917.1, GFR85775.1, GFS25856.1, GFR84196.1, GFR61752.1, GFS09264.1, GFR91870.1, GFR74733.1, GFR63294.1, GFR81725.1, GFS16870.1, GFS08247.1, GFS23656.1, GFR73120.1, GFS11193.1, GFR73986.1, GFS21656.1, GFR81713.1, GFR61012.1, GFS…
	N0.HOG0000310	OG0000175	n0	BG_IM_KAI8729494.1, BG_IM_KAI8760851.1, BG_IM_KAI8760849.1, BG_IM_KAI8760852.1, BG_IM_KAI8760850.1, BG_IM_KAI8760848.1, BG_IM_KAI8729472.1, BG_IM_KAI8729471.1, BG_IM_KAI8729501.1, BG_IM_KAI8729499.1, BG_IM_KAI8729496.1, BG_IM_KAI8729498.1, BG_IM_KAI8729500.1, BG_IM_KAI8729497.1	BGLB029401-PA, BGLB027476-PA, BGLB032639-PA, BGLB028307-PA, BGLB033400-PA, BGLB006713-PA	BG_iBS90_KAI8781312.1, BG_iBS90_KAI8780975.1, BG_iBS90_KAI8780974.1, BG_iBS90_KAI8780973.1, BG_iBS90_KAI8781294.1, BG_iBS90_KAI8781293.1, BG_iBS90_KAI8781319.1, BG_iBS90_KAI8781317.1, BG_iBS90_KAI8781314.1, BG_iBS90_KAI8781316.1, BG_iBS90_KAI8781318.1, BG_iBS90_KAI8781315.1	BP21023-RA, BP21022-RA, BP15806-RA, BP15807-RA	Bstr_009146-T1, Bstr_039730-T1, Bstr_036915-T1, Bstr_028129-T1, Bstr_012051-T1, Bstr_012052-T1, Bstr_036681-T1	NA	KAH9494799.1, KAH9494796.1, KAH9494795.1, KAH9491835.1, KAH9491834.1, KAH9491820.1, KAH9491830.1	GFR84172.1, GFR71955.1, GFR73270.1
	N0.HOG0000311	OG0000176	n0	BG_IM_KAI8745820.1, BG_IM_KAI8745833.1, BG_IM_KAI8745819.1, BG_IM_KAI8745827.1, BG_IM_KAI8745805.1, BG_IM_KAI8745807.1, BG_IM_KAI8745802.1, BG_IM_KAI8745811.1	BGLB026527-PA, BGLB019073-PA, BGLB022317-PA, BGLB019874-PA, BGLB039590-PA, BGLB031915-PA, BGLB023415-PA, BGLB038687-PA	BG_iBS90_KAI8779792.1, BG_iBS90_KAI8779776.1, BG_iBS90_KAI8779784.1, BG_iBS90_KAI8779757.1, BG_iBS90_KAI8779759.1, BG_iBS90_KAI8779756.1, BG_iBS90_KAI8779765.1, BG_iBS90_KAI8779763.1, BG_iBS90_KAI8779762.1	BP26235-RA, BP01343-RA, BP26234-RA, BP01204-RA, BP01203-RA, BP01206-RA, BP01196-RA, BP01201-RA	Bstr_024451-T1, Bstr_024452-T1, Bstr_005961-T1, Bstr_024473-T1, Bstr_035429-T1, Bstr_035431-T1, Bstr_043324-T1, Bstr_035433-T1, Bstr_024455-T1, Bstr_024454-T1	BSUD.14445.1.p1, BSUD.23302.1.p1, BSUD.14444.1.p1, BSUD.14435.1.p1, BSUD.14436.1.p1, BSUD.14434.1.p1, BSUD.14433.1.p1, BSUD.14439.2.p1, BSUD.14437.1.p1, BSUD.14438.1.p1	NA
	N0.HOG0000312	OG0000177	n1	BG_IM_KAI8749470.1, BG_IM_KAI8749455.1	BGLB038888-PA, BGLB030757-PA, BGLB029990-PA, BGLB034801-PA, BGLB033283-PA, BGLB039455-PA	BG_iBS90_KAI8786716.1, BG_iBS90_KAI8786709.1	BP15128-RA	Bstr_004172-T1, Bstr_004174-T1	BSUD.21483.1.p1	KAH9489819.1, KAH9489816.1	GFR97618.1
	N0.HOG0000313	OG0000177	n18	BG_IM_KAI8749464.1	NA	NA	NA	NA	NA	NA	GFR97604.1
	N0.HOG0000314	OG0000177	n19	BG_IM_KAI8749458.1, BG_IM_KAI8749461.1, BG_IM_KAI8749462.1, BG_IM_KAI8749457.1, BG_IM_KAI8749463.1	BGLB034047-PA, BGLB009882-PB, BGLB022780-PA, BGLB023534-PA, BGLB020522-PA	BG_iBS90_KAI8786712.1, BG_iBS90_KAI8786713.1, BG_iBS90_KAI8786711.1, BG_iBS90_KAI8786714.1	BP15131-RA, BP15132-RA, BP15130-RA, BP15133-RA	Bstr_025579-T1, Bstr_024022-T1, Bstr_000704-T1, Bstr_034878-T1, Bstr_019831-T1, Bstr_039774-T1, Bstr_034882-T1, Bstr_034881-T1, Bstr_034880-T1, Bstr_004169-T1, Bstr_004170-T1	BSUD.21484.2.p1, BSUD.21486.1.p1	KAH9489818.1, KAH9489827.1	GFR97586.1
	N0.HOG0000315	OG0000178	n1	BG_IM_KAI8756872.1	BGLB039741-PA	BG_iBS90_KAI8798297.1	BP28948-RA	Bstr_027207-T1	BSUD.21345.2.p1	KAH9510000.1	GFR85733.1
	N0.HOG0000316	OG0000178	n8	BG_IM_KAI8754776.1, BG_IM_KAI8754780.1, BG_IM_KAI8756861.1, BG_IM_KAI8756860.1, BG_IM_KAI8756864.1	BGLB029926-PA, BGLB023802-PA, BGLB009258-PB, BGLB000107-PB, BGLB027639-PA	BG_iBS90_KAI8773416.1, BG_iBS90_KAI8773421.1, BG_iBS90_KAI8798285.1, BG_iBS90_KAI8798284.1, BG_iBS90_KAI8798290.1	BP05464-RA, BP05463-RA, BP28959-RA, BP28960-RA, BP28955-RA	Bstr_004884-T1, Bstr_004886-T1, Bstr_033500-T1, Bstr_033497-T1, Bstr_027199-T1, Bstr_027197-T1, Bstr_027198-T1, Bstr_027196-T1, Bstr_027204-T1	BSUD.14310.1.p1, BSUD.14312.1.p1, BSUD.21341.1.p1, BSUD.21340.1.p1, BSUD.21338.1.p1	KAH9509986.1, KAH9509999.1, KAH9510001.1, KAH9509996.1, KAH9509998.1, KAH9509993.1, KAH9509997.1, KAH9509992.1, KAH9509995.1, KAH9509994.1	GFR73230.1
	N0.HOG0000317	OG0000179	n0	BG_IM_KAI8734248.1, BG_IM_KAI8734245.1, BG_IM_KAI8734246.1, BG_IM_KAI8734240.1, BG_IM_KAI8734239.1, BG_IM_KAI8734238.1, BG_IM_KAI8734237.1	BGLB022784-PA, BGLB033006-PA, BGLB029171-PA, BGLB036387-PA, BGLB007064-PB	BG_iBS90_KAI8761846.1, BG_iBS90_KAI8761843.1, BG_iBS90_KAI8761844.1, BG_iBS90_KAI8761836.1, BG_iBS90_KAI8761835.1	BP09875-RA, BP09872-RA, BP09873-RA, BP09869-RA, BP09868-RA, BP09867-RA, BP09866-RA	Bstr_042958-T1, Bstr_026798-T1, Bstr_026796-T1, Bstr_026786-T1, Bstr_026785-T1, Bstr_026797-T1, Bstr_026788-T1, Bstr_036816-T1, Bstr_026787-T1, Bstr_028517-T1, Bstr_019058-T1, Bstr_019059-T1	BSUD.6878.2.p1, BSUD.6876.1.p1, BSUD.6877.1.p1, BSUD.13020.1.p1, BSUD.13021.1.p1, BSUD.13022.1.p1	KAH9509918.1, KAH9509921.1, KAH9509925.1, KAH9509922.1, KAH9509926.1, KAH9509923.1	GFR60674.1, GFR93078.1, GFR93065.1, GFR93100.1
	N0.HOG0000318	OG0000180	n0	BG_IM_KAI8758902.1, BG_IM_KAI8758903.1, BG_IM_KAI8758899.1, BG_IM_KAI8758183.1, BG_IM_KAI8742676.1, BG_IM_KAI8742678.1, BG_IM_KAI8742680.1	BGLB013358-PB, BGLB000527-PB, BGLB000591-PB, BGLB017829-PA, BGLB002853-PB	BG_iBS90_KAI8792383.1, BG_iBS90_KAI8792384.1, BG_iBS90_KAI8792381.1, BG_iBS90_KAI8791677.1, BG_iBS90_KAI8772814.1, BG_iBS90_KAI8772818.1	BP06068-RA, BP06069-RA, BP06067-RA, BP17778-RA, BP30629-RA, BP30626-RA	Bstr_042351-T1, Bstr_042350-T1, Bstr_042352-T1, Bstr_004897-T1, Bstr_004898-T1, Bstr_041652-T1, Bstr_041650-T1	BSUD.1312.3.p1, BSUD.1309.2.p1, BSUD.1314.2.p1, BSUD.13142.2.p1, BSUD.807.2.p1, BSUD.808.1.p1	KAH9504711.1, KAH9504710.1, KAH9525158.1, KAH9525155.1, KAH9503715.1, KAH9503718.1, KAH9503714.1, KAH9508962.1, KAH9508964.1, KAH9503717.1, KAH9508966.1	GFS26330.1, GFS26336.1, GFS10596.1, GFR66974.1
	N0.HOG0000319	OG0000181	n0	BG_IM_KAI8760824.1, BG_IM_KAI8760932.1, BG_IM_KAI8760936.1, BG_IM_KAI8760786.1, BG_IM_KAI8760821.1, BG_IM_KAI8760815.1, BG_IM_KAI8760935.1, BG_IM_KAI8760931.1, BG_IM_KAI8760823.1, BG_IM_KAI8760800.1, BG_IM_KAI8760818.1, BG_IM_KAI8760811.1	BGLB008385-PA, BGLB014076-PB, BGLB008929-PB, BGLB034290-PA, BGLB021191-PA, BGLB024964-PA, BGLB030778-PA, BGLB038069-PA, BGLB028169-PA, BGLB019789-PA, BGLB025434-PA, BGLB038373-PA	BG_iBS90_KAI8780941.1, BG_iBS90_KAI8781063.1, BG_iBS90_KAI8780884.1, BG_iBS90_KAI8780938.1, BG_iBS90_KAI8781062.1, BG_iBS90_KAI8780940.1, BG_iBS90_KAI8780913.1, BG_iBS90_KAI8780896.1, BG_iBS90_KAI8780935.1, BG_iBS90_KAI8780920.1, BG_iBS90_KAI8780926.1	BP17147-RA, BP10170-RA, BP17156-RA, BP17151-RA	Bstr_008982-T1, Bstr_001202-T1, Bstr_009310-T1, Bstr_009402-T1, Bstr_036954-T1, Bstr_009406-T1, Bstr_009308-T1, Bstr_008332-T1, Bstr_008333-T1, Bstr_037822-T1, Bstr_009404-T1, Bstr_014669-T1	NA	KAH9508726.1
	N0.HOG0000320	OG0000182	n0	NA	BGLB035298-PA, BGLB026037-PA, BGLB036429-PA	BG_iBS90_KAI8780371.1, BG_iBS90_KAI8780332.1	BP14888-RA, BP03823-RA, BP03815-RA, BP14958-RA, BP14960-RA, BP14954-RA, BP01283-RA, BP03802-RA, BP14935-RA, BP03778-RA, BP14903-RA, BP28385-RA, BP14931-RA, BP14892-RA, BP14981-RA, BP14893-RA, BP14971-RA, BP14919-RA, BP28387-RA, BP20030-RA, BP14978-RA, BP14928-RA, BP01312-RA, BP14927-RA, BP20068-RA, BP28392-RA, BP14923-RA, BP01309-RA, BP28382-RA, BP28380-RA, BP01295-RA, BP01311-RA, BP01305-RA, BP0…	Bstr_025047-T1, Bstr_026474-T1, Bstr_033189-T1, Bstr_025743-T1	BSUD.7518.1.p1	KAH9487694.1, KAH9500320.1, KAH9496431.1
	N0.HOG0000321	OG0000183	n0	NA	NA	NA	NA	NA	NA	NA	GFS26847.1, GFR58854.1, GFR70299.1, GFR94478.1, GFR64241.1, GFS07027.1, GFR80418.1, GFS04298.1, GFR76645.1, GFS21701.1, GFR78332.1, GFS26460.1, GFR73705.1, GFR99917.1, GFR69004.1, GFS18611.1, GFR87597.1, GFR72892.1, GFR65825.1, GFS01041.1, GFS21952.1, GFS11147.1, GFR57868.1, GFR98035.1, GFR90440.1, GFS11961.1, GFR94021.1, GFS23063.1, GFR65579.1, GFS12603.1, GFS14882.1, GFR93692.1, GFR87801.1, GFS…
	N0.HOG0000322	OG0000184	n0	NA	NA	NA	NA	NA	NA	NA	GFR84127.1, GFR92194.1, GFR65318.1, GFR71225.1, GFR82314.1, GFR61293.1, GFR64395.1, GFS01160.1, GFR77634.1, GFS08694.1, GFR59696.1, GFR80068.1, GFS05653.1, GFR96620.1, GFS17358.1, GFR75483.1, GFS22145.1, GFR70876.1, GFS00620.1, GFR70266.1, GFR65612.1, GFS12248.1, GFS05765.1, GFS02088.1, GFS12356.1, GFS09468.1, GFR78692.1, GFR58790.1, GFS07888.1, GFS04824.1, GFS10063.1, GFS14488.1, GFR71816.1, GFR…
	N0.HOG0000323	OG0000185	n0	NA	NA	NA	NA	NA	NA	NA	GFS09854.1, GFR83862.1, GFR63906.1, GFS25485.1, GFS02790.1, GFS03960.1, GFR84674.1, GFR90155.1, GFR75685.1, GFS18822.1, GFS01744.1, GFR67623.1, GFR90950.1, GFR79216.1, GFS15945.1, GFS20002.1, GFR66717.1, GFS09625.1, GFS02444.1, GFR66388.1, GFR58533.1, GFS27377.1, GFR68499.1, GFR89500.1, GFS25568.1, GFS01738.1, GFR75353.1, GFS02776.1, GFR90258.1, GFR88516.1, GFR92082.1, GFS16211.1, GFS07594.1, GFR…
	N0.HOG0000324	OG0000186	n1	BG_IM_KAI8739470.1, BG_IM_KAI8732582.1, BG_IM_KAI8758605.1, BG_IM_KAI8751362.1	BGLB006454-PB, BGLB030608-PA	BG_iBS90_KAI8764699.1, BG_iBS90_KAI8792109.1, BG_iBS90_KAI8776103.1, BG_iBS90_KAI8750560.1, BG_iBS90_KAI8770448.1, BG_iBS90_KAI8771534.1, BG_iBS90_KAI8780187.1, BG_iBS90_KAI8777558.1	NA	Bstr_049251-T1, Bstr_049087-T1, Bstr_049165-T1	BSUD.1375.1.p1, BSUD.14880.1.p1, BSUD.5980.4.p4, BSUD.5982.4.p4, BSUD.16688.4.p4, BSUD.5534.1.p1, BSUD.16315.1.p1, BSUD.22084.1.p2, BSUD.6478.1.p2, BSUD.25697.1.p1	NA	GFR61503.1, GFS27380.1
	N0.HOG0000325	OG0000186	n33	NA	NA	NA	NA	NA	NA	KAH9512664.1	GFR69622.1
	N0.HOG0000326	OG0000186	n34	BG_IM_KAI8729304.1	BGLB014087-PB	BG_iBS90_KAI8795674.1, BG_iBS90_KAI8771497.1	NA	Bstr_021894-T1, Bstr_016370-T1	NA	NA	GFR74369.1
	N0.HOG0000327	OG0000186	n40	NA	NA	NA	NA	NA	NA	NA	GFR82720.1, GFR83067.1, GFS10807.1, GFS14229.1, GFS11668.1, GFS27379.1, GFR78198.1
	N0.HOG0000328	OG0000186	n46	BG_IM_KAI8738829.1	BGLB024568-PA	BG_iBS90_KAI8761166.1	NA	Bstr_049635-T1	NA	NA	GFS08916.1
	N0.HOG0000329	OG0000187	n0	BG_IM_KAI8751553.1, BG_IM_KAI8751552.1, BG_IM_KAI8732162.1, BG_IM_KAI8732165.1, BG_IM_KAI8732166.1, BG_IM_KAI8732167.1, BG_IM_KAI8751566.1, BG_IM_KAI8748022.1, BG_IM_KAI8751551.1, BG_IM_KAI8731872.1, BG_IM_KAI8760972.1	BGLB037383-PA, BGLB025084-PA, BGLB007504-PB, BGLB032142-PA	BG_iBS90_KAI8770647.1, BG_iBS90_KAI8770646.1, BG_iBS90_KAI8750765.1, BG_iBS90_KAI8750771.1, BG_iBS90_KAI8750770.1, BG_iBS90_KAI8750772.1, BG_iBS90_KAI8770663.1, BG_iBS90_KAI8778931.1, BG_iBS90_KAI8770643.1, BG_iBS90_KAI8795788.1, BG_iBS90_KAI8781107.1	BP21653-RA, BP21652-RA, BP21884-RA, BP21666-RA, BP07241-RA, BP21651-RA, BP10205-RA	Bstr_001921-T1, Bstr_046589-T1, Bstr_046587-T1, Bstr_001937-T1, Bstr_001939-T1, Bstr_046380-T1, Bstr_001920-T1, Bstr_001918-T1, Bstr_001917-T1, Bstr_043827-T1, Bstr_019193-T1, Bstr_019195-T1, Bstr_047391-T1, Bstr_043710-T1, Bstr_026994-T1	NA	KAH9504337.1, KAH9504338.1, KAH9493069.1
	N0.HOG0000330	OG0000188	n0	BG_IM_KAI8732119.1, BG_IM_KAI8732154.1, BG_IM_KAI8732140.1, BG_IM_KAI8732145.1, BG_IM_KAI8732150.1, BG_IM_KAI8732151.1, BG_IM_KAI8732153.1, BG_IM_KAI8732149.1, BG_IM_KAI8732148.1	BGLB033486-PA, BGLB025157-PA, BGLB038060-PA, BGLB036147-PA, BGLB022797-PA, BGLB011423-PB, BGLB031214-PA, BGLB036646-PA	BG_iBS90_KAI8750723.1, BG_iBS90_KAI8750758.1, BG_iBS90_KAI8750747.1, BG_iBS90_KAI8750756.1, BG_iBS90_KAI8750757.1, BG_iBS90_KAI8750755.1, BG_iBS90_KAI8750750.1, BG_iBS90_KAI8750754.1	BP21853-RA, BP21874-RA, BP21868-RA, BP21871-RA, BP21867-RA	Bstr_046755-T1, Bstr_046600-T1, Bstr_042591-T1, Bstr_046605-T1, Bstr_015180-T1, Bstr_012600-T1, Bstr_046607-T1, Bstr_046602-T1, Bstr_046603-T1, Bstr_046601-T1, Bstr_046604-T1, Bstr_032258-T1, Bstr_049654-T2	BSUD.6185.1.p1, BSUD.6187.1.p1, BSUD.6183.2.p1, BSUD.6182.1.p1, BSUD.6188.1.p1, BSUD.6189.2.p1	KAH9514546.1, KAH9514543.1
	N0.HOG0000331	OG0000189	n0	BG_IM_KAI8754912.1, BG_IM_KAI8754911.1, BG_IM_KAI8733375.1, BG_IM_KAI8755021.1, BG_IM_KAI8733377.1, BG_IM_KAI8733383.1, BG_IM_KAI8733597.1, BG_IM_KAI8733376.1	BGLB033902-PA, BGLB033614-PA, BGLB024146-PA, BGLB022299-PA, BGLB005803-PB, BGLB027031-PA	BG_iBS90_KAI8773539.1, BG_iBS90_KAI8773538.1, BG_iBS90_KAI8773656.1, BG_iBS90_KAI8743539.1, BG_iBS90_KAI8743535.1	BP05563-RA, BP05572-RA, BP29808-RA, BP29807-RA, BP26494-RA	Bstr_033370-T1, Bstr_001221-T1, Bstr_001361-T1, Bstr_033223-T1, Bstr_001359-T1	BSUD.7064.1.p1, BSUD.2343.1.p1, BSUD.13085.1.p1, BSUD.174.1.p1, BSUD.6455.1.p1, BSUD.6456.1.p1, BSUD.1064.1.p1, BSUD.17225.1.p1, BSUD.1057.1.p1, BSUD.2978.1.p1	KAH9512322.1, KAH9512314.1, KAH9519830.1, KAH9519827.1, KAH9523941.1, KAH9512381.1, KAH9512376.1, KAH9512377.1, KAH9512380.1	GFS07940.1, GFR83304.1, GFS07942.1
	N0.HOG0000332	OG0000190	n0	BG_IM_KAI8739106.1, BG_IM_KAI8749927.1, BG_IM_KAI8749930.1, BG_IM_KAI8749929.1, BG_IM_KAI8759933.1, BG_IM_KAI8759932.1	BGLB011836-PB, BGLB019678-PA, BGLB002462-PB, BGLB039999-PA, BGLB011373-PB, BGLB001092-PB	BG_iBS90_KAI8761468.1, BG_iBS90_KAI8787211.1, BG_iBS90_KAI8787214.1, BG_iBS90_KAI8787213.1, BG_iBS90_KAI8783693.1, BG_iBS90_KAI8783692.1	BP03228-RA, BP03222-RA, BP03227-RA, BP11329-RA, BP11333-RA, BP11331-RA, BP28700-RA, BP28701-RA	Bstr_011736-T1, Bstr_019421-T1, Bstr_034476-T1, Bstr_034478-T3, Bstr_009887-T1, Bstr_009886-T2	BSUD.12407.4.p1, BSUD.12403.1.p1, BSUD.12404.2.p1, BSUD.5382.1.p1, BSUD.5383.3.p1, BSUD.5364.1.p1	KAH9491738.1, KAH9491737.1, KAH9491739.1, KAH9505132.1, KAH9488306.1, KAH9491736.1, KAH9491735.1, KAH9491734.1, KAH9491733.1, KAH9491740.1, KAH9487501.1, KAH9508232.1	GFR84164.1
	N0.HOG0000333	OG0000191	n0	BG_IM_KAI8745910.1, BG_IM_KAI8745944.1, BG_IM_KAI8745943.1, BG_IM_KAI8745942.1, BG_IM_KAI8745911.1, BG_IM_KAI8745906.1, BG_IM_KAI8745941.1, BG_IM_KAI8745907.1, BG_IM_KAI8745956.1, BG_IM_KAI8745909.1, BG_IM_KAI8742320.1	BGLB021092-PA, BGLB022082-PA, BGLB038275-PA, BGLB025331-PA, BGLB039474-PA, BGLB023327-PA, BGLB031420-PA, BGLB035763-PA, BGLB027520-PA	BG_iBS90_KAI8779925.1, BG_iBS90_KAI8779922.1, BG_iBS90_KAI8779921.1, BG_iBS90_KAI8779920.1, BG_iBS90_KAI8779882.1, BG_iBS90_KAI8779881.1, BG_iBS90_KAI8779919.1, BG_iBS90_KAI8779917.1, BG_iBS90_KAI8779937.1, BG_iBS90_KAI8752803.1	BP22288-RA, BP22296-RA, BP22295-RA, BP22294-RA, BP22290-RA, BP22272-RA, BP22270-RA, BP22271-RA	Bstr_049317-T1, Bstr_024387-T1, Bstr_024388-T1, Bstr_024406-T1, Bstr_024407-T1, Bstr_024389-T1, Bstr_024390-T1	BSUD.4130.3.p1, BSUD.4131.1.p1, BSUD.4136.1.p1	KAH9509203.1, KAH9509274.1, KAH9512184.1
	N0.HOG0000334	OG0000192	n0	NA	BGLB035675-PA	NA	NA	Bstr_049672-T1, Bstr_049374-T1, Bstr_049010-T1, Bstr_049208-T1, Bstr_048946-T1	BSUD.20557.1.p1, BSUD.9177.1.p1, BSUD.19883.1.p1, BSUD.21187.1.p1, BSUD.9012.1.p1, BSUD.21361.1.p1, BSUD.8168.1.p2, BSUD.1860.1.p1, BSUD.8264.1.p2, BSUD.24322.1.p1, BSUD.21536.1.p1, BSUD.8294.1.p1, BSUD.7701.1.p1, BSUD.16621.1.p1, BSUD.3617.1.p1, BSUD.6217.3.p1, BSUD.23487.1.p1, BSUD.8319.1.p1, BSUD.8210.1.p1, BSUD.8681.1.p1, BSUD.24280.1.p1, BSUD.4207.1.p1, BSUD.25229.1.p1, BSUD.21454.1.p1, BSUD…	NA	GFR73074.1, GFR82395.1
	N0.HOG0000335	OG0000193	n0	NA	NA	NA	NA	Bstr_028562-T1	BSUD.9907.1.p1	NA	GFS06790.1, GFS14031.1, GFS22164.1, GFS21060.1, GFR81993.1, GFR81976.1, GFR90438.1, GFR72968.1, GFR77008.1, GFR77021.1, GFR82020.1, GFR82024.1, GFS04093.1, GFS04074.1, GFS18986.1, GFS20323.1, GFS24772.1, GFR87091.1, GFR66989.1, GFR73266.1, GFS14281.1, GFS14125.1, GFR88681.1, GFR57572.1, GFS13826.1, GFS13823.1, GFS14877.1, GFR92902.1, GFS11392.1, GFS14872.1, GFS10579.1, GFS26328.1, GFS26337.1, GFR…
	N0.HOG0000336	OG0000194	n0	NA	NA	NA	NA	NA	NA	NA	GFS22344.1, GFR66115.1, GFR61595.1, GFR92871.1, GFR74187.1, GFS18130.1, GFR81386.1, GFR65160.1, GFS13874.1, GFS08440.1, GFS07572.1, GFS18061.1, GFS07059.1, GFR80601.1, GFR63115.1, GFS09029.1, GFR97893.1, GFR66881.1, GFR58028.1, GFR81392.1, GFS22286.1, GFR60587.1, GFR73167.1, GFR59857.1, GFS07678.1, GFR76752.1, GFR92779.1, GFS19833.1, GFR89044.1, GFR95579.1, GFS02414.1, GFS27152.1, GFR62196.1, GFR…
	N0.HOG0000337	OG0000195	n0	BG_IM_KAI8725964.1, BG_IM_KAI8725829.1, BG_IM_KAI8726244.1, BG_IM_KAI8725943.1, BG_IM_KAI8725835.1, BG_IM_KAI8726162.1, BG_IM_KAI8726269.1, BG_IM_KAI8725846.1, BG_IM_KAI8726176.1, BG_IM_KAI8726272.1, BG_IM_KAI8725849.1, BG_IM_KAI8725957.1, BG_IM_KAI8725949.1, BG_IM_KAI8726254.1, BG_IM_KAI8726171.1, BG_IM_KAI8726235.1, BG_IM_KAI8726249.1, BG_IM_KAI8726258.1, BG_IM_KAI8726240.1, BG_IM_KAI8726167.1,…	NA	BG_iBS90_KAI8727490.1, BG_iBS90_KAI8726064.1, BG_iBS90_KAI8726027.1, BG_iBS90_KAI8726766.1, BG_iBS90_KAI8726773.1, BG_iBS90_KAI8727502.1, BG_iBS90_KAI8727601.1, BG_iBS90_KAI8727508.1, BG_iBS90_KAI8727511.1, BG_iBS90_KAI8726776.1, BG_iBS90_KAI8727496.1, BG_iBS90_KAI8727610.1, BG_iBS90_KAI8726031.1, BG_iBS90_KAI8726779.1, BG_iBS90_KAI8727493.1, BG_iBS90_KAI8726770.1, BG_iBS90_KAI8727499.1, BG_iBS90…	BP30991-RA, BP31433-RA, BP31437-RA, BP30925-RA	NA	NA	KAH9523293.1
	N0.HOG0000338	OG0000196	n2	BG_IM_KAI8740550.1	NA	NA	NA	NA	BSUD.20766.2.p1	NA
	N0.HOG0000339	OG0000196	n4	BG_IM_KAI8740552.1	BGLB001498-PB	BG_iBS90_KAI8785121.1	BP12184-RA	NA	BSUD.20771.1.p1	KAH9519477.1	GFR92474.1
	N0.HOG0000340	OG0000196	n12	BG_IM_KAI8740417.1	BGLB011919-PB	BG_iBS90_KAI8784970.1	BP12049-RA	Bstr_006575-T1	BSUD.24051.1.p1	KAH9496112.1, KAH9496116.1
	N0.HOG0000341	OG0000196	n20	BG_IM_KAI8740559.1	NA	NA	NA	Bstr_018165-T1, Bstr_006428-T1	BSUD.19529.1.p1, BSUD.20769.1.p1	KAH9507763.1, KAH9507760.1	GFR59119.1
	N0.HOG0000342	OG0000196	n27	NA	BGLB035751-PA, BGLB035036-PA	NA	NA	Bstr_007802-T1, Bstr_006432-T1	NA	NA	GFR80901.1, GFS05793.1
	N0.HOG0000343	OG0000196	n32	BG_IM_KAI8740554.1	NA	NA	BP12185-RA	Bstr_006430-T1	BSUD.20772.2.p1	NA	GFR80905.1
	N0.HOG0000344	OG0000196	n36	BG_IM_KAI8740420.1, BG_IM_KAI8740562.1	BGLB013770-PB	BG_iBS90_KAI8784973.1, BG_iBS90_KAI8785137.1	BP12051-RA, BP12191-RA	Bstr_008961-T1	BSUD.24050.1.p1, BSUD.19350.1.p1	KAH9496113.1, KAH9496115.1, KAH9492141.1	GFR59824.1
	N0.HOG0000345	OG0000197	n0	BG_IM_KAI8751908.1, BG_IM_KAI8751906.1, BG_IM_KAI8742449.1, BG_IM_KAI8751907.1	BGLB038647-PA, BGLB034448-PA, BGLB028212-PA, BGLB033647-PA, BGLB035262-PA, BGLB017672-PA, BGLB032775-PA, BGLB036109-PA, BGLB019823-PA, BGLB034915-PA, BGLB029669-PA, BGLB016809-PA, BGLB036595-PA, BGLB021265-PA, BGLB020461-PA	BG_iBS90_KAI8761436.1, BG_iBS90_KAI8761437.1, BG_iBS90_KAI8761438.1, BG_iBS90_KAI8785540.1, BG_iBS90_KAI8785539.1, BG_iBS90_KAI8785538.1, BG_iBS90_KAI8785537.1, BG_iBS90_KAI8780162.1, BG_iBS90_KAI8752935.1	BP03208-RA, BP13489-RA	Bstr_011946-T1, Bstr_023896-T1, Bstr_041208-T1, Bstr_024135-T1, Bstr_038190-T1, Bstr_024133-T1, Bstr_041577-T1	BSUD.18107.1.p1, BSUD.23765.1.p1, BSUD.5462.1.p1, BSUD.4325.1.p1, BSUD.4334.1.p1, BSUD.4326.1.p1, BSUD.25698.1.p2	KAH9491358.1, KAH9491356.1, KAH9491357.1, KAH9491360.1	GFR79814.1, GFS25598.1
	N0.HOG0000346	OG0000198	n1	NA	NA	BG_iBS90_KAI8726225.1	NA	Bstr_000200-T1, Bstr_039102-T1, Bstr_012533-T1	NA	NA	GFS12978.1, GFS15623.1, GFR86365.1, GFR78175.1, GFR82636.1
	N0.HOG0000347	OG0000198	n10	BG_IM_KAI8754308.1	NA	BG_iBS90_KAI8774149.1	NA	NA	NA	NA
	N0.HOG0000348	OG0000198	n12	NA	NA	NA	NA	NA	NA	NA	GFR59001.1, GFS19039.1
	N0.HOG0000349	OG0000198	n17	NA	NA	NA	NA	Bstr_032834-T2	NA	KAH9508799.1	GFR58594.1, GFR86368.1, GFR86371.1, GFS00924.1
	N0.HOG0000350	OG0000198	n22	NA	NA	NA	NA	Bstr_032464-T1	NA	NA	GFS12932.1
	N0.HOG0000351	OG0000198	n23	NA	NA	NA	NA	NA	NA	NA	GFR64449.1, GFS25949.1, GFR86242.1, GFR79871.1
	N0.HOG0000352	OG0000198	n27	NA	BGLB026277-PA	NA	NA	NA	BSUD.10409.1.p1	NA	GFS12185.1, GFR62173.1
	N0.HOG0000353	OG0000198	n30	NA	NA	NA	NA	NA	BSUD.14221.1.p1	NA	GFR99704.1, GFS02944.1, GFR97663.1, GFR77065.1, GFR88671.1, GFR75454.1, GFR87546.1, GFS14719.1, GFR65798.1, GFR86230.1, GFS19312.1, GFR63188.1, GFS26696.1, GFS04759.1, GFS10507.1, GFR91572.1, GFR68205.1, GFR78172.1, GFR75133.1
	N0.HOG0000354	OG0000199	n0	NA	NA	NA	NA	NA	NA	NA	GFS13057.1, GFS26650.1, GFS06178.1, GFR76841.1, GFR67120.1, GFS14842.1, GFR58216.1, GFS10950.1, GFS25450.1, GFR90794.1, GFS13957.1, GFS09374.1, GFR79936.1, GFS14171.1, GFR93002.1, GFR64706.1, GFR72457.1, GFR58168.1, GFR97679.1, GFS00051.1, GFR67745.1, GFR88469.1, GFR97745.1, GFR88157.1, GFR68638.1, GFS16220.1, GFS21310.1, GFR61777.1, GFS11139.1, GFS17934.1, GFR86344.1, GFS02165.1, GFR59737.1, GFS…
	N0.HOG0000355	OG0000200	n0	BG_IM_KAI8757388.1, BG_IM_KAI8753940.1, BG_IM_KAI8743037.1, BG_IM_KAI8741004.1, BG_IM_KAI8726707.1, BG_IM_KAI8752607.1, BG_IM_KAI8728999.1, BG_IM_KAI8733884.1, BG_IM_KAI8742180.1, BG_IM_KAI8738756.1, BG_IM_KAI8727190.1, BG_IM_KAI8733366.1, BG_IM_KAI8733885.1, BG_IM_KAI8759219.1	BGLB036802-PA, BGLB036365-PA, BGLB030192-PA	BG_iBS90_KAI8798876.1, BG_iBS90_KAI8728142.1, BG_iBS90_KAI8739965.1, BG_iBS90_KAI8728584.1, BG_iBS90_KAI8733829.1, BG_iBS90_KAI8732040.1, BG_iBS90_KAI8728766.1, BG_iBS90_KAI8783336.1, BG_iBS90_KAI8745379.1, BG_iBS90_KAI8734323.1, BG_iBS90_KAI8770930.1, BG_iBS90_KAI8736071.1, BG_iBS90_KAI8732041.1, BG_iBS90_KAI8728583.1, BG_iBS90_KAI8733717.1, BG_iBS90_KAI8736005.1, BG_iBS90_KAI8728977.1, BG_iBS90…	BP05867-RA, BP27766-RA, BP00918-RA, BP27762-RA	NA	BSUD.14076.1.p1	NA
	N0.HOG0000356	OG0000201	n0	BG_IM_KAI8729678.1	BGLB030644-PA, BGLB024058-PA, BGLB021990-PA, BGLB028878-PA, BGLB020492-PA, BGLB030894-PA, BGLB035121-PA, BGLB037784-PA, BGLB035591-PA, BGLB036841-PA, BGLB028721-PA	BG_iBS90_KAI8791178.1, BG_iBS90_KAI8795830.1, BG_iBS90_KAI8786169.1	NA	Bstr_049020-T1, Bstr_049139-T1, Bstr_049255-T1, Bstr_015692-T1, Bstr_003130-T1, Bstr_016902-T1, Bstr_049059-T1, Bstr_047105-T1, Bstr_016236-T1, Bstr_043365-T1, Bstr_016233-T1, Bstr_016389-T1, Bstr_048956-T1, Bstr_049103-T1, Bstr_049614-T1, Bstr_049249-T1, Bstr_049329-T1, Bstr_049137-T1, Bstr_049311-T1, Bstr_049021-T1, Bstr_048950-T1, Bstr_049599-T1, Bstr_049413-T1, Bstr_049291-T1, Bstr_048982-T1,…	BSUD.9910.1.p1, BSUD.22679.1.p1, BSUD.18663.1.p1, BSUD.7458.1.p1, BSUD.18600.1.p1	NA
	N0.HOG0000357	OG0000202	n4	NA	BGLB017999-PA	BG_iBS90_KAI8795845.1	BP17840-RA	Bstr_038121-T1, Bstr_037247-T1	BSUD.13487.1.p1	NA	GFR94909.1, GFS02702.1
	N0.HOG0000358	OG0000202	n11	NA	BGLB032882-PA	NA	NA	NA	BSUD.9124.1.p1	KAH9519962.1	GFR61291.1, GFR94828.1, GFR86796.1, GFR98799.1, GFS12233.1
	N0.HOG0000359	OG0000202	n18	NA	NA	NA	NA	Bstr_047911-T1	NA	NA	GFR65455.1
	N0.HOG0000360	OG0000202	n19	BG_IM_KAI8731928.1	NA	BG_iBS90_KAI8795846.1	NA	NA	NA	KAH9503342.1	GFS01422.1, GFS15359.1
	N0.HOG0000361	OG0000202	n25	NA	NA	NA	NA	Bstr_002285-T1, Bstr_002286-T1	NA	NA
	N0.HOG0000362	OG0000202	n29	BG_IM_KAI8737495.1	BGLB029620-PA, BGLB022135-PA	BG_iBS90_KAI8795245.1	BP09208-RA	Bstr_048741-T1, Bstr_026081-T1	BSUD.17820.7.p1	KAH9514111.1	GFR64342.1
	N0.HOG0000363	OG0000202	n38	BG_IM_KAI8736327.1	BGLB020929-PA	BG_iBS90_KAI8796143.1	BP06930-RA	Bstr_044904-T1	BSUD.5215.4.p1	KAH9504399.1, KAH9513387.1, KAH9499342.1	GFR64348.1, GFS02693.1
	N0.HOG0000364	OG0000203	n0	BG_IM_KAI8758757.1, BG_IM_KAI8745175.1, BG_IM_KAI8757914.1, BG_IM_KAI8745174.1, BG_IM_KAI8758758.1, BG_IM_KAI8758750.1, BG_IM_KAI8758752.1, BG_IM_KAI8758755.1, BG_IM_KAI8758749.1, BG_IM_KAI8758754.1, BG_IM_KAI8758756.1	BGLB020210-PA, BGLB026842-PA, BGLB021772-PB, BGLB029879-PA, BGLB033509-PA, BGLB009403-PB, BGLB029741-PA, BGLB039147-PA	BG_iBS90_KAI8792261.1, BG_iBS90_KAI8776174.1, BG_iBS90_KAI8791389.1, BG_iBS90_KAI8776173.1, BG_iBS90_KAI8792258.1, BG_iBS90_KAI8792256.1, BG_iBS90_KAI8792260.1	BP18013-RA, BP20580-RA, BP17232-RA, BP18012-RA	Bstr_036260-T1, Bstr_036259-T1, Bstr_037786-T1, Bstr_011301-T1, Bstr_020175-T1, Bstr_041839-T2, Bstr_011300-T1, Bstr_037417-T1, Bstr_011302-T1, Bstr_042318-T1, Bstr_042306-T1, Bstr_042305-T1, Bstr_020868-T1, Bstr_042309-T1, Bstr_005823-T1	BSUD.25647.1.p1, BSUD.25143.1.p1, BSUD.25645.2.p1, BSUD.25646.1.p1	NA
	N0.HOG0000365	OG0000204	n0	BG_IM_KAI8754709.1, BG_IM_KAI8754707.1, BG_IM_KAI8754708.1, BG_IM_KAI8754704.1, BG_IM_KAI8754732.1, BG_IM_KAI8754731.1, BG_IM_KAI8754729.1	BGLB025987-PA, BGLB036007-PA, BGLB006184-PB, BGLB012788-PB, BGLB024393-PA	BG_iBS90_KAI8773348.1, BG_iBS90_KAI8773345.1, BG_iBS90_KAI8773347.1, BG_iBS90_KAI8773340.1, BG_iBS90_KAI8773343.1, BG_iBS90_KAI8773344.1, BG_iBS90_KAI8773372.1, BG_iBS90_KAI8773371.1, BG_iBS90_KAI8773368.1	BP24314-RA, BP24344-RA, BP24341-RA	Bstr_033535-T1, Bstr_023437-T1, Bstr_014624-T1, Bstr_028064-T1, Bstr_033311-T1, Bstr_012019-T1, Bstr_016357-T1, Bstr_033310-T1, Bstr_004768-T1, Bstr_014675-T1, Bstr_025129-T1, Bstr_019750-T1, Bstr_043833-T1, Bstr_020536-T1, Bstr_039317-T1, Bstr_012632-T1	BSUD.4366.1.p1, BSUD.4376.1.p1, BSUD.19816.1.p1, BSUD.9566.1.p1, BSUD.9568.1.p1, BSUD.9558.1.p1	KAH9515227.1, KAH9515226.1, KAH9515230.1
	N0.HOG0000366	OG0000205	n0	BG_IM_KAI8757980.1, BG_IM_KAI8757982.1, BG_IM_KAI8757985.1, BG_IM_KAI8757979.1, BG_IM_KAI8757971.1, BG_IM_KAI8757969.1, BG_IM_KAI8757967.1, BG_IM_KAI8757968.1, BG_IM_KAI8757973.1	BGLB020603-PA, BGLB035594-PA, BGLB030394-PA, BGLB029440-PA, BGLB027053-PA, BGLB022320-PA, BGLB033834-PA, BGLB039486-PA, BGLB021167-PA	BG_iBS90_KAI8791456.1, BG_iBS90_KAI8791457.1, BG_iBS90_KAI8791459.1, BG_iBS90_KAI8791455.1, BG_iBS90_KAI8791444.1, BG_iBS90_KAI8791442.1, BG_iBS90_KAI8791440.1, BG_iBS90_KAI8791441.1, BG_iBS90_KAI8791447.1	BP17290-RA, BP17292-RA, BP17293-RA, BP17289-RA, BP17279-RA, BP17277-RA, BP17275-RA, BP17276-RA	Bstr_012006-T1, Bstr_041884-T1, Bstr_043677-T1, Bstr_005814-T1, Bstr_041886-T1, Bstr_041883-T1, Bstr_041876-T1, Bstr_020107-T1, Bstr_012943-T1, Bstr_041874-T1, Bstr_041873-T1, Bstr_041877-T1	NA	KAH9520016.1, KAH9499084.1
	N0.HOG0000367	OG0000206	n1	BG_IM_KAI8758146.1, BG_IM_KAI8758143.1, BG_IM_KAI8758144.1, BG_IM_KAI8758142.1	BGLB011861-PB, BGLB013044-PC, BGLB013043-PB, BGLB013045-PB, BGLB013046-PB	BG_iBS90_KAI8791629.1, BG_iBS90_KAI8791630.1, BG_iBS90_KAI8791628.1, BG_iBS90_KAI8791627.1	BP17747-RA, BP17744-RA, BP17745-RA, BP17741-RA	Bstr_041982-T1, Bstr_041983-T1, Bstr_041981-T1	BSUD.3069.1.p1, BSUD.19083.1.p1, BSUD.19085.6.p1, BSUD.3076.4.p1, BSUD.3075.1.p1, BSUD.19086.1.p1, BSUD.3074.1.p1	KAH9525173.1, KAH9525170.1, KAH9525164.1, KAH9503726.1, KAH9525167.1, KAH9525165.1, KAH9525171.1, KAH9525172.1, KAH9525166.1	GFR96365.1, GFR90245.1, GFR90248.1
	N0.HOG0000368	OG0000206	n39	BG_IM_KAI8758001.1	BGLB033575-PA, BGLB029935-PA	BG_iBS90_KAI8791476.1	BP17307-RA	Bstr_041901-T1	BSUD.972.1.p1	KAH9507258.1, KAH9513328.1	GFR78056.1
	N0.HOG0000369	OG0000207	n1	NA	NA	BG_iBS90_KAI8778989.1	NA	NA	NA	KAH9504632.1	GFS00973.1
	N0.HOG0000370	OG0000207	n3	NA	NA	BG_iBS90_KAI8789557.1, BG_iBS90_KAI8797277.1, BG_iBS90_KAI8797139.1, BG_iBS90_KAI8788861.1, BG_iBS90_KAI8745420.1, BG_iBS90_KAI8775443.1, BG_iBS90_KAI8797278.1, BG_iBS90_KAI8789558.1, BG_iBS90_KAI8788310.1	BP08278-RA, BP04730-RA, BP05135-RA, BP20798-RA, BP22704-RA, BP05739-RA, BP05378-RA, BP00865-RA, BP21841-RA, BP17196-RA, BP08304-RA, BP12434-RA, BP13267-RA, BP03535-RA, BP11898-RA, BP10095-RA, BP12435-RA, BP23719-RA, BP04731-RA, BP17195-RA, BP08279-RA, BP19877-RA	Bstr_049119-T1, Bstr_032833-T1, Bstr_048992-T1, Bstr_049429-T1, Bstr_027263-T1	BSUD.11384.1.p1, BSUD.16790.2.p2	KAH9503810.1	GFS09141.1, GFS25936.1, GFR74607.1, GFS23554.1, GFR64715.1, GFR91250.1, GFS20598.1
	N0.HOG0000371	OG0000208	n0	NA	NA	NA	BP29798-RA	NA	BSUD.25678.1.p1, BSUD.24672.1.p1, BSUD.20213.1.p1, BSUD.25446.1.p1, BSUD.14468.1.p1, BSUD.5357.1.p1, BSUD.4964.1.p1, BSUD.8531.1.p1, BSUD.11857.1.p1, BSUD.5639.1.p1, BSUD.14186.1.p1, BSUD.8679.1.p1, BSUD.8708.1.p1, BSUD.14466.1.p1, BSUD.24263.1.p1, BSUD.17730.1.p1, BSUD.323.1.p1, BSUD.10835.1.p1, BSUD.5485.5.p1, BSUD.19112.1.p1, BSUD.22109.1.p1, BSUD.19274.1.p3, BSUD.12319.1.p1, BSUD.23911.2.p1, …	NA
	N0.HOG0000372	OG0000209	n0	NA	NA	NA	NA	NA	NA	NA	GFR87649.1, GFS16936.1, GFS09243.1, GFS00886.1, GFR97040.1, GFS27439.1, GFR81991.1, GFR63163.1, GFR96595.1, GFS05571.1, GFR71648.1, GFS10186.1, GFR80466.1, GFR93754.1, GFR80644.1, GFS24945.1, GFR74797.1, GFS26317.1, GFR91710.1, GFS24079.1, GFS20127.1, GFR93282.1, GFR99763.1, GFS13705.1, GFS12922.1, GFR66146.1, GFS23420.1, GFS00890.1, GFS19217.1, GFS23417.1, GFR65073.1, GFR64319.1, GFR72684.1, GFR…
	N0.HOG0000373	OG0000210	n0	BG_IM_KAI8733912.1, BG_IM_KAI8759203.1, BG_IM_KAI8746361.1, BG_IM_KAI8733361.1, BG_IM_KAI8737379.1, BG_IM_KAI8742174.1, BG_IM_KAI8727198.1, BG_IM_KAI8729406.1, BG_IM_KAI8743030.1, BG_IM_KAI8727655.1, BG_IM_KAI8727170.1, BG_IM_KAI8752613.1, BG_IM_KAI8727548.1, BG_IM_KAI8744394.1, BG_IM_KAI8728023.1, BG_IM_KAI8728445.1, BG_IM_KAI8734369.1, BG_IM_KAI8728781.1, BG_IM_KAI8727116.1, BG_IM_KAI8733903.1,…	BGLB025115-PA, BGLB031140-PC	BG_iBS90_KAI8734802.1, BG_iBS90_KAI8795098.1, BG_iBS90_KAI8731224.1, BG_iBS90_KAI8733286.1, BG_iBS90_KAI8732073.1, BG_iBS90_KAI8780424.1, BG_iBS90_KAI8739958.1, BG_iBS90_KAI8745372.1, BG_iBS90_KAI8783348.1, BG_iBS90_KAI8732907.1, BG_iBS90_KAI8732034.1, BG_iBS90_KAI8728124.1, BG_iBS90_KAI8728982.1, BG_iBS90_KAI8733824.1, BG_iBS90_KAI8734329.1, BG_iBS90_KAI8731667.1, BG_iBS90_KAI8733709.1, BG_iBS90…	BP28341-RA	Bstr_019449-T1	BSUD.17237.2.p1	NA
	N0.HOG0000374	OG0000211	n1	BG_IM_KAI8735084.1	BGLB035426-PA, BGLB013437-PB, BGLB018952-PA	BG_iBS90_KAI8745611.1, BG_iBS90_KAI8784345.1	NA	Bstr_049498-T1	BSUD.24133.1.p2, BSUD.25787.1.p2	KAH9512461.1	GFS20425.1
	N0.HOG0000375	OG0000211	n11	BG_IM_KAI8770313.1, BG_IM_KAI8758600.1, BG_IM_KAI8731310.1, BG_IM_KAI8752995.1, BG_IM_KAI8732390.1, BG_IM_KAI8732389.1, BG_IM_KAI8766480.1, BG_IM_KAI8732490.1	BGLB013121-PB	BG_iBS90_KAI8736661.1, BG_iBS90_KAI8783792.1, BG_iBS90_KAI8773748.1, BG_iBS90_KAI8793833.1, BG_iBS90_KAI8781412.1, BG_iBS90_KAI8799184.1, BG_iBS90_KAI8759289.1, BG_iBS90_KAI8773857.1, BG_iBS90_KAI8795856.1, BG_iBS90_KAI8796378.1, BG_iBS90_KAI8778875.1, BG_iBS90_KAI8730816.1, BG_iBS90_KAI8788933.1, BG_iBS90_KAI8781715.1, BG_iBS90_KAI8794292.1, BG_iBS90_KAI8771073.1, BG_iBS90_KAI8799002.1	NA	Bstr_046426-T1	BSUD.20687.2.p1, BSUD.443.2.p1, BSUD.11291.1.p1, BSUD.1310.1.p1, BSUD.1794.1.p3, BSUD.22402.1.p1, BSUD.9612.1.p1, BSUD.16338.1.p1, BSUD.6137.2.p1	NA	GFR73436.1
	N0.HOG0000376	OG0000212	n0	BG_IM_KAI8742226.1, BG_IM_KAI8742227.1, BG_IM_KAI8742229.1, BG_IM_KAI8742228.1, BG_IM_KAI8742230.1, BG_IM_KAI8742231.1, BG_IM_KAI8742232.1	BGLB020675-PA, BGLB017917-PA, BGLB027677-PA, BGLB039045-PA, BGLB034423-PA, BGLB029356-PA, BGLB035487-PA, BGLB024002-PA, BGLB030537-PA, BGLB034220-PA, BGLB039419-PA	BG_iBS90_KAI8752687.1, BG_iBS90_KAI8772693.1, BG_iBS90_KAI8752688.1, BG_iBS90_KAI8752697.1, BG_iBS90_KAI8752692.1, BG_iBS90_KAI8752691.1, BG_iBS90_KAI8752698.1, BG_iBS90_KAI8752699.1	BP25880-RA, BP23268-RA, BP25881-RA, BP25883-RA, BP25882-RA, BP25885-RA, BP25886-RA	Bstr_019480-T1, Bstr_041400-T1, Bstr_041402-T1, Bstr_041401-T1, Bstr_041396-T1, Bstr_041397-T1	BSUD.12678.1.p1, BSUD.15301.1.p1, BSUD.12679.1.p1, BSUD.12681.1.p1, BSUD.12680.1.p1, BSUD.12682.1.p1, BSUD.12683.1.p1	KAH9504411.1	GFR98150.1
	N0.HOG0000377	OG0000213	n0	BG_IM_KAI8760755.1, BG_IM_KAI8760740.1, BG_IM_KAI8760739.1, BG_IM_KAI8760753.1, BG_IM_KAI8760763.1, BG_IM_KAI8746175.1, BG_IM_KAI8746221.1, BG_IM_KAI8746211.1, BG_IM_KAI8746191.1	BGLB030525-PA, BGLB028992-PA, BGLB038490-PA, BGLB020925-PA, BGLB029065-PB, BGLB034793-PA, BGLB038764-PA, BGLB030237-PA, BGLB023168-PA	BG_iBS90_KAI8780859.1, BG_iBS90_KAI8780857.1, BG_iBS90_KAI8780844.1, BG_iBS90_KAI8780150.1, BG_iBS90_KAI8796218.1, BG_iBS90_KAI8780199.1, BG_iBS90_KAI8780170.1	BP17124-RA, BP17122-RA, BP17110-RA, BP03641-RA, BP03683-RA	Bstr_009448-T1, Bstr_009453-T1, Bstr_009436-T1, Bstr_009426-T1, Bstr_024076-T1, Bstr_024142-T1, Bstr_009433-T1, Bstr_024166-T1, Bstr_024167-T2, Bstr_024163-T1, Bstr_024145-T1, Bstr_024126-T1, Bstr_037343-T1	BSUD.3221.1.p2, BSUD.3960.2.p1, BSUD.15068.2.p1, BSUD.15096.3.p1	KAH9524314.1
	N0.HOG0000378	OG0000214	n0	BG_IM_KAI8754916.1, BG_IM_KAI8754913.1, BG_IM_KAI8754923.1, BG_IM_KAI8754927.1, BG_IM_KAI8754971.1, BG_IM_KAI8754915.1, BG_IM_KAI8754921.1, BG_IM_KAI8754926.1, BG_IM_KAI8754928.1, BG_IM_KAI8754924.1	BGLB021137-PA, BGLB034754-PA, BGLB020768-PA, BGLB026433-PA, BGLB035673-PA, BGLB026849-PA, BGLB037460-PA, BGLB024722-PA, BGLB020301-PA, BGLB020340-PA	BG_iBS90_KAI8773561.1, BG_iBS90_KAI8773553.1, BG_iBS90_KAI8773613.1, BG_iBS90_KAI8773548.1, BG_iBS90_KAI8773551.1, BG_iBS90_KAI8773542.1, BG_iBS90_KAI8773549.1, BG_iBS90_KAI8773544.1, BG_iBS90_KAI8773552.1	BP05574-RA, BP05578-RA, BP05598-RA, BP05579-RA, BP05618-RA, BP05582-RA, BP05580-RA	Bstr_033366-T1, Bstr_033362-T1, Bstr_023559-T1	BSUD.15482.1.p1, BSUD.15167.1.p1, BSUD.17729.1.p1, BSUD.17728.1.p1, BSUD.15165.1.p1, BSUD.8000.1.p1	KAH9490854.1, KAH9490865.1, KAH9487828.1
	N0.HOG0000379	OG0000215	n0	NA	NA	NA	NA	NA	NA	NA	GFS16065.1, GFS11014.1, GFR97069.1, GFR89989.1, GFS04204.1, GFR95662.1, GFS21423.1, GFR97306.1, GFS13310.1, GFS04685.1, GFR63243.1, GFR66959.1, GFR60183.1, GFR97965.1, GFR82596.1, GFR84602.1, GFR99107.1, GFR95658.1, GFS14903.1, GFS05583.1, GFR86956.1, GFS21253.1, GFS24129.1, GFS06183.1, GFR81328.1, GFS26387.1, GFS26965.1, GFR57390.1, GFS20344.1, GFS04691.1, GFR63838.1, GFS04688.1, GFR85159.1, GFR…
	N0.HOG0000380	OG0000216	n0	BG_IM_KAI8752195.1, BG_IM_KAI8726849.1, BG_IM_KAI8728425.1, BG_IM_KAI8740800.1	BGLB001990-PE	BG_iBS90_KAI8785904.1, BG_iBS90_KAI8729905.1, BG_iBS90_KAI8736089.1, BG_iBS90_KAI8733280.1, BG_iBS90_KAI8735485.1, BG_iBS90_KAI8730805.1, BG_iBS90_KAI8731251.1, BG_iBS90_KAI8732894.1, BG_iBS90_KAI8733699.1, BG_iBS90_KAI8733733.1, BG_iBS90_KAI8727715.1, BG_iBS90_KAI8733848.1, BG_iBS90_KAI8730435.1, BG_iBS90_KAI8732889.1, BG_iBS90_KAI8732070.1, BG_iBS90_KAI8739952.1, BG_iBS90_KAI8730829.1, BG_iBS90…	BP02625-RA, BP29015-RA	Bstr_040992-T1	BSUD.11732.1.p1	KAH9509679.1, KAH9492577.1	GFS25719.1
	N0.HOG0000381	OG0000217	n0	BG_IM_KAI8735222.1, BG_IM_KAI8735220.1, BG_IM_KAI8735219.1, BG_IM_KAI8735217.1, BG_IM_KAI8739691.1	BGLB022953-PA, BGLB019378-PA, BGLB019379-PA, BGLB039067-PA, BGLB025649-PA	BG_iBS90_KAI8784494.1, BG_iBS90_KAI8784490.1, BG_iBS90_KAI8784489.1, BG_iBS90_KAI8784487.1, BG_iBS90_KAI8771952.1	BP28214-RA, BP28213-RA, BP28212-RA, BP28211-RA	Bstr_037173-T1, Bstr_037175-T1, Bstr_040412-T1, Bstr_013398-T1, Bstr_037178-T1, Bstr_037176-T1, Bstr_040409-T1, Bstr_040411-T1, Bstr_003024-T1, Bstr_012579-T1	BSUD.8682.1.p1, BSUD.8684.1.p1, BSUD.8685.2.p1, BSUD.24276.1.p1	KAH9499079.1, KAH9500870.1, KAH9500871.1, KAH9500872.1, KAH9500869.1, KAH9500866.1, KAH9500863.1, KAH9500875.1, KAH9500867.1, KAH9500868.1, KAH9500874.1	GFR83462.1, GFR83472.1, GFR96411.1
	N0.HOG0000382	OG0000218	n0	BG_IM_KAI8757329.1, BG_IM_KAI8757330.1, BG_IM_KAI8756593.1, BG_IM_KAI8757325.1, BG_IM_KAI8745183.1, BG_IM_KAI8757320.1, BG_IM_KAI8757321.1	BGLB000076-PA, BGLB000125-PA, BGLB000064-PA, BGLB000010-PA, BGLB000086-PA, BGLB000122-PB, BGLB021232-PA, BGLB000108-PA	BG_iBS90_KAI8798809.1, BG_iBS90_KAI8798810.1, BG_iBS90_KAI8797956.1, BG_iBS90_KAI8798802.1, BG_iBS90_KAI8776184.1, BG_iBS90_KAI8798794.1, BG_iBS90_KAI8798796.1	BP05797-RA, BP20591-RA, BP20592-RA, BP05792-RA, BP05791-RA	Bstr_043943-T1, Bstr_043942-T1, Bstr_027653-T1, Bstr_027657-T1, Bstr_011295-T1, Bstr_044986-T1, Bstr_031963-T1, Bstr_019676-T1, Bstr_048774-T1, Bstr_027650-T1, Bstr_043944-T1, Bstr_043945-T1	BSUD.8061.1.p1, BSUD.8057.1.p1	KAH9488923.1, KAH9488922.1, KAH9496634.1, KAH9496627.1, KAH9512234.1, KAH9515517.1
	N0.HOG0000383	OG0000219	n0	BG_IM_KAI8754867.1, BG_IM_KAI8754862.1, BG_IM_KAI8754858.1, BG_IM_KAI8754868.1, BG_IM_KAI8754973.1	BGLB011531-PA, BGLB031656-PA, BGLB033516-PA, BGLB034097-PA, BGLB023974-PA, BGLB021562-PA, BGLB034394-PA, BGLB024892-PA, BGLB035029-PA, BGLB010688-PA, BGLB032943-PA	BG_iBS90_KAI8773505.1, BG_iBS90_KAI8773512.1, BG_iBS90_KAI8773511.1, BG_iBS90_KAI8773506.1, BG_iBS90_KAI8773614.1	BP05552-RA, BP05548-RA, BP05549-RA, BP05622-RA, BP05615-RA, BP05626-RA	Bstr_033387-T1, Bstr_033389-T1, Bstr_002514-T1, Bstr_033278-T1, Bstr_002172-T1	BSUD.13443.1.p1, BSUD.16912.1.p1, BSUD.3734.1.p1, BSUD.3738.1.p1, BSUD.3735.1.p1, BSUD.3739.2.p1, BSUD.3733.1.p1, BSUD.2921.1.p1, BSUD.17204.1.p1	KAH9490847.1, KAH9490848.1, KAH9490843.1, KAH9494736.1, KAH9494742.1	GFS14722.1
	N0.HOG0000384	OG0000220	n0	NA	NA	BG_iBS90_KAI8773182.1	NA	NA	NA	NA	GFS06589.1, GFR80164.1, GFR75730.1, GFS12953.1, GFS06193.1, GFR66184.1, GFS28021.1, GFS26133.1, GFR58382.1, GFS20115.1, GFR87529.1, GFS12611.1, GFR59834.1, GFR59833.1, GFS16771.1, GFR96531.1, GFR81624.1, GFS22653.1, GFS06977.1, GFR78313.1, GFS03965.1, GFS05075.1, GFR70465.1, GFR61452.1, GFR66886.1, GFR81867.1, GFS02871.1, GFR92458.1, GFS05088.1, GFS26342.1, GFS06593.1, GFR60687.1, GFR64415.1, GFR…
	N0.HOG0000385	OG0000221	n1	NA	NA	NA	NA	NA	BSUD.11253.1.p2	NA	GFS21598.1
	N0.HOG0000386	OG0000221	n2	NA	NA	NA	NA	Bstr_049545-T1, Bstr_014219-T1	BSUD.23323.1.p1, BSUD.20111.1.p1, BSUD.13877.1.p1	NA	GFR92890.1, GFS20428.1, GFS24437.1, GFR60802.1, GFS21345.1, GFS16368.1, GFR94441.1, GFS26443.1, GFR90456.1, GFS13911.1, GFS20426.1, GFS04083.1, GFR87737.1, GFS17732.1, GFS18038.1, GFS16779.1, GFS09516.1, GFS09379.1, GFR75153.1, GFR93496.1, GFR83089.1, GFS18314.1, GFS23140.1, GFR91816.1, GFS24435.1, GFS13908.1, GFR94444.1, GFR90459.1, GFR73613.1, GFR63201.1, GFS16740.1, GFR99339.1, GFR88910.1, GFS…
	N0.HOG0000387	OG0000222	n0	NA	NA	NA	NA	NA	NA	NA	GFR61240.1, GFR72184.1, GFS14163.1, GFR80401.1, GFS09428.1, GFS24222.1, GFR78142.1, GFR81749.1, GFR69774.1, GFR61099.1, GFR90901.1, GFS14165.1, GFS20693.1, GFR80398.1, GFS04422.1, GFR69777.1, GFS01276.1, GFR61101.1, GFR57631.1, GFR77993.1, GFR99689.1, GFR70921.1, GFS12341.1, GFR78139.1, GFR74977.1, GFS24225.1, GFS04424.1, GFS05197.1, GFS01279.1, GFR57633.1, GFR77990.1, GFR66353.1, GFR69780.1, GFR…
	N0.HOG0000388	OG0000223	n0	NA	NA	NA	NA	NA	NA	NA	GFS00819.1, GFR71853.1, GFR77097.1, GFS18452.1, GFS04392.1, GFS00822.1, GFR73255.1, GFR88405.1, GFS18455.1, GFS20489.1, GFR81918.1, GFS04207.1, GFR94559.1, GFR83695.1, GFR84163.1, GFR74941.1, GFR71875.1, GFR74939.1, GFS07167.1, GFR72545.1, GFS06171.1, GFR64349.1, GFS23219.1, GFR90006.1, GFR89043.1, GFR97837.1, GFS05278.1, GFR65341.1, GFS20485.1, GFS17800.1, GFR65791.1, GFR77101.1, GFS00825.1, GFR…
	N0.HOG0000389	OG0000224	n0	BG_IM_KAI8727931.1, BG_IM_KAI8727932.1, BG_IM_KAI8736528.1, BG_IM_KAI8736533.1	BGLB023874-PA, BGLB020382-PA, BGLB017057-PA	BG_iBS90_KAI8747787.1, BG_iBS90_KAI8747788.1, BG_iBS90_KAI8747848.1, BG_iBS90_KAI8747789.1	BP05231-RA, BP05240-RA, BP05250-RA, BP05312-RA, BP05241-RA, BP05218-RA, BP05230-RA, BP05202-RA, BP25970-RA, BP08899-RA, BP08916-RA, BP05251-RA, BP05311-RA, BP05281-RA, BP05249-RA	Bstr_047648-T1, Bstr_047649-T1, Bstr_038072-T1, Bstr_038073-T1, Bstr_047653-T1, Bstr_047539-T1, Bstr_047650-T1	BSUD.20523.1.p1, BSUD.19637.1.p1, BSUD.6580.1.p1, BSUD.3564.1.p1, BSUD.21948.1.p1, BSUD.21932.1.p1, BSUD.24291.1.p1, BSUD.879.1.p1, BSUD.889.1.p1, BSUD.19636.1.p1	KAH9487484.1, KAH9488650.1	GFS13678.1
	N0.HOG0000390	OG0000225	n0	BG_IM_KAI8729111.1, BG_IM_KAI8729112.1, BG_IM_KAI8729113.1, BG_IM_KAI8729114.1, BG_IM_KAI8729115.1, BG_IM_KAI8729110.1, BG_IM_KAI8729105.1, BG_IM_KAI8729109.1	BGLB036100-PA, BGLB034937-PA, BGLB022196-PA, BGLB035153-PA, BGLB029390-PA, BGLB038324-PA, BGLB019809-PA, BGLB023104-PA	BG_iBS90_KAI8738642.1, BG_iBS90_KAI8738641.1, BG_iBS90_KAI8738640.1, BG_iBS90_KAI8738643.1, BG_iBS90_KAI8738649.1, BG_iBS90_KAI8738644.1	BP28654-RA, BP28652-RA, BP28650-RA, BP28655-RA, BP28660-RA, BP28659-RA, BP28656-RA	Bstr_049418-T1, Bstr_049417-T1, Bstr_049665-T1, Bstr_047017-T1, Bstr_032182-T1, Bstr_032183-T1, Bstr_049664-T1, Bstr_047012-T1, Bstr_032179-T1, Bstr_032181-T1, Bstr_049668-T1, Bstr_049416-T1, Bstr_032180-T1, Bstr_047077-T1, Bstr_049669-T1	BSUD.25226.1.p1	KAH9491931.1
	N0.HOG0000391	OG0000226	n0	BG_IM_KAI8729974.1, BG_IM_KAI8729973.1, BG_IM_KAI8729977.1, BG_IM_KAI8729978.1, BG_IM_KAI8729980.1, BG_IM_KAI8729979.1, BG_IM_KAI8729972.1	BGLB013992-PB, BGLB025814-PA, BGLB035112-PA, BGLB028759-PA, BGLB031791-PA, BGLB026386-PA	BG_iBS90_KAI8750478.1, BG_iBS90_KAI8750490.1, BG_iBS90_KAI8750515.1, BG_iBS90_KAI8750516.1, BG_iBS90_KAI8750511.1, BG_iBS90_KAI8750518.1, BG_iBS90_KAI8750517.1	BP23885-RA, BP23899-RA, BP23901-RA, BP23904-RA, BP23905-RA, BP23897-RA	Bstr_046823-T1, Bstr_046796-T1, Bstr_046808-T1, Bstr_046806-T1, Bstr_010406-T1, Bstr_046800-T1, Bstr_046797-T1	BSUD.10728.2.p1, BSUD.16694.1.p1, BSUD.5981.1.p1, BSUD.10714.1.p1, BSUD.16689.1.p1, BSUD.16697.1.p1, BSUD.16698.1.p1	KAH9503078.1, KAH9502798.1, KAH9493197.1	GFR62522.1, GFR78004.1, GFS10390.1
	N0.HOG0000392	OG0000227	n0	BG_IM_KAI8731067.1, BG_IM_KAI8731076.1, BG_IM_KAI8731070.1, BG_IM_KAI8731075.1, BG_IM_KAI8731071.1	BGLB025142-PA, BGLB034767-PA, BGLB026230-PA, BGLB023529-PA, BGLB014033-PB, BGLB027140-PA, BGLB029018-PA, BGLB036164-PA, BGLB030691-PA	BG_iBS90_KAI8782293.1, BG_iBS90_KAI8782310.1, BG_iBS90_KAI8782297.1, BG_iBS90_KAI8782300.1, BG_iBS90_KAI8782287.1, BG_iBS90_KAI8782288.1, BG_iBS90_KAI8782306.1, BG_iBS90_KAI8782302.1	BP28922-RA, BP28923-RA, BP28924-RA	Bstr_012066-T1, Bstr_003998-T1, Bstr_006011-T1, Bstr_006012-T1, Bstr_003992-T1, Bstr_032765-T1, Bstr_003997-T1, Bstr_003995-T1	BSUD.9838.1.p1, BSUD.9842.1.p1, BSUD.9839.1.p1, BSUD.9837.1.p1	KAH9505643.1, KAH9509878.1, KAH9495335.1, KAH9494587.1, KAH9512539.1, KAH9512542.1, KAH9512543.1, KAH9512538.1, KAH9503010.1
	N0.HOG0000393	OG0000228	n0	BG_IM_KAI8742629.1, BG_IM_KAI8734768.1, BG_IM_KAI8734767.1, BG_IM_KAI8734769.1, BG_IM_KAI8742631.1	BGLB022480-PA, BGLB027572-PA, BGLB033519-PA, BGLB021607-PA, BGLB021496-PA	BG_iBS90_KAI8775417.1, BG_iBS90_KAI8775416.1, BG_iBS90_KAI8775418.1, BG_iBS90_KAI8779676.1, BG_iBS90_KAI8779678.1, BG_iBS90_KAI8779672.1, BG_iBS90_KAI8775408.1, BG_iBS90_KAI8772762.1, BG_iBS90_KAI8775415.1, BG_iBS90_KAI8775410.1	BP27607-RA, BP27610-RA, BP27605-RA, BP27609-RA, BP27611-RA, BP30721-RA, BP29996-RA, BP27612-RA	Bstr_041636-T1, Bstr_016319-T1, Bstr_017215-T1, Bstr_000171-T1, Bstr_004730-T1, Bstr_012883-T1, Bstr_024708-T1, Bstr_041634-T1, Bstr_020179-T1, Bstr_024628-T1, Bstr_024627-T2	BSUD.7100.1.p1, BSUD.7099.1.p1, BSUD.7102.1.p1, BSUD.7098.1.p1	KAH9504329.1, KAH9504328.1, KAH9487938.1
	N0.HOG0000394	OG0000229	n1	BG_IM_KAI8745896.1, BG_IM_KAI8745897.1, BG_IM_KAI8745895.1	BGLB004031-PB, BGLB004030-PB, BGLB004032-PB	BG_iBS90_KAI8779873.1, BG_iBS90_KAI8779874.1, BG_iBS90_KAI8779872.1	BP22256-RA, BP22257-RA, BP22255-RA	Bstr_024415-T1, Bstr_024414-T1, Bstr_035310-T1, Bstr_035311-T1	BSUD.4177.1.p1, BSUD.4176.1.p1, BSUD.4178.1.p1	KAH9495221.1, KAH9495222.1	GFR88326.1
	N0.HOG0000395	OG0000229	n22	BG_IM_KAI8745898.1, BG_IM_KAI8745037.1, BG_IM_KAI8751465.1	BGLB034591-PA, BGLB040159-PA, BGLB004657-PB, BGLB016530-PA	BG_iBS90_KAI8779876.1, BG_iBS90_KAI8776015.1, BG_iBS90_KAI8770548.1	BP22259-RA, BP27923-RA, BP04089-RA	Bstr_024413-T1, Bstr_036270-T1, Bstr_036271-T1, Bstr_001836-T1	BSUD.4175.2.p1, BSUD.12160.1.p1, BSUD.3874.2.p1	KAH9505593.1, KAH9523799.1, KAH9508727.1	GFR87926.1
	N0.HOG0000396	OG0000230	n0	NA	BGLB039035-PA, BGLB035547-PA, BGLB036660-PA, BGLB035241-PA	NA	BP14704-RA, BP04551-RA, BP05954-RA, BP10493-RA, BP30512-RA, BP23296-RA, BP20476-RA, BP02720-RA, BP02305-RA, BP26349-RA, BP02732-RA, BP21347-RA, BP07302-RA, BP25501-RA, BP21460-RA, BP04552-RA, BP10494-RA, BP00332-RA, BP14530-RA, BP08469-RA, BP02306-RA, BP04557-RA, BP20502-RA, BP00331-RA, BP10896-RA, BP06352-RA, BP04553-RA, BP23825-RA, BP23356-RA	Bstr_048941-T1, Bstr_025275-T1, Bstr_049328-T1, Bstr_049479-T1, Bstr_049499-T1, Bstr_049494-T1, Bstr_049262-T1, Bstr_049618-T1, Bstr_036555-T1, Bstr_049425-T1, Bstr_049253-T1, Bstr_049422-T1	BSUD.89.3.p1	NA
	N0.HOG0000397	OG0000231	n0	NA	NA	NA	NA	NA	NA	NA	GFS13495.1, GFR84301.1, GFR91482.1, GFR71090.1, GFS19979.1, GFS08133.1, GFR84264.1, GFS08135.1, GFR59547.1, GFR69690.1, GFR98082.1, GFR83360.1, GFS17852.1, GFR96211.1, GFR59549.1, GFR91034.1, GFS00967.1, GFR63730.1, GFR78628.1, GFR99165.1, GFS06685.1, GFR67237.1, GFR82166.1, GFR87981.1, GFS09445.1, GFS06020.1, GFR58676.1, GFS19560.1, GFR84298.1, GFR79087.1, GFS13498.1, GFR92521.1, GFR88290.1, GFR…
	N0.HOG0000398	OG0000232	n0	BG_IM_KAI8761046.1, BG_IM_KAI8754328.1, BG_IM_KAI8754756.1, BG_IM_KAI8729264.1, BG_IM_KAI8729265.1, BG_IM_KAI8729254.1	BGLB027227-PA, BGLB031545-PB, BGLB031195-PA, BGLB040014-PA, BGLB033753-PA	BG_iBS90_KAI8781190.1, BG_iBS90_KAI8774173.1, BG_iBS90_KAI8773395.1, BG_iBS90_KAI8771388.1, BG_iBS90_KAI8771390.1, BG_iBS90_KAI8771389.1	BP10277-RA, BP01145-RA, BP24357-RA, BP04744-RA, BP04742-RA, BP04743-RA, BP04734-RA	Bstr_009225-T1, Bstr_033873-T1, Bstr_033872-T1, Bstr_033518-T2, Bstr_045598-T1, Bstr_045597-T1, Bstr_043795-T1, Bstr_031834-T1, Bstr_042937-T1, Bstr_045605-T2, Bstr_036147-T1	BSUD.7145.1.p1, BSUD.14225.1.p1, BSUD.10222.1.p1, BSUD.10213.1.p1, BSUD.312.2.p1, BSUD.311.1.p1, BSUD.333.1.p1	KAH9518710.1, KAH9488818.1	GFR94603.1
	N0.HOG0000399	OG0000233	n0	BG_IM_KAI8747358.1, BG_IM_KAI8747344.1, BG_IM_KAI8747343.1, BG_IM_KAI8747356.1	BGLB024573-PA, BGLB035530-PA	BG_iBS90_KAI8775504.1, BG_iBS90_KAI8775524.1, BG_iBS90_KAI8775525.1, BG_iBS90_KAI8775506.1, BG_iBS90_KAI8775509.1, BG_iBS90_KAI8775507.1	BP01552-RA, BP01535-RA, BP01533-RA, BP01530-RA, BP01534-RA, BP01550-RA, BP01555-RA	Bstr_026119-T1, Bstr_016767-T1, Bstr_028515-T1, Bstr_024572-T1, Bstr_019000-T1, Bstr_047420-T1, Bstr_036455-T1, Bstr_024567-T1, Bstr_024571-T1, Bstr_043734-T1, Bstr_013073-T1, Bstr_011982-T1	BSUD.24632.1.p1	KAH9504534.1, KAH9504530.1, KAH9504533.1, KAH9504531.1, KAH9504529.1, KAH9518786.1, KAH9504532.1, KAH9504527.1, KAH9504528.1, KAH9513400.1, KAH9504525.1, KAH9513401.1, KAH9504526.1
	N0.HOG0000400	OG0000234	n0	BG_IM_KAI8753018.1, BG_IM_KAI8753017.1, BG_IM_KAI8753013.1, BG_IM_KAI8753014.1, BG_IM_KAI8753012.1	BGLB004411-PB, BGLB035966-PA, BGLB004413-PB, BGLB008037-PB, BGLB008036-PB, BGLB018185-PA	BG_iBS90_KAI8782779.1, BG_iBS90_KAI8782778.1, BG_iBS90_KAI8782777.1, BG_iBS90_KAI8782773.1, BG_iBS90_KAI8782774.1, BG_iBS90_KAI8782772.1	BP10629-RA, BP10627-RA, BP10628-RA, BP10625-RA, BP10626-RA, BP10624-RA	Bstr_015801-T1, Bstr_015869-T1, Bstr_015803-T1, Bstr_010671-T1, Bstr_015805-T1, Bstr_015804-T1, Bstr_015806-T1	BSUD.23674.1.p1, BSUD.23672.1.p1, BSUD.23669.3.p1, BSUD.23670.1.p1, BSUD.23668.1.p1	KAH9503104.1, KAH9503109.1, KAH9503110.1, KAH9503105.1, KAH9503106.1, KAH9503111.1, KAH9503102.1, KAH9503107.1, KAH9503101.1, KAH9503100.1
	N0.HOG0000401	OG0000235	n0	BG_IM_KAI8753297.1, BG_IM_KAI8753294.1, BG_IM_KAI8753291.1, BG_IM_KAI8753287.1, BG_IM_KAI8753288.1, BG_IM_KAI8753292.1, BG_IM_KAI8753289.1, BG_IM_KAI8753290.1	BGLB004864-PB, BGLB037179-PA, BGLB034787-PA, BGLB010738-PB, BGLB038844-PA, BGLB030798-PA	BG_iBS90_KAI8783087.1, BG_iBS90_KAI8783082.1, BG_iBS90_KAI8783070.1, BG_iBS90_KAI8783068.1, BG_iBS90_KAI8783071.1, BG_iBS90_KAI8783081.1, BG_iBS90_KAI8783073.1	BP01900-RA, BP01899-RA, BP01895-RA, BP01896-RA, BP01897-RA	Bstr_015651-T1, Bstr_015647-T1, Bstr_015649-T1, Bstr_015648-T1, Bstr_015655-T1, Bstr_015653-T1, Bstr_015652-T1	BSUD.22732.1.p1, BSUD.22733.1.p1, BSUD.22736.1.p1, BSUD.22735.1.p1, BSUD.22734.1.p1	KAH9514999.1, KAH9515009.1, KAH9515010.1, KAH9515013.1, KAH9525434.1, KAH9525436.1	GFR65854.1
	N0.HOG0000402	OG0000236	n0	BG_IM_KAI8753616.1, BG_IM_KAI8753622.1, BG_IM_KAI8753615.1, BG_IM_KAI8753620.1, BG_IM_KAI8753617.1	BGLB038938-PB, BGLB031000-PA, BGLB033015-PA, BGLB031054-PA, BGLB027548-PA, BGLB029730-PA, BGLB008247-PB, BGLB033419-PA	BG_iBS90_KAI8749061.1, BG_iBS90_KAI8749060.1, BG_iBS90_KAI8749063.1, BG_iBS90_KAI8749062.1	BP15592-RA, BP15591-RA, BP15598-RA, BP15596-RA, BP15595-RA	Bstr_025638-T1, Bstr_023303-T1, Bstr_035347-T1, Bstr_035349-T1, Bstr_037064-T1, Bstr_015423-T1, Bstr_039891-T1, Bstr_015422-T1	BSUD.3799.1.p1, BSUD.3804.1.p1, BSUD.3803.2.p1	KAH9503941.1, KAH9503946.1, KAH9491392.1, KAH9489341.1, KAH9503945.1	GFR74986.1, GFS06396.1, GFR71035.1, GFR64037.1, GFR98991.1, GFR71029.1, GFS06403.1
	N0.HOG0000403	OG0000237	n0	BG_IM_KAI8754674.1, BG_IM_KAI8754676.1, BG_IM_KAI8754673.1, BG_IM_KAI8754675.1, BG_IM_KAI8754672.1, BG_IM_KAI8754696.1, BG_IM_KAI8754684.1	BGLB038212-PA, BGLB018729-PA, BGLB027555-PA, BGLB034807-PA, BGLB033490-PA, BGLB023556-PA, BGLB032284-PA, BGLB022379-PA, BGLB021968-PA	BG_iBS90_KAI8773310.1, BG_iBS90_KAI8773309.1, BG_iBS90_KAI8773311.1, BG_iBS90_KAI8773316.1	BP24306-RA, BP24304-RA, BP24305-RA, BP24307-RA	Bstr_043680-T1, Bstr_032991-T1, Bstr_032767-T1, Bstr_033537-T1, Bstr_032565-T1, Bstr_010700-T1, Bstr_033540-T1, Bstr_033541-T1, Bstr_028558-T1, Bstr_018930-T1, Bstr_032211-T1, Bstr_044454-T1, Bstr_017196-T1, Bstr_019450-T1, Bstr_020749-T1	BSUD.6925.1.p1, BSUD.19688.1.p1, BSUD.16138.1.p1, BSUD.19689.1.p1, BSUD.6465.2.p1, BSUD.6466.1.p1	NA
	N0.HOG0000404	OG0000238	n0	BG_IM_KAI8758974.1, BG_IM_KAI8758972.1, BG_IM_KAI8758976.1, BG_IM_KAI8758977.1, BG_IM_KAI8758980.1, BG_IM_KAI8758965.1, BG_IM_KAI8758967.1	BGLB039348-PA, BGLB028424-PA, BGLB037388-PA, BGLB035963-PA, BGLB024605-PA, BGLB000130-PA, BGLB000196-PB, BGLB023504-PA, BGLB020724-PA	BG_iBS90_KAI8792457.1, BG_iBS90_KAI8792456.1, BG_iBS90_KAI8792460.1, BG_iBS90_KAI8792461.1, BG_iBS90_KAI8792464.1, BG_iBS90_KAI8792450.1	BP06123-RA, BP06125-RA, BP06126-RA, BP06128-RA, BP06118-RA	Bstr_042560-T1, Bstr_042558-T1, Bstr_042557-T2, Bstr_042554-T1	BSUD.1095.2.p1, BSUD.1099.1.p1, BSUD.1101.4.p1, BSUD.1102.2.p1, BSUD.1105.5.p1, BSUD.1092.1.p1	KAH9500189.1, KAH9507988.1, KAH9492285.1, KAH9507990.1, KAH9492286.1, KAH9492282.1, KAH9492284.1	GFR63587.1
	N0.HOG0000405	OG0000239	n0	NA	BGLB022103-PA	BG_iBS90_KAI8778725.1, BG_iBS90_KAI8740163.1, BG_iBS90_KAI8742037.1, BG_iBS90_KAI8742030.1, BG_iBS90_KAI8742029.1, BG_iBS90_KAI8742035.1, BG_iBS90_KAI8742032.1, BG_iBS90_KAI8742033.1, BG_iBS90_KAI8742031.1, BG_iBS90_KAI8742036.1, BG_iBS90_KAI8742034.1, BG_iBS90_KAI8742039.1, BG_iBS90_KAI8742038.1, BG_iBS90_KAI8789614.1, BG_iBS90_KAI8775685.1, BG_iBS90_KAI8773034.1, BG_iBS90_KAI8778140.1, BG_iBS90…	BP08263-RA, BP29764-RA, BP06771-RA, BP14775-RA, BP14553-RA, BP14621-RA, BP17456-RA, BP03371-RA, BP11046-RA, BP02856-RA, BP10071-RA, BP09486-RA, BP11321-RA, BP29974-RA, BP21005-RA, BP14502-RA, BP07310-RA	Bstr_040532-T1, Bstr_007525-T1	BSUD.24655.1.p2, BSUD.17116.1.p2, BSUD.9641.1.p1, BSUD.22588.1.p1, BSUD.24805.1.p1	NA
	N0.HOG0000406	OG0000240	n2	NA	NA	NA	BP08224-RA	Bstr_013878-T1	NA	NA	GFS18655.1, GFR71621.1, GFR65776.1, GFR90153.1, GFS13552.1, GFS14422.1, GFR76053.1, GFR84441.1, GFR74092.1, GFR96677.1, GFS08343.1, GFR84433.1, GFR68238.1, GFR95389.1, GFR72849.1, GFS09226.1, GFR76896.1, GFR69567.1, GFR67208.1, GFR57724.1, GFR89433.1, GFS12437.1
	N0.HOG0000407	OG0000240	n25	NA	NA	NA	NA	Bstr_049640-T1, Bstr_049623-T1	BSUD.23982.1.p1	NA	GFS03067.1, GFR98065.1
	N0.HOG0000408	OG0000240	n29	NA	NA	NA	NA	Bstr_049680-T1, Bstr_049261-T1, Bstr_049430-T1, Bstr_049138-T1, Bstr_004782-T1, Bstr_049314-T1	BSUD.23287.1.p2, BSUD.6000.1.p1, BSUD.16543.1.p1, BSUD.7070.2.p1, BSUD.4149.1.p2, BSUD.14810.1.p1, BSUD.10284.1.p1, BSUD.6857.1.p1, BSUD.1650.1.p1, BSUD.1631.1.p1	NA
	N0.HOG0000409	OG0000241	n0	NA	NA	NA	NA	NA	NA	NA	GFS02434.1, GFS03617.1, GFR97814.1, GFR76663.1, GFS23090.1, GFR60785.1, GFR75732.1, GFS23548.1, GFR80882.1, GFS13943.1, GFR63031.1, GFS03620.1, GFS03926.1, GFS11578.1, GFR69730.1, GFR97900.1, GFR66183.1, GFR72994.1, GFS25227.1, GFS23093.1, GFR72209.1, GFS05565.1, GFR72982.1, GFS16275.1, GFR58706.1, GFR73601.1, GFS08168.1, GFR96460.1, GFS03922.1, GFS25231.1, GFR87491.1, GFR86741.1, GFR94977.1, GFR…
	N0.HOG0000410	OG0000242	n0	NA	NA	NA	NA	NA	NA	NA	GFR59008.1, GFR69002.1, GFR97428.1, GFR97411.1, GFS18473.1, GFR98861.1, GFR66576.1, GFR69049.1, GFR77458.1, GFR75932.1, GFR84393.1, GFR58154.1, GFS00784.1, GFR59060.1, GFR75968.1, GFS02753.1, GFR96004.1, GFR83679.1, GFR75971.1, GFS10795.1, GFR61876.1, GFR74786.1, GFR74778.1, GFS02866.1, GFR61083.1, GFS10287.1, GFS21576.1, GFS17829.1, GFR59601.1, GFS26181.1, GFR75652.1, GFR67300.1, GFS02092.1, GFR…
	N0.HOG0000411	OG0000243	n0	NA	NA	NA	NA	NA	NA	NA	GFR74792.1, GFS03238.1, GFS03472.1, GFS03476.1, GFS10240.1, GFS19152.1, GFR90555.1, GFS03241.1, GFR59557.1, GFR62190.1, GFR91274.1, GFS22667.1, GFR78101.1, GFS25599.1, GFS07526.1, GFS05032.1, GFS10227.1, GFS22669.1, GFR89704.1, GFR70909.1, GFS19136.1, GFS19134.1, GFS11571.1, GFS07767.1, GFS14946.1, GFS14040.1, GFR82668.1, GFR67105.1, GFR82996.1, GFR58770.1, GFS08576.1, GFR92126.1, GFR66220.1, GFS…
	N0.HOG0000412	OG0000244	n1	BG_IM_KAI8727225.1, BG_IM_KAI8755797.1, BG_IM_KAI8726953.1, BG_IM_KAI8725890.1, BG_IM_KAI8726926.1, BG_IM_KAI8727630.1, BG_IM_KAI8726576.1, BG_IM_KAI8726416.1, BG_IM_KAI8761877.1, BG_IM_KAI8726670.1, BG_IM_KAI8753964.1, BG_IM_KAI8727136.1, BG_IM_KAI8727066.1, BG_IM_KAI8726596.1, BG_IM_KAI8726954.1, BG_IM_KAI8726591.1, BG_IM_KAI8743013.1	BGLB037650-PA	BG_iBS90_KAI8735500.1, BG_iBS90_KAI8793324.1, BG_iBS90_KAI8729623.1, BG_iBS90_KAI8734359.1, BG_iBS90_KAI8729869.1, BG_iBS90_KAI8730176.1, BG_iBS90_KAI8736044.1, BG_iBS90_KAI8731639.1, BG_iBS90_KAI8729878.1, BG_iBS90_KAI8728992.1, BG_iBS90_KAI8733755.1, BG_iBS90_KAI8731616.1, BG_iBS90_KAI8730459.1, BG_iBS90_KAI8733319.1, BG_iBS90_KAI8733270.1, BG_iBS90_KAI8729903.1, BG_iBS90_KAI8726821.1	BP12569-RA	Bstr_029167-T1	BSUD.14257.1.p1	KAH9520153.1, KAH9520145.1	GFR85907.1
	N0.HOG0000413	OG0000244	n41	BG_IM_KAI8727065.1	BGLB022952-PA	NA	NA	NA	NA	NA	GFS07746.1
	N0.HOG0000414	OG0000245	n0	BG_IM_KAI8726874.1, BG_IM_KAI8727211.1, BG_IM_KAI8743024.1, BG_IM_KAI8727157.1, BG_IM_KAI8727631.1, BG_IM_KAI8727571.1, BG_IM_KAI8726730.1, BG_IM_KAI8726847.1, BG_IM_KAI8726653.1, BG_IM_KAI8727105.1, BG_IM_KAI8727008.1, BG_IM_KAI8752622.1, BG_IM_KAI8728438.1, BG_IM_KAI8738749.1, BG_IM_KAI8726418.1, BG_IM_KAI8727041.1, BG_IM_KAI8746385.1, BG_IM_KAI8751814.1, BG_IM_KAI8731298.1, BG_IM_KAI8727538.1,…	NA	BG_iBS90_KAI8736056.1, BG_iBS90_KAI8729213.1, BG_iBS90_KAI8731214.1, BG_iBS90_KAI8737271.1, BG_iBS90_KAI8730830.1, BG_iBS90_KAI8731625.1, BG_iBS90_KAI8780435.1, BG_iBS90_KAI8729439.1, BG_iBS90_KAI8745362.1	NA	NA	BSUD.15783.2.p1, BSUD.11730.1.p1	NA	GFR70594.1
	N0.HOG0000415	OG0000246	n0	BG_IM_KAI8762131.1, BG_IM_KAI8762133.1, BG_IM_KAI8762132.1, BG_IM_KAI8729925.1, BG_IM_KAI8729926.1	BGLB022355-PA, BGLB023021-PA, BGLB036592-PA, BGLB035792-PA, BGLB037390-PA, BGLB020561-PA, BGLB033590-PA, BGLB033029-PA, BGLB028974-PA, BGLB026608-PA, BGLB023704-PA	BG_iBS90_KAI8759479.1, BG_iBS90_KAI8759481.1, BG_iBS90_KAI8759480.1, BG_iBS90_KAI8759483.1, BG_iBS90_KAI8750464.1, BG_iBS90_KAI8750463.1	BP19178-RA, BP19180-RA, BP19179-RA, BP23861-RA	Bstr_017473-T1, Bstr_017474-T1, Bstr_046846-T1, Bstr_032865-T1, Bstr_032866-T1, Bstr_023860-T1, Bstr_023861-T1	BSUD.4547.1.p1, BSUD.4543.2.p1	KAH9515789.1, KAH9515781.1, KAH9515788.1, KAH9488189.1, KAH9488191.1, KAH9488193.1, KAH9498589.1, KAH9488190.1	GFR77860.1
	N0.HOG0000416	OG0000247	n1	BG_IM_KAI8731451.1	BGLB019404-PA	BG_iBS90_KAI8796473.1	BP27441-RA	Bstr_023388-T1, Bstr_023387-T1	BSUD.14605.1.p1, BSUD.14606.1.p1	KAH9519696.1, KAH9519697.1	GFR62932.1
	N0.HOG0000417	OG0000247	n14	BG_IM_KAI8764756.1	BGLB004665-PB, BGLB004666-PB, BGLB006221-PB	BG_iBS90_KAI8796671.1, BG_iBS90_KAI8796672.1	BP14020-RA, BP14022-RA	Bstr_021518-T1	BSUD.10971.1.p1, BSUD.10974.1.p1	KAH9519993.1, KAH9519991.1	GFS13905.1, GFS19663.1, GFR76022.1
	N0.HOG0000418	OG0000247	n29	NA	BGLB027535-PA, BGLB019403-PA, BGLB018157-PA	NA	BP19416-RA	Bstr_020977-T1, Bstr_023389-T1	NA	NA	GFR62936.1
	N0.HOG0000419	OG0000247	n35	BG_IM_KAI8731481.1	BGLB040395-PA	BG_iBS90_KAI8796511.1	BP19417-RA	Bstr_021356-T1	BSUD.21952.1.p1	KAH9519698.1, KAH9519695.1, KAH9519693.1
	N0.HOG0000420	OG0000248	n0	BG_IM_KAI8766987.1, BG_IM_KAI8753724.1, BG_IM_KAI8734415.1, BG_IM_KAI8734414.1	BGLB009400-PB, BGLB013420-PB	BG_iBS90_KAI8794921.1, BG_iBS90_KAI8792248.1, BG_iBS90_KAI8775055.1, BG_iBS90_KAI8775054.1	BP14348-RA, BP18005-RA, BP11722-RA, BP13040-RA, BP13039-RA	Bstr_022902-T1, Bstr_045359-T1, Bstr_010755-T1, Bstr_024883-T2	BSUD.5806.1.p1, BSUD.25637.1.p1, BSUD.14696.2.p1, BSUD.12897.1.p1, BSUD.12904.1.p1	KAH9498908.1, KAH9492206.1, KAH9492207.1	GFR94797.1, GFR94794.1, GFR73219.1, GFR80366.1, GFR94774.1, GFR85940.1, GFR85932.1, GFR94790.1, GFR94782.1, GFR94765.1, GFR71274.1, GFR61598.1, GFR61561.1, GFR61580.1, GFS20253.1, GFS18744.1, GFS20251.1
	N0.HOG0000421	OG0000249	n0	BG_IM_KAI8750945.1, BG_IM_KAI8750948.1, BG_IM_KAI8750946.1, BG_IM_KAI8750940.1, BG_IM_KAI8750939.1	BGLB012952-PB, BGLB009215-PB, BGLB005185-PB, BGLB011647-PB, BGLB034947-PA, BGLB007640-PB	BG_iBS90_KAI8772247.1, BG_iBS90_KAI8743582.1, BG_iBS90_KAI8772249.1, BG_iBS90_KAI8772248.1, BG_iBS90_KAI8772245.1, BG_iBS90_KAI8772243.1	BP26508-RA, BP21779-RA, BP26506-RA, BP21782-RA, BP21781-RA, BP21778-RA, BP21777-RA	Bstr_001342-T1, Bstr_038231-T1, Bstr_001490-T1, Bstr_001345-T1, Bstr_001491-T1, Bstr_004412-T1, Bstr_025802-T1, Bstr_025801-T1, Bstr_038134-T1, Bstr_032335-T1	BSUD.2974.1.p1, BSUD.3030.3.p1, BSUD.2975.1.p1, BSUD.3033.1.p1, BSUD.3031.4.p1, BSUD.3029.3.p1, BSUD.3024.4.p1	KAH9512342.1, KAH9512347.1	GFR69564.1
	N0.HOG0000422	OG0000250	n0	BG_IM_KAI8760822.1, BG_IM_KAI8760806.1, BG_IM_KAI8760930.1, BG_IM_KAI8760929.1, BG_IM_KAI8760934.1, BG_IM_KAI8760801.1, BG_IM_KAI8760805.1, BG_IM_KAI8760796.1, BG_IM_KAI8760794.1, BG_IM_KAI8760790.1, BG_IM_KAI8760819.1, BG_IM_KAI8760788.1, BG_IM_KAI8760792.1, BG_IM_KAI8760816.1, BG_IM_KAI8760799.1, BG_IM_KAI8760812.1, BG_IM_KAI8760933.1	BGLB004052-PB, BGLB019483-PA, BGLB008384-PB	BG_iBS90_KAI8781059.1, BG_iBS90_KAI8781060.1, BG_iBS90_KAI8781061.1, BG_iBS90_KAI8780905.1, BG_iBS90_KAI8780889.1, BG_iBS90_KAI8780885.1, BG_iBS90_KAI8780901.1, BG_iBS90_KAI8780903.1, BG_iBS90_KAI8780893.1, BG_iBS90_KAI8780932.1, BG_iBS90_KAI8780930.1, BG_iBS90_KAI8780887.1, BG_iBS90_KAI8780912.1, BG_iBS90_KAI8780925.1, BG_iBS90_KAI8780934.1, BG_iBS90_KAI8780921.1, BG_iBS90_KAI8780927.1, BG_iBS90…	BP17155-RA, BP17149-RA, BP10169-RA	Bstr_009314-T1	NA	NA
	N0.HOG0000423	OG0000251	n0	NA	BGLB039820-PA, BGLB028085-PA	NA	NA	Bstr_044840-T1, Bstr_049592-T1, Bstr_049070-T1, Bstr_049095-T1, Bstr_049105-T1, Bstr_049058-T1, Bstr_049122-T1, Bstr_049591-T1, Bstr_049017-T1, Bstr_049600-T1, Bstr_049258-T1, Bstr_049257-T1, Bstr_049269-T1, Bstr_049541-T1, Bstr_049022-T1, Bstr_049018-T1, Bstr_049131-T1, Bstr_049102-T1, Bstr_049347-T1, Bstr_049334-T1, Bstr_049065-T1, Bstr_049342-T1, Bstr_049373-T1, Bstr_049598-T1, Bstr_049481-T1,…	BSUD.10111.1.p1, BSUD.17335.1.p1, BSUD.6521.1.p1, BSUD.19577.1.p1, BSUD.8174.1.p1, BSUD.14525.1.p1, BSUD.21809.1.p1, BSUD.8192.2.p1, BSUD.17515.1.p1, BSUD.23356.1.p5	NA	GFS00331.1, GFS08302.1, GFR71530.1, GFS12775.1
	N0.HOG0000424	OG0000252	n0	NA	NA	NA	NA	NA	NA	NA	GFR66111.1, GFS05100.1, GFS11057.1, GFS03660.1, GFR60295.1, GFS25368.1, GFS16295.1, GFS25009.1, GFS01109.1, GFR95652.1, GFS03872.1, GFR84236.1, GFR76329.1, GFR67969.1, GFR72189.1, GFR74387.1, GFR94144.1, GFR61353.1, GFS01988.1, GFR68350.1, GFR83553.1, GFS14736.1, GFR93019.1, GFR81684.1, GFR77026.1, GFR67547.1, GFS10292.1, GFR68644.1, GFR82060.1, GFS03428.1, GFS19188.1, GFS26920.1, GFS19114.1, GFR…
	N0.HOG0000425	OG0000253	n0	NA	NA	NA	NA	NA	NA	NA	GFR92980.1, GFS08473.1, GFR76921.1, GFS22293.1, GFS19937.1, GFR92406.1, GFR84869.1, GFR78011.1, GFR95027.1, GFR84471.1, GFR78618.1, GFS08443.1, GFS14473.1, GFR78616.1, GFR86352.1, GFS15604.1, GFS15598.1, GFS27066.1, GFR86668.1, GFS08531.1, GFS04894.1, GFR84665.1, GFR58273.1, GFS02511.1, GFS00617.1, GFR65739.1, GFS09042.1, GFS23553.1, GFR92235.1, GFS24624.1, GFR83962.1, GFR68030.1, GFS26427.1, GFR…
	N0.HOG0000426	OG0000254	n0	BG_IM_KAI8727562.1, BG_IM_KAI8729618.1, BG_IM_KAI8729003.1, BG_IM_KAI8741013.1, BG_IM_KAI8740802.1, BG_IM_KAI8725867.1, BG_IM_KAI8727450.1, BG_IM_KAI8727563.1, BG_IM_KAI8751792.1, BG_IM_KAI8753935.1, BG_IM_KAI8727669.1, BG_IM_KAI8761918.1, BG_IM_KAI8728390.1, BG_IM_KAI8752600.1, BG_IM_KAI8738761.1, BG_IM_KAI8726209.1	BGLB024215-PA	BG_iBS90_KAI8727849.1, BG_iBS90_KAI8732017.1, BG_iBS90_KAI8739972.1, BG_iBS90_KAI8730133.1, BG_iBS90_KAI8752636.1, BG_iBS90_KAI8732415.1, BG_iBS90_KAI8736076.1, BG_iBS90_KAI8730866.1, BG_iBS90_KAI8759247.1, BG_iBS90_KAI8774914.1, BG_iBS90_KAI8752629.1, BG_iBS90_KAI8730881.1, BG_iBS90_KAI8743531.1, BG_iBS90_KAI8749385.1, BG_iBS90_KAI8747953.1, BG_iBS90_KAI8728405.1, BG_iBS90_KAI8727057.1, BG_iBS90…	NA	NA	BSUD.1065.1.p1	KAH9508884.1
	N0.HOG0000427	OG0000255	n0	BG_IM_KAI8736478.1, BG_IM_KAI8736474.1, BG_IM_KAI8736467.1, BG_IM_KAI8726351.1	BGLB029125-PA, BGLB034312-PA, BGLB034921-PA	BG_iBS90_KAI8796312.1, BG_iBS90_KAI8796306.1, BG_iBS90_KAI8747841.1	BP09001-RA, BP09002-RA, BP08994-RA, BP08988-RA, BP05357-RA, BP05370-RA	Bstr_047889-T1, Bstr_047885-T1, Bstr_047888-T1, Bstr_028600-T1, Bstr_047886-T1, Bstr_036632-T1, Bstr_026006-T1, Bstr_047879-T1, Bstr_044568-T1, Bstr_047699-T1, Bstr_013086-T1	BSUD.4913.2.p1, BSUD.4912.1.p1, BSUD.4918.1.p1, BSUD.4925.1.p1, BSUD.10254.1.p1	KAH9495900.1, KAH9495899.1, KAH9489710.1, KAH9512410.1, KAH9513894.1, KAH9510386.1, KAH9513893.1, KAH9510385.1	GFR84873.1, GFR62699.1, GFS10439.1
	N0.HOG0000428	OG0000256	n0	BG_IM_KAI8727540.1, BG_IM_KAI8743025.1, BG_IM_KAI8727158.1, BG_IM_KAI8728440.1, BG_IM_KAI8727472.1, BG_IM_KAI8746383.1, BG_IM_KAI8727632.1, BG_IM_KAI8733328.1, BG_IM_KAI8727042.1, BG_IM_KAI8751815.1, BG_IM_KAI8753949.1, BG_IM_KAI8727009.1, BG_IM_KAI8726729.1, BG_IM_KAI8727208.1, BG_IM_KAI8726364.1, BG_IM_KAI8727649.1, BG_IM_KAI8737368.1, BG_IM_KAI8733349.1, BG_IM_KAI8744404.1, BG_IM_KAI8738751.1,…	NA	BG_iBS90_KAI8780434.1	NA	NA	NA	NA	GFR70590.1
	N0.HOG0000429	OG0000257	n0	BG_IM_KAI8730753.1, BG_IM_KAI8730754.1, BG_IM_KAI8730748.1, BG_IM_KAI8730752.1, BG_IM_KAI8730749.1, BG_IM_KAI8730750.1, BG_IM_KAI8739002.1	BGLB025276-PA, BGLB030895-PA, BGLB035655-PA	BG_iBS90_KAI8764705.1, BG_iBS90_KAI8764708.1, BG_iBS90_KAI8764706.1, BG_iBS90_KAI8764704.1, BG_iBS90_KAI8761347.1	BP29712-RA, BP29714-RA	Bstr_037319-T1, Bstr_043726-T1, Bstr_038940-T1, Bstr_010123-T1, Bstr_008387-T1, Bstr_038943-T1, Bstr_016768-T1, Bstr_038939-T1, Bstr_005845-T1, Bstr_016962-T1, Bstr_016961-T1, Bstr_038938-T1, Bstr_048080-T1, Bstr_011768-T1	BSUD.20156.1.p1, BSUD.9796.1.p1, BSUD.9798.1.p1, BSUD.1458.1.p1, BSUD.8344.1.p1, BSUD.19222.1.p1, BSUD.16859.1.p1, BSUD.7710.1.p1, BSUD.16286.1.p1	KAH9490661.1	GFR96899.1, GFS12459.1
	N0.HOG0000430	OG0000258	n0	BG_IM_KAI8734150.1, BG_IM_KAI8763799.1, BG_IM_KAI8731585.1, BG_IM_KAI8731586.1, BG_IM_KAI8763798.1, BG_IM_KAI8763800.1	BGLB039255-PA, BGLB016607-PA, BGLB037694-PA, BGLB018493-PA, BGLB018492-PA, BGLB039901-PA	BG_iBS90_KAI8746700.1, BG_iBS90_KAI8796608.1, BG_iBS90_KAI8796612.1, BG_iBS90_KAI8796609.1, BG_iBS90_KAI8746699.1, BG_iBS90_KAI8736665.1, BG_iBS90_KAI8796611.1	BP22322-RA, BP19499-RA, BP19500-RA	Bstr_041227-T1, Bstr_049370-T1, Bstr_017284-T1, Bstr_016727-T1, Bstr_012709-T1, Bstr_049504-T1, Bstr_049128-T1, Bstr_018844-T1, Bstr_018838-T1, Bstr_018825-T1, Bstr_018835-T1, Bstr_018834-T1, Bstr_049048-T1, Bstr_049007-T1, Bstr_049514-T1, Bstr_049493-T1	BSUD.4799.2.p1, BSUD.10941.3.p1, BSUD.10943.4.p1, BSUD.10942.2.p1, BSUD.4795.5.p1	NA
	N0.HOG0000431	OG0000259	n0	BG_IM_KAI8739110.1, BG_IM_KAI8739111.1, BG_IM_KAI8739114.1, BG_IM_KAI8739113.1, BG_IM_KAI8739107.1, BG_IM_KAI8739109.1	BGLB012082-PB, BGLB032747-PA, BGLB022899-PA, BGLB011837-PB, BGLB026060-PA, BGLB037977-PA	BG_iBS90_KAI8761473.1, BG_iBS90_KAI8761476.1, BG_iBS90_KAI8761475.1, BG_iBS90_KAI8761469.1, BG_iBS90_KAI8761477.1	BP03225-RA, BP03234-RA, BP03236-RA, BP03235-RA, BP03226-RA, BP03232-RA	Bstr_013136-T1, Bstr_011733-T1, Bstr_011731-T1, Bstr_011729-T1, Bstr_036939-T1, Bstr_012993-T1, Bstr_011728-T1, Bstr_011727-T1, Bstr_036847-T1, Bstr_026100-T1	BSUD.18125.1.p1, BSUD.18127.1.p1	KAH9487689.1, KAH9519889.1	GFR74283.1, GFR93226.1, GFR78160.1, GFR78167.1, GFR78155.1, GFR78158.1
	N0.HOG0000432	OG0000260	n0	BG_IM_KAI8743272.1, BG_IM_KAI8743267.1, BG_IM_KAI8743269.1, BG_IM_KAI8743266.1, BG_IM_KAI8743273.1	BGLB033047-PA, BGLB036622-PA, BGLB016676-PA, BGLB029880-PA, BGLB036345-PB, BGLB016675-PB, BGLB016678-PA, BGLB037059-PA	BG_iBS90_KAI8778041.1, BG_iBS90_KAI8778037.1, BG_iBS90_KAI8778036.1, BG_iBS90_KAI8778035.1, BG_iBS90_KAI8778038.1, BG_iBS90_KAI8778039.1, BG_iBS90_KAI8778032.1, BG_iBS90_KAI8778040.1	BP03073-RA, BP03074-RA, BP03075-RA, BP03076-RA	Bstr_047232-T1, Bstr_023061-T1, Bstr_023060-T1, Bstr_047229-T1, Bstr_013631-T1, Bstr_016703-T1, Bstr_047231-T1, Bstr_013634-T1, Bstr_013629-T1, Bstr_013636-T1	BSUD.5288.1.p1, BSUD.5289.1.p1, BSUD.5290.2.p1, BSUD.5291.1.p1	KAH9523862.1, KAH9488669.1	GFS00266.1, GFR80649.1
	N0.HOG0000433	OG0000261	n3	BG_IM_KAI8770312.1	BGLB021076-PA, BGLB027358-PA	NA	NA	NA	NA	NA	GFR74169.1
	N0.HOG0000434	OG0000261	n6	BG_IM_KAI8744791.1	NA	NA	NA	NA	NA	NA	GFR73479.1, GFR97951.1, GFR96702.1, GFS25445.1, GFR91080.1, GFS27786.1, GFR73460.1, GFR64321.1, GFR93208.1
	N0.HOG0000435	OG0000261	n15	NA	BGLB021280-PA, BGLB036997-PA, BGLB031919-PA, BGLB035331-PA, BGLB032463-PA, BGLB035407-PA, BGLB022102-PA, BGLB026757-PA, BGLB019801-PA, BGLB034470-PA, BGLB029862-PA, BGLB025945-PA, BGLB029540-PA, BGLB022805-PA, BGLB036468-PA, BGLB025884-PA	NA	BP09782-RA, BP10293-RA	Bstr_039034-T1	NA	KAH9502663.1	GFS22553.1, GFR83531.1, GFR67150.1, GFR82375.1, GFR68924.1, GFR59711.1, GFS16014.1, GFS15674.1
	N0.HOG0000436	OG0000262	n2	NA	BGLB030557-PA, BGLB036508-PA	BG_iBS90_KAI8746409.1	BP26570-RA	Bstr_018554-T1, Bstr_011189-T1, Bstr_036858-T1, Bstr_020094-T1	BSUD.3102.1.p1	KAH9498183.1, KAH9498187.1	GFR59746.1, GFR73254.1
	N0.HOG0000437	OG0000262	n19	NA	NA	NA	NA	NA	NA	KAH9498185.1	GFR73247.1, GFR59743.1
	N0.HOG0000438	OG0000262	n22	NA	BGLB007758-PB	BG_iBS90_KAI8746410.1	NA	Bstr_018557-T1, Bstr_032185-T1, Bstr_032184-T1	NA	KAH9502990.1	GFS09539.1, GFR59735.1
	N0.HOG0000439	OG0000262	n29	NA	BGLB020578-PA	NA	NA	Bstr_018555-T1	NA	KAH9498186.1, KAH9498184.1	GFR73252.1
	N0.HOG0000440	OG0000262	n33	NA	NA	NA	NA	NA	BSUD.23480.1.p1	KAH9502988.1
	N0.HOG0000441	OG0000262	n34	BG_IM_KAI8762331.1	BGLB039034-PA, BGLB031859-PA	BG_iBS90_KAI8790064.1	BP08771-RA	Bstr_017646-T1	BSUD.23481.1.p1	KAH9502987.1	GFS12817.1
	N0.HOG0000442	OG0000263	n0	NA	NA	NA	NA	NA	NA	NA	GFS10069.1, GFR61836.1, GFR70045.1, GFR67600.1, GFR85437.1, GFR74069.1, GFR85346.1, GFR73138.1, GFR76857.1, GFR73102.1, GFR60205.1, GFR83722.1, GFR96589.1, GFS19625.1, GFR76359.1, GFR98161.1, GFR82350.1, GFR95862.1, GFR93083.1, GFR78675.1, GFS24887.1, GFR66199.1, GFS25342.1, GFR94440.1, GFS06481.1, GFS22063.1, GFR99224.1, GFR96116.1, GFR75305.1, GFS07106.1, GFR93304.1, GFR62309.1, GFR93033.1, GFS…
	N0.HOG0000443	OG0000264	n0	NA	NA	NA	NA	NA	NA	NA	GFR80260.1, GFS24194.1, GFR65071.1, GFR70925.1, GFR99638.1, GFR77874.1, GFR91083.1, GFS01601.1, GFS22984.1, GFR98215.1, GFR70662.1, GFS14753.1, GFS04447.1, GFS27953.1, GFR96311.1, GFR91970.1, GFS19227.1, GFR73927.1, GFS06041.1, GFS22203.1, GFR75021.1, GFS08394.1, GFS18172.1, GFS02707.1, GFR89069.1, GFS09262.1, GFS21773.1, GFS04109.1, GFR84722.1, GFR74832.1, GFS24588.1, GFS11244.1, GFS07795.1, GFR…
	N0.HOG0000444	OG0000265	n1	NA	NA	NA	NA	NA	BSUD.7039.3.p2	NA	GFR59291.1, GFS07557.1
	N0.HOG0000445	OG0000265	n3	BG_IM_KAI8758816.1, BG_IM_KAI8758817.1, BG_IM_KAI8743782.1, BG_IM_KAI8769474.1, BG_IM_KAI8751141.1, BG_IM_KAI8759137.1, BG_IM_KAI8752258.1, BG_IM_KAI8756469.1, BG_IM_KAI8750255.1, BG_IM_KAI8726898.1, BG_IM_KAI8748042.1, BG_IM_KAI8754468.1, BG_IM_KAI8761964.1, BG_IM_KAI8729767.1, BG_IM_KAI8737772.1	BGLB012384-PB, BGLB011372-PB, BGLB012385-PB	NA	BP05998-RA	Bstr_049583-T1, Bstr_049582-T1, Bstr_000867-T1, Bstr_049325-T1	BSUD.25682.1.p1, BSUD.25683.2.p1, BSUD.25684.1.p1, BSUD.25681.3.p1	NA	GFR75181.1, GFS00483.1, GFR78369.1, GFS06898.1, GFR64911.1, GFR59939.1, GFS20790.1, GFR96552.1, GFR74480.1, GFR74476.1, GFR65503.1, GFS03671.1
	N0.HOG0000446	OG0000266	n0	BG_IM_KAI8727862.1, BG_IM_KAI8727863.1, BG_IM_KAI8727864.1, BG_IM_KAI8727861.1, BG_IM_KAI8727858.1, BG_IM_KAI8727860.1, BG_IM_KAI8727859.1	BGLB004804-PB, BGLB004801-PB, BGLB018934-PA, BGLB004802-PB, BGLB026743-PA, BGLB016531-PA	BG_iBS90_KAI8747688.1, BG_iBS90_KAI8747689.1, BG_iBS90_KAI8747686.1, BG_iBS90_KAI8747683.1, BG_iBS90_KAI8747681.1, BG_iBS90_KAI8747687.1, BG_iBS90_KAI8747682.1, BG_iBS90_KAI8747685.1	BP08875-RA, BP08876-RA, BP08881-RA, BP08878-RA, BP08900-RA, BP06972-RA	Bstr_047562-T5, Bstr_047560-T1, Bstr_008062-T1	BSUD.9867.2.p1, BSUD.9868.1.p1, BSUD.9866.1.p1	KAH9489493.1, KAH9489108.1, KAH9489488.1, KAH9489489.1	GFS02740.1, GFR89375.1, GFR88956.1, GFR99757.1, GFR71518.1
	N0.HOG0000447	OG0000267	n0	BG_IM_KAI8727911.1	BGLB018336-PA, BGLB000011-PA, BGLB040034-PA, BGLB025144-PA	BG_iBS90_KAI8747756.1	BP05192-RA, BP14963-RA, BP05369-RA, BP05208-RA, BP09059-RA, BP05318-RA	Bstr_025213-T1, Bstr_004460-T1, Bstr_047704-T1	BSUD.12501.1.p1, BSUD.2046.1.p1, BSUD.3559.1.p2, BSUD.881.1.p1, BSUD.21940.1.p1, BSUD.12500.1.p2, BSUD.893.1.p2, BSUD.19117.1.p1, BSUD.18748.1.p2, BSUD.896.1.p2, BSUD.21934.1.p1, BSUD.891.1.p1, BSUD.19329.1.p1, BSUD.12822.2.p2, BSUD.21945.1.p2, BSUD.19638.1.p2, BSUD.18583.1.p1, BSUD.10236.1.p1, BSUD.873.1.p1, BSUD.21937.1.p1	NA	GFS05169.1, GFR72654.1, GFR78716.1, GFR92456.1, GFS15182.1, GFR79704.1, GFR67441.1
	N0.HOG0000448	OG0000268	n0	BG_IM_KAI8754919.1, BG_IM_KAI8754918.1, BG_IM_KAI8729293.1, BG_IM_KAI8729289.1	BGLB012650-PB, BGLB010324-PB, BGLB020413-PA, BGLB016902-PA, BGLB032419-PA, BGLB017197-PA	BG_iBS90_KAI8773557.1, BG_iBS90_KAI8773540.1, BG_iBS90_KAI8773554.1, BG_iBS90_KAI8771507.1	BP04767-RA, BP05573-RA, BP04764-RA, BP04761-RA, BP04763-RA	Bstr_000045-T1, Bstr_045576-T1, Bstr_033156-T1, Bstr_033155-T1, Bstr_045572-T1, Bstr_023362-T1, Bstr_023363-T1, Bstr_045577-T1, Bstr_033154-T1, Bstr_033153-T1	BSUD.356.1.p1, BSUD.15168.1.p1, BSUD.18012.1.p1	KAH9512412.1, KAH9508808.1, KAH9493195.1, KAH9510230.1, KAH9493194.1, KAH9493193.1, KAH9514599.1, KAH9493192.1, KAH9510231.1	GFR64782.1
	N0.HOG0000449	OG0000269	n1	BG_IM_KAI8739649.1, BG_IM_KAI8739648.1	BGLB016920-PB, BGLB025100-PA	BG_iBS90_KAI8771899.1, BG_iBS90_KAI8771898.1	BP25931-RA, BP25930-RA	Bstr_002989-T1, Bstr_002988-T1	BSUD.24300.1.p1, BSUD.24301.1.p1	KAH9492037.1, KAH9492033.1, KAH9492034.1, KAH9492036.1, KAH9492031.1, KAH9492032.1, KAH9492024.1, KAH9492026.1	GFS26853.1
	N0.HOG0000450	OG0000269	n21	BG_IM_KAI8739654.1, BG_IM_KAI8739653.1, BG_IM_KAI8739650.1	BGLB022920-PA, BGLB017241-PA, BGLB021029-PB, BGLB000770-PB, BGLB039204-PA, BGLB004388-PB	BG_iBS90_KAI8771906.1, BG_iBS90_KAI8771905.1, BG_iBS90_KAI8771900.1	BP25934-RA, BP25933-RA	Bstr_002992-T2, Bstr_037908-T1, Bstr_002990-T1, Bstr_031957-T1	BSUD.24298.1.p1, BSUD.24299.1.p1	NA	GFR80360.1
	N0.HOG0000451	OG0000270	n1	NA	BGLB034649-PA, BGLB031365-PA, BGLB026895-PA, BGLB023752-PA, BGLB021659-PA	NA	NA	Bstr_049621-T1	BSUD.507.1.p1, BSUD.11386.1.p1, BSUD.4110.1.p4, BSUD.24663.1.p1, BSUD.19036.1.p1	NA	GFR83643.1, GFS01193.1, GFR91029.1, GFS21254.1
	N0.HOG0000452	OG0000270	n16	NA	BGLB025999-PA, BGLB024126-PA	NA	NA	Bstr_049302-T1, Bstr_048989-T1	NA	NA
	N0.HOG0000453	OG0000270	n20	NA	BGLB005735-PB, BGLB020398-PA, BGLB032526-PA, BGLB035933-PA	BG_iBS90_KAI8728954.1	NA	NA	BSUD.23663.1.p1	NA
	N0.HOG0000454	OG0000270	n26	NA	NA	NA	NA	NA	NA	NA	GFR62242.1, GFR97706.1, GFR63967.1
	N0.HOG0000455	OG0000270	n32	NA	NA	NA	NA	Bstr_020516-T1	NA	NA	GFR77039.1
	N0.HOG0000456	OG0000270	n33	NA	NA	NA	NA	Bstr_048942-T1, Bstr_006042-T1, Bstr_018283-T1	NA	NA	GFR66471.1
	N0.HOG0000457	OG0000270	n36	NA	NA	NA	NA	NA	NA	NA	GFS16554.1, GFS18069.1, GFS10732.1, GFR61049.1, GFS21883.1
	N0.HOG0000458	OG0000270	n40	NA	NA	NA	NA	NA	NA	NA	GFS10729.1, GFR71759.1
	N0.HOG0000459	OG0000271	n0	NA	NA	NA	NA	NA	BSUD.16767.1.p1	KAH9508907.1	GFS00515.1, GFS09706.1, GFR64852.1, GFR66235.1, GFS10879.1, GFS23660.1, GFS22795.1, GFR62505.1, GFR64717.1, GFR67607.1, GFR99797.1, GFS03337.1, GFS20829.1, GFS21487.1, GFR71150.1, GFS12561.1, GFS11597.1, GFR85634.1, GFS22456.1, GFS20831.1, GFR71736.1, GFR58978.1, GFR94128.1, GFS19811.1, GFS21484.1, GFS08895.1, GFR99986.1, GFS20834.1, GFR86710.1, GFR75769.1, GFS26984.1, GFR97104.1, GFR61458.1, GFR…
	N0.HOG0000460	OG0000272	n0	NA	NA	NA	NA	NA	NA	NA	GFS22025.1, GFR84146.1, GFS23453.1, GFR99871.1, GFR83770.1, GFR96073.1, GFR99298.1, GFR89964.1, GFS22384.1, GFS16965.1, GFR96407.1, GFR70034.1, GFS03561.1, GFS15550.1, GFS21021.1, GFR62529.1, GFR57353.1, GFS18697.1, GFS21512.1, GFS09528.1, GFR93641.1, GFS03649.1, GFR64397.1, GFR99725.1, GFR80718.1, GFR72096.1, GFR91734.1, GFR83272.1, GFR79776.1, GFS23291.1, GFR72816.1, GFR89857.1, GFR65894.1, GFR…
	N0.HOG0000461	OG0000273	n0	NA	NA	NA	NA	NA	NA	NA	GFR61258.1, GFR72634.1, GFS03918.1, GFR87275.1, GFR64519.1, GFS27200.1, GFR72323.1, GFS23853.1, GFR87250.1, GFS05952.1, GFR73785.1, GFS21130.1, GFS09132.1, GFR86239.1, GFR74297.1, GFR77276.1, GFR70758.1, GFS26228.1, GFR77621.1, GFR81926.1, GFS09523.1, GFR72639.1, GFS05954.1, GFR58178.1, GFR72636.1, GFS27284.1, GFS23856.1, GFS27285.1, GFR95328.1, GFR64521.1, GFS03916.1, GFR72632.1, GFR87533.1, GFR…
	N0.HOG0000462	OG0000274	n0	BG_IM_KAI8729592.1, BG_IM_KAI8729587.1, BG_IM_KAI8726358.1, BG_IM_KAI8729588.1, BG_IM_KAI8729581.1, BG_IM_KAI8729580.1, BG_IM_KAI8729579.1, BG_IM_KAI8729591.1, BG_IM_KAI8729582.1	BGLB017425-PA, BGLB040128-PA, BGLB017426-PA, BGLB017427-PA	BG_iBS90_KAI8781403.1, BG_iBS90_KAI8781397.1, BG_iBS90_KAI8781396.1, BG_iBS90_KAI8781402.1, BG_iBS90_KAI8781394.1, BG_iBS90_KAI8781400.1, BG_iBS90_KAI8781401.1, BG_iBS90_KAI8781399.1	BP15890-RA, BP15894-RA, BP15892-RA, BP15893-RA, BP15891-RA, BP15889-RA	Bstr_037829-T1, Bstr_009055-T1, Bstr_025829-T1, Bstr_025828-T1, Bstr_031925-T1, Bstr_028244-T1, Bstr_016900-T1, Bstr_009066-T1	BSUD.12665.1.p1, BSUD.12490.1.p1, BSUD.12491.1.p1, BSUD.12667.1.p1	KAH9502708.1, KAH9502709.1
	N0.HOG0000463	OG0000275	n0	BG_IM_KAI8744225.1, BG_IM_KAI8744226.1, BG_IM_KAI8744207.1, BG_IM_KAI8743750.1, BG_IM_KAI8743749.1, BG_IM_KAI8728253.1	NA	BG_iBS90_KAI8767791.1, BG_iBS90_KAI8767793.1, BG_iBS90_KAI8767792.1, BG_iBS90_KAI8767259.1, BG_iBS90_KAI8767258.1, BG_iBS90_KAI8767253.1	BP26749-RA, BP26752-RA, BP26748-RA, BP26750-RA, BP10518-RA, BP10517-RA, BP10513-RA	Bstr_014411-T1, Bstr_014408-T1, Bstr_014413-T1, Bstr_014406-T1, Bstr_014867-T1, Bstr_014869-T1, Bstr_014000-T1	BSUD.2935.1.p1, BSUD.2908.1.p1, BSUD.2934.2.p1, BSUD.8797.1.p1, BSUD.8798.1.p1, BSUD.8804.1.p1	KAH9505492.1, KAH9505493.1, KAH9505488.1, KAH9505478.1, KAH9523894.1, KAH9523896.1, KAH9523898.1, KAH9523893.1, KAH9523897.1
	N0.HOG0000464	OG0000276	n0	BG_IM_KAI8729312.1, BG_IM_KAI8729311.1, BG_IM_KAI8756845.1, BG_IM_KAI8729314.1, BG_IM_KAI8729316.1, BG_IM_KAI8729318.1, BG_IM_KAI8729310.1, BG_IM_KAI8729315.1, BG_IM_KAI8729313.1	BGLB020107-PA, BGLB021174-PA, BGLB035839-PA	BG_iBS90_KAI8771488.1, BG_iBS90_KAI8771490.1, BG_iBS90_KAI8771489.1, BG_iBS90_KAI8798268.1, BG_iBS90_KAI8771486.1, BG_iBS90_KAI8771484.1, BG_iBS90_KAI8771483.1, BG_iBS90_KAI8771491.1, BG_iBS90_KAI8771485.1, BG_iBS90_KAI8771487.1	BP04785-RA, BP04787-RA, BP23257-RA, BP04789-RA, BP04790-RA, BP04791-RA, BP04784-RA	Bstr_045551-T1, Bstr_005416-T1, Bstr_011149-T1, Bstr_045549-T1, Bstr_045541-T1, Bstr_045545-T1, Bstr_045544-T1, Bstr_045553-T1, Bstr_045547-T1	NA	KAH9524346.1, KAH9512457.1, KAH9512455.1
	N0.HOG0000465	OG0000277	n1	BG_IM_KAI8735893.1, BG_IM_KAI8729663.1, BG_IM_KAI8744387.1	BGLB022713-PA	BG_iBS90_KAI8742922.1, BG_iBS90_KAI8789272.1	NA	NA	NA	NA
	N0.HOG0000466	OG0000277	n10	NA	NA	NA	BP07446-RA	NA	NA	KAH9502401.1	GFR60705.1, GFS14232.1, GFS04439.1, GFS05019.1, GFR89249.1
	N0.HOG0000467	OG0000277	n16	NA	NA	NA	BP08914-RA, BP23699-RA, BP08498-RA, BP08895-RA, BP12602-RA, BP14955-RA, BP16929-RA, BP05261-RA	NA	NA	NA	GFS07949.1, GFR85542.1, GFS07008.1, GFR92646.1, GFR68309.1, GFR68312.1, GFS20266.1, GFR85540.1, GFR85206.1, GFR68314.1, GFS07011.1, GFR97665.1, GFS07951.1
	N0.HOG0000468	OG0000277	n36	NA	NA	NA	NA	NA	NA	NA	GFR75614.1, GFS26900.1, GFS06068.1, GFS27712.1, GFS05015.1
	N0.HOG0000469	OG0000278	n1	BG_IM_KAI8747400.1, BG_IM_KAI8747378.1, BG_IM_KAI8747403.1	BGLB035873-PA, BGLB031269-PA, BGLB032756-PA, BGLB028060-PA	BG_iBS90_KAI8775459.1, BG_iBS90_KAI8775483.1, BG_iBS90_KAI8775458.1	BP28173-RA	Bstr_024607-T1, Bstr_024590-T1, Bstr_024606-T2	BSUD.15014.1.p1, BSUD.24652.1.p1	KAH9504557.1, KAH9504559.1, KAH9504562.1, KAH9504556.1, KAH9504558.1, KAH9504310.1	GFR78587.1
	N0.HOG0000470	OG0000278	n23	BG_IM_KAI8734785.1	BGLB025465-PA, BGLB022929-PA, BGLB034410-PA, BGLB027993-PA	BG_iBS90_KAI8775440.1, BG_iBS90_KAI8775461.1, BG_iBS90_KAI8775438.1	BP29987-RA, BP29986-RA, BP29989-RA, BP30005-RA	Bstr_024613-T1, Bstr_024589-T1	BSUD.7088.1.p1, BSUD.15013.4.p1	KAH9487635.1	GFR78580.1
	N0.HOG0000471	OG0000279	n0	BG_IM_KAI8743772.1, BG_IM_KAI8766518.1	NA	NA	NA	Bstr_029552-T1	BSUD.13826.1.p4, BSUD.6745.1.p1, BSUD.12005.1.p1	NA	GFS06337.1, GFR84772.1, GFR86089.1, GFS05255.1, GFS24650.1, GFS07443.1, GFR97736.1, GFR98677.1, GFR81115.1, GFR66972.1, GFS15901.1, GFS22546.1, GFR59536.1, GFR61992.1, GFR67602.1, GFS26864.1, GFR58565.1, GFS15609.1, GFR65043.1, GFR81492.1, GFS22542.1, GFR64900.1, GFS20867.1, GFR84143.1, GFS23949.1, GFS03717.1, GFR59534.1, GFS11610.1, GFR70072.1, GFS24648.1, GFR61989.1, GFS15904.1, GFR81112.1, GFS…
	N0.HOG0000472	OG0000280	n1	BG_IM_KAI8744016.1, BG_IM_KAI8744015.1, BG_IM_KAI8744013.1, BG_IM_KAI8744012.1	BGLB035659-PA, BGLB033937-PA, BGLB036873-PA	BG_iBS90_KAI8767566.1, BG_iBS90_KAI8767561.1, BG_iBS90_KAI8767560.1	BP11215-RA, BP11195-RA	Bstr_014209-T1, Bstr_014208-T1, Bstr_014204-T1	BSUD.15698.1.p1, BSUD.15699.1.p1	KAH9505402.1, KAH9505399.1, KAH9505400.1	GFS26535.1, GFS16773.1
	N0.HOG0000473	OG0000280	n22	BG_IM_KAI8768621.1, BG_IM_KAI8768620.1	BGLB027660-PA, BGLB022744-PA	BG_iBS90_KAI8777812.1, BG_iBS90_KAI8777811.1	BP19705-RA, BP19703-RA	Bstr_008270-T1, Bstr_028586-T1, Bstr_012681-T1	BSUD.17690.1.p1, BSUD.17689.5.p1	KAH9499263.1, KAH9499264.1	GFS00427.1, GFS04195.1, GFR64563.1, GFR91506.1
	N0.HOG0000474	OG0000281	n0	BG_IM_KAI8745256.1, BG_IM_KAI8745254.1	BGLB024203-PA, BGLB023869-PA, BGLB026878-PA, BGLB038587-PA	BG_iBS90_KAI8796777.1, BG_iBS90_KAI8776249.1	BP23832-RA, BP23824-RA, BP23829-RA, BP23826-RA, BP23827-RA, BP23819-RA, BP23828-RA	Bstr_004464-T1, Bstr_005410-T1, Bstr_004461-T1, Bstr_004467-T1, Bstr_011267-T1, Bstr_032836-T2, Bstr_004357-T1, Bstr_025794-T1, Bstr_011256-T1, Bstr_023214-T1, Bstr_011258-T1, Bstr_011257-T1, Bstr_032839-T1, Bstr_032838-T1, Bstr_036426-T1, Bstr_026045-T1, Bstr_001042-T1, Bstr_011263-T1, Bstr_011260-T1, Bstr_032779-T1, Bstr_032835-T1, Bstr_011259-T1	BSUD.25063.1.p1, BSUD.25074.2.p1, BSUD.25072.1.p1, BSUD.25076.2.p1	NA
	N0.HOG0000475	OG0000282	n0	BG_IM_KAI8758767.1, BG_IM_KAI8758954.1, BG_IM_KAI8758955.1, BG_IM_KAI8758944.1, BG_IM_KAI8758953.1, BG_IM_KAI8758789.1, BG_IM_KAI8758786.1, BG_IM_KAI8758772.1, BG_IM_KAI8758775.1, BG_IM_KAI8758783.1, BG_IM_KAI8758947.1	BGLB036923-PA, BGLB039186-PA, BGLB016693-PA, BGLB030182-PA, BGLB024744-PA, BGLB023545-PA, BGLB036273-PA	BG_iBS90_KAI8792281.1, BG_iBS90_KAI8792271.1, BG_iBS90_KAI8792433.1, BG_iBS90_KAI8792429.1, BG_iBS90_KAI8792283.1, BG_iBS90_KAI8792282.1, BG_iBS90_KAI8792272.1, BG_iBS90_KAI8792428.1	BP06105-RA, BP06112-RA, BP06108-RA, BP06111-RA, BP06104-RA, BP18021-RA, BP06101-RA	Bstr_025320-T1, Bstr_042580-T1, Bstr_042569-T1, Bstr_019752-T1, Bstr_010710-T1, Bstr_041398-T2	BSUD.1083.2.p1, BSUD.1086.5.p1	NA
	N0.HOG0000476	OG0000283	n1	BG_IM_KAI8768135.1	BGLB031594-PA	BG_iBS90_KAI8777279.1	BP22821-RA	Bstr_031549-T2	BSUD.13684.2.p1	KAH9524881.1	GFR79859.1
	N0.HOG0000477	OG0000283	n8	BG_IM_KAI8768140.1, BG_IM_KAI8768139.1, BG_IM_KAI8768136.1	BGLB036988-PA, BGLB026365-PA, BGLB017678-PA, BGLB036810-PA	BG_iBS90_KAI8777284.1, BG_iBS90_KAI8777281.1, BG_iBS90_KAI8777280.1	BP22823-RA, BP22824-RA, BP22822-RA	Bstr_043134-T1, Bstr_043138-T1, Bstr_031544-T1, Bstr_031547-T1, Bstr_031548-T1	BSUD.13690.1.p1, BSUD.13688.5.p1, BSUD.13687.5.p1, BSUD.20540.1.p1, BSUD.13689.2.p1	KAH9524878.1, KAH9524879.1, KAH9524569.1, KAH9524554.1, KAH9524552.1, KAH9524553.1, KAH9524570.1, KAH9524880.1	GFR98284.1, GFR89388.1
	N0.HOG0000478	OG0000284	n0	NA	NA	NA	BP01933-RA, BP05996-RA, BP01934-RA, BP05652-RA, BP05995-RA, BP21572-RA, BP05134-RA, BP07572-RA, BP25971-RA, BP03732-RA, BP10480-RA, BP05224-RA, BP13064-RA, BP12352-RA, BP17915-RA, BP18642-RA, BP22441-RA, BP01299-RA, BP29609-RA, BP27922-RA, BP30436-RA, BP18046-RA, BP07447-RA, BP02954-RA, BP13014-RA, BP12999-RA, BP04096-RA, BP03669-RA, BP05418-RA, BP16683-RA, BP15825-RA, BP16358-RA, BP07198-RA, BP0…	NA	NA	KAH9500514.1
	N0.HOG0000479	OG0000285	n0	NA	NA	NA	NA	NA	NA	NA	GFR87922.1, GFR81600.1, GFR72439.1, GFS07777.1, GFR66210.1, GFR78104.1, GFS23513.1, GFR93064.1, GFR91729.1, GFR76736.1, GFS17364.1, GFS07905.1, GFS21053.1, GFR57494.1, GFS10094.1, GFS04791.1, GFS17749.1, GFR72763.1, GFR71374.1, GFS15473.1, GFR63116.1, GFR68856.1, GFR70169.1, GFR89728.1, GFR98547.1, GFR92207.1, GFR95182.1, GFR84908.1, GFR90496.1, GFR96027.1, GFR62098.1, GFR98561.1, GFS27649.1, GFR…
	N0.HOG0000480	OG0000286	n0	NA	NA	NA	NA	NA	NA	NA	GFS19362.1, GFR95288.1, GFR87642.1, GFR85797.1, GFR89621.1, GFS02823.1, GFR98406.1, GFR58578.1, GFS08513.1, GFR85415.1, GFS13945.1, GFR68762.1, GFR95145.1, GFS20735.1, GFR97186.1, GFR78611.1, GFR66106.1, GFR76702.1, GFS23346.1, GFR77889.1, GFR94188.1, GFS22148.1, GFR93244.1, GFR84454.1, GFS14381.1, GFR94653.1, GFR68997.1, GFS14682.1, GFS15906.1, GFR81994.1, GFR59410.1, GFR82505.1, GFS14794.1, GFS…
	N0.HOG0000481	OG0000287	n0	NA	NA	NA	NA	NA	NA	NA	GFR83928.1, GFR72713.1, GFS08901.1, GFR86737.1, GFR73895.1, GFR60332.1, GFR97597.1, GFR74422.1, GFS21442.1, GFS18662.1, GFR92442.1, GFS13792.1, GFR88869.1, GFR83387.1, GFR75716.1, GFR94517.1, GFR95598.1, GFR91985.1, GFS09805.1, GFS01550.1, GFR98052.1, GFS15887.1, GFR84087.1, GFS01810.1, GFR93476.1, GFS12916.1, GFR95177.1, GFR89687.1, GFR64134.1, GFS12983.1, GFR66133.1, GFR81819.1, GFR94729.1, GFS…
	N0.HOG0000482	OG0000288	n0	BG_IM_KAI8767987.1, BG_IM_KAI8726881.1, BG_IM_KAI8755068.1, BG_IM_KAI8729011.1, BG_IM_KAI8726603.1, BG_IM_KAI8726698.1, BG_IM_KAI8726824.1, BG_IM_KAI8727072.1, BG_IM_KAI8726792.1	NA	BG_iBS90_KAI8739977.1, BG_iBS90_KAI8786453.1, BG_iBS90_KAI8731241.1, BG_iBS90_KAI8734819.1, BG_iBS90_KAI8780443.1, BG_iBS90_KAI8732062.1, BG_iBS90_KAI8731222.1, BG_iBS90_KAI8730407.1, BG_iBS90_KAI8735973.1, BG_iBS90_KAI8733802.1, BG_iBS90_KAI8736603.1, BG_iBS90_KAI8728132.1, BG_iBS90_KAI8735965.1, BG_iBS90_KAI8731635.1, BG_iBS90_KAI8734356.1, BG_iBS90_KAI8731204.1, BG_iBS90_KAI8785410.1, BG_iBS90…	BP27759-RA, BP27770-RA, BP08920-RA	NA	BSUD.13353.1.p2, BSUD.13351.1.p3, BSUD.8308.1.p2, BSUD.5042.1.p1	NA
	N0.HOG0000483	OG0000289	n0	BG_IM_KAI8728710.1	BGLB010864-PB, BGLB011731-PB, BGLB010468-PB, BGLB018373-PA	BG_iBS90_KAI8782058.1, BG_iBS90_KAI8781540.1, BG_iBS90_KAI8781534.1, BG_iBS90_KAI8781535.1	BP27252-RA, BP08044-RA, BP08049-RA, BP08052-RA	Bstr_003841-T1, Bstr_026257-T1, Bstr_010762-T1, Bstr_003563-T1, Bstr_039569-T1, Bstr_003561-T1, Bstr_039571-T1, Bstr_039572-T1, Bstr_039574-T1, Bstr_028330-T1, Bstr_028332-T1, Bstr_039570-T1, Bstr_028335-T1, Bstr_028334-T1	BSUD.12649.1.p1, BSUD.1296.1.p1, BSUD.1290.1.p1, BSUD.11814.1.p1, BSUD.1293.1.p1, BSUD.11815.1.p1, BSUD.1294.1.p1	KAH9512929.1, KAH9512928.1, KAH9512942.1, KAH9512949.1	GFS20742.1, GFS20739.1
	N0.HOG0000484	OG0000290	n1	BG_IM_KAI8728822.1, BG_IM_KAI8764814.1	BGLB005165-PB, BGLB022529-PA	BG_iBS90_KAI8786512.1, BG_iBS90_KAI8796745.1	BP01592-RA, BP14089-RA	Bstr_035052-T1, Bstr_021577-T1	BSUD.10404.3.p1	KAH9498361.1, KAH9498359.1	GFS00670.1, GFS12311.1, GFR92171.1, GFS12322.1, GFR92263.1, GFS24380.1, GFS18621.1
	N0.HOG0000485	OG0000290	n20	BG_IM_KAI8765799.1, BG_IM_KAI8765801.1	BGLB036624-PA, BGLB004778-PD, BGLB014067-PB	BG_iBS90_KAI8742072.1, BG_iBS90_KAI8742075.1	BP19593-RA, BP19595-RA	Bstr_036277-T1, Bstr_036278-T1, Bstr_022228-T1, Bstr_022229-T1	BSUD.10530.2.p1, BSUD.20516.2.p1, BSUD.10529.6.p1	KAH9498360.1, KAH9494387.1	GFS12331.1, GFS12316.1
	N0.HOG0000486	OG0000291	n0	BG_IM_KAI8729984.1, BG_IM_KAI8730052.1, BG_IM_KAI8730056.1, BG_IM_KAI8730055.1, BG_IM_KAI8730043.1	BGLB033597-PA, BGLB038039-PA, BGLB007648-PB, BGLB021738-PA, BGLB031601-PA	BG_iBS90_KAI8750521.1, BG_iBS90_KAI8750589.1, BG_iBS90_KAI8750594.1, BG_iBS90_KAI8750593.1, BG_iBS90_KAI8750581.1	BP23908-RA, BP16773-RA, BP16776-RA, BP16775-RA, BP16767-RA	Bstr_046795-T1, Bstr_046609-T1, Bstr_018990-T1, Bstr_008839-T1, Bstr_046608-T1, Bstr_019148-T1, Bstr_044735-T1, Bstr_044966-T1, Bstr_005059-T1, Bstr_037267-T1	BSUD.16691.2.p1, BSUD.6274.1.p1, BSUD.6275.2.p1, BSUD.6276.2.p1, BSUD.6281.2.p1	KAH9495529.1, KAH9488787.1, KAH9488221.1	GFS10407.1, GFR87889.1
	N0.HOG0000487	OG0000292	n1	NA	NA	NA	NA	NA	NA	KAH9490706.1, KAH9525149.1	GFR84998.1
	N0.HOG0000488	OG0000292	n3	BG_IM_KAI8734654.1, BG_IM_KAI8747283.1	BGLB009761-PB, BGLB003912-PB, BGLB008276-PB	BG_iBS90_KAI8775299.1, BG_iBS90_KAI8775609.1	BP16281-RA, BP01476-RA, BP01473-RA	Bstr_024707-T1, Bstr_024709-T1, Bstr_024543-T1, Bstr_024541-T1, Bstr_028542-T1	BSUD.5924.2.p1	KAH9494592.1, KAH9514857.1, KAH9509278.1, KAH9514861.1, KAH9514856.1, KAH9504570.1, KAH9514867.1, KAH9514864.1, KAH9514865.1, KAH9514866.1, KAH9504513.1	GFR77814.1, GFR63011.1, GFR72327.1, GFS12924.1, GFR60437.1, GFS12201.1, GFR85004.1, GFS01556.1, GFR82284.1, GFR67414.1
	N0.HOG0000489	OG0000293	n0	BG_IM_KAI8738076.1, BG_IM_KAI8738070.1, BG_IM_KAI8738077.1, BG_IM_KAI8738074.1, BG_IM_KAI8738073.1, BG_IM_KAI8738075.1, BG_IM_KAI8738078.1	BGLB024196-PA, BGLB007145-PB, BGLB027678-PA, BGLB033999-PA	BG_iBS90_KAI8739266.1, BG_iBS90_KAI8739270.1, BG_iBS90_KAI8739264.1, BG_iBS90_KAI8739263.1, BG_iBS90_KAI8739271.1	BP26665-RA, BP26666-RA, BP26663-RA, BP26664-RA, BP26667-RA	Bstr_016068-T1, Bstr_016063-T1, Bstr_016069-T1, Bstr_016065-T1, Bstr_016070-T1, Bstr_020148-T1	BSUD.1419.1.p1, BSUD.12322.1.p1, BSUD.1422.1.p1, BSUD.12324.1.p1, BSUD.1421.1.p1, BSUD.8336.2.p1, BSUD.1420.1.p1, BSUD.1415.1.p1, BSUD.8334.1.p1	KAH9525657.1, KAH9525658.1, KAH9492768.1, KAH9525833.1
	N0.HOG0000490	OG0000294	n1	BG_IM_KAI8767016.1, BG_IM_KAI8766809.1	BGLB028300-PA, BGLB029222-PA, BGLB033827-PA, BGLB036812-PA, BGLB035828-PA, BGLB040016-PA, BGLB030751-PA, BGLB032433-PA	BG_iBS90_KAI8794949.1, BG_iBS90_KAI8794710.1	BP14384-RA, BP21916-RA	Bstr_008171-T1, Bstr_022916-T1, Bstr_044192-T1, Bstr_036401-T1, Bstr_022787-T1, Bstr_035572-T1, Bstr_004678-T1	BSUD.5787.1.p1, BSUD.18665.1.p1, BSUD.5784.1.p1, BSUD.5789.1.p1, BSUD.18664.1.p1, BSUD.5791.1.p1, BSUD.5786.1.p1	KAH9514452.1, KAH9514453.1	GFS23625.1
	N0.HOG0000491	OG0000294	n31	NA	BGLB010879-PB	NA	NA	Bstr_004672-T1, Bstr_022786-T1	BSUD.18667.1.p1	KAH9514461.1, KAH9514451.1	GFR89564.1, GFR89565.1, GFR89571.1
	N0.HOG0000492	OG0000295	n0	NA	NA	BG_iBS90_KAI8728400.1, BG_iBS90_KAI8735473.1, BG_iBS90_KAI8732857.1, BG_iBS90_KAI8732042.1, BG_iBS90_KAI8739966.1, BG_iBS90_KAI8728565.1, BG_iBS90_KAI8731234.1, BG_iBS90_KAI8737845.1, BG_iBS90_KAI8783337.1, BG_iBS90_KAI8728261.1, BG_iBS90_KAI8787633.1, BG_iBS90_KAI8730194.1, BG_iBS90_KAI8770929.1, BG_iBS90_KAI8728976.1, BG_iBS90_KAI8736571.1, BG_iBS90_KAI8733718.1, BG_iBS90_KAI8733844.1, BG_iBS90…	NA	NA	NA	NA
	N0.HOG0000493	OG0000296	n0	NA	NA	BG_iBS90_KAI8761453.1, BG_iBS90_KAI8797631.1, BG_iBS90_KAI8794494.1, BG_iBS90_KAI8793811.1, BG_iBS90_KAI8785722.1, BG_iBS90_KAI8794283.1, BG_iBS90_KAI8783420.1, BG_iBS90_KAI8789495.1, BG_iBS90_KAI8783686.1, BG_iBS90_KAI8784079.1, BG_iBS90_KAI8789247.1, BG_iBS90_KAI8746492.1, BG_iBS90_KAI8796138.1, BG_iBS90_KAI8797856.1, BG_iBS90_KAI8785689.1, BG_iBS90_KAI8797611.1, BG_iBS90_KAI8796992.1, BG_iBS90…	NA	NA	NA	NA
	N0.HOG0000494	OG0000297	n0	NA	NA	NA	NA	NA	NA	NA	GFS22072.1, GFR58068.1, GFS22067.1, GFR63845.1, GFR78288.1, GFS09670.1, GFS27484.1, GFR79923.1, GFR62523.1, GFS06460.1, GFR66324.1, GFR88627.1, GFS05878.1, GFR96846.1, GFR75960.1, GFR73991.1, GFS19633.1, GFS17394.1, GFS05146.1, GFS02479.1, GFS04586.1, GFS20123.1, GFR72466.1, GFS01381.1, GFS02963.1, GFR66362.1, GFR63077.1, GFS26480.1, GFR62768.1, GFR73996.1, GFR78468.1, GFS02679.1, GFR84065.1, GFS…
	N0.HOG0000495	OG0000298	n0	NA	NA	NA	NA	NA	NA	NA	GFS00156.1, GFR67463.1, GFS07097.1, GFS03484.1, GFR83898.1, GFS18901.1, GFR73056.1, GFR96242.1, GFS01762.1, GFR90121.1, GFS00136.1, GFS24769.1, GFR61407.1, GFR92062.1, GFR87719.1, GFR96238.1, GFR60681.1, GFS08105.1, GFR77000.1, GFS10031.1, GFR60847.1, GFR58262.1, GFS08098.1, GFR96754.1, GFR59035.1, GFS03007.1, GFR82535.1, GFR94347.1, GFS12697.1, GFR83708.1, GFR86866.1, GFR91084.1, GFR80021.1, GFR…
	N0.HOG0000496	OG0000299	n1	BG_IM_KAI8727636.1	NA	BG_iBS90_KAI8742981.1, BG_iBS90_KAI8772163.1	BP11114-RA	NA	NA	NA	GFR96068.1, GFS10193.1
	N0.HOG0000497	OG0000299	n6	BG_IM_KAI8731911.1, BG_IM_KAI8730238.1, BG_IM_KAI8733363.1, BG_IM_KAI8739374.1, BG_IM_KAI8726920.1, BG_IM_KAI8745326.1, BG_IM_KAI8729301.1, BG_IM_KAI8735646.1, BG_IM_KAI8735647.1, BG_IM_KAI8729306.1, BG_IM_KAI8729300.1, BG_IM_KAI8738828.1	BGLB025236-PA	BG_iBS90_KAI8784555.1, BG_iBS90_KAI8796279.1, BG_iBS90_KAI8788771.1, BG_iBS90_KAI8764141.1, BG_iBS90_KAI8796266.1, BG_iBS90_KAI8793413.1, BG_iBS90_KAI8788772.1, BG_iBS90_KAI8788770.1, BG_iBS90_KAI8764140.1, BG_iBS90_KAI8761165.1	BP07029-RA, BP07097-RA, BP18195-RA, BP21346-RA, BP06922-RA, BP18194-RA	Bstr_003123-T1, Bstr_046044-T1, Bstr_049650-T1	NA	NA	GFR76256.1
	N0.HOG0000498	OG0000300	n2	NA	NA	BG_iBS90_KAI8752652.1	BP29822-RA	Bstr_041415-T1	NA	NA	GFS25418.1, GFS03333.1, GFS23233.1
	N0.HOG0000499	OG0000300	n9	BG_IM_KAI8746200.1	NA	NA	NA	NA	NA	NA	GFR88082.1, GFS07542.1, GFR70000.1
	N0.HOG0000500	OG0000300	n14	NA	NA	BG_iBS90_KAI8780180.1	NA	NA	NA	NA	GFR78855.1
	N0.HOG0000501	OG0000300	n15	BG_IM_KAI8732386.1	BGLB036541-PA, BGLB023353-PA, BGLB038206-PA	BG_iBS90_KAI8778872.1	NA	NA	NA	NA	GFS06244.1, GFS23232.1, GFS03165.1, GFR74218.1, GFS13191.1
	N0.HOG0000502	OG0000300	n24	NA	NA	NA	NA	NA	NA	NA	GFR99049.1, GFS11249.1, GFR94943.1, GFR83692.1
	N0.HOG0000503	OG0000300	n27	BG_IM_KAI8729303.1	NA	NA	BP23470-RA	Bstr_046430-T1, Bstr_024355-T1, Bstr_045562-T1, Bstr_011892-T1	BSUD.19368.3.p1	NA	GFR71285.1, GFR95976.1, GFR78852.1, GFR59155.1, GFR64689.1
	N0.HOG0000504	OG0000301	n0	BG_IM_KAI8731437.1, BG_IM_KAI8731435.1, BG_IM_KAI8763529.1, BG_IM_KAI8731432.1, BG_IM_KAI8731436.1, BG_IM_KAI8731433.1, BG_IM_KAI8740634.1, BG_IM_KAI8740632.1, BG_IM_KAI8740633.1	BGLB030903-PA, BGLB024181-PA, BGLB030202-PA, BGLB020548-PA	BG_iBS90_KAI8796457.1, BG_iBS90_KAI8746398.1, BG_iBS90_KAI8796454.1, BG_iBS90_KAI8796456.1, BG_iBS90_KAI8785224.1	BP26561-RA, BP27432-RA, BP27433-RA, BP23649-RA	Bstr_043645-T1, Bstr_043643-T1, Bstr_043648-T1, Bstr_043647-T1, Bstr_021336-T1, Bstr_021337-T1, Bstr_018542-T1, Bstr_021325-T1, Bstr_020153-T1, Bstr_043649-T1, Bstr_006356-T1, Bstr_049028-T1	BSUD.3112.1.p1, BSUD.24783.1.p1, BSUD.193.1.p1	KAH9508911.1	GFR98933.1
	N0.HOG0000505	OG0000302	n0	BG_IM_KAI8738190.1, BG_IM_KAI8738188.1, BG_IM_KAI8738189.1, BG_IM_KAI8738121.1, BG_IM_KAI8738187.1, BG_IM_KAI8738194.1	BGLB031166-PA, BGLB032289-PB, BGLB033002-PA	BG_iBS90_KAI8735937.1, BG_iBS90_KAI8735934.1, BG_iBS90_KAI8735933.1, BG_iBS90_KAI8735936.1, BG_iBS90_KAI8739323.1, BG_iBS90_KAI8735932.1	BP23064-RA, BP23071-RA, BP23058-RA, BP26702-RA, BP23060-RA	Bstr_001066-T1, Bstr_015824-T1, Bstr_015850-T1, Bstr_025570-T1, Bstr_025807-T1, Bstr_038155-T1, Bstr_015849-T1, Bstr_015852-T2, Bstr_015851-T1, Bstr_001147-T1, Bstr_037883-T1, Bstr_011175-T1, Bstr_012588-T1, Bstr_044928-T1, Bstr_019745-T1, Bstr_015860-T1, Bstr_015861-T1	BSUD.5826.1.p1, BSUD.5815.2.p1	NA
	N0.HOG0000506	OG0000303	n0	BG_IM_KAI8740307.1, BG_IM_KAI8740305.1, BG_IM_KAI8766067.1, BG_IM_KAI8740306.1	BGLB009153-PB, BGLB037133-PA, BGLB016712-PA	BG_iBS90_KAI8784840.1, BG_iBS90_KAI8784841.1, BG_iBS90_KAI8784839.1, BG_iBS90_KAI8793860.1	BP20206-RA, BP20207-RA, BP20204-RA, BP14688-RA, BP20205-RA	Bstr_006633-T1, Bstr_006636-T1, Bstr_006637-T1, Bstr_006634-T1, Bstr_036886-T1, Bstr_043328-T1, Bstr_022356-T1, Bstr_006632-T1	BSUD.23195.1.p1, BSUD.23194.1.p1, BSUD.23197.1.p1, BSUD.11259.1.p1, BSUD.7447.1.p1, BSUD.23196.1.p1, BSUD.7449.1.p1	KAH9488037.1, KAH9514781.1, KAH9488038.1, KAH9514779.1, KAH9496102.1, KAH9496099.1, KAH9514780.1	GFR74354.1
	N0.HOG0000507	OG0000304	n0	BG_IM_KAI8741356.1, BG_IM_KAI8741362.1, BG_IM_KAI8741367.1, BG_IM_KAI8741361.1, BG_IM_KAI8741357.1, BG_IM_KAI8741359.1, BG_IM_KAI8741364.1, BG_IM_KAI8741363.1, BG_IM_KAI8741360.1	BGLB023445-PA, BGLB032698-PA, BGLB032370-PA, BGLB036666-PA	BG_iBS90_KAI8787989.1, BG_iBS90_KAI8787996.1, BG_iBS90_KAI8788003.1, BG_iBS90_KAI8787995.1, BG_iBS90_KAI8787990.1, BG_iBS90_KAI8787993.1, BG_iBS90_KAI8787992.1, BG_iBS90_KAI8788000.1, BG_iBS90_KAI8787998.1, BG_iBS90_KAI8787994.1	BP23349-RA, BP23352-RA, BP23357-RA, BP23351-RA, BP23353-RA, BP23350-RA	Bstr_010298-T1, Bstr_007787-T1, Bstr_008116-T1, Bstr_008113-T1, Bstr_007786-T1, Bstr_008119-T1, Bstr_008107-T1	NA	KAH9495075.1, KAH9490767.1	GFR87735.1
	N0.HOG0000508	OG0000305	n1	BG_IM_KAI8741621.1, BG_IM_KAI8741624.1, BG_IM_KAI8741628.1, BG_IM_KAI8741620.1	BGLB012014-PB, BGLB001570-PB, BGLB024441-PA, BGLB024291-PA, BGLB010630-PB	BG_iBS90_KAI8788279.1, BG_iBS90_KAI8788273.1, BG_iBS90_KAI8788276.1, BG_iBS90_KAI8788280.1, BG_iBS90_KAI8788286.1, BG_iBS90_KAI8788274.1	BP19851-RA, BP19852-RA, BP19855-RA, BP19848-RA, BP19849-RA	Bstr_049054-T2, Bstr_007555-T1, Bstr_023017-T1, Bstr_037788-T1, Bstr_007552-T1, Bstr_007559-T1	BSUD.11599.1.p1, BSUD.11605.3.p1, BSUD.11601.2.p1	KAH9519673.1, KAH9519671.1, KAH9519668.1, KAH9519672.1	GFS23347.1
	N0.HOG0000509	OG0000305	n34	BG_IM_KAI8741618.1	NA	NA	NA	NA	BSUD.11598.1.p1	KAH9519667.1, KAH9519669.1	GFS23355.1
	N0.HOG0000510	OG0000306	n0	BG_IM_KAI8760486.1, BG_IM_KAI8760484.1, BG_IM_KAI8760478.1, BG_IM_KAI8760410.1, BG_IM_KAI8760491.1, BG_IM_KAI8760471.1	NA	BG_iBS90_KAI8784271.1	BP02140-RA, BP02211-RA, BP02232-RA, BP02214-RA, BP02223-RA, BP02267-RA, BP02203-RA, BP02159-RA, BP02188-RA, BP02175-RA, BP02131-RA, BP02073-RA, BP02104-RA, BP02135-RA, BP02242-RA, BP02238-RA, BP02145-RA, BP02110-RA, BP02181-RA, BP14471-RA, BP14467-RA, BP02096-RA, BP02113-RA, BP02262-RA, BP14463-RA, BP02149-RA, BP02246-RA, BP14483-RA, BP02206-RA, BP02256-RA, BP14473-RA, BP02213-RA	NA	NA	NA
	N0.HOG0000511	OG0000307	n0	NA	NA	BG_iBS90_KAI8761526.1, BG_iBS90_KAI8761547.1, BG_iBS90_KAI8780342.1, BG_iBS90_KAI8780335.1, BG_iBS90_KAI8779713.1, BG_iBS90_KAI8780338.1, BG_iBS90_KAI8780358.1, BG_iBS90_KAI8780340.1, BG_iBS90_KAI8780326.1, BG_iBS90_KAI8780351.1, BG_iBS90_KAI8780363.1, BG_iBS90_KAI8780344.1, BG_iBS90_KAI8780361.1, BG_iBS90_KAI8780355.1, BG_iBS90_KAI8780327.1, BG_iBS90_KAI8780348.1, BG_iBS90_KAI8780377.1, BG_iBS90…	NA	NA	NA	NA
	N0.HOG0000512	OG0000308	n0	NA	NA	NA	BP30205-RA, BP12218-RA, BP18029-RA, BP05832-RA, BP28482-RA, BP03611-RA, BP07008-RA, BP09004-RA, BP04291-RA, BP11196-RA, BP17210-RA, BP29447-RA, BP08484-RA, BP25437-RA, BP15050-RA, BP26861-RA, BP06932-RA, BP05140-RA, BP03339-RA, BP09804-RA, BP28481-RA, BP29449-RA, BP17209-RA, BP00315-RA, BP14759-RA, BP07009-RA, BP04292-RA, BP22330-RA, BP30918-RA, BP03916-RA, BP18357-RA, BP05831-RA, BP11197-RA, BP1…	NA	NA	NA
	N0.HOG0000513	OG0000309	n0	NA	NA	NA	NA	NA	BSUD.16013.1.p2	NA	GFR95475.1, GFR91216.1, GFR78917.1, GFR70062.1, GFS17629.1, GFS27363.1, GFR70451.1, GFS01055.1, GFS20062.1, GFS07808.1, GFR64829.1, GFS27138.1, GFR91032.1, GFR99381.1, GFR76138.1, GFR97912.1, GFR89649.1, GFR57718.1, GFS21699.1, GFR98093.1, GFS14067.1, GFR91213.1, GFR95473.1, GFR84448.1, GFS06344.1, GFS01059.1, GFR92507.1, GFR97908.1, GFR73337.1, GFS00734.1, GFS27364.1, GFS06341.1, GFR70449.1, GFR…
	N0.HOG0000514	OG0000310	n0	NA	NA	NA	NA	NA	NA	NA	GFR82586.1, GFR95864.1, GFS07034.1, GFR69609.1, GFR59053.1, GFR81061.1, GFR95244.1, GFS07031.1, GFR94955.1, GFR61352.1, GFS06912.1, GFR60897.1, GFR59054.1, GFR60234.1, GFR59052.1, GFS06775.1, GFR57605.1, GFS02056.1, GFR59074.1, GFR64177.1, GFS14752.1, GFS11073.1, GFS02955.1, GFS22274.1, GFR65057.1, GFS27509.1, GFR70910.1, GFR89420.1, GFR84578.1, GFR95865.1, GFR61526.1, GFS19632.1, GFR85452.1, GFR…
	N0.HOG0000515	OG0000311	n0	NA	NA	NA	NA	NA	NA	NA	GFR64426.1, GFR62887.1, GFR62814.1, GFR97788.1, GFR88596.1, GFS16371.1, GFS02354.1, GFS14758.1, GFR66774.1, GFR91298.1, GFS17044.1, GFR92619.1, GFR57960.1, GFR95958.1, GFR72904.1, GFR75211.1, GFR63074.1, GFR58004.1, GFR79022.1, GFS05526.1, GFS26901.1, GFS13445.1, GFR92553.1, GFR78273.1, GFR61736.1, GFS13437.1, GFR88909.1, GFR74293.1, GFR60455.1, GFR76882.1, GFR98024.1, GFR86963.1, GFS16192.1, GFS…
	N0.HOG0000516	OG0000312	n1	BG_IM_KAI8726484.1, BG_IM_KAI8733874.1, BG_IM_KAI8766814.1, BG_IM_KAI8769205.1	BGLB035571-PA, BGLB010881-PA, BGLB019003-PA, BGLB025541-PA	BG_iBS90_KAI8798333.1, BG_iBS90_KAI8773632.1, BG_iBS90_KAI8794715.1, BG_iBS90_KAI8733770.1, BG_iBS90_KAI8731245.1, BG_iBS90_KAI8737274.1, BG_iBS90_KAI8797217.1, BG_iBS90_KAI8798972.1, BG_iBS90_KAI8789487.1, BG_iBS90_KAI8793826.1	BP21920-RA, BP06509-RA, BP06477-RA	Bstr_010639-T1	BSUD.11294.5.p1	NA	GFS05777.1
	N0.HOG0000517	OG0000312	n26	BG_IM_KAI8726142.1	NA	BG_iBS90_KAI8775184.1	BP03811-RA	Bstr_049098-T1	NA	NA	GFS26701.1
	N0.HOG0000518	OG0000312	n30	NA	NA	NA	BP03812-RA	Bstr_045561-T1	BSUD.11230.1.p1	NA	GFS02920.1, GFR98905.1, GFR77129.1, GFR57726.1, GFR57507.1
	N0.HOG0000519	OG0000313	n0	BG_IM_KAI8727449.1, BG_IM_KAI8745331.1, BG_IM_KAI8738763.1, BG_IM_KAI8728533.1, BG_IM_KAI8728388.1, BG_IM_KAI8746366.1, BG_IM_KAI8728314.1, BG_IM_KAI8729616.1, BG_IM_KAI8727564.1, BG_IM_KAI8733909.1, BG_IM_KAI8751791.1, BG_IM_KAI8729005.1, BG_IM_KAI8753933.1, BG_IM_KAI8759213.1, BG_IM_KAI8726261.1	NA	BG_iBS90_KAI8752637.1, BG_iBS90_KAI8795086.1, BG_iBS90_KAI8736740.1, BG_iBS90_KAI8761484.1, BG_iBS90_KAI8740057.1, BG_iBS90_KAI8732911.1, BG_iBS90_KAI8786449.1, BG_iBS90_KAI8747883.1, BG_iBS90_KAI8737279.1, BG_iBS90_KAI8730203.1, BG_iBS90_KAI8732414.1, BG_iBS90_KAI8730177.1, BG_iBS90_KAI8783357.1, BG_iBS90_KAI8736558.1, BG_iBS90_KAI8740994.1, BG_iBS90_KAI8731240.1, BG_iBS90_KAI8730135.1, BG_iBS90…	BP30334-RA	NA	BSUD.12226.1.p1	NA
	N0.HOG0000520	OG0000314	n0	BG_IM_KAI8726957.1, BG_IM_KAI8737362.1, BG_IM_KAI8726404.1, BG_IM_KAI8726512.1, BG_IM_KAI8727006.1, BG_IM_KAI8728419.1, BG_IM_KAI8726413.1, BG_IM_KAI8753966.1, BG_IM_KAI8726519.1, BG_IM_KAI8726573.1, BG_IM_KAI8727228.1, BG_IM_KAI8726715.1, BG_IM_KAI8726650.1, BG_IM_KAI8726832.1, BG_IM_KAI8743010.1, BG_IM_KAI8726667.1, BG_IM_KAI8726800.1, BG_IM_KAI8727628.1, BG_IM_KAI8726589.1, BG_IM_KAI8727485.1	NA	BG_iBS90_KAI8729626.1, BG_iBS90_KAI8736042.1, BG_iBS90_KAI8733685.1, BG_iBS90_KAI8730455.1, BG_iBS90_KAI8731614.1, BG_iBS90_KAI8736663.1, BG_iBS90_KAI8729865.1, BG_iBS90_KAI8735503.1, BG_iBS90_KAI8728990.1, BG_iBS90_KAI8732014.1, BG_iBS90_KAI8727403.1, BG_iBS90_KAI8730186.1, BG_iBS90_KAI8727978.1, BG_iBS90_KAI8734826.1, BG_iBS90_KAI8728961.1, BG_iBS90_KAI8733322.1	NA	Bstr_013227-T1, Bstr_013226-T1	NA	NA
	N0.HOG0000521	OG0000315	n0	BG_IM_KAI8733058.1	NA	BG_iBS90_KAI8781697.1, BG_iBS90_KAI8781690.1, BG_iBS90_KAI8781692.1, BG_iBS90_KAI8781682.1, BG_iBS90_KAI8781688.1, BG_iBS90_KAI8781702.1, BG_iBS90_KAI8781658.1, BG_iBS90_KAI8781677.1, BG_iBS90_KAI8781701.1, BG_iBS90_KAI8781670.1, BG_iBS90_KAI8781681.1, BG_iBS90_KAI8781689.1, BG_iBS90_KAI8781698.1, BG_iBS90_KAI8781675.1, BG_iBS90_KAI8781666.1, BG_iBS90_KAI8781668.1, BG_iBS90_KAI8781662.1, BG_iBS90…	BP20756-RA, BP20755-RA, BP20757-RA, BP20753-RA, BP20754-RA	NA	NA	NA
	N0.HOG0000522	OG0000316	n1	BG_IM_KAI8734223.1, BG_IM_KAI8756841.1	BGLB010660-PB, BGLB016835-PA	BG_iBS90_KAI8761821.1, BG_iBS90_KAI8798261.1	BP09858-RA, BP23253-RA	NA	BSUD.13024.1.p1, BSUD.571.1.p1	NA	GFR71926.1, GFR69945.1
	N0.HOG0000523	OG0000316	n12	BG_IM_KAI8756840.1, BG_IM_KAI8756839.1	BGLB003026-PB, BGLB003025-PB	BG_iBS90_KAI8798260.1, BG_iBS90_KAI8798259.1	BP11964-RA, BP23252-RA	Bstr_036000-T1, Bstr_035994-T1, Bstr_026695-T1, Bstr_036929-T1, Bstr_026011-T1, Bstr_004264-T1, Bstr_000801-T1, Bstr_027184-T1, Bstr_036066-T1, Bstr_027186-T1, Bstr_044902-T1, Bstr_027183-T1, Bstr_005891-T1	BSUD.570.1.p1, BSUD.568.1.p1	KAH9523875.1, KAH9495209.1	GFR82385.1
	N0.HOG0000524	OG0000317	n1	BG_IM_KAI8739534.1, BG_IM_KAI8752269.1	BGLB018256-PA	BG_iBS90_KAI8771797.1	BP06744-RA, BP02714-RA	Bstr_002912-T3	BSUD.24371.1.p1	KAH9502226.1	GFR93800.1, GFR98924.1
	N0.HOG0000525	OG0000317	n15	NA	NA	NA	NA	Bstr_041319-T1, Bstr_039961-T1	NA	NA
	N0.HOG0000526	OG0000317	n17	BG_IM_KAI8752020.1	BGLB007870-PB	BG_iBS90_KAI8785695.1	BP14822-RA	NA	BSUD.17096.1.p1	NA
	N0.HOG0000527	OG0000317	n24	BG_IM_KAI8752270.1	NA	NA	BP02715-RA	NA	NA	NA
	N0.HOG0000528	OG0000317	n27	BG_IM_KAI8744823.1	NA	NA	NA	NA	NA	NA	GFR89977.1
	N0.HOG0000529	OG0000317	n28	NA	NA	NA	BP16131-RA	NA	BSUD.21538.1.p1	NA	GFR73893.1, GFS19982.1, GFR92622.1, GFR97470.1
	N0.HOG0000530	OG0000317	n33	NA	BGLB013399-PB	BG_iBS90_KAI8786006.1	NA	NA	NA	NA
	N0.HOG0000531	OG0000317	n34	NA	NA	NA	NA	Bstr_040927-T1	NA	KAH9495348.1	GFS15547.1
	N0.HOG0000532	OG0000317	n36	NA	NA	NA	NA	NA	NA	KAH9523542.1	GFR89734.1
	N0.HOG0000533	OG0000318	n1	BG_IM_KAI8743118.1	BGLB001284-PD, BGLB001285-PB	BG_iBS90_KAI8737999.1	BP02914-RA	Bstr_013524-T1, Bstr_043454-T1, Bstr_013525-T1	BSUD.16838.1.p1, BSUD.16846.1.p1, BSUD.16841.1.p1	KAH9488614.1, KAH9488613.1	GFR76119.1
	N0.HOG0000534	OG0000318	n14	BG_IM_KAI8743117.1	BGLB034509-PA, BGLB001350-PB	BG_iBS90_KAI8737995.1	BP02913-RA	Bstr_037362-T1, Bstr_013517-T1, Bstr_040493-T1, Bstr_013455-T1, Bstr_013522-T1, Bstr_013523-T1, Bstr_019776-T1	BSUD.16853.1.p1, BSUD.16849.1.p1, BSUD.16851.1.p1	KAH9488612.1, KAH9488615.1, KAH9487730.1, KAH9488617.1, KAH9488611.1, KAH9488610.1, KAH9488616.1	GFS21360.1, GFR76121.1
	N0.HOG0000535	OG0000319	n0	BG_IM_KAI8752476.1, BG_IM_KAI8752472.1, BG_IM_KAI8752473.1, BG_IM_KAI8752474.1, BG_IM_KAI8752475.1	BGLB026241-PA, BGLB037585-PA, BGLB025185-PA, BGLB035969-PA, BGLB038368-PA, BGLB037522-PA	BG_iBS90_KAI8786268.1, BG_iBS90_KAI8786270.1, BG_iBS90_KAI8786265.1, BG_iBS90_KAI8786267.1, BG_iBS90_KAI8786269.1	BP08513-RA, BP08514-RA, BP08515-RA	Bstr_040778-T1, Bstr_040780-T1, Bstr_002439-T1, Bstr_040784-T1, Bstr_049557-T1, Bstr_010295-T1, Bstr_019909-T1, Bstr_023381-T1, Bstr_040785-T1, Bstr_040781-T1, Bstr_013030-T1, Bstr_040779-T1, Bstr_040783-T1	BSUD.16991.1.p1, BSUD.16993.1.p1, BSUD.16994.2.p1, BSUD.16995.1.p1	KAH9495385.1, KAH9495386.1
	N0.HOG0000536	OG0000320	n0	BG_IM_KAI8766428.1, BG_IM_KAI8766423.1, BG_IM_KAI8766427.1, BG_IM_KAI8766425.1, BG_IM_KAI8766430.1	BGLB028009-PA, BGLB029997-PA, BGLB026881-PA, BGLB025424-PA, BGLB026828-PA, BGLB026252-PA	BG_iBS90_KAI8794242.1, BG_iBS90_KAI8794244.1, BG_iBS90_KAI8794245.1, BG_iBS90_KAI8794247.1	BP17519-RA, BP17522-RA, BP17520-RA, BP17523-RA	Bstr_022530-T1, Bstr_022537-T1, Bstr_020338-T1, Bstr_039500-T1, Bstr_028565-T1, Bstr_044958-T1, Bstr_045403-T1, Bstr_036951-T1, Bstr_022529-T1	BSUD.1992.1.p1, BSUD.11836.2.p1, BSUD.1979.1.p1, BSUD.1989.2.p1, BSUD.5948.2.p1, BSUD.1991.1.p1, BSUD.1990.2.p1, BSUD.5947.2.p1, BSUD.1993.1.p1	NA	GFR79091.1
	N0.HOG0000537	OG0000321	n0	NA	BGLB020242-PA	NA	BP16062-RA	Bstr_013565-T1	NA	NA	GFR76667.1, GFR80810.1, GFR61215.1, GFS01677.1, GFR72981.1, GFR73090.1, GFR72205.1, GFR80439.1, GFR78695.1, GFR60640.1, GFS18863.1, GFR96663.1, GFR63955.1, GFR94974.1, GFR72998.1, GFR86743.1, GFS25223.1, GFS03623.1, GFR83857.1, GFR60643.1, GFS02424.1, GFS17508.1, GFS02437.1, GFR97896.1, GFS13013.1, GFR98958.1, GFR69732.1, GFS13940.1, GFR76312.1, GFR85865.1, GFS23552.1, GFR67274.1, GFR63953.1, GFR…
	N0.HOG0000538	OG0000322	n0	NA	BGLB031160-PA, BGLB020456-PA, BGLB026641-PA	NA	NA	Bstr_016235-T1, Bstr_033198-T1, Bstr_010813-T1, Bstr_033191-T1, Bstr_028188-T1, Bstr_010811-T1, Bstr_015689-T1, Bstr_049239-T1, Bstr_033197-T1, Bstr_010812-T1, Bstr_013919-T1, Bstr_049194-T1, Bstr_049016-T1, Bstr_049497-T1, Bstr_049550-T1, Bstr_049547-T1, Bstr_049473-T1, Bstr_002736-T1, Bstr_007195-T1, Bstr_049305-T1, Bstr_049241-T1, Bstr_040899-T1, Bstr_046514-T1	BSUD.25373.1.p2, BSUD.17004.1.p1, BSUD.22702.1.p1, BSUD.17021.1.p2, BSUD.1097.1.p1, BSUD.3931.1.p1, BSUD.12408.1.p1, BSUD.14922.1.p1, BSUD.21828.1.p1, BSUD.19945.1.p1, BSUD.2314.1.p2, BSUD.21225.1.p1	NA
	N0.HOG0000539	OG0000323	n0	NA	NA	NA	BP27872-RA, BP11217-RA, BP14673-RA, BP26997-RA, BP11216-RA, BP04776-RA, BP08641-RA, BP07562-RA, BP29043-RA, BP03717-RA, BP01676-RA, BP03144-RA, BP10794-RA, BP01680-RA, BP10064-RA, BP03670-RA, BP26315-RA, BP20833-RA, BP27816-RA, BP12785-RA, BP18947-RA, BP05339-RA, BP24994-RA, BP07861-RA, BP10063-RA, BP10793-RA, BP27871-RA, BP14674-RA, BP08640-RA, BP03369-RA, BP03145-RA, BP26998-RA, BP01681-RA, BP2…	NA	BSUD.11522.1.p1, BSUD.22969.1.p1, BSUD.25.1.p1	NA
	N0.HOG0000540	OG0000324	n0	NA	NA	NA	BP14481-RA, BP02373-RA, BP02119-RA, BP02100-RA, BP02185-RA, BP02121-RA, BP02061-RA, BP02063-RA, BP02260-RA, BP02254-RA, BP02227-RA, BP14465-RA, BP14474-RA, BP14459-RA, BP02372-RA, BP14460-RA, BP02108-RA, BP02183-RA, BP02228-RA, BP02106-RA, BP02085-RA, BP02077-RA, BP02079-RA, BP02075-RA, BP02115-RA, BP02098-RA, BP02112-RA, BP02090-RA, BP02083-RA, BP02088-RA, BP02095-RA, BP02081-RA, BP02117-RA, BP0…	NA	NA	NA
	N0.HOG0000541	OG0000325	n0	NA	NA	NA	NA	NA	NA	NA	GFS09610.1, GFR85393.1, GFS19873.1, GFS27965.1, GFR82765.1, GFR70495.1, GFS13133.1, GFR72436.1, GFR62352.1, GFR63697.1, GFR87303.1, GFR67726.1, GFS17963.1, GFR58509.1, GFS02375.1, GFR93191.1, GFR73988.1, GFS19611.1, GFR76567.1, GFR59116.1, GFS15495.1, GFR72191.1, GFR88507.1, GFR81134.1, GFR73748.1, GFS16781.1, GFS20846.1, GFR93763.1, GFS03955.1, GFS15491.1, GFS07289.1, GFS17613.1, GFR58007.1, GFR…
	N0.HOG0000542	OG0000326	n0	NA	NA	NA	NA	NA	NA	NA	GFS12566.1, GFS25624.1, GFR97609.1, GFR87271.1, GFR73000.1, GFS11593.1, GFR71735.1, GFS19770.1, GFR96334.1, GFR71146.1, GFR69302.1, GFS01488.1, GFS24338.1, GFS04657.1, GFS10883.1, GFR66241.1, GFS27927.1, GFR91849.1, GFR58414.1, GFS22787.1, GFR62488.1, GFS26060.1, GFR73760.1, GFR62501.1, GFR73594.1, GFR62491.1, GFR96364.1, GFR93421.1, GFR58977.1, GFR99989.1, GFR71577.1, GFR61158.1, GFR86482.1, GFR…
	N0.HOG0000543	OG0000327	n0	NA	NA	NA	NA	NA	NA	NA	GFS22309.1, GFR58614.1, GFS17938.1, GFR98951.1, GFS05942.1, GFR78726.1, GFS09622.1, GFR73315.1, GFS03889.1, GFR60747.1, GFS25504.1, GFR58616.1, GFR69807.1, GFS13666.1, GFS20642.1, GFR78722.1, GFR85709.1, GFR81418.1, GFS20650.1, GFS00619.1, GFR84871.1, GFS23912.1, GFS15181.1, GFR67813.1, GFS00789.1, GFS27584.1, GFS27585.1, GFR96691.1, GFR97401.1, GFS14675.1, GFR74310.1, GFR80937.1, GFR76647.1, GFS…
	N0.HOG0000544	OG0000328	n0	BG_IM_KAI8726975.1, BG_IM_KAI8728775.1, BG_IM_KAI8751817.1, BG_IM_KAI8727650.1, BG_IM_KAI8727541.1, BG_IM_KAI8726938.1, BG_IM_KAI8726196.1, BG_IM_KAI8728441.1, BG_IM_KAI8727043.1, BG_IM_KAI8763868.1, BG_IM_KAI8755054.1, BG_IM_KAI8761897.1, BG_IM_KAI8727470.1, BG_IM_KAI8728442.1, BG_IM_KAI8753948.1, BG_IM_KAI8759229.1	BGLB026058-PA, BGLB024309-PA	BG_iBS90_KAI8736062.1, BG_iBS90_KAI8735484.1, BG_iBS90_KAI8732872.1, BG_iBS90_KAI8732057.1, BG_iBS90_KAI8736581.1, BG_iBS90_KAI8734806.1, BG_iBS90_KAI8783319.1, BG_iBS90_KAI8729906.1, BG_iBS90_KAI8728944.1, BG_iBS90_KAI8783320.1, BG_iBS90_KAI8734805.1, BG_iBS90_KAI8729215.1	NA	Bstr_004763-T1, Bstr_036440-T1, Bstr_032378-T1, Bstr_004805-T1, Bstr_043783-T1	NA	KAH9492578.1	GFR70578.1
	N0.HOG0000545	OG0000329	n0	BG_IM_KAI8731808.1, BG_IM_KAI8731888.1, BG_IM_KAI8731807.1, BG_IM_KAI8731889.1	BGLB028680-PA	BG_iBS90_KAI8795730.1, BG_iBS90_KAI8795802.1, BG_iBS90_KAI8795729.1, BG_iBS90_KAI8795803.1	BP09413-RA, BP14137-RA, BP09412-RA, BP14138-RA	Bstr_048278-T1, Bstr_048214-T2	BSUD.6781.3.p1, BSUD.14239.1.p1, BSUD.6780.1.p1, BSUD.9338.1.p1, BSUD.9339.1.p1, BSUD.14238.1.p1	KAH9523359.1, KAH9523358.1, KAH9510292.1, KAH9510289.1, KAH9523362.1, KAH9523355.1, KAH9523364.1, KAH9523353.1, KAH9523360.1, KAH9523357.1, KAH9523365.1, KAH9523352.1, KAH9514176.1, KAH9514175.1, KAH9514177.1	GFR97530.1
	N0.HOG0000546	OG0000330	n0	BG_IM_KAI8753663.1, BG_IM_KAI8735206.1, BG_IM_KAI8753664.1, BG_IM_KAI8753665.1	BGLB017723-PA, BGLB008408-PC, BGLB023411-PA, BGLB038085-PA, BGLB017722-PA, BGLB035706-PA, BGLB030204-PA	BG_iBS90_KAI8749113.1, BG_iBS90_KAI8784476.1, BG_iBS90_KAI8749114.1, BG_iBS90_KAI8749115.1	BP15641-RA, BP28199-RA, BP15643-RA, BP15642-RA	Bstr_015390-T1, Bstr_006884-T1, Bstr_015389-T1, Bstr_015388-T1	BSUD.17640.2.p1, BSUD.8686.1.p1, BSUD.17641.1.p1	KAH9500070.1, KAH9503896.1, KAH9503897.1, KAH9503899.1, KAH9503898.1, KAH9503895.1, KAH9503894.1, KAH9503893.1, KAH9503892.1	GFS02789.1, GFS02785.1
	N0.HOG0000547	OG0000331	n0	BG_IM_KAI8738164.1, BG_IM_KAI8738165.1, BG_IM_KAI8738167.1, BG_IM_KAI8738307.1, BG_IM_KAI8738834.1	BGLB006046-PB, BGLB022137-PA, BGLB024646-PA, BGLB032763-PA, BGLB036511-PA	BG_iBS90_KAI8739369.1, BG_iBS90_KAI8735910.1, BG_iBS90_KAI8735912.1, BG_iBS90_KAI8761173.1	BP05541-RA, BP23082-RA, BP23081-RA, BP23080-RA, BP16471-RA, BP30365-RA	Bstr_015829-T1, Bstr_015831-T1, Bstr_015836-T1, Bstr_015964-T1, Bstr_011889-T1	BSUD.21257.1.p1, BSUD.7509.1.p1, BSUD.5745.3.p1, BSUD.20125.1.p1, BSUD.5356.4.p1, BSUD.12494.2.p1	KAH9488256.1, KAH9503087.1, KAH9503081.1, KAH9488255.1, KAH9488257.1	GFR77362.1
	N0.HOG0000548	OG0000332	n0	BG_IM_KAI8743518.1, BG_IM_KAI8743516.1	BGLB020523-PA, BGLB030942-PA, BGLB021662-PA	BG_iBS90_KAI8778372.1, BG_iBS90_KAI8778336.1, BG_iBS90_KAI8778349.1, BG_iBS90_KAI8778368.1, BG_iBS90_KAI8778369.1, BG_iBS90_KAI8778350.1, BG_iBS90_KAI8778337.1	BP11934-RA, BP11935-RA, BP11950-RA, BP11943-RA, BP11936-RA, BP11946-RA, BP11951-RA	Bstr_013025-T1, Bstr_013462-T1, Bstr_013466-T1, Bstr_013475-T1	BSUD.2884.1.p1, BSUD.2882.1.p1, BSUD.13389.1.p1, BSUD.13387.1.p1, BSUD.2885.1.p1, BSUD.2911.1.p1, BSUD.19071.1.p1, BSUD.22900.1.p1	KAH9499488.1, KAH9509846.1, KAH9509877.1, KAH9489290.1, KAH9509880.1, KAH9509875.1
	N0.HOG0000549	OG0000333	n0	BG_IM_KAI8745255.1, BG_IM_KAI8745258.1	BGLB014138-PB, BGLB032825-PA, BGLB027157-PA, BGLB024015-PA	BG_iBS90_KAI8776251.1, BG_iBS90_KAI8776252.1, BG_iBS90_KAI8776250.1, BG_iBS90_KAI8776253.1, BG_iBS90_KAI8776256.1	BP23835-RA, BP23833-RA, BP23836-RA, BP23838-RA	Bstr_008196-T1, Bstr_004440-T1, Bstr_020063-T1, Bstr_004442-T1, Bstr_004441-T1, Bstr_032682-T2, Bstr_011272-T2, Bstr_011266-T1, Bstr_004333-T1, Bstr_008195-T1, Bstr_011265-T1, Bstr_037719-T1, Bstr_011270-T2, Bstr_011273-T1, Bstr_021111-T1	BSUD.25062.1.p1, BSUD.25060.2.p1	KAH9524065.1, KAH9524122.1, KAH9524091.1, KAH9524075.1	GFR63446.1
	N0.HOG0000550	OG0000334	n0	BG_IM_KAI8759035.1, BG_IM_KAI8759033.1, BG_IM_KAI8759034.1, BG_IM_KAI8759028.1, BG_IM_KAI8759021.1, BG_IM_KAI8759023.1, BG_IM_KAI8759030.1, BG_IM_KAI8759025.1, BG_IM_KAI8749538.1	BGLB024977-PA, BGLB012623-PB, BGLB034559-PA	BG_iBS90_KAI8735432.1, BG_iBS90_KAI8735427.1, BG_iBS90_KAI8735429.1, BG_iBS90_KAI8786785.1, BG_iBS90_KAI8735433.1	BP06168-RA, BP06166-RA, BP03818-RA, BP06163-RA, BP06164-RA, BP06165-RA	Bstr_042507-T1, Bstr_042504-T1, Bstr_005386-T1, Bstr_042505-T1, Bstr_040554-T1, Bstr_042506-T1, Bstr_032787-T1, Bstr_042510-T1, Bstr_012028-T1, Bstr_042503-T1, Bstr_042508-T1	BSUD.11935.1.p1	KAH9492310.1, KAH9500083.1
	N0.HOG0000551	OG0000335	n0	BG_IM_KAI8752497.1, BG_IM_KAI8752499.1, BG_IM_KAI8752489.1, BG_IM_KAI8752490.1, BG_IM_KAI8752498.1, BG_IM_KAI8752493.1, BG_IM_KAI8752491.1	BGLB021548-PA, BGLB019759-PA, BGLB032334-PA, BGLB028683-PA	BG_iBS90_KAI8786282.1, BG_iBS90_KAI8786284.1, BG_iBS90_KAI8786291.1, BG_iBS90_KAI8786283.1, BG_iBS90_KAI8786286.1	BP08532-RA, BP08533-RA, BP08535-RA, BP08534-RA, BP08531-RA	Bstr_040764-T1, Bstr_032392-T1, Bstr_020911-T1, Bstr_040765-T1, Bstr_037476-T1, Bstr_040768-T1, Bstr_044064-T1	BSUD.20056.1.p1, BSUD.20058.1.p1, BSUD.20053.1.p1, BSUD.20048.1.p1, BSUD.20057.1.p1, BSUD.20051.1.p1, BSUD.20059.1.p1, BSUD.20054.1.p1	KAH9512796.1
	N0.HOG0000552	OG0000336	n0	BG_IM_KAI8766916.1, BG_IM_KAI8766913.1, BG_IM_KAI8766911.1, BG_IM_KAI8766923.1, BG_IM_KAI8766917.1, BG_IM_KAI8766920.1, BG_IM_KAI8766922.1	BGLB034366-PA, BGLB037372-PA, BGLB012784-PB, BGLB022265-PA, BGLB030303-PA, BGLB020615-PA, BGLB029388-PA	BG_iBS90_KAI8794851.1, BG_iBS90_KAI8794837.1, BG_iBS90_KAI8794840.1, BG_iBS90_KAI8794832.1, BG_iBS90_KAI8794846.1, BG_iBS90_KAI8794850.1, BG_iBS90_KAI8794841.1	BP14276-RA, BP14275-RA	Bstr_022849-T1, Bstr_022847-T1, Bstr_022845-T1, Bstr_028580-T1, Bstr_022848-T1, Bstr_022856-T1, Bstr_022855-T1, Bstr_022655-T1	NA	KAH9514381.1, KAH9514384.1, KAH9514456.1, KAH9508458.1	GFR94420.1, GFS19466.1
	N0.HOG0000553	OG0000337	n2	NA	NA	NA	NA	NA	NA	NA	GFS21258.1, GFR91026.1
	N0.HOG0000554	OG0000337	n4	NA	BGLB038097-PA	BG_iBS90_KAI8733746.1, BG_iBS90_KAI8728135.1	NA	NA	NA	NA
	N0.HOG0000555	OG0000337	n9	NA	NA	NA	NA	NA	NA	NA	GFS08245.1, GFR96373.1
	N0.HOG0000556	OG0000337	n11	NA	NA	NA	BP07199-RA	Bstr_036046-T1	BSUD.23692.1.p2	NA	GFR97698.1, GFR63973.1, GFR90852.1, GFR91023.1, GFR88729.1, GFS01188.1
	N0.HOG0000557	OG0000337	n19	NA	NA	NA	BP06981-RA	Bstr_036835-T1, Bstr_025134-T1	NA	NA	GFR95986.1
	N0.HOG0000558	OG0000337	n22	NA	NA	NA	NA	NA	BSUD.23662.1.p1	NA	GFR57713.1
	N0.HOG0000559	OG0000337	n23	NA	BGLB037084-PA, BGLB039619-PA, BGLB029953-PA	BG_iBS90_KAI8728952.1, BG_iBS90_KAI8730137.1, BG_iBS90_KAI8737275.1, BG_iBS90_KAI8736604.1, BG_iBS90_KAI8733312.1, BG_iBS90_KAI8733745.1, BG_iBS90_KAI8728134.1	NA	Bstr_029750-T1, Bstr_049281-T1	BSUD.13868.1.p1	NA	GFR96377.1
	N0.HOG0000560	OG0000338	n0	NA	NA	NA	BP14968-RA, BP00653-RA, BP14891-RA, BP04335-RA, BP27210-RA, BP08922-RA, BP30279-RA, BP27962-RA, BP14890-RA, BP03567-RA, BP03672-RA, BP08502-RA, BP14967-RA, BP14549-RA, BP06201-RA, BP11202-RA, BP11211-RA, BP03336-RA, BP10589-RA, BP27472-RA, BP06167-RA, BP25130-RA, BP08919-RA, BP27496-RA, BP30429-RA, BP03630-RA, BP01259-RA, BP26203-RA, BP11904-RA, BP10590-RA, BP25129-RA, BP27495-RA, BP27473-RA, BP3…	NA	BSUD.110.3.p1	KAH9503887.1
	N0.HOG0000561	OG0000339	n0	NA	NA	NA	BP01984-RA, BP27627-RA, BP24922-RA, BP08529-RA, BP14166-RA, BP23022-RA, BP10929-RA, BP27806-RA, BP03442-RA, BP29862-RA, BP24923-RA, BP23473-RA, BP14165-RA, BP27626-RA, BP08528-RA, BP23077-RA, BP09712-RA, BP03604-RA, BP14647-RA, BP21204-RA, BP27807-RA, BP08530-RA, BP27628-RA, BP23472-RA, BP24921-RA, BP14167-RA, BP09713-RA, BP03603-RA, BP01983-RA, BP21756-RA, BP11265-RA, BP29861-RA, BP03441-RA, BP3…	NA	BSUD.9512.1.p1	NA	GFR92160.1
	N0.HOG0000562	OG0000340	n0	NA	NA	NA	BP22554-RA, BP29195-RA, BP29203-RA, BP22552-RA, BP29192-RA, BP29186-RA, BP29204-RA, BP22553-RA, BP29178-RA, BP29199-RA, BP29180-RA, BP29184-RA, BP29205-RA, BP22555-RA, BP29190-RA, BP22551-RA, BP29179-RA, BP29182-RA, BP29193-RA, BP29200-RA, BP29177-RA, BP29183-RA, BP29185-RA, BP29198-RA, BP29175-RA, BP29202-RA, BP29189-RA, BP29187-RA, BP29176-RA, BP29197-RA, BP29174-RA, BP29201-RA, BP29188-RA, BP2…	NA	NA	NA
	N0.HOG0000563	OG0000341	n0	NA	NA	NA	NA	NA	NA	NA	GFR99282.1, GFS00609.1, GFS22442.1, GFR60796.1, GFR60173.1, GFS08931.1, GFR98563.1, GFR96208.1, GFR60119.1, GFR79058.1, GFR60171.1, GFS22276.1, GFR58180.1, GFR87158.1, GFS14922.1, GFS19819.1, GFS23570.1, GFS12286.1, GFS06886.1, GFS14370.1, GFR97953.1, GFS07312.1, GFS23317.1, GFR96212.1, GFS20836.1, GFR96398.1, GFR88585.1, GFR71466.1, GFR93740.1, GFR75443.1, GFR57827.1, GFR70099.1, GFR57896.1, GFR…
	N0.HOG0000564	OG0000342	n0	NA	NA	NA	NA	NA	NA	NA	GFS04179.1, GFR59260.1, GFS26110.1, GFR73866.1, GFR67286.1, GFR96955.1, GFS26112.1, GFR61927.1, GFR67285.1, GFR90398.1, GFR82327.1, GFR88917.1, GFS22940.1, GFS00404.1, GFR59263.1, GFS20802.1, GFS05782.1, GFS25799.1, GFR62116.1, GFR67299.1, GFR59251.1, GFR59230.1, GFR99259.1, GFS24994.1, GFS24393.1, GFS07003.1, GFS09689.1, GFR76781.1, GFR84828.1, GFR69018.1, GFR74040.1, GFR77899.1, GFS23277.1, GFR…
	N0.HOG0000565	OG0000343	n0	NA	NA	NA	NA	NA	NA	NA	GFR66598.1, GFS21717.1, GFS14155.1, GFS18302.1, GFS20233.1, GFR91407.1, GFS13697.1, GFR93120.1, GFS11278.1, GFR72251.1, GFS15228.1, GFR79395.1, GFR71745.1, GFR71406.1, GFR62273.1, GFS01453.1, GFR88553.1, GFS26663.1, GFR78471.1, GFR81974.1, GFS04238.1, GFR90530.1, GFR79278.1, GFS10483.1, GFR98520.1, GFS21516.1, GFR66051.1, GFR82352.1, GFR96734.1, GFS20805.1, GFR65319.1, GFS16953.1, GFS16962.1, GFR…
	N0.HOG0000566	OG0000344	n0	BG_IM_KAI8726103.1, BG_IM_KAI8726104.1, BG_IM_KAI8748582.1, BG_IM_KAI8763697.1, BG_IM_KAI8762563.1, BG_IM_KAI8733231.1, BG_IM_KAI8751484.1, BG_IM_KAI8727854.1, BG_IM_KAI8732192.1, BG_IM_KAI8730322.1, BG_IM_KAI8749872.1, BG_IM_KAI8758210.1, BG_IM_KAI8754065.1, BG_IM_KAI8762664.1, BG_IM_KAI8741496.1, BG_IM_KAI8734710.1, BG_IM_KAI8739416.1, BG_IM_KAI8766142.1, BG_IM_KAI8728819.1, BG_IM_KAI8726837.1,…	BGLB037140-PA	NA	NA	Bstr_033412-T1	NA	NA
	N0.HOG0000567	OG0000345	n0	BG_IM_KAI8761876.1, BG_IM_KAI8726669.1, BG_IM_KAI8727226.1, BG_IM_KAI8727137.1, BG_IM_KAI8743012.1, BG_IM_KAI8726415.1, BG_IM_KAI8726575.1, BG_IM_KAI8726927.1, BG_IM_KAI8745338.1, BG_IM_KAI8726590.1, BG_IM_KAI8726955.1, BG_IM_KAI8755798.1	BGLB033197-PA	BG_iBS90_KAI8726819.1, BG_iBS90_KAI8733268.1, BG_iBS90_KAI8729867.1, BG_iBS90_KAI8731615.1, BG_iBS90_KAI8735501.1, BG_iBS90_KAI8733756.1, BG_iBS90_KAI8730175.1, BG_iBS90_KAI8733320.1, BG_iBS90_KAI8729624.1, BG_iBS90_KAI8728959.1, BG_iBS90_KAI8733269.1, BG_iBS90_KAI8729902.1, BG_iBS90_KAI8726820.1, BG_iBS90_KAI8729877.1, BG_iBS90_KAI8730458.1, BG_iBS90_KAI8734361.1, BG_iBS90_KAI8793325.1	BP12570-RA	Bstr_029166-T1	BSUD.14256.1.p1	KAH9520154.1	GFR85909.1, GFR68977.1
	N0.HOG0000568	OG0000346	n0	BG_IM_KAI8726910.1, BG_IM_KAI8744413.1, BG_IM_KAI8728436.1, BG_IM_KAI8726608.1, BG_IM_KAI8763871.1, BG_IM_KAI8761890.1, BG_IM_KAI8726856.1, BG_IM_KAI8727039.1, BG_IM_KAI8759233.1, BG_IM_KAI8727643.1, BG_IM_KAI8733344.1, BG_IM_KAI8727213.1, BG_IM_KAI8743022.1, BG_IM_KAI8746386.1, BG_IM_KAI8728010.1	NA	BG_iBS90_KAI8726392.1, BG_iBS90_KAI8731266.1, BG_iBS90_KAI8731643.1, BG_iBS90_KAI8745360.1, BG_iBS90_KAI8734348.1, BG_iBS90_KAI8739950.1, BG_iBS90_KAI8733277.1, BG_iBS90_KAI8733307.1, BG_iBS90_KAI8729232.1, BG_iBS90_KAI8731670.1, BG_iBS90_KAI8732051.1, BG_iBS90_KAI8736054.1, BG_iBS90_KAI8732840.1, BG_iBS90_KAI8733738.1, BG_iBS90_KAI8731627.1, BG_iBS90_KAI8733808.1, BG_iBS90_KAI8731250.1, BG_iBS90…	NA	NA	NA	NA
	N0.HOG0000569	OG0000347	n0	BG_IM_KAI8739808.1, BG_IM_KAI8739829.1, BG_IM_KAI8739832.1, BG_IM_KAI8726757.1, BG_IM_KAI8739840.1, BG_IM_KAI8726745.1, BG_IM_KAI8726751.1, BG_IM_KAI8726758.1, BG_IM_KAI8739836.1, BG_IM_KAI8726761.1, BG_IM_KAI8739833.1, BG_IM_KAI8739845.1	BGLB011453-PB, BGLB030892-PA	BG_iBS90_KAI8772083.1, BG_iBS90_KAI8730157.1, BG_iBS90_KAI8772110.1, BG_iBS90_KAI8772105.1, BG_iBS90_KAI8772108.1, BG_iBS90_KAI8730148.1, BG_iBS90_KAI8730158.1, BG_iBS90_KAI8772109.1, BG_iBS90_KAI8730141.1, BG_iBS90_KAI8729208.1, BG_iBS90_KAI8743004.1, BG_iBS90_KAI8730167.1, BG_iBS90_KAI8730156.1, BG_iBS90_KAI8730147.1, BG_iBS90_KAI8730145.1, BG_iBS90_KAI8729205.1, BG_iBS90_KAI8772115.1	BP07352-RA, BP07371-RA, BP07372-RA, BP07375-RA	Bstr_008275-T1	NA	NA
	N0.HOG0000570	OG0000348	n0	BG_IM_KAI8727543.1, BG_IM_KAI8761898.1	BGLB034634-PA, BGLB025086-PA	BG_iBS90_KAI8740096.1, BG_iBS90_KAI8743553.1, BG_iBS90_KAI8737231.1, BG_iBS90_KAI8737230.1, BG_iBS90_KAI8743552.1, BG_iBS90_KAI8743551.1, BG_iBS90_KAI8737229.1, BG_iBS90_KAI8737242.1, BG_iBS90_KAI8737236.1, BG_iBS90_KAI8732000.1, BG_iBS90_KAI8728120.1, BG_iBS90_KAI8731277.1, BG_iBS90_KAI8785402.1, BG_iBS90_KAI8733704.1, BG_iBS90_KAI8729910.1, BG_iBS90_KAI8730798.1, BG_iBS90_KAI8736095.1, BG_iBS90…	BP10851-RA, BP10852-RA, BP10853-RA	Bstr_001219-T1, Bstr_010736-T1, Bstr_047823-T1, Bstr_028501-T1, Bstr_016903-T1, Bstr_032763-T1, Bstr_001212-T1	BSUD.15992.1.p1	KAH9523940.1	GFS07937.1
	N0.HOG0000571	OG0000349	n0	BG_IM_KAI8728327.1, BG_IM_KAI8727969.1, BG_IM_KAI8728329.1, BG_IM_KAI8728328.1, BG_IM_KAI8728326.1, BG_IM_KAI8728324.1, BG_IM_KAI8728325.1	BGLB023799-PA, BGLB039733-PA, BGLB020745-PA, BGLB030712-PA, BGLB021069-PA	BG_iBS90_KAI8747898.1, BG_iBS90_KAI8747827.1, BG_iBS90_KAI8747900.1, BG_iBS90_KAI8747899.1, BG_iBS90_KAI8747897.1, BG_iBS90_KAI8747895.1, BG_iBS90_KAI8747896.1, BG_iBS90_KAI8747894.1	BP05352-RA, BP05406-RA, BP05405-RA	Bstr_023624-T1, Bstr_008453-T1, Bstr_008449-T1, Bstr_047691-T1, Bstr_047694-T1, Bstr_047745-T1, Bstr_008452-T1, Bstr_008448-T1, Bstr_043316-T1, Bstr_008451-T1, Bstr_012978-T1	NA	KAH9520014.1, KAH9505638.1
	N0.HOG0000572	OG0000350	n0	BG_IM_KAI8730766.1, BG_IM_KAI8742624.1, BG_IM_KAI8728256.1	BGLB023850-PA, BGLB033888-PA, BGLB032138-PA	BG_iBS90_KAI8764716.1, BG_iBS90_KAI8772752.1, BG_iBS90_KAI8767256.1	BP29702-RA, BP23326-RA, BP10515-RA	Bstr_012653-T1, Bstr_041622-T1, Bstr_020170-T1, Bstr_014007-T1	BSUD.8800.1.p1	KAH9518611.1, KAH9523887.1	GFS27172.1, GFR60775.1, GFS27168.1, GFS27171.1, GFR99948.1, GFS04563.1, GFR60777.1, GFR83491.1, GFS08277.1, GFR99944.1, GFS22043.1, GFS22051.1, GFR98456.1, GFS21096.1, GFS21089.1, GFS21084.1, GFS08273.1
	N0.HOG0000573	OG0000351	n0	BG_IM_KAI8728713.1, BG_IM_KAI8732971.1, BG_IM_KAI8732972.1, BG_IM_KAI8732975.1, BG_IM_KAI8732973.1	BGLB011523-PB, BGLB017114-PA, BGLB019194-PA, BGLB012730-PB, BGLB018374-PA, BGLB013367-PB	BG_iBS90_KAI8781532.1, BG_iBS90_KAI8781533.1, BG_iBS90_KAI8781541.1, BG_iBS90_KAI8781542.1, BG_iBS90_KAI8781537.1	BP27253-RA, BP08054-RA, BP08051-RA	Bstr_003843-T1, Bstr_003562-T1, Bstr_003565-T1, Bstr_003564-T1	BSUD.1291.1.p1, BSUD.12650.1.p1, BSUD.1288.1.p1, BSUD.11816.1.p1, BSUD.1297.1.p1	KAH9512943.1, KAH9512951.1, KAH9512950.1, KAH9512954.1, KAH9512953.1, KAH9512952.1, KAH9512944.1, KAH9512948.1
	N0.HOG0000574	OG0000352	n0	BG_IM_KAI8729180.1, BG_IM_KAI8729178.1, BG_IM_KAI8729168.1, BG_IM_KAI8729170.1	BGLB039329-PA, BGLB009641-PB, BGLB026694-PA, BGLB023073-PA	BG_iBS90_KAI8741910.1, BG_iBS90_KAI8741924.1, BG_iBS90_KAI8741922.1, BG_iBS90_KAI8741915.1	BP24538-RA, BP24536-RA, BP24533-RA, BP24532-RA, BP24522-RA, BP24526-RA, BP24530-RA	Bstr_012695-T1, Bstr_032686-T1, Bstr_037724-T1, Bstr_001019-T1, Bstr_038082-T1, Bstr_010668-T1, Bstr_047132-T1, Bstr_047128-T1, Bstr_023688-T1, Bstr_012696-T1, Bstr_047137-T1	BSUD.25040.1.p1, BSUD.25268.1.p1, BSUD.25264.1.p1	KAH9491450.1, KAH9495552.1, KAH9495551.1
	N0.HOG0000575	OG0000353	n0	BG_IM_KAI8732542.1, BG_IM_KAI8730559.1, BG_IM_KAI8757343.1	BGLB038921-PA, BGLB021426-PA, BGLB031082-PA, BGLB026427-PA	BG_iBS90_KAI8776415.1, BG_iBS90_KAI8764508.1, BG_iBS90_KAI8798822.1	BP14691-RA, BP04459-RA, BP05818-RA	Bstr_019762-T1, Bstr_016294-T1, Bstr_000730-T1, Bstr_014734-T1, Bstr_038816-T1, Bstr_027674-T1	BSUD.23562.2.p1, BSUD.17906.1.p1, BSUD.8076.1.p1	KAH9505681.1, KAH9505679.1, KAH9505676.1, KAH9505682.1, KAH9505680.1, KAH9505683.1, KAH9505684.1, KAH9505782.1, KAH9500109.1, KAH9496654.1, KAH9505677.1, KAH9505678.1	GFS21247.1, GFS21249.1
	N0.HOG0000576	OG0000354	n0	BG_IM_KAI8732612.1, BG_IM_KAI8732621.1, BG_IM_KAI8732616.1, BG_IM_KAI8732619.1	BGLB040216-PA, BGLB036749-PA, BGLB027240-PA, BGLB022438-PB	BG_iBS90_KAI8776494.1, BG_iBS90_KAI8776505.1, BG_iBS90_KAI8776499.1, BG_iBS90_KAI8776504.1	BP28046-RA, BP28036-RA, BP28044-RA, BP28042-RA	Bstr_037837-T1, Bstr_038240-T1, Bstr_038057-T1, Bstr_038056-T1, Bstr_037152-T1, Bstr_042984-T1, Bstr_036177-T1, Bstr_038295-T1	BSUD.18253.1.p1, BSUD.18257.1.p1, BSUD.18254.1.p1, BSUD.18256.1.p1	KAH9508235.1, KAH9508237.1, KAH9513709.1, KAH9513717.1, KAH9513712.1, KAH9513710.1, KAH9513718.1, KAH9513713.1
	N0.HOG0000577	OG0000355	n0	BG_IM_KAI8739418.1, BG_IM_KAI8739432.1, BG_IM_KAI8739424.1, BG_IM_KAI8739428.1, BG_IM_KAI8739434.1, BG_IM_KAI8739426.1, BG_IM_KAI8739430.1, BG_IM_KAI8739427.1	BGLB022869-PA, BGLB039680-PA, BGLB024565-PA, BGLB027652-PA, BGLB034939-PA, BGLB029477-PA, BGLB030571-PA, BGLB034669-PA, BGLB034015-PA, BGLB028388-PA	BG_iBS90_KAI8771667.1, BG_iBS90_KAI8771684.1, BG_iBS90_KAI8771673.1, BG_iBS90_KAI8771681.1, BG_iBS90_KAI8771675.1, BG_iBS90_KAI8771682.1, BG_iBS90_KAI8771679.1, BG_iBS90_KAI8771677.1	BP06617-RA, BP06625-RA, BP06623-RA	Bstr_002809-T1, Bstr_019430-T1, Bstr_002812-T1, Bstr_041331-T1	BSUD.20299.1.p1	KAH9510227.1, KAH9510140.1
	N0.HOG0000578	OG0000356	n0	BG_IM_KAI8743186.1, BG_IM_KAI8743212.1	BGLB019815-PA, BGLB027294-PA, BGLB016401-PA, BGLB024582-PA	BG_iBS90_KAI8777947.1, BG_iBS90_KAI8777975.1	BP03033-RA, BP02979-RA	Bstr_035578-T1, Bstr_020806-T1, Bstr_019867-T1, Bstr_012622-T1, Bstr_005105-T1, Bstr_013589-T1	BSUD.14117.4.p1, BSUD.14139.1.p1	KAH9502395.1, KAH9514250.1, KAH9514254.1, KAH9514263.1, KAH9514257.1, KAH9514258.1, KAH9514256.1, KAH9514265.1, KAH9514262.1, KAH9514264.1, KAH9514255.1, KAH9514251.1, KAH9514253.1, KAH9500086.1, KAH9514252.1, KAH9514261.1, KAH9514266.1	GFR85007.1
	N0.HOG0000579	OG0000357	n0	BG_IM_KAI8745879.1, BG_IM_KAI8745878.1, BG_IM_KAI8745881.1	BGLB035396-PA, BGLB030588-PA, BGLB032657-PA, BGLB019733-PA, BGLB039354-PA, BGLB026790-PA	BG_iBS90_KAI8779834.1, BG_iBS90_KAI8779836.1, BG_iBS90_KAI8779842.1, BG_iBS90_KAI8779839.1	BP26280-RA, BP26284-RA, BP26283-RA, BP26285-RA, BP22235-RA, BP26281-RA, BP26286-RA	Bstr_044854-T1, Bstr_024437-T1, Bstr_032706-T1, Bstr_005854-T1, Bstr_004276-T1, Bstr_037284-T1, Bstr_025215-T1, Bstr_021152-T1, Bstr_044913-T1, Bstr_011078-T1, Bstr_004378-T1	BSUD.4189.1.p1, BSUD.4190.1.p1, BSUD.4187.4.p1, BSUD.4174.2.p1, BSUD.4186.1.p1	NA
	N0.HOG0000580	OG0000358	n0	BG_IM_KAI8753468.1, BG_IM_KAI8753467.1, BG_IM_KAI8753466.1, BG_IM_KAI8753463.1, BG_IM_KAI8753462.1, BG_IM_KAI8753464.1	BGLB017699-PA, BGLB017078-PA, BGLB017700-PA, BGLB034975-PA, BGLB017080-PA	BG_iBS90_KAI8783274.1, BG_iBS90_KAI8783273.1, BG_iBS90_KAI8783272.1, BG_iBS90_KAI8783270.1, BG_iBS90_KAI8783271.1	BP13365-RA, BP13364-RA, BP13362-RA, BP13363-RA	Bstr_015533-T2, Bstr_015536-T1, Bstr_020013-T1, Bstr_023296-T1, Bstr_015535-T1	BSUD.18909.1.p1, BSUD.18908.3.p1, BSUD.18907.2.p1, BSUD.18906.2.p1	KAH9489349.1, KAH9489347.1	GFR96747.1, GFR88097.1, GFR64213.1, GFR75105.1, GFR76677.1
	N0.HOG0000581	OG0000359	n0	BG_IM_KAI8762466.1, BG_IM_KAI8762464.1, BG_IM_KAI8762465.1	BGLB016698-PA, BGLB025572-PA, BGLB004238-PB	BG_iBS90_KAI8790203.1, BG_iBS90_KAI8790201.1, BG_iBS90_KAI8790202.1	BP07827-RA, BP07823-RA, BP07825-RA, BP07826-RA	Bstr_017765-T1, Bstr_000636-T1, Bstr_017763-T1, Bstr_017768-T1, Bstr_017762-T1, Bstr_017764-T1, Bstr_017766-T1	BSUD.9290.2.p1, BSUD.9288.1.p1, BSUD.9289.5.p1	KAH9490963.1, KAH9490959.1, KAH9490958.1, KAH9490948.1, KAH9490956.1, KAH9490943.1, KAH9490953.1, KAH9490942.1, KAH9487574.1, KAH9490960.1, KAH9490961.1, KAH9490945.1, KAH9490950.1
	N0.HOG0000582	OG0000360	n0	BG_IM_KAI8764778.1	BGLB038765-PA, BGLB039978-PA, BGLB029972-PA, BGLB009683-PB	BG_iBS90_KAI8796476.1	BP27444-RA, BP14052-RA	Bstr_021340-T2, Bstr_021339-T1, Bstr_021542-T1	BSUD.9125.2.p1, BSUD.20534.1.p1, BSUD.13612.1.p1, BSUD.12086.2.p1	KAH9491458.1, KAH9519958.1, KAH9519971.1, KAH9487692.1, KAH9491462.1, KAH9491461.1, KAH9491460.1, KAH9519957.1, KAH9519943.1, KAH9487491.1, KAH9491459.1, KAH9491456.1, KAH9519959.1, KAH9519970.1, KAH9519963.1, KAH9519967.1, KAH9519961.1, KAH9519944.1, KAH9519945.1, KAH9519960.1	GFS24843.1
	N0.HOG0000583	OG0000361	n1	BG_IM_KAI8766086.1	BGLB013573-PB	BG_iBS90_KAI8793880.1, BG_iBS90_KAI8793878.1, BG_iBS90_KAI8793879.1	BP21413-RA	Bstr_022362-T1	BSUD.6372.1.p1, BSUD.6371.1.p1	KAH9492788.1	GFS08173.1
	N0.HOG0000584	OG0000361	n21	NA	BGLB013574-PB, BGLB031298-PA	NA	NA	NA	BSUD.6375.1.p1	KAH9493131.1, KAH9492783.1, KAH9492781.1	GFS08181.1
	N0.HOG0000585	OG0000361	n27	NA	BGLB017582-PA	NA	NA	NA	BSUD.5223.1.p1	KAH9502510.1	GFR89747.1
	N0.HOG0000586	OG0000361	n30	NA	NA	BG_iBS90_KAI8793876.1	NA	NA	NA	KAH9499821.1	GFR66289.1, GFR66300.1, GFR66293.1, GFS08169.1
	N0.HOG0000587	OG0000362	n1	BG_IM_KAI8768364.1	BGLB012509-PB, BGLB023257-PA	BG_iBS90_KAI8777536.1	BP27750-RA	Bstr_035916-T1, Bstr_035917-T1	BSUD.15610.1.p1, BSUD.15609.1.p1	KAH9524966.1, KAH9524964.1	GFR80341.1, GFS00567.1, GFR98224.1
	N0.HOG0000588	OG0000362	n14	BG_IM_KAI8768363.1	BGLB011163-PB, BGLB026983-PA	BG_iBS90_KAI8777535.1	BP27749-RA, BP27752-RA	Bstr_035914-T2, Bstr_035915-T1, Bstr_004400-T1, Bstr_008248-T1, Bstr_012975-T1, Bstr_035918-T1	BSUD.10454.1.p1, BSUD.10456.1.p1	KAH9524970.1, KAH9524971.1, KAH9524965.1, KAH9524961.1, KAH9524963.1, KAH9524967.1	GFS00561.1, GFR98232.1
	N0.HOG0000589	OG0000363	n0	NA	NA	NA	BP02448-RA, BP18724-RA, BP07426-RA, BP28759-RA, BP18647-RA, BP05767-RA, BP21174-RA, BP10983-RA, BP15445-RA, BP10930-RA, BP11924-RA, BP11927-RA, BP18725-RA, BP05841-RA, BP10585-RA, BP10931-RA, BP07210-RA, BP26187-RA, BP02473-RA, BP23728-RA, BP19945-RA, BP11925-RA, BP10584-RA, BP05839-RA, BP15446-RA, BP02450-RA, BP10796-RA, BP05766-RA, BP11928-RA, BP18726-RA, BP05840-RA, BP10984-RA, BP18648-RA, BP0…	NA	NA	NA	GFS12149.1
	N0.HOG0000590	OG0000364	n0	NA	NA	NA	BP20869-RA, BP20862-RA, BP20888-RA, BP20863-RA, BP20884-RA, BP20885-RA, BP20882-RA, BP20876-RA, BP20879-RA, BP20873-RA, BP20864-RA, BP20871-RA, BP20874-RA, BP20881-RA, BP20886-RA, BP20890-RA, BP20883-RA, BP20894-RA, BP20866-RA, BP20867-RA, BP20875-RA, BP20877-RA, BP20893-RA, BP20895-RA, BP20872-RA, BP20865-RA, BP20887-RA, BP20896-RA, BP20868-RA, BP20861-RA, BP20870-RA, BP20889-RA, BP20878-RA, BP2…	NA	NA	NA
	N0.HOG0000591	OG0000365	n0	NA	NA	NA	NA	NA	BSUD.15386.1.p1, BSUD.11373.1.p1, BSUD.142.1.p1, BSUD.21059.1.p1, BSUD.4312.1.p1, BSUD.5001.1.p1, BSUD.16360.1.p1, BSUD.20720.1.p1, BSUD.21635.1.p2, BSUD.4359.1.p1, BSUD.23320.1.p1, BSUD.17723.1.p1, BSUD.16095.1.p1, BSUD.13454.1.p1, BSUD.17879.1.p1, BSUD.4310.1.p2, BSUD.13828.1.p2, BSUD.365.1.p2, BSUD.17084.1.p1, BSUD.2341.1.p1, BSUD.21065.1.p1, BSUD.24478.1.p1, BSUD.9504.1.p1, BSUD.602.1.p1, BSU…	NA	GFS23280.1
	N0.HOG0000592	OG0000366	n0	NA	NA	NA	NA	NA	NA	KAH9496503.1, KAH9496508.1, KAH9514545.1, KAH9492835.1, KAH9487972.1, KAH9487971.1, KAH9492836.1, KAH9512189.1, KAH9512198.1, KAH9507681.1, KAH9507680.1, KAH9507683.1, KAH9507682.1, KAH9512188.1, KAH9512192.1, KAH9514877.1, KAH9503151.1, KAH9495550.1, KAH9491451.1, KAH9495549.1, KAH9503008.1, KAH9502769.1, KAH9502800.1, KAH9494946.1, KAH9507543.1, KAH9514319.1, KAH9519726.1, KAH9487643.1, KAH9496…
	N0.HOG0000593	OG0000367	n0	NA	NA	NA	NA	NA	NA	NA	GFR96642.1, GFR68276.1, GFS07513.1, GFR65858.1, GFR99508.1, GFR61910.1, GFS06964.1, GFR69873.1, GFR99783.1, GFR82139.1, GFS27561.1, GFS13194.1, GFS25607.1, GFR80801.1, GFR95948.1, GFR73028.1, GFR68297.1, GFR70332.1, GFR96043.1, GFS27874.1, GFS17217.1, GFR75194.1, GFS12958.1, GFR57513.1, GFS13265.1, GFR97126.1, GFS11412.1, GFR67700.1, GFR95235.1, GFR63223.1, GFR60806.1, GFS21558.1, GFS15580.1, GFR…
	N0.HOG0000594	OG0000368	n0	NA	NA	NA	NA	NA	NA	NA	GFR94889.1, GFR84682.1, GFS19533.1, GFS27039.1, GFS03384.1, GFS01807.1, GFR65511.1, GFR76533.1, GFS03488.1, GFS13683.1, GFS27401.1, GFS20752.1, GFS01583.1, GFR58554.1, GFR59589.1, GFS02698.1, GFS20769.1, GFS27287.1, GFR98313.1, GFR83598.1, GFR61165.1, GFR68873.1, GFS12849.1, GFS24628.1, GFR65918.1, GFS00683.1, GFR57771.1, GFR92963.1, GFR88242.1, GFS10201.1, GFR83466.1, GFR73386.1, GFR64508.1, GFR…
	N0.HOG0000595	OG0000369	n0	NA	NA	NA	NA	NA	NA	NA	GFR82892.1, GFR76530.1, GFR70623.1, GFR68304.1, GFS15587.1, GFS09655.1, GFS01299.1, GFS05598.1, GFS19992.1, GFS04967.1, GFR76455.1, GFR91507.1, GFR77113.1, GFR76974.1, GFR85482.1, GFR71203.1, GFR57871.1, GFR58494.1, GFR89156.1, GFS09931.1, GFS09061.1, GFR92069.1, GFS25205.1, GFR91822.1, GFS00513.1, GFR66537.1, GFS09240.1, GFS16994.1, GFR76528.1, GFS18520.1, GFR79001.1, GFS22238.1, GFR92072.1, GFR…
	N0.HOG0000596	OG0000370	n0	NA	NA	NA	NA	NA	NA	NA	GFR81908.1, GFS21858.1, GFS18925.1, GFR70644.1, GFR99764.1, GFR63687.1, GFS10769.1, GFR99353.1, GFS10772.1, GFS06432.1, GFR82228.1, GFS27123.1, GFS04633.1, GFR81911.1, GFS12590.1, GFS21854.1, GFR99768.1, GFR65841.1, GFR57939.1, GFS06114.1, GFS27114.1, GFS10775.1, GFS06428.1, GFR97250.1, GFS18921.1, GFR97944.1, GFS01805.1, GFS11136.1, GFS04629.1, GFR97942.1, GFS04625.1, GFR99772.1, GFR70641.1, GFS…
	N0.HOG0000597	OG0000371	n0	NA	NA	NA	NA	NA	NA	NA	GFR69763.1, GFR67988.1, GFR77022.1, GFS19503.1, GFS19509.1, GFR58888.1, GFR74731.1, GFS04665.1, GFR85056.1, GFR85045.1, GFS19879.1, GFR80302.1, GFR62922.1, GFS15369.1, GFR84864.1, GFS02266.1, GFR72073.1, GFS11133.1, GFR96111.1, GFR99893.1, GFS00500.1, GFR73101.1, GFR97844.1, GFR84736.1, GFR59006.1, GFR68384.1, GFS17046.1, GFR78870.1, GFS14759.1, GFR73912.1, GFR83705.1, GFR82017.1, GFS19146.1, GFR…
	N0.HOG0000598	OG0000372	n0	NA	NA	NA	NA	NA	NA	NA	GFS11374.1, GFR59594.1, GFR96129.1, GFR95022.1, GFS26843.1, GFR99007.1, GFR62520.1, GFR74927.1, GFR95181.1, GFR65819.1, GFR62482.1, GFR65263.1, GFS28072.1, GFR83549.1, GFR76332.1, GFR74163.1, GFR93291.1, GFR89582.1, GFR66019.1, GFR65822.1, GFS26376.1, GFR67772.1, GFR68783.1, GFR78850.1, GFS15778.1, GFS13677.1, GFR59819.1, GFR65081.1, GFS05566.1, GFS00150.1, GFS26230.1, GFS03646.1, GFS27967.1, GFS…
	N0.HOG0000599	OG0000373	n0	BG_IM_KAI8746110.1, BG_IM_KAI8726307.1, BG_IM_KAI8746126.1, BG_IM_KAI8746119.1, BG_IM_KAI8746116.1, BG_IM_KAI8746123.1, BG_IM_KAI8726309.1, BG_IM_KAI8746142.1	BGLB033191-PA, BGLB029318-PA	BG_iBS90_KAI8780109.1, BG_iBS90_KAI8780117.1, BG_iBS90_KAI8780115.1	BP01329-RA, BP03602-RA, BP03788-RA, BP03789-RA, BP03608-RA	Bstr_024100-T1, Bstr_024107-T1, Bstr_016726-T1, Bstr_037769-T1, Bstr_019368-T1, Bstr_045037-T1, Bstr_037295-T1, Bstr_023946-T1	BSUD.4007.1.p1, BSUD.4005.1.p1, BSUD.3989.1.p1, BSUD.3982.1.p1, BSUD.17627.1.p1, BSUD.17628.1.p3, BSUD.19110.1.p1	KAH9512834.1, KAH9490064.1
	N0.HOG0000600	OG0000374	n0	BG_IM_KAI8766524.1, BG_IM_KAI8765304.1, BG_IM_KAI8734281.1, BG_IM_KAI8734284.1, BG_IM_KAI8734282.1	BGLB026475-PA, BGLB037019-PA, BGLB029442-PA, BGLB030106-PA, BGLB024439-PA, BGLB023942-PA	BG_iBS90_KAI8794351.1, BG_iBS90_KAI8797282.1, BG_iBS90_KAI8797718.1, BG_iBS90_KAI8797717.1, BG_iBS90_KAI8797719.1	BP21292-RA, BP21354-RA, BP21522-RA, BP09915-RA, BP09914-RA, BP09916-RA	Bstr_022613-T1, Bstr_021885-T2, Bstr_026833-T1, Bstr_026832-T1	BSUD.272.1.p1, BSUD.14953.3.p1, BSUD.6912.3.p1, BSUD.6911.1.p1, BSUD.6913.1.p1, BSUD.21302.1.p1	KAH9512372.1	GFR97739.1, GFR71720.1
	N0.HOG0000601	OG0000375	n1	BG_IM_KAI8754783.1	BGLB019376-PA, BGLB019375-PA, BGLB011171-PB	BG_iBS90_KAI8771536.1	BP04751-RA	Bstr_025132-T1	NA	NA	GFS14221.1, GFR99077.1, GFS06819.1, GFS20361.1
	N0.HOG0000602	OG0000375	n12	NA	NA	BG_iBS90_KAI8771535.1	NA	NA	NA	NA	GFR83948.1, GFR63922.1, GFS00337.1, GFR93042.1, GFS03597.1
	N0.HOG0000603	OG0000375	n17	BG_IM_KAI8751434.1, BG_IM_KAI8744027.1, BG_IM_KAI8760136.1	BGLB037849-PA, BGLB001383-PB	BG_iBS90_KAI8767593.1	NA	Bstr_049161-T1, Bstr_009628-T1	NA	KAH9508056.1	GFR82719.1, GFS10706.1, GFR68239.1, GFS13267.1, GFS16913.1, GFR61931.1, GFR95341.1, GFR74615.1, GFR68341.1
	N0.HOG0000604	OG0000376	n0	BG_IM_KAI8751252.1, BG_IM_KAI8751254.1, BG_IM_KAI8751255.1, BG_IM_KAI8751256.1, BG_IM_KAI8751253.1	BGLB029816-PA, BGLB025903-PA, BGLB023121-PA, BGLB030044-PA, BGLB038041-PA, BGLB026454-PA	BG_iBS90_KAI8772543.1, BG_iBS90_KAI8772544.1, BG_iBS90_KAI8772547.1, BG_iBS90_KAI8772548.1, BG_iBS90_KAI8772545.1	BP03888-RA, BP03889-RA, BP03892-RA, BP03893-RA, BP03891-RA, BP03890-RA	Bstr_048851-T1, Bstr_001691-T1, Bstr_001692-T1, Bstr_021224-T1, Bstr_000840-T1, Bstr_001693-T1, Bstr_008604-T1, Bstr_011109-T1	BSUD.22440.2.p2, BSUD.22437.1.p1, BSUD.22438.2.p1, BSUD.22439.1.p1	KAH9514723.1
	N0.HOG0000605	OG0000377	n0	BG_IM_KAI8751741.1, BG_IM_KAI8751742.1, BG_IM_KAI8751726.1, BG_IM_KAI8751736.1, BG_IM_KAI8751729.1	BGLB012939-PD, BGLB036898-PA, BGLB005861-PB, BGLB032087-PA, BGLB024437-PA, BGLB026026-PA, BGLB020328-PA, BGLB029307-PA	BG_iBS90_KAI8770866.1, BG_iBS90_KAI8770867.1, BG_iBS90_KAI8770849.1, BG_iBS90_KAI8770860.1, BG_iBS90_KAI8770859.1, BG_iBS90_KAI8770853.1	BP21076-RA, BP21077-RA, BP21060-RA, BP21072-RA, BP21065-RA	Bstr_002066-T1, Bstr_002067-T1, Bstr_002052-T1, Bstr_002054-T1	BSUD.12243.1.p1, BSUD.12242.2.p1, BSUD.12248.1.p1, BSUD.12251.2.p1	KAH9514632.1, KAH9514633.1, KAH9514634.1
	N0.HOG0000606	OG0000378	n1	BG_IM_KAI8755496.1	BGLB035223-PA	BG_iBS90_KAI8793005.1	BP22058-RA	Bstr_029443-T1	BSUD.16371.2.p1	KAH9520400.1	GFR71626.1
	N0.HOG0000607	OG0000378	n8	BG_IM_KAI8762549.1, BG_IM_KAI8762552.1, BG_IM_KAI8762564.1, BG_IM_KAI8762565.1	BGLB039872-PA, BGLB039577-PA, BGLB023030-PA, BGLB025380-PC	BG_iBS90_KAI8790294.1, BG_iBS90_KAI8790293.1, BG_iBS90_KAI8790303.1, BG_iBS90_KAI8790305.1	BP07895-RA, BP07898-RA	Bstr_017899-T1, Bstr_017901-T1, Bstr_023117-T1, Bstr_023116-T1, Bstr_017906-T1, Bstr_017902-T1	BSUD.5126.2.p1, BSUD.5130.3.p1, BSUD.5146.1.p1, BSUD.5147.4.p1	KAH9495629.1, KAH9488274.1	GFR60955.1
	N0.HOG0000608	OG0000379	n0	NA	NA	NA	BP13575-RA	NA	NA	NA	GFS23892.1, GFR65201.1, GFS12740.1, GFS15130.1, GFR59066.1, GFR99281.1, GFS16584.1, GFS00093.1, GFS23888.1, GFS15127.1, GFR78844.1, GFR57470.1, GFR85910.1, GFR95908.1, GFR59068.1, GFS25501.1, GFS06291.1, GFR87891.1, GFR99285.1, GFS16562.1, GFR93948.1, GFS06289.1, GFR87888.1, GFR60964.1, GFR90204.1, GFS25498.1, GFR95911.1, GFR85912.1, GFR57468.1, GFR78841.1, GFS15123.1, GFR87378.1, GFS24257.1, GFS…
	N0.HOG0000609	OG0000380	n0	NA	NA	NA	NA	Bstr_014056-T1	NA	NA	GFR82359.1, GFS11825.1, GFR68047.1, GFR98567.1, GFS05012.1, GFS22324.1, GFS07315.1, GFS19816.1, GFR68825.1, GFR96216.1, GFS18709.1, GFR86809.1, GFS10575.1, GFR71463.1, GFS14906.1, GFS26810.1, GFS23747.1, GFR65631.1, GFR98481.1, GFS22439.1, GFR68085.1, GFR61007.1, GFR60114.1, GFR77330.1, GFS05814.1, GFR97755.1, GFR62620.1, GFS14919.1, GFR68049.1, GFR76497.1, GFR92086.1, GFS26491.1, GFS23321.1, GFR…
	N0.HOG0000610	OG0000381	n0	NA	NA	NA	NA	NA	NA	NA	GFR59555.1, GFR92615.1, GFR94929.1, GFR89809.1, GFR78233.1, GFR65329.1, GFR80844.1, GFR82388.1, GFR92280.1, GFR64839.1, GFS08693.1, GFS21378.1, GFR67104.1, GFR70116.1, GFR60356.1, GFS22406.1, GFR62742.1, GFS26089.1, GFR57599.1, GFR79211.1, GFR92612.1, GFR80847.1, GFR59633.1, GFS14198.1, GFR95599.1, GFR72200.1, GFS12555.1, GFR62565.1, GFS00471.1, GFS26793.1, GFR65242.1, GFR88709.1, GFR62197.1, GFR…
	N0.HOG0000611	OG0000382	n0	NA	NA	NA	NA	NA	NA	NA	GFR59646.1, GFS09368.1, GFR83347.1, GFR81897.1, GFR92552.1, GFR90582.1, GFS26278.1, GFR86788.1, GFS11646.1, GFS27550.1, GFR95394.1, GFR88544.1, GFR65175.1, GFS22098.1, GFR62593.1, GFR62540.1, GFR66759.1, GFS09612.1, GFS17421.1, GFS23331.1, GFR86686.1, GFR65661.1, GFR90772.1, GFR60597.1, GFS17473.1, GFS00386.1, GFR65700.1, GFR75157.1, GFR94283.1, GFR62315.1, GFR84956.1, GFR61319.1, GFR62933.1, GFR…
	N0.HOG0000612	OG0000383	n0	NA	NA	NA	NA	NA	NA	NA	GFR86948.1, GFS21471.1, GFR77521.1, GFR70413.1, GFS18286.1, GFR68021.1, GFR86944.1, GFR61830.1, GFR91544.1, GFR82950.1, GFS17956.1, GFR69709.1, GFR68024.1, GFR84883.1, GFR97809.1, GFR64724.1, GFR96012.1, GFS06454.1, GFR63214.1, GFS09447.1, GFS09444.1, GFR96008.1, GFR63216.1, GFR96591.1, GFS06458.1, GFR72064.1, GFR62548.1, GFR84554.1, GFS10925.1, GFR69080.1, GFR88086.1, GFR77518.1, GFS17960.1, GFS…
	N0.HOG0000613	OG0000384	n0	BG_IM_KAI8726490.1, BG_IM_KAI8726692.1, BG_IM_KAI8755053.1, BG_IM_KAI8726212.1, BG_IM_KAI8763856.1, BG_IM_KAI8738753.1, BG_IM_KAI8744400.1, BG_IM_KAI8731311.1	NA	BG_iBS90_KAI8732870.1, BG_iBS90_KAI8730855.1, BG_iBS90_KAI8739953.1, BG_iBS90_KAI8733858.1, BG_iBS90_KAI8731657.1, BG_iBS90_KAI8736729.1, BG_iBS90_KAI8730827.1, BG_iBS90_KAI8734804.1, BG_iBS90_KAI8733284.1, BG_iBS90_KAI8732001.1, BG_iBS90_KAI8730799.1, BG_iBS90_KAI8794945.1, BG_iBS90_KAI8736579.1, BG_iBS90_KAI8733817.1	BP18979-RA, BP20047-RA, BP00922-RA, BP27768-RA, BP30839-RA, BP21112-RA, BP31090-RA, BP29020-RA, BP27151-RA, BP25863-RA	NA	BSUD.19326.1.p2, BSUD.7227.1.p1	NA
	N0.HOG0000614	OG0000385	n1	BG_IM_KAI8743350.1	BGLB004836-PB	BG_iBS90_KAI8778144.1	BP03157-RA	Bstr_013701-T1	BSUD.2670.4.p1	KAH9496079.1	GFR73201.1
	N0.HOG0000615	OG0000385	n8	BG_IM_KAI8743351.1, BG_IM_KAI8743352.1, BG_IM_KAI8730305.1	BGLB035499-PA, BGLB026219-PA, BGLB012035-PB, BGLB019529-PA, BGLB023789-PA, BGLB038730-PA	BG_iBS90_KAI8778145.1, BG_iBS90_KAI8778148.1, BG_iBS90_KAI8778146.1, BG_iBS90_KAI8778147.1, BG_iBS90_KAI8778556.1	BP03158-RA, BP05536-RA, BP20472-RA	Bstr_013703-T1, Bstr_010820-T1, Bstr_013879-T1	BSUD.2671.1.p1, BSUD.7401.1.p1, BSUD.15453.1.p1	KAH9496080.1, KAH9524349.1	GFR78511.1
	N0.HOG0000616	OG0000386	n0	BG_IM_KAI8732726.1, BG_IM_KAI8732727.1, BG_IM_KAI8732728.1, BG_IM_KAI8732730.1, BG_IM_KAI8732729.1	BGLB039879-PA, BGLB023382-PA, BGLB032561-PA, BGLB025974-PA, BGLB038355-PA, BGLB025606-PA	BG_iBS90_KAI8776631.1, BG_iBS90_KAI8776641.1, BG_iBS90_KAI8776640.1, BG_iBS90_KAI8776639.1, BG_iBS90_KAI8776642.1, BG_iBS90_KAI8776645.1, BG_iBS90_KAI8776638.1, BG_iBS90_KAI8776647.1, BG_iBS90_KAI8776643.1	BP15057-RA, BP15055-RA, BP15059-RA, BP15063-RA, BP15062-RA, BP15061-RA, BP15060-RA	Bstr_038328-T1, Bstr_038327-T1, Bstr_038329-T1	BSUD.3441.1.p1, BSUD.2162.1.p1, BSUD.6712.1.p1, BSUD.3436.1.p1	NA
	N0.HOG0000617	OG0000387	n2	BG_IM_KAI8734179.1	BGLB023793-PA	BG_iBS90_KAI8761774.1	BP24297-RA	Bstr_023596-T1, Bstr_032088-T1, Bstr_032087-T1	BSUD.13054.1.p1	NA	GFS03818.1
	N0.HOG0000618	OG0000387	n10	BG_IM_KAI8734178.1	BGLB022804-PA	NA	BP24296-RA	Bstr_032089-T1, Bstr_032090-T1, Bstr_044810-T1, Bstr_044809-T1, Bstr_042995-T1	BSUD.16277.1.p1	KAH9519868.1	GFR78156.1, GFS17386.1
	N0.HOG0000619	OG0000387	n21	BG_IM_KAI8734027.1	BGLB026806-PA, BGLB040068-PA	BG_iBS90_KAI8761614.1	BP20088-RA	Bstr_000538-T1, Bstr_026567-T1, Bstr_036485-T1	BSUD.17468.1.p1	KAH9519869.1, KAH9519867.1	GFR91349.1, GFS17378.1
	N0.HOG0000620	OG0000388	n0	BG_IM_KAI8736401.1, BG_IM_KAI8736402.1, BG_IM_KAI8743255.1, BG_IM_KAI8736400.1, BG_IM_KAI8744975.1, BG_IM_KAI8736403.1	BGLB034761-PA, BGLB020050-PA	BG_iBS90_KAI8796232.1, BG_iBS90_KAI8775944.1, BG_iBS90_KAI8796228.1, BG_iBS90_KAI8796227.1, BG_iBS90_KAI8775945.1, BG_iBS90_KAI8796234.1, BG_iBS90_KAI8796233.1	BP09060-RA, BP16952-RA, BP16953-RA, BP09062-RA, BP09061-RA	Bstr_044499-T1, Bstr_017138-T1, Bstr_012545-T1, Bstr_025212-T1, Bstr_014673-T1, Bstr_047697-T1, Bstr_035989-T1, Bstr_035728-T1, Bstr_011446-T1, Bstr_017136-T1, Bstr_017139-T1, Bstr_017140-T1, Bstr_017137-T1	NA	KAH9496527.1
	N0.HOG0000621	OG0000389	n0	BG_IM_KAI8742704.1, BG_IM_KAI8748672.1, BG_IM_KAI8736881.1, BG_IM_KAI8770343.1, BG_IM_KAI8740302.1	BGLB036642-PA, BGLB035038-PA, BGLB020074-PA	BG_iBS90_KAI8772847.1, BG_iBS90_KAI8770992.1, BG_iBS90_KAI8743627.1, BG_iBS90_KAI8735989.1, BG_iBS90_KAI8771015.1, BG_iBS90_KAI8787745.1, BG_iBS90_KAI8741826.1, BG_iBS90_KAI8797100.1, BG_iBS90_KAI8776888.1, BG_iBS90_KAI8777089.1, BG_iBS90_KAI8782005.1, BG_iBS90_KAI8793336.1, BG_iBS90_KAI8792925.1, BG_iBS90_KAI8784835.1, BG_iBS90_KAI8792924.1, BG_iBS90_KAI8798433.1, BG_iBS90_KAI8747635.1	BP11440-RA, BP01715-RA, BP30381-RA, BP00820-RA	Bstr_034097-T1, Bstr_001314-T1, Bstr_045611-T1, Bstr_005184-T1	NA	KAH9500482.1
	N0.HOG0000622	OG0000390	n0	BG_IM_KAI8743260.1, BG_IM_KAI8743263.1, BG_IM_KAI8743265.1, BG_IM_KAI8743157.1	BGLB018370-PA, BGLB039706-PA, BGLB016329-PA, BGLB001319-PB	BG_iBS90_KAI8778024.1, BG_iBS90_KAI8778030.1, BG_iBS90_KAI8778031.1, BG_iBS90_KAI8777907.1	BP03071-RA, BP03063-RA, BP03072-RA, BP02948-RA	Bstr_013656-T1, Bstr_013625-T1, Bstr_013626-T1, Bstr_037552-T1, Bstr_037554-T1	BSUD.22922.1.p1, BSUD.21212.1.p1, BSUD.12100.1.p1, BSUD.12103.1.p1, BSUD.5279.1.p1, BSUD.5287.1.p1, BSUD.17885.1.p1, BSUD.17884.1.p1	KAH9514277.1, KAH9498712.1, KAH9498698.1, KAH9498702.1	GFS13682.1
	N0.HOG0000623	OG0000391	n0	BG_IM_KAI8744120.1, BG_IM_KAI8744121.1, BG_IM_KAI8747333.1, BG_IM_KAI8747332.1, BG_IM_KAI8747331.1	BGLB037412-PA, BGLB031101-PA	BG_iBS90_KAI8767684.1, BG_iBS90_KAI8775537.1, BG_iBS90_KAI8767683.1	BP19987-RA, BP19988-RA, BP01520-RA, BP01519-RA, BP01518-RA	Bstr_014323-T1, Bstr_024566-T1, Bstr_004716-T1, Bstr_044914-T1, Bstr_025080-T1, Bstr_025079-T1, Bstr_024565-T1, Bstr_011090-T1, Bstr_025082-T1, Bstr_025081-T1, Bstr_021293-T1, Bstr_015114-T1, Bstr_044118-T1	BSUD.23894.1.p1, BSUD.8292.1.p1, BSUD.8281.1.p1, BSUD.8293.1.p1	KAH9505518.1, KAH9505517.1
	N0.HOG0000624	OG0000392	n0	BG_IM_KAI8760223.1, BG_IM_KAI8744234.1, BG_IM_KAI8770211.1	BGLB022886-PA, BGLB027565-PA	BG_iBS90_KAI8784023.1, BG_iBS90_KAI8767799.1, BG_iBS90_KAI8784022.1, BG_iBS90_KAI8777837.1, BG_iBS90_KAI8767800.1	BP20315-RA, BP05131-RA, BP20314-RA, BP07979-RA, BP20313-RA, BP23896-RA, BP19204-RA, BP05132-RA, BP18055-RA, BP08879-RA, BP04645-RA, BP19202-RA, BP19201-RA	Bstr_005066-T1, Bstr_049248-T1, Bstr_008319-T1, Bstr_042923-T1, Bstr_049431-T1, Bstr_008211-T1	BSUD.25372.1.p1	KAH9520058.1	GFS20581.1, GFR69991.1, GFS27083.1
	N0.HOG0000625	OG0000393	n0	BG_IM_KAI8745715.1, BG_IM_KAI8745711.1, BG_IM_KAI8745708.1, BG_IM_KAI8759148.1, BG_IM_KAI8745714.1	BGLB021541-PA	BG_iBS90_KAI8779679.1, BG_iBS90_KAI8779662.1, BG_iBS90_KAI8779673.1, BG_iBS90_KAI8779665.1, BG_iBS90_KAI8740940.1, BG_iBS90_KAI8779669.1, BG_iBS90_KAI8779675.1, BG_iBS90_KAI8779677.1, BG_iBS90_KAI8779671.1	BP01267-RA, BP01266-RA, BP06271-RA, BP01265-RA, BP01263-RA	Bstr_033143-T1, Bstr_045106-T1, Bstr_045107-T1, Bstr_039330-T1, Bstr_025752-T1, Bstr_033144-T1, Bstr_042430-T1, Bstr_012881-T1, Bstr_012884-T1, Bstr_012882-T1	BSUD.23279.1.p1, BSUD.23277.3.p1, BSUD.11845.1.p1, BSUD.23276.1.p1	NA
	N0.HOG0000626	OG0000394	n0	BG_IM_KAI8746007.1, BG_IM_KAI8746009.1, BG_IM_KAI8746054.1, BG_IM_KAI8746045.1	BGLB001472-PB, BGLB027573-PA, BGLB003733-PC, BGLB007448-PB	BG_iBS90_KAI8780000.1, BG_iBS90_KAI8780001.1, BG_iBS90_KAI8780054.1, BG_iBS90_KAI8780045.1	BP03505-RA, BP03506-RA, BP03553-RA, BP03542-RA, BP03541-RA	Bstr_028162-T1, Bstr_020023-T1, Bstr_017266-T1, Bstr_044189-T1, Bstr_011188-T1, Bstr_024339-T1, Bstr_024346-T1, Bstr_024345-T1	BSUD.4082.2.p1, BSUD.4046.2.p1, BSUD.4050.1.p1	KAH9496738.1, KAH9496724.1	GFS08954.1, GFS19495.1, GFS06925.1, GFR67512.1
	N0.HOG0000627	OG0000395	n0	BG_IM_KAI8746140.1, BG_IM_KAI8746141.1, BG_IM_KAI8746132.1, BG_IM_KAI8746133.1, BG_IM_KAI8746138.1, BG_IM_KAI8746137.1, BG_IM_KAI8746135.1	BGLB031455-PA, BGLB038659-PA	BG_iBS90_KAI8780129.1, BG_iBS90_KAI8780123.1, BG_iBS90_KAI8780125.1	BP01330-RA, BP01324-RA, BP03614-RA, BP01332-RA, BP03616-RA, BP03624-RA, BP01323-RA	Bstr_024098-T1, Bstr_020793-T1, Bstr_032986-T1, Bstr_024097-T2, Bstr_024095-T1, Bstr_031820-T1	BSUD.2090.3.p1, BSUD.3980.3.p1, BSUD.17470.2.p1, BSUD.3977.2.p1, BSUD.147.2.p1, BSUD.21143.2.p1, BSUD.168.1.p1, BSUD.13153.1.p1	KAH9503023.1
	N0.HOG0000628	OG0000396	n0	BG_IM_KAI8751787.1, BG_IM_KAI8753926.1, BG_IM_KAI8752326.1, BG_IM_KAI8751786.1	BGLB031301-PA, BGLB038847-PA, BGLB033500-PA, BGLB032644-PA, BGLB022843-PA, BGLB017314-PA	BG_iBS90_KAI8732914.1, BG_iBS90_KAI8770921.1, BG_iBS90_KAI8729891.1, BG_iBS90_KAI8770918.1	BP29019-RA, BP29075-RA, BP21111-RA, BP02775-RA	Bstr_008790-T1, Bstr_008791-T1, Bstr_002079-T2, Bstr_012858-T1, Bstr_012859-T1, Bstr_009029-T1, Bstr_009028-T1	BSUD.12224.1.p1, BSUD.5041.3.p1, BSUD.19227.3.p1, BSUD.16958.1.p2	KAH9498662.1, KAH9498652.1, KAH9498653.1, KAH9498661.1, KAH9498663.1
	N0.HOG0000629	OG0000397	n0	BG_IM_KAI8760297.1, BG_IM_KAI8760295.1, BG_IM_KAI8760296.1, BG_IM_KAI8754835.1	BGLB022816-PA, BGLB025239-PA, BGLB023765-PA, BGLB032316-PA, BGLB026486-PA	BG_iBS90_KAI8784094.1, BG_iBS90_KAI8784096.1, BG_iBS90_KAI8784093.1, BG_iBS90_KAI8784095.1, BG_iBS90_KAI8773484.1	BP21285-RA, BP21283-RA, BP15594-RA, BP21284-RA, BP05524-RA	Bstr_009644-T1, Bstr_009646-T1, Bstr_009645-T1, Bstr_033409-T1	BSUD.25443.2.p1, BSUD.25441.1.p1, BSUD.3801.3.p1, BSUD.25442.2.p1, BSUD.24401.2.p1	KAH9525196.1, KAH9525197.1, KAH9525198.1, KAH9525195.1, KAH9499810.1	GFS20279.1
	N0.HOG0000630	OG0000398	n0	BG_IM_KAI8755979.1, BG_IM_KAI8755981.1, BG_IM_KAI8755982.1, BG_IM_KAI8755980.1, BG_IM_KAI8755978.1	BGLB028503-PA, BGLB023192-PA, BGLB037934-PA, BGLB029462-PA, BGLB038177-PA	BG_iBS90_KAI8793506.1, BG_iBS90_KAI8793508.1, BG_iBS90_KAI8793509.1, BG_iBS90_KAI8793507.1	BP12238-RA, BP12239-RA, BP12237-RA, BP12236-RA	Bstr_029026-T1, Bstr_029027-T1	BSUD.20966.1.p1, BSUD.20965.1.p1, BSUD.20967.1.p1, BSUD.20968.1.p1	KAH9520349.1, KAH9520351.1, KAH9520347.1, KAH9520350.1, KAH9520348.1, KAH9520352.1, KAH9520346.1, KAH9520361.1	GFR61189.1, GFR61195.1
	N0.HOG0000631	OG0000399	n0	BG_IM_KAI8756403.1, BG_IM_KAI8756402.1, BG_IM_KAI8756400.1, BG_IM_KAI8756399.1, BG_IM_KAI8756398.1, BG_IM_KAI8756401.1	BGLB004894-PB, BGLB016758-PA, BGLB017960-PA, BGLB008797-PB, BGLB008798-PB, BGLB013806-PB	BG_iBS90_KAI8797778.1, BG_iBS90_KAI8797782.1, BG_iBS90_KAI8797781.1, BG_iBS90_KAI8797779.1, BG_iBS90_KAI8797780.1	BP09968-RA, BP09967-RA, BP09963-RA, BP09964-RA	Bstr_026012-T1, Bstr_026893-T1, Bstr_026892-T1, Bstr_026888-T1, Bstr_026889-T1	BSUD.14328.1.p1, BSUD.8635.1.p1, BSUD.8634.1.p1	KAH9519907.1, KAH9519908.1, KAH9498794.1, KAH9498795.1	GFR61967.1
	N0.HOG0000632	OG0000400	n0	BG_IM_KAI8756471.1, BG_IM_KAI8756470.1, BG_IM_KAI8756597.1, BG_IM_KAI8756472.1	BGLB017824-PA, BGLB017925-PA, BGLB017491-PA, BGLB017823-PA	BG_iBS90_KAI8797875.1, BG_iBS90_KAI8797870.1, BG_iBS90_KAI8797874.1, BG_iBS90_KAI8797876.1, BG_iBS90_KAI8797869.1, BG_iBS90_KAI8797877.1, BG_iBS90_KAI8797872.1	BP10988-RA, BP10989-RA, BP10986-RA, BP10987-RA, BP10990-RA	Bstr_024008-T1, Bstr_042961-T1, Bstr_032781-T1, Bstr_026972-T1, Bstr_009085-T1, Bstr_049441-T1, Bstr_019453-T1, Bstr_033579-T1, Bstr_028304-T1, Bstr_026965-T1, Bstr_026969-T1	BSUD.7739.1.p1, BSUD.7737.1.p1, BSUD.7740.2.p1	NA
	N0.HOG0000633	OG0000401	n4	NA	NA	NA	BP02497-RA	Bstr_009499-T1	NA	NA
	N0.HOG0000634	OG0000401	n6	NA	BGLB017701-PA	NA	NA	NA	BSUD.4616.1.p1	KAH9494978.1	GFS11649.1
	N0.HOG0000635	OG0000401	n10	NA	BGLB017904-PA	NA	NA	NA	BSUD.4617.1.p1	KAH9494979.1	GFR70361.1
	N0.HOG0000636	OG0000401	n13	NA	BGLB017304-PA	NA	NA	NA	BSUD.4614.2.p1	KAH9494977.1	GFR70351.1
	N0.HOG0000637	OG0000401	n16	BG_IM_KAI8760682.1	BGLB040427-PA, BGLB001108-PB, BGLB001114-PB, BGLB034017-PA, BGLB018158-PA	BG_iBS90_KAI8780792.1	BP02498-RA, BP02496-RA	Bstr_009498-T1	BSUD.4606.1.p1, BSUD.4607.1.p1, BSUD.4611.1.p1, BSUD.4628.1.p1	KAH9494976.1, KAH9494982.1, KAH9494983.1	GFR70367.1
	N0.HOG0000638	OG0000402	n0	BG_IM_KAI8760900.1, BG_IM_KAI8760891.1, BG_IM_KAI8760895.1, BG_IM_KAI8760888.1, BG_IM_KAI8760889.1	BGLB019397-PA, BGLB029114-PA, BGLB017449-PA, BGLB035193-PA, BGLB021728-PA	BG_iBS90_KAI8781025.1, BG_iBS90_KAI8781015.1, BG_iBS90_KAI8781016.1, BG_iBS90_KAI8781021.1, BG_iBS90_KAI8781020.1, BG_iBS90_KAI8781013.1	BP10150-RA, BP10146-RA, BP10144-RA, BP10145-RA	Bstr_009333-T1, Bstr_043437-T2, Bstr_010372-T1, Bstr_010400-T1, Bstr_009335-T1, Bstr_039415-T1, Bstr_009342-T1, Bstr_009341-T1, Bstr_010398-T1	BSUD.7244.1.p1, BSUD.7253.2.p1, BSUD.7255.1.p1	KAH9488635.1, KAH9505074.1
	N0.HOG0000639	OG0000403	n2	BG_IM_KAI8765521.1	BGLB008241-PB, BGLB010613-PB	BG_iBS90_KAI8797501.1	BP11668-RA	Bstr_022020-T1	BSUD.4733.1.p1, BSUD.19032.2.p1, BSUD.2564.1.p1, BSUD.4731.1.p1	NA	GFR90959.1
	N0.HOG0000640	OG0000403	n12	BG_IM_KAI8765522.1, BG_IM_KAI8765523.1, BG_IM_KAI8765524.1	BGLB009737-PB, BGLB002480-PD, BGLB031918-PA	BG_iBS90_KAI8797508.1, BG_iBS90_KAI8797506.1, BG_iBS90_KAI8797509.1	BP11669-RA, BP11671-RA, BP11670-RA, BP11672-RA	Bstr_022022-T1, Bstr_022024-T1, Bstr_022023-T1, Bstr_022025-T1	BSUD.19031.1.p1, BSUD.19026.1.p1, BSUD.19030.5.p1, BSUD.17935.4.p1	NA	GFS24498.1
	N0.HOG0000641	OG0000404	n0	BG_IM_KAI8769722.1	NA	BG_iBS90_KAI8774395.1, BG_iBS90_KAI8774411.1, BG_iBS90_KAI8774417.1, BG_iBS90_KAI8774389.1, BG_iBS90_KAI8774405.1, BG_iBS90_KAI8774406.1, BG_iBS90_KAI8774390.1, BG_iBS90_KAI8774401.1, BG_iBS90_KAI8774402.1, BG_iBS90_KAI8774413.1, BG_iBS90_KAI8774403.1, BG_iBS90_KAI8774418.1, BG_iBS90_KAI8774393.1, BG_iBS90_KAI8774404.1, BG_iBS90_KAI8774412.1, BG_iBS90_KAI8774408.1, BG_iBS90_KAI8774407.1, BG_iBS90…	NA	NA	NA	NA
	N0.HOG0000642	OG0000405	n0	NA	NA	BG_iBS90_KAI8790957.1, BG_iBS90_KAI8790962.1, BG_iBS90_KAI8790972.1, BG_iBS90_KAI8790948.1, BG_iBS90_KAI8790971.1, BG_iBS90_KAI8790967.1, BG_iBS90_KAI8790951.1, BG_iBS90_KAI8790949.1, BG_iBS90_KAI8790969.1, BG_iBS90_KAI8790958.1, BG_iBS90_KAI8790970.1, BG_iBS90_KAI8790956.1, BG_iBS90_KAI8790966.1, BG_iBS90_KAI8790961.1, BG_iBS90_KAI8790968.1, BG_iBS90_KAI8790954.1, BG_iBS90_KAI8790964.1, BG_iBS90…	NA	NA	NA	NA
	N0.HOG0000643	OG0000406	n3	NA	NA	NA	NA	NA	BSUD.24402.1.p1	NA	GFR64898.1, GFR83552.1, GFR58562.1, GFS07440.1, GFS04358.1, GFS26823.1, GFS03713.1, GFS18047.1, GFS05257.1, GFR71034.1, GFR84776.1, GFS23952.1, GFR67605.1, GFR84147.1, GFS11608.1, GFR61986.1, GFS20920.1, GFR73509.1, GFS05370.1, GFS25524.1, GFS08942.1, GFS15607.1, GFR98673.1, GFR70075.1
	N0.HOG0000644	OG0000406	n27	NA	NA	NA	NA	NA	BSUD.8747.1.p2	NA	GFR97823.1, GFR94691.1, GFR70291.1, GFS21433.1, GFS13408.1, GFS08451.1
	N0.HOG0000645	OG0000407	n1	NA	NA	NA	NA	Bstr_043870-T1	NA	NA	GFR78431.1, GFR68794.1, GFS06422.1, GFR71814.1, GFS21998.1, GFS17065.1, GFS17561.1, GFS16531.1, GFR73162.1, GFR77584.1, GFR93750.1, GFR83094.1, GFS19544.1, GFR79475.1, GFS13404.1
	N0.HOG0000646	OG0000407	n16	NA	NA	NA	NA	Bstr_049081-T1, Bstr_049682-T1	BSUD.18890.1.p1	NA	GFR67001.1, GFS01389.1, GFS14510.1, GFS02314.1, GFS20730.1, GFS17849.1, GFR75784.1, GFR76188.1, GFR67768.1, GFR78075.1, GFR67812.1, GFS01412.1, GFS16905.1, GFR57875.1, GFS07552.1
	N0.HOG0000647	OG0000408	n0	NA	NA	NA	NA	NA	NA	NA	GFS04216.1, GFR59552.1, GFS13483.1, GFR57529.1, GFR88298.1, GFS11833.1, GFR66696.1, GFR71871.1, GFR77624.1, GFR79959.1, GFS13487.1, GFS12505.1, GFR83396.1, GFS13019.1, GFR77690.1, GFS01001.1, GFR83060.1, GFS04220.1, GFS01816.1, GFS16951.1, GFS06093.1, GFR92991.1, GFS25554.1, GFS27995.1, GFR73078.1, GFS09396.1, GFR99716.1, GFR66040.1, GFS02171.1, GFS06027.1, GFS00999.1, GFR77693.1, GFR86883.1, GFS…
	N0.HOG0000648	OG0000409	n0	NA	NA	NA	NA	NA	NA	NA	GFS07965.1, GFS07963.1, GFS07967.1, GFS08057.1, GFR60850.1, GFR60852.1, GFS13488.1, GFS13492.1, GFR78768.1, GFR73975.1, GFS10780.1, GFS16282.1, GFS08695.1, GFR65037.1, GFS17266.1, GFR65034.1, GFS02340.1, GFR58050.1, GFS16284.1, GFR98724.1, GFR58047.1, GFS08698.1, GFS17261.1, GFR83011.1, GFR91879.1, GFR60854.1, GFR78049.1, GFR73716.1, GFS09969.1, GFS16276.1, GFR78765.1, GFS02239.1, GFS16011.1, GFS…
	N0.HOG0000649	OG0000410	n0	NA	NA	NA	NA	NA	NA	NA	GFR83952.1, GFR85172.1, GFR65640.1, GFR92080.1, GFR64619.1, GFR97669.1, GFS05066.1, GFS12722.1, GFR66158.1, GFR88920.1, GFR65643.1, GFR98751.1, GFR97840.1, GFR90273.1, GFS23844.1, GFS23890.1, GFR92488.1, GFR65010.1, GFR70915.1, GFR64695.1, GFR91689.1, GFS14688.1, GFR91693.1, GFS26306.1, GFR83949.1, GFR59622.1, GFR62096.1, GFS05259.1, GFR80167.1, GFR82066.1, GFS00319.1, GFR90911.1, GFS18138.1, GFS…
	N0.HOG0000650	OG0000411	n1	BG_IM_KAI8727374.1, BG_IM_KAI8727380.1	BGLB037566-PB	BG_iBS90_KAI8781443.1	BP08109-RA	Bstr_003498-T1	BSUD.6950.1.p1	KAH9508128.1	GFR64970.1
	N0.HOG0000651	OG0000411	n9	BG_IM_KAI8727384.1, BG_IM_KAI8727383.1, BG_IM_KAI8727375.1	BGLB010488-PB, BGLB008958-PB, BGLB009147-PB, BGLB009932-PB	BG_iBS90_KAI8781447.1, BG_iBS90_KAI8781445.1, BG_iBS90_KAI8781444.1	BP08107-RA, BP08108-RA	Bstr_003502-T1, Bstr_003501-T1, Bstr_003500-T1, Bstr_003499-T1	BSUD.6947.3.p1, BSUD.6948.3.p1, BSUD.6949.2.p1	KAH9508132.1, KAH9508131.1, KAH9508127.1, KAH9508123.1	GFS08212.1
	N0.HOG0000652	OG0000412	n0	BG_IM_KAI8727924.1, BG_IM_KAI8727921.1, BG_IM_KAI8727922.1	BGLB004530-PB	BG_iBS90_KAI8747769.1, BG_iBS90_KAI8747767.1, BG_iBS90_KAI8747768.1	BP05322-RA, BP05274-RA, BP31927-RA, BP05234-RA, BP05321-RA, BP05258-RA, BP31936-RA, BP31912-RA, BP08883-RA, BP31945-RA, BP31915-RA, BP05260-RA, BP31926-RA, BP31919-RA, BP05259-RA, BP31922-RA	Bstr_047642-T1, Bstr_047640-T1	BSUD.21941.1.p1, BSUD.16965.1.p1, BSUD.19628.1.p1, BSUD.880.1.p1, BSUD.2045.1.p1, BSUD.12499.1.p1, BSUD.9860.1.p1, BSUD.16966.1.p1	NA
	N0.HOG0000653	OG0000413	n0	BG_IM_KAI8755032.1, BG_IM_KAI8755031.1, BG_IM_KAI8755011.1, BG_IM_KAI8728254.1	BGLB026075-PA, BGLB035220-PA, BGLB036020-PA, BGLB025980-PA, BGLB020821-PA, BGLB021742-PA, BGLB038119-PA	BG_iBS90_KAI8773644.1, BG_iBS90_KAI8773663.1, BG_iBS90_KAI8773641.1, BG_iBS90_KAI8773643.1	BP05656-RA, BP05658-RA, BP05655-RA, BP05657-RA	Bstr_033209-T1, Bstr_033211-T1, Bstr_033232-T1, Bstr_033241-T1, Bstr_033245-T1, Bstr_009549-T1, Bstr_021228-T1, Bstr_033242-T1, Bstr_004800-T1, Bstr_033208-T3, Bstr_009546-T1	BSUD.17213.3.p1, BSUD.17217.2.p1	KAH9488063.1
	N0.HOG0000654	OG0000414	n0	BG_IM_KAI8729274.1, BG_IM_KAI8729275.1, BG_IM_KAI8729277.1, BG_IM_KAI8729278.1, BG_IM_KAI8729273.1	BGLB024367-PA, BGLB040205-PA, BGLB008673-PC, BGLB020157-PA, BGLB036305-PA, BGLB035354-PA, BGLB037435-PA	BG_iBS90_KAI8771519.1, BG_iBS90_KAI8771527.1, BG_iBS90_KAI8771374.1, BG_iBS90_KAI8771533.1	BP04753-RA, BP04756-RA, BP04757-RA, BP04657-RA	Bstr_045587-T1, Bstr_045610-T1, Bstr_045609-T1, Bstr_045590-T1, Bstr_032946-T1, Bstr_032947-T1, Bstr_045671-T2, Bstr_045670-T1	BSUD.314.1.p1, BSUD.313.2.p1, BSUD.315.2.p1, BSUD.6435.2.p1	KAH9489139.1
	N0.HOG0000655	OG0000415	n0	BG_IM_KAI8730465.1, BG_IM_KAI8730471.1, BG_IM_KAI8730528.1, BG_IM_KAI8730466.1, BG_IM_KAI8730469.1, BG_IM_KAI8730470.1	BGLB009594-PB, BGLB031463-PA	BG_iBS90_KAI8764414.1, BG_iBS90_KAI8764422.1, BG_iBS90_KAI8764478.1, BG_iBS90_KAI8764415.1, BG_iBS90_KAI8764420.1, BG_iBS90_KAI8764421.1	BP04377-RA, BP04369-RA, BP04436-RA, BP04370-RA, BP04375-RA, BP04376-RA	Bstr_038762-T1, Bstr_038761-T1, Bstr_016396-T1, Bstr_016397-T1, Bstr_038765-T1, Bstr_038766-T1, Bstr_010683-T1, Bstr_038764-T1	BSUD.16890.1.p1, BSUD.3402.1.p1, BSUD.16888.1.p1, BSUD.16889.1.p1	KAH9508385.1
	N0.HOG0000656	OG0000416	n1	BG_IM_KAI8750985.1, BG_IM_KAI8751139.1, BG_IM_KAI8751140.1, BG_IM_KAI8751129.1, BG_IM_KAI8751128.1, BG_IM_KAI8733405.1	BGLB031161-PA	BG_iBS90_KAI8772295.1, BG_iBS90_KAI8772445.1, BG_iBS90_KAI8772437.1, BG_iBS90_KAI8772435.1	BP09483-RA, BP09649-RA, BP09640-RA, BP09639-RA, BP09648-RA	Bstr_001521-T1, Bstr_001638-T1, Bstr_001619-T1, Bstr_001622-T1, Bstr_001620-T1, Bstr_016342-T1, Bstr_001621-T1, Bstr_047339-T1	BSUD.2976.1.p1	KAH9514766.1, KAH9514764.1, KAH9514763.1, KAH9487807.1	GFR80870.1
	N0.HOG0000657	OG0000416	n30	NA	NA	NA	BP05315-RA	NA	NA	NA	GFR60533.1, GFR70826.1
	N0.HOG0000658	OG0000417	n0	BG_IM_KAI8735604.1	BGLB017781-PA, BGLB036340-PA, BGLB000163-PA, BGLB023273-PA	BG_iBS90_KAI8764095.1, BG_iBS90_KAI8798288.1, BG_iBS90_KAI8798286.1, BG_iBS90_KAI8798287.1	BP20358-RA, BP28956-RA, BP28958-RA, BP28957-RA	Bstr_003357-T1, Bstr_027203-T1, Bstr_027200-T1, Bstr_027201-T1	BSUD.20985.2.p1, BSUD.21344.2.p1, BSUD.21342.1.p1, BSUD.21343.1.p1	KAH9508180.1, KAH9508173.1, KAH9508174.1, KAH9508182.1, KAH9508184.1, KAH9508185.1, KAH9509991.1	GFS04048.1, GFR59977.1, GFS10725.1, GFR73989.1, GFS07229.1
	N0.HOG0000659	OG0000418	n0	BG_IM_KAI8754807.1, BG_IM_KAI8735834.1, BG_IM_KAI8735874.1, BG_IM_KAI8735867.1	BGLB008330-PE, BGLB000897-PB, BGLB007687-PB, BGLB009568-PB, BGLB007688-PB	BG_iBS90_KAI8773451.1, BG_iBS90_KAI8742841.1, BG_iBS90_KAI8742882.1, BG_iBS90_KAI8742899.1, BG_iBS90_KAI8742881.1	BP05495-RA, BP07513-RA, BP07462-RA, BP07475-RA	Bstr_033442-T1, Bstr_003212-T1, Bstr_003185-T1, Bstr_003186-T2	BSUD.21133.2.p1, BSUD.13691.1.p1, BSUD.24668.1.p1, BSUD.24674.3.p1	KAH9490179.1, KAH9489611.1, KAH9489614.1, KAH9489606.1, KAH9489616.1, KAH9489617.1	GFS01441.1
	N0.HOG0000660	OG0000419	n3	NA	BGLB000888-PB	NA	NA	Bstr_027066-T1	NA	KAH9504006.1	GFR91996.1, GFS12020.1
	N0.HOG0000661	OG0000419	n7	BG_IM_KAI8756670.1, BG_IM_KAI8756711.1	BGLB039868-PA	NA	BP24578-RA	NA	BSUD.15557.1.p1	NA	GFR73670.1
	N0.HOG0000662	OG0000419	n13	BG_IM_KAI8756710.1	NA	NA	BP22741-RA	Bstr_027102-T1	BSUD.18274.2.p1	KAH9489778.1	GFS19354.1
	N0.HOG0000663	OG0000419	n20	NA	BGLB010335-PB	NA	NA	Bstr_014618-T1	NA	NA	GFS12012.1, GFR60769.1
	N0.HOG0000664	OG0000419	n23	NA	BGLB038245-PB	NA	NA	NA	NA	NA	GFR60167.1
	N0.HOG0000665	OG0000419	n24	BG_IM_KAI8737480.1	BGLB032331-PA	BG_iBS90_KAI8795225.1	BP09195-RA	Bstr_048790-T1	BSUD.17831.1.p1	KAH9499377.1, KAH9499380.1	GFR81159.1
	N0.HOG0000666	OG0000420	n0	BG_IM_KAI8738083.1, BG_IM_KAI8738086.1, BG_IM_KAI8738084.1, BG_IM_KAI8738087.1, BG_IM_KAI8738085.1	BGLB021400-PA, BGLB038379-PA, BGLB031090-PA, BGLB037469-PA, BGLB027649-PA, BGLB026479-PA, BGLB036178-PA, BGLB016529-PA	BG_iBS90_KAI8739275.1, BG_iBS90_KAI8739277.1, BG_iBS90_KAI8739279.1, BG_iBS90_KAI8739267.1, BG_iBS90_KAI8739281.1, BG_iBS90_KAI8739276.1, BG_iBS90_KAI8739278.1	BP01953-RA	Bstr_005562-T1, Bstr_016825-T1, Bstr_016100-T1, Bstr_008330-T1, Bstr_025689-T1, Bstr_039693-T1, Bstr_000422-T2, Bstr_016097-T1	BSUD.20478.1.p1, BSUD.1418.1.p1, BSUD.8335.1.p1, BSUD.20477.2.p1	NA
	N0.HOG0000667	OG0000421	n0	BG_IM_KAI8741551.1, BG_IM_KAI8741553.1, BG_IM_KAI8746997.1, BG_IM_KAI8741550.1, BG_IM_KAI8741549.1, BG_IM_KAI8753438.1	BGLB025284-PA, BGLB034517-PA, BGLB037134-PA, BGLB023300-PA, BGLB031702-PA	BG_iBS90_KAI8788208.1, BG_iBS90_KAI8788196.1, BG_iBS90_KAI8788207.1, BG_iBS90_KAI8788195.1, BG_iBS90_KAI8788194.1, BG_iBS90_KAI8783247.1, BG_iBS90_KAI8783246.1	BP15768-RA, BP15767-RA, BP13341-RA	Bstr_044684-T1, Bstr_044687-T1, Bstr_044688-T1, Bstr_044689-T1, Bstr_007619-T2, Bstr_015551-T1, Bstr_026337-T1, Bstr_026338-T1, Bstr_015550-T1	BSUD.20485.2.p1, BSUD.20484.1.p1, BSUD.18894.1.p1	NA
	N0.HOG0000668	OG0000422	n0	BG_IM_KAI8744947.1	NA	BG_iBS90_KAI8775917.1	BP03420-RA, BP16898-RA, BP16923-RA, BP16901-RA, BP16900-RA, BP16924-RA, BP16903-RA, BP16905-RA, BP16899-RA, BP16897-RA, BP16920-RA, BP16909-RA, BP16906-RA, BP16917-RA, BP16913-RA, BP16915-RA, BP16908-RA, BP16922-RA, BP16921-RA, BP16910-RA, BP16911-RA, BP16914-RA, BP16912-RA, BP16918-RA, BP16904-RA, BP16902-RA, BP16916-RA, BP16907-RA, BP16919-RA, BP03421-RA	Bstr_011473-T1	NA	NA
	N0.HOG0000669	OG0000423	n0	BG_IM_KAI8745138.1, BG_IM_KAI8745136.1, BG_IM_KAI8745137.1	BGLB038116-PA, BGLB034981-PA, BGLB040005-PA, BGLB023856-PA	BG_iBS90_KAI8776133.1, BG_iBS90_KAI8776131.1, BG_iBS90_KAI8776132.1	BP20542-RA, BP20541-RA	Bstr_011291-T1, Bstr_036080-T1, Bstr_011290-T1	BSUD.25173.1.p1, BSUD.25175.1.p1, BSUD.25174.1.p1	KAH9524032.1, KAH9524033.1, KAH9524034.1, KAH9524030.1, KAH9524031.1	GFS20431.1, GFS01714.1, GFS20406.1, GFR97513.1, GFR97516.1, GFR78784.1, GFS16705.1, GFS16708.1, GFR91810.1, GFS00643.1
	N0.HOG0000670	OG0000424	n1	BG_IM_KAI8752276.1	BGLB038998-PA, BGLB031044-PA, BGLB036953-PA	BG_iBS90_KAI8786018.1	BP02724-RA	Bstr_040916-T1, Bstr_036144-T1	BSUD.19276.1.p1	KAH9495967.1, KAH9495968.1, KAH9499083.1	GFR86354.1, GFS27263.1
	N0.HOG0000671	OG0000424	n16	NA	NA	NA	NA	NA	NA	KAH9495979.1, KAH9495980.1
	N0.HOG0000672	OG0000424	n19	BG_IM_KAI8752277.1, BG_IM_KAI8752280.1	BGLB021127-PA	BG_iBS90_KAI8786014.1	BP02722-RA	Bstr_040923-T1	NA	NA	GFR86358.1
	N0.HOG0000673	OG0000424	n25	NA	BGLB037788-PA, BGLB030241-PA	BG_iBS90_KAI8786013.1	NA	Bstr_040918-T1, Bstr_042890-T1	NA	NA	GFR86360.1, GFS27261.1
	N0.HOG0000674	OG0000424	n31	BG_IM_KAI8752279.1	NA	NA	NA	NA	NA	KAH9495966.1
	N0.HOG0000675	OG0000425	n0	BG_IM_KAI8753482.1, BG_IM_KAI8753483.1, BG_IM_KAI8753481.1, BG_IM_KAI8753479.1, BG_IM_KAI8753480.1	BGLB016294-PA, BGLB019440-PA, BGLB019503-PA, BGLB032784-PA, BGLB031508-PA, BGLB016725-PA	BG_iBS90_KAI8783288.1, BG_iBS90_KAI8783287.1, BG_iBS90_KAI8783286.1	BP13378-RA, BP13377-RA, BP13374-RA	Bstr_015523-T1, Bstr_015524-T1, Bstr_015525-T1	BSUD.18919.5.p1, BSUD.18920.2.p1, BSUD.18916.1.p1, BSUD.18917.1.p1	KAH9492175.1, KAH9492173.1, KAH9492176.1, KAH9492162.1, KAH9499881.1	GFR96844.1, GFS25955.1, GFR59929.1, GFS25700.1
	N0.HOG0000676	OG0000426	n2	NA	BGLB019963-PA, BGLB019230-PA	BG_iBS90_KAI8798673.1	BP18125-RA, BP18123-RA	Bstr_027535-T1	BSUD.15584.1.p1	NA	GFR96961.1
	N0.HOG0000677	OG0000426	n9	BG_IM_KAI8757213.1, BG_IM_KAI8757212.1, BG_IM_KAI8757214.1, BG_IM_KAI8757211.1, BG_IM_KAI8757215.1	BGLB023324-PA, BGLB036794-PA, BGLB025895-PB	BG_iBS90_KAI8798675.1, BG_iBS90_KAI8798676.1, BG_iBS90_KAI8798672.1, BG_iBS90_KAI8798677.1	BP18122-RA, BP18138-RA, BP18127-RA	Bstr_027534-T1, Bstr_027533-T1, Bstr_027536-T1	BSUD.9351.2.p1, BSUD.9341.2.p1, BSUD.15586.2.p1, BSUD.18715.1.p1	NA	GFR97847.1, GFR96964.1
	N0.HOG0000678	OG0000427	n1	BG_IM_KAI8757555.1	BGLB036035-PA, BGLB003612-PB	BG_iBS90_KAI8799062.1, BG_iBS90_KAI8799066.1	NA	Bstr_027906-T1	NA	KAH9514215.1, KAH9489284.1	GFR97386.1
	N0.HOG0000679	OG0000427	n9	BG_IM_KAI8757558.1, BG_IM_KAI8757556.1, BG_IM_KAI8757552.1	BGLB021854-PA, BGLB000023-PA, BGLB030043-PA, BGLB039226-PA	BG_iBS90_KAI8799065.1, BG_iBS90_KAI8799063.1, BG_iBS90_KAI8799060.1	BP17600-RA, BP17602-RA, BP17601-RA	Bstr_027900-T1, Bstr_027908-T1, Bstr_027905-T1	BSUD.12336.4.p1, BSUD.23164.3.p1, BSUD.12335.1.p1	KAH9487550.1, KAH9514214.1, KAH9489281.1	GFR97389.1, GFR94590.1
	N0.HOG0000680	OG0000428	n0	BG_IM_KAI8758987.1, BG_IM_KAI8759091.1, BG_IM_KAI8759092.1, BG_IM_KAI8759087.1, BG_IM_KAI8759089.1, BG_IM_KAI8759090.1	BGLB040129-PA, BGLB037593-PA, BGLB028318-PA, BGLB027395-PA, BGLB039714-PA	BG_iBS90_KAI8792474.1, BG_iBS90_KAI8740880.1, BG_iBS90_KAI8740881.1	BP06131-RA, BP06214-RA, BP06212-RA, BP06213-RA	Bstr_042544-T1, Bstr_021299-T1, Bstr_010404-T1, Bstr_010791-T1, Bstr_025630-T1, Bstr_042481-T1, Bstr_025728-T1, Bstr_042482-T1, Bstr_020398-T1	BSUD.1107.1.p1, BSUD.11902.1.p1, BSUD.11905.1.p1, BSUD.11904.1.p1	KAH9500163.1, KAH9500162.1
	N0.HOG0000681	OG0000429	n1	BG_IM_KAI8760034.1	BGLB001104-PB	BG_iBS90_KAI8783804.1	BP15443-RA	Bstr_009825-T1, Bstr_036890-T1	BSUD.4464.1.p1	KAH9500569.1	GFR90870.1
	N0.HOG0000682	OG0000429	n10	BG_IM_KAI8760037.1	BGLB027183-PA	BG_iBS90_KAI8783811.1	BP15447-RA	NA	BSUD.4467.1.p1	NA
	N0.HOG0000683	OG0000429	n16	BG_IM_KAI8760035.1	BGLB036790-PA, BGLB021578-PA	BG_iBS90_KAI8783806.1	NA	Bstr_010466-T1, Bstr_009827-T1	NA	KAH9500550.1	GFR90877.1
	N0.HOG0000684	OG0000429	n23	NA	BGLB029343-PA	NA	NA	NA	NA	KAH9500570.1	GFR71337.1
	N0.HOG0000685	OG0000429	n25	BG_IM_KAI8760036.1	BGLB038666-PB, BGLB022506-PA	BG_iBS90_KAI8783809.1, BG_iBS90_KAI8783810.1	NA	Bstr_009824-T3	BSUD.4465.1.p1, BSUD.4466.1.p1	NA
	N0.HOG0000686	OG0000430	n0	BG_IM_KAI8762489.1, BG_IM_KAI8762491.1, BG_IM_KAI8762490.1, BG_IM_KAI8762492.1	BGLB034095-PA, BGLB000090-PB, BGLB003810-PB, BGLB036990-PC, BGLB000195-PC, BGLB032492-PA	BG_iBS90_KAI8790226.1, BG_iBS90_KAI8790228.1, BG_iBS90_KAI8790227.1	BP07845-RA, BP07847-RA, BP07846-RA	Bstr_017784-T1, Bstr_002405-T1, Bstr_017786-T2, Bstr_017785-T1, Bstr_042756-T1, Bstr_042757-T1	BSUD.9306.1.p1, BSUD.9313.1.p1, BSUD.9310.1.p1, BSUD.9311.2.p1	KAH9507630.1, KAH9507629.1	GFR89847.1, GFS24258.1, GFR94351.1, GFS23579.1, GFR90355.1
	N0.HOG0000687	OG0000431	n0	BG_IM_KAI8766412.1, BG_IM_KAI8766411.1, BG_IM_KAI8766416.1, BG_IM_KAI8766414.1, BG_IM_KAI8766417.1, BG_IM_KAI8766418.1	BGLB012913-PB, BGLB008372-PB, BGLB008370-PB, BGLB008371-PB, BGLB008369-PB	BG_iBS90_KAI8794230.1, BG_iBS90_KAI8794233.1, BG_iBS90_KAI8794235.1, BG_iBS90_KAI8794234.1, BG_iBS90_KAI8794236.1	BP17502-RA, BP17504-RA, BP17503-RA, BP17505-RA	Bstr_022541-T1, Bstr_021373-T1, Bstr_022540-T1	BSUD.1975.3.p1, BSUD.20337.1.p1, BSUD.1976.1.p1	KAH9498887.1, KAH9498890.1, KAH9498882.1, KAH9498888.1, KAH9498892.1, KAH9498881.1	GFS01819.1
	N0.HOG0000688	OG0000432	n1	NA	BGLB029777-PA, BGLB036039-PA, BGLB027035-PA, BGLB016961-PA, BGLB020085-PA, BGLB031163-PA, BGLB038277-PA	BG_iBS90_KAI8776463.1, BG_iBS90_KAI8779230.1, BG_iBS90_KAI8772962.1, BG_iBS90_KAI8732439.1, BG_iBS90_KAI8778661.1, BG_iBS90_KAI8737310.1, BG_iBS90_KAI8780580.1	BP03865-RA	NA	NA	NA	GFR69803.1, GFS19109.1, GFS11548.1, GFS21690.1, GFS08390.1, GFS11627.1
	N0.HOG0000689	OG0000432	n22	NA	NA	BG_iBS90_KAI8747840.1, BG_iBS90_KAI8788339.1, BG_iBS90_KAI8795612.1	BP12314-RA	Bstr_000740-T1, Bstr_001390-T1, Bstr_023648-T1	NA	NA	GFS12151.1, GFR86699.1
	N0.HOG0000690	OG0000432	n30	NA	NA	BG_iBS90_KAI8778553.1, BG_iBS90_KAI8779063.1	NA	NA	NA	NA	GFR83355.1
	N0.HOG0000691	OG0000433	n0	NA	BGLB035864-PA	NA	NA	NA	NA	NA	GFS01728.1, GFR87171.1, GFR98233.1, GFR87088.1, GFR63580.1, GFR65332.1, GFR64074.1, GFS00907.1, GFR61645.1, GFR79337.1, GFS26612.1, GFR69614.1, GFR74763.1, GFS24297.1, GFS16121.1, GFR82109.1, GFS09795.1, GFR98304.1, GFR74812.1, GFS28044.1, GFR68810.1, GFS20424.1, GFR70803.1, GFS12376.1, GFS16118.1, GFS05850.1, GFR93290.1, GFR67265.1, GFR69911.1, GFR62897.1, GFR68498.1, GFS10175.1
	N0.HOG0000692	OG0000434	n0	NA	BGLB036251-PA	BG_iBS90_KAI8747794.1, BG_iBS90_KAI8747806.1	NA	Bstr_047664-T1, Bstr_047647-T1, Bstr_047643-T1	NA	KAH9494710.1, KAH9490857.1, KAH9494711.1, KAH9489067.1, KAH9487832.1, KAH9487830.1, KAH9492055.1, KAH9502790.1, KAH9487871.1, KAH9489066.1, KAH9490872.1, KAH9494705.1, KAH9490864.1, KAH9489061.1, KAH9494706.1, KAH9487874.1, KAH9489065.1, KAH9489057.1, KAH9487872.1, KAH9494707.1, KAH9490870.1, KAH9502789.1, KAH9490871.1, KAH9489064.1, KAH9490862.1, KAH9489056.1, KAH9489068.1
	N0.HOG0000693	OG0000435	n0	NA	NA	NA	NA	NA	NA	NA	GFS13491.1, GFS13021.1, GFR83392.1, GFR71088.1, GFS27589.1, GFR99561.1, GFR64513.1, GFS09392.1, GFS01820.1, GFS06682.1, GFR83389.1, GFS01824.1, GFS16553.1, GFR87191.1, GFS07476.1, GFR96414.1, GFS07624.1, GFR59550.1, GFR91620.1, GFR92037.1, GFR92518.1, GFR57527.1, GFS04228.1, GFR77686.1, GFR84260.1, GFR79961.1, GFR88296.1, GFS04224.1, GFR57528.1, GFR92515.1, GFS01004.1, GFR62938.1, GFR84304.1
	N0.HOG0000694	OG0000436	n0	NA	NA	NA	NA	NA	NA	NA	GFR75086.1, GFR57978.1, GFS15761.1, GFS26369.1, GFS07837.1, GFS17199.1, GFR66931.1, GFS07468.1, GFR74208.1, GFS05588.1, GFS15909.1, GFR74483.1, GFR69772.1, GFR77646.1, GFR87157.1, GFR62001.1, GFS04427.1, GFR95825.1, GFR76676.1, GFS15912.1, GFS21416.1, GFS04827.1, GFR63106.1, GFS22857.1, GFS09152.1, GFR98194.1, GFR78630.1, GFR97675.1, GFR84816.1, GFR67280.1, GFR58724.1, GFS09157.1, GFR78287.1
	N0.HOG0000695	OG0000437	n0	NA	NA	NA	NA	NA	NA	NA	GFS26040.1, GFS16150.1, GFR69121.1, GFS09153.1, GFR86943.1, GFS26178.1, GFR85282.1, GFR92603.1, GFS18081.1, GFR91750.1, GFS21194.1, GFR92601.1, GFR59319.1, GFS24180.1, GFS15696.1, GFS18085.1, GFS17405.1, GFR75097.1, GFR92314.1, GFS22245.1, GFR58160.1, GFR71102.1, GFS07369.1, GFS12065.1, GFR84986.1, GFS27879.1, GFR93710.1, GFR97999.1, GFR87475.1, GFS26592.1, GFR81941.1, GFR96868.1, GFS20052.1
	N0.HOG0000696	OG0000438	n0	NA	NA	NA	NA	NA	NA	NA	GFR62946.1, GFR76887.1, GFS12098.1, GFR76283.1, GFR59212.1, GFR95320.1, GFR71336.1, GFS01771.1, GFR80170.1, GFR92731.1, GFS23695.1, GFR93068.1, GFS23691.1, GFR84320.1, GFS16409.1, GFS00288.1, GFR84318.1, GFS26222.1, GFR98185.1, GFS21885.1, GFR84314.1, GFR88190.1, GFR59214.1, GFR76886.1, GFR98746.1, GFR66955.1, GFR84879.1, GFR75786.1, GFS12543.1, GFR84157.1, GFR95779.1, GFR75084.1, GFR87687.1
	N0.HOG0000697	OG0000439	n0	NA	NA	NA	NA	NA	NA	NA	GFR87934.1, GFS09855.1, GFR72943.1, GFS03736.1, GFS20454.1, GFR73415.1, GFS17426.1, GFR69446.1, GFR81853.1, GFS04283.1, GFR87756.1, GFR69865.1, GFR84430.1, GFR64798.1, GFS01688.1, GFS22161.1, GFS17268.1, GFS12662.1, GFR65418.1, GFR70766.1, GFS07852.1, GFR97095.1, GFR66826.1, GFR81774.1, GFS26737.1, GFR59459.1, GFR99042.1, GFR70301.1, GFR84851.1, GFR76407.1, GFR80448.1, GFR62388.1, GFR83612.1
	N0.HOG0000698	OG0000440	n0	NA	NA	NA	NA	NA	NA	NA	GFS01684.1, GFS23954.1, GFR73913.1, GFR76574.1, GFS07732.1, GFR89441.1, GFS23957.1, GFR92033.1, GFR92968.1, GFR59669.1, GFS07738.1, GFR76584.1, GFR63755.1, GFR89444.1, GFS25730.1, GFS02132.1, GFR88382.1, GFR63751.1, GFR76577.1, GFR71971.1, GFS23951.1, GFR89434.1, GFR95714.1, GFR92966.1, GFR84317.1, GFR88378.1, GFR76580.1, GFS25727.1, GFR95717.1, GFR63753.1, GFS07735.1, GFR59667.1, GFR89438.1
	N0.HOG0000699	OG0000441	n0	NA	NA	NA	NA	NA	NA	NA	GFR93423.1, GFS18566.1, GFS03008.1, GFR63701.1, GFR74663.1, GFR69542.1, GFS18424.1, GFR94184.1, GFR83273.1, GFR92323.1, GFR82921.1, GFR92307.1, GFR96001.1, GFS26063.1, GFR70080.1, GFR95277.1, GFR81013.1, GFR82916.1, GFS26446.1, GFR88714.1, GFR74732.1, GFR97872.1, GFR67459.1, GFR73075.1, GFS02449.1, GFR98480.1, GFR79123.1, GFR67486.1, GFR96467.1, GFR64281.1, GFR61370.1, GFS08264.1, GFR69212.1
	N0.HOG0000700	OG0000442	n0	BG_IM_KAI8726974.1, BG_IM_KAI8746365.1, BG_IM_KAI8733902.1, BG_IM_KAI8726186.1, BG_IM_KAI8740818.1, BG_IM_KAI8751838.1, BG_IM_KAI8726266.1, BG_IM_KAI8727467.1, BG_IM_KAI8727523.1, BG_IM_KAI8726813.1, BG_IM_KAI8738768.1, BG_IM_KAI8729009.1, BG_IM_KAI8726193.1	BGLB033228-PA	BG_iBS90_KAI8739954.1, BG_iBS90_KAI8737199.1, BG_iBS90_KAI8729909.1, BG_iBS90_KAI8733818.1, BG_iBS90_KAI8733711.1, BG_iBS90_KAI8745370.1, BG_iBS90_KAI8732850.1, BG_iBS90_KAI8785403.1, BG_iBS90_KAI8735465.1, BG_iBS90_KAI8795104.1, BG_iBS90_KAI8729217.1, BG_iBS90_KAI8736094.1, BG_iBS90_KAI8734340.1, BG_iBS90_KAI8731658.1, BG_iBS90_KAI8735482.1, BG_iBS90_KAI8740993.1	BP29780-RA	NA	BSUD.2195.1.p2	NA
	N0.HOG0000701	OG0000443	n0	BG_IM_KAI8726841.1, BG_IM_KAI8727624.1, BG_IM_KAI8727005.1, BG_IM_KAI8727062.1, BG_IM_KAI8726410.1, BG_IM_KAI8726869.1, BG_IM_KAI8726716.1, BG_IM_KAI8731285.1, BG_IM_KAI8761875.1, BG_IM_KAI8726572.1, BG_IM_KAI8743009.1, BG_IM_KAI8726473.1, BG_IM_KAI8726518.1, BG_IM_KAI8727140.1	NA	BG_iBS90_KAI8728988.1, BG_iBS90_KAI8730188.1, BG_iBS90_KAI8728759.1, BG_iBS90_KAI8733681.1, BG_iBS90_KAI8734828.1, BG_iBS90_KAI8733265.1, BG_iBS90_KAI8726738.1, BG_iBS90_KAI8731684.1, BG_iBS90_KAI8733799.1, BG_iBS90_KAI8729627.1, BG_iBS90_KAI8728415.1, BG_iBS90_KAI8739927.1, BG_iBS90_KAI8729876.1, BG_iBS90_KAI8727401.1, BG_iBS90_KAI8733759.1, BG_iBS90_KAI8730173.1, BG_iBS90_KAI8734363.1, BG_iBS90…	NA	NA	NA	NA
	N0.HOG0000702	OG0000444	n0	BG_IM_KAI8727464.1, BG_IM_KAI8727463.1	NA	BG_iBS90_KAI8736004.1, BG_iBS90_KAI8729420.1, BG_iBS90_KAI8729650.1, BG_iBS90_KAI8736067.1, BG_iBS90_KAI8739960.1, BG_iBS90_KAI8747966.1, BG_iBS90_KAI8785460.1, BG_iBS90_KAI8767976.1, BG_iBS90_KAI8767977.1, BG_iBS90_KAI8736068.1, BG_iBS90_KAI8732869.1, BG_iBS90_KAI8728563.1, BG_iBS90_KAI8783329.1, BG_iBS90_KAI8787626.1, BG_iBS90_KAI8785459.1, BG_iBS90_KAI8727232.1, BG_iBS90_KAI8785461.1, BG_iBS90…	NA	NA	NA	NA
	N0.HOG0000703	OG0000445	n0	BG_IM_KAI8730310.1, BG_IM_KAI8732491.1, BG_IM_KAI8735614.1, BG_IM_KAI8766062.1, BG_IM_KAI8745241.1	BGLB019992-PA, BGLB008364-PA, BGLB034459-PA	NA	BP14682-RA, BP00285-RA, BP25250-RA, BP00028-RA, BP23806-RA	NA	NA	NA	GFS08539.1, GFR76472.1, GFS18341.1, GFS23154.1, GFS28090.1, GFR97947.1, GFS04846.1, GFR88691.1, GFR98231.1, GFS02161.1, GFS06855.1, GFR63425.1, GFR90886.1, GFR75224.1, GFS03078.1, GFR74955.1, GFR90884.1, GFR97949.1, GFR83030.1
	N0.HOG0000704	OG0000446	n0	BG_IM_KAI8731921.1, BG_IM_KAI8731919.1, BG_IM_KAI8731920.1, BG_IM_KAI8731924.1, BG_IM_KAI8731821.1	BGLB039697-PA, BGLB030048-PA	BG_iBS90_KAI8795838.1, BG_iBS90_KAI8795835.1, BG_iBS90_KAI8795836.1, BG_iBS90_KAI8795837.1, BG_iBS90_KAI8795842.1, BG_iBS90_KAI8795743.1	BP14175-RA, BP14173-RA, BP14174-RA, BP14176-RA, BP09429-RA, BP14187-RA	Bstr_023980-T1, Bstr_035938-T1, Bstr_035941-T1, Bstr_035949-T1, Bstr_035944-T1, Bstr_035939-T1, Bstr_035942-T1, Bstr_048262-T1, Bstr_008261-T1	NA	KAH9503949.1, KAH9514052.1, KAH9503951.1	GFR80045.1
	N0.HOG0000705	OG0000447	n0	BG_IM_KAI8736537.1, BG_IM_KAI8736536.1, BG_IM_KAI8736535.1, BG_IM_KAI8736539.1, BG_IM_KAI8736538.1, BG_IM_KAI8736540.1	BGLB036826-PA, BGLB029794-PA, BGLB000007-PA	BG_iBS90_KAI8747675.1, BG_iBS90_KAI8747672.1, BG_iBS90_KAI8747668.1, BG_iBS90_KAI8747667.1, BG_iBS90_KAI8747666.1, BG_iBS90_KAI8747671.1, BG_iBS90_KAI8747673.1, BG_iBS90_KAI8747670.1, BG_iBS90_KAI8747674.1	BP05201-RA, BP08890-RA, BP08891-RA, BP08892-RA, BP08888-RA, BP05199-RA, BP05200-RA	Bstr_047553-T1, Bstr_047547-T1, Bstr_047552-T1	NA	KAH9504434.1, KAH9488647.1, KAH9513816.1, KAH9504355.1
	N0.HOG0000706	OG0000448	n0	BG_IM_KAI8744128.1, BG_IM_KAI8744126.1, BG_IM_KAI8744125.1, BG_IM_KAI8744112.1	BGLB031279-PA, BGLB032459-PA, BGLB022008-PA, BGLB031803-PA, BGLB008188-PB	BG_iBS90_KAI8767691.1, BG_iBS90_KAI8767677.1	BP19996-RA, BP19992-RA, BP19990-RA, BP19979-RA	Bstr_032424-T1, Bstr_032423-T1, Bstr_014329-T1, Bstr_014327-T1, Bstr_014306-T1	BSUD.23899.1.p1, BSUD.23896.1.p1, BSUD.23895.1.p1, BSUD.23888.1.p1	KAH9507424.1, KAH9505512.1, KAH9505526.1, KAH9505524.1, KAH9505525.1, KAH9505527.1	GFS00241.1, GFS00276.1
	N0.HOG0000707	OG0000449	n0	BG_IM_KAI8745692.1, BG_IM_KAI8745765.1, BG_IM_KAI8745766.1, BG_IM_KAI8745699.1, BG_IM_KAI8745694.1, BG_IM_KAI8745698.1, BG_IM_KAI8745693.1	BGLB021893-PA, BGLB033351-PA	BG_iBS90_KAI8779724.1, BG_iBS90_KAI8779645.1, BG_iBS90_KAI8779654.1, BG_iBS90_KAI8779644.1	BP01354-RA, BP01349-RA	Bstr_049271-T1, Bstr_044918-T1, Bstr_024475-T1, Bstr_032722-T1, Bstr_008185-T1, Bstr_021304-T1, Bstr_020632-T1, Bstr_020540-T1, Bstr_025183-T1, Bstr_037759-T1, Bstr_000761-T2, Bstr_044450-T1	BSUD.23321.1.p1, BSUD.23324.2.p1, BSUD.23306.3.p1	KAH9487511.1, KAH9512506.1
	N0.HOG0000708	OG0000450	n0	BG_IM_KAI8746201.1, BG_IM_KAI8746203.1	BGLB025637-PA, BGLB023036-PA, BGLB020415-PA	BG_iBS90_KAI8780184.1, BG_iBS90_KAI8780182.1, BG_iBS90_KAI8785829.1, BG_iBS90_KAI8785826.1	BP03671-RA	Bstr_004963-T1, Bstr_004967-T1, Bstr_004965-T1, Bstr_004964-T1, Bstr_026035-T1, Bstr_039395-T1	BSUD.15088.1.p1	KAH9496761.1, KAH9493118.1, KAH9496760.1, KAH9496742.1, KAH9496758.1, KAH9496757.1, KAH9496743.1, KAH9496765.1, KAH9496759.1, KAH9496762.1, KAH9496751.1, KAH9496741.1, KAH9496750.1, KAH9496763.1	GFS23533.1
	N0.HOG0000709	OG0000451	n1	BG_IM_KAI8753257.1, BG_IM_KAI8753232.1	BGLB002302-PB, BGLB007077-PB, BGLB013772-PB	BG_iBS90_KAI8783034.1, BG_iBS90_KAI8783011.1, BG_iBS90_KAI8783013.1	BP01864-RA, BP01838-RA, BP01841-RA	Bstr_005178-T1, Bstr_015677-T1, Bstr_015696-T1, Bstr_009025-T1, Bstr_009024-T1	BSUD.22760.1.p1, BSUD.22786.1.p1, BSUD.22774.2.p1	KAH9488527.1, KAH9488528.1, KAH9488526.1, KAH9502884.1, KAH9502882.1, KAH9502885.1, KAH9502881.1	GFS25008.1
	N0.HOG0000710	OG0000451	n27	NA	NA	BG_iBS90_KAI8774105.1	NA	NA	NA	NA	GFR89164.1, GFS00897.1, GFR89161.1, GFS26597.1
	N0.HOG0000711	OG0000452	n1	BG_IM_KAI8754311.1	BGLB031614-PA	NA	NA	Bstr_033907-T1	NA	KAH9490851.1	GFS08650.1, GFR89267.1, GFS00198.1, GFR65687.1, GFS14729.1, GFR91579.1, GFR65603.1, GFS14768.1, GFR62940.1, GFR62944.1, GFS11939.1, GFR76280.1, GFS19787.1, GFS27348.1, GFR62952.1
	N0.HOG0000712	OG0000452	n19	BG_IM_KAI8754999.1	BGLB028363-PA	BG_iBS90_KAI8726223.1, BG_iBS90_KAI8786600.1	BP01634-RA	Bstr_002179-T1, Bstr_002178-T1	BSUD.902.1.p1, BSUD.907.1.p1, BSUD.9968.1.p4	KAH9494744.1	GFR62516.1, GFR89373.1
	N0.HOG0000713	OG0000453	n1	BG_IM_KAI8755001.1, BG_IM_KAI8755005.1, BG_IM_KAI8754997.1	NA	BG_iBS90_KAI8773525.1	BP05642-RA, BP05643-RA	NA	NA	KAH9492444.1, KAH9508177.1	GFR90865.1
	N0.HOG0000714	OG0000453	n9	BG_IM_KAI8754713.1, BG_IM_KAI8755002.1, BG_IM_KAI8754694.1, BG_IM_KAI8754682.1, BG_IM_KAI8754685.1	BGLB032177-PA, BGLB022644-PA	BG_iBS90_KAI8773353.1, BG_iBS90_KAI8774150.1	BP24322-RA	Bstr_036837-T1, Bstr_004733-T1, Bstr_037698-T1, Bstr_040066-T1, Bstr_010691-T1, Bstr_033539-T1, Bstr_016296-T1, Bstr_014706-T1, Bstr_044933-T1	BSUD.6928.1.p1	KAH9508784.1, KAH9490861.1	GFR85326.1
	N0.HOG0000715	OG0000454	n0	BG_IM_KAI8759698.1, BG_IM_KAI8759692.1, BG_IM_KAI8759691.1, BG_IM_KAI8759695.1, BG_IM_KAI8759693.1, BG_IM_KAI8759694.1, BG_IM_KAI8759696.1, BG_IM_KAI8759697.1	NA	BG_iBS90_KAI8783429.1, BG_iBS90_KAI8783423.1, BG_iBS90_KAI8783427.1, BG_iBS90_KAI8783424.1, BG_iBS90_KAI8783426.1, BG_iBS90_KAI8783428.1	BP19000-RA, BP18970-RA, BP18965-RA, BP18968-RA, BP18966-RA, BP18967-RA, BP18972-RA, BP18969-RA	Bstr_040866-T1, Bstr_010056-T1, Bstr_010085-T1, Bstr_010058-T1, Bstr_010059-T1, Bstr_000262-T1, Bstr_004737-T1, Bstr_010057-T1, Bstr_010055-T1	NA	KAH9500034.1
	N0.HOG0000716	OG0000455	n0	BG_IM_KAI8760928.1, BG_IM_KAI8761019.1	BGLB021384-PA, BGLB022982-PA, BGLB037321-PA	BG_iBS90_KAI8781058.1	BP10168-RA, BP10253-RA	Bstr_008914-T1, Bstr_013111-T1, Bstr_026083-T1, Bstr_018926-T1, Bstr_009242-T1	BSUD.7231.1.p1, BSUD.7161.1.p1	KAH9492679.1, KAH9487721.1, KAH9490654.1, KAH9490658.1, KAH9510383.1, KAH9490655.1, KAH9496404.1, KAH9490653.1, KAH9490657.1, KAH9488712.1, KAH9519987.1, KAH9490651.1, KAH9498935.1, KAH9524421.1, KAH9496380.1	GFR77597.1, GFR66212.1
	N0.HOG0000717	OG0000456	n1	BG_IM_KAI8768357.1	BGLB008811-PB, BGLB012150-PB	BG_iBS90_KAI8777527.1	BP30702-RA, BP27742-RA, BP27371-RA, BP30699-RA	Bstr_031329-T1	BSUD.18446.1.p1	KAH9500801.1, KAH9524962.1	GFR63656.1
	N0.HOG0000718	OG0000456	n13	BG_IM_KAI8768359.1, BG_IM_KAI8769376.1	BGLB006822-PB, BGLB007199-PB	BG_iBS90_KAI8777530.1, BG_iBS90_KAI8789701.1	BP27743-RA, BP30700-RA, BP00107-RA	Bstr_031326-T1, Bstr_031328-T1, Bstr_030445-T1	BSUD.20609.1.p1, BSUD.5742.1.p1, BSUD.5740.3.p1, BSUD.5677.1.p1	KAH9492474.1, KAH9492473.1	GFR69425.1
	N0.HOG0000719	OG0000457	n1	NA	NA	NA	NA	Bstr_049175-T1	BSUD.20373.1.p1	NA	GFS07107.1
	N0.HOG0000720	OG0000457	n4	NA	NA	BG_iBS90_KAI8788858.1, BG_iBS90_KAI8776913.1, BG_iBS90_KAI8789971.1, BG_iBS90_KAI8786010.1, BG_iBS90_KAI8797389.1, BG_iBS90_KAI8786011.1, BG_iBS90_KAI8772948.1, BG_iBS90_KAI8779214.1, BG_iBS90_KAI8772949.1	BP11543-RA, BP16248-RA, BP01352-RA	Bstr_010676-T1	BSUD.3094.2.p1, BSUD.2305.2.p1, BSUD.18836.1.p1, BSUD.16451.1.p1	NA	GFS12772.1, GFR81340.1, GFR86415.1, GFS07105.1, GFR94599.1, GFR79311.1
	N0.HOG0000721	OG0000457	n26	NA	NA	NA	NA	Bstr_049005-T1	BSUD.22978.1.p1, BSUD.11147.1.p1	NA	GFS19132.1, GFS19847.1, GFS23840.1
	N0.HOG0000722	OG0000458	n0	NA	NA	NA	BP21344-RA, BP17490-RA, BP09304-RA, BP08247-RA, BP25591-RA, BP23444-RA, BP10693-RA, BP25427-RA, BP30845-RA, BP00036-RA, BP05756-RA, BP17491-RA, BP06794-RA, BP11837-RA, BP09305-RA, BP18601-RA, BP18602-RA, BP30844-RA, BP17488-RA, BP17489-RA, BP00037-RA, BP05757-RA, BP24270-RA, BP11938-RA, BP09303-RA, BP05758-RA, BP00038-RA, BP08248-RA, BP14210-RA	NA	BSUD.19492.1.p1, BSUD.5303.1.p1	NA	GFR65870.1
	N0.HOG0000723	OG0000459	n0	NA	NA	NA	BP02230-RA, BP02102-RA, BP02071-RA, BP02248-RA, BP02179-RA, BP02147-RA, BP02208-RA, BP02195-RA, BP02153-RA, BP02217-RA, BP14446-RA, BP14444-RA, BP14433-RA, BP14438-RA, BP14448-RA, BP14435-RA, BP14450-RA, BP02186-RA, BP02139-RA, BP02169-RA, BP02197-RA, BP02167-RA, BP02164-RA, BP02162-RA, BP02251-RA, BP14442-RA, BP02244-RA, BP02156-RA, BP02240-RA, BP02172-RA, BP02220-RA, BP02200-RA	NA	NA	NA
	N0.HOG0000724	OG0000460	n0	NA	NA	NA	NA	NA	NA	NA	GFS23728.1, GFS00998.1, GFR57665.1, GFR69519.1, GFS22779.1, GFS13394.1, GFS26722.1, GFR67445.1, GFR71070.1, GFS08807.1, GFR82344.1, GFR75690.1, GFR64833.1, GFR73620.1, GFR62280.1, GFR94936.1, GFR80221.1, GFR57777.1, GFR98343.1, GFS02461.1, GFR88126.1, GFR99246.1, GFR75154.1, GFS09453.1, GFS27947.1, GFR89731.1, GFS19640.1, GFR91991.1, GFS00399.1, GFS01228.1, GFS09027.1, GFR95061.1
	N0.HOG0000725	OG0000461	n0	NA	NA	NA	NA	NA	NA	NA	GFR61405.1, GFR65555.1, GFR62601.1, GFS22243.1, GFR64501.1, GFS08905.1, GFR89332.1, GFR63358.1, GFR93631.1, GFS20711.1, GFR90983.1, GFS12383.1, GFR98271.1, GFR79753.1, GFS01994.1, GFR95309.1, GFS17381.1, GFS19491.1, GFR59118.1, GFR71276.1, GFR76985.1, GFR62518.1, GFR63376.1, GFR70491.1, GFR99509.1, GFR87402.1, GFS12690.1, GFS08639.1, GFR59635.1, GFR93986.1, GFR73361.1, GFR86709.1
	N0.HOG0000726	OG0000462	n0	NA	NA	NA	NA	NA	NA	NA	GFS27603.1, GFR98403.1, GFS20495.1, GFR61637.1, GFR65294.1, GFR87285.1, GFS14363.1, GFR95880.1, GFR61948.1, GFR83606.1, GFR80721.1, GFR59695.1, GFS10636.1, GFR65531.1, GFR91471.1, GFR76341.1, GFR99449.1, GFR59578.1, GFR59311.1, GFS07244.1, GFR65280.1, GFS06778.1, GFS21340.1, GFS07029.1, GFS14926.1, GFR65685.1, GFS04498.1, GFR95210.1, GFR77070.1, GFR73742.1, GFR80032.1, GFR99805.1
	N0.HOG0000727	OG0000463	n0	NA	NA	NA	NA	NA	NA	NA	GFR78408.1, GFS15279.1, GFS07081.1, GFR75460.1, GFS25586.1, GFS22298.1, GFS17356.1, GFR93610.1, GFS17352.1, GFS07077.1, GFS14732.1, GFS14754.1, GFR75141.1, GFR77254.1, GFR61541.1, GFR62943.1, GFR97676.1, GFS00316.1, GFR76287.1, GFS02949.1, GFR97659.1, GFS07058.1, GFS07091.1, GFR88254.1, GFR61714.1, GFS10499.1, GFR65619.1, GFS16356.1, GFS22602.1, GFR77664.1, GFR79393.1, GFR94345.1
	N0.HOG0000728	OG0000464	n0	NA	NA	NA	NA	NA	NA	NA	GFS17778.1, GFR86325.1, GFS00028.1, GFS04601.1, GFS25399.1, GFR61805.1, GFR67268.1, GFS19375.1, GFS21781.1, GFR81720.1, GFS19346.1, GFR86102.1, GFS14526.1, GFR76393.1, GFR86327.1, GFR82148.1, GFS11841.1, GFS05496.1, GFS17854.1, GFR86721.1, GFS22778.1, GFR95504.1, GFS26851.1, GFR87030.1, GFR82865.1, GFR84820.1, GFS11570.1, GFS17166.1, GFR87842.1, GFR89316.1, GFS25488.1, GFS21648.1
	N0.HOG0000729	OG0000465	n0	NA	NA	NA	NA	NA	NA	NA	GFS22056.1, GFS05251.1, GFR65203.1, GFS27829.1, GFS17823.1, GFR78316.1, GFR95935.1, GFS00539.1, GFS05738.1, GFR93923.1, GFR97496.1, GFR77850.1, GFS10895.1, GFR63909.1, GFS24958.1, GFS06834.1, GFR78091.1, GFR64599.1, GFS24707.1, GFS00727.1, GFR71723.1, GFR75165.1, GFS21685.1, GFR65051.1, GFR88994.1, GFS22294.1, GFS25551.1, GFS03853.1, GFR65205.1, GFS15777.1, GFS10268.1, GFR88825.1
	N0.HOG0000730	OG0000466	n0	BG_IM_KAI8763451.1, BG_IM_KAI8763444.1, BG_IM_KAI8763449.1, BG_IM_KAI8763440.1, BG_IM_KAI8763447.1, BG_IM_KAI8763442.1, BG_IM_KAI8734003.1, BG_IM_KAI8726360.1, BG_IM_KAI8726268.1, BG_IM_KAI8726421.1, BG_IM_KAI8756332.1	NA	BG_iBS90_KAI8791272.1, BG_iBS90_KAI8728267.1, BG_iBS90_KAI8791241.1, BG_iBS90_KAI8728266.1, BG_iBS90_KAI8728265.1, BG_iBS90_KAI8788630.1, BG_iBS90_KAI8728268.1, BG_iBS90_KAI8791240.1, BG_iBS90_KAI8730820.1, BG_iBS90_KAI8736662.1, BG_iBS90_KAI8734821.1, BG_iBS90_KAI8785424.1, BG_iBS90_KAI8739929.1, BG_iBS90_KAI8780430.1	BP29209-RA, BP29896-RA, BP29212-RA, BP29208-RA, BP29207-RA	Bstr_018442-T1	NA	NA
	N0.HOG0000731	OG0000467	n0	BG_IM_KAI8727915.1	BGLB016934-PA, BGLB011626-PB, BGLB007076-PB, BGLB000021-PB, BGLB011627-PB, BGLB016935-PA, BGLB012370-PB, BGLB029893-PA, BGLB006034-PB, BGLB023388-PA, BGLB022646-PA, BGLB040226-PA, BGLB029167-PA, BGLB025334-PA, BGLB005224-PB, BGLB038205-PA, BGLB000116-PB, BGLB000204-PB, BGLB040228-PA, BGLB000133-PA, BGLB017688-PA, BGLB000100-PA, BGLB017893-PA, BGLB000131-PA, BGLB000096-PA, BGLB004529-PB, BGLB00014…	NA	BP08917-RA	Bstr_047836-T1	BSUD.892.1.p1	NA
	N0.HOG0000732	OG0000468	n0	BG_IM_KAI8729334.1, BG_IM_KAI8729331.1, BG_IM_KAI8766519.1, BG_IM_KAI8729324.1, BG_IM_KAI8729325.1, BG_IM_KAI8729326.1, BG_IM_KAI8729330.1	BGLB016717-PA, BGLB026653-PA, BGLB027701-PA, BGLB019350-PA, BGLB029618-PA, BGLB032112-PA, BGLB034916-PB	BG_iBS90_KAI8771476.1, BG_iBS90_KAI8771478.1, BG_iBS90_KAI8771475.1	BP04809-RA, BP04806-RA, BP04797-RA, BP04799-RA, BP04800-RA, BP21343-RA, BP04804-RA	Bstr_013043-T1, Bstr_045534-T1, Bstr_049633-T1	BSUD.383.2.p1, BSUD.385.3.p1, BSUD.379.3.p1, BSUD.10149.3.p1	NA
	N0.HOG0000733	OG0000469	n0	BG_IM_KAI8748610.1, BG_IM_KAI8748611.1, BG_IM_KAI8731031.1, BG_IM_KAI8731032.1, BG_IM_KAI8731039.1	NA	BG_iBS90_KAI8779555.1, BG_iBS90_KAI8779552.1, BG_iBS90_KAI8779553.1, BG_iBS90_KAI8779556.1, BG_iBS90_KAI8782249.1, BG_iBS90_KAI8779554.1, BG_iBS90_KAI8782248.1, BG_iBS90_KAI8782250.1, BG_iBS90_KAI8782251.1, BG_iBS90_KAI8782255.1	BP05071-RA, BP05070-RA, BP24876-RA, BP24880-RA	Bstr_040939-T1, Bstr_045944-T1, Bstr_045942-T1, Bstr_003973-T1, Bstr_003974-T1, Bstr_003975-T1, Bstr_003979-T1	BSUD.25503.1.p1, BSUD.25502.1.p1	KAH9491589.1, KAH9509668.1, KAH9509667.1
	N0.HOG0000734	OG0000470	n0	BG_IM_KAI8731155.1, BG_IM_KAI8731449.1, BG_IM_KAI8731150.1, BG_IM_KAI8731152.1, BG_IM_KAI8731154.1	BGLB011287-PB, BGLB011367-PB, BGLB009048-PB, BGLB022896-PA	BG_iBS90_KAI8782397.1, BG_iBS90_KAI8796471.1, BG_iBS90_KAI8782392.1, BG_iBS90_KAI8782394.1, BG_iBS90_KAI8782396.1	BP25862-RA, BP25857-RA, BP25861-RA, BP25859-RA	Bstr_004020-T1, Bstr_004021-T1, Bstr_045266-T1, Bstr_040468-T1, Bstr_040469-T1, Bstr_040470-T1	BSUD.11298.1.p1, BSUD.11303.3.p1, BSUD.11299.1.p1, BSUD.11301.1.p1, BSUD.11302.1.p1	KAH9505003.1	GFS13695.1
	N0.HOG0000735	OG0000471	n0	BG_IM_KAI8763493.1, BG_IM_KAI8759887.1, BG_IM_KAI8759888.1, BG_IM_KAI8759889.1, BG_IM_KAI8759890.1, BG_IM_KAI8732976.1	BGLB020741-PA, BGLB032150-PA, BGLB034925-PA, BGLB025145-PA, BGLB036648-PA, BGLB022897-PA, BGLB019607-PA	BG_iBS90_KAI8791285.1, BG_iBS90_KAI8783640.1, BG_iBS90_KAI8783642.1, BG_iBS90_KAI8783641.1, BG_iBS90_KAI8783644.1, BG_iBS90_KAI8783643.1, BG_iBS90_KAI8781543.1	BP27950-RA, BP23005-RA, BP08042-RA	Bstr_018487-T1, Bstr_009932-T1, Bstr_043884-T1, Bstr_043885-T1, Bstr_003566-T1, Bstr_043883-T1, Bstr_009931-T1	NA	KAH9505318.1
	N0.HOG0000736	OG0000472	n0	BG_IM_KAI8733174.1, BG_IM_KAI8733173.1, BG_IM_KAI8733171.1, BG_IM_KAI8733172.1	BGLB029949-PA, BGLB028894-PA, BGLB023580-PA, BGLB023281-PA	BG_iBS90_KAI8781827.1, BG_iBS90_KAI8781826.1, BG_iBS90_KAI8781824.1, BG_iBS90_KAI8781825.1	BP06340-RA, BP06339-RA, BP06337-RA, BP06338-RA	Bstr_003674-T1, Bstr_003673-T1, Bstr_003670-T1, Bstr_037750-T1	BSUD.20281.1.p1, BSUD.10647.1.p1, BSUD.7940.1.p1, BSUD.20280.1.p1, BSUD.7939.1.p1, BSUD.10646.1.p2, BSUD.20279.1.p2, BSUD.7935.1.p1	KAH9494522.1, KAH9494523.1	GFR74996.1
	N0.HOG0000737	OG0000473	n0	BG_IM_KAI8733221.1, BG_IM_KAI8733220.1, BG_IM_KAI8733217.1, BG_IM_KAI8733223.1, BG_IM_KAI8733225.1, BG_IM_KAI8733226.1, BG_IM_KAI8733224.1	BGLB021407-PA, BGLB034315-PA, BGLB035951-PA, BGLB030021-PA, BGLB020537-PA, BGLB032768-PA, BGLB025722-PA	BG_iBS90_KAI8781874.1, BG_iBS90_KAI8781873.1, BG_iBS90_KAI8781869.1, BG_iBS90_KAI8781879.1, BG_iBS90_KAI8781875.1, BG_iBS90_KAI8781877.1, BG_iBS90_KAI8781878.1, BG_iBS90_KAI8781876.1	BP06374-RA, BP06373-RA, BP06372-RA, BP06376-RA	Bstr_035197-T1, Bstr_035195-T1, Bstr_035192-T1, Bstr_035190-T1, Bstr_010381-T1	NA	NA
	N0.HOG0000738	OG0000474	n1	BG_IM_KAI8766281.1	NA	NA	NA	Bstr_011144-T1	NA	NA	GFS03160.1, GFS02695.1
	N0.HOG0000739	OG0000474	n4	BG_IM_KAI8733545.1, BG_IM_KAI8733544.1, BG_IM_KAI8734254.1, BG_IM_KAI8733546.1	BGLB023289-PA, BGLB026594-PA, BGLB029333-PA, BGLB033265-PA	BG_iBS90_KAI8743722.1, BG_iBS90_KAI8743721.1, BG_iBS90_KAI8761857.1, BG_iBS90_KAI8743723.1	BP16122-RA, BP16123-RA, BP16121-RA, BP16124-RA	Bstr_046751-T1, Bstr_022016-T1, Bstr_047301-T1, Bstr_047303-T1, Bstr_001178-T1, Bstr_001264-T1, Bstr_001263-T1, Bstr_023908-T1, Bstr_049107-T1, Bstr_001266-T1	NA	NA	GFR96813.1
	N0.HOG0000740	OG0000475	n0	BG_IM_KAI8734105.1, BG_IM_KAI8734104.1, BG_IM_KAI8734106.1	BGLB031390-PA, BGLB017633-PA, BGLB003843-PB	BG_iBS90_KAI8761708.1, BG_iBS90_KAI8761707.1, BG_iBS90_KAI8761709.1	BP24236-RA, BP24235-RA, BP24237-RA, BP24238-RA	Bstr_012723-T1, Bstr_012722-T1, Bstr_032381-T1, Bstr_025734-T1	BSUD.10833.1.p1, BSUD.10832.1.p1, BSUD.10834.1.p1, BSUD.10836.1.p1	KAH9513988.1, KAH9513991.1, KAH9513992.1, KAH9513990.1, KAH9513987.1, KAH9513993.1, KAH9513994.1	GFR67722.1, GFS22037.1, GFR66190.1
	N0.HOG0000741	OG0000476	n0	BG_IM_KAI8742467.1	NA	NA	BP08046-RA, BP20470-RA	NA	BSUD.12087.1.p2	NA	GFR88456.1, GFS00143.1, GFS27675.1, GFS01785.1, GFR68187.1, GFR68036.1, GFR73653.1, GFR77085.1, GFR75367.1, GFR73156.1, GFR61334.1, GFR72339.1, GFR60622.1, GFS24378.1, GFR89987.1, GFR80739.1, GFS15752.1, GFR99394.1, GFR60598.1, GFR58251.1, GFR61698.1, GFS04906.1, GFR68023.1, GFR71507.1, GFR80641.1, GFS09267.1, GFR79137.1
	N0.HOG0000742	OG0000477	n0	BG_IM_KAI8743368.1, BG_IM_KAI8743367.1	BGLB039818-PA, BGLB017228-PA, BGLB018260-PA, BGLB017227-PA, BGLB027102-PA, BGLB034270-PA	BG_iBS90_KAI8778166.1	BP22425-RA, BP22426-RA, BP03170-RA, BP22440-RA, BP22442-RA, BP03169-RA, BP03064-RA, BP22424-RA	Bstr_040096-T1, Bstr_013718-T1, Bstr_040095-T1, Bstr_013719-T1, Bstr_040094-T1	BSUD.2738.1.p1, BSUD.2736.1.p1, BSUD.2735.1.p1, BSUD.2739.1.p1	KAH9488406.1, KAH9488401.1, KAH9488402.1, KAH9488407.1, KAH9488400.1
	N0.HOG0000743	OG0000478	n0	BG_IM_KAI8743827.1, BG_IM_KAI8743825.1, BG_IM_KAI8743826.1	BGLB004435-PB, BGLB007314-PB, BGLB007315-PB	BG_iBS90_KAI8767338.1, BG_iBS90_KAI8767336.1, BG_iBS90_KAI8767337.1	BP17328-RA, BP17329-RA, BP17433-RA, BP17432-RA	Bstr_014067-T1, Bstr_014069-T1, Bstr_014068-T2	BSUD.8727.1.p1, BSUD.8726.1.p1, BSUD.8735.1.p1, BSUD.8734.3.p1	KAH9524445.1, KAH9524451.1, KAH9524446.1, KAH9524444.1	GFR57944.1, GFR66534.1, GFS12691.1, GFR88555.1, GFS12703.1, GFR98437.1, GFS12693.1
	N0.HOG0000744	OG0000479	n0	BG_IM_KAI8744233.1, BG_IM_KAI8744108.1, BG_IM_KAI8744106.1, BG_IM_KAI8744232.1, BG_IM_KAI8744107.1	BGLB029760-PA, BGLB038014-PA, BGLB016918-PA, BGLB024931-PA, BGLB005867-PB, BGLB033884-PA, BGLB000862-PB, BGLB016919-PA, BGLB034780-PA, BGLB022347-PA	BG_iBS90_KAI8767675.1, BG_iBS90_KAI8767672.1, BG_iBS90_KAI8767798.1, BG_iBS90_KAI8767673.1	BP19977-RA, BP19976-RA, BP26758-RA	Bstr_032238-T1, Bstr_014523-T1, Bstr_014417-T1, Bstr_014315-T1, Bstr_014314-T1, Bstr_045018-T1, Bstr_014317-T1, Bstr_049484-T1	NA	KAH9489403.1
	N0.HOG0000745	OG0000480	n0	BG_IM_KAI8744218.1, BG_IM_KAI8744222.1	BGLB006275-PB, BGLB036481-PA, BGLB033407-PA, BGLB018332-PA, BGLB017328-PA, BGLB017329-PC, BGLB023325-PA, BGLB026208-PA, BGLB016256-PA, BGLB004340-PB, BGLB022586-PA, BGLB018331-PA, BGLB021466-PA, BGLB022729-PA, BGLB017313-PA, BGLB020722-PA, BGLB002228-PB, BGLB017330-PA	BG_iBS90_KAI8767790.1	BP26753-RA	Bstr_005672-T1, Bstr_024950-T1, Bstr_014009-T1	BSUD.2932.1.p1, BSUD.8802.1.p1	KAH9505466.1, KAH9505490.1, KAH9505497.1, KAH9523884.1
	N0.HOG0000746	OG0000481	n0	BG_IM_KAI8746215.1, BG_IM_KAI8746217.1, BG_IM_KAI8746216.1, BG_IM_KAI8746219.1, BG_IM_KAI8746213.1	BGLB021504-PA, BGLB020812-PA, BGLB030720-PA, BGLB039757-PA, BGLB039179-PA	BG_iBS90_KAI8780201.1, BG_iBS90_KAI8780203.1, BG_iBS90_KAI8780202.1, BG_iBS90_KAI8780205.1	BP03690-RA, BP03688-RA, BP03687-RA	Bstr_024155-T1, Bstr_024158-T1, Bstr_024156-T1, Bstr_005413-T1, Bstr_024144-T1, Bstr_024143-T1, Bstr_005412-T1, Bstr_010314-T1, Bstr_024157-T1, Bstr_024220-T1, Bstr_024219-T1, Bstr_024162-T1	BSUD.15071.1.p1, BSUD.15069.1.p1	NA
	N0.HOG0000747	OG0000482	n0	BG_IM_KAI8746310.1, BG_IM_KAI8752549.1, BG_IM_KAI8746311.1	BGLB020918-PA, BGLB032949-PA	BG_iBS90_KAI8786368.1, BG_iBS90_KAI8780320.1	BP03780-RA, BP01293-RA, BP28388-RA, BP01320-RA, BP14922-RA, BP14936-RA, BP14946-RA, BP03781-RA, BP14939-RA, BP01289-RA, BP14990-RA, BP01339-RA, BP01319-RA, BP03793-RA, BP14972-RA	Bstr_043878-T1, Bstr_043877-T1, Bstr_024260-T1	BSUD.13166.1.p1, BSUD.2168.2.p1, BSUD.21013.1.p1, BSUD.12877.1.p1, BSUD.13245.2.p1, BSUD.21015.1.p1	NA
	N0.HOG0000748	OG0000483	n0	BG_IM_KAI8747468.1, BG_IM_KAI8747457.1, BG_IM_KAI8747469.1, BG_IM_KAI8747460.1, BG_IM_KAI8747459.1	BGLB023221-PA, BGLB026569-PB, BGLB009345-PB, BGLB009424-PB, BGLB023908-PA	BG_iBS90_KAI8744528.1, BG_iBS90_KAI8744516.1, BG_iBS90_KAI8744529.1, BG_iBS90_KAI8744518.1, BG_iBS90_KAI8744517.1	BP27318-RA, BP27312-RA, BP27319-RA, BP27314-RA, BP27313-RA	Bstr_007129-T1, Bstr_010360-T1, Bstr_031874-T1, Bstr_023605-T1, Bstr_007085-T1, Bstr_010361-T1	BSUD.17556.1.p1, BSUD.17555.1.p1, BSUD.17561.1.p1, BSUD.17562.1.p1	KAH9509350.1
	N0.HOG0000749	OG0000484	n1	BG_IM_KAI8748770.1	NA	BG_iBS90_KAI8771101.1	BP04526-RA	Bstr_045802-T1	BSUD.20222.1.p1	KAH9505338.1	GFR68877.1
	N0.HOG0000750	OG0000484	n8	NA	BGLB040371-PA	BG_iBS90_KAI8771103.1, BG_iBS90_KAI8771102.1	BP04529-RA, BP04527-RA	Bstr_045800-T1	BSUD.20216.1.p1	NA
	N0.HOG0000751	OG0000484	n17	BG_IM_KAI8748773.1	BGLB017657-PA, BGLB030834-PA	NA	NA	NA	BSUD.20224.1.p1, BSUD.20220.1.p1, BSUD.20212.1.p1, BSUD.20221.1.p1	KAH9505336.1	GFR68882.1
	N0.HOG0000752	OG0000484	n25	BG_IM_KAI8748771.1	BGLB004695-PB	NA	NA	Bstr_045798-T1	BSUD.20211.1.p1	KAH9505340.1	GFR95347.1
	N0.HOG0000753	OG0000485	n0	BG_IM_KAI8754948.1, BG_IM_KAI8754960.1, BG_IM_KAI8754964.1, BG_IM_KAI8754961.1	BGLB030852-PA, BGLB023053-PA, BGLB008562-PB, BGLB022765-PA, BGLB037204-PA, BGLB036821-PB, BGLB040247-PA	BG_iBS90_KAI8773585.1, BG_iBS90_KAI8773604.1, BG_iBS90_KAI8773603.1, BG_iBS90_KAI8773607.1, BG_iBS90_KAI8773605.1, BG_iBS90_KAI8773606.1	BP05593-RA, BP05604-RA, BP05605-RA, BP05606-RA	Bstr_033287-T1, Bstr_033294-T1, Bstr_002138-T1, Bstr_001130-T1, Bstr_019403-T1	BSUD.19045.1.p1, BSUD.2779.1.p1, BSUD.2918.1.p1, BSUD.2781.1.p1	KAH9490799.1
	N0.HOG0000754	OG0000486	n0	BG_IM_KAI8756565.1, BG_IM_KAI8756601.1, BG_IM_KAI8756603.1, BG_IM_KAI8756604.1, BG_IM_KAI8756602.1	BGLB038812-PA, BGLB009446-PB, BGLB014068-PB, BGLB008009-PB, BGLB008008-PB, BGLB008010-PB	BG_iBS90_KAI8797944.1, BG_iBS90_KAI8797965.1, BG_iBS90_KAI8797967.1, BG_iBS90_KAI8797966.1	BP11051-RA, BP11057-RA, BP11059-RA, BP11060-RA, BP11061-RA, BP11058-RA	Bstr_027049-T1, Bstr_027017-T1, Bstr_027020-T1, Bstr_027021-T1	BSUD.7788.2.p1, BSUD.7799.3.p1, BSUD.7802.3.p1, BSUD.7803.5.p1, BSUD.7800.1.p1, BSUD.7801.1.p1	NA
	N0.HOG0000755	OG0000487	n0	BG_IM_KAI8763050.1, BG_IM_KAI8762969.1, BG_IM_KAI8762967.1	BGLB014339-PB	BG_iBS90_KAI8790853.1, BG_iBS90_KAI8790852.1, BG_iBS90_KAI8790761.1, BG_iBS90_KAI8790760.1, BG_iBS90_KAI8790758.1	BP09718-RA, BP27693-RA, BP27692-RA	Bstr_018210-T1, Bstr_018148-T1, Bstr_018147-T1	BSUD.9952.1.p1, BSUD.19540.1.p1, BSUD.19541.1.p1	KAH9502404.1, KAH9491597.1, KAH9507745.1, KAH9490962.1	GFR66440.1, GFS11005.1, GFS20618.1, GFR91994.1, GFR86083.1, GFR95367.1, GFS13731.1, GFS13745.1, GFR70188.1
	N0.HOG0000756	OG0000488	n0	BG_IM_KAI8768703.1, BG_IM_KAI8768705.1, BG_IM_KAI8768704.1	BGLB022790-PA, BGLB009666-PB, BGLB003910-PB, BGLB036774-PA	BG_iBS90_KAI8788920.1, BG_iBS90_KAI8788926.1, BG_iBS90_KAI8788924.1	BP15984-RA, BP15985-RA, BP15987-RA, BP15986-RA, BP15988-RA	Bstr_000052-T1, Bstr_014998-T1, Bstr_039875-T1, Bstr_039874-T1, Bstr_031061-T1, Bstr_020101-T1, Bstr_036957-T1, Bstr_047370-T1, Bstr_031059-T1, Bstr_031058-T1	BSUD.21159.2.p1, BSUD.21160.1.p1, BSUD.21158.1.p1, BSUD.21157.1.p1	KAH9524543.1	GFR94969.1
	N0.HOG0000757	OG0000489	n1	BG_IM_KAI8769491.1	BGLB030548-PA, BGLB011336-PB, BGLB005099-PB, BGLB016786-PB	BG_iBS90_KAI8789824.1	BP00182-RA, BP00181-RA	Bstr_023158-T1, Bstr_023159-T1, Bstr_023156-T1, Bstr_023154-T1, Bstr_025946-T1, Bstr_025947-T1	BSUD.2571.1.p1, BSUD.2572.1.p1	KAH9508548.1	GFR67097.1
	N0.HOG0000758	OG0000489	n20	NA	NA	BG_iBS90_KAI8789826.1	NA	Bstr_025945-T1, Bstr_025943-T1, Bstr_025944-T1, Bstr_023153-T1	NA	NA	GFS23778.1, GFR67099.1
	N0.HOG0000759	OG0000489	n26	BG_IM_KAI8769492.1	NA	BG_iBS90_KAI8789827.1, BG_iBS90_KAI8789829.1	NA	NA	NA	NA	GFR67093.1
	N0.HOG0000760	OG0000489	n29	NA	NA	NA	NA	NA	NA	KAH9508547.1, KAH9508544.1
	N0.HOG0000761	OG0000490	n0	NA	NA	BG_iBS90_KAI8740125.1	BP20819-RA, BP06931-RA, BP00083-RA, BP14574-RA, BP20269-RA, BP10239-RA, BP13610-RA, BP13178-RA, BP11205-RA, BP03104-RA, BP19496-RA, BP19973-RA, BP01796-RA, BP10893-RA, BP20499-RA, BP05522-RA, BP27273-RA, BP00316-RA, BP03328-RA, BP10948-RA, BP10579-RA, BP29345-RA, BP04683-RA, BP03356-RA, BP13068-RA, BP00364-RA, BP14087-RA, BP22473-RA, BP10544-RA, BP28108-RA	NA	NA	NA
	N0.HOG0000762	OG0000491	n0	NA	NA	BG_iBS90_KAI8790542.1, BG_iBS90_KAI8790547.1	BP24749-RA, BP24727-RA, BP24735-RA, BP24756-RA, BP24740-RA, BP24721-RA, BP24742-RA, BP24747-RA, BP24728-RA, BP24714-RA, BP24719-RA, BP24738-RA, BP24736-RA, BP24729-RA, BP24737-RA, BP24718-RA, BP24751-RA, BP24711-RA, BP24748-RA, BP24732-RA, BP24750-RA, BP24755-RA, BP24746-RA, BP24753-RA, BP24713-RA, BP24734-RA, BP24731-RA, BP24717-RA, BP24754-RA	NA	NA	NA
	N0.HOG0000763	OG0000492	n0	NA	NA	NA	NA	NA	NA	KAH9523863.1	GFS05303.1, GFS19451.1, GFR68669.1, GFS05951.1, GFR97225.1, GFR81265.1, GFS12371.1, GFR91241.1, GFS19448.1, GFR59620.1, GFR91066.1, GFR99155.1, GFS17228.1, GFS23210.1, GFS17238.1, GFR69824.1, GFR76745.1, GFR71237.1, GFR68672.1, GFR76749.1, GFS17224.1, GFS23213.1, GFR80622.1, GFS17232.1, GFR69820.1, GFS19075.1, GFR97222.1, GFR71238.1, GFS21611.1, GFR99151.1
	N0.HOG0000764	OG0000493	n0	NA	NA	NA	NA	NA	NA	NA	GFR60068.1, GFS12373.1, GFR63676.1, GFS05142.1, GFS08091.1, GFR60633.1, GFR62485.1, GFS04081.1, GFS00122.1, GFS18998.1, GFR93841.1, GFS22739.1, GFR73758.1, GFR57844.1, GFR69858.1, GFR74166.1, GFR96397.1, GFS24175.1, GFR88446.1, GFR57386.1, GFS10119.1, GFR88136.1, GFR83054.1, GFS22784.1, GFR84607.1, GFR73586.1, GFR71541.1, GFR96361.1, GFR62495.1, GFR64145.1, GFS26057.1
	N0.HOG0000765	OG0000494	n0	NA	NA	NA	NA	NA	NA	NA	GFS12904.1, GFS27578.1, GFR94723.1, GFR61810.1, GFS04425.1, GFS21054.1, GFR99979.1, GFR82491.1, GFR67685.1, GFS26598.1, GFR94618.1, GFS16660.1, GFS22258.1, GFR97246.1, GFR77075.1, GFS01317.1, GFR88759.1, GFS02942.1, GFS26781.1, GFR65334.1, GFR94754.1, GFR72520.1, GFS03176.1, GFR73524.1, GFR69829.1, GFR71554.1, GFS01521.1, GFS24781.1, GFS03511.1, GFS15831.1, GFR84181.1
	N0.HOG0000766	OG0000495	n0	NA	NA	NA	NA	NA	NA	NA	GFS23500.1, GFS04322.1, GFR89436.1, GFS22016.1, GFR69648.1, GFR85197.1, GFR73391.1, GFS07172.1, GFS16866.1, GFR79416.1, GFR69458.1, GFR70621.1, GFS18544.1, GFS27360.1, GFR64325.1, GFR62471.1, GFR88629.1, GFR97388.1, GFS16713.1, GFS15624.1, GFR80492.1, GFR62180.1, GFR73131.1, GFS01066.1, GFS05599.1, GFS19377.1, GFR61881.1, GFS24329.1, GFS09064.1, GFR71664.1, GFR71699.1
	N0.HOG0000767	OG0000496	n0	NA	NA	NA	NA	NA	NA	NA	GFR98191.1, GFR72252.1, GFS27873.1, GFR69581.1, GFS06279.1, GFR78476.1, GFR79739.1, GFS21993.1, GFR63814.1, GFR88589.1, GFS16686.1, GFR68666.1, GFR93354.1, GFR96032.1, GFR80406.1, GFR98750.1, GFR70083.1, GFS16431.1, GFR85205.1, GFS26066.1, GFR85607.1, GFR93632.1, GFS05162.1, GFS16435.1, GFR81966.1, GFR95280.1, GFR78801.1, GFR93629.1, GFR98747.1, GFS13390.1, GFR92665.1
	N0.HOG0000768	OG0000497	n0	BG_IM_KAI8738767.1, BG_IM_KAI8741018.1, BG_IM_KAI8745327.1, BG_IM_KAI8725899.1, BG_IM_KAI8763877.1, BG_IM_KAI8726812.1, BG_IM_KAI8740833.1, BG_IM_KAI8761884.1, BG_IM_KAI8743018.1, BG_IM_KAI8726994.1, BG_IM_KAI8731293.1, BG_IM_KAI8767118.1, BG_IM_KAI8726949.1, BG_IM_KAI8727034.1, BG_IM_KAI8751812.1, BG_IM_KAI8726864.1, BG_IM_KAI8727149.1, BG_IM_KAI8727522.1, BG_IM_KAI8727216.1, BG_IM_KAI8727125.1,…	NA	BG_iBS90_KAI8732046.1, BG_iBS90_KAI8732833.1	BP30079-RA	NA	BSUD.23827.2.p1	NA
	N0.HOG0000769	OG0000498	n0	BG_IM_KAI8732583.1, BG_IM_KAI8732624.1, BG_IM_KAI8732626.1, BG_IM_KAI8732581.1, BG_IM_KAI8732631.1, BG_IM_KAI8732628.1	BGLB025114-PA, BGLB037616-PA, BGLB032179-PA, BGLB023995-PA	BG_iBS90_KAI8776462.1, BG_iBS90_KAI8776528.1, BG_iBS90_KAI8776532.1	BP20919-RA, BP28032-RA, BP28029-RA	Bstr_035489-T1, Bstr_035487-T1, Bstr_038258-T1, Bstr_035488-T1, Bstr_011145-T1, Bstr_038256-T1	BSUD.3618.1.p1, BSUD.18260.3.p1, BSUD.18258.2.p1	KAH9513738.1, KAH9513737.1, KAH9523301.1, KAH9487524.1	GFS14659.1
	N0.HOG0000770	OG0000499	n0	BG_IM_KAI8734720.1, BG_IM_KAI8734719.1, BG_IM_KAI8734717.1	BGLB027390-PA, BGLB031653-PA, BGLB037596-PA	BG_iBS90_KAI8775362.1, BG_iBS90_KAI8775360.1, BG_iBS90_KAI8775358.1	BP24651-RA, BP24649-RA, BP24650-RA, BP24648-RA	Bstr_024659-T1, Bstr_024661-T1, Bstr_024660-T1, Bstr_024662-T1	BSUD.16835.1.p1, BSUD.16833.2.p1, BSUD.16834.3.p1, BSUD.16832.2.p1	KAH9504224.1, KAH9504247.1, KAH9504245.1, KAH9504226.1, KAH9504225.1, KAH9504246.1, KAH9504244.1, KAH9504227.1	GFR63689.1
	N0.HOG0000771	OG0000500	n1	BG_IM_KAI8745144.1	BGLB011995-PB, BGLB038455-PA	BG_iBS90_KAI8776141.1	BP20551-RA	Bstr_004995-T1, Bstr_004994-T1	BSUD.25170.1.p1	KAH9524027.1	GFR81679.1
	N0.HOG0000772	OG0000500	n11	BG_IM_KAI8737621.1	BGLB009326-PB	BG_iBS90_KAI8795368.1	BP30207-RA	Bstr_048598-T1	BSUD.22621.3.p1	KAH9513413.1	GFS18342.1
	N0.HOG0000773	OG0000500	n19	BG_IM_KAI8746805.1	BGLB010592-PB	BG_iBS90_KAI8788496.1	BP28062-RA	Bstr_019331-T1, Bstr_010333-T1	BSUD.13356.1.p1	KAH9509136.1, KAH9509135.1	GFR68745.1
	N0.HOG0000774	OG0000500	n28	NA	BGLB022626-PA	NA	NA	NA	NA	NA	GFR80734.1
	N0.HOG0000775	OG0000501	n0	BG_IM_KAI8759061.1, BG_IM_KAI8759062.1, BG_IM_KAI8747350.1, BG_IM_KAI8747354.1, BG_IM_KAI8747352.1	BGLB022477-PA, BGLB027214-PA	BG_iBS90_KAI8740839.1, BG_iBS90_KAI8740840.1, BG_iBS90_KAI8775515.1, BG_iBS90_KAI8775511.1, BG_iBS90_KAI8775513.1	BP06192-RA, BP06193-RA, BP01545-RA, BP01543-RA	Bstr_010478-T1, Bstr_010479-T1, Bstr_010480-T1, Bstr_010481-T1, Bstr_024568-T1, Bstr_040259-T1, Bstr_024569-T1	NA	KAH9505637.1, KAH9505636.1, KAH9524166.1, KAH9505310.1, KAH9502258.1, KAH9499610.1, KAH9500161.1
	N0.HOG0000776	OG0000502	n0	BG_IM_KAI8750182.1, BG_IM_KAI8750187.1, BG_IM_KAI8750020.1, BG_IM_KAI8750022.1	BGLB013868-PB, BGLB018908-PA, BGLB002725-PC, BGLB019098-PA	BG_iBS90_KAI8787473.1, BG_iBS90_KAI8787479.1, BG_iBS90_KAI8787303.1, BG_iBS90_KAI8787308.1	BP00601-RA, BP00603-RA, BP11405-RA	Bstr_034289-T2, Bstr_002515-T1, Bstr_039798-T1, Bstr_004349-T1, Bstr_034425-T1	BSUD.25470.1.p1, BSUD.25469.1.p1, BSUD.24580.1.p1	KAH9504635.1, KAH9504643.1, KAH9504637.1, KAH9504638.1, KAH9504642.1, KAH9508106.1, KAH9498463.1
	N0.HOG0000777	OG0000503	n1	BG_IM_KAI8750041.1, BG_IM_KAI8750043.1	BGLB030576-PA, BGLB024787-PA	BG_iBS90_KAI8787326.1, BG_iBS90_KAI8787329.1	BP30421-RA	Bstr_005371-T1, Bstr_005369-T1	BSUD.24561.1.p1	KAH9488095.1, KAH9498446.1, KAH9488094.1	GFR58678.1
	N0.HOG0000778	OG0000503	n15	BG_IM_KAI8750038.1	BGLB031630-PA	BG_iBS90_KAI8787324.1	BP30420-RA	Bstr_035566-T1, Bstr_035565-T1	BSUD.24563.1.p1	KAH9488093.1	GFR64637.1, GFR58680.1, GFR67137.1
	N0.HOG0000779	OG0000503	n25	BG_IM_KAI8750039.1	NA	BG_iBS90_KAI8787325.1	NA	Bstr_034405-T1	NA	NA	GFR58677.1, GFR58682.1
	N0.HOG0000780	OG0000504	n0	BG_IM_KAI8753223.1, BG_IM_KAI8753218.1, BG_IM_KAI8753211.1, BG_IM_KAI8753227.1, BG_IM_KAI8753229.1, BG_IM_KAI8765942.1, BG_IM_KAI8765952.1	BGLB020556-PA	BG_iBS90_KAI8782984.1, BG_iBS90_KAI8782989.1, BG_iBS90_KAI8782991.1, BG_iBS90_KAI8782976.1, BG_iBS90_KAI8782998.1, BG_iBS90_KAI8783012.1, BG_iBS90_KAI8783004.1, BG_iBS90_KAI8782996.1, BG_iBS90_KAI8732450.1, BG_iBS90_KAI8732433.1, BG_iBS90_KAI8732426.1, BG_iBS90_KAI8732440.1, BG_iBS90_KAI8729633.1	BP01828-RA, BP01834-RA, BP14602-RA	Bstr_047440-T1, Bstr_015707-T1, Bstr_015699-T1, Bstr_022302-T1, Bstr_005141-T1, Bstr_016856-T1	NA	NA
	N0.HOG0000781	OG0000505	n0	BG_IM_KAI8754813.1, BG_IM_KAI8754814.1, BG_IM_KAI8762384.1	BGLB028827-PA, BGLB037586-PA, BGLB038021-PA, BGLB022824-PA, BGLB037946-PA, BGLB037219-PA	BG_iBS90_KAI8773459.1, BG_iBS90_KAI8773458.1, BG_iBS90_KAI8790119.1	BP05502-RA, BP05504-RA, BP05503-RA, BP08826-RA	Bstr_033437-T1, Bstr_033436-T1, Bstr_017690-T1, Bstr_017688-T1	BSUD.14245.1.p1, BSUD.14244.1.p1, BSUD.21132.2.p1, BSUD.21130.2.p1, BSUD.21131.1.p1, BSUD.20443.2.p1	KAH9489615.1, KAH9492589.1, KAH9492587.1	GFS05089.1
	N0.HOG0000782	OG0000506	n0	BG_IM_KAI8756322.1, BG_IM_KAI8755724.1	BGLB017236-PC, BGLB019070-PA, BGLB019561-PA	BG_iBS90_KAI8737853.1, BG_iBS90_KAI8793251.1, BG_iBS90_KAI8737852.1	BP28484-RA, BP21165-RA, BP28485-RA	Bstr_028791-T1, Bstr_028792-T1	BSUD.8473.2.p1, BSUD.20904.1.p1, BSUD.8474.2.p1, BSUD.8475.1.p1	KAH9500904.1, KAH9495020.1, KAH9500900.1, KAH9520075.1, KAH9520078.1, KAH9490030.1, KAH9500901.1, KAH9500903.1	GFR87702.1, GFR85270.1, GFR85264.1, GFR85272.1, GFR70735.1
	N0.HOG0000783	OG0000507	n0	BG_IM_KAI8756026.1, BG_IM_KAI8756024.1, BG_IM_KAI8756025.1, BG_IM_KAI8756022.1, BG_IM_KAI8756028.1, BG_IM_KAI8756030.1	BGLB028193-PA, BGLB010039-PB, BGLB027922-PA, BGLB016657-PA, BGLB023328-PA	BG_iBS90_KAI8793559.1, BG_iBS90_KAI8793555.1, BG_iBS90_KAI8793557.1, BG_iBS90_KAI8793561.1	BP12277-RA, BP12276-RA, BP12278-RA	Bstr_029015-T1, Bstr_029016-T2, Bstr_029014-T1	BSUD.16791.1.p1, BSUD.16789.2.p1	KAH9488679.1, KAH9519002.1, KAH9496884.1, KAH9496883.1, KAH9496885.1	GFR66494.1, GFR84982.1
	N0.HOG0000784	OG0000508	n1	NA	BGLB040297-PA	NA	NA	NA	NA	NA	GFS15559.1
	N0.HOG0000785	OG0000508	n2	BG_IM_KAI8760535.1, BG_IM_KAI8760952.1, BG_IM_KAI8760541.1	BGLB029105-PA, BGLB023947-PA, BGLB026787-PA, BGLB033796-PA	BG_iBS90_KAI8780549.1, BG_iBS90_KAI8780537.1, BG_iBS90_KAI8780535.1, BG_iBS90_KAI8781078.1, BG_iBS90_KAI8780550.1	BP02295-RA, BP10186-RA, BP02274-RA	Bstr_009572-T1, Bstr_009576-T1, Bstr_009299-T1, Bstr_010921-T1, Bstr_010920-T1	BSUD.16434.1.p1, BSUD.7220.2.p1, BSUD.19213.1.p1	KAH9513748.1, KAH9518768.1, KAH9518779.1, KAH9513747.1	GFS06369.1
	N0.HOG0000786	OG0000509	n0	BG_IM_KAI8760920.1, BG_IM_KAI8760553.1, BG_IM_KAI8760631.1	BGLB021753-PA, BGLB033020-PA, BGLB010695-PB, BGLB005419-PC	BG_iBS90_KAI8780571.1, BG_iBS90_KAI8781052.1, BG_iBS90_KAI8780570.1, BG_iBS90_KAI8780675.1, BG_iBS90_KAI8781051.1	BP10164-RA, BP02290-RA, BP02446-RA	Bstr_044437-T1, Bstr_012069-T1, Bstr_009322-T1, Bstr_009565-T1, Bstr_009530-T2	BSUD.7235.2.p1, BSUD.16443.2.p1, BSUD.4662.2.p1	KAH9493090.1, KAH9490665.1, KAH9493091.1, KAH9493093.1, KAH9487722.1	GFS26762.1, GFR61041.1
	N0.HOG0000787	OG0000510	n0	BG_IM_KAI8760757.1, BG_IM_KAI8760758.1, BG_IM_KAI8760759.1	BGLB021176-PA, BGLB029910-PA, BGLB025743-PA	BG_iBS90_KAI8780861.1, BG_iBS90_KAI8780862.1, BG_iBS90_KAI8780863.1	BP17127-RA, BP17128-RA, BP17130-RA, BP17132-RA, BP17129-RA	Bstr_009430-T1, Bstr_009429-T1, Bstr_009427-T1	BSUD.3195.1.p1	KAH9500028.1, KAH9500026.1, KAH9500027.1, KAH9500020.1, KAH9514900.1, KAH9514893.1, KAH9514892.1, KAH9514901.1, KAH9514902.1, KAH9500021.1	GFS08415.1, GFR77920.1
	N0.HOG0000788	OG0000511	n0	BG_IM_KAI8762860.1, BG_IM_KAI8762861.1	BGLB006339-PB, BGLB017170-PA	BG_iBS90_KAI8790634.1, BG_iBS90_KAI8790635.1	BP25391-RA, BP25392-RA	Bstr_025644-T1, Bstr_032407-T1, Bstr_032405-T1, Bstr_040068-T1, Bstr_039296-T1, Bstr_032408-T1, Bstr_032406-T1	BSUD.16048.1.p1, BSUD.16152.1.p1, BSUD.15404.2.p1, BSUD.13009.1.p1, BSUD.15403.1.p1	KAH9509394.1, KAH9508582.1, KAH9509381.1, KAH9509377.1, KAH9509383.1, KAH9509395.1, KAH9509396.1, KAH9509384.1	GFS00976.1, GFS14489.1
	N0.HOG0000789	OG0000512	n0	BG_IM_KAI8762863.1, BG_IM_KAI8762865.1, BG_IM_KAI8762864.1	BGLB033312-PA, BGLB005811-PB, BGLB013087-PB	BG_iBS90_KAI8790637.1, BG_iBS90_KAI8790639.1, BG_iBS90_KAI8790638.1	BP25394-RA, BP25398-RA, BP25395-RA	Bstr_010340-T1, Bstr_019778-T1, Bstr_026016-T1, Bstr_014650-T1	BSUD.16144.1.p1, BSUD.16143.3.p1, BSUD.16145.1.p1, BSUD.16154.3.p1, BSUD.16153.1.p1	KAH9508583.1, KAH9509388.1, KAH9509391.1, KAH9509386.1, KAH9509398.1, KAH9509399.1, KAH9509387.1, KAH9509390.1, KAH9508581.1
	N0.HOG0000790	OG0000513	n0	BG_IM_KAI8763802.1, BG_IM_KAI8763504.1, BG_IM_KAI8763505.1, BG_IM_KAI8763801.1	BGLB005584-PB, BGLB014035-PB, BGLB004791-PB, BGLB018222-PA, BGLB011302-PB	BG_iBS90_KAI8736668.1, BG_iBS90_KAI8791302.1, BG_iBS90_KAI8791303.1, BG_iBS90_KAI8736667.1	BP22326-RA, BP27959-RA, BP22325-RA, BP27957-RA	Bstr_018823-T1, Bstr_018512-T1, Bstr_018824-T1, Bstr_019451-T1, Bstr_014633-T1	BSUD.4802.2.p1, BSUD.11129.1.p1, BSUD.4801.1.p1	KAH9489857.1, KAH9489848.1, KAH9489847.1, KAH9489858.1	GFS22000.1
	N0.HOG0000791	OG0000514	n0	BG_IM_KAI8764998.1, BG_IM_KAI8764996.1, BG_IM_KAI8764995.1	BGLB019573-PA, BGLB023864-PA, BGLB028998-PA, BGLB037136-PA, BGLB037118-PA, BGLB035168-PA	BG_iBS90_KAI8796927.1, BG_iBS90_KAI8796923.1, BG_iBS90_KAI8796926.1, BG_iBS90_KAI8796925.1	BP12527-RA, BP12523-RA, BP12525-RA, BP12524-RA	Bstr_021690-T1, Bstr_021689-T1, Bstr_021687-T1, Bstr_021688-T1	BSUD.129.1.p1, BSUD.126.1.p1, BSUD.127.1.p1	KAH9490439.1, KAH9499568.1, KAH9499571.1, KAH9499569.1, KAH9499576.1, KAH9499573.1
	N0.HOG0000792	OG0000515	n0	BG_IM_KAI8765648.1, BG_IM_KAI8765649.1, BG_IM_KAI8765647.1, BG_IM_KAI8765646.1	BGLB010009-PB, BGLB011733-PB, BGLB011734-PB	BG_iBS90_KAI8797660.1, BG_iBS90_KAI8797658.1, BG_iBS90_KAI8797657.1	BP22607-RA, BP22608-RA, BP22603-RA, BP22604-RA, BP22602-RA	Bstr_022116-T1, Bstr_022119-T1, Bstr_022118-T1, Bstr_022115-T1, Bstr_022114-T1	BSUD.10617.1.p1, BSUD.10615.2.p1, BSUD.10616.1.p1, BSUD.10618.1.p1	KAH9495431.1, KAH9495433.1, KAH9495432.1	GFR93737.1, GFR70400.1, GFR77205.1
	N0.HOG0000793	OG0000516	n1	NA	BGLB031933-PA	NA	BP27706-RA	NA	BSUD.877.1.p1	NA	GFS05769.1, GFR88292.1
	N0.HOG0000794	OG0000516	n13	NA	NA	NA	BP25799-RA, BP04724-RA, BP07280-RA	Bstr_046428-T1	NA	NA
	N0.HOG0000795	OG0000516	n18	NA	NA	NA	NA	Bstr_044585-T1	NA	NA	GFR91430.1
	N0.HOG0000796	OG0000516	n19	NA	NA	NA	NA	Bstr_045612-T1	NA	NA	GFS18556.1
	N0.HOG0000797	OG0000516	n20	NA	BGLB020144-PA	NA	BP30919-RA, BP09361-RA, BP27707-RA, BP07189-RA	NA	BSUD.872.1.p1	NA
	N0.HOG0000798	OG0000516	n25	NA	NA	NA	BP07281-RA, BP20136-RA, BP17222-RA, BP25800-RA	NA	BSUD.24546.1.p1	NA
	N0.HOG0000799	OG0000517	n0	NA	BGLB026748-PA, BGLB027521-PA, BGLB025765-PA, BGLB023893-PA, BGLB026517-PA, BGLB036574-PA, BGLB026063-PA, BGLB021126-PA, BGLB030127-PA, BGLB026095-PA, BGLB026989-PA, BGLB026870-PA, BGLB035019-PA, BGLB036689-PA, BGLB021493-PA, BGLB030678-PA	NA	NA	Bstr_049336-T1, Bstr_049093-T1, Bstr_049419-T1, Bstr_049191-T1, Bstr_049538-T1	BSUD.5211.1.p1, BSUD.15245.1.p1, BSUD.16085.1.p1	NA	GFR77615.1, GFR58709.1, GFR68271.1, GFR97396.1, GFR62564.1, GFR73784.1
	N0.HOG0000800	OG0000518	n0	NA	NA	BG_iBS90_KAI8780726.1, BG_iBS90_KAI8780723.1, BG_iBS90_KAI8780733.1, BG_iBS90_KAI8780760.1, BG_iBS90_KAI8780719.1, BG_iBS90_KAI8780732.1, BG_iBS90_KAI8780768.1, BG_iBS90_KAI8780751.1, BG_iBS90_KAI8780755.1, BG_iBS90_KAI8780740.1, BG_iBS90_KAI8780728.1, BG_iBS90_KAI8780725.1, BG_iBS90_KAI8780708.1, BG_iBS90_KAI8780713.1, BG_iBS90_KAI8780720.1, BG_iBS90_KAI8780706.1, BG_iBS90_KAI8780730.1, BG_iBS90…	BP02478-RA	NA	NA	NA
	N0.HOG0000801	OG0000519	n0	NA	NA	NA	NA	NA	NA	KAH9510084.1, KAH9510083.1, KAH9510082.1, KAH9510072.1, KAH9510073.1, KAH9510076.1, KAH9510067.1, KAH9510075.1, KAH9510074.1, KAH9510071.1, KAH9510069.1, KAH9510070.1, KAH9510068.1, KAH9510081.1, KAH9510079.1, KAH9510077.1, KAH9510095.1, KAH9510080.1, KAH9510078.1, KAH9510093.1, KAH9510090.1, KAH9510091.1, KAH9510092.1, KAH9510094.1, KAH9510096.1, KAH9510088.1, KAH9510087.1, KAH9510085.1, KAH9510…
	N0.HOG0000802	OG0000520	n0	NA	NA	NA	NA	NA	NA	NA	GFR85048.1, GFS07258.1, GFR82205.1, GFR93947.1, GFS03360.1, GFS03355.1, GFS03357.1, GFS03353.1, GFS13718.1, GFS13782.1, GFS24947.1, GFS24970.1, GFS24964.1, GFS24157.1, GFR84142.1, GFR90466.1, GFS15329.1, GFR59990.1, GFS09155.1, GFS08123.1, GFS11940.1, GFS07255.1, GFS10214.1, GFS24956.1, GFS24165.1, GFR85396.1, GFR88096.1, GFR62146.1, GFR83292.1, GFR82436.1
	N0.HOG0000803	OG0000521	n0	NA	NA	NA	NA	NA	NA	NA	GFR84473.1, GFS21996.1, GFR70144.1, GFR98830.1, GFR70345.1, GFR64675.1, GFR62747.1, GFS09151.1, GFS12914.1, GFR60215.1, GFS12123.1, GFR60195.1, GFS11551.1, GFR65602.1, GFR98488.1, GFS19497.1, GFS23072.1, GFS03277.1, GFR60228.1, GFR98137.1, GFS09073.1, GFR88398.1, GFR94403.1, GFR85675.1, GFS14246.1, GFS26487.1, GFR76288.1, GFR60226.1, GFR79556.1, GFS08566.1
	N0.HOG0000804	OG0000522	n0	NA	NA	NA	NA	NA	NA	NA	GFR61427.1, GFS01928.1, GFR97078.1, GFR91266.1, GFR86677.1, GFR73319.1, GFR61362.1, GFS14894.1, GFR79461.1, GFS02783.1, GFS03287.1, GFR60604.1, GFR78885.1, GFR66147.1, GFR97185.1, GFS02359.1, GFS06817.1, GFR85853.1, GFR64218.1, GFR65126.1, GFS06814.1, GFS24597.1, GFR80291.1, GFR79458.1, GFR64220.1, GFS14890.1, GFS20903.1, GFR93990.1, GFS14838.1, GFS24352.1
	N0.HOG0000805	OG0000523	n0	NA	NA	NA	NA	NA	NA	NA	GFR90451.1, GFR85030.1, GFR95212.1, GFR78832.1, GFR83002.1, GFS02331.1, GFR95092.1, GFS06425.1, GFR69393.1, GFS09824.1, GFR76252.1, GFS03669.1, GFR78088.1, GFS03683.1, GFR78076.1, GFR70336.1, GFR70339.1, GFS03676.1, GFS18920.1, GFS14391.1, GFS00031.1, GFR75593.1, GFR81594.1, GFR81597.1, GFS18924.1, GFS10825.1, GFS10818.1, GFS03854.1, GFS03858.1, GFS03835.1
	N0.HOG0000806	OG0000524	n0	BG_IM_KAI8763867.1, BG_IM_KAI8759228.1, BG_IM_KAI8727044.1, BG_IM_KAI8726937.1, BG_IM_KAI8727573.1, BG_IM_KAI8726194.1, BG_IM_KAI8727469.1	BGLB035446-PA, BGLB035380-PA	BG_iBS90_KAI8731254.1, BG_iBS90_KAI8783321.1, BG_iBS90_KAI8732058.1, BG_iBS90_KAI8732871.1, BG_iBS90_KAI8735483.1, BG_iBS90_KAI8728943.1, BG_iBS90_KAI8727717.1, BG_iBS90_KAI8729216.1, BG_iBS90_KAI8733702.1, BG_iBS90_KAI8734341.1, BG_iBS90_KAI8736580.1, BG_iBS90_KAI8730828.1, BG_iBS90_KAI8729908.1, BG_iBS90_KAI8736063.1, BG_iBS90_KAI8785390.1	NA	Bstr_045344-T1, Bstr_021921-T1	NA	KAH9507169.1	GFR70567.1, GFR70569.1
	N0.HOG0000807	OG0000525	n0	BG_IM_KAI8728663.1, BG_IM_KAI8728661.1, BG_IM_KAI8728660.1	BGLB022750-PA, BGLB001281-PB, BGLB020579-PA, BGLB019723-PA	BG_iBS90_KAI8781987.1, BG_iBS90_KAI8781988.1, BG_iBS90_KAI8781989.1, BG_iBS90_KAI8781986.1	BP06470-RA, BP06471-RA, BP06469-RA	Bstr_003797-T1, Bstr_003799-T1, Bstr_048994-T1	BSUD.12596.1.p1, BSUD.12597.1.p1, BSUD.12595.1.p1, BSUD.12583.1.p1	KAH9491376.1, KAH9495304.1, KAH9495303.1, KAH9495307.1	GFR94804.1, GFR88451.1, GFR90551.1, GFR88463.1
	N0.HOG0000808	OG0000526	n0	BG_IM_KAI8729287.1, BG_IM_KAI8729285.1, BG_IM_KAI8729288.1	BGLB032961-PA, BGLB013088-PB, BGLB037346-PA, BGLB024075-PA, BGLB029914-PA	BG_iBS90_KAI8771509.1, BG_iBS90_KAI8771512.1, BG_iBS90_KAI8771508.1	BP04759-RA, BP04760-RA	Bstr_045581-T1, Bstr_045575-T1, Bstr_023348-T1, Bstr_023347-T1	BSUD.18009.1.p1, BSUD.18010.1.p1	KAH9508829.1, KAH9508827.1, KAH9508830.1, KAH9508831.1, KAH9508812.1, KAH9508810.1, KAH9508811.1, KAH9508820.1, KAH9508821.1	GFR84746.1
	N0.HOG0000809	OG0000527	n1	BG_IM_KAI8732270.1	BGLB007531-PB	BG_iBS90_KAI8778727.1	BP07035-RA	Bstr_046498-T1	BSUD.16120.3.p1	KAH9500786.1	GFR79326.1
	N0.HOG0000810	OG0000527	n9	BG_IM_KAI8732271.1	BGLB040324-PA	BG_iBS90_KAI8778736.1	BP07036-RA	Bstr_046497-T1	BSUD.16121.1.p1	KAH9500787.1	GFR79336.1
	N0.HOG0000811	OG0000527	n16	BG_IM_KAI8732269.1, BG_IM_KAI8732268.1, BG_IM_KAI8732267.1	BGLB006774-PB	BG_iBS90_KAI8778726.1, BG_iBS90_KAI8778724.1	BP07034-RA	Bstr_046501-T2	BSUD.16119.1.p1	KAH9500784.1, KAH9500783.1	GFR79345.1, GFS07955.1
	N0.HOG0000812	OG0000528	n0	BG_IM_KAI8734390.1, BG_IM_KAI8762778.1, BG_IM_KAI8762777.1, BG_IM_KAI8763389.1	BGLB016690-PA, BGLB016691-PA, BGLB013278-PB	BG_iBS90_KAI8733790.1, BG_iBS90_KAI8790533.1, BG_iBS90_KAI8790532.1, BG_iBS90_KAI8791191.1	BP13011-RA, BP24702-RA, BP24703-RA	Bstr_024855-T1, Bstr_018001-T1, Bstr_018384-T1	BSUD.12923.1.p1, BSUD.15228.2.p1, BSUD.15227.2.p1, BSUD.17243.1.p1, BSUD.22220.1.p1	KAH9514937.1, KAH9503478.1, KAH9503477.1, KAH9503480.1, KAH9490363.1	GFR81581.1, GFR98147.1
	N0.HOG0000813	OG0000529	n0	BG_IM_KAI8735347.1, BG_IM_KAI8735351.1, BG_IM_KAI8747624.1	BGLB003263-PB, BGLB031106-PA, BGLB018386-PA, BGLB003308-PB	BG_iBS90_KAI8784627.1, BG_iBS90_KAI8784634.1, BG_iBS90_KAI8784628.1, BG_iBS90_KAI8744703.1	BP10729-RA, BP10731-RA, BP10730-RA, BP14535-RA	Bstr_006782-T1, Bstr_006780-T1, Bstr_006781-T1, Bstr_007221-T1	BSUD.4352.2.p1, BSUD.4349.1.p1, BSUD.15959.1.p1, BSUD.4350.1.p1, BSUD.6527.6.p1	KAH9492895.1, KAH9492896.1, KAH9507208.1	GFR60965.1, GFR69033.1
	N0.HOG0000814	OG0000530	n0	BG_IM_KAI8736222.1, BG_IM_KAI8736221.1	BGLB038918-PA, BGLB030138-PA, BGLB024973-PA, BGLB020433-PA, BGLB025511-PA, BGLB034215-PA, BGLB019909-PA	BG_iBS90_KAI8796047.1, BG_iBS90_KAI8796043.1, BG_iBS90_KAI8796045.1	BP06855-RA	Bstr_044126-T1, Bstr_035666-T1, Bstr_035664-T1, Bstr_048037-T1, Bstr_045362-T1, Bstr_048036-T1, Bstr_002499-T1	BSUD.25355.1.p1	KAH9513491.1, KAH9513490.1	GFS23023.1, GFR94338.1, GFR97693.1, GFS23026.1, GFR97020.1, GFS09129.1
	N0.HOG0000815	OG0000531	n0	BG_IM_KAI8736502.1, BG_IM_KAI8736498.1, BG_IM_KAI8736497.1, BG_IM_KAI8736407.1	BGLB036041-PA, BGLB013575-PB, BGLB002240-PB, BGLB010917-PB, BGLB027341-PA	BG_iBS90_KAI8747632.1, BG_iBS90_KAI8747630.1, BG_iBS90_KAI8796236.1	BP09035-RA, BP09033-RA, BP09032-RA, BP09064-RA	Bstr_047862-T1, Bstr_047858-T1, Bstr_047857-T1, Bstr_047971-T1	BSUD.12801.2.p1, BSUD.12799.2.p1, BSUD.12796.1.p1, BSUD.6090.1.p1	KAH9496501.1, KAH9496505.1, KAH9496502.1, KAH9496506.1, KAH9504366.1
	N0.HOG0000816	OG0000532	n0	BG_IM_KAI8738180.1, BG_IM_KAI8738177.1, BG_IM_KAI8738178.1, BG_IM_KAI8738176.1, BG_IM_KAI8738192.1	BGLB036217-PA, BGLB016886-PA, BGLB026936-PA, BGLB016887-PA, BGLB027863-PA, BGLB030107-PA	BG_iBS90_KAI8735926.1, BG_iBS90_KAI8735923.1, BG_iBS90_KAI8735924.1, BG_iBS90_KAI8735922.1, BG_iBS90_KAI8735935.1, BG_iBS90_KAI8735941.1	BP23069-RA, BP23070-RA	Bstr_015845-T1, Bstr_015844-T1, Bstr_015843-T1, Bstr_015857-T1, Bstr_015864-T1, Bstr_031926-T1, Bstr_049595-T1	BSUD.15331.1.p1, BSUD.15332.1.p1, BSUD.15333.1.p1	NA
	N0.HOG0000817	OG0000533	n0	BG_IM_KAI8741153.1, BG_IM_KAI8741154.1, BG_IM_KAI8741155.1	BGLB001141-PB, BGLB001140-PB, BGLB001142-PB, BGLB004966-PB	BG_iBS90_KAI8787782.1, BG_iBS90_KAI8787784.1, BG_iBS90_KAI8787783.1, BG_iBS90_KAI8787785.1, BG_iBS90_KAI8787786.1	BP28301-RA	Bstr_010849-T1, Bstr_010848-T1, Bstr_020000-T1, Bstr_007865-T1	BSUD.24622.2.p1, BSUD.24625.2.p1, BSUD.20064.1.p1, BSUD.24624.1.p1, BSUD.24623.1.p1, BSUD.8654.1.p1, BSUD.8653.1.p1, BSUD.20063.1.p1	KAH9494443.1, KAH9494437.1	GFS01748.1, GFR73471.1
	N0.HOG0000818	OG0000534	n2	NA	BGLB020231-PA	BG_iBS90_KAI8783880.1	NA	Bstr_022472-T1	NA	NA	GFR65349.1, GFS14194.1, GFR66542.1, GFR59865.1, GFR89280.1, GFR83258.1, GFR74380.1, GFR77463.1, GFR93746.1, GFR64721.1, GFR61934.1, GFR69994.1
	N0.HOG0000819	OG0000534	n16	BG_IM_KAI8746894.1	BGLB032320-PA, BGLB007752-PD	NA	BP07448-RA, BP04774-RA, BP23671-RA, BP14979-RA, BP15581-RA, BP28349-RA	Bstr_010539-T1, Bstr_040511-T1	NA	NA	GFS04744.1, GFR98892.1
	N0.HOG0000820	OG0000535	n0	BG_IM_KAI8761015.1, BG_IM_KAI8748841.1, BG_IM_KAI8748845.1, BG_IM_KAI8748846.1, BG_IM_KAI8748840.1	BGLB026266-PA, BGLB025755-PA, BGLB026000-PA	BG_iBS90_KAI8781156.1, BG_iBS90_KAI8771186.1, BG_iBS90_KAI8771196.1, BG_iBS90_KAI8771195.1, BG_iBS90_KAI8771185.1	BP10251-RA, BP04594-RA, BP04595-RA, BP04593-RA	Bstr_009244-T1, Bstr_045728-T1, Bstr_045725-T1, Bstr_045723-T1, Bstr_045729-T1	BSUD.6628.1.p1, BSUD.6631.1.p1	KAH9498537.1, KAH9508846.1, KAH9508843.1, KAH9508844.1	GFS17036.1
	N0.HOG0000821	OG0000536	n0	BG_IM_KAI8755626.1, BG_IM_KAI8755625.1, BG_IM_KAI8755628.1, BG_IM_KAI8749617.1, BG_IM_KAI8749616.1, BG_IM_KAI8749618.1	BGLB009695-PB, BGLB037213-PA, BGLB035269-PA, BGLB020542-PA	BG_iBS90_KAI8793154.1, BG_iBS90_KAI8793153.1, BG_iBS90_KAI8793155.1, BG_iBS90_KAI8786866.1, BG_iBS90_KAI8786867.1, BG_iBS90_KAI8786868.1	BP16598-RA, BP16599-RA, BP07555-RA, BP07556-RA, BP07553-RA	Bstr_034738-T1, Bstr_034756-T1	NA	KAH9515350.1, KAH9491403.1, KAH9523826.1, KAH9523819.1, KAH9490798.1	GFS23283.1
	N0.HOG0000822	OG0000537	n0	BG_IM_KAI8751725.1, BG_IM_KAI8751724.1, BG_IM_KAI8751723.1, BG_IM_KAI8751721.1, BG_IM_KAI8751719.1	BGLB038495-PA, BGLB023664-PA, BGLB038519-PA, BGLB031881-PA	BG_iBS90_KAI8770848.1, BG_iBS90_KAI8770847.1, BG_iBS90_KAI8770845.1, BG_iBS90_KAI8770844.1	BP21059-RA, BP21058-RA, BP21056-RA	Bstr_002051-T1, Bstr_002050-T1, Bstr_002049-T1	BSUD.12253.1.p1, BSUD.12255.1.p1, BSUD.12259.1.p1	KAH9492379.1, KAH9492387.1, KAH9492384.1, KAH9492381.1, KAH9492385.1, KAH9492386.1, KAH9492380.1
	N0.HOG0000823	OG0000538	n0	BG_IM_KAI8752051.1, BG_IM_KAI8752048.1, BG_IM_KAI8752050.1	BGLB029230-PA, BGLB017398-PA, BGLB031156-PA, BGLB039500-PA, BGLB023385-PA	BG_iBS90_KAI8785738.1, BG_iBS90_KAI8785735.1, BG_iBS90_KAI8785737.1	BP14859-RA, BP14855-RA, BP14856-RA, BP14858-RA	Bstr_041111-T1, Bstr_020251-T1, Bstr_020249-T1, Bstr_041113-T1, Bstr_041112-T1	BSUD.16653.1.p1, BSUD.16655.1.p1, BSUD.16654.3.p1	KAH9502166.1, KAH9502173.1, KAH9502171.1, KAH9502170.1	GFR83078.1, GFS08307.1
	N0.HOG0000824	OG0000539	n0	BG_IM_KAI8753748.1, BG_IM_KAI8753747.1, BG_IM_KAI8753746.1	BGLB022342-PA, BGLB031089-PA, BGLB039548-PA, BGLB025215-PA	BG_iBS90_KAI8749201.1, BG_iBS90_KAI8749203.1, BG_iBS90_KAI8749202.1	BP11745-RA, BP11744-RA	Bstr_015224-T1, Bstr_005861-T1, Bstr_015330-T1, Bstr_015267-T1, Bstr_015223-T1, Bstr_015331-T1, Bstr_015222-T1, Bstr_015266-T2, Bstr_027356-T1	BSUD.14672.2.p1, BSUD.14673.2.p1	KAH9492166.1, KAH9492179.1, KAH9492178.1, KAH9492165.1, KAH9492164.1, KAH9492169.1
	N0.HOG0000825	OG0000540	n1	BG_IM_KAI8754759.1	BGLB019266-PA	BG_iBS90_KAI8773398.1	BP24360-RA	Bstr_033513-T1	BSUD.19132.3.p1, BSUD.14280.1.p1	KAH9508783.1, KAH9508786.1	GFS11105.1
	N0.HOG0000826	OG0000540	n11	BG_IM_KAI8764858.1	BGLB013260-PB	BG_iBS90_KAI8796789.1	BP12396-RA	Bstr_021601-T1	BSUD.12032.1.p1	NA	GFS13964.1
	N0.HOG0000827	OG0000540	n17	NA	BGLB010754-PB	BG_iBS90_KAI8796791.1	BP12397-RA	Bstr_000130-T1, Bstr_000131-T1	BSUD.12031.2.p1	KAH9502497.1, KAH9502496.1	GFS13971.1, GFR82658.1, GFS17169.1, GFS17185.1
	N0.HOG0000828	OG0000541	n1	BG_IM_KAI8756614.1	BGLB038866-PA	BG_iBS90_KAI8797981.1, BG_iBS90_KAI8797976.1	BP11067-RA	Bstr_027013-T1, Bstr_027012-T1, Bstr_044940-T1	NA	KAH9491566.1	GFR65787.1, GFR65778.1
	N0.HOG0000829	OG0000541	n11	BG_IM_KAI8756616.1, BG_IM_KAI8756617.1, BG_IM_KAI8756612.1	BGLB038487-PA, BGLB020302-PA	BG_iBS90_KAI8797977.1, BG_iBS90_KAI8797983.1, BG_iBS90_KAI8797978.1	BP11068-RA, BP11070-RA, BP11069-RA, BP11066-RA	Bstr_004409-T1, Bstr_012749-T1, Bstr_012750-T1	BSUD.7811.1.p1	NA	GFR65782.1, GFS06078.1
	N0.HOG0000830	OG0000542	n0	BG_IM_KAI8757444.1, BG_IM_KAI8757446.1, BG_IM_KAI8757447.1, BG_IM_KAI8757437.1, BG_IM_KAI8757439.1	BGLB037429-PA, BGLB032973-PA, BGLB021187-PA, BGLB039341-PA	BG_iBS90_KAI8798933.1, BG_iBS90_KAI8798934.1, BG_iBS90_KAI8798926.1, BG_iBS90_KAI8798928.1	BP05924-RA, BP05926-RA	Bstr_027789-T1, Bstr_000839-T1, Bstr_010286-T1, Bstr_027791-T1, Bstr_005408-T1, Bstr_027792-T1, Bstr_027785-T1, Bstr_027787-T1	BSUD.23048.1.p1, BSUD.23050.1.p1, BSUD.23044.1.p1, BSUD.23046.1.p1	KAH9496008.1	GFR72358.1
	N0.HOG0000831	OG0000543	n1	BG_IM_KAI8765023.1	NA	NA	NA	NA	NA	NA	GFR65187.1, GFS25589.1, GFR64416.1, GFS17913.1, GFS12704.1, GFR66168.1, GFR57597.1, GFR65241.1, GFR92276.1, GFS06265.1, GFR92609.1, GFR61690.1, GFR86029.1, GFS22303.1, GFS15233.1, GFR91565.1, GFS27963.1, GFS23668.1, GFR82078.1, GFR88708.1
	N0.HOG0000832	OG0000543	n21	BG_IM_KAI8760458.1	BGLB025360-PA	BG_iBS90_KAI8784230.1	NA	NA	NA	NA	GFR79208.1, GFS22311.1, GFS08743.1, GFR57562.1, GFR94966.1
	N0.HOG0000833	OG0000544	n0	BG_IM_KAI8760845.1, BG_IM_KAI8760855.1, BG_IM_KAI8760853.1	BGLB020135-PA, BGLB037339-PB, BGLB038651-PA, BGLB035660-PA	BG_iBS90_KAI8780967.1, BG_iBS90_KAI8780969.1, BG_iBS90_KAI8780978.1, BG_iBS90_KAI8780976.1	BP17176-RA, BP17177-RA, BP17182-RA, BP17181-RA	Bstr_043609-T1, Bstr_043611-T1, Bstr_009382-T1, Bstr_014948-T1, Bstr_014946-T1, Bstr_014947-T1	BSUD.3173.2.p1, BSUD.3169.2.p1, BSUD.3171.2.p1, BSUD.3172.1.p1	KAH9507563.1, KAH9507558.1, KAH9503360.1	GFR97419.1
	N0.HOG0000834	OG0000545	n0	BG_IM_KAI8762082.1	BGLB020223-PA, BGLB021916-PA, BGLB031426-PA	BG_iBS90_KAI8790525.1, BG_iBS90_KAI8759420.1, BG_iBS90_KAI8759419.1	BP29129-RA, BP29128-RA	Bstr_018006-T1, Bstr_017424-T1, Bstr_017425-T1, Bstr_017426-T1	BSUD.15233.2.p1, BSUD.22056.1.p1, BSUD.22055.4.p1, BSUD.22054.1.p1	KAH9503441.1, KAH9503472.1, KAH9503471.1, KAH9503440.1, KAH9503470.1, KAH9515639.1, KAH9515649.1	GFS18820.1, GFR84480.1, GFS18823.1, GFR92854.1, GFR82733.1
	N0.HOG0000835	OG0000546	n0	BG_IM_KAI8766771.1, BG_IM_KAI8766590.1	BGLB031311-PA, BGLB021579-PA, BGLB027018-PA, BGLB024827-PA, BGLB023547-PA	BG_iBS90_KAI8794419.1, BG_iBS90_KAI8794671.1	BP26352-RA, BP24418-RA	Bstr_022765-T1, Bstr_022788-T1, Bstr_002148-T1, Bstr_022764-T1, Bstr_019286-T1, Bstr_025663-T1, Bstr_022650-T1	BSUD.3325.1.p1, BSUD.9141.1.p1, BSUD.9143.2.p1	KAH9514477.1, KAH9514460.1, KAH9520187.1, KAH9514480.1, KAH9496817.1, KAH9514463.1, KAH9514479.1, KAH9514464.1
	N0.HOG0000836	OG0000547	n0	BG_IM_KAI8766828.1, BG_IM_KAI8766838.1, BG_IM_KAI8766843.1, BG_IM_KAI8766845.1, BG_IM_KAI8766833.1, BG_IM_KAI8766825.1	BGLB031466-PA, BGLB032471-PA, BGLB030253-PA	BG_iBS90_KAI8794747.1, BG_iBS90_KAI8794735.1, BG_iBS90_KAI8794730.1, BG_iBS90_KAI8794755.1, BG_iBS90_KAI8794757.1, BG_iBS90_KAI8794733.1, BG_iBS90_KAI8794741.1	BP21937-RA, BP21946-RA, BP21947-RA, BP21933-RA	Bstr_022803-T1, Bstr_025241-T1, Bstr_038196-T1, Bstr_022806-T1, Bstr_022808-T1, Bstr_022811-T1, Bstr_022801-T1	NA	KAH9508459.1, KAH9507265.1
	N0.HOG0000837	OG0000548	n0	BG_IM_KAI8769953.1, BG_IM_KAI8769955.1	BGLB034515-PA, BGLB031468-PA, BGLB039485-PC	BG_iBS90_KAI8774665.1, BG_iBS90_KAI8774663.1, BG_iBS90_KAI8774667.1	BP00547-RA, BP00540-RA, BP00541-RA, BP00539-RA	Bstr_044570-T1, Bstr_028500-T1, Bstr_033001-T1, Bstr_030150-T1, Bstr_033000-T1, Bstr_033002-T4, Bstr_030152-T1	BSUD.23402.1.p1, BSUD.23400.2.p1, BSUD.23398.1.p1	KAH9498319.1, KAH9494943.1, KAH9498318.1, KAH9505120.1, KAH9505119.1, KAH9505118.1	GFS23880.1
	N0.HOG0000838	OG0000549	n0	NA	NA	BG_iBS90_KAI8726555.1, BG_iBS90_KAI8726625.1, BG_iBS90_KAI8726621.1, BG_iBS90_KAI8726550.1, BG_iBS90_KAI8726617.1, BG_iBS90_KAI8784263.1, BG_iBS90_KAI8784253.1, BG_iBS90_KAI8780452.1, BG_iBS90_KAI8726566.1, BG_iBS90_KAI8726637.1, BG_iBS90_KAI8726641.1, BG_iBS90_KAI8726640.1, BG_iBS90_KAI8780469.1, BG_iBS90_KAI8726543.1, BG_iBS90_KAI8726639.1, BG_iBS90_KAI8726527.1, BG_iBS90_KAI8780457.1, BG_iBS90…	NA	NA	NA	NA
	N0.HOG0000839	OG0000550	n0	NA	NA	NA	NA	NA	NA	NA	GFS19863.1, GFR95455.1, GFR57414.1, GFR96649.1, GFR64739.1, GFS18682.1, GFR87688.1, GFR87409.1, GFR98629.1, GFR84720.1, GFR75263.1, GFR87406.1, GFS14856.1, GFR68404.1, GFS15961.1, GFS18686.1, GFR75266.1, GFR98632.1, GFS23400.1, GFR64442.1, GFR74436.1, GFS07995.1, GFR68405.1, GFS14552.1, GFS03126.1, GFS27830.1, GFR93325.1, GFS14852.1, GFR61802.1
	N0.HOG0000840	OG0000551	n0	NA	NA	NA	NA	NA	NA	NA	GFR99090.1, GFR83369.1, GFS27297.1, GFR63777.1, GFR74088.1, GFS16957.1, GFR57720.1, GFS23414.1, GFS03210.1, GFS00060.1, GFS02938.1, GFS14902.1, GFS03023.1, GFR95743.1, GFS12295.1, GFR60072.1, GFR84425.1, GFS01874.1, GFS10601.1, GFR94826.1, GFS24566.1, GFR84629.1, GFR82341.1, GFR68955.1, GFS17273.1, GFR78670.1, GFR94621.1, GFS27007.1, GFR95728.1
	N0.HOG0000841	OG0000552	n0	NA	NA	NA	NA	NA	NA	NA	GFR99804.1, GFR70884.1, GFS23216.1, GFR93846.1, GFR60998.1, GFS09914.1, GFR58233.1, GFR73105.1, GFS23661.1, GFR61728.1, GFS03969.1, GFR99808.1, GFS06954.1, GFS26772.1, GFR62806.1, GFS26498.1, GFS22961.1, GFR70886.1, GFR90178.1, GFR98085.1, GFR83874.1, GFR58231.1, GFS26769.1, GFS07154.1, GFR96629.1, GFS08920.1, GFR90181.1, GFS02484.1, GFR97741.1
	N0.HOG0000842	OG0000553	n0	NA	NA	NA	NA	NA	NA	NA	GFR85201.1, GFS11027.1, GFR68140.1, GFR71330.1, GFR68357.1, GFS20781.1, GFR68147.1, GFS11031.1, GFR83058.1, GFR85195.1, GFS26206.1, GFR69330.1, GFR85179.1, GFR79602.1, GFR86772.1, GFR95806.1, GFS06106.1, GFS06103.1, GFR77636.1, GFS22138.1, GFS18992.1, GFR68144.1, GFS18989.1, GFR58258.1, GFS26203.1, GFR77633.1, GFS04758.1, GFS21070.1, GFR85198.1
	N0.HOG0000843	OG0000554	n0	BG_IM_KAI8726928.1, BG_IM_KAI8726403.1, BG_IM_KAI8727063.1, BG_IM_KAI8727139.1, BG_IM_KAI8726387.1, BG_IM_KAI8727625.1, BG_IM_KAI8726649.1, BG_IM_KAI8726842.1, BG_IM_KAI8726588.1	NA	BG_iBS90_KAI8736039.1, BG_iBS90_KAI8731219.1, BG_iBS90_KAI8730814.1, BG_iBS90_KAI8729900.1, BG_iBS90_KAI8728760.1, BG_iBS90_KAI8733682.1, BG_iBS90_KAI8739928.1, BG_iBS90_KAI8730454.1, BG_iBS90_KAI8730187.1, BG_iBS90_KAI8727402.1, BG_iBS90_KAI8734827.1, BG_iBS90_KAI8731683.1, BG_iBS90_KAI8728962.1, BG_iBS90_KAI8733266.1, BG_iBS90_KAI8735504.1, BG_iBS90_KAI8726737.1, BG_iBS90_KAI8733323.1, BG_iBS90…	NA	NA	NA	KAH9492652.1
	N0.HOG0000844	OG0000555	n0	BG_IM_KAI8736524.1, BG_IM_KAI8728282.1, BG_IM_KAI8727912.1, BG_IM_KAI8728281.1, BG_IM_KAI8728280.1, BG_IM_KAI8726505.1, BG_IM_KAI8728279.1	NA	BG_iBS90_KAI8747797.1, BG_iBS90_KAI8747847.1, BG_iBS90_KAI8747843.1, BG_iBS90_KAI8747837.1, BG_iBS90_KAI8747835.1, BG_iBS90_KAI8747836.1, BG_iBS90_KAI8747839.1, BG_iBS90_KAI8747834.1, BG_iBS90_KAI8747842.1, BG_iBS90_KAI8747838.1, BG_iBS90_KAI8747795.1, BG_iBS90_KAI8747833.1, BG_iBS90_KAI8747846.1, BG_iBS90_KAI8747798.1, BG_iBS90_KAI8747844.1	NA	Bstr_044186-T1	BSUD.876.1.p1, BSUD.6585.1.p1, BSUD.21933.1.p1, BSUD.3565.1.p1, BSUD.21928.1.p1	NA
	N0.HOG0000845	OG0000556	n0	BG_IM_KAI8727672.1, BG_IM_KAI8727675.1, BG_IM_KAI8727674.1, BG_IM_KAI8727673.1	BGLB019417-PB, BGLB038817-PA, BGLB021501-PA, BGLB021613-PA	BG_iBS90_KAI8783359.1, BG_iBS90_KAI8783362.1, BG_iBS90_KAI8783361.1, BG_iBS90_KAI8783360.1	BP26079-RA, BP26082-RA, BP26080-RA	Bstr_010060-T1, Bstr_010063-T1, Bstr_010062-T1, Bstr_010061-T1	BSUD.9408.1.p1, BSUD.19833.2.p1, BSUD.19841.1.p1, BSUD.9405.1.p1, BSUD.19840.1.p1, BSUD.9407.1.p1, BSUD.19839.1.p1	KAH9500029.1	GFR98708.1
	N0.HOG0000846	OG0000557	n0	BG_IM_KAI8729955.1, BG_IM_KAI8729957.1, BG_IM_KAI8729956.1, BG_IM_KAI8729959.1	BGLB020750-PA, BGLB013993-PB	BG_iBS90_KAI8750492.1, BG_iBS90_KAI8750683.1, BG_iBS90_KAI8750495.1, BG_iBS90_KAI8750686.1, BG_iBS90_KAI8750491.1, BG_iBS90_KAI8750685.1, BG_iBS90_KAI8750497.1	BP06979-RA, BP23886-RA, BP23887-RA	Bstr_046721-T1, Bstr_046822-T1	BSUD.10727.1.p1, BSUD.10725.2.p1	KAH9519721.1, KAH9519723.1, KAH9518534.1, KAH9519724.1, KAH9495553.1, KAH9495556.1, KAH9495555.1, KAH9495557.1
	N0.HOG0000847	OG0000558	n0	BG_IM_KAI8730035.1, BG_IM_KAI8730034.1, BG_IM_KAI8730033.1, BG_IM_KAI8730041.1, BG_IM_KAI8730039.1, BG_IM_KAI8730040.1, BG_IM_KAI8756448.1	BGLB036987-PA	BG_iBS90_KAI8750573.1, BG_iBS90_KAI8750572.1, BG_iBS90_KAI8750571.1, BG_iBS90_KAI8750579.1, BG_iBS90_KAI8750577.1, BG_iBS90_KAI8750578.1, BG_iBS90_KAI8797839.1	BP16763-RA, BP16765-RA, BP16764-RA	Bstr_047167-T1, Bstr_010620-T1, Bstr_047166-T1, Bstr_010619-T1, Bstr_005353-T1, Bstr_047165-T1, Bstr_026071-T1, Bstr_014565-T1, Bstr_047169-T1	NA	KAH9488223.1
	N0.HOG0000848	OG0000559	n0	BG_IM_KAI8730682.1	NA	BG_iBS90_KAI8764625.1	BP25688-RA, BP25678-RA, BP25686-RA, BP25689-RA, BP25693-RA, BP25695-RA, BP25711-RA, BP25676-RA, BP25691-RA, BP25707-RA, BP25680-RA, BP25713-RA, BP25697-RA, BP25701-RA, BP25682-RA, BP25684-RA, BP25709-RA, BP25699-RA, BP25705-RA, BP25703-RA, BP25675-RA, BP25702-RA, BP25714-RA	Bstr_005533-T1	BSUD.2424.1.p1	KAH9512927.1
	N0.HOG0000849	OG0000560	n1	BG_IM_KAI8745873.1	NA	NA	BP28754-RA	NA	NA	KAH9493117.1	GFS12760.1, GFR89364.1, GFR85475.1
	N0.HOG0000850	OG0000560	n6	BG_IM_KAI8744776.1, BG_IM_KAI8762831.1, BG_IM_KAI8732564.1, BG_IM_KAI8760507.1, BG_IM_KAI8733094.1, BG_IM_KAI8754839.1, BG_IM_KAI8765754.1, BG_IM_KAI8766039.1, BG_IM_KAI8746853.1, BG_IM_KAI8762695.1, BG_IM_KAI8765252.1, BG_IM_KAI8769286.1, BG_IM_KAI8760506.1, BG_IM_KAI8735677.1, BG_IM_KAI8733095.1, BG_IM_KAI8765753.1, BG_IM_KAI8739908.1	BGLB010668-PA	NA	BP11054-RA	Bstr_049571-T1, Bstr_049563-T1	NA	NA	GFR64078.1
	N0.HOG0000851	OG0000561	n1	NA	NA	NA	NA	NA	NA	KAH9487531.1	GFS26314.1
	N0.HOG0000852	OG0000561	n2	BG_IM_KAI8737531.1, BG_IM_KAI8737532.1, BG_IM_KAI8737521.1	BGLB038035-PA, BGLB033655-PA, BGLB028176-PA, BGLB039911-PA	BG_iBS90_KAI8795268.1, BG_iBS90_KAI8795273.1, BG_iBS90_KAI8795274.1, BG_iBS90_KAI8795267.1	BP09231-RA, BP09232-RA	Bstr_048730-T1, Bstr_048725-T2	BSUD.17797.1.p1, BSUD.17798.1.p1	KAH9487835.1, KAH9489566.1, KAH9492245.1, KAH9492241.1, KAH9492240.1	GFS26311.1, GFR74280.1, GFR74279.1, GFS25728.1
	N0.HOG0000853	OG0000562	n0	BG_IM_KAI8739122.1, BG_IM_KAI8739120.1, BG_IM_KAI8739121.1	BGLB012087-PC, BGLB021622-PA, BGLB019860-PA, BGLB032283-PA, BGLB012086-PB	BG_iBS90_KAI8738519.1, BG_iBS90_KAI8738517.1, BG_iBS90_KAI8738518.1	BP03244-RA, BP03242-RA, BP03243-RA	Bstr_045088-T2, Bstr_045087-T1, Bstr_004255-T1, Bstr_011713-T1	BSUD.18134.1.p1, BSUD.18137.1.p1	KAH9495768.1, KAH9495770.1, KAH9495756.1, KAH9495769.1, KAH9495757.1	GFS25968.1, GFS25978.1, GFR71244.1
	N0.HOG0000854	OG0000563	n0	BG_IM_KAI8741525.1, BG_IM_KAI8741523.1, BG_IM_KAI8741524.1, BG_IM_KAI8741510.1, BG_IM_KAI8741511.1	BGLB020291-PA, BGLB017139-PA, BGLB035185-PA, BGLB011229-PB	BG_iBS90_KAI8788165.1, BG_iBS90_KAI8788147.1, BG_iBS90_KAI8788163.1, BG_iBS90_KAI8788164.1, BG_iBS90_KAI8788148.1	BP15742-RA, BP15743-RA, BP15730-RA, BP15731-RA	Bstr_035968-T1, Bstr_035978-T1, Bstr_035977-T1, Bstr_049254-T1, Bstr_019566-T1	BSUD.15645.1.p1, BSUD.15648.2.p1, BSUD.15647.1.p1, BSUD.15649.1.p1	KAH9503057.1
	N0.HOG0000855	OG0000564	n0	BG_IM_KAI8743511.1, BG_IM_KAI8743512.1, BG_IM_KAI8749818.1, BG_IM_KAI8743191.1	BGLB005890-PB, BGLB034572-PA, BGLB028141-PA, BGLB035657-PA	BG_iBS90_KAI8778327.1, BG_iBS90_KAI8778328.1, BG_iBS90_KAI8767870.1, BG_iBS90_KAI8787100.1, BG_iBS90_KAI8777954.1, BG_iBS90_KAI8777955.1	BP11895-RA, BP05367-RA, BP20664-RA, BP02985-RA	Bstr_016829-T1, Bstr_013821-T1, Bstr_014462-T1, Bstr_020850-T1, Bstr_034543-T1, Bstr_013492-T1, Bstr_013491-T1, Bstr_013489-T1	BSUD.10252.1.p1	KAH9500441.1
	N0.HOG0000856	OG0000565	n0	BG_IM_KAI8744952.1, BG_IM_KAI8744954.1, BG_IM_KAI8748780.1	BGLB017987-PB, BGLB036183-PA, BGLB028744-PA, BGLB018701-PA, BGLB020879-PA	BG_iBS90_KAI8775922.1, BG_iBS90_KAI8775923.1, BG_iBS90_KAI8771111.1	BP16927-RA, BP04534-RA	Bstr_049109-T1, Bstr_011468-T2, Bstr_045791-T1, Bstr_045792-T1	BSUD.15859.1.p1, BSUD.20209.1.p1, BSUD.17441.1.p1	KAH9495771.1, KAH9523116.1, KAH9507410.1, KAH9495774.1, KAH9498615.1, KAH9507411.1	GFR69132.1, GFS21749.1
	N0.HOG0000857	OG0000566	n0	BG_IM_KAI8745153.1, BG_IM_KAI8746207.1, BG_IM_KAI8746210.1, BG_IM_KAI8746205.1	BGLB021352-PA, BGLB036858-PA, BGLB028868-PA, BGLB036789-PA	BG_iBS90_KAI8776149.1, BG_iBS90_KAI8776150.1, BG_iBS90_KAI8780198.1, BG_iBS90_KAI8780194.1	BP03682-RA, BP03675-RA, BP03678-RA, BP03677-RA	Bstr_024146-T1, Bstr_024149-T1, Bstr_031930-T1, Bstr_043359-T1, Bstr_037845-T1, Bstr_005959-T1, Bstr_024152-T1	BSUD.15078.2.p1, BSUD.15074.2.p1, BSUD.15084.1.p1	KAH9496753.1, KAH9496747.1
	N0.HOG0000858	OG0000567	n0	BG_IM_KAI8745218.1, BG_IM_KAI8745217.1	BGLB039560-PA, BGLB032483-PA	BG_iBS90_KAI8776218.1, BG_iBS90_KAI8776220.1, BG_iBS90_KAI8776216.1	BP20614-RA, BP23787-RA, BP23779-RA, BP20624-RA, BP20621-RA, BP20611-RA	Bstr_043731-T1, Bstr_011238-T1, Bstr_028553-T1, Bstr_011236-T1, Bstr_011240-T1, Bstr_042991-T1, Bstr_045320-T1, Bstr_005499-T1, Bstr_025759-T1	BSUD.25119.1.p1, BSUD.25125.1.p1, BSUD.25121.1.p1, BSUD.25117.1.p1, BSUD.25108.2.p1, BSUD.25114.1.p1	NA
	N0.HOG0000859	OG0000568	n0	BG_IM_KAI8748272.1, BG_IM_KAI8748269.1, BG_IM_KAI8748271.1	BGLB021787-PA, BGLB037315-PA, BGLB021604-PA	BG_iBS90_KAI8779182.1, BG_iBS90_KAI8779180.1, BG_iBS90_KAI8779181.1	BP19777-RA, BP19775-RA, BP19776-RA	Bstr_016844-T1, Bstr_025257-T1, Bstr_044929-T1, Bstr_025235-T1, Bstr_046293-T1, Bstr_046294-T1, Bstr_004726-T1, Bstr_028329-T1, Bstr_026022-T1	BSUD.6413.1.p1, BSUD.9996.1.p1, BSUD.10003.1.p1	KAH9499006.1, KAH9499007.1	GFR80645.1, GFR70948.1
	N0.HOG0000860	OG0000569	n0	BG_IM_KAI8748713.1, BG_IM_KAI8748710.1, BG_IM_KAI8748712.1, BG_IM_KAI8754567.1	BGLB016617-PA, BGLB002491-PB, BGLB012947-PB, BGLB025238-PA	BG_iBS90_KAI8771036.1, BG_iBS90_KAI8773197.1, BG_iBS90_KAI8771041.1, BG_iBS90_KAI8771039.1	BP28836-RA, BP28839-RA, BP18516-RA, BP28838-RA	Bstr_033632-T1, Bstr_004176-T1, Bstr_004177-T1, Bstr_044106-T1	BSUD.20466.1.p1, BSUD.18588.4.p1, BSUD.2035.3.p1	KAH9505326.1, KAH9504122.1	GFS15093.1, GFS23642.1, GFS04559.1
	N0.HOG0000861	OG0000570	n1	BG_IM_KAI8752253.1	BGLB010159-PB	BG_iBS90_KAI8785986.1	BP02698-RA, BP02786-RA, BP02693-RA	Bstr_040943-T2, Bstr_040886-T1	BSUD.17936.1.p1, BSUD.22890.1.p1	KAH9509708.1, KAH9509711.1	GFS00320.1
	N0.HOG0000862	OG0000570	n13	BG_IM_KAI8752336.1	BGLB040262-PA	BG_iBS90_KAI8786094.1, BG_iBS90_KAI8786093.1	BP02692-RA, BP02785-RA, BP02691-RA, BP02690-RA, BP02689-RA, BP02787-RA, BP02688-RA	Bstr_021733-T1, Bstr_021732-T1	BSUD.17937.1.p1	NA	GFS20768.1
	N0.HOG0000863	OG0000571	n0	BG_IM_KAI8756027.1, BG_IM_KAI8756023.1, BG_IM_KAI8756031.1, BG_IM_KAI8756029.1, BG_IM_KAI8756034.1, BG_IM_KAI8756033.1, BG_IM_KAI8756035.1	BGLB020148-PA, BGLB034118-PA	BG_iBS90_KAI8793560.1, BG_iBS90_KAI8793558.1, BG_iBS90_KAI8793556.1, BG_iBS90_KAI8793562.1, BG_iBS90_KAI8793567.1, BG_iBS90_KAI8793566.1, BG_iBS90_KAI8793564.1	BP12279-RA, BP12282-RA, BP12281-RA	Bstr_029012-T1, Bstr_029013-T1, Bstr_029020-T1	NA	KAH9488678.1	GFR84934.1, GFR57667.1, GFR57661.1, GFR66496.1, GFR84940.1
	N0.HOG0000864	OG0000572	n0	BG_IM_KAI8756149.1, BG_IM_KAI8756146.1, BG_IM_KAI8756150.1, BG_IM_KAI8756147.1	BGLB038970-PA, BGLB040357-PA, BGLB022303-PA, BGLB030744-PA	BG_iBS90_KAI8793686.1, BG_iBS90_KAI8793688.1, BG_iBS90_KAI8793687.1	BP12386-RA, BP12385-RA, BP12387-RA	Bstr_028900-T1, Bstr_028898-T1, Bstr_028903-T2, Bstr_028902-T3, Bstr_028901-T1, Bstr_028872-T1, Bstr_043482-T1, Bstr_043483-T1	BSUD.19693.2.p1, BSUD.11991.2.p1, BSUD.19694.1.p1, BSUD.11990.1.p1	KAH9512229.1	GFR60623.1
	N0.HOG0000865	OG0000573	n0	BG_IM_KAI8760607.1, BG_IM_KAI8760604.1, BG_IM_KAI8760603.1	BGLB012422-PB, BGLB006210-PB, BGLB013683-PB	BG_iBS90_KAI8780649.1, BG_iBS90_KAI8780645.1, BG_iBS90_KAI8780637.1	BP02413-RA, BP02411-RA, BP02410-RA	Bstr_009545-T1, Bstr_016326-T1, Bstr_009548-T1, Bstr_011133-T1	BSUD.4677.1.p1, BSUD.4686.1.p1, BSUD.4687.2.p1	KAH9496405.1, KAH9496415.1, KAH9496416.1, KAH9490664.1, KAH9490666.1, KAH9505069.1, KAH9496407.1	GFR79321.1, GFR88970.1
	N0.HOG0000866	OG0000574	n0	BG_IM_KAI8760772.1, BG_IM_KAI8760771.1, BG_IM_KAI8760770.1, BG_IM_KAI8760775.1	BGLB010410-PB, BGLB010576-PB, BGLB011356-PB, BGLB009014-PB	BG_iBS90_KAI8780870.1, BG_iBS90_KAI8780869.1, BG_iBS90_KAI8780873.1	BP17140-RA, BP17139-RA, BP17138-RA, BP17142-RA	Bstr_005531-T1, Bstr_049078-T1, Bstr_009421-T1, Bstr_009420-T1, Bstr_020767-T1, Bstr_009422-T1, Bstr_010607-T1, Bstr_009415-T1	BSUD.3201.1.p1, BSUD.3202.1.p1, BSUD.3199.4.p1	KAH9500016.1, KAH9500015.1
	N0.HOG0000867	OG0000575	n1	BG_IM_KAI8764823.1	BGLB001810-PB, BGLB025771-PA, BGLB001811-PB	BG_iBS90_KAI8796753.1	BP14097-RA	Bstr_021585-T1	BSUD.12048.1.p1, BSUD.12050.1.p1, BSUD.12049.1.p1	KAH9502477.1	GFR78318.1
	N0.HOG0000868	OG0000575	n12	BG_IM_KAI8764826.1, BG_IM_KAI8764824.1	BGLB001809-PB, BGLB006049-PB, BGLB024117-PA	BG_iBS90_KAI8796755.1, BG_iBS90_KAI8796754.1	BP14100-RA, BP14098-RA	Bstr_021586-T1	BSUD.12047.1.p1	KAH9502470.1, KAH9502478.1	GFR78322.1, GFR59394.1, GFR78319.1
	N0.HOG0000869	OG0000576	n2	BG_IM_KAI8769851.1	BGLB038821-PA, BGLB017538-PA	BG_iBS90_KAI8774561.1	BP00458-RA	Bstr_005735-T1, Bstr_005015-T1, Bstr_005017-T1, Bstr_005732-T1	BSUD.9481.1.p1	NA
	N0.HOG0000870	OG0000576	n12	BG_IM_KAI8769853.1	BGLB017537-PA	BG_iBS90_KAI8774563.1, BG_iBS90_KAI8774560.1	BP00459-RA	Bstr_005731-T1, Bstr_005016-T1	NA	NA	GFR92243.1, GFR92437.1
	N0.HOG0000871	OG0000576	n20	NA	NA	NA	NA	NA	BSUD.9480.1.p1	NA	GFS27688.1, GFR93212.1, GFR83645.1, GFR87522.1, GFR88845.1, GFR73675.1, GFR73669.1
	N0.HOG0000872	OG0000577	n0	NA	BGLB022595-PA, BGLB021277-PA, BGLB016822-PA, BGLB038105-PA	BG_iBS90_KAI8752630.1, BG_iBS90_KAI8796283.1, BG_iBS90_KAI8788966.1, BG_iBS90_KAI8764104.1, BG_iBS90_KAI8786182.1, BG_iBS90_KAI8786875.1, BG_iBS90_KAI8764629.1, BG_iBS90_KAI8786363.1, BG_iBS90_KAI8771686.1, BG_iBS90_KAI8776942.1, BG_iBS90_KAI8773793.1, BG_iBS90_KAI8761638.1, BG_iBS90_KAI8786157.1, BG_iBS90_KAI8779114.1, BG_iBS90_KAI8736559.1, BG_iBS90_KAI8745390.1, BG_iBS90_KAI8763918.1, BG_iBS90…	NA	Bstr_049227-T1, Bstr_048944-T1	NA	NA
	N0.HOG0000873	OG0000578	n1	NA	NA	NA	BP09302-RA, BP08249-RA, BP30843-RA, BP15352-RA, BP10692-RA, BP11939-RA, BP20575-RA	NA	NA	NA	GFR75331.1
	N0.HOG0000874	OG0000578	n8	NA	NA	NA	BP30842-RA, BP11941-RA, BP14913-RA, BP10691-RA, BP00039-RA, BP05759-RA, BP08250-RA, BP24271-RA, BP11940-RA, BP09301-RA, BP06793-RA, BP10690-RA, BP24272-RA, BP22459-RA, BP05760-RA, BP18603-RA	NA	BSUD.22296.2.p1	NA	GFS19007.1, GFS13805.1, GFS15529.1
	N0.HOG0000875	OG0000579	n0	NA	NA	NA	NA	NA	NA	NA	GFR92683.1, GFR90144.1, GFR80059.1, GFS10064.1, GFS00278.1, GFS13258.1, GFS07510.1, GFR94845.1, GFS06561.1, GFS10386.1, GFS23394.1, GFS26426.1, GFR74355.1, GFR91268.1, GFR68171.1, GFR62878.1, GFS13326.1, GFS07512.1, GFR57949.1, GFR83330.1, GFR84484.1, GFS15657.1, GFR78500.1, GFR63377.1, GFS27061.1, GFS17591.1, GFS23392.1, GFR75736.1
	N0.HOG0000876	OG0000580	n0	NA	NA	NA	NA	NA	NA	NA	GFS04403.1, GFS16834.1, GFS12815.1, GFR98047.1, GFR60175.1, GFR60129.1, GFR65030.1, GFR58044.1, GFR79124.1, GFS06539.1, GFS04903.1, GFR68562.1, GFS22076.1, GFS04682.1, GFS11305.1, GFR65247.1, GFR74959.1, GFR95346.1, GFS05081.1, GFS00123.1, GFS11506.1, GFR73907.1, GFR93346.1, GFR89915.1, GFS25744.1, GFS22758.1, GFR88851.1, GFS24819.1
	N0.HOG0000877	OG0000581	n0	NA	NA	NA	NA	NA	NA	NA	GFS03369.1, GFR93329.1, GFR58865.1, GFR79756.1, GFR97594.1, GFS19410.1, GFS01184.1, GFR69507.1, GFS18657.1, GFS02352.1, GFR59991.1, GFR60925.1, GFR86853.1, GFR97342.1, GFR70615.1, GFS02546.1, GFR92050.1, GFR79629.1, GFS06359.1, GFR60749.1, GFS19070.1, GFS00696.1, GFR64627.1, GFR64130.1, GFR96553.1, GFR58620.1, GFR81781.1, GFS21764.1
	N0.HOG0000878	OG0000582	n0	NA	NA	NA	NA	NA	NA	NA	GFS23399.1, GFS01916.1, GFR98072.1, GFR62467.1, GFS14604.1, GFS03483.1, GFR84152.1, GFR61073.1, GFR92432.1, GFR67645.1, GFR75366.1, GFR64280.1, GFR85050.1, GFR90721.1, GFR67637.1, GFR77186.1, GFR75342.1, GFR69779.1, GFR68943.1, GFR59446.1, GFS27331.1, GFS27820.1, GFR96320.1, GFR58659.1, GFR68811.1, GFS13746.1, GFR88562.1, GFR72621.1
	N0.HOG0000879	OG0000583	n0	NA	NA	NA	NA	NA	NA	NA	GFS14898.1, GFR82296.1, GFR79488.1, GFR92543.1, GFS27748.1, GFR92540.1, GFS14901.1, GFS27209.1, GFS06496.1, GFS10834.1, GFS25919.1, GFR92538.1, GFR59489.1, GFR96822.1, GFR82183.1, GFS14895.1, GFR68091.1, GFR78192.1, GFS10845.1, GFR98564.1, GFR82298.1, GFR72631.1, GFR59492.1, GFS10831.1, GFR96825.1, GFR92536.1, GFS25917.1, GFS14891.1
	N0.HOG0000880	OG0000584	n0	NA	NA	NA	NA	NA	NA	NA	GFS16109.1, GFS14219.1, GFS23236.1, GFR61393.1, GFR69773.1, GFR95708.1, GFS20784.1, GFR66825.1, GFR65133.1, GFR74827.1, GFS19252.1, GFR95712.1, GFS03336.1, GFS20787.1, GFS17663.1, GFS23238.1, GFR70174.1, GFR70177.1, GFS15463.1, GFS23235.1, GFS20780.1, GFR99045.1, GFS24848.1, GFS11086.1, GFS21037.1, GFR91427.1, GFS19687.1, GFR92290.1
	N0.HOG0000881	OG0000585	n0	BG_IM_KAI8726264.1, BG_IM_KAI8726884.1, BG_IM_KAI8726487.1, BG_IM_KAI8741016.1, BG_IM_KAI8753930.1, BG_IM_KAI8743050.1, BG_IM_KAI8727220.1, BG_IM_KAI8726998.1, BG_IM_KAI8726710.1, BG_IM_KAI8751789.1, BG_IM_KAI8727479.1, BG_IM_KAI8753960.1, BG_IM_KAI8727128.1, BG_IM_KAI8727447.1, BG_IM_KAI8726695.1, BG_IM_KAI8727032.1, BG_IM_KAI8744380.1, BG_IM_KAI8742192.1, BG_IM_KAI8726950.1, BG_IM_KAI8726807.1,…	NA	NA	NA	NA	NA	NA
	N0.HOG0000882	OG0000586	n0	BG_IM_KAI8727832.1, BG_IM_KAI8727833.1, BG_IM_KAI8727831.1	BGLB018295-PA, BGLB028634-PA, BGLB012057-PB, BGLB019812-PA	BG_iBS90_KAI8741875.1, BG_iBS90_KAI8741872.1, BG_iBS90_KAI8741867.1, BG_iBS90_KAI8741873.1, BG_iBS90_KAI8741866.1, BG_iBS90_KAI8741864.1	BP24572-RA, BP30483-RA, BP30489-RA, BP24571-RA, BP30484-RA, BP30488-RA, BP30490-RA	Bstr_046937-T1	NA	KAH9499448.1, KAH9499447.1	GFR73884.1, GFS23945.1, GFR95441.1, GFR78229.1
	N0.HOG0000883	OG0000587	n0	BG_IM_KAI8729179.1, BG_IM_KAI8729175.1	BGLB033169-PA, BGLB009638-PE	BG_iBS90_KAI8741911.1, BG_iBS90_KAI8741913.1, BG_iBS90_KAI8741916.1	BP24537-RA, BP24539-RA, BP24531-RA, BP24535-RA, BP24529-RA	Bstr_005507-T1, Bstr_047139-T1, Bstr_012694-T1, Bstr_047140-T1, Bstr_044896-T1, Bstr_012698-T1, Bstr_010667-T1, Bstr_047141-T1, Bstr_012697-T1, Bstr_039400-T1	BSUD.25270.1.p1, BSUD.25041.1.p2, BSUD.25267.1.p1, BSUD.25263.1.p1	KAH9491449.1
	N0.HOG0000884	OG0000588	n1	BG_IM_KAI8766387.1, BG_IM_KAI8766386.1	BGLB017552-PB	BG_iBS90_KAI8794186.1, BG_iBS90_KAI8794185.1	BP17473-RA, BP17472-RA	Bstr_022514-T1, Bstr_022513-T1	BSUD.11172.1.p1, BSUD.11173.2.p1	KAH9498855.1, KAH9498856.1, KAH9498854.1	GFS19489.1, GFS19499.1
	N0.HOG0000885	OG0000588	n16	BG_IM_KAI8731497.1	BGLB011571-PB, BGLB010853-PB	BG_iBS90_KAI8796528.1	BP19433-RA	NA	BSUD.19157.4.p1	KAH9519765.1, KAH9519756.1	GFS25677.1, GFR64767.1, GFR64764.1
	N0.HOG0000886	OG0000589	n1	BG_IM_KAI8768979.1	BGLB017008-PA	BG_iBS90_KAI8789210.1	BP27014-RA	Bstr_030800-T1	NA	NA	GFS20108.1
	N0.HOG0000887	OG0000589	n9	NA	NA	NA	BP27015-RA	NA	NA	NA	GFS13880.1
	N0.HOG0000888	OG0000589	n10	NA	NA	NA	BP16304-RA	NA	NA	NA	GFR93221.1
	N0.HOG0000889	OG0000589	n12	NA	BGLB004616-PB	BG_iBS90_KAI8792693.1	NA	Bstr_029708-T1	BSUD.25632.1.p1	KAH9500055.1	GFR71199.1
	N0.HOG0000890	OG0000589	n19	BG_IM_KAI8731592.1	NA	BG_iBS90_KAI8796618.1	NA	NA	NA	NA	GFR91306.1
	N0.HOG0000891	OG0000589	n21	NA	BGLB010506-PB	BG_iBS90_KAI8792743.1, BG_iBS90_KAI8777132.1	NA	Bstr_031672-T2	NA	NA	GFS28048.1, GFR58637.1
	N0.HOG0000892	OG0000590	n0	BG_IM_KAI8737456.1, BG_IM_KAI8737452.1, BG_IM_KAI8737460.1, BG_IM_KAI8731717.1	BGLB030143-PA, BGLB033310-PA, BGLB037357-PA, BGLB030658-PA	BG_iBS90_KAI8795199.1, BG_iBS90_KAI8795198.1, BG_iBS90_KAI8795203.1, BG_iBS90_KAI8795639.1	BP09178-RA, BP09176-RA, BP09346-RA	Bstr_048815-T1, Bstr_048821-T1, Bstr_008974-T1, Bstr_048812-T2, Bstr_048359-T1	BSUD.14790.1.p1, BSUD.17836.3.p1, BSUD.5883.2.p1, BSUD.6843.1.p1	KAH9510389.1, KAH9505197.1	GFR85461.1
	N0.HOG0000893	OG0000591	n0	BG_IM_KAI8735770.1, BG_IM_KAI8735769.1, BG_IM_KAI8735771.1	BGLB031577-PA, BGLB022429-PA, BGLB039412-PA	BG_iBS90_KAI8727185.1, BG_iBS90_KAI8742776.1, BG_iBS90_KAI8742774.1, BG_iBS90_KAI8742767.1, BG_iBS90_KAI8742777.1, BG_iBS90_KAI8727186.1, BG_iBS90_KAI8742764.1, BG_iBS90_KAI8727184.1, BG_iBS90_KAI8742775.1, BG_iBS90_KAI8742765.1, BG_iBS90_KAI8742766.1, BG_iBS90_KAI8742768.1, BG_iBS90_KAI8727187.1	BP26185-RA, BP26184-RA, BP26186-RA	Bstr_003258-T1, Bstr_003257-T1, Bstr_003255-T1, Bstr_003259-T1, Bstr_003256-T1	NA	NA
	N0.HOG0000894	OG0000592	n1	BG_IM_KAI8739044.1	BGLB021779-PA	BG_iBS90_KAI8795708.1	BP06607-RA, BP09396-RA	Bstr_037766-T1, Bstr_048295-T1, Bstr_011761-T1, Bstr_016565-T1, Bstr_016566-T1	NA	KAH9507406.1, KAH9500814.1, KAH9500819.1	GFR68382.1
	N0.HOG0000895	OG0000592	n15	NA	NA	BG_iBS90_KAI8782083.1	NA	Bstr_023045-T1, Bstr_023046-T1, Bstr_035361-T1	NA	NA	GFS01589.1
	N0.HOG0000896	OG0000592	n19	BG_IM_KAI8739026.1	NA	BG_iBS90_KAI8761390.1, BG_iBS90_KAI8793915.1	BP26474-RA	Bstr_004703-T1	NA	KAH9496256.1, KAH9492057.1	GFR68377.1
	N0.HOG0000897	OG0000593	n0	BG_IM_KAI8741464.1, BG_IM_KAI8741465.1, BG_IM_KAI8741463.1, BG_IM_KAI8741462.1	BGLB034893-PA, BGLB038130-PA, BGLB030925-PA, BGLB020182-PA, BGLB005248-PB, BGLB035889-PA	BG_iBS90_KAI8788102.1, BG_iBS90_KAI8788104.1	BP15695-RA, BP15696-RA, BP15694-RA	Bstr_007677-T1, Bstr_007679-T1, Bstr_007680-T1	BSUD.15619.1.p1, BSUD.15618.1.p1, BSUD.15620.2.p1, BSUD.15621.1.p1	KAH9495034.1, KAH9495033.1, KAH9495036.1, KAH9495038.1, KAH9495037.1
	N0.HOG0000898	OG0000594	n0	BG_IM_KAI8743506.1, BG_IM_KAI8743505.1	BGLB005992-PB, BGLB004219-PB, BGLB021495-PA	BG_iBS90_KAI8778321.1, BG_iBS90_KAI8778320.1, BG_iBS90_KAI8778322.1, BG_iBS90_KAI8778323.1	BP11892-RA, BP11891-RA	Bstr_012731-T1, Bstr_013820-T1, Bstr_012729-T1, Bstr_012730-T1, Bstr_048868-T1, Bstr_038280-T1, Bstr_020496-T1	BSUD.13375.2.p1	KAH9490161.1, KAH9490164.1, KAH9490159.1, KAH9490178.1, KAH9490176.1, KAH9490158.1, KAH9490177.1	GFR96880.1
	N0.HOG0000899	OG0000595	n0	BG_IM_KAI8745864.1, BG_IM_KAI8745862.1, BG_IM_KAI8745865.1	BGLB026390-PA, BGLB021100-PA, BGLB028699-PA, BGLB028555-PA, BGLB032344-PA, BGLB037718-PA, BGLB036980-PA	BG_iBS90_KAI8779820.1, BG_iBS90_KAI8779821.1	NA	Bstr_026050-T1, Bstr_020823-T1, Bstr_005951-T1, Bstr_008316-T1, Bstr_004316-T1, Bstr_039374-T1, Bstr_002335-T1, Bstr_016805-T1, Bstr_024442-T1, Bstr_028198-T1	NA	KAH9492834.1, KAH9512187.1, KAH9512183.1, KAH9487974.1, KAH9487973.1
	N0.HOG0000900	OG0000596	n1	BG_IM_KAI8748903.1, BG_IM_KAI8748902.1	BGLB018656-PA, BGLB018655-PA	BG_iBS90_KAI8771248.1	NA	Bstr_040061-T1, Bstr_045679-T1	BSUD.16157.1.p1, BSUD.8424.1.p1	KAH9487739.1, KAH9496916.1	GFR71358.1
	N0.HOG0000901	OG0000596	n13	BG_IM_KAI8748905.1	NA	NA	BP04641-RA	Bstr_019136-T1, Bstr_019135-T1	BSUD.8426.5.p1	KAH9496915.1	GFS27175.1
	N0.HOG0000902	OG0000596	n19	BG_IM_KAI8748904.1	NA	BG_iBS90_KAI8771249.1	BP04640-RA	NA	BSUD.16156.1.p1, BSUD.8425.1.p1	NA	GFR64181.1, GFR67201.1, GFR65237.1
	N0.HOG0000903	OG0000597	n0	BG_IM_KAI8751727.1, BG_IM_KAI8751735.1, BG_IM_KAI8751734.1, BG_IM_KAI8751732.1, BG_IM_KAI8751730.1	BGLB012560-PB, BGLB019328-PA	BG_iBS90_KAI8770850.1, BG_iBS90_KAI8770858.1, BG_iBS90_KAI8770857.1, BG_iBS90_KAI8770856.1, BG_iBS90_KAI8770854.1	BP21070-RA, BP21069-RA, BP21068-RA, BP21067-RA, BP21062-RA	Bstr_002053-T1, Bstr_035789-T1, Bstr_035788-T1, Bstr_002091-T1, Bstr_002058-T1, Bstr_002057-T1, Bstr_002056-T1	BSUD.12252.1.p1, BSUD.12249.1.p1, BSUD.12250.1.p1	NA
	N0.HOG0000904	OG0000598	n1	BG_IM_KAI8753364.1	BGLB011100-PB	BG_iBS90_KAI8783173.1	BP29587-RA	Bstr_015595-T1, Bstr_015592-T1, Bstr_036402-T1	BSUD.22672.2.p1	KAH9524297.1, KAH9524299.1	GFR97345.1
	N0.HOG0000905	OG0000598	n11	BG_IM_KAI8753366.1, BG_IM_KAI8753365.1	BGLB034397-PA, BGLB011101-PB	BG_iBS90_KAI8783175.1	BP13281-RA, BP29588-RA	Bstr_015594-T1, Bstr_005768-T1, Bstr_025224-T1	BSUD.22670.7.p1, BSUD.22671.2.p1	KAH9524298.1, KAH9524288.1, KAH9524289.1	GFS12657.1
	N0.HOG0000906	OG0000599	n1	BG_IM_KAI8755135.1	BGLB004509-PB, BGLB009133-PB	BG_iBS90_KAI8792637.1	BP13233-RA	Bstr_029742-T1, Bstr_029736-T1	BSUD.3298.1.p1, BSUD.1806.3.p1	KAH9494672.1	GFR68116.1
	N0.HOG0000907	OG0000599	n12	NA	NA	NA	BP13243-RA	NA	BSUD.3287.1.p1	KAH9494673.1, KAH9489451.1, KAH9489453.1	GFR95195.1, GFR68110.1
	N0.HOG0000908	OG0000599	n18	BG_IM_KAI8755138.1	BGLB039806-PA	BG_iBS90_KAI8792630.1	BP13242-RA, BP13238-RA, BP13241-RA	Bstr_029739-T1	BSUD.3286.1.p1	NA	GFR95198.1
	N0.HOG0000909	OG0000600	n0	BG_IM_KAI8757368.1, BG_IM_KAI8757370.1, BG_IM_KAI8757002.1, BG_IM_KAI8757001.1, BG_IM_KAI8757000.1	BGLB031840-PA, BGLB038517-PA, BGLB034755-PA, BGLB023875-PA	BG_iBS90_KAI8798852.1, BG_iBS90_KAI8798854.1, BG_iBS90_KAI8798472.1, BG_iBS90_KAI8798471.1, BG_iBS90_KAI8798473.1, BG_iBS90_KAI8798474.1	BP05849-RA, BP05850-RA, BP08328-RA	Bstr_027693-T1, Bstr_027695-T1, Bstr_004436-T1	NA	KAH9488219.1	GFR76825.1, GFS01207.1, GFS01189.1, GFS01215.1, GFS09562.1
	N0.HOG0000910	OG0000601	n0	BG_IM_KAI8757223.1, BG_IM_KAI8757226.1	BGLB021534-PA, BGLB028771-PA, BGLB028135-PA	BG_iBS90_KAI8798685.1, BG_iBS90_KAI8798686.1, BG_iBS90_KAI8798690.1	BP18147-RA, BP18148-RA, BP18149-RA, BP18152-RA	Bstr_027550-T1, Bstr_027549-T1, Bstr_000469-T1, Bstr_000471-T1	BSUD.18722.1.p1, BSUD.18721.1.p1, BSUD.10070.1.p1, BSUD.10066.2.p1, BSUD.10069.2.p1	KAH9523190.1, KAH9523181.1, KAH9523197.1, KAH9488861.1, KAH9523196.1, KAH9523192.1
	N0.HOG0000911	OG0000602	n1	BG_IM_KAI8758252.1	BGLB030354-PA, BGLB009611-PB	BG_iBS90_KAI8791758.1	BP16982-RA	Bstr_042035-T1	BSUD.2788.1.p1	KAH9525061.1, KAH9525060.1	GFS14656.1
	N0.HOG0000912	OG0000602	n10	BG_IM_KAI8758571.1, BG_IM_KAI8758570.1	BGLB016315-PA, BGLB003693-PB	BG_iBS90_KAI8791759.1, BG_iBS90_KAI8792073.1	BP16984-RA, BP16983-RA, BP13912-RA, BP16981-RA	Bstr_042226-T1	BSUD.2786.1.p1, BSUD.24868.3.p1	KAH9525345.1	GFS18450.1, GFR76352.1, GFR76360.1
	N0.HOG0000913	OG0000603	n0	BG_IM_KAI8760567.1, BG_IM_KAI8760566.1, BG_IM_KAI8760571.1, BG_IM_KAI8760569.1, BG_IM_KAI8760572.1	BGLB001058-PB, BGLB001057-PB, BGLB010105-PC	BG_iBS90_KAI8780598.1, BG_iBS90_KAI8780597.1, BG_iBS90_KAI8780604.1	BP02385-RA, BP02387-RA, BP02386-RA	Bstr_025488-T1, Bstr_037718-T1, Bstr_023286-T1, Bstr_025489-T1, Bstr_025485-T1, Bstr_025486-T1	BSUD.16455.1.p1, BSUD.16454.1.p1, BSUD.16456.2.p1, BSUD.16457.2.p1	KAH9493078.1, KAH9493079.1	GFR98336.1
	N0.HOG0000914	OG0000604	n0	BG_IM_KAI8762279.1, BG_IM_KAI8762278.1, BG_IM_KAI8762276.1	BGLB014184-PB, BGLB023174-PA, BGLB021093-PA, BGLB022937-PA, BGLB037056-PA	BG_iBS90_KAI8759636.1, BG_iBS90_KAI8759635.1, BG_iBS90_KAI8759632.1, BG_iBS90_KAI8759634.1	BP08715-RA, BP08716-RA	Bstr_021285-T1, Bstr_037454-T1, Bstr_017612-T1, Bstr_017610-T2, Bstr_017609-T1	BSUD.19617.1.p1, BSUD.19619.1.p1, BSUD.19618.1.p1	KAH9515727.1, KAH9515728.1, KAH9515735.1, KAH9515730.1	GFR61844.1
	N0.HOG0000915	OG0000605	n0	BG_IM_KAI8766973.1, BG_IM_KAI8766975.1, BG_IM_KAI8766971.1	BGLB018600-PA, BGLB033007-PA, BGLB025616-PA, BGLB018599-PA	BG_iBS90_KAI8794907.1, BG_iBS90_KAI8794906.1, BG_iBS90_KAI8794909.1	BP14332-RA, BP14333-RA, BP14331-RA, BP14334-RA	Bstr_031861-T1, Bstr_022898-T1, Bstr_037947-T1, Bstr_037950-T1, Bstr_037949-T1, Bstr_000988-T1, Bstr_000989-T1, Bstr_022895-T1, Bstr_022896-T1	BSUD.2589.1.p1, BSUD.2588.1.p1	KAH9514379.1, KAH9514380.1
	N0.HOG0000916	OG0000606	n0	NA	NA	NA	NA	NA	NA	KAH9518945.1, KAH9500822.1, KAH9498137.1, KAH9490809.1, KAH9489571.1, KAH9490810.1, KAH9503366.1, KAH9503361.1, KAH9524137.1, KAH9524111.1, KAH9491448.1, KAH9488872.1, KAH9498618.1, KAH9498140.1, KAH9498141.1, KAH9498144.1, KAH9489918.1, KAH9500297.1, KAH9498142.1, KAH9498145.1, KAH9498113.1, KAH9523115.1, KAH9500821.1, KAH9500817.1, KAH9498616.1, KAH9500823.1, KAH9498143.1
	N0.HOG0000917	OG0000607	n0	NA	NA	NA	NA	NA	NA	NA	GFR73738.1, GFS04365.1, GFR99790.1, GFR57383.1, GFS17900.1, GFR98069.1, GFR93799.1, GFR99902.1, GFR63935.1, GFS18152.1, GFR99093.1, GFR94594.1, GFR77072.1, GFS04930.1, GFS14141.1, GFS23831.1, GFR57699.1, GFS26486.1, GFR68869.1, GFS22244.1, GFS23158.1, GFR58398.1, GFR59049.1, GFS22147.1, GFR68247.1, GFS21602.1, GFS24310.1
	N0.HOG0000918	OG0000608	n0	NA	NA	NA	NA	NA	NA	NA	GFR81590.1, GFR93687.1, GFR95416.1, GFR61289.1, GFR69417.1, GFS12216.1, GFS18578.1, GFR65343.1, GFR88953.1, GFS03712.1, GFR95844.1, GFR65672.1, GFS08955.1, GFR86835.1, GFS23772.1, GFR58806.1, GFR58211.1, GFR77326.1, GFR77322.1, GFR77318.1, GFR93682.1, GFS16007.1, GFS08704.1, GFR83026.1, GFS16021.1, GFR57602.1, GFR68169.1
	N0.HOG0000919	OG0000609	n0	NA	NA	NA	NA	NA	NA	NA	GFS05223.1, GFS19778.1, GFS19772.1, GFS06433.1, GFR78187.1, GFR57787.1, GFS13033.1, GFR59729.1, GFR99834.1, GFR71744.1, GFR58490.1, GFR65143.1, GFS06430.1, GFS19775.1, GFR64086.1, GFR98560.1, GFS10838.1, GFS13029.1, GFR99832.1, GFS25556.1, GFR97029.1, GFR57790.1, GFR90552.1, GFS25559.1, GFR65140.1, GFR98152.1, GFS04043.1
	N0.HOG0000920	OG0000610	n0	NA	NA	NA	NA	NA	NA	NA	GFR58110.1, GFR76990.1, GFR74721.1, GFS24276.1, GFR78304.1, GFS18477.1, GFS07897.1, GFR93627.1, GFS08206.1, GFS02800.1, GFS23677.1, GFS04050.1, GFS06335.1, GFS09903.1, GFR84570.1, GFS26588.1, GFS22470.1, GFR74173.1, GFR87234.1, GFS03056.1, GFR90033.1, GFS18660.1, GFR73146.1, GFR88641.1, GFR67799.1, GFS00838.1, GFR58525.1
	N0.HOG0000921	OG0000611	n0	NA	NA	NA	NA	NA	NA	NA	GFS24495.1, GFR58685.1, GFS24482.1, GFR58679.1, GFR58681.1, GFS24499.1, GFS24492.1, GFS11102.1, GFS24474.1, GFS22841.1, GFR63525.1, GFR63528.1, GFR63518.1, GFR63520.1, GFR66260.1, GFR66257.1, GFS06710.1, GFS23833.1, GFR97602.1, GFS13771.1, GFS06484.1, GFS22867.1, GFR63896.1, GFR63913.1, GFR89473.1, GFR63905.1, GFR63915.1
	N0.HOG0000922	OG0000612	n0	NA	NA	NA	NA	NA	NA	NA	GFR89780.1, GFS09890.1, GFS07560.1, GFS03641.1, GFR61673.1, GFR79173.1, GFR89012.1, GFR65379.1, GFR71894.1, GFS19890.1, GFR58784.1, GFS03644.1, GFS05002.1, GFR79169.1, GFS00608.1, GFR97650.1, GFS12985.1, GFR61671.1, GFR71218.1, GFR65170.1, GFS12981.1, GFR74296.1, GFR65150.1, GFR58781.1, GFR58778.1, GFS03648.1, GFR78945.1
	N0.HOG0000923	OG0000613	n0	NA	NA	NA	NA	NA	NA	NA	GFR97913.1, GFR87744.1, GFR62290.1, GFR62288.1, GFR62270.1, GFR62276.1, GFR62294.1, GFR62292.1, GFR63882.1, GFR63885.1, GFR63879.1, GFR91862.1, GFR73541.1, GFR91885.1, GFR76738.1, GFS14985.1, GFR68236.1, GFS10060.1, GFR63891.1, GFS18031.1, GFR97901.1, GFR59717.1, GFR76213.1, GFS05321.1, GFR65915.1, GFR65923.1, GFR65920.1
[truncated: 30,799 more rows]
