# Supplementary material for: The genome and transcriptome of the snail Biomphalaria sudanica s.l.: immune gene diversification and highly polymorphic genomic regions in an important African vector of Schistosoma mansoni
Source: BMC Genomics. 2024 Feb 19;25:192. doi: 10.1186/s12864-024-10103-w (PMC10875847; doi:10.1186/s12864-024-10103-w)
Supplement: Supplementary file 11 — Additional file 11: Supplementary Table 10. Gene Ontology (GO) terms assigned to each Phylogenetic Hierarchical Orthogroups (HOG) by eggNOG-mapper [71, 72]. [file 12864_2024_10103_MOESM11_ESM.xlsx]

## Sheet: Background_PHO_All
	Supplementary Table 10. GO terms assigned to each Phylogenetic Hierarchical Orthogroups (HOG) by eggNOG-mapper (Huerta-Cepas et al. 2019; Cantalapiedra et al. 2021) (.xlsx file).
	HOG ID	GO terms
	N0.HOG0000000	GO:0000003,GO:0000012,GO:0000070,GO:0000166,GO:0000228,GO:0000278,GO:0000280,GO:0000775,GO:0000785,GO:0000793,GO:0000796,GO:0000803,GO:0000805,GO:0000819,GO:0000976,GO:0000977,GO:0000981,GO:0000982,GO:0001012,GO:0001067,GO:0001077,GO:0001228,GO:0001558,GO:0001709,GO:0001764,GO:0003008,GO:0003674,GO:0003676,GO:0003677,GO:0003682,GO:0003690,GO:0003697,GO:0003700,GO:0003824,GO:0005488,GO:0005515,GO:…
	N0.HOG0000001	GO:0000302,GO:0000303,GO:0000305,GO:0001666,GO:0001676,GO:0002119,GO:0002164,GO:0002244,GO:0002376,GO:0002520,GO:0003674,GO:0003824,GO:0004497,GO:0004784,GO:0005215,GO:0005342,GO:0005488,GO:0005507,GO:0005575,GO:0005576,GO:0005615,GO:0005622,GO:0005623,GO:0005634,GO:0005737,GO:0005739,GO:0005794,GO:0005796,GO:0005829,GO:0005886,GO:0006082,GO:0006355,GO:0006357,GO:0006629,GO:0006631,GO:0006801,GO:…
	N0.HOG0000002	GO:0000003,GO:0000151,GO:0000209,GO:0000272,GO:0000346,GO:0000347,GO:0000445,GO:0000902,GO:0001701,GO:0001824,GO:0003006,GO:0003674,GO:0003676,GO:0003723,GO:0003729,GO:0003824,GO:0004842,GO:0005488,GO:0005509,GO:0005515,GO:0005575,GO:0005622,GO:0005623,GO:0005634,GO:0005654,GO:0005737,GO:0005768,GO:0005794,GO:0005975,GO:0005976,GO:0006082,GO:0006139,GO:0006396,GO:0006397,GO:0006403,GO:0006405,GO:…
	N0.HOG0000003	GO:0000003,GO:0000014,GO:0000075,GO:0000166,GO:0000278,GO:0000280,GO:0000726,GO:0000729,GO:0000737,GO:0000793,GO:0000976,GO:0000977,GO:0000978,GO:0000981,GO:0000987,GO:0001012,GO:0001067,GO:0001101,GO:0001505,GO:0001523,GO:0001558,GO:0001654,GO:0001676,GO:0001754,GO:0001775,GO:0001882,GO:0001883,GO:0001932,GO:0001934,GO:0002020,GO:0002088,GO:0002252,GO:0002263,GO:0002274,GO:0002275,GO:0002283,GO:…
	N0.HOG0000004	GO:0000123,GO:0000125,GO:0000226,GO:0000278,GO:0000785,GO:0000981,GO:0001932,GO:0003674,GO:0003682,GO:0003700,GO:0003712,GO:0003713,GO:0003774,GO:0003777,GO:0003824,GO:0005488,GO:0005496,GO:0005515,GO:0005575,GO:0005622,GO:0005623,GO:0005634,GO:0005654,GO:0005671,GO:0005694,GO:0005737,GO:0005814,GO:0005815,GO:0005819,GO:0005856,GO:0006139,GO:0006325,GO:0006338,GO:0006351,GO:0006355,GO:0006357,GO:…
	N0.HOG0000005	GO:0000003,GO:0001101,GO:0001541,GO:0001666,GO:0002009,GO:0002011,GO:0002028,GO:0002376,GO:0002682,GO:0002684,GO:0003006,GO:0003008,GO:0003014,GO:0003091,GO:0003097,GO:0003674,GO:0005215,GO:0005216,GO:0005261,GO:0005272,GO:0005275,GO:0005342,GO:0005345,GO:0005350,GO:0005372,GO:0005488,GO:0005515,GO:0005575,GO:0005576,GO:0005615,GO:0005622,GO:0005623,GO:0005634,GO:0005737,GO:0005783,GO:0005886,GO:…
	N0.HOG0000006	GO:0001653,GO:0001659,GO:0001666,GO:0001731,GO:0002181,GO:0002183,GO:0003674,GO:0003676,GO:0003723,GO:0003743,GO:0004888,GO:0004930,GO:0004948,GO:0005488,GO:0005515,GO:0005575,GO:0005622,GO:0005623,GO:0005634,GO:0005737,GO:0005886,GO:0005887,GO:0006412,GO:0006413,GO:0006417,GO:0006446,GO:0006518,GO:0006807,GO:0006873,GO:0006874,GO:0006875,GO:0006950,GO:0007154,GO:0007165,GO:0007186,GO:0007187,GO:…
	N0.HOG0000007	GO:0000003,GO:0000018,GO:0000166,GO:0000217,GO:0000278,GO:0000405,GO:0000723,GO:0000724,GO:0000725,GO:0000733,GO:0000775,GO:0000781,GO:0000902,GO:0000904,GO:0001501,GO:0001525,GO:0001568,GO:0001944,GO:0002064,GO:0002065,GO:0002066,GO:0002164,GO:0003002,GO:0003006,GO:0003674,GO:0003676,GO:0003677,GO:0003678,GO:0003684,GO:0003697,GO:0003712,GO:0003713,GO:0003824,GO:0004003,GO:0004386,GO:0004704,GO:…
	N0.HOG0000008	GO:0000226,GO:0001650,GO:0001775,GO:0001923,GO:0001932,GO:0002252,GO:0002263,GO:0002285,GO:0002312,GO:0002322,GO:0002335,GO:0002337,GO:0002366,GO:0002376,GO:0002520,GO:0002521,GO:0002682,GO:0002683,GO:0003008,GO:0003674,GO:0003824,GO:0004620,GO:0004629,GO:0004888,GO:0004984,GO:0005102,GO:0005488,GO:0005515,GO:0005575,GO:0005622,GO:0005623,GO:0005634,GO:0005730,GO:0005737,GO:0005886,GO:0006955,GO:…
	N0.HOG0000009
	N0.HOG0000010
	N0.HOG0000011	GO:0000245,GO:0000375,GO:0000377,GO:0000398,GO:0001894,GO:0001895,GO:0003008,GO:0003674,GO:0003676,GO:0003723,GO:0003729,GO:0005215,GO:0005216,GO:0005225,GO:0005244,GO:0005247,GO:0005253,GO:0005254,GO:0005488,GO:0005515,GO:0005575,GO:0005622,GO:0005623,GO:0005634,GO:0005654,GO:0005681,GO:0005684,GO:0005685,GO:0005737,GO:0005739,GO:0005768,GO:0005769,GO:0005770,GO:0005783,GO:0005789,GO:0005794,GO:…
	N0.HOG0000012
	N0.HOG0000013
	N0.HOG0000014
	N0.HOG0000015	GO:0000122,GO:0000375,GO:0000377,GO:0000398,GO:0002682,GO:0002683,GO:0002697,GO:0002698,GO:0002700,GO:0002701,GO:0002759,GO:0002784,GO:0002785,GO:0002831,GO:0002832,GO:0002920,GO:0002921,GO:0003674,GO:0003824,GO:0004175,GO:0004197,GO:0004843,GO:0005488,GO:0005515,GO:0005575,GO:0005622,GO:0005623,GO:0005634,GO:0005654,GO:0005737,GO:0005813,GO:0005815,GO:0005856,GO:0005938,GO:0006139,GO:0006325,GO:…
	N0.HOG0000016
	N0.HOG0000017
	N0.HOG0000018	GO:0000003,GO:0000226,GO:0001539,GO:0001669,GO:0002080,GO:0003341,GO:0003674,GO:0005198,GO:0005200,GO:0005575,GO:0005622,GO:0005623,GO:0005634,GO:0005737,GO:0005929,GO:0006928,GO:0006996,GO:0007010,GO:0007017,GO:0007018,GO:0007020,GO:0007320,GO:0007618,GO:0007620,GO:0008150,GO:0009987,GO:0012505,GO:0012506,GO:0016020,GO:0016043,GO:0019953,GO:0022414,GO:0022607,GO:0030030,GO:0030031,GO:0030141,GO:…
	N0.HOG0000019
	N0.HOG0000020
	N0.HOG0000021
	N0.HOG0000022
	N0.HOG0000023
	N0.HOG0000024
	N0.HOG0000025	GO:0003674,GO:0005488,GO:0005515,GO:0005575,GO:0005622,GO:0005623,GO:0005737,GO:0005813,GO:0005814,GO:0005815,GO:0005829,GO:0005856,GO:0005929,GO:0006996,GO:0007275,GO:0007399,GO:0008022,GO:0008150,GO:0009987,GO:0015630,GO:0016020,GO:0016043,GO:0016247,GO:0017080,GO:0021700,GO:0022008,GO:0022406,GO:0022607,GO:0030030,GO:0030031,GO:0030117,GO:0030118,GO:0030154,GO:0030182,GO:0030276,GO:0032501,GO:…
	N0.HOG0000026
	N0.HOG0000027	GO:0000166,GO:0002252,GO:0002376,GO:0002682,GO:0003674,GO:0003676,GO:0003723,GO:0003824,GO:0004518,GO:0004540,GO:0005488,GO:0005515,GO:0005575,GO:0005622,GO:0005623,GO:0005634,GO:0005654,GO:0005886,GO:0006139,GO:0006163,GO:0006195,GO:0006203,GO:0006725,GO:0006753,GO:0006793,GO:0006796,GO:0006807,GO:0006950,GO:0006952,GO:0006955,GO:0007154,GO:0007165,GO:0007166,GO:0008150,GO:0008152,GO:0008270,GO:…
	N0.HOG0000028	GO:0003008,GO:0003013,GO:0003018,GO:0003056,GO:0003674,GO:0003824,GO:0004435,GO:0004620,GO:0004629,GO:0004888,GO:0004930,GO:0005488,GO:0005575,GO:0005623,GO:0005886,GO:0005887,GO:0006464,GO:0006807,GO:0006937,GO:0006940,GO:0007154,GO:0007165,GO:0007186,GO:0007187,GO:0007188,GO:0007193,GO:0007197,GO:0007200,GO:0007205,GO:0007207,GO:0007213,GO:0007267,GO:0007268,GO:0007271,GO:0007274,GO:0007275,GO:…
	N0.HOG0000029	GO:0001101,GO:0001666,GO:0001709,GO:0001775,GO:0002237,GO:0002252,GO:0002263,GO:0002274,GO:0002275,GO:0002283,GO:0002366,GO:0002376,GO:0002443,GO:0002444,GO:0002446,GO:0003002,GO:0003674,GO:0003824,GO:0004655,GO:0005102,GO:0005112,GO:0005488,GO:0005515,GO:0005575,GO:0005576,GO:0005615,GO:0005622,GO:0005623,GO:0005737,GO:0005768,GO:0005769,GO:0005829,GO:0005886,GO:0006412,GO:0006518,GO:0006576,GO:…
	N0.HOG0000030
	N0.HOG0000031
	N0.HOG0000032
	N0.HOG0000033
	N0.HOG0000034
	N0.HOG0000035
	N0.HOG0000036	GO:0000003,GO:0000228,GO:0000976,GO:0000977,GO:0000978,GO:0000981,GO:0000982,GO:0000987,GO:0001012,GO:0001067,GO:0001077,GO:0001228,GO:0001894,GO:0001895,GO:0003008,GO:0003014,GO:0003091,GO:0003674,GO:0003676,GO:0003677,GO:0003690,GO:0003700,GO:0003824,GO:0004016,GO:0004383,GO:0004803,GO:0005215,GO:0005337,GO:0005345,GO:0005350,GO:0005415,GO:0005488,GO:0005515,GO:0005575,GO:0005622,GO:0005623,GO:…
	N0.HOG0000037	GO:0000003,GO:0000139,GO:0001932,GO:0001933,GO:0001952,GO:0001954,GO:0003006,GO:0003674,GO:0003824,GO:0004326,GO:0004553,GO:0004721,GO:0004722,GO:0004723,GO:0005488,GO:0005515,GO:0005575,GO:0005622,GO:0005623,GO:0005634,GO:0005730,GO:0005737,GO:0005739,GO:0005759,GO:0005783,GO:0005789,GO:0005794,GO:0005829,GO:0006066,GO:0006082,GO:0006139,GO:0006325,GO:0006355,GO:0006464,GO:0006469,GO:0006470,GO:…
	N0.HOG0000038	GO:0003674,GO:0003676,GO:0003723,GO:0005488,GO:0005515,GO:0005575,GO:0005622,GO:0005623,GO:0005634,GO:0005730,GO:0006139,GO:0006364,GO:0006396,GO:0006725,GO:0006807,GO:0008150,GO:0008152,GO:0009987,GO:0010467,GO:0016070,GO:0016072,GO:0022613,GO:0030684,GO:0030687,GO:0031974,GO:0031981,GO:0032991,GO:0034399,GO:0034470,GO:0034641,GO:0034660,GO:0042254,GO:0042273,GO:0043170,GO:0043226,GO:0043227,GO:…
	N0.HOG0000039	GO:0000003,GO:0000166,GO:0000578,GO:0001503,GO:0001655,GO:0001709,GO:0001775,GO:0002009,GO:0002252,GO:0002263,GO:0002274,GO:0002275,GO:0002283,GO:0002366,GO:0002376,GO:0002443,GO:0002444,GO:0002446,GO:0003002,GO:0003006,GO:0003674,GO:0003824,GO:0004672,GO:0004713,GO:0004714,GO:0004888,GO:0005488,GO:0005515,GO:0005575,GO:0005622,GO:0005623,GO:0005737,GO:0005886,GO:0005887,GO:0006355,GO:0006357,GO:…
	N0.HOG0000040	GO:0001101,GO:0001523,GO:0003674,GO:0003824,GO:0003834,GO:0004497,GO:0005575,GO:0005622,GO:0005623,GO:0005737,GO:0005739,GO:0005759,GO:0005829,GO:0006081,GO:0006082,GO:0006629,GO:0006720,GO:0006721,GO:0006766,GO:0006775,GO:0006776,GO:0008150,GO:0008152,GO:0008299,GO:0008300,GO:0008610,GO:0009056,GO:0009058,GO:0009110,GO:0009987,GO:0010033,GO:0010817,GO:0016042,GO:0016101,GO:0016102,GO:0016108,GO:…
	N0.HOG0000041
	N0.HOG0000042	GO:0000014,GO:0000075,GO:0000278,GO:0000726,GO:0000729,GO:0000737,GO:0000976,GO:0000977,GO:0000978,GO:0000981,GO:0000987,GO:0001012,GO:0001067,GO:0003674,GO:0003676,GO:0003677,GO:0003690,GO:0003697,GO:0003700,GO:0003824,GO:0004518,GO:0004519,GO:0004520,GO:0004536,GO:0004879,GO:0005488,GO:0005515,GO:0005575,GO:0005622,GO:0005623,GO:0005634,GO:0005667,GO:0005694,GO:0005730,GO:0006139,GO:0006259,GO:…
	N0.HOG0000043
	N0.HOG0000044
	N0.HOG0000045
	N0.HOG0000046	GO:0000302,GO:0000303,GO:0000305,GO:0001666,GO:0003674,GO:0003824,GO:0004784,GO:0005488,GO:0005507,GO:0005575,GO:0005576,GO:0005615,GO:0005622,GO:0005623,GO:0005634,GO:0005737,GO:0005794,GO:0005796,GO:0006801,GO:0006950,GO:0006979,GO:0008150,GO:0008152,GO:0008270,GO:0009628,GO:0009636,GO:0009987,GO:0010035,GO:0010038,GO:0012505,GO:0016209,GO:0016491,GO:0016721,GO:0019430,GO:0031012,GO:0031974,GO:…
	N0.HOG0000047
	N0.HOG0000048
	N0.HOG0000049	GO:0003674,GO:0005488,GO:0005543,GO:0005575,GO:0005622,GO:0005623,GO:0005737,GO:0005886,GO:0005905,GO:0006810,GO:0006897,GO:0006898,GO:0008150,GO:0008289,GO:0012505,GO:0016020,GO:0016192,GO:0035612,GO:0043167,GO:0043168,GO:0044424,GO:0044425,GO:0044464,GO:0044877,GO:0051179,GO:0051234,GO:0071944,GO:0072583,GO:0098657
	N0.HOG0000050
	N0.HOG0000051	GO:0000003,GO:0000050,GO:0000302,GO:0000323,GO:0001101,GO:0001562,GO:0001775,GO:0001817,GO:0001818,GO:0001889,GO:0001910,GO:0001912,GO:0001936,GO:0001938,GO:0001959,GO:0001960,GO:0002237,GO:0002252,GO:0002263,GO:0002274,GO:0002275,GO:0002283,GO:0002366,GO:0002376,GO:0002443,GO:0002444,GO:0002446,GO:0002682,GO:0002683,GO:0002684,GO:0002694,GO:0002695,GO:0002697,GO:0002698,GO:0002699,GO:0002700,GO:…
	N0.HOG0000052
	N0.HOG0000053	GO:0000003,GO:0000049,GO:0000122,GO:0000166,GO:0000959,GO:0000981,GO:0000982,GO:0001078,GO:0001227,GO:0002682,GO:0003006,GO:0003674,GO:0003676,GO:0003700,GO:0003707,GO:0003723,GO:0003824,GO:0004642,GO:0004812,GO:0004815,GO:0004879,GO:0005488,GO:0005515,GO:0005524,GO:0005575,GO:0005576,GO:0005622,GO:0005623,GO:0005634,GO:0005737,GO:0005739,GO:0005759,GO:0005829,GO:0006082,GO:0006139,GO:0006163,GO:…
	N0.HOG0000054
	N0.HOG0000055	GO:0000003,GO:0001568,GO:0001944,GO:0001955,GO:0003674,GO:0004857,GO:0004866,GO:0005575,GO:0005576,GO:0005623,GO:0005886,GO:0007275,GO:0007565,GO:0007566,GO:0008150,GO:0008191,GO:0009653,GO:0009790,GO:0009892,GO:0009987,GO:0010466,GO:0010605,GO:0010951,GO:0016020,GO:0016043,GO:0019222,GO:0021700,GO:0022414,GO:0030162,GO:0030198,GO:0030234,GO:0030326,GO:0030334,GO:0030336,GO:0030414,GO:0031323,GO:…
	N0.HOG0000056
	N0.HOG0000057
	N0.HOG0000058	GO:0003674,GO:0003824,GO:0005575,GO:0005622,GO:0005623,GO:0005634,GO:0005654,GO:0006464,GO:0006508,GO:0006807,GO:0008150,GO:0008152,GO:0008233,GO:0008234,GO:0009987,GO:0016579,GO:0016787,GO:0019538,GO:0019783,GO:0031974,GO:0031981,GO:0036211,GO:0036459,GO:0043170,GO:0043226,GO:0043227,GO:0043229,GO:0043231,GO:0043233,GO:0043412,GO:0044237,GO:0044238,GO:0044260,GO:0044267,GO:0044422,GO:0044424,GO:…
	N0.HOG0000059
	N0.HOG0000060
	N0.HOG0000061	GO:0000003,GO:0001568,GO:0001944,GO:0001955,GO:0003674,GO:0004857,GO:0004866,GO:0005575,GO:0005576,GO:0005623,GO:0005886,GO:0007275,GO:0007565,GO:0007566,GO:0008150,GO:0008191,GO:0009653,GO:0009790,GO:0009892,GO:0009987,GO:0010466,GO:0010605,GO:0010951,GO:0016020,GO:0016043,GO:0019222,GO:0021700,GO:0022414,GO:0030162,GO:0030198,GO:0030234,GO:0030326,GO:0030334,GO:0030336,GO:0030414,GO:0031323,GO:…
	N0.HOG0000062	GO:0000003,GO:0000226,GO:0000280,GO:0003674,GO:0003824,GO:0005575,GO:0005622,GO:0005623,GO:0005634,GO:0005654,GO:0005737,GO:0005829,GO:0006139,GO:0006351,GO:0006353,GO:0006366,GO:0006369,GO:0006725,GO:0006807,GO:0006996,GO:0007010,GO:0007017,GO:0007049,GO:0007143,GO:0007276,GO:0007283,GO:0007292,GO:0008023,GO:0008094,GO:0008150,GO:0008152,GO:0009058,GO:0009059,GO:0009987,GO:0010467,GO:0016043,GO:…
	N0.HOG0000063
	N0.HOG0000064	GO:0000003,GO:0000226,GO:0000280,GO:0003674,GO:0003824,GO:0005575,GO:0005622,GO:0005623,GO:0005634,GO:0005654,GO:0005737,GO:0005829,GO:0006139,GO:0006351,GO:0006353,GO:0006366,GO:0006369,GO:0006725,GO:0006807,GO:0006996,GO:0007010,GO:0007017,GO:0007049,GO:0007143,GO:0007276,GO:0007283,GO:0007292,GO:0008023,GO:0008094,GO:0008150,GO:0008152,GO:0009058,GO:0009059,GO:0009987,GO:0010467,GO:0016043,GO:…
	N0.HOG0000065
	N0.HOG0000066	GO:0000902,GO:0000904,GO:0001936,GO:0001938,GO:0003674,GO:0004888,GO:0005215,GO:0005355,GO:0005362,GO:0005402,GO:0005412,GO:0005488,GO:0005515,GO:0005575,GO:0005623,GO:0005886,GO:0005887,GO:0005903,GO:0005975,GO:0006810,GO:0006811,GO:0006812,GO:0006814,GO:0006928,GO:0006935,GO:0007154,GO:0007155,GO:0007156,GO:0007162,GO:0007165,GO:0007166,GO:0007275,GO:0007399,GO:0007409,GO:0008150,GO:0008152,GO:…
	N0.HOG0000067
	N0.HOG0000068	GO:0005575,GO:0005576,GO:0005615,GO:0005622,GO:0005623,GO:0005737,GO:0044421,GO:0044424,GO:0044464
	N0.HOG0000069	GO:0001533,GO:0003674,GO:0003824,GO:0005488,GO:0005509,GO:0005575,GO:0005622,GO:0005623,GO:0005737,GO:0005768,GO:0005794,GO:0005802,GO:0005829,GO:0005856,GO:0005886,GO:0007275,GO:0008150,GO:0008152,GO:0008168,GO:0008219,GO:0008544,GO:0008757,GO:0009888,GO:0009913,GO:0009987,GO:0012501,GO:0012505,GO:0016020,GO:0016740,GO:0016741,GO:0030154,GO:0030216,GO:0030855,GO:0031410,GO:0031424,GO:0031982,GO:…
	N0.HOG0000070	GO:0000003,GO:0000902,GO:0000904,GO:0002009,GO:0002064,GO:0002065,GO:0002066,GO:0002682,GO:0002683,GO:0003006,GO:0003008,GO:0003674,GO:0003779,GO:0005488,GO:0005515,GO:0005575,GO:0005576,GO:0005622,GO:0005623,GO:0005737,GO:0005856,GO:0005884,GO:0005886,GO:0006810,GO:0006928,GO:0006935,GO:0006996,GO:0007010,GO:0007015,GO:0007154,GO:0007165,GO:0007166,GO:0007275,GO:0007276,GO:0007281,GO:0007292,GO:…
	N0.HOG0000071	GO:0005575,GO:0005622,GO:0005623,GO:0005815,GO:0005856,GO:0005874,GO:0005929,GO:0015630,GO:0036064,GO:0042995,GO:0043226,GO:0043228,GO:0043229,GO:0043232,GO:0044422,GO:0044424,GO:0044430,GO:0044441,GO:0044446,GO:0044463,GO:0044464,GO:0099080,GO:0099081,GO:0099512,GO:0099513,GO:0120025,GO:0120038
	N0.HOG0000072	GO:0005575,GO:0005622,GO:0005623,GO:0005815,GO:0005856,GO:0005874,GO:0005929,GO:0015630,GO:0036064,GO:0042995,GO:0043226,GO:0043228,GO:0043229,GO:0043232,GO:0044422,GO:0044424,GO:0044430,GO:0044441,GO:0044446,GO:0044463,GO:0044464,GO:0099080,GO:0099081,GO:0099512,GO:0099513,GO:0120025,GO:0120038
	N0.HOG0000073	GO:0005575,GO:0005622,GO:0005623,GO:0005815,GO:0005856,GO:0005874,GO:0005929,GO:0015630,GO:0036064,GO:0042995,GO:0043226,GO:0043228,GO:0043229,GO:0043232,GO:0044422,GO:0044424,GO:0044430,GO:0044441,GO:0044446,GO:0044463,GO:0044464,GO:0099080,GO:0099081,GO:0099512,GO:0099513,GO:0120025,GO:0120038
	N0.HOG0000074	GO:0005575,GO:0005622,GO:0005623,GO:0005815,GO:0005856,GO:0005874,GO:0005929,GO:0015630,GO:0036064,GO:0042995,GO:0043226,GO:0043228,GO:0043229,GO:0043232,GO:0044422,GO:0044424,GO:0044430,GO:0044441,GO:0044446,GO:0044463,GO:0044464,GO:0099080,GO:0099081,GO:0099512,GO:0099513,GO:0120025,GO:0120038
	N0.HOG0000075	GO:0005575,GO:0005622,GO:0005623,GO:0005815,GO:0005856,GO:0005874,GO:0005929,GO:0015630,GO:0036064,GO:0042995,GO:0043226,GO:0043228,GO:0043229,GO:0043232,GO:0044422,GO:0044424,GO:0044430,GO:0044441,GO:0044446,GO:0044463,GO:0044464,GO:0099080,GO:0099081,GO:0099512,GO:0099513,GO:0120025,GO:0120038
	N0.HOG0000076
	N0.HOG0000077	GO:0000003,GO:0000070,GO:0000226,GO:0000235,GO:0000278,GO:0000280,GO:0000819,GO:0000922,GO:0003674,GO:0005198,GO:0005200,GO:0005575,GO:0005622,GO:0005623,GO:0005634,GO:0005737,GO:0005815,GO:0005816,GO:0005818,GO:0005819,GO:0005827,GO:0005828,GO:0005856,GO:0005874,GO:0005876,GO:0005880,GO:0005881,GO:0006810,GO:0006928,GO:0006996,GO:0007005,GO:0007010,GO:0007017,GO:0007018,GO:0007049,GO:0007051,GO:…
	N0.HOG0000078	GO:0000075,GO:0000235,GO:0000278,GO:0000281,GO:0000910,GO:0002376,GO:0003674,GO:0005198,GO:0005200,GO:0005488,GO:0005515,GO:0005575,GO:0005622,GO:0005623,GO:0005737,GO:0005813,GO:0005815,GO:0005818,GO:0005819,GO:0005856,GO:0005874,GO:0005876,GO:0005881,GO:0005929,GO:0006955,GO:0006959,GO:0006996,GO:0007010,GO:0007017,GO:0007049,GO:0007088,GO:0007093,GO:0007094,GO:0007346,GO:0008092,GO:0008150,GO:…
	N0.HOG0000079
	N0.HOG0000080	GO:0000075,GO:0000235,GO:0000278,GO:0000281,GO:0000910,GO:0002376,GO:0003674,GO:0005198,GO:0005200,GO:0005488,GO:0005515,GO:0005575,GO:0005622,GO:0005623,GO:0005737,GO:0005813,GO:0005815,GO:0005818,GO:0005819,GO:0005856,GO:0005874,GO:0005876,GO:0005881,GO:0006955,GO:0006959,GO:0006996,GO:0007010,GO:0007017,GO:0007049,GO:0007088,GO:0007093,GO:0007094,GO:0007346,GO:0008092,GO:0008150,GO:0009605,GO:…
	N0.HOG0000081	GO:0000075,GO:0000235,GO:0000278,GO:0000281,GO:0000910,GO:0002376,GO:0003674,GO:0005198,GO:0005200,GO:0005488,GO:0005515,GO:0005575,GO:0005622,GO:0005623,GO:0005737,GO:0005813,GO:0005815,GO:0005818,GO:0005819,GO:0005856,GO:0005874,GO:0005876,GO:0005881,GO:0006955,GO:0006959,GO:0006996,GO:0007010,GO:0007017,GO:0007049,GO:0007088,GO:0007093,GO:0007094,GO:0007346,GO:0008092,GO:0008150,GO:0009605,GO:…
	N0.HOG0000082	GO:0000075,GO:0000235,GO:0000278,GO:0000281,GO:0000910,GO:0002376,GO:0003674,GO:0005198,GO:0005200,GO:0005488,GO:0005515,GO:0005575,GO:0005622,GO:0005623,GO:0005737,GO:0005813,GO:0005815,GO:0005818,GO:0005819,GO:0005856,GO:0005874,GO:0005876,GO:0005881,GO:0006955,GO:0006959,GO:0006996,GO:0007010,GO:0007017,GO:0007049,GO:0007088,GO:0007093,GO:0007094,GO:0007346,GO:0008092,GO:0008150,GO:0009605,GO:…
	N0.HOG0000083	GO:0005575,GO:0005622,GO:0005623,GO:0005815,GO:0005856,GO:0005874,GO:0005929,GO:0015630,GO:0036064,GO:0042995,GO:0043226,GO:0043228,GO:0043229,GO:0043232,GO:0044422,GO:0044424,GO:0044430,GO:0044441,GO:0044446,GO:0044463,GO:0044464,GO:0099080,GO:0099081,GO:0099512,GO:0099513,GO:0120025,GO:0120038
	N0.HOG0000084	GO:0005575,GO:0005622,GO:0005623,GO:0005815,GO:0005856,GO:0005874,GO:0005929,GO:0015630,GO:0036064,GO:0042995,GO:0043226,GO:0043228,GO:0043229,GO:0043232,GO:0044422,GO:0044424,GO:0044430,GO:0044441,GO:0044446,GO:0044463,GO:0044464,GO:0099080,GO:0099081,GO:0099512,GO:0099513,GO:0120025,GO:0120038
	N0.HOG0000085	GO:0000075,GO:0000235,GO:0000278,GO:0000281,GO:0000910,GO:0002376,GO:0003674,GO:0005198,GO:0005200,GO:0005488,GO:0005515,GO:0005575,GO:0005622,GO:0005623,GO:0005737,GO:0005813,GO:0005815,GO:0005818,GO:0005819,GO:0005856,GO:0005874,GO:0005876,GO:0005881,GO:0006955,GO:0006959,GO:0006996,GO:0007010,GO:0007017,GO:0007049,GO:0007088,GO:0007093,GO:0007094,GO:0007346,GO:0008092,GO:0008150,GO:0009605,GO:…
	N0.HOG0000086
	N0.HOG0000087
	N0.HOG0000088
	N0.HOG0000089	GO:0005575,GO:0005622,GO:0005623,GO:0005815,GO:0005856,GO:0005874,GO:0005929,GO:0015630,GO:0036064,GO:0042995,GO:0043226,GO:0043228,GO:0043229,GO:0043232,GO:0044422,GO:0044424,GO:0044430,GO:0044441,GO:0044446,GO:0044463,GO:0044464,GO:0099080,GO:0099081,GO:0099512,GO:0099513,GO:0120025,GO:0120038
	N0.HOG0000090	GO:0000003,GO:0000118,GO:0000151,GO:0000210,GO:0000228,GO:0000278,GO:0000280,GO:0000281,GO:0000302,GO:0000785,GO:0000790,GO:0000902,GO:0000904,GO:0000910,GO:0001508,GO:0001568,GO:0001580,GO:0001654,GO:0001745,GO:0001751,GO:0001754,GO:0001817,GO:0001819,GO:0001944,GO:0001955,GO:0002028,GO:0002376,GO:0002682,GO:0002684,GO:0002697,GO:0002699,GO:0002791,GO:0002793,GO:0002831,GO:0002833,GO:0003006,GO:…
	N0.HOG0000091	GO:0000151,GO:0003674,GO:0003779,GO:0005488,GO:0005515,GO:0005575,GO:0005622,GO:0005623,GO:0005737,GO:0005856,GO:0008092,GO:0015629,GO:0031461,GO:0031463,GO:0032991,GO:0033011,GO:0033150,GO:0043226,GO:0043228,GO:0043229,GO:0043232,GO:0044422,GO:0044424,GO:0044430,GO:0044444,GO:0044446,GO:0044464,GO:0048471,GO:1902494,GO:1990234
	N0.HOG0000092
	N0.HOG0000093	GO:0000003,GO:0000086,GO:0000123,GO:0000228,GO:0000278,GO:0000281,GO:0000785,GO:0000790,GO:0000812,GO:0000910,GO:0000912,GO:0000915,GO:0001775,GO:0002177,GO:0002252,GO:0002263,GO:0002274,GO:0002275,GO:0002283,GO:0002366,GO:0002376,GO:0002443,GO:0002444,GO:0002446,GO:0002478,GO:0002495,GO:0002504,GO:0003674,GO:0005198,GO:0005200,GO:0005575,GO:0005576,GO:0005622,GO:0005623,GO:0005628,GO:0005634,GO:…
	N0.HOG0000094	GO:0000003,GO:0000123,GO:0000166,GO:0000228,GO:0000278,GO:0000281,GO:0000785,GO:0000790,GO:0000910,GO:0003006,GO:0003674,GO:0005198,GO:0005200,GO:0005488,GO:0005515,GO:0005524,GO:0005575,GO:0005622,GO:0005623,GO:0005634,GO:0005654,GO:0005694,GO:0005737,GO:0005856,GO:0005865,GO:0005884,GO:0005886,GO:0005912,GO:0005924,GO:0005925,GO:0005938,GO:0006325,GO:0006338,GO:0006464,GO:0006473,GO:0006475,GO:…
	N0.HOG0000095	GO:0000001,GO:0000003,GO:0000011,GO:0000079,GO:0000123,GO:0000132,GO:0000142,GO:0000226,GO:0000228,GO:0000278,GO:0000281,GO:0000785,GO:0000790,GO:0000812,GO:0000902,GO:0000904,GO:0000910,GO:0000912,GO:0000915,GO:0000916,GO:0001300,GO:0001411,GO:0001654,GO:0001725,GO:0001932,GO:0001933,GO:0002102,GO:0002790,GO:0003006,GO:0003674,GO:0005198,GO:0005200,GO:0005488,GO:0005515,GO:0005575,GO:0005622,GO:…
	N0.HOG0000096	GO:0000003,GO:0000166,GO:0000278,GO:0000281,GO:0000910,GO:0003674,GO:0005198,GO:0005200,GO:0005488,GO:0005524,GO:0005575,GO:0005622,GO:0005623,GO:0005634,GO:0005737,GO:0005856,GO:0005865,GO:0005884,GO:0005886,GO:0005912,GO:0005924,GO:0005925,GO:0005938,GO:0006996,GO:0007010,GO:0007049,GO:0007111,GO:0007275,GO:0007517,GO:0008144,GO:0008150,GO:0009790,GO:0009792,GO:0009987,GO:0015629,GO:0016020,GO:…
	N0.HOG0000097
	N0.HOG0000098	GO:0003674,GO:0005198,GO:0005200,GO:0005575,GO:0005622,GO:0005623,GO:0005634,GO:0005737,GO:0005856,GO:0005865,GO:0005886,GO:0005912,GO:0005924,GO:0005925,GO:0006996,GO:0007010,GO:0008150,GO:0009987,GO:0015629,GO:0016020,GO:0016043,GO:0030016,GO:0030017,GO:0030029,GO:0030036,GO:0030054,GO:0030055,GO:0036379,GO:0043226,GO:0043227,GO:0043228,GO:0043229,GO:0043231,GO:0043232,GO:0043292,GO:0044422,GO:…
	N0.HOG0000099
	N0.HOG0000100	GO:0003674,GO:0005198,GO:0005200,GO:0005575,GO:0005622,GO:0005623,GO:0005634,GO:0005737,GO:0005856,GO:0005865,GO:0005886,GO:0005912,GO:0005924,GO:0005925,GO:0006996,GO:0007010,GO:0008150,GO:0009987,GO:0015629,GO:0016020,GO:0016043,GO:0030016,GO:0030017,GO:0030029,GO:0030036,GO:0030054,GO:0030055,GO:0036379,GO:0043226,GO:0043227,GO:0043228,GO:0043229,GO:0043231,GO:0043232,GO:0043292,GO:0044422,GO:…
	N0.HOG0000101	GO:0000228,GO:0000278,GO:0000281,GO:0000785,GO:0000790,GO:0000910,GO:0003674,GO:0005198,GO:0005200,GO:0005575,GO:0005622,GO:0005623,GO:0005634,GO:0005694,GO:0005737,GO:0005856,GO:0005884,GO:0005886,GO:0005912,GO:0005924,GO:0005925,GO:0006996,GO:0007010,GO:0007049,GO:0008150,GO:0009987,GO:0015629,GO:0016020,GO:0016043,GO:0022402,GO:0030054,GO:0030055,GO:0031974,GO:0031981,GO:0032991,GO:0035060,GO:…
	N0.HOG0000102	GO:0005575,GO:0005622,GO:0005623,GO:0005634,GO:0005737,GO:0005856,GO:0005886,GO:0005912,GO:0005924,GO:0005925,GO:0015629,GO:0016020,GO:0030054,GO:0030055,GO:0043226,GO:0043227,GO:0043228,GO:0043229,GO:0043231,GO:0043232,GO:0044424,GO:0044444,GO:0044464,GO:0070161,GO:0071944,GO:0097433
	N0.HOG0000103	GO:0000003,GO:0000123,GO:0000228,GO:0000278,GO:0000281,GO:0000785,GO:0000790,GO:0000910,GO:0003006,GO:0003674,GO:0005198,GO:0005200,GO:0005575,GO:0005622,GO:0005623,GO:0005634,GO:0005654,GO:0005694,GO:0005737,GO:0005856,GO:0005865,GO:0005884,GO:0005886,GO:0005912,GO:0005924,GO:0005925,GO:0006325,GO:0006338,GO:0006464,GO:0006473,GO:0006475,GO:0006807,GO:0006996,GO:0007010,GO:0007015,GO:0007049,GO:…
	N0.HOG0000104	GO:0000001,GO:0000003,GO:0000011,GO:0000123,GO:0000132,GO:0000142,GO:0000226,GO:0000228,GO:0000278,GO:0000281,GO:0000785,GO:0000790,GO:0000812,GO:0000910,GO:0000912,GO:0000915,GO:0000916,GO:0001300,GO:0001411,GO:0002119,GO:0002164,GO:0002790,GO:0003006,GO:0003674,GO:0005198,GO:0005200,GO:0005575,GO:0005622,GO:0005623,GO:0005628,GO:0005634,GO:0005654,GO:0005694,GO:0005737,GO:0005826,GO:0005829,GO:…
	N0.HOG0000105
	N0.HOG0000106	GO:0000166,GO:0003674,GO:0003824,GO:0004031,GO:0004732,GO:0004854,GO:0005488,GO:0005575,GO:0005622,GO:0005623,GO:0005737,GO:0005829,GO:0006081,GO:0006117,GO:0006139,GO:0006144,GO:0006145,GO:0006725,GO:0006766,GO:0006767,GO:0006807,GO:0008150,GO:0008152,GO:0009056,GO:0009112,GO:0009115,GO:0009987,GO:0016491,GO:0016623,GO:0016725,GO:0016726,GO:0016903,GO:0017144,GO:0019439,GO:0034641,GO:0036094,GO:…
	N0.HOG0000107	GO:0000902,GO:0000904,GO:0001558,GO:0003008,GO:0003674,GO:0005102,GO:0005178,GO:0005488,GO:0005515,GO:0005575,GO:0005576,GO:0005623,GO:0006928,GO:0006935,GO:0007155,GO:0007158,GO:0007162,GO:0007275,GO:0007399,GO:0007409,GO:0007411,GO:0007417,GO:0007420,GO:0007610,GO:0007611,GO:0007612,GO:0007626,GO:0008061,GO:0008144,GO:0008150,GO:0008289,GO:0008306,GO:0008361,GO:0009605,GO:0009653,GO:0009986,GO:…
	N0.HOG0000108	GO:0001664,GO:0003674,GO:0003824,GO:0003924,GO:0005102,GO:0005488,GO:0005515,GO:0005575,GO:0005622,GO:0005623,GO:0005834,GO:0005886,GO:0007154,GO:0007165,GO:0007186,GO:0007187,GO:0007188,GO:0008150,GO:0009898,GO:0009987,GO:0016020,GO:0016462,GO:0016787,GO:0016817,GO:0016818,GO:0017111,GO:0019897,GO:0019898,GO:0023052,GO:0031234,GO:0031683,GO:0032991,GO:0044424,GO:0044425,GO:0044459,GO:0044464,GO:…
	N0.HOG0000109	GO:0000003,GO:0000228,GO:0000785,GO:0000790,GO:0000981,GO:0001671,GO:0002064,GO:0002065,GO:0002066,GO:0003006,GO:0003674,GO:0003700,GO:0004857,GO:0004864,GO:0005488,GO:0005509,GO:0005515,GO:0005575,GO:0005622,GO:0005623,GO:0005634,GO:0005654,GO:0005694,GO:0005737,GO:0005829,GO:0005886,GO:0005887,GO:0005902,GO:0006323,GO:0006325,GO:0006333,GO:0006334,GO:0006336,GO:0006355,GO:0006357,GO:0006457,GO:…
	N0.HOG0000110
	N0.HOG0000111	GO:0000122,GO:0000976,GO:0000977,GO:0000978,GO:0000980,GO:0000981,GO:0000982,GO:0000987,GO:0001012,GO:0001067,GO:0001078,GO:0001158,GO:0001206,GO:0001227,GO:0001505,GO:0001655,GO:0001657,GO:0001658,GO:0001763,GO:0001822,GO:0001823,GO:0002009,GO:0002791,GO:0002792,GO:0003674,GO:0003676,GO:0003677,GO:0003690,GO:0003700,GO:0003705,GO:0004888,GO:0004930,GO:0004965,GO:0005488,GO:0005515,GO:0005575,GO:…
	N0.HOG0000112	GO:0000228,GO:0000781,GO:0000784,GO:0005575,GO:0005622,GO:0005623,GO:0005634,GO:0005694,GO:0005737,GO:0031974,GO:0031981,GO:0043226,GO:0043227,GO:0043228,GO:0043229,GO:0043231,GO:0043232,GO:0043233,GO:0044422,GO:0044424,GO:0044427,GO:0044428,GO:0044446,GO:0044454,GO:0044464,GO:0070013,GO:0098687
	N0.HOG0000113
	N0.HOG0000114
	N0.HOG0000115
	N0.HOG0000116
	N0.HOG0000117
	N0.HOG0000118
	N0.HOG0000119
	N0.HOG0000120	GO:0000018,GO:0000075,GO:0000077,GO:0000165,GO:0000228,GO:0000726,GO:0000775,GO:0000776,GO:0000781,GO:0000784,GO:0000902,GO:0000904,GO:0001085,GO:0001101,GO:0001102,GO:0001525,GO:0001568,GO:0001569,GO:0001570,GO:0001655,GO:0001666,GO:0001701,GO:0001763,GO:0001817,GO:0001819,GO:0001822,GO:0001932,GO:0001934,GO:0001935,GO:0001936,GO:0001938,GO:0001944,GO:0001952,GO:0001954,GO:0002009,GO:0002039,GO:…
	N0.HOG0000121	GO:0000932,GO:0002053,GO:0002090,GO:0003674,GO:0003779,GO:0005102,GO:0005488,GO:0005515,GO:0005521,GO:0005575,GO:0005622,GO:0005623,GO:0005634,GO:0005635,GO:0005654,GO:0005730,GO:0005737,GO:0005794,GO:0005819,GO:0005856,GO:0005886,GO:0006810,GO:0006996,GO:0006997,GO:0007010,GO:0007030,GO:0007097,GO:0007275,GO:0007399,GO:0008092,GO:0008104,GO:0008150,GO:0008284,GO:0009966,GO:0009968,GO:0009987,GO:…
	N0.HOG0000122	GO:0001533,GO:0003674,GO:0003824,GO:0005488,GO:0005509,GO:0005575,GO:0005622,GO:0005623,GO:0005737,GO:0005768,GO:0005794,GO:0005802,GO:0005829,GO:0005856,GO:0005886,GO:0007275,GO:0008150,GO:0008152,GO:0008168,GO:0008219,GO:0008544,GO:0008757,GO:0009888,GO:0009913,GO:0009987,GO:0012501,GO:0012505,GO:0016020,GO:0016740,GO:0016741,GO:0030154,GO:0030216,GO:0030855,GO:0031410,GO:0031424,GO:0031982,GO:…
	N0.HOG0000123
	N0.HOG0000124	GO:0001503,GO:0001508,GO:0001775,GO:0002252,GO:0002263,GO:0002274,GO:0002275,GO:0002283,GO:0002366,GO:0002376,GO:0002443,GO:0002444,GO:0002446,GO:0003674,GO:0005215,GO:0005216,GO:0005261,GO:0005272,GO:0005342,GO:0005371,GO:0005488,GO:0005515,GO:0005575,GO:0005622,GO:0005623,GO:0005737,GO:0005739,GO:0005740,GO:0005743,GO:0005886,GO:0006810,GO:0006811,GO:0006812,GO:0006813,GO:0006814,GO:0006816,GO:…
	N0.HOG0000125	GO:0000003,GO:0001932,GO:0001933,GO:0001952,GO:0001954,GO:0003006,GO:0003674,GO:0003824,GO:0004672,GO:0004674,GO:0004721,GO:0004722,GO:0004723,GO:0005488,GO:0005515,GO:0005575,GO:0005622,GO:0005623,GO:0005634,GO:0005730,GO:0005737,GO:0005739,GO:0005829,GO:0006325,GO:0006355,GO:0006464,GO:0006468,GO:0006469,GO:0006470,GO:0006793,GO:0006796,GO:0006807,GO:0006915,GO:0006996,GO:0007154,GO:0007165,GO:…
	N0.HOG0000126
	N0.HOG0000127	GO:0000149,GO:0000166,GO:0001101,GO:0001523,GO:0001726,GO:0001750,GO:0001816,GO:0001891,GO:0001894,GO:0001895,GO:0001932,GO:0001934,GO:0002237,GO:0002790,GO:0003008,GO:0003674,GO:0003824,GO:0004012,GO:0004888,GO:0005102,GO:0005215,GO:0005319,GO:0005395,GO:0005488,GO:0005496,GO:0005515,GO:0005524,GO:0005543,GO:0005548,GO:0005575,GO:0005622,GO:0005623,GO:0005737,GO:0005783,GO:0005789,GO:0005794,GO:…
	N0.HOG0000128
	N0.HOG0000129	GO:0001932,GO:0001933,GO:0003674,GO:0003824,GO:0005215,GO:0005488,GO:0005515,GO:0005543,GO:0005575,GO:0005576,GO:0005615,GO:0005622,GO:0005623,GO:0005634,GO:0005654,GO:0005737,GO:0005794,GO:0005802,GO:0005829,GO:0005886,GO:0006810,GO:0006869,GO:0008150,GO:0008285,GO:0008289,GO:0009892,GO:0009966,GO:0009968,GO:0010563,GO:0010605,GO:0010646,GO:0010648,GO:0010876,GO:0012505,GO:0016020,GO:0017089,GO:…
	N0.HOG0000130	GO:0000003,GO:0001101,GO:0001542,GO:0001655,GO:0001822,GO:0003006,GO:0003007,GO:0003205,GO:0003206,GO:0003674,GO:0003824,GO:0004175,GO:0004222,GO:0005488,GO:0005539,GO:0005575,GO:0005576,GO:0005604,GO:0005622,GO:0005623,GO:0005737,GO:0006508,GO:0006807,GO:0007154,GO:0007165,GO:0007166,GO:0007229,GO:0007275,GO:0007276,GO:0007292,GO:0007346,GO:0007399,GO:0007507,GO:0007548,GO:0007584,GO:0008150,GO:…
	N0.HOG0000131	GO:0000003,GO:0000228,GO:0000785,GO:0000786,GO:0000788,GO:0000790,GO:0001530,GO:0001906,GO:0001959,GO:0001960,GO:0002227,GO:0002251,GO:0002376,GO:0002385,GO:0003006,GO:0003674,GO:0003676,GO:0003677,GO:0005488,GO:0005515,GO:0005575,GO:0005576,GO:0005615,GO:0005622,GO:0005623,GO:0005634,GO:0005654,GO:0005694,GO:0005737,GO:0005829,GO:0005886,GO:0006323,GO:0006325,GO:0006333,GO:0006334,GO:0006337,GO:…
	N0.HOG0000132
	N0.HOG0000133	GO:0001654,GO:0001894,GO:0001895,GO:0001917,GO:0002139,GO:0002141,GO:0002142,GO:0003008,GO:0003674,GO:0005488,GO:0005515,GO:0005518,GO:0005575,GO:0005576,GO:0005604,GO:0005622,GO:0005623,GO:0005737,GO:0005815,GO:0005856,GO:0005886,GO:0005929,GO:0007275,GO:0007399,GO:0007423,GO:0007600,GO:0007605,GO:0008092,GO:0008104,GO:0008150,GO:0008544,GO:0009888,GO:0009913,GO:0009987,GO:0015630,GO:0016020,GO:…
	N0.HOG0000134	GO:0000122,GO:0000183,GO:0000228,GO:0000785,GO:0000786,GO:0000788,GO:0000790,GO:0002682,GO:0003674,GO:0003676,GO:0003677,GO:0003682,GO:0005488,GO:0005575,GO:0005576,GO:0005622,GO:0005623,GO:0005634,GO:0005654,GO:0005694,GO:0005700,GO:0006323,GO:0006325,GO:0006333,GO:0006334,GO:0006335,GO:0006342,GO:0006355,GO:0006357,GO:0006807,GO:0006950,GO:0006996,GO:0007154,GO:0007165,GO:0007166,GO:0007596,GO:…
	N0.HOG0000135	GO:0000932,GO:0003674,GO:0003676,GO:0003677,GO:0003697,GO:0003723,GO:0003729,GO:0004888,GO:0004930,GO:0005488,GO:0005575,GO:0005622,GO:0005623,GO:0005737,GO:0005840,GO:0005844,GO:0005886,GO:0005887,GO:0006417,GO:0007154,GO:0007165,GO:0007186,GO:0008150,GO:0009719,GO:0009725,GO:0009889,GO:0009891,GO:0009893,GO:0009987,GO:0010033,GO:0010243,GO:0010468,GO:0010494,GO:0010556,GO:0010557,GO:0010604,GO:…
	N0.HOG0000136	GO:0000166,GO:0003674,GO:0003824,GO:0005488,GO:0005509,GO:0005515,GO:0005524,GO:0005575,GO:0005576,GO:0005615,GO:0005622,GO:0005623,GO:0005634,GO:0005737,GO:0005739,GO:0005783,GO:0005788,GO:0005789,GO:0005790,GO:0005793,GO:0005886,GO:0006355,GO:0006357,GO:0006457,GO:0006508,GO:0006511,GO:0006807,GO:0006810,GO:0006915,GO:0006950,GO:0006983,GO:0006984,GO:0006986,GO:0007154,GO:0007165,GO:0007275,GO:…
	N0.HOG0000137	GO:0000003,GO:0000228,GO:0000375,GO:0000377,GO:0000398,GO:0000785,GO:0000790,GO:0000902,GO:0000904,GO:0001505,GO:0001700,GO:0002064,GO:0002065,GO:0002066,GO:0003006,GO:0003674,GO:0003824,GO:0005488,GO:0005515,GO:0005575,GO:0005622,GO:0005623,GO:0005634,GO:0005694,GO:0005726,GO:0005737,GO:0005739,GO:0005829,GO:0006139,GO:0006325,GO:0006342,GO:0006355,GO:0006396,GO:0006397,GO:0006457,GO:0006725,GO:…
	N0.HOG0000138	GO:0003674,GO:0005488,GO:0005515,GO:0005575,GO:0005622,GO:0005623,GO:0005737,GO:0005739,GO:0006457,GO:0006950,GO:0007275,GO:0007568,GO:0008150,GO:0008340,GO:0009605,GO:0009987,GO:0009991,GO:0010259,GO:0031667,GO:0032501,GO:0032502,GO:0042594,GO:0043226,GO:0043227,GO:0043229,GO:0043231,GO:0044424,GO:0044444,GO:0044464,GO:0048856,GO:0050896,GO:0051082
	N0.HOG0000139	GO:0003674,GO:0005488,GO:0005515,GO:0005575,GO:0005622,GO:0005623,GO:0005737,GO:0005739,GO:0006457,GO:0006950,GO:0007275,GO:0007568,GO:0008150,GO:0008340,GO:0009605,GO:0009987,GO:0009991,GO:0010259,GO:0031667,GO:0032501,GO:0032502,GO:0042594,GO:0043226,GO:0043227,GO:0043229,GO:0043231,GO:0044424,GO:0044444,GO:0044464,GO:0048856,GO:0050896,GO:0051082
	N0.HOG0000140	GO:0003674,GO:0005488,GO:0005515,GO:0005575,GO:0005622,GO:0005623,GO:0005737,GO:0005739,GO:0006457,GO:0006950,GO:0007275,GO:0007568,GO:0008150,GO:0008340,GO:0009605,GO:0009987,GO:0009991,GO:0010259,GO:0031667,GO:0032501,GO:0032502,GO:0042594,GO:0043226,GO:0043227,GO:0043229,GO:0043231,GO:0044424,GO:0044444,GO:0044464,GO:0048856,GO:0050896,GO:0051082
	N0.HOG0000141	GO:0001533,GO:0003674,GO:0003824,GO:0005488,GO:0005509,GO:0005575,GO:0005622,GO:0005623,GO:0005737,GO:0005768,GO:0005794,GO:0005802,GO:0005829,GO:0005856,GO:0005886,GO:0007275,GO:0008150,GO:0008152,GO:0008168,GO:0008219,GO:0008544,GO:0008757,GO:0009888,GO:0009913,GO:0009987,GO:0012501,GO:0012505,GO:0016020,GO:0016740,GO:0016741,GO:0030154,GO:0030216,GO:0030855,GO:0031410,GO:0031424,GO:0031982,GO:…
	N0.HOG0000142	GO:0003674,GO:0003824,GO:0004842,GO:0005575,GO:0005576,GO:0005615,GO:0005622,GO:0005623,GO:0005737,GO:0005829,GO:0005886,GO:0005887,GO:0005911,GO:0005918,GO:0006464,GO:0006508,GO:0006511,GO:0006807,GO:0007043,GO:0007155,GO:0007275,GO:0007399,GO:0007417,GO:0007420,GO:0007610,GO:0007626,GO:0008037,GO:0008038,GO:0008150,GO:0008152,GO:0009056,GO:0009057,GO:0009719,GO:0009725,GO:0009986,GO:0009987,GO:…
	N0.HOG0000143	GO:0001932,GO:0001934,GO:0002791,GO:0002793,GO:0003008,GO:0003674,GO:0003824,GO:0004175,GO:0004252,GO:0005575,GO:0005576,GO:0005615,GO:0005622,GO:0005623,GO:0005737,GO:0005829,GO:0006508,GO:0006807,GO:0006950,GO:0007275,GO:0007399,GO:0007610,GO:0007611,GO:0007613,GO:0007614,GO:0007616,GO:0008150,GO:0008152,GO:0008233,GO:0008236,GO:0009611,GO:0009893,GO:0009966,GO:0009967,GO:0009987,GO:0010562,GO:…
	N0.HOG0000144	GO:0001533,GO:0003674,GO:0003824,GO:0005488,GO:0005509,GO:0005575,GO:0005622,GO:0005623,GO:0005737,GO:0005768,GO:0005794,GO:0005802,GO:0005829,GO:0005856,GO:0005886,GO:0007275,GO:0008150,GO:0008152,GO:0008168,GO:0008219,GO:0008544,GO:0008757,GO:0009888,GO:0009913,GO:0009987,GO:0012501,GO:0012505,GO:0016020,GO:0016740,GO:0016741,GO:0030154,GO:0030216,GO:0030855,GO:0031410,GO:0031424,GO:0031982,GO:…
	N0.HOG0000145	GO:0003674,GO:0005488,GO:0005539,GO:0005540,GO:0005575,GO:0005622,GO:0005623,GO:0005737,GO:0005813,GO:0005815,GO:0005829,GO:0005856,GO:0005886,GO:0006022,GO:0006026,GO:0006027,GO:0006082,GO:0006807,GO:0007346,GO:0008150,GO:0008152,GO:0009056,GO:0009057,GO:0009987,GO:0010389,GO:0010564,GO:0015630,GO:0016020,GO:0016054,GO:0019752,GO:0030203,GO:0030212,GO:0030214,GO:0031406,GO:0036094,GO:0043167,GO:…
	N0.HOG0000146	GO:0000122,GO:0000151,GO:0000209,GO:0000726,GO:0001775,GO:0002200,GO:0002204,GO:0002208,GO:0002250,GO:0002252,GO:0002263,GO:0002285,GO:0002312,GO:0002366,GO:0002376,GO:0002377,GO:0002381,GO:0002440,GO:0002443,GO:0002449,GO:0002460,GO:0002520,GO:0002562,GO:0003341,GO:0003674,GO:0003682,GO:0003774,GO:0003777,GO:0003824,GO:0004842,GO:0005488,GO:0005515,GO:0005539,GO:0005540,GO:0005575,GO:0005622,GO:…
	N0.HOG0000147	GO:0000166,GO:0000278,GO:0001505,GO:0001882,GO:0001883,GO:0002027,GO:0002164,GO:0002165,GO:0002168,GO:0002237,GO:0002376,GO:0003008,GO:0003013,GO:0003018,GO:0003674,GO:0003824,GO:0003924,GO:0003933,GO:0003934,GO:0005488,GO:0005509,GO:0005515,GO:0005525,GO:0005575,GO:0005622,GO:0005623,GO:0005634,GO:0005635,GO:0005654,GO:0005737,GO:0005829,GO:0006066,GO:0006082,GO:0006520,GO:0006570,GO:0006582,GO:…
	N0.HOG0000148	GO:0000166,GO:0000278,GO:0001505,GO:0001882,GO:0001883,GO:0002027,GO:0002164,GO:0002165,GO:0002168,GO:0002237,GO:0002376,GO:0003008,GO:0003013,GO:0003018,GO:0003674,GO:0003774,GO:0003777,GO:0003824,GO:0003924,GO:0003933,GO:0003934,GO:0005488,GO:0005509,GO:0005515,GO:0005525,GO:0005575,GO:0005622,GO:0005623,GO:0005634,GO:0005635,GO:0005654,GO:0005737,GO:0005829,GO:0005856,GO:0005871,GO:0005875,GO:…
	N0.HOG0000149
	N0.HOG0000150
	N0.HOG0000151
	N0.HOG0000152
	N0.HOG0000153
	N0.HOG0000154
	N0.HOG0000155	GO:0001501,GO:0001503,GO:0001655,GO:0001657,GO:0001658,GO:0001736,GO:0001738,GO:0001763,GO:0001822,GO:0001823,GO:0002009,GO:0003007,GO:0005575,GO:0005623,GO:0007009,GO:0007154,GO:0007155,GO:0007157,GO:0007164,GO:0007165,GO:0007166,GO:0007167,GO:0007169,GO:0007219,GO:0007275,GO:0007399,GO:0007417,GO:0007420,GO:0007423,GO:0007507,GO:0008150,GO:0008283,GO:0008543,GO:0009653,GO:0009719,GO:0009887,GO:…
	N0.HOG0000156	GO:0000151,GO:0000209,GO:0001403,GO:0003674,GO:0003676,GO:0003677,GO:0003688,GO:0003690,GO:0003824,GO:0004842,GO:0005488,GO:0005575,GO:0005622,GO:0005623,GO:0005634,GO:0005737,GO:0005829,GO:0006275,GO:0006325,GO:0006342,GO:0006348,GO:0006355,GO:0006464,GO:0006508,GO:0006511,GO:0006807,GO:0006996,GO:0008150,GO:0008152,GO:0009056,GO:0009057,GO:0009889,GO:0009890,GO:0009892,GO:0009987,GO:0010468,GO:…
	N0.HOG0000157	GO:0000003,GO:0000139,GO:0000165,GO:0000902,GO:0000904,GO:0001501,GO:0001525,GO:0001568,GO:0001654,GO:0001666,GO:0001678,GO:0001701,GO:0001746,GO:0001772,GO:0001775,GO:0001817,GO:0001818,GO:0001819,GO:0001890,GO:0001892,GO:0001894,GO:0001928,GO:0001944,GO:0001947,GO:0001959,GO:0001960,GO:0002009,GO:0002064,GO:0002102,GO:0002165,GO:0002237,GO:0002376,GO:0002520,GO:0002521,GO:0002526,GO:0002544,GO:…
	N0.HOG0000158	GO:0000003,GO:0001666,GO:0001678,GO:0001701,GO:0001775,GO:0001890,GO:0001892,GO:0002102,GO:0002237,GO:0002376,GO:0002520,GO:0002521,GO:0002526,GO:0002544,GO:0002682,GO:0002684,GO:0002694,GO:0002696,GO:0003006,GO:0003674,GO:0003824,GO:0005102,GO:0005178,GO:0005488,GO:0005515,GO:0005575,GO:0005576,GO:0005615,GO:0005622,GO:0005623,GO:0005737,GO:0005768,GO:0005769,GO:0005783,GO:0005794,GO:0005856,GO:…
	N0.HOG0000159	GO:0003008,GO:0003674,GO:0005215,GO:0005216,GO:0005261,GO:0005262,GO:0005575,GO:0006810,GO:0006811,GO:0006812,GO:0006816,GO:0006950,GO:0007600,GO:0008150,GO:0008324,GO:0009266,GO:0009409,GO:0009581,GO:0009582,GO:0009605,GO:0009612,GO:0009628,GO:0009987,GO:0015075,GO:0015085,GO:0015267,GO:0015318,GO:0016020,GO:0016048,GO:0022803,GO:0022838,GO:0022857,GO:0022890,GO:0030001,GO:0032501,GO:0033554,GO:…
	N0.HOG0000160	GO:0003008,GO:0003674,GO:0005215,GO:0005216,GO:0005261,GO:0005262,GO:0005575,GO:0006810,GO:0006811,GO:0006812,GO:0006816,GO:0006950,GO:0007600,GO:0008150,GO:0008324,GO:0009266,GO:0009409,GO:0009581,GO:0009582,GO:0009605,GO:0009612,GO:0009628,GO:0009987,GO:0015075,GO:0015085,GO:0015267,GO:0015318,GO:0016020,GO:0016048,GO:0022803,GO:0022838,GO:0022857,GO:0022890,GO:0030001,GO:0032501,GO:0033554,GO:…
	N0.HOG0000161	GO:0003008,GO:0003674,GO:0005215,GO:0005216,GO:0005261,GO:0005262,GO:0005575,GO:0006810,GO:0006811,GO:0006812,GO:0006816,GO:0006950,GO:0007600,GO:0008150,GO:0008324,GO:0009266,GO:0009409,GO:0009581,GO:0009582,GO:0009605,GO:0009612,GO:0009628,GO:0009987,GO:0015075,GO:0015085,GO:0015267,GO:0015318,GO:0016020,GO:0016048,GO:0022803,GO:0022838,GO:0022857,GO:0022890,GO:0030001,GO:0032501,GO:0033554,GO:…
	N0.HOG0000162	GO:0000003,GO:0000151,GO:0000209,GO:0000228,GO:0000278,GO:0000785,GO:0000790,GO:0000791,GO:0003674,GO:0003676,GO:0003677,GO:0003682,GO:0003824,GO:0004518,GO:0004519,GO:0004521,GO:0004523,GO:0004540,GO:0004842,GO:0005488,GO:0005515,GO:0005539,GO:0005575,GO:0005622,GO:0005623,GO:0005634,GO:0005694,GO:0005719,GO:0005737,GO:0006139,GO:0006259,GO:0006260,GO:0006261,GO:0006271,GO:0006273,GO:0006325,GO:…
	N0.HOG0000163	GO:0000003,GO:0000323,GO:0000902,GO:0000904,GO:0001523,GO:0001654,GO:0001666,GO:0001678,GO:0001701,GO:0001745,GO:0001751,GO:0001754,GO:0001775,GO:0001890,GO:0001892,GO:0001959,GO:0001960,GO:0002102,GO:0002119,GO:0002164,GO:0002237,GO:0002376,GO:0002520,GO:0002521,GO:0002526,GO:0002544,GO:0002682,GO:0002684,GO:0002694,GO:0002696,GO:0003006,GO:0003008,GO:0003012,GO:0003674,GO:0003824,GO:0004601,GO:…
	N0.HOG0000164	GO:0000228,GO:0000785,GO:0000786,GO:0000788,GO:0000790,GO:0002164,GO:0002376,GO:0003674,GO:0003676,GO:0003677,GO:0005488,GO:0005575,GO:0005622,GO:0005623,GO:0005634,GO:0005694,GO:0005700,GO:0005704,GO:0006139,GO:0006259,GO:0006281,GO:0006325,GO:0006355,GO:0006725,GO:0006807,GO:0006950,GO:0006952,GO:0006955,GO:0006974,GO:0006996,GO:0007275,GO:0007525,GO:0007526,GO:0008150,GO:0008152,GO:0009605,GO:…
	N0.HOG0000165	GO:0000228,GO:0000785,GO:0000786,GO:0000788,GO:0000790,GO:0003674,GO:0003676,GO:0003677,GO:0005488,GO:0005515,GO:0005575,GO:0005622,GO:0005623,GO:0005634,GO:0005654,GO:0005694,GO:0006323,GO:0006325,GO:0006333,GO:0006334,GO:0006996,GO:0008150,GO:0009987,GO:0016043,GO:0022607,GO:0031497,GO:0031974,GO:0031981,GO:0032991,GO:0032993,GO:0034622,GO:0034728,GO:0042393,GO:0043226,GO:0043227,GO:0043228,GO:…
	N0.HOG0000166	GO:0005575,GO:0005622,GO:0005623,GO:0005634,GO:0005654,GO:0016604,GO:0031974,GO:0031981,GO:0043226,GO:0043227,GO:0043229,GO:0043231,GO:0043233,GO:0044422,GO:0044424,GO:0044428,GO:0044446,GO:0044451,GO:0044464,GO:0070013
	N0.HOG0000167	GO:0001676,GO:0002933,GO:0003674,GO:0003824,GO:0004497,GO:0005488,GO:0005496,GO:0005506,GO:0005515,GO:0005575,GO:0005622,GO:0005623,GO:0005737,GO:0005783,GO:0005789,GO:0006066,GO:0006082,GO:0006629,GO:0006631,GO:0006633,GO:0006694,GO:0006706,GO:0006720,GO:0006721,GO:0006766,GO:0006775,GO:0006805,GO:0006807,GO:0007568,GO:0007584,GO:0008144,GO:0008150,GO:0008152,GO:0008202,GO:0008207,GO:0008209,GO:…
	N0.HOG0000168	GO:0001676,GO:0002933,GO:0003674,GO:0003824,GO:0004497,GO:0005488,GO:0005496,GO:0005506,GO:0005515,GO:0005575,GO:0005622,GO:0005623,GO:0005737,GO:0005783,GO:0005789,GO:0006066,GO:0006082,GO:0006629,GO:0006631,GO:0006633,GO:0006694,GO:0006706,GO:0006720,GO:0006721,GO:0006766,GO:0006775,GO:0006805,GO:0006807,GO:0007568,GO:0007584,GO:0008144,GO:0008150,GO:0008152,GO:0008202,GO:0008207,GO:0008209,GO:…
	N0.HOG0000169	GO:0001676,GO:0002933,GO:0003674,GO:0003824,GO:0004497,GO:0005488,GO:0005496,GO:0005506,GO:0005515,GO:0005575,GO:0005622,GO:0005623,GO:0005737,GO:0005783,GO:0005789,GO:0006066,GO:0006082,GO:0006629,GO:0006631,GO:0006633,GO:0006694,GO:0006706,GO:0006720,GO:0006721,GO:0006766,GO:0006775,GO:0006805,GO:0006807,GO:0007568,GO:0007584,GO:0008144,GO:0008150,GO:0008152,GO:0008202,GO:0008207,GO:0008209,GO:…
	N0.HOG0000170	GO:0001676,GO:0002933,GO:0003674,GO:0003824,GO:0004497,GO:0005488,GO:0005496,GO:0005506,GO:0005515,GO:0005575,GO:0005622,GO:0005623,GO:0005737,GO:0005783,GO:0005789,GO:0006066,GO:0006082,GO:0006629,GO:0006631,GO:0006633,GO:0006694,GO:0006706,GO:0006720,GO:0006721,GO:0006766,GO:0006775,GO:0006805,GO:0006807,GO:0007568,GO:0007584,GO:0008144,GO:0008150,GO:0008152,GO:0008202,GO:0008207,GO:0008209,GO:…
	N0.HOG0000171	GO:0000003,GO:0000041,GO:0000166,GO:0000302,GO:0001505,GO:0001775,GO:0001932,GO:0001934,GO:0001956,GO:0003674,GO:0003779,GO:0005215,GO:0005216,GO:0005227,GO:0005228,GO:0005244,GO:0005249,GO:0005261,GO:0005262,GO:0005267,GO:0005488,GO:0005515,GO:0005524,GO:0005575,GO:0005622,GO:0005623,GO:0005737,GO:0005886,GO:0005887,GO:0005911,GO:0006810,GO:0006811,GO:0006812,GO:0006813,GO:0006816,GO:0006828,GO:…
	N0.HOG0000172
	N0.HOG0000173
	N0.HOG0000174	GO:0000003,GO:0000070,GO:0000166,GO:0000226,GO:0000235,GO:0000278,GO:0000280,GO:0000819,GO:0001882,GO:0001883,GO:0003674,GO:0003824,GO:0003924,GO:0005198,GO:0005200,GO:0005488,GO:0005525,GO:0005575,GO:0005622,GO:0005623,GO:0005634,GO:0005737,GO:0005815,GO:0005816,GO:0005818,GO:0005819,GO:0005828,GO:0005856,GO:0005874,GO:0005876,GO:0005880,GO:0005881,GO:0006810,GO:0006928,GO:0006996,GO:0007005,GO:…
	N0.HOG0000175	GO:0005575,GO:0005622,GO:0005623,GO:0005856,GO:0043226,GO:0043228,GO:0043229,GO:0043232,GO:0044424,GO:0044464
	N0.HOG0000176	GO:0005575,GO:0005622,GO:0005623,GO:0005856,GO:0043226,GO:0043228,GO:0043229,GO:0043232,GO:0044424,GO:0044464
	N0.HOG0000177	GO:0000086,GO:0000166,GO:0000278,GO:0000323,GO:0001775,GO:0001882,GO:0001883,GO:0001906,GO:0001909,GO:0002228,GO:0002252,GO:0002263,GO:0002274,GO:0002275,GO:0002283,GO:0002366,GO:0002376,GO:0002443,GO:0002444,GO:0002446,GO:0002449,GO:0003674,GO:0003676,GO:0003723,GO:0003725,GO:0005102,GO:0005488,GO:0005515,GO:0005525,GO:0005575,GO:0005576,GO:0005622,GO:0005623,GO:0005737,GO:0005764,GO:0005766,GO:…
	N0.HOG0000178	GO:0000003,GO:0000212,GO:0000226,GO:0000280,GO:0001556,GO:0003006,GO:0005575,GO:0005622,GO:0005623,GO:0005819,GO:0005856,GO:0006996,GO:0007010,GO:0007017,GO:0007049,GO:0007051,GO:0007056,GO:0007143,GO:0007276,GO:0007281,GO:0007292,GO:0008150,GO:0009987,GO:0009994,GO:0015630,GO:0016043,GO:0019953,GO:0021700,GO:0022402,GO:0022412,GO:0022414,GO:0022607,GO:0030154,GO:0032501,GO:0032502,GO:0032504,GO:…
	N0.HOG0000179
	N0.HOG0000180	GO:0000003,GO:0000086,GO:0000166,GO:0000278,GO:0000323,GO:0001775,GO:0001882,GO:0001883,GO:0001906,GO:0001909,GO:0002228,GO:0002252,GO:0002263,GO:0002274,GO:0002275,GO:0002283,GO:0002366,GO:0002376,GO:0002443,GO:0002444,GO:0002446,GO:0002449,GO:0003674,GO:0003676,GO:0003723,GO:0003725,GO:0005102,GO:0005198,GO:0005200,GO:0005488,GO:0005509,GO:0005515,GO:0005525,GO:0005575,GO:0005576,GO:0005622,GO:…
	N0.HOG0000181
	N0.HOG0000182	GO:0000003,GO:0000070,GO:0000278,GO:0000280,GO:0000775,GO:0000776,GO:0000785,GO:0000819,GO:0000902,GO:0000904,GO:0001101,GO:0001654,GO:0001756,GO:0001966,GO:0002376,GO:0002478,GO:0002495,GO:0002504,GO:0003002,GO:0003006,GO:0003674,GO:0003676,GO:0003677,GO:0003774,GO:0003777,GO:0003824,GO:0004659,GO:0004842,GO:0005102,GO:0005215,GO:0005319,GO:0005488,GO:0005515,GO:0005575,GO:0005576,GO:0005615,GO:…
	N0.HOG0000183	GO:0000323,GO:0001501,GO:0001530,GO:0001618,GO:0001667,GO:0001755,GO:0001775,GO:0001817,GO:0001818,GO:0001819,GO:0001867,GO:0001871,GO:0001872,GO:0001878,GO:0001879,GO:0001894,GO:0002218,GO:0002220,GO:0002221,GO:0002223,GO:0002224,GO:0002252,GO:0002253,GO:0002263,GO:0002285,GO:0002286,GO:0002292,GO:0002366,GO:0002376,GO:0002429,GO:0002468,GO:0002470,GO:0002474,GO:0002478,GO:0002479,GO:0002520,GO:…
	N0.HOG0000184	GO:0000165,GO:0000166,GO:0000185,GO:0000187,GO:0001932,GO:0001934,GO:0003674,GO:0003824,GO:0004672,GO:0004674,GO:0005488,GO:0005515,GO:0005524,GO:0005575,GO:0005622,GO:0005623,GO:0005634,GO:0005737,GO:0005829,GO:0006464,GO:0006468,GO:0006793,GO:0006796,GO:0006807,GO:0006915,GO:0006950,GO:0006996,GO:0007030,GO:0007154,GO:0007165,GO:0007254,GO:0007257,GO:0007346,GO:0007610,GO:0008144,GO:0008150,GO:…
	N0.HOG0000185
	N0.HOG0000186	GO:0000003,GO:0000022,GO:0000070,GO:0000075,GO:0000076,GO:0000077,GO:0000122,GO:0000123,GO:0000226,GO:0000228,GO:0000278,GO:0000280,GO:0000375,GO:0000377,GO:0000380,GO:0000398,GO:0000578,GO:0000775,GO:0000776,GO:0000777,GO:0000779,GO:0000785,GO:0000790,GO:0000791,GO:0000793,GO:0000819,GO:0000902,GO:0000904,GO:0000940,GO:0000976,GO:0000977,GO:0000978,GO:0000981,GO:0000982,GO:0000987,GO:0000988,GO:…
	N0.HOG0000187	GO:0000003,GO:0000226,GO:0000323,GO:0001505,GO:0001709,GO:0001932,GO:0001933,GO:0001956,GO:0003002,GO:0003006,GO:0003674,GO:0003824,GO:0004620,GO:0004767,GO:0005215,GO:0005488,GO:0005515,GO:0005575,GO:0005576,GO:0005615,GO:0005622,GO:0005623,GO:0005737,GO:0005764,GO:0005765,GO:0005768,GO:0005773,GO:0005774,GO:0005775,GO:0005886,GO:0005887,GO:0005903,GO:0006403,GO:0006469,GO:0006629,GO:0006643,GO:…
	N0.HOG0000188	GO:0000253,GO:0000375,GO:0000377,GO:0000398,GO:0003008,GO:0003674,GO:0003676,GO:0003723,GO:0003824,GO:0004303,GO:0004745,GO:0005488,GO:0005575,GO:0005622,GO:0005623,GO:0005634,GO:0005681,GO:0005684,GO:0005737,GO:0006139,GO:0006396,GO:0006397,GO:0006629,GO:0006694,GO:0006714,GO:0006716,GO:0006718,GO:0006720,GO:0006721,GO:0006725,GO:0006726,GO:0006807,GO:0007600,GO:0007606,GO:0007608,GO:0008150,GO:…
	N0.HOG0000189
	N0.HOG0000190
	N0.HOG0000191
	N0.HOG0000192
	N0.HOG0000193
	N0.HOG0000194
	N0.HOG0000195
	N0.HOG0000196	GO:0007275,GO:0007399,GO:0007417,GO:0007420,GO:0008150,GO:0032501,GO:0032502,GO:0048513,GO:0048731,GO:0048856,GO:0060322
	N0.HOG0000197
	N0.HOG0000198
	N0.HOG0000199
	N0.HOG0000200
	N0.HOG0000201	GO:0000146,GO:0000981,GO:0001501,GO:0001502,GO:0001568,GO:0001570,GO:0001655,GO:0001701,GO:0001709,GO:0001822,GO:0001889,GO:0001894,GO:0001895,GO:0001944,GO:0001947,GO:0002009,GO:0002064,GO:0002376,GO:0002520,GO:0003002,GO:0003007,GO:0003008,GO:0003014,GO:0003094,GO:0003143,GO:0003146,GO:0003205,GO:0003230,GO:0003279,GO:0003283,GO:0003341,GO:0003351,GO:0003674,GO:0003700,GO:0003774,GO:0003779,GO:…
	N0.HOG0000202	GO:0000003,GO:0000212,GO:0000226,GO:0000228,GO:0000278,GO:0000280,GO:0000724,GO:0000725,GO:0000785,GO:0000790,GO:0000922,GO:0000923,GO:0000930,GO:0003008,GO:0003014,GO:0003674,GO:0003682,GO:0003824,GO:0004888,GO:0004984,GO:0005198,GO:0005200,GO:0005215,GO:0005342,GO:0005488,GO:0005515,GO:0005575,GO:0005622,GO:0005623,GO:0005634,GO:0005694,GO:0005737,GO:0005813,GO:0005814,GO:0005815,GO:0005819,GO:…
	N0.HOG0000203	GO:0000902,GO:0000904,GO:0001650,GO:0003674,GO:0005096,GO:0005488,GO:0005515,GO:0005575,GO:0005622,GO:0005623,GO:0005634,GO:0005654,GO:0005730,GO:0005737,GO:0005794,GO:0005829,GO:0005856,GO:0005886,GO:0005938,GO:0006928,GO:0006935,GO:0007154,GO:0007165,GO:0007264,GO:0007265,GO:0007266,GO:0007275,GO:0007399,GO:0007409,GO:0007411,GO:0008047,GO:0008150,GO:0009605,GO:0009653,GO:0009966,GO:0009987,GO:…
	N0.HOG0000204	GO:0000003,GO:0000209,GO:0000280,GO:0000910,GO:0001654,GO:0001666,GO:0001817,GO:0001818,GO:0002009,GO:0002165,GO:0002791,GO:0002792,GO:0003006,GO:0003674,GO:0003824,GO:0004842,GO:0005215,GO:0005488,GO:0005515,GO:0005575,GO:0005622,GO:0005623,GO:0005634,GO:0005654,GO:0005737,GO:0005829,GO:0005886,GO:0005887,GO:0006282,GO:0006464,GO:0006508,GO:0006511,GO:0006807,GO:0006810,GO:0006950,GO:0006974,GO:…
	N0.HOG0000205	GO:0001525,GO:0001568,GO:0001944,GO:0003674,GO:0003824,GO:0004145,GO:0005488,GO:0005515,GO:0005575,GO:0005622,GO:0005623,GO:0005737,GO:0005829,GO:0006576,GO:0006595,GO:0006596,GO:0006598,GO:0006807,GO:0007275,GO:0008080,GO:0008150,GO:0008152,GO:0008215,GO:0008216,GO:0009056,GO:0009058,GO:0009308,GO:0009309,GO:0009310,GO:0009653,GO:0009987,GO:0016407,GO:0016410,GO:0016740,GO:0016746,GO:0016747,GO:…
	N0.HOG0000206	GO:0000003,GO:0000139,GO:0000209,GO:0000228,GO:0000242,GO:0000723,GO:0000781,GO:0000784,GO:0000785,GO:0001505,GO:0001558,GO:0001568,GO:0001654,GO:0001745,GO:0001751,GO:0001754,GO:0001817,GO:0001819,GO:0001932,GO:0001933,GO:0001944,GO:0001955,GO:0002376,GO:0002682,GO:0002684,GO:0002697,GO:0002699,GO:0002791,GO:0002793,GO:0002831,GO:0002833,GO:0003006,GO:0003674,GO:0003676,GO:0003677,GO:0003682,GO:…
	N0.HOG0000207
	N0.HOG0000208
	N0.HOG0000209
	N0.HOG0000210	GO:0000151,GO:0001942,GO:0003674,GO:0005215,GO:0005216,GO:0005261,GO:0005262,GO:0005488,GO:0005515,GO:0005575,GO:0005622,GO:0005623,GO:0005886,GO:0006464,GO:0006508,GO:0006511,GO:0006807,GO:0006810,GO:0006811,GO:0006812,GO:0006816,GO:0007275,GO:0008150,GO:0008152,GO:0008324,GO:0008544,GO:0009056,GO:0009057,GO:0009888,GO:0009987,GO:0015075,GO:0015085,GO:0015267,GO:0015318,GO:0016020,GO:0016567,GO:…
	N0.HOG0000211	GO:0000003,GO:0000151,GO:0000152,GO:0000166,GO:0000902,GO:0000904,GO:0001505,GO:0001654,GO:0001956,GO:0002009,GO:0002064,GO:0002065,GO:0002066,GO:0003002,GO:0003006,GO:0003674,GO:0003676,GO:0003677,GO:0003700,GO:0003824,GO:0004620,GO:0004767,GO:0005215,GO:0005216,GO:0005227,GO:0005228,GO:0005244,GO:0005249,GO:0005261,GO:0005267,GO:0005488,GO:0005515,GO:0005524,GO:0005575,GO:0005622,GO:0005623,GO:…
	N0.HOG0000212
	N0.HOG0000213
	N0.HOG0000214	GO:0000139,GO:0000228,GO:0000278,GO:0000785,GO:0000790,GO:0003008,GO:0003016,GO:0003674,GO:0003824,GO:0004175,GO:0004222,GO:0004518,GO:0004519,GO:0004521,GO:0004523,GO:0004540,GO:0005575,GO:0005622,GO:0005623,GO:0005634,GO:0005694,GO:0005737,GO:0005794,GO:0005802,GO:0005886,GO:0005887,GO:0006139,GO:0006259,GO:0006260,GO:0006261,GO:0006271,GO:0006273,GO:0006401,GO:0006464,GO:0006479,GO:0006508,GO:…
	N0.HOG0000215	GO:0000226,GO:0001578,GO:0002119,GO:0002164,GO:0003341,GO:0003674,GO:0003774,GO:0003777,GO:0003824,GO:0005488,GO:0005515,GO:0005575,GO:0005622,GO:0005623,GO:0005737,GO:0005856,GO:0005858,GO:0005875,GO:0005929,GO:0005930,GO:0006810,GO:0006928,GO:0006996,GO:0007010,GO:0007017,GO:0007018,GO:0007275,GO:0007610,GO:0007635,GO:0008088,GO:0008090,GO:0008104,GO:0008150,GO:0008569,GO:0009791,GO:0009966,GO:…
	N0.HOG0000216	GO:0003341,GO:0003674,GO:0003774,GO:0003777,GO:0003824,GO:0005488,GO:0005515,GO:0005575,GO:0005622,GO:0005623,GO:0005737,GO:0005856,GO:0005858,GO:0005875,GO:0005929,GO:0005930,GO:0006928,GO:0006996,GO:0007017,GO:0007018,GO:0008150,GO:0008569,GO:0009987,GO:0015630,GO:0016043,GO:0016462,GO:0016787,GO:0016817,GO:0016818,GO:0016887,GO:0017111,GO:0022607,GO:0030030,GO:0030031,GO:0030286,GO:0032838,GO:…
	N0.HOG0000217	GO:0000003,GO:0000226,GO:0001539,GO:0001578,GO:0002119,GO:0002164,GO:0003006,GO:0003341,GO:0003351,GO:0003674,GO:0003774,GO:0003777,GO:0003824,GO:0005488,GO:0005515,GO:0005575,GO:0005622,GO:0005623,GO:0005737,GO:0005856,GO:0005858,GO:0005875,GO:0005929,GO:0005930,GO:0006810,GO:0006928,GO:0006996,GO:0007010,GO:0007017,GO:0007018,GO:0007275,GO:0007276,GO:0007281,GO:0007283,GO:0007286,GO:0007288,GO:…
	N0.HOG0000218	GO:0000003,GO:0000070,GO:0000228,GO:0000278,GO:0000280,GO:0000775,GO:0000779,GO:0000780,GO:0000785,GO:0000790,GO:0000792,GO:0000793,GO:0000794,GO:0000819,GO:0000976,GO:0000977,GO:0000978,GO:0000987,GO:0001012,GO:0001067,GO:0003006,GO:0003674,GO:0003676,GO:0003677,GO:0003690,GO:0005085,GO:0005088,GO:0005488,GO:0005515,GO:0005575,GO:0005622,GO:0005623,GO:0005634,GO:0005654,GO:0005694,GO:0005737,GO:…
	N0.HOG0000219
	N0.HOG0000220	GO:0001676,GO:0002119,GO:0002164,GO:0003674,GO:0003824,GO:0004497,GO:0005575,GO:0005622,GO:0005623,GO:0005634,GO:0005737,GO:0006082,GO:0006629,GO:0006631,GO:0006950,GO:0006952,GO:0007154,GO:0007267,GO:0007275,GO:0008150,GO:0008152,GO:0009314,GO:0009410,GO:0009605,GO:0009607,GO:0009617,GO:0009628,GO:0009791,GO:0009987,GO:0010212,GO:0010332,GO:0016491,GO:0019752,GO:0023052,GO:0030334,GO:0032501,GO:…
	N0.HOG0000221	GO:0000149,GO:0000166,GO:0001101,GO:0001523,GO:0001654,GO:0001726,GO:0001750,GO:0001754,GO:0001816,GO:0001891,GO:0001894,GO:0001895,GO:0001932,GO:0001934,GO:0002237,GO:0002790,GO:0003008,GO:0003674,GO:0003824,GO:0004012,GO:0004888,GO:0005102,GO:0005215,GO:0005319,GO:0005395,GO:0005488,GO:0005496,GO:0005515,GO:0005524,GO:0005543,GO:0005548,GO:0005575,GO:0005576,GO:0005615,GO:0005622,GO:0005623,GO:…
	N0.HOG0000222	GO:0001568,GO:0001570,GO:0001816,GO:0001944,GO:0001965,GO:0002218,GO:0002221,GO:0002224,GO:0002237,GO:0002253,GO:0002376,GO:0002682,GO:0002684,GO:0002757,GO:0002758,GO:0002764,GO:0003008,GO:0003674,GO:0004888,GO:0005044,GO:0005215,GO:0005216,GO:0005261,GO:0005262,GO:0005488,GO:0005515,GO:0005534,GO:0005537,GO:0005575,GO:0005576,GO:0005622,GO:0005623,GO:0005737,GO:0005768,GO:0005886,GO:0005887,GO:…
	N0.HOG0000223	GO:0001523,GO:0003674,GO:0003824,GO:0004620,GO:0004622,GO:0004623,GO:0005575,GO:0005623,GO:0005886,GO:0005903,GO:0006066,GO:0006629,GO:0006644,GO:0006650,GO:0006720,GO:0006721,GO:0006793,GO:0006796,GO:0006807,GO:0008150,GO:0008152,GO:0009987,GO:0010817,GO:0016020,GO:0016101,GO:0016298,GO:0016787,GO:0016788,GO:0019637,GO:0031253,GO:0031526,GO:0034308,GO:0034754,GO:0036151,GO:0042445,GO:0042572,GO:…
	N0.HOG0000224
	N0.HOG0000225	GO:0000226,GO:0001578,GO:0003341,GO:0003674,GO:0003774,GO:0003777,GO:0003824,GO:0005488,GO:0005515,GO:0005575,GO:0005622,GO:0005623,GO:0005737,GO:0005856,GO:0005858,GO:0005875,GO:0005929,GO:0005930,GO:0006810,GO:0006928,GO:0006996,GO:0007010,GO:0007017,GO:0007018,GO:0008088,GO:0008090,GO:0008150,GO:0008569,GO:0009987,GO:0010970,GO:0015630,GO:0016043,GO:0016462,GO:0016787,GO:0016817,GO:0016818,GO:…
	N0.HOG0000226	GO:0000226,GO:0001578,GO:0003341,GO:0003674,GO:0003774,GO:0003777,GO:0003824,GO:0005488,GO:0005515,GO:0005575,GO:0005622,GO:0005623,GO:0005737,GO:0005856,GO:0005858,GO:0005875,GO:0005929,GO:0005930,GO:0006810,GO:0006928,GO:0006996,GO:0007010,GO:0007017,GO:0007018,GO:0008088,GO:0008090,GO:0008150,GO:0008569,GO:0009987,GO:0010970,GO:0015630,GO:0016043,GO:0016462,GO:0016787,GO:0016817,GO:0016818,GO:…
	N0.HOG0000227	GO:0000226,GO:0001578,GO:0003341,GO:0003674,GO:0003774,GO:0003777,GO:0003824,GO:0005488,GO:0005515,GO:0005575,GO:0005622,GO:0005623,GO:0005737,GO:0005856,GO:0005858,GO:0005875,GO:0005929,GO:0005930,GO:0006810,GO:0006928,GO:0006996,GO:0007010,GO:0007017,GO:0007018,GO:0008088,GO:0008090,GO:0008150,GO:0008569,GO:0009987,GO:0010970,GO:0015630,GO:0016043,GO:0016462,GO:0016787,GO:0016817,GO:0016818,GO:…
	N0.HOG0000228	GO:0000003,GO:0000226,GO:0001539,GO:0001578,GO:0003341,GO:0003674,GO:0003774,GO:0003777,GO:0003824,GO:0005488,GO:0005515,GO:0005575,GO:0005622,GO:0005623,GO:0005737,GO:0005856,GO:0005858,GO:0005875,GO:0005929,GO:0005930,GO:0006928,GO:0006996,GO:0007010,GO:0007017,GO:0007018,GO:0007320,GO:0007618,GO:0007620,GO:0008150,GO:0008569,GO:0009605,GO:0009612,GO:0009628,GO:0009987,GO:0010996,GO:0015630,GO:…
	N0.HOG0000229
	N0.HOG0000230	GO:0000226,GO:0001539,GO:0001578,GO:0003008,GO:0003341,GO:0003674,GO:0003774,GO:0003777,GO:0003824,GO:0005488,GO:0005515,GO:0005575,GO:0005622,GO:0005623,GO:0005737,GO:0005829,GO:0005856,GO:0005858,GO:0005875,GO:0005929,GO:0005930,GO:0006928,GO:0006996,GO:0007010,GO:0007017,GO:0007018,GO:0007600,GO:0007605,GO:0008150,GO:0008569,GO:0009987,GO:0015630,GO:0016043,GO:0016462,GO:0016787,GO:0016817,GO:…
	N0.HOG0000231	GO:0000226,GO:0001539,GO:0001578,GO:0003008,GO:0003341,GO:0003674,GO:0003774,GO:0003777,GO:0003824,GO:0005488,GO:0005515,GO:0005575,GO:0005622,GO:0005623,GO:0005737,GO:0005829,GO:0005856,GO:0005858,GO:0005875,GO:0005929,GO:0005930,GO:0006928,GO:0006996,GO:0007010,GO:0007017,GO:0007018,GO:0007600,GO:0007605,GO:0008150,GO:0008569,GO:0009987,GO:0015630,GO:0016043,GO:0016462,GO:0016787,GO:0016817,GO:…
	N0.HOG0000232	GO:0000226,GO:0001539,GO:0001578,GO:0003008,GO:0003341,GO:0003674,GO:0003774,GO:0003777,GO:0003824,GO:0005488,GO:0005515,GO:0005575,GO:0005622,GO:0005623,GO:0005737,GO:0005829,GO:0005856,GO:0005858,GO:0005875,GO:0005929,GO:0005930,GO:0006928,GO:0006996,GO:0007010,GO:0007017,GO:0007018,GO:0007600,GO:0007605,GO:0008150,GO:0008569,GO:0009987,GO:0015630,GO:0016043,GO:0016462,GO:0016787,GO:0016817,GO:…
	N0.HOG0000233
	N0.HOG0000234	GO:0001505,GO:0003674,GO:0003824,GO:0004497,GO:0004500,GO:0005488,GO:0005507,GO:0005575,GO:0005576,GO:0005615,GO:0005622,GO:0005623,GO:0005737,GO:0006066,GO:0006576,GO:0006584,GO:0006589,GO:0006725,GO:0006807,GO:0008150,GO:0008152,GO:0009056,GO:0009058,GO:0009308,GO:0009309,GO:0009712,GO:0009713,GO:0009987,GO:0012505,GO:0012506,GO:0016020,GO:0016491,GO:0016705,GO:0016715,GO:0017144,GO:0018958,GO:…
	N0.HOG0000235
	N0.HOG0000236	GO:0000394,GO:0000993,GO:0001098,GO:0001099,GO:0001932,GO:0001933,GO:0003674,GO:0003676,GO:0003723,GO:0005488,GO:0005515,GO:0005575,GO:0005622,GO:0005623,GO:0005634,GO:0005654,GO:0005737,GO:0005813,GO:0005815,GO:0005819,GO:0005856,GO:0006139,GO:0006355,GO:0006357,GO:0006388,GO:0006396,GO:0006399,GO:0006403,GO:0006469,GO:0006725,GO:0006807,GO:0006810,GO:0008033,GO:0008150,GO:0008152,GO:0008380,GO:…
	N0.HOG0000237	GO:0000003,GO:0000122,GO:0000785,GO:0000981,GO:0001725,GO:0001763,GO:0002009,GO:0002165,GO:0002682,GO:0003674,GO:0003682,GO:0003700,GO:0003705,GO:0003824,GO:0004096,GO:0004601,GO:0005102,GO:0005126,GO:0005149,GO:0005215,GO:0005216,GO:0005244,GO:0005249,GO:0005261,GO:0005267,GO:0005488,GO:0005515,GO:0005575,GO:0005622,GO:0005623,GO:0005634,GO:0005654,GO:0005694,GO:0005730,GO:0005737,GO:0005829,GO:…
	N0.HOG0000238	GO:0000003,GO:0000132,GO:0000139,GO:0000166,GO:0000226,GO:0000278,GO:0000902,GO:0000910,GO:0000912,GO:0001525,GO:0001568,GO:0001569,GO:0001654,GO:0001655,GO:0001667,GO:0001700,GO:0001701,GO:0001726,GO:0001763,GO:0001838,GO:0001841,GO:0001843,GO:0001890,GO:0001892,GO:0001894,GO:0001944,GO:0001952,GO:0001953,GO:0002009,GO:0002165,GO:0003006,GO:0003007,GO:0003158,GO:0003159,GO:0003674,GO:0003824,GO:…
	N0.HOG0000239	GO:0000003,GO:0000139,GO:0000302,GO:0000902,GO:0000904,GO:0001101,GO:0001552,GO:0001666,GO:0001678,GO:0001775,GO:0001776,GO:0001817,GO:0001818,GO:0001819,GO:0001889,GO:0001932,GO:0001934,GO:0001959,GO:0002020,GO:0002237,GO:0002250,GO:0002252,GO:0002253,GO:0002260,GO:0002376,GO:0002377,GO:0002440,GO:0002443,GO:0002449,GO:0002460,GO:0002520,GO:0002521,GO:0002673,GO:0002682,GO:0002683,GO:0002684,GO:…
	N0.HOG0000240	GO:0000003,GO:0000768,GO:0000902,GO:0000904,GO:0001558,GO:0001650,GO:0001654,GO:0001655,GO:0001666,GO:0001678,GO:0001701,GO:0001745,GO:0001763,GO:0001764,GO:0001775,GO:0001817,GO:0001819,GO:0001822,GO:0001890,GO:0001892,GO:0001923,GO:0001932,GO:0001933,GO:0001934,GO:0002020,GO:0002102,GO:0002118,GO:0002121,GO:0002218,GO:0002220,GO:0002223,GO:0002237,GO:0002244,GO:0002252,GO:0002253,GO:0002263,GO:…
	N0.HOG0000241
	N0.HOG0000242
	N0.HOG0000243
	N0.HOG0000244	GO:0000003,GO:0000226,GO:0000775,GO:0000776,GO:0000922,GO:0005575,GO:0005622,GO:0005623,GO:0005634,GO:0005635,GO:0005694,GO:0005737,GO:0005819,GO:0005856,GO:0005938,GO:0006810,GO:0006928,GO:0006996,GO:0007010,GO:0007017,GO:0007018,GO:0007049,GO:0007154,GO:0007163,GO:0007267,GO:0007268,GO:0007275,GO:0007399,GO:0008088,GO:0008089,GO:0008090,GO:0008150,GO:0009987,GO:0010769,GO:0010970,GO:0010975,GO:…
	N0.HOG0000245
	N0.HOG0000246	GO:0000228,GO:0000976,GO:0000977,GO:0000978,GO:0000981,GO:0000982,GO:0000987,GO:0001012,GO:0001067,GO:0001077,GO:0001228,GO:0003674,GO:0003676,GO:0003677,GO:0003690,GO:0003700,GO:0003824,GO:0004803,GO:0005488,GO:0005515,GO:0005575,GO:0005622,GO:0005623,GO:0005634,GO:0005654,GO:0005694,GO:0006139,GO:0006351,GO:0006355,GO:0006357,GO:0006366,GO:0006464,GO:0006725,GO:0006807,GO:0008150,GO:0008152,GO:…
	N0.HOG0000247	GO:0000228,GO:0000976,GO:0000977,GO:0000978,GO:0000981,GO:0000982,GO:0000987,GO:0001012,GO:0001067,GO:0001077,GO:0001228,GO:0003674,GO:0003676,GO:0003677,GO:0003690,GO:0003700,GO:0003824,GO:0004803,GO:0005488,GO:0005515,GO:0005575,GO:0005622,GO:0005623,GO:0005634,GO:0005654,GO:0005694,GO:0006139,GO:0006351,GO:0006355,GO:0006357,GO:0006366,GO:0006464,GO:0006725,GO:0006807,GO:0008150,GO:0008152,GO:…
	N0.HOG0000248
	N0.HOG0000249	GO:0000003,GO:0000323,GO:0001664,GO:0001775,GO:0002164,GO:0002252,GO:0002263,GO:0002274,GO:0002275,GO:0002283,GO:0002366,GO:0002376,GO:0002443,GO:0002444,GO:0002446,GO:0002520,GO:0003006,GO:0003674,GO:0003824,GO:0004000,GO:0005102,GO:0005488,GO:0005515,GO:0005575,GO:0005576,GO:0005615,GO:0005622,GO:0005623,GO:0005737,GO:0005764,GO:0005766,GO:0005773,GO:0005775,GO:0006109,GO:0006139,GO:0006144,GO:…
	N0.HOG0000250
	N0.HOG0000251	GO:0000165,GO:0000287,GO:0001503,GO:0001654,GO:0001666,GO:0001678,GO:0001763,GO:0002009,GO:0002165,GO:0002791,GO:0002793,GO:0002931,GO:0003008,GO:0003013,GO:0003018,GO:0003674,GO:0003824,GO:0004435,GO:0004620,GO:0004629,GO:0004888,GO:0004930,GO:0005102,GO:0005178,GO:0005215,GO:0005319,GO:0005488,GO:0005509,GO:0005513,GO:0005515,GO:0005575,GO:0005576,GO:0005604,GO:0005615,GO:0005622,GO:0005623,GO:…
	N0.HOG0000252
	N0.HOG0000253
	N0.HOG0000254
	N0.HOG0000255	GO:0003674,GO:0003824,GO:0004167,GO:0008150,GO:0008152,GO:0009987,GO:0016853,GO:0016860,GO:0016863,GO:0044237
	N0.HOG0000256	GO:0001654,GO:0003008,GO:0003674,GO:0005488,GO:0005515,GO:0005575,GO:0005622,GO:0005623,GO:0005634,GO:0007275,GO:0007423,GO:0007600,GO:0007605,GO:0007610,GO:0007626,GO:0008134,GO:0008150,GO:0009653,GO:0009790,GO:0009887,GO:0032182,GO:0032183,GO:0032184,GO:0032501,GO:0032502,GO:0042471,GO:0042472,GO:0043226,GO:0043227,GO:0043229,GO:0043231,GO:0043583,GO:0044424,GO:0044464,GO:0048513,GO:0048562,GO:…
	N0.HOG0000257	GO:0000270,GO:0001817,GO:0001818,GO:0001906,GO:0001932,GO:0001933,GO:0002218,GO:0002221,GO:0002225,GO:0002237,GO:0002252,GO:0002253,GO:0002376,GO:0002682,GO:0002683,GO:0002684,GO:0002694,GO:0002695,GO:0002697,GO:0002698,GO:0002699,GO:0002700,GO:0002702,GO:0002757,GO:0002758,GO:0002759,GO:0002760,GO:0002764,GO:0002784,GO:0002786,GO:0002803,GO:0002805,GO:0002807,GO:0002808,GO:0002813,GO:0002831,GO:…
	N0.HOG0000258
	N0.HOG0000259
	N0.HOG0000260	GO:0000307,GO:0000976,GO:0000977,GO:0000978,GO:0000987,GO:0001012,GO:0001067,GO:0001221,GO:0001223,GO:0001750,GO:0001917,GO:0001932,GO:0001933,GO:0001934,GO:0002230,GO:0002682,GO:0002697,GO:0002831,GO:0003008,GO:0003674,GO:0003676,GO:0003677,GO:0003682,GO:0003690,GO:0003723,GO:0003824,GO:0004672,GO:0004674,GO:0004693,GO:0004721,GO:0004722,GO:0004723,GO:0004842,GO:0005488,GO:0005509,GO:0005515,GO:…
	N0.HOG0000261
	N0.HOG0000262	GO:0000003,GO:0000165,GO:0000375,GO:0000377,GO:0000398,GO:0000974,GO:0001525,GO:0001541,GO:0001568,GO:0001569,GO:0001570,GO:0001655,GO:0001664,GO:0001666,GO:0001701,GO:0001763,GO:0001775,GO:0001817,GO:0001818,GO:0001819,GO:0001822,GO:0001867,GO:0001871,GO:0001889,GO:0001932,GO:0001933,GO:0001934,GO:0001944,GO:0001959,GO:0002009,GO:0002040,GO:0002090,GO:0002092,GO:0002218,GO:0002220,GO:0002221,GO:…
	N0.HOG0000263	GO:0001101,GO:0003674,GO:0003824,GO:0004672,GO:0004674,GO:0004679,GO:0005575,GO:0005622,GO:0005623,GO:0005634,GO:0005737,GO:0005856,GO:0005874,GO:0005881,GO:0006325,GO:0006464,GO:0006468,GO:0006793,GO:0006796,GO:0006807,GO:0006935,GO:0006950,GO:0006996,GO:0007154,GO:0007163,GO:0007165,GO:0007584,GO:0008064,GO:0008150,GO:0008152,GO:0009267,GO:0009605,GO:0009966,GO:0009968,GO:0009987,GO:0009991,GO:…
	N0.HOG0000264
	N0.HOG0000265	GO:0000003,GO:0000139,GO:0000902,GO:0000904,GO:0001558,GO:0001654,GO:0001655,GO:0001664,GO:0001745,GO:0001751,GO:0001754,GO:0001763,GO:0001775,GO:0001817,GO:0001819,GO:0001867,GO:0001871,GO:0001932,GO:0001934,GO:0001968,GO:0002009,GO:0002218,GO:0002220,GO:0002221,GO:0002252,GO:0002253,GO:0002263,GO:0002274,GO:0002275,GO:0002283,GO:0002366,GO:0002376,GO:0002429,GO:0002443,GO:0002444,GO:0002446,GO:…
	N0.HOG0000266	GO:0001505,GO:0001817,GO:0001818,GO:0002020,GO:0002237,GO:0002673,GO:0002674,GO:0002682,GO:0002683,GO:0002861,GO:0002862,GO:0002864,GO:0002865,GO:0003674,GO:0005488,GO:0005515,GO:0005518,GO:0005575,GO:0005576,GO:0005615,GO:0005622,GO:0005623,GO:0005737,GO:0005783,GO:0005789,GO:0005856,GO:0005874,GO:0005881,GO:0005882,GO:0005886,GO:0005979,GO:0006109,GO:0006111,GO:0006464,GO:0006508,GO:0006511,GO:…
	N0.HOG0000267	GO:0000003,GO:0000323,GO:0001669,GO:0001775,GO:0002080,GO:0002081,GO:0002252,GO:0002263,GO:0002274,GO:0002275,GO:0002283,GO:0002366,GO:0002376,GO:0002443,GO:0002444,GO:0002446,GO:0003674,GO:0003824,GO:0004553,GO:0004560,GO:0005488,GO:0005575,GO:0005576,GO:0005615,GO:0005622,GO:0005623,GO:0005737,GO:0005764,GO:0005766,GO:0005773,GO:0005775,GO:0005783,GO:0005788,GO:0005886,GO:0005975,GO:0005996,GO:…
	N0.HOG0000268	GO:0000003,GO:0000323,GO:0001669,GO:0001775,GO:0002080,GO:0002081,GO:0002252,GO:0002263,GO:0002274,GO:0002275,GO:0002283,GO:0002366,GO:0002376,GO:0002443,GO:0002444,GO:0002446,GO:0003674,GO:0003824,GO:0004553,GO:0004560,GO:0005488,GO:0005575,GO:0005576,GO:0005615,GO:0005622,GO:0005623,GO:0005737,GO:0005764,GO:0005766,GO:0005773,GO:0005775,GO:0005783,GO:0005788,GO:0005886,GO:0005975,GO:0005996,GO:…
	N0.HOG0000269	GO:0000003,GO:0000323,GO:0001669,GO:0001775,GO:0002080,GO:0002081,GO:0002252,GO:0002263,GO:0002274,GO:0002275,GO:0002283,GO:0002366,GO:0002376,GO:0002443,GO:0002444,GO:0002446,GO:0003674,GO:0003824,GO:0004553,GO:0004560,GO:0005488,GO:0005575,GO:0005576,GO:0005615,GO:0005622,GO:0005623,GO:0005737,GO:0005764,GO:0005766,GO:0005773,GO:0005775,GO:0005783,GO:0005788,GO:0005886,GO:0005975,GO:0005996,GO:…
	N0.HOG0000270	GO:0000139,GO:0001775,GO:0002252,GO:0002361,GO:0002376,GO:0002520,GO:0002521,GO:0002522,GO:0003674,GO:0003824,GO:0004553,GO:0004560,GO:0005575,GO:0005622,GO:0005623,GO:0005737,GO:0005794,GO:0005795,GO:0005797,GO:0005975,GO:0005996,GO:0006004,GO:0006464,GO:0006486,GO:0006629,GO:0006643,GO:0006665,GO:0006672,GO:0006807,GO:0006928,GO:0006955,GO:0007275,GO:0007399,GO:0008037,GO:0008150,GO:0008152,GO:…
	N0.HOG0000271	GO:0000139,GO:0003674,GO:0003824,GO:0004553,GO:0004560,GO:0005575,GO:0005622,GO:0005623,GO:0005737,GO:0005794,GO:0005795,GO:0005797,GO:0005975,GO:0005996,GO:0006004,GO:0006464,GO:0006486,GO:0006629,GO:0006643,GO:0006665,GO:0006672,GO:0006807,GO:0007275,GO:0007399,GO:0008037,GO:0008150,GO:0008152,GO:0008417,GO:0009056,GO:0009058,GO:0009059,GO:0009100,GO:0009101,GO:0009311,GO:0009312,GO:0009987,GO:…
	N0.HOG0000272	GO:0000139,GO:0003674,GO:0003824,GO:0004553,GO:0004560,GO:0005575,GO:0005622,GO:0005623,GO:0005737,GO:0005794,GO:0005795,GO:0005797,GO:0006464,GO:0006486,GO:0006807,GO:0007275,GO:0007399,GO:0008150,GO:0008152,GO:0008417,GO:0009058,GO:0009059,GO:0009100,GO:0009101,GO:0009987,GO:0012505,GO:0015928,GO:0016020,GO:0016740,GO:0016757,GO:0016758,GO:0016787,GO:0016798,GO:0018392,GO:0019538,GO:0031090,GO:…
	N0.HOG0000273
	N0.HOG0000274	GO:0000226,GO:0001578,GO:0003008,GO:0003341,GO:0003674,GO:0003774,GO:0003777,GO:0003824,GO:0005488,GO:0005515,GO:0005575,GO:0005622,GO:0005623,GO:0005737,GO:0005856,GO:0005858,GO:0005875,GO:0005929,GO:0005930,GO:0006928,GO:0006996,GO:0007010,GO:0007017,GO:0007018,GO:0007275,GO:0007368,GO:0007389,GO:0007399,GO:0007417,GO:0007420,GO:0007507,GO:0007600,GO:0007605,GO:0008150,GO:0008569,GO:0009799,GO:…
	N0.HOG0000275
	N0.HOG0000276	GO:0000226,GO:0001539,GO:0001578,GO:0003008,GO:0003341,GO:0003674,GO:0003774,GO:0003777,GO:0003824,GO:0005488,GO:0005515,GO:0005575,GO:0005622,GO:0005623,GO:0005737,GO:0005856,GO:0005858,GO:0005875,GO:0005929,GO:0005930,GO:0006928,GO:0006996,GO:0007010,GO:0007017,GO:0007018,GO:0007275,GO:0007368,GO:0007389,GO:0007399,GO:0007417,GO:0007420,GO:0007507,GO:0007600,GO:0007605,GO:0008150,GO:0008569,GO:…
	N0.HOG0000277
	N0.HOG0000278	GO:0000139,GO:0000271,GO:0001572,GO:0003674,GO:0003824,GO:0003831,GO:0003945,GO:0005575,GO:0005622,GO:0005623,GO:0005737,GO:0005794,GO:0005795,GO:0005975,GO:0005976,GO:0006022,GO:0006023,GO:0006024,GO:0006082,GO:0006464,GO:0006486,GO:0006493,GO:0006629,GO:0006643,GO:0006664,GO:0006665,GO:0006672,GO:0006687,GO:0006688,GO:0006790,GO:0006807,GO:0008150,GO:0008152,GO:0008194,GO:0008378,GO:0008489,GO:…
	N0.HOG0000279	GO:0000003,GO:0001101,GO:0001542,GO:0001655,GO:0001822,GO:0002791,GO:0002793,GO:0003006,GO:0003007,GO:0003205,GO:0003206,GO:0003674,GO:0003824,GO:0004175,GO:0004222,GO:0005102,GO:0005178,GO:0005215,GO:0005488,GO:0005515,GO:0005539,GO:0005575,GO:0005576,GO:0005604,GO:0005615,GO:0005622,GO:0005623,GO:0005737,GO:0005768,GO:0005783,GO:0005788,GO:0005798,GO:0006508,GO:0006807,GO:0006810,GO:0006811,GO:…
	N0.HOG0000280
	N0.HOG0000281	GO:0000003,GO:0001775,GO:0003674,GO:0003824,GO:0004175,GO:0004222,GO:0005575,GO:0005622,GO:0005623,GO:0005737,GO:0005886,GO:0006508,GO:0006807,GO:0007155,GO:0007338,GO:0007343,GO:0008150,GO:0008152,GO:0008233,GO:0008237,GO:0009566,GO:0009893,GO:0009987,GO:0010468,GO:0010604,GO:0010628,GO:0010954,GO:0012505,GO:0016020,GO:0016787,GO:0019222,GO:0019538,GO:0019953,GO:0022414,GO:0022610,GO:0030133,GO:…
	N0.HOG0000282	GO:0000003,GO:0000226,GO:0001578,GO:0003006,GO:0003674,GO:0003676,GO:0003677,GO:0003697,GO:0003824,GO:0004596,GO:0005488,GO:0005515,GO:0005575,GO:0005622,GO:0005623,GO:0005634,GO:0005730,GO:0005737,GO:0005739,GO:0005740,GO:0005741,GO:0005829,GO:0005840,GO:0006323,GO:0006325,GO:0006464,GO:0006473,GO:0006474,GO:0006475,GO:0006605,GO:0006626,GO:0006793,GO:0006796,GO:0006807,GO:0006810,GO:0006839,GO:…
	N0.HOG0000283	GO:0000003,GO:0000902,GO:0000904,GO:0001541,GO:0002064,GO:0002065,GO:0002066,GO:0002791,GO:0002793,GO:0003006,GO:0003674,GO:0003824,GO:0004175,GO:0004222,GO:0005488,GO:0005575,GO:0005576,GO:0005604,GO:0005615,GO:0005622,GO:0005623,GO:0005737,GO:0005768,GO:0005798,GO:0006508,GO:0006807,GO:0007275,GO:0007276,GO:0007281,GO:0007292,GO:0007399,GO:0007548,GO:0008104,GO:0008150,GO:0008152,GO:0008233,GO:…
	N0.HOG0000284	GO:0001666,GO:0001676,GO:0002119,GO:0002164,GO:0002213,GO:0002376,GO:0003674,GO:0003824,GO:0004497,GO:0005575,GO:0005622,GO:0005623,GO:0005634,GO:0005737,GO:0005783,GO:0006082,GO:0006629,GO:0006631,GO:0006720,GO:0006725,GO:0006790,GO:0006807,GO:0006950,GO:0006952,GO:0006955,GO:0007154,GO:0007267,GO:0007275,GO:0008150,GO:0008152,GO:0008299,GO:0008610,GO:0009058,GO:0009314,GO:0009410,GO:0009605,GO:…
	N0.HOG0000285
	N0.HOG0000286	GO:0000003,GO:0000226,GO:0000280,GO:0003674,GO:0003824,GO:0005575,GO:0005622,GO:0005623,GO:0005634,GO:0005654,GO:0005737,GO:0005829,GO:0006139,GO:0006351,GO:0006353,GO:0006366,GO:0006369,GO:0006725,GO:0006807,GO:0006996,GO:0007010,GO:0007017,GO:0007049,GO:0007143,GO:0007276,GO:0007283,GO:0007292,GO:0008023,GO:0008094,GO:0008150,GO:0008152,GO:0009058,GO:0009059,GO:0009987,GO:0010467,GO:0016043,GO:…
	N0.HOG0000287
	N0.HOG0000288
	N0.HOG0000289
	N0.HOG0000290
	N0.HOG0000291
	N0.HOG0000292
	N0.HOG0000293
	N0.HOG0000294
	N0.HOG0000295
	N0.HOG0000296
	N0.HOG0000297	GO:0000976,GO:0000981,GO:0001067,GO:0001158,GO:0001837,GO:0001894,GO:0001895,GO:0002009,GO:0002165,GO:0003002,GO:0003416,GO:0003674,GO:0003676,GO:0003677,GO:0003690,GO:0003700,GO:0005488,GO:0005575,GO:0005622,GO:0005623,GO:0005634,GO:0005654,GO:0005737,GO:0006355,GO:0006356,GO:0006357,GO:0006950,GO:0006996,GO:0007162,GO:0007275,GO:0007389,GO:0007399,GO:0007417,GO:0007420,GO:0007423,GO:0007444,GO:…
	N0.HOG0000298	GO:0000003,GO:0000165,GO:0000186,GO:0000187,GO:0000902,GO:0000904,GO:0001558,GO:0001932,GO:0001934,GO:0003008,GO:0003674,GO:0003824,GO:0004672,GO:0004674,GO:0004709,GO:0005488,GO:0005515,GO:0005575,GO:0005622,GO:0005623,GO:0005737,GO:0005829,GO:0005886,GO:0006325,GO:0006355,GO:0006464,GO:0006468,GO:0006793,GO:0006796,GO:0006807,GO:0006950,GO:0006996,GO:0007030,GO:0007154,GO:0007165,GO:0007254,GO:…
	N0.HOG0000299	GO:0000049,GO:0000166,GO:0000959,GO:0001653,GO:0002253,GO:0002376,GO:0002429,GO:0002430,GO:0002682,GO:0002684,GO:0002757,GO:0002764,GO:0002768,GO:0003674,GO:0003676,GO:0003723,GO:0003824,GO:0004812,GO:0004815,GO:0004875,GO:0004888,GO:0004930,GO:0004982,GO:0005488,GO:0005515,GO:0005524,GO:0005575,GO:0005622,GO:0005623,GO:0005634,GO:0005737,GO:0005739,GO:0005759,GO:0005886,GO:0005887,GO:0006082,GO:…
	N0.HOG0000300
	N0.HOG0000301
	N0.HOG0000302	GO:0000166,GO:0000287,GO:0000323,GO:0001775,GO:0002252,GO:0002263,GO:0002274,GO:0002275,GO:0002276,GO:0002366,GO:0002376,GO:0002443,GO:0002444,GO:0002560,GO:0002561,GO:0003674,GO:0003824,GO:0004430,GO:0005488,GO:0005524,GO:0005575,GO:0005622,GO:0005623,GO:0005737,GO:0005739,GO:0005764,GO:0005765,GO:0005768,GO:0005769,GO:0005770,GO:0005773,GO:0005774,GO:0005794,GO:0005802,GO:0005829,GO:0005886,GO:…
	N0.HOG0000303	GO:0005575,GO:0005622,GO:0005623,GO:0043226,GO:0043227,GO:0043229,GO:0043231,GO:0044424,GO:0044464
	N0.HOG0000304
	N0.HOG0000305
	N0.HOG0000306
	N0.HOG0000307
	N0.HOG0000308	GO:0000149,GO:0000166,GO:0000183,GO:0001101,GO:0001302,GO:0001523,GO:0001671,GO:0001726,GO:0001750,GO:0001816,GO:0001882,GO:0001883,GO:0001891,GO:0001894,GO:0001895,GO:0001932,GO:0001934,GO:0002237,GO:0002376,GO:0002790,GO:0003008,GO:0003674,GO:0003779,GO:0003824,GO:0003924,GO:0004012,GO:0004019,GO:0004888,GO:0005102,GO:0005215,GO:0005319,GO:0005395,GO:0005488,GO:0005496,GO:0005515,GO:0005524,GO:…
	N0.HOG0000309
	N0.HOG0000310	GO:0000003,GO:0000166,GO:0000212,GO:0000226,GO:0000278,GO:0000280,GO:0000287,GO:0000712,GO:0000819,GO:0000910,GO:0000922,GO:0000930,GO:0001578,GO:0001669,GO:0003674,GO:0003676,GO:0003677,GO:0003690,GO:0003824,GO:0004672,GO:0004674,GO:0004679,GO:0004683,GO:0005488,GO:0005515,GO:0005524,GO:0005575,GO:0005622,GO:0005623,GO:0005634,GO:0005737,GO:0005813,GO:0005815,GO:0005816,GO:0005819,GO:0005829,GO:…
	N0.HOG0000311	GO:0000003,GO:0000151,GO:0000902,GO:0000904,GO:0001501,GO:0001556,GO:0001708,GO:0001709,GO:0001756,GO:0002009,GO:0002062,GO:0002252,GO:0002376,GO:0002791,GO:0003002,GO:0003006,GO:0003008,GO:0003013,GO:0003413,GO:0003674,GO:0003682,GO:0003824,GO:0004672,GO:0004713,GO:0004714,GO:0004888,GO:0005003,GO:0005004,GO:0005005,GO:0005102,GO:0005112,GO:0005488,GO:0005515,GO:0005575,GO:0005576,GO:0005615,GO:…
	N0.HOG0000312
	N0.HOG0000313
	N0.HOG0000314
	N0.HOG0000315	GO:0001676,GO:0001775,GO:0002252,GO:0002263,GO:0002274,GO:0002275,GO:0002283,GO:0002366,GO:0002376,GO:0002443,GO:0002444,GO:0002446,GO:0002526,GO:0002532,GO:0002538,GO:0002540,GO:0003008,GO:0003013,GO:0003018,GO:0003674,GO:0003824,GO:0004051,GO:0005488,GO:0005506,GO:0005575,GO:0005576,GO:0005622,GO:0005623,GO:0005634,GO:0005635,GO:0005641,GO:0005654,GO:0005737,GO:0005829,GO:0005886,GO:0006082,GO:…
	N0.HOG0000316	GO:0001676,GO:0001775,GO:0002252,GO:0002263,GO:0002274,GO:0002275,GO:0002283,GO:0002366,GO:0002376,GO:0002443,GO:0002444,GO:0002446,GO:0002526,GO:0002532,GO:0002538,GO:0002540,GO:0003008,GO:0003013,GO:0003018,GO:0003674,GO:0003824,GO:0004051,GO:0005488,GO:0005506,GO:0005575,GO:0005576,GO:0005622,GO:0005623,GO:0005634,GO:0005635,GO:0005641,GO:0005654,GO:0005737,GO:0005829,GO:0005886,GO:0006082,GO:…
	N0.HOG0000317	GO:0005575,GO:0005576,GO:0005615,GO:0044421
	N0.HOG0000318	GO:0002165,GO:0003674,GO:0003824,GO:0006629,GO:0006950,GO:0007275,GO:0008150,GO:0008152,GO:0008202,GO:0009791,GO:0009987,GO:0010817,GO:0016491,GO:0032501,GO:0032502,GO:0033554,GO:0034754,GO:0034976,GO:0042180,GO:0042445,GO:0044237,GO:0044238,GO:0044281,GO:0045455,GO:0048856,GO:0050896,GO:0051716,GO:0055114,GO:0065007,GO:0065008,GO:0071704,GO:1901360
	N0.HOG0000319	GO:0000075,GO:0000166,GO:0000278,GO:0001100,GO:0003674,GO:0003824,GO:0004672,GO:0004674,GO:0005488,GO:0005524,GO:0005575,GO:0005622,GO:0005623,GO:0005634,GO:0005737,GO:0005815,GO:0005816,GO:0005856,GO:0005933,GO:0005935,GO:0005938,GO:0006464,GO:0006468,GO:0006793,GO:0006796,GO:0006807,GO:0007049,GO:0007088,GO:0007093,GO:0007096,GO:0007154,GO:0007165,GO:0007346,GO:0008104,GO:0008144,GO:0008150,GO:…
	N0.HOG0000320	GO:0001533,GO:0003674,GO:0003824,GO:0005488,GO:0005509,GO:0005575,GO:0005622,GO:0005623,GO:0005737,GO:0005768,GO:0005794,GO:0005802,GO:0005829,GO:0005856,GO:0005886,GO:0007275,GO:0008150,GO:0008152,GO:0008168,GO:0008219,GO:0008544,GO:0008757,GO:0009888,GO:0009913,GO:0009987,GO:0012501,GO:0012505,GO:0016020,GO:0016740,GO:0016741,GO:0030154,GO:0030216,GO:0030855,GO:0031410,GO:0031424,GO:0031982,GO:…
	N0.HOG0000321	GO:0000165,GO:0000902,GO:0000904,GO:0001101,GO:0001525,GO:0001568,GO:0001569,GO:0001570,GO:0001655,GO:0001666,GO:0001701,GO:0001763,GO:0001817,GO:0001819,GO:0001822,GO:0001932,GO:0001934,GO:0001935,GO:0001936,GO:0001938,GO:0001944,GO:0001952,GO:0001954,GO:0002009,GO:0002040,GO:0002376,GO:0002520,GO:0002682,GO:0002684,GO:0002697,GO:0002699,GO:0002700,GO:0002702,GO:0002718,GO:0002720,GO:0002739,GO:…
	N0.HOG0000322	GO:0000003,GO:0000166,GO:0000724,GO:0000725,GO:0001655,GO:0001822,GO:0002064,GO:0002253,GO:0002376,GO:0002682,GO:0002684,GO:0002831,GO:0003674,GO:0003824,GO:0004435,GO:0004620,GO:0004629,GO:0004672,GO:0005198,GO:0005215,GO:0005275,GO:0005488,GO:0005515,GO:0005575,GO:0005622,GO:0005623,GO:0005634,GO:0005635,GO:0005643,GO:0005737,GO:0005739,GO:0005829,GO:0005886,GO:0005887,GO:0006091,GO:0006119,GO:…
	N0.HOG0000323	GO:0005575,GO:0005622,GO:0005623,GO:0005634,GO:0043226,GO:0043227,GO:0043229,GO:0043231,GO:0044424,GO:0044464
	N0.HOG0000324
	N0.HOG0000325
	N0.HOG0000326
	N0.HOG0000327
	N0.HOG0000328
	N0.HOG0000329	GO:0000049,GO:0000166,GO:0000959,GO:0003674,GO:0003676,GO:0003723,GO:0003824,GO:0004812,GO:0004815,GO:0005488,GO:0005515,GO:0005524,GO:0005575,GO:0005622,GO:0005623,GO:0005634,GO:0005737,GO:0005739,GO:0005759,GO:0006082,GO:0006139,GO:0006399,GO:0006412,GO:0006418,GO:0006421,GO:0006422,GO:0006518,GO:0006520,GO:0006725,GO:0006807,GO:0008144,GO:0008150,GO:0008152,GO:0009058,GO:0009059,GO:0009987,GO:…
	N0.HOG0000330	GO:0000902,GO:0000904,GO:0001101,GO:0001505,GO:0001530,GO:0001540,GO:0001558,GO:0001653,GO:0001774,GO:0001775,GO:0001816,GO:0001817,GO:0001818,GO:0001819,GO:0001875,GO:0001932,GO:0001933,GO:0001934,GO:0002218,GO:0002220,GO:0002221,GO:0002224,GO:0002237,GO:0002238,GO:0002252,GO:0002253,GO:0002263,GO:0002274,GO:0002275,GO:0002283,GO:0002366,GO:0002367,GO:0002374,GO:0002376,GO:0002429,GO:0002440,GO:…
	N0.HOG0000331	GO:0000003,GO:0000209,GO:0001525,GO:0001568,GO:0001595,GO:0001653,GO:0001775,GO:0001944,GO:0002252,GO:0002263,GO:0002274,GO:0002275,GO:0002283,GO:0002366,GO:0002376,GO:0002443,GO:0002444,GO:0002446,GO:0002474,GO:0002478,GO:0002480,GO:0002483,GO:0002682,GO:0003008,GO:0003013,GO:0003674,GO:0003824,GO:0004175,GO:0004177,GO:0004888,GO:0004930,GO:0005102,GO:0005126,GO:0005138,GO:0005149,GO:0005151,GO:…
	N0.HOG0000332	GO:0000139,GO:0003674,GO:0003824,GO:0004553,GO:0004560,GO:0005575,GO:0005622,GO:0005623,GO:0005737,GO:0005794,GO:0005795,GO:0005797,GO:0006464,GO:0006486,GO:0006807,GO:0007275,GO:0007399,GO:0008150,GO:0008152,GO:0008417,GO:0009058,GO:0009059,GO:0009100,GO:0009101,GO:0009987,GO:0012505,GO:0015928,GO:0016020,GO:0016740,GO:0016757,GO:0016758,GO:0016787,GO:0016798,GO:0018392,GO:0019538,GO:0031090,GO:…
	N0.HOG0000333	GO:0000139,GO:0000323,GO:0000902,GO:0000904,GO:0001774,GO:0001775,GO:0001817,GO:0001819,GO:0001932,GO:0002009,GO:0002218,GO:0002221,GO:0002224,GO:0002227,GO:0002251,GO:0002252,GO:0002253,GO:0002274,GO:0002376,GO:0002385,GO:0002682,GO:0002684,GO:0002757,GO:0002758,GO:0002764,GO:0003401,GO:0003674,GO:0003676,GO:0003723,GO:0003725,GO:0003727,GO:0005198,GO:0005201,GO:0005488,GO:0005575,GO:0005576,GO:…
	N0.HOG0000334
	N0.HOG0000335	GO:0000003,GO:0000981,GO:0001816,GO:0001871,GO:0002237,GO:0002376,GO:0002682,GO:0002683,GO:0002694,GO:0002695,GO:0002697,GO:0002698,GO:0002703,GO:0002704,GO:0002706,GO:0002707,GO:0002709,GO:0002710,GO:0002819,GO:0002820,GO:0002822,GO:0002823,GO:0003008,GO:0003674,GO:0003676,GO:0003677,GO:0003682,GO:0003700,GO:0003723,GO:0004888,GO:0005102,GO:0005215,GO:0005216,GO:0005261,GO:0005262,GO:0005488,GO:…
	N0.HOG0000336	GO:0000003,GO:0000166,GO:0003006,GO:0003674,GO:0005215,GO:0005488,GO:0005515,GO:0005575,GO:0005622,GO:0005623,GO:0005737,GO:0005739,GO:0005777,GO:0005778,GO:0005886,GO:0005887,GO:0005903,GO:0006575,GO:0006577,GO:0006629,GO:0006638,GO:0006639,GO:0006641,GO:0006807,GO:0006810,GO:0006811,GO:0006812,GO:0006820,GO:0006855,GO:0006996,GO:0007005,GO:0007275,GO:0007507,GO:0007512,GO:0007589,GO:0007610,GO:…
	N0.HOG0000337	GO:0005575,GO:0005622,GO:0005623,GO:0005737,GO:0005739,GO:0008150,GO:0019222,GO:0031323,GO:0043226,GO:0043227,GO:0043229,GO:0043231,GO:0043457,GO:0043467,GO:0044424,GO:0044444,GO:0044464,GO:0050789,GO:0050794,GO:0065007
	N0.HOG0000338	GO:0000003,GO:0000226,GO:0000902,GO:0000904,GO:0000922,GO:0001654,GO:0001745,GO:0001751,GO:0001754,GO:0002165,GO:0003008,GO:0003674,GO:0005488,GO:0005509,GO:0005515,GO:0005575,GO:0005622,GO:0005623,GO:0005634,GO:0005635,GO:0005737,GO:0005813,GO:0005814,GO:0005815,GO:0005819,GO:0005856,GO:0006464,GO:0006468,GO:0006793,GO:0006796,GO:0006807,GO:0006810,GO:0006897,GO:0006909,GO:0006928,GO:0006935,GO:…
	N0.HOG0000339
	N0.HOG0000340	GO:0000003,GO:0000226,GO:0000902,GO:0000904,GO:0000922,GO:0001654,GO:0001745,GO:0001751,GO:0001754,GO:0002165,GO:0003008,GO:0003674,GO:0005488,GO:0005509,GO:0005515,GO:0005575,GO:0005622,GO:0005623,GO:0005634,GO:0005635,GO:0005737,GO:0005813,GO:0005814,GO:0005815,GO:0005819,GO:0005856,GO:0006464,GO:0006468,GO:0006793,GO:0006796,GO:0006807,GO:0006810,GO:0006897,GO:0006909,GO:0006928,GO:0006935,GO:…
	N0.HOG0000341
	N0.HOG0000342	GO:0000086,GO:0000165,GO:0000278,GO:0000922,GO:0001505,GO:0001664,GO:0001932,GO:0001933,GO:0001934,GO:0001975,GO:0002027,GO:0002576,GO:0002682,GO:0002764,GO:0002768,GO:0003008,GO:0003012,GO:0003674,GO:0003824,GO:0005085,GO:0005088,GO:0005102,GO:0005215,GO:0005216,GO:0005246,GO:0005488,GO:0005509,GO:0005513,GO:0005515,GO:0005575,GO:0005576,GO:0005622,GO:0005623,GO:0005634,GO:0005654,GO:0005737,GO:…
	N0.HOG0000343	GO:0000086,GO:0000165,GO:0000278,GO:0000922,GO:0001505,GO:0001664,GO:0001932,GO:0001933,GO:0001934,GO:0001975,GO:0002027,GO:0002576,GO:0002682,GO:0002764,GO:0002768,GO:0003008,GO:0003012,GO:0003674,GO:0003824,GO:0005085,GO:0005088,GO:0005102,GO:0005215,GO:0005216,GO:0005246,GO:0005488,GO:0005509,GO:0005513,GO:0005515,GO:0005575,GO:0005576,GO:0005622,GO:0005623,GO:0005634,GO:0005654,GO:0005737,GO:…
	N0.HOG0000344	GO:0000003,GO:0000226,GO:0000902,GO:0000904,GO:0000922,GO:0001654,GO:0001745,GO:0001751,GO:0001754,GO:0002165,GO:0003008,GO:0003674,GO:0005488,GO:0005509,GO:0005515,GO:0005575,GO:0005622,GO:0005623,GO:0005634,GO:0005635,GO:0005737,GO:0005813,GO:0005814,GO:0005815,GO:0005819,GO:0005856,GO:0006464,GO:0006468,GO:0006793,GO:0006796,GO:0006807,GO:0006810,GO:0006897,GO:0006909,GO:0006928,GO:0006935,GO:…
	N0.HOG0000345	GO:0001653,GO:0003674,GO:0004888,GO:0004930,GO:0005575,GO:0007154,GO:0007165,GO:0007186,GO:0007218,GO:0008150,GO:0008188,GO:0008528,GO:0009987,GO:0016020,GO:0016021,GO:0016500,GO:0023052,GO:0031224,GO:0038023,GO:0044425,GO:0050789,GO:0050794,GO:0050896,GO:0051716,GO:0060089,GO:0065007
	N0.HOG0000346	GO:0001525,GO:0001568,GO:0001944,GO:0002040,GO:0003674,GO:0005102,GO:0005171,GO:0005178,GO:0005488,GO:0005515,GO:0005575,GO:0005576,GO:0007275,GO:0008150,GO:0008284,GO:0009653,GO:0009966,GO:0009967,GO:0010646,GO:0010647,GO:0023051,GO:0023056,GO:0032501,GO:0032502,GO:0035239,GO:0035295,GO:0042127,GO:0044877,GO:0048514,GO:0048518,GO:0048522,GO:0048583,GO:0048584,GO:0048646,GO:0048731,GO:0048856,GO:…
	N0.HOG0000347
	N0.HOG0000348
	N0.HOG0000349
	N0.HOG0000350	GO:0001654,GO:0001775,GO:0001786,GO:0001846,GO:0001848,GO:0001849,GO:0001891,GO:0002165,GO:0003002,GO:0003407,GO:0003674,GO:0005044,GO:0005102,GO:0005112,GO:0005488,GO:0005515,GO:0005543,GO:0005575,GO:0005622,GO:0005623,GO:0005737,GO:0005886,GO:0006810,GO:0006897,GO:0006898,GO:0006909,GO:0006910,GO:0006911,GO:0006915,GO:0006928,GO:0006950,GO:0006952,GO:0007155,GO:0007275,GO:0007389,GO:0007399,GO:…
	N0.HOG0000351
	N0.HOG0000352
	N0.HOG0000353	GO:0000165,GO:0000902,GO:0000904,GO:0001101,GO:0001525,GO:0001568,GO:0001569,GO:0001570,GO:0001655,GO:0001666,GO:0001701,GO:0001763,GO:0001817,GO:0001819,GO:0001822,GO:0001932,GO:0001934,GO:0001935,GO:0001936,GO:0001938,GO:0001944,GO:0001952,GO:0001954,GO:0002009,GO:0002040,GO:0002376,GO:0002520,GO:0002682,GO:0002684,GO:0002697,GO:0002699,GO:0002700,GO:0002702,GO:0002718,GO:0002720,GO:0002739,GO:…
	N0.HOG0000354	GO:0000428,GO:0001817,GO:0001819,GO:0002682,GO:0002684,GO:0005575,GO:0005622,GO:0005623,GO:0005634,GO:0005654,GO:0005666,GO:0005737,GO:0005829,GO:0008150,GO:0030880,GO:0031347,GO:0031349,GO:0031974,GO:0031981,GO:0032479,GO:0032481,GO:0032648,GO:0032728,GO:0032991,GO:0043226,GO:0043227,GO:0043229,GO:0043231,GO:0043233,GO:0044422,GO:0044424,GO:0044428,GO:0044444,GO:0044446,GO:0044451,GO:0044464,GO:…
	N0.HOG0000355	GO:0000122,GO:0000151,GO:0000209,GO:0000726,GO:0001775,GO:0002200,GO:0002204,GO:0002208,GO:0002250,GO:0002252,GO:0002263,GO:0002285,GO:0002312,GO:0002366,GO:0002376,GO:0002377,GO:0002381,GO:0002440,GO:0002443,GO:0002449,GO:0002460,GO:0002520,GO:0002562,GO:0003674,GO:0003682,GO:0003824,GO:0004842,GO:0005488,GO:0005515,GO:0005539,GO:0005540,GO:0005575,GO:0005622,GO:0005623,GO:0005634,GO:0005654,GO:…
	N0.HOG0000356	GO:0000375,GO:0000377,GO:0000398,GO:0003674,GO:0003676,GO:0003723,GO:0003824,GO:0004518,GO:0004519,GO:0004521,GO:0004540,GO:0005488,GO:0005575,GO:0005622,GO:0005623,GO:0005634,GO:0005654,GO:0005847,GO:0005849,GO:0006139,GO:0006351,GO:0006353,GO:0006366,GO:0006369,GO:0006378,GO:0006379,GO:0006396,GO:0006397,GO:0006403,GO:0006405,GO:0006406,GO:0006611,GO:0006725,GO:0006807,GO:0006810,GO:0006886,GO:…
	N0.HOG0000357	GO:0000139,GO:0001501,GO:0001503,GO:0001655,GO:0001666,GO:0001775,GO:0001822,GO:0001919,GO:0001921,GO:0001932,GO:0001990,GO:0001991,GO:0002002,GO:0002003,GO:0002252,GO:0002263,GO:0002274,GO:0002275,GO:0002283,GO:0002366,GO:0002376,GO:0002443,GO:0002444,GO:0002446,GO:0003008,GO:0003013,GO:0003016,GO:0003018,GO:0003044,GO:0003073,GO:0003081,GO:0003100,GO:0003674,GO:0003824,GO:0004175,GO:0004222,GO:…
	N0.HOG0000358	GO:0000003,GO:0000139,GO:0001501,GO:0001503,GO:0001655,GO:0001666,GO:0001775,GO:0001822,GO:0001919,GO:0001921,GO:0001932,GO:0001990,GO:0001991,GO:0002002,GO:0002003,GO:0002252,GO:0002263,GO:0002274,GO:0002275,GO:0002283,GO:0002366,GO:0002376,GO:0002443,GO:0002444,GO:0002446,GO:0003008,GO:0003013,GO:0003018,GO:0003044,GO:0003073,GO:0003081,GO:0003100,GO:0003674,GO:0003824,GO:0004175,GO:0004222,GO:…
	N0.HOG0000359	GO:0001501,GO:0001503,GO:0001655,GO:0001775,GO:0001822,GO:0001990,GO:0001991,GO:0002002,GO:0002003,GO:0002252,GO:0002263,GO:0002274,GO:0002275,GO:0002283,GO:0002366,GO:0002376,GO:0002443,GO:0002444,GO:0002446,GO:0003008,GO:0003013,GO:0003044,GO:0003073,GO:0003081,GO:0003674,GO:0003824,GO:0004175,GO:0004222,GO:0005488,GO:0005575,GO:0005576,GO:0005615,GO:0005622,GO:0005623,GO:0005737,GO:0005783,GO:…
	N0.HOG0000360	GO:0000003,GO:0000139,GO:0001501,GO:0001503,GO:0001655,GO:0001666,GO:0001775,GO:0001822,GO:0001919,GO:0001921,GO:0001932,GO:0001990,GO:0001991,GO:0002002,GO:0002003,GO:0002252,GO:0002263,GO:0002274,GO:0002275,GO:0002283,GO:0002366,GO:0002376,GO:0002443,GO:0002444,GO:0002446,GO:0003008,GO:0003013,GO:0003018,GO:0003044,GO:0003073,GO:0003081,GO:0003100,GO:0003674,GO:0003824,GO:0004175,GO:0004222,GO:…
	N0.HOG0000361	GO:0001501,GO:0001503,GO:0001655,GO:0001775,GO:0001822,GO:0001990,GO:0001991,GO:0002002,GO:0002003,GO:0002252,GO:0002263,GO:0002274,GO:0002275,GO:0002283,GO:0002366,GO:0002376,GO:0002443,GO:0002444,GO:0002446,GO:0003008,GO:0003013,GO:0003044,GO:0003073,GO:0003081,GO:0003674,GO:0003824,GO:0004175,GO:0004222,GO:0005488,GO:0005575,GO:0005576,GO:0005615,GO:0005622,GO:0005623,GO:0005737,GO:0005783,GO:…
	N0.HOG0000362	GO:0001501,GO:0001503,GO:0001558,GO:0001655,GO:0001775,GO:0001822,GO:0001990,GO:0001991,GO:0002002,GO:0002003,GO:0002252,GO:0002263,GO:0002274,GO:0002275,GO:0002283,GO:0002366,GO:0002376,GO:0002443,GO:0002444,GO:0002446,GO:0003008,GO:0003013,GO:0003044,GO:0003073,GO:0003081,GO:0003674,GO:0003824,GO:0004175,GO:0004222,GO:0005488,GO:0005575,GO:0005576,GO:0005615,GO:0005622,GO:0005623,GO:0005737,GO:…
	N0.HOG0000363	GO:0001501,GO:0001503,GO:0001655,GO:0001775,GO:0001822,GO:0001990,GO:0001991,GO:0002002,GO:0002003,GO:0002252,GO:0002263,GO:0002274,GO:0002275,GO:0002283,GO:0002366,GO:0002376,GO:0002443,GO:0002444,GO:0002446,GO:0003008,GO:0003013,GO:0003044,GO:0003073,GO:0003081,GO:0003674,GO:0003824,GO:0004175,GO:0004222,GO:0005488,GO:0005575,GO:0005576,GO:0005615,GO:0005622,GO:0005623,GO:0005737,GO:0005783,GO:…
	N0.HOG0000364	GO:0000323,GO:0001775,GO:0001817,GO:0001819,GO:0002252,GO:0002263,GO:0002274,GO:0002275,GO:0002283,GO:0002366,GO:0002376,GO:0002443,GO:0002444,GO:0002446,GO:0002532,GO:0002791,GO:0002793,GO:0003674,GO:0003796,GO:0003824,GO:0004553,GO:0004563,GO:0004568,GO:0005102,GO:0005488,GO:0005515,GO:0005575,GO:0005576,GO:0005615,GO:0005622,GO:0005623,GO:0005634,GO:0005635,GO:0005737,GO:0005764,GO:0005773,GO:…
	N0.HOG0000365
	N0.HOG0000366	GO:0000003,GO:0000122,GO:0000981,GO:0000982,GO:0001078,GO:0001227,GO:0002682,GO:0003006,GO:0003674,GO:0003700,GO:0003707,GO:0004879,GO:0005575,GO:0005576,GO:0006355,GO:0006357,GO:0007154,GO:0007165,GO:0007275,GO:0007530,GO:0007610,GO:0007617,GO:0007618,GO:0007619,GO:0007620,GO:0008049,GO:0008150,GO:0009719,GO:0009725,GO:0009755,GO:0009889,GO:0009890,GO:0009892,GO:0009987,GO:0010033,GO:0010468,GO:…
	N0.HOG0000367	GO:0001558,GO:0001700,GO:0003674,GO:0005215,GO:0005575,GO:0005623,GO:0005886,GO:0005887,GO:0006810,GO:0006811,GO:0006812,GO:0006820,GO:0006915,GO:0007275,GO:0007390,GO:0008150,GO:0008219,GO:0008324,GO:0008509,GO:0008514,GO:0009653,GO:0009790,GO:0009792,GO:0009987,GO:0012501,GO:0015075,GO:0015101,GO:0015695,GO:0015711,GO:0016020,GO:0016021,GO:0022857,GO:0030307,GO:0031224,GO:0031226,GO:0032501,GO:…
	N0.HOG0000368	GO:0001558,GO:0001700,GO:0003674,GO:0005215,GO:0005575,GO:0005623,GO:0005886,GO:0005887,GO:0006810,GO:0006811,GO:0006812,GO:0006820,GO:0006915,GO:0007275,GO:0007390,GO:0008150,GO:0008219,GO:0008324,GO:0008509,GO:0008514,GO:0009653,GO:0009790,GO:0009792,GO:0009987,GO:0012501,GO:0015075,GO:0015101,GO:0015695,GO:0015711,GO:0016020,GO:0016021,GO:0022857,GO:0030307,GO:0031224,GO:0031226,GO:0032501,GO:…
	N0.HOG0000369
	N0.HOG0000370
	N0.HOG0000371
	N0.HOG0000372	GO:0000003,GO:0000212,GO:0000226,GO:0000278,GO:0000280,GO:0000922,GO:0000923,GO:0000930,GO:0001725,GO:0001763,GO:0002009,GO:0002165,GO:0003674,GO:0005102,GO:0005126,GO:0005149,GO:0005198,GO:0005200,GO:0005488,GO:0005515,GO:0005575,GO:0005622,GO:0005623,GO:0005634,GO:0005737,GO:0005813,GO:0005814,GO:0005815,GO:0005819,GO:0005827,GO:0005829,GO:0005856,GO:0005874,GO:0005875,GO:0005876,GO:0005886,GO:…
	N0.HOG0000373
	N0.HOG0000374
	N0.HOG0000375	GO:0000122,GO:0000976,GO:0000977,GO:0000978,GO:0000981,GO:0000982,GO:0000987,GO:0001012,GO:0001067,GO:0001078,GO:0001227,GO:0001650,GO:0001935,GO:0003674,GO:0003676,GO:0003677,GO:0003690,GO:0003700,GO:0003824,GO:0004803,GO:0005488,GO:0005515,GO:0005575,GO:0005622,GO:0005623,GO:0005634,GO:0005730,GO:0006139,GO:0006259,GO:0006310,GO:0006313,GO:0006351,GO:0006355,GO:0006357,GO:0006725,GO:0006807,GO:…
	N0.HOG0000376	GO:0000323,GO:0001681,GO:0002682,GO:0003674,GO:0003824,GO:0005575,GO:0005576,GO:0005622,GO:0005623,GO:0005737,GO:0005764,GO:0005773,GO:0005975,GO:0008126,GO:0008150,GO:0008152,GO:0016787,GO:0016788,GO:0034338,GO:0043226,GO:0043227,GO:0043229,GO:0043231,GO:0044238,GO:0044424,GO:0044444,GO:0044464,GO:0050789,GO:0052689,GO:0065007,GO:0071704
	N0.HOG0000377	GO:0001533,GO:0003674,GO:0003824,GO:0005488,GO:0005509,GO:0005575,GO:0005622,GO:0005623,GO:0005737,GO:0005768,GO:0005794,GO:0005802,GO:0005829,GO:0005856,GO:0005886,GO:0007275,GO:0008150,GO:0008152,GO:0008168,GO:0008219,GO:0008544,GO:0008757,GO:0009888,GO:0009913,GO:0009987,GO:0012501,GO:0012505,GO:0016020,GO:0016740,GO:0016741,GO:0030154,GO:0030216,GO:0030855,GO:0031410,GO:0031424,GO:0031982,GO:…
	N0.HOG0000378
	N0.HOG0000379	GO:0000902,GO:0000904,GO:0001525,GO:0001568,GO:0001654,GO:0001736,GO:0001738,GO:0001745,GO:0001944,GO:0002009,GO:0002040,GO:0003674,GO:0003779,GO:0005488,GO:0005515,GO:0005522,GO:0005575,GO:0005622,GO:0005623,GO:0005737,GO:0005794,GO:0005829,GO:0005886,GO:0006928,GO:0006929,GO:0006996,GO:0007010,GO:0007015,GO:0007163,GO:0007164,GO:0007275,GO:0007389,GO:0007399,GO:0007409,GO:0007417,GO:0007420,GO:…
	N0.HOG0000380	GO:0003341,GO:0003674,GO:0003774,GO:0003777,GO:0003824,GO:0005488,GO:0005515,GO:0005575,GO:0005622,GO:0005623,GO:0005737,GO:0005856,GO:0005858,GO:0005875,GO:0005929,GO:0005930,GO:0006928,GO:0006996,GO:0007017,GO:0007018,GO:0008150,GO:0008569,GO:0009987,GO:0015630,GO:0016043,GO:0016462,GO:0016787,GO:0016817,GO:0016818,GO:0016887,GO:0017111,GO:0022607,GO:0030030,GO:0030031,GO:0030286,GO:0032838,GO:…
	N0.HOG0000381	GO:0000003,GO:0000302,GO:0001101,GO:0002237,GO:0003006,GO:0003674,GO:0003824,GO:0004497,GO:0005488,GO:0005496,GO:0005575,GO:0005622,GO:0005623,GO:0005737,GO:0005739,GO:0005740,GO:0005743,GO:0005759,GO:0006066,GO:0006082,GO:0006629,GO:0006694,GO:0006700,GO:0006725,GO:0006766,GO:0006775,GO:0006805,GO:0006950,GO:0006970,GO:0006979,GO:0007275,GO:0007399,GO:0007417,GO:0007420,GO:0007422,GO:0007548,GO:…
	N0.HOG0000382
	N0.HOG0000383	GO:0000165,GO:0000902,GO:0000904,GO:0001944,GO:0001945,GO:0001946,GO:0003674,GO:0003712,GO:0003824,GO:0004721,GO:0004725,GO:0004888,GO:0005001,GO:0005085,GO:0005088,GO:0005102,GO:0005488,GO:0005515,GO:0005575,GO:0005622,GO:0005623,GO:0005634,GO:0005654,GO:0005737,GO:0005856,GO:0005886,GO:0005887,GO:0005938,GO:0006464,GO:0006468,GO:0006470,GO:0006793,GO:0006796,GO:0006807,GO:0006928,GO:0006935,GO:…
	N0.HOG0000384	GO:0000323,GO:0003674,GO:0003824,GO:0004175,GO:0004197,GO:0005575,GO:0005576,GO:0005615,GO:0005622,GO:0005623,GO:0005737,GO:0005764,GO:0005773,GO:0006508,GO:0006807,GO:0006950,GO:0006970,GO:0006972,GO:0008150,GO:0008152,GO:0008233,GO:0008234,GO:0009056,GO:0009057,GO:0009628,GO:0009987,GO:0016787,GO:0019538,GO:0030163,GO:0043170,GO:0043226,GO:0043227,GO:0043229,GO:0043231,GO:0044237,GO:0044238,GO:…
	N0.HOG0000385
	N0.HOG0000386
	N0.HOG0000387	GO:0001654,GO:0002790,GO:0003674,GO:0005215,GO:0005488,GO:0005515,GO:0005575,GO:0005622,GO:0005623,GO:0005737,GO:0005768,GO:0005794,GO:0005798,GO:0005802,GO:0006810,GO:0006996,GO:0007275,GO:0007423,GO:0008104,GO:0008150,GO:0008565,GO:0009306,GO:0009987,GO:0010256,GO:0012505,GO:0012506,GO:0012510,GO:0015031,GO:0015833,GO:0016020,GO:0016043,GO:0016050,GO:0016192,GO:0022607,GO:0030117,GO:0030118,GO:…
	N0.HOG0000388	GO:0001505,GO:0003333,GO:0003674,GO:0005215,GO:0005307,GO:0005326,GO:0005328,GO:0005342,GO:0005488,GO:0005543,GO:0005575,GO:0005622,GO:0005623,GO:0005737,GO:0005768,GO:0005769,GO:0005886,GO:0005887,GO:0006807,GO:0006810,GO:0006811,GO:0006812,GO:0006814,GO:0006820,GO:0006836,GO:0006865,GO:0006886,GO:0007154,GO:0007267,GO:0007268,GO:0007269,GO:0007271,GO:0007274,GO:0008021,GO:0008104,GO:0008150,GO:…
	N0.HOG0000389	GO:0000902,GO:0000904,GO:0001101,GO:0001501,GO:0001558,GO:0001666,GO:0001775,GO:0001889,GO:0001967,GO:0002376,GO:0002520,GO:0003674,GO:0004888,GO:0005102,GO:0005488,GO:0005515,GO:0005537,GO:0005575,GO:0005576,GO:0005615,GO:0005622,GO:0005623,GO:0005737,GO:0005829,GO:0005886,GO:0005887,GO:0006464,GO:0006468,GO:0006793,GO:0006796,GO:0006807,GO:0006950,GO:0006952,GO:0007154,GO:0007165,GO:0007166,GO:…
	N0.HOG0000390	GO:0000151,GO:0001837,GO:0005575,GO:0005622,GO:0005623,GO:0005737,GO:0005829,GO:0006464,GO:0006513,GO:0006807,GO:0007275,GO:0008150,GO:0008152,GO:0009653,GO:0009790,GO:0009792,GO:0009888,GO:0009987,GO:0014029,GO:0014031,GO:0014032,GO:0014033,GO:0016567,GO:0019538,GO:0030154,GO:0031461,GO:0031463,GO:0032446,GO:0032501,GO:0032502,GO:0032991,GO:0036211,GO:0043009,GO:0043170,GO:0043412,GO:0043687,GO:…
	N0.HOG0000391
	N0.HOG0000392	GO:0000003,GO:0000041,GO:0000302,GO:0000323,GO:0001659,GO:0001775,GO:0002252,GO:0002263,GO:0002274,GO:0002275,GO:0002283,GO:0002366,GO:0002376,GO:0002407,GO:0002443,GO:0002444,GO:0002446,GO:0002520,GO:0002521,GO:0002791,GO:0002793,GO:0003008,GO:0003674,GO:0005215,GO:0005216,GO:0005217,GO:0005261,GO:0005262,GO:0005384,GO:0005385,GO:0005488,GO:0005509,GO:0005515,GO:0005575,GO:0005622,GO:0005623,GO:…
	N0.HOG0000393
	N0.HOG0000394	GO:0000166,GO:0001101,GO:0001504,GO:0001505,GO:0001508,GO:0001540,GO:0001664,GO:0001700,GO:0001894,GO:0002026,GO:0002028,GO:0002036,GO:0002087,GO:0003008,GO:0003012,GO:0003013,GO:0003015,GO:0003018,GO:0003674,GO:0003824,GO:0005102,GO:0005215,GO:0005391,GO:0005488,GO:0005496,GO:0005515,GO:0005524,GO:0005575,GO:0005622,GO:0005623,GO:0005634,GO:0005737,GO:0005768,GO:0005783,GO:0005794,GO:0005886,GO:…
	N0.HOG0000395	GO:0000003,GO:0000166,GO:0001101,GO:0001504,GO:0001505,GO:0001508,GO:0001540,GO:0001664,GO:0001700,GO:0001894,GO:0002026,GO:0002028,GO:0002036,GO:0002087,GO:0003008,GO:0003012,GO:0003013,GO:0003015,GO:0003018,GO:0003674,GO:0003824,GO:0005102,GO:0005215,GO:0005391,GO:0005488,GO:0005496,GO:0005515,GO:0005524,GO:0005575,GO:0005622,GO:0005623,GO:0005634,GO:0005737,GO:0005768,GO:0005783,GO:0005794,GO:…
	N0.HOG0000396	GO:0000981,GO:0001228,GO:0003674,GO:0003676,GO:0003677,GO:0003700,GO:0005102,GO:0005488,GO:0005515,GO:0005575,GO:0005622,GO:0005623,GO:0005634,GO:0006139,GO:0006351,GO:0006355,GO:0006357,GO:0006366,GO:0006725,GO:0006807,GO:0007154,GO:0007165,GO:0007272,GO:0007275,GO:0007399,GO:0008150,GO:0008152,GO:0008270,GO:0008366,GO:0009058,GO:0009059,GO:0009889,GO:0009890,GO:0009891,GO:0009892,GO:0009893,GO:…
	N0.HOG0000397
	N0.HOG0000398	GO:0000271,GO:0003674,GO:0005488,GO:0005515,GO:0005575,GO:0005618,GO:0005622,GO:0005623,GO:0005737,GO:0005768,GO:0005794,GO:0005802,GO:0005975,GO:0005976,GO:0006073,GO:0006109,GO:0008150,GO:0008152,GO:0009058,GO:0009059,GO:0009250,GO:0009664,GO:0009832,GO:0009889,GO:0009987,GO:0010383,GO:0010556,GO:0010675,GO:0010962,GO:0010981,GO:0012505,GO:0016043,GO:0016051,GO:0019222,GO:0030243,GO:0030244,GO:…
	N0.HOG0000399	GO:0000003,GO:0000902,GO:0000904,GO:0001618,GO:0001667,GO:0001755,GO:0001817,GO:0001819,GO:0001867,GO:0001871,GO:0001872,GO:0001878,GO:0001879,GO:0002218,GO:0002220,GO:0002223,GO:0002237,GO:0002252,GO:0002253,GO:0002376,GO:0002429,GO:0002682,GO:0002684,GO:0002694,GO:0002696,GO:0002757,GO:0002758,GO:0002764,GO:0002768,GO:0002791,GO:0002793,GO:0003006,GO:0003008,GO:0003674,GO:0003676,GO:0003677,GO:…
	N0.HOG0000400
	N0.HOG0000401	GO:0005575,GO:0005576,GO:0005604,GO:0005622,GO:0005623,GO:0005737,GO:0005783,GO:0005788,GO:0012505,GO:0031012,GO:0031974,GO:0043226,GO:0043227,GO:0043229,GO:0043231,GO:0043233,GO:0044421,GO:0044422,GO:0044424,GO:0044432,GO:0044444,GO:0044446,GO:0044464,GO:0062023,GO:0070013
	N0.HOG0000402
	N0.HOG0000403
	N0.HOG0000404	GO:0000003,GO:0000022,GO:0000070,GO:0000075,GO:0000209,GO:0000226,GO:0000228,GO:0000278,GO:0000280,GO:0000775,GO:0000776,GO:0000777,GO:0000778,GO:0000779,GO:0000780,GO:0000793,GO:0000794,GO:0000819,GO:0001667,GO:0002009,GO:0002020,GO:0002064,GO:0002065,GO:0002066,GO:0002165,GO:0003006,GO:0003674,GO:0003824,GO:0004842,GO:0004857,GO:0004866,GO:0004869,GO:0005488,GO:0005515,GO:0005575,GO:0005622,GO:…
	N0.HOG0000405
	N0.HOG0000406
	N0.HOG0000407
	N0.HOG0000408
	N0.HOG0000409	GO:0001523,GO:0003674,GO:0003824,GO:0004620,GO:0004622,GO:0004623,GO:0005575,GO:0005622,GO:0005623,GO:0005737,GO:0005794,GO:0005886,GO:0005903,GO:0006066,GO:0006417,GO:0006629,GO:0006644,GO:0006650,GO:0006720,GO:0006721,GO:0006793,GO:0006796,GO:0006807,GO:0006950,GO:0008150,GO:0008152,GO:0009889,GO:0009891,GO:0009893,GO:0009987,GO:0010468,GO:0010556,GO:0010557,GO:0010604,GO:0010608,GO:0010628,GO:…
	N0.HOG0000410	GO:0000003,GO:0000060,GO:0000122,GO:0000131,GO:0000139,GO:0000145,GO:0000165,GO:0000228,GO:0000278,GO:0000281,GO:0000785,GO:0000790,GO:0000791,GO:0000902,GO:0000904,GO:0000910,GO:0000976,GO:0000977,GO:0000980,GO:0000981,GO:0000982,GO:0001012,GO:0001067,GO:0001077,GO:0001158,GO:0001205,GO:0001227,GO:0001228,GO:0001505,GO:0001508,GO:0001562,GO:0001775,GO:0001817,GO:0001818,GO:0001819,GO:0001927,GO:…
	N0.HOG0000411
	N0.HOG0000412	GO:0000075,GO:0000077,GO:0000278,GO:0003674,GO:0005488,GO:0005515,GO:0005575,GO:0005622,GO:0005623,GO:0005634,GO:0005654,GO:0005737,GO:0005829,GO:0006139,GO:0006259,GO:0006281,GO:0006725,GO:0006807,GO:0006950,GO:0006974,GO:0007049,GO:0007093,GO:0007095,GO:0007346,GO:0008150,GO:0008152,GO:0009893,GO:0009987,GO:0010389,GO:0010564,GO:0010604,GO:0010948,GO:0010972,GO:0019222,GO:0019899,GO:0022402,GO:…
	N0.HOG0000413	GO:0000075,GO:0000077,GO:0000278,GO:0003674,GO:0005488,GO:0005515,GO:0005575,GO:0005622,GO:0005623,GO:0005634,GO:0005654,GO:0005737,GO:0005829,GO:0006139,GO:0006259,GO:0006281,GO:0006725,GO:0006807,GO:0006950,GO:0006974,GO:0007049,GO:0007093,GO:0007095,GO:0007346,GO:0008150,GO:0008152,GO:0009893,GO:0009987,GO:0010389,GO:0010564,GO:0010604,GO:0010948,GO:0010972,GO:0019222,GO:0019899,GO:0022402,GO:…
	N0.HOG0000414	GO:0003341,GO:0003674,GO:0003774,GO:0003777,GO:0003824,GO:0005488,GO:0005515,GO:0005575,GO:0005622,GO:0005623,GO:0005737,GO:0005856,GO:0005858,GO:0005875,GO:0005929,GO:0005930,GO:0006928,GO:0006996,GO:0007017,GO:0007018,GO:0008150,GO:0008569,GO:0009987,GO:0015630,GO:0016043,GO:0016462,GO:0016787,GO:0016817,GO:0016818,GO:0016887,GO:0017111,GO:0022607,GO:0030030,GO:0030031,GO:0030286,GO:0032838,GO:…
	N0.HOG0000415	GO:0001889,GO:0003674,GO:0005215,GO:0005319,GO:0005342,GO:0005575,GO:0005623,GO:0005886,GO:0005887,GO:0006810,GO:0006811,GO:0006820,GO:0006869,GO:0007275,GO:0008028,GO:0008150,GO:0008509,GO:0008514,GO:0009925,GO:0010876,GO:0015075,GO:0015125,GO:0015291,GO:0015318,GO:0015347,GO:0015711,GO:0015718,GO:0015721,GO:0015849,GO:0015850,GO:0016020,GO:0016021,GO:0016323,GO:0016324,GO:0022804,GO:0022857,GO:…
	N0.HOG0000416	GO:0000166,GO:0003674,GO:0003824,GO:0004031,GO:0004732,GO:0004854,GO:0005488,GO:0005575,GO:0005622,GO:0005623,GO:0005737,GO:0005829,GO:0006081,GO:0006117,GO:0006139,GO:0006144,GO:0006145,GO:0006725,GO:0006766,GO:0006767,GO:0006807,GO:0008150,GO:0008152,GO:0009056,GO:0009112,GO:0009115,GO:0009987,GO:0016491,GO:0016623,GO:0016725,GO:0016726,GO:0016903,GO:0017144,GO:0019439,GO:0034641,GO:0036094,GO:…
	N0.HOG0000417	GO:0000166,GO:0003674,GO:0003824,GO:0004031,GO:0004732,GO:0004854,GO:0005488,GO:0005575,GO:0005622,GO:0005623,GO:0005737,GO:0005829,GO:0006081,GO:0006117,GO:0006139,GO:0006144,GO:0006145,GO:0006725,GO:0006766,GO:0006767,GO:0006807,GO:0008150,GO:0008152,GO:0009056,GO:0009112,GO:0009115,GO:0009987,GO:0016491,GO:0016623,GO:0016725,GO:0016726,GO:0016903,GO:0017144,GO:0019439,GO:0034641,GO:0036094,GO:…
	N0.HOG0000418	GO:0000166,GO:0003674,GO:0003824,GO:0004031,GO:0004732,GO:0004854,GO:0005488,GO:0005575,GO:0005622,GO:0005623,GO:0005737,GO:0005829,GO:0006081,GO:0006117,GO:0006139,GO:0006144,GO:0006145,GO:0006725,GO:0006766,GO:0006767,GO:0006807,GO:0008150,GO:0008152,GO:0009056,GO:0009112,GO:0009115,GO:0009987,GO:0016491,GO:0016623,GO:0016725,GO:0016726,GO:0016903,GO:0017144,GO:0019439,GO:0034641,GO:0036094,GO:…
	N0.HOG0000419	GO:0000166,GO:0003674,GO:0003824,GO:0004031,GO:0004732,GO:0004854,GO:0005488,GO:0005575,GO:0005622,GO:0005623,GO:0005737,GO:0005829,GO:0006081,GO:0006117,GO:0006139,GO:0006144,GO:0006145,GO:0006725,GO:0006766,GO:0006767,GO:0006807,GO:0008150,GO:0008152,GO:0009056,GO:0009112,GO:0009115,GO:0009987,GO:0016491,GO:0016623,GO:0016725,GO:0016726,GO:0016903,GO:0017144,GO:0019439,GO:0034641,GO:0036094,GO:…
	N0.HOG0000420
	N0.HOG0000421
	N0.HOG0000422	GO:0000003,GO:0000075,GO:0000077,GO:0000212,GO:0000226,GO:0000278,GO:0000280,GO:0000712,GO:0000819,GO:0000910,GO:0000922,GO:0001655,GO:0001822,GO:0001947,GO:0002009,GO:0003007,GO:0003143,GO:0003674,GO:0003676,GO:0003677,GO:0003690,GO:0003824,GO:0004672,GO:0004674,GO:0004679,GO:0004683,GO:0005488,GO:0005515,GO:0005516,GO:0005575,GO:0005622,GO:0005623,GO:0005634,GO:0005737,GO:0005815,GO:0005816,GO:…
	N0.HOG0000423
	N0.HOG0000424
	N0.HOG0000425	GO:0000003,GO:0000166,GO:0000226,GO:0000287,GO:0000578,GO:0001667,GO:0001709,GO:0001736,GO:0001737,GO:0001738,GO:0001764,GO:0001786,GO:0001932,GO:0002009,GO:0002064,GO:0002065,GO:0002066,GO:0002119,GO:0002164,GO:0002165,GO:0002376,GO:0003002,GO:0003006,GO:0003674,GO:0003824,GO:0004672,GO:0004674,GO:0004675,GO:0004679,GO:0004683,GO:0004888,GO:0005488,GO:0005515,GO:0005524,GO:0005543,GO:0005546,GO:…
	N0.HOG0000426	GO:0000003,GO:0000212,GO:0000226,GO:0000278,GO:0000280,GO:0000922,GO:0002376,GO:0002478,GO:0002495,GO:0002504,GO:0003674,GO:0003676,GO:0003677,GO:0003774,GO:0003777,GO:0003824,GO:0005488,GO:0005575,GO:0005622,GO:0005623,GO:0005737,GO:0005813,GO:0005815,GO:0005819,GO:0005829,GO:0005856,GO:0005871,GO:0005873,GO:0005874,GO:0005875,GO:0005938,GO:0006810,GO:0006890,GO:0006928,GO:0006996,GO:0007010,GO:…
	N0.HOG0000427	GO:0001964,GO:0003008,GO:0003674,GO:0003796,GO:0003824,GO:0004553,GO:0005215,GO:0005216,GO:0005261,GO:0005262,GO:0005488,GO:0005515,GO:0005575,GO:0005576,GO:0005623,GO:0005886,GO:0005887,GO:0005929,GO:0006810,GO:0006811,GO:0006812,GO:0006816,GO:0006950,GO:0006952,GO:0007600,GO:0007605,GO:0007610,GO:0007638,GO:0008092,GO:0008150,GO:0008324,GO:0008381,GO:0009581,GO:0009582,GO:0009605,GO:0009607,GO:…
	N0.HOG0000428	GO:0003341,GO:0003674,GO:0003774,GO:0003777,GO:0003824,GO:0005488,GO:0005515,GO:0005575,GO:0005622,GO:0005623,GO:0005737,GO:0005856,GO:0005858,GO:0005875,GO:0005929,GO:0005930,GO:0006928,GO:0006996,GO:0007017,GO:0007018,GO:0008150,GO:0008569,GO:0009987,GO:0015630,GO:0016043,GO:0016462,GO:0016787,GO:0016817,GO:0016818,GO:0016887,GO:0017111,GO:0022607,GO:0030030,GO:0030031,GO:0030286,GO:0032838,GO:…
	N0.HOG0000429	GO:0000323,GO:0001501,GO:0001618,GO:0001775,GO:0001817,GO:0001818,GO:0001819,GO:0001871,GO:0001872,GO:0001878,GO:0001879,GO:0002218,GO:0002220,GO:0002223,GO:0002252,GO:0002253,GO:0002263,GO:0002285,GO:0002286,GO:0002292,GO:0002366,GO:0002376,GO:0002429,GO:0002468,GO:0002470,GO:0002474,GO:0002478,GO:0002479,GO:0002520,GO:0002521,GO:0002682,GO:0002684,GO:0002694,GO:0002696,GO:0002697,GO:0002699,GO:…
	N0.HOG0000430	GO:0000003,GO:0000118,GO:0000122,GO:0000228,GO:0000381,GO:0000785,GO:0000790,GO:0000792,GO:0000976,GO:0000977,GO:0000981,GO:0001012,GO:0001067,GO:0001085,GO:0001158,GO:0001654,GO:0001655,GO:0001656,GO:0001657,GO:0001658,GO:0001667,GO:0001704,GO:0001707,GO:0001708,GO:0001709,GO:0001742,GO:0001745,GO:0001751,GO:0001754,GO:0001763,GO:0001822,GO:0001823,GO:0001838,GO:0001841,GO:0001843,GO:0002009,GO:…
	N0.HOG0000431	GO:0001654,GO:0002088,GO:0003674,GO:0005198,GO:0005212,GO:0005488,GO:0005515,GO:0005575,GO:0005623,GO:0005886,GO:0005911,GO:0005923,GO:0007043,GO:0007155,GO:0007162,GO:0007275,GO:0007423,GO:0008150,GO:0008219,GO:0008283,GO:0008284,GO:0008544,GO:0009636,GO:0009888,GO:0009987,GO:0010033,GO:0010941,GO:0016020,GO:0016021,GO:0016043,GO:0016323,GO:0016327,GO:0016328,GO:0016338,GO:0022607,GO:0022610,GO:…
	N0.HOG0000432	GO:0000003,GO:0000323,GO:0001501,GO:0001502,GO:0001503,GO:0001816,GO:0001817,GO:0001819,GO:0002062,GO:0002063,GO:0002218,GO:0002220,GO:0002223,GO:0002237,GO:0002253,GO:0002376,GO:0002429,GO:0002682,GO:0002684,GO:0002757,GO:0002758,GO:0002764,GO:0002768,GO:0002791,GO:0002793,GO:0003674,GO:0004888,GO:0005198,GO:0005201,GO:0005488,GO:0005509,GO:0005515,GO:0005518,GO:0005534,GO:0005537,GO:0005539,GO:…
	N0.HOG0000433
	N0.HOG0000434
	N0.HOG0000435
	N0.HOG0000436
	N0.HOG0000437
	N0.HOG0000438
	N0.HOG0000439
	N0.HOG0000440
	N0.HOG0000441
	N0.HOG0000442
	N0.HOG0000443	GO:0000003,GO:0000122,GO:0000139,GO:0000228,GO:0000323,GO:0000785,GO:0000790,GO:0000819,GO:0000922,GO:0001101,GO:0001505,GO:0001508,GO:0001540,GO:0001650,GO:0001676,GO:0001775,GO:0001816,GO:0001817,GO:0001819,GO:0001890,GO:0001893,GO:0001932,GO:0001934,GO:0001952,GO:0001954,GO:0002218,GO:0002221,GO:0002224,GO:0002237,GO:0002252,GO:0002253,GO:0002263,GO:0002274,GO:0002275,GO:0002283,GO:0002366,GO:…
	N0.HOG0000444
	N0.HOG0000445
	N0.HOG0000446	GO:0001676,GO:0002119,GO:0002164,GO:0003674,GO:0003824,GO:0004497,GO:0005575,GO:0005622,GO:0005623,GO:0005634,GO:0005737,GO:0006082,GO:0006629,GO:0006631,GO:0007154,GO:0007267,GO:0007275,GO:0008150,GO:0008152,GO:0009314,GO:0009410,GO:0009628,GO:0009791,GO:0009987,GO:0010212,GO:0010332,GO:0016491,GO:0019752,GO:0023052,GO:0030334,GO:0032501,GO:0032502,GO:0032787,GO:0032879,GO:0036477,GO:0040012,GO:…
	N0.HOG0000447	GO:0000902,GO:0000904,GO:0001558,GO:0001664,GO:0001775,GO:0001817,GO:0001819,GO:0001867,GO:0001871,GO:0002218,GO:0002220,GO:0002221,GO:0002252,GO:0002253,GO:0002263,GO:0002274,GO:0002275,GO:0002283,GO:0002366,GO:0002376,GO:0002429,GO:0002443,GO:0002444,GO:0002446,GO:0002682,GO:0002684,GO:0002752,GO:0002757,GO:0002758,GO:0002764,GO:0002768,GO:0002791,GO:0002793,GO:0003008,GO:0003674,GO:0003823,GO:…
	N0.HOG0000448	GO:0000003,GO:0000139,GO:0000302,GO:0000902,GO:0000904,GO:0001523,GO:0001530,GO:0001540,GO:0001568,GO:0001654,GO:0001750,GO:0001764,GO:0001775,GO:0001776,GO:0001779,GO:0001780,GO:0001786,GO:0001817,GO:0001818,GO:0001932,GO:0001933,GO:0001944,GO:0001959,GO:0001961,GO:0001974,GO:0002020,GO:0002218,GO:0002221,GO:0002237,GO:0002252,GO:0002253,GO:0002262,GO:0002263,GO:0002265,GO:0002376,GO:0002520,GO:…
	N0.HOG0000449
	N0.HOG0000450
	N0.HOG0000451
	N0.HOG0000452
	N0.HOG0000453
	N0.HOG0000454
	N0.HOG0000455
	N0.HOG0000456
	N0.HOG0000457
	N0.HOG0000458
	N0.HOG0000459	GO:0000139,GO:0005575,GO:0005622,GO:0005623,GO:0005737,GO:0005783,GO:0005789,GO:0005794,GO:0005798,GO:0006810,GO:0006888,GO:0008150,GO:0010941,GO:0012505,GO:0016020,GO:0016021,GO:0016192,GO:0030134,GO:0030135,GO:0030173,GO:0031090,GO:0031224,GO:0031228,GO:0031300,GO:0031301,GO:0031410,GO:0031982,GO:0031984,GO:0042175,GO:0042981,GO:0043067,GO:0043226,GO:0043227,GO:0043229,GO:0043231,GO:0044422,GO:…
	N0.HOG0000460	GO:0000302,GO:0000303,GO:0000305,GO:0001666,GO:0001775,GO:0001932,GO:0001933,GO:0002252,GO:0002263,GO:0002274,GO:0002275,GO:0002283,GO:0002366,GO:0002376,GO:0002443,GO:0002444,GO:0002446,GO:0002682,GO:0002683,GO:0002694,GO:0002695,GO:0003674,GO:0003824,GO:0004784,GO:0005096,GO:0005488,GO:0005507,GO:0005515,GO:0005575,GO:0005576,GO:0005615,GO:0005622,GO:0005623,GO:0005634,GO:0005737,GO:0005794,GO:…
	N0.HOG0000461
	N0.HOG0000462
	N0.HOG0000463	GO:0000003,GO:0000578,GO:0000902,GO:0000904,GO:0001501,GO:0001502,GO:0001568,GO:0001703,GO:0001704,GO:0001707,GO:0001885,GO:0001944,GO:0002009,GO:0002064,GO:0002165,GO:0002376,GO:0002520,GO:0003002,GO:0003006,GO:0003158,GO:0003674,GO:0003824,GO:0004175,GO:0004222,GO:0004252,GO:0005198,GO:0005201,GO:0005488,GO:0005515,GO:0005518,GO:0005575,GO:0005576,GO:0005622,GO:0005623,GO:0005856,GO:0005882,GO:…
	N0.HOG0000464	GO:0000049,GO:0000166,GO:0000184,GO:0000956,GO:0000959,GO:0002181,GO:0003674,GO:0003676,GO:0003723,GO:0003735,GO:0003824,GO:0004812,GO:0004815,GO:0005198,GO:0005488,GO:0005515,GO:0005524,GO:0005575,GO:0005576,GO:0005622,GO:0005623,GO:0005634,GO:0005737,GO:0005739,GO:0005759,GO:0005829,GO:0005840,GO:0006082,GO:0006139,GO:0006399,GO:0006401,GO:0006402,GO:0006412,GO:0006413,GO:0006418,GO:0006421,GO:…
	N0.HOG0000465
	N0.HOG0000466	GO:0005575,GO:0005622,GO:0005623,GO:0005634,GO:0005654,GO:0016604,GO:0031974,GO:0031981,GO:0043226,GO:0043227,GO:0043229,GO:0043231,GO:0043233,GO:0044422,GO:0044424,GO:0044428,GO:0044446,GO:0044451,GO:0044464,GO:0070013
	N0.HOG0000467	GO:0005575,GO:0005622,GO:0005623,GO:0005634,GO:0005654,GO:0016604,GO:0031974,GO:0031981,GO:0043226,GO:0043227,GO:0043229,GO:0043231,GO:0043233,GO:0044422,GO:0044424,GO:0044428,GO:0044446,GO:0044451,GO:0044464,GO:0070013
	N0.HOG0000468	GO:0005575,GO:0005622,GO:0005623,GO:0005634,GO:0005654,GO:0016604,GO:0031974,GO:0031981,GO:0043226,GO:0043227,GO:0043229,GO:0043231,GO:0043233,GO:0044422,GO:0044424,GO:0044428,GO:0044446,GO:0044451,GO:0044464,GO:0070013
	N0.HOG0000469	GO:0001932,GO:0001934,GO:0002028,GO:0003007,GO:0003008,GO:0003012,GO:0003674,GO:0005488,GO:0005575,GO:0005576,GO:0005604,GO:0005622,GO:0005623,GO:0005737,GO:0005886,GO:0005911,GO:0005918,GO:0005938,GO:0006936,GO:0006939,GO:0007043,GO:0007155,GO:0007163,GO:0007272,GO:0007275,GO:0007399,GO:0007417,GO:0007420,GO:0007507,GO:0008150,GO:0008366,GO:0009605,GO:0009607,GO:0009617,GO:0009653,GO:0009887,GO:…
	N0.HOG0000470	GO:0000165,GO:0000768,GO:0000902,GO:0000904,GO:0001503,GO:0001654,GO:0001655,GO:0001736,GO:0001738,GO:0001745,GO:0001751,GO:0001754,GO:0001822,GO:0002009,GO:0002064,GO:0003008,GO:0003014,GO:0003094,GO:0003674,GO:0005488,GO:0005515,GO:0005575,GO:0005576,GO:0005623,GO:0005886,GO:0005887,GO:0005911,GO:0005912,GO:0005913,GO:0006464,GO:0006468,GO:0006793,GO:0006796,GO:0006807,GO:0006949,GO:0006950,GO:…
	N0.HOG0000471	GO:0000183,GO:0001302,GO:0003674,GO:0003824,GO:0005575,GO:0005622,GO:0005623,GO:0005634,GO:0005737,GO:0005777,GO:0006139,GO:0006325,GO:0006342,GO:0006348,GO:0006355,GO:0006725,GO:0006732,GO:0006733,GO:0006753,GO:0006766,GO:0006767,GO:0006769,GO:0006793,GO:0006796,GO:0006807,GO:0006996,GO:0007568,GO:0007569,GO:0008150,GO:0008152,GO:0008936,GO:0009058,GO:0009108,GO:0009117,GO:0009165,GO:0009820,GO:…
	N0.HOG0000472	GO:0001775,GO:0002252,GO:0002263,GO:0002274,GO:0002275,GO:0002283,GO:0002366,GO:0002376,GO:0002443,GO:0002444,GO:0002446,GO:0003674,GO:0003824,GO:0005488,GO:0005507,GO:0005509,GO:0005515,GO:0005539,GO:0005575,GO:0005576,GO:0005615,GO:0005622,GO:0005623,GO:0005737,GO:0005777,GO:0005886,GO:0005911,GO:0005923,GO:0006805,GO:0006810,GO:0006811,GO:0006812,GO:0006887,GO:0006950,GO:0006955,GO:0007154,GO:…
	N0.HOG0000473	GO:0001775,GO:0002252,GO:0002263,GO:0002274,GO:0002275,GO:0002283,GO:0002366,GO:0002376,GO:0002443,GO:0002444,GO:0002446,GO:0003674,GO:0003824,GO:0005488,GO:0005507,GO:0005509,GO:0005515,GO:0005539,GO:0005575,GO:0005576,GO:0005615,GO:0005622,GO:0005623,GO:0005737,GO:0005777,GO:0005886,GO:0005911,GO:0005923,GO:0006805,GO:0006810,GO:0006811,GO:0006812,GO:0006887,GO:0006950,GO:0006955,GO:0007154,GO:…
	N0.HOG0000474	GO:0000166,GO:0001882,GO:0001883,GO:0002119,GO:0002164,GO:0003674,GO:0003824,GO:0003924,GO:0005488,GO:0005515,GO:0005525,GO:0005575,GO:0005576,GO:0005622,GO:0005623,GO:0005634,GO:0005654,GO:0005737,GO:0005773,GO:0005774,GO:0005811,GO:0005829,GO:0006139,GO:0006163,GO:0006725,GO:0006753,GO:0006793,GO:0006796,GO:0006807,GO:0007275,GO:0008150,GO:0008152,GO:0009116,GO:0009117,GO:0009119,GO:0009141,GO:…
	N0.HOG0000475	GO:0000003,GO:0001101,GO:0001542,GO:0001655,GO:0001822,GO:0002791,GO:0002793,GO:0003006,GO:0003007,GO:0003205,GO:0003206,GO:0003674,GO:0003824,GO:0004175,GO:0004222,GO:0005488,GO:0005539,GO:0005575,GO:0005576,GO:0005604,GO:0005615,GO:0005622,GO:0005623,GO:0005737,GO:0005768,GO:0005783,GO:0005788,GO:0005798,GO:0006508,GO:0006807,GO:0007154,GO:0007165,GO:0007166,GO:0007229,GO:0007275,GO:0007276,GO:…
	N0.HOG0000476	GO:0001894,GO:0001895,GO:0003674,GO:0005215,GO:0005337,GO:0005345,GO:0005350,GO:0005415,GO:0005575,GO:0005622,GO:0005623,GO:0005737,GO:0005783,GO:0005789,GO:0005886,GO:0005887,GO:0006139,GO:0006725,GO:0006807,GO:0006810,GO:0006811,GO:0006812,GO:0006814,GO:0006863,GO:0008104,GO:0008150,GO:0008152,GO:0008324,GO:0009987,GO:0012505,GO:0015075,GO:0015077,GO:0015081,GO:0015205,GO:0015211,GO:0015291,GO:…
	N0.HOG0000477	GO:0001894,GO:0001895,GO:0003674,GO:0005215,GO:0005337,GO:0005345,GO:0005350,GO:0005415,GO:0005575,GO:0005622,GO:0005623,GO:0005737,GO:0005783,GO:0005789,GO:0005886,GO:0005887,GO:0006139,GO:0006725,GO:0006807,GO:0006810,GO:0006811,GO:0006812,GO:0006814,GO:0006863,GO:0008104,GO:0008150,GO:0008152,GO:0008324,GO:0009987,GO:0012505,GO:0015075,GO:0015077,GO:0015081,GO:0015205,GO:0015211,GO:0015291,GO:…
	N0.HOG0000478	GO:0000045,GO:0001666,GO:0002090,GO:0002091,GO:0002682,GO:0002683,GO:0003674,GO:0003824,GO:0004032,GO:0004033,GO:0005102,GO:0005488,GO:0005515,GO:0005575,GO:0005622,GO:0005623,GO:0005634,GO:0005654,GO:0005737,GO:0005773,GO:0005776,GO:0005783,GO:0005789,GO:0005829,GO:0005886,GO:0005975,GO:0005996,GO:0006006,GO:0006063,GO:0006064,GO:0006081,GO:0006082,GO:0006091,GO:0006508,GO:0006511,GO:0006732,GO:…
	N0.HOG0000479	GO:0000139,GO:0003674,GO:0003676,GO:0003723,GO:0005488,GO:0005515,GO:0005575,GO:0005622,GO:0005623,GO:0005634,GO:0005635,GO:0005637,GO:0005737,GO:0005794,GO:0006937,GO:0007154,GO:0007165,GO:0007166,GO:0008150,GO:0009987,GO:0012505,GO:0016020,GO:0016021,GO:0019866,GO:0023052,GO:0030173,GO:0031090,GO:0031224,GO:0031228,GO:0031300,GO:0031301,GO:0031503,GO:0031965,GO:0031967,GO:0031975,GO:0031984,GO:…
	N0.HOG0000480	GO:0001750,GO:0003674,GO:0004888,GO:0004930,GO:0005575,GO:0005623,GO:0005886,GO:0005887,GO:0005929,GO:0007154,GO:0007165,GO:0007186,GO:0007602,GO:0008020,GO:0008150,GO:0009314,GO:0009416,GO:0009581,GO:0009582,GO:0009583,GO:0009584,GO:0009605,GO:0009628,GO:0009881,GO:0009987,GO:0016020,GO:0016021,GO:0023052,GO:0031224,GO:0031226,GO:0038023,GO:0042752,GO:0042995,GO:0043005,GO:0043226,GO:0044422,GO:…
	N0.HOG0000481
	N0.HOG0000482	GO:0000502,GO:0000932,GO:0001775,GO:0002252,GO:0002263,GO:0002274,GO:0002275,GO:0002283,GO:0002366,GO:0002376,GO:0002443,GO:0002444,GO:0002446,GO:0003674,GO:0003824,GO:0005488,GO:0005515,GO:0005575,GO:0005576,GO:0005622,GO:0005623,GO:0005634,GO:0005654,GO:0005737,GO:0005829,GO:0005838,GO:0006355,GO:0006357,GO:0006464,GO:0006508,GO:0006511,GO:0006807,GO:0006810,GO:0006887,GO:0006950,GO:0006955,GO:…
	N0.HOG0000483	GO:0000122,GO:0000375,GO:0000377,GO:0000380,GO:0000381,GO:0000398,GO:0000956,GO:0001666,GO:0001837,GO:0002376,GO:0002682,GO:0002697,GO:0002831,GO:0003008,GO:0003674,GO:0003676,GO:0003682,GO:0003712,GO:0003713,GO:0003723,GO:0003724,GO:0003729,GO:0003730,GO:0003824,GO:0004004,GO:0004096,GO:0004386,GO:0004601,GO:0005102,GO:0005344,GO:0005488,GO:0005506,GO:0005515,GO:0005516,GO:0005575,GO:0005622,GO:…
	N0.HOG0000484	GO:0003674,GO:0005215,GO:0005319,GO:0005342,GO:0005343,GO:0005575,GO:0005623,GO:0005886,GO:0005903,GO:0006139,GO:0006725,GO:0006732,GO:0006733,GO:0006753,GO:0006793,GO:0006796,GO:0006807,GO:0006810,GO:0006811,GO:0006812,GO:0006814,GO:0006820,GO:0006855,GO:0006869,GO:0008028,GO:0008150,GO:0008152,GO:0008324,GO:0008509,GO:0008514,GO:0009058,GO:0009108,GO:0009117,GO:0009165,GO:0009435,GO:0009987,GO:…
	N0.HOG0000485
	N0.HOG0000486
	N0.HOG0000487
	N0.HOG0000488
	N0.HOG0000489	GO:0000003,GO:0000323,GO:0001618,GO:0001775,GO:0001817,GO:0001819,GO:0001910,GO:0001911,GO:0001932,GO:0001933,GO:0002020,GO:0002213,GO:0002244,GO:0002252,GO:0002253,GO:0002263,GO:0002274,GO:0002275,GO:0002283,GO:0002366,GO:0002376,GO:0002443,GO:0002444,GO:0002446,GO:0002448,GO:0002520,GO:0002682,GO:0002683,GO:0002684,GO:0002697,GO:0002698,GO:0002703,GO:0002704,GO:0002706,GO:0002707,GO:0002715,GO:…
	N0.HOG0000490	GO:0000226,GO:0000902,GO:0000904,GO:0001501,GO:0001503,GO:0001654,GO:0001655,GO:0001657,GO:0001658,GO:0001736,GO:0001737,GO:0001738,GO:0001745,GO:0001763,GO:0001822,GO:0001823,GO:0001894,GO:0001895,GO:0001917,GO:0002009,GO:0002064,GO:0002065,GO:0002066,GO:0002093,GO:0002165,GO:0003002,GO:0003007,GO:0003008,GO:0003170,GO:0003171,GO:0003174,GO:0003179,GO:0003181,GO:0003183,GO:0003188,GO:0003190,GO:…
	N0.HOG0000491
	N0.HOG0000492
	N0.HOG0000493
	N0.HOG0000494	GO:0000287,GO:0001516,GO:0001676,GO:0003674,GO:0003824,GO:0004364,GO:0004497,GO:0004499,GO:0004667,GO:0005488,GO:0005509,GO:0005515,GO:0005575,GO:0005622,GO:0005623,GO:0005737,GO:0005783,GO:0005789,GO:0005829,GO:0005929,GO:0006082,GO:0006139,GO:0006629,GO:0006631,GO:0006633,GO:0006636,GO:0006690,GO:0006692,GO:0006693,GO:0006725,GO:0006732,GO:0006733,GO:0006739,GO:0006753,GO:0006790,GO:0006793,GO:…
	N0.HOG0000495
	N0.HOG0000496	GO:0001775,GO:0002164,GO:0002376,GO:0002520,GO:0003674,GO:0003824,GO:0003883,GO:0005488,GO:0005515,GO:0005575,GO:0005622,GO:0005623,GO:0005737,GO:0005829,GO:0006139,GO:0006213,GO:0006220,GO:0006221,GO:0006241,GO:0006725,GO:0006753,GO:0006793,GO:0006796,GO:0006807,GO:0007275,GO:0008150,GO:0008152,GO:0008283,GO:0009058,GO:0009116,GO:0009117,GO:0009119,GO:0009141,GO:0009142,GO:0009147,GO:0009148,GO:…
	N0.HOG0000497	GO:0000041,GO:0000228,GO:0000323,GO:0000502,GO:0000793,GO:0000794,GO:0000932,GO:0000959,GO:0000960,GO:0000961,GO:0000963,GO:0000965,GO:0001775,GO:0002082,GO:0002164,GO:0002252,GO:0002263,GO:0002274,GO:0002275,GO:0002283,GO:0002366,GO:0002376,GO:0002443,GO:0002444,GO:0002446,GO:0002520,GO:0003674,GO:0003676,GO:0003677,GO:0003697,GO:0003723,GO:0003729,GO:0003730,GO:0003824,GO:0003883,GO:0004518,GO:…
	N0.HOG0000498
	N0.HOG0000499	GO:0003674,GO:0003824,GO:0005488,GO:0005515,GO:0005575,GO:0005622,GO:0005623,GO:0005634,GO:0005654,GO:0005737,GO:0005829,GO:0006325,GO:0006355,GO:0006464,GO:0006479,GO:0006807,GO:0006996,GO:0008134,GO:0008150,GO:0008152,GO:0008168,GO:0008170,GO:0008213,GO:0008276,GO:0008757,GO:0009889,GO:0009987,GO:0010468,GO:0010556,GO:0016043,GO:0016278,GO:0016279,GO:0016569,GO:0016570,GO:0016571,GO:0016740,GO:…
	N0.HOG0000500
	N0.HOG0000501
	N0.HOG0000502
	N0.HOG0000503
	N0.HOG0000504	GO:0001530,GO:0001618,GO:0001667,GO:0001755,GO:0001817,GO:0001819,GO:0001867,GO:0001871,GO:0001872,GO:0001878,GO:0001879,GO:0001932,GO:0001933,GO:0001968,GO:0002090,GO:0002092,GO:0002218,GO:0002220,GO:0002223,GO:0002237,GO:0002252,GO:0002253,GO:0002376,GO:0002429,GO:0002523,GO:0002576,GO:0002673,GO:0002682,GO:0002684,GO:0002685,GO:0002687,GO:0002691,GO:0002694,GO:0002696,GO:0002697,GO:0002757,GO:…
	N0.HOG0000505	GO:0000151,GO:0005575,GO:0005622,GO:0005623,GO:0031461,GO:0031463,GO:0032991,GO:0044424,GO:0044464,GO:1902494,GO:1990234
	N0.HOG0000506	GO:0000122,GO:0001525,GO:0001568,GO:0001944,GO:0003674,GO:0003824,GO:0004175,GO:0004222,GO:0004252,GO:0005575,GO:0005576,GO:0005615,GO:0005623,GO:0005886,GO:0006355,GO:0006357,GO:0006508,GO:0006807,GO:0006873,GO:0006875,GO:0006879,GO:0007154,GO:0007165,GO:0007275,GO:0008150,GO:0008152,GO:0008233,GO:0008236,GO:0008237,GO:0009056,GO:0009653,GO:0009889,GO:0009890,GO:0009891,GO:0009892,GO:0009893,GO:…
	N0.HOG0000507
	N0.HOG0000508	GO:0001676,GO:0003674,GO:0003824,GO:0004467,GO:0005575,GO:0005622,GO:0005623,GO:0005737,GO:0005739,GO:0006082,GO:0006139,GO:0006163,GO:0006164,GO:0006629,GO:0006631,GO:0006637,GO:0006638,GO:0006639,GO:0006641,GO:0006725,GO:0006732,GO:0006753,GO:0006790,GO:0006793,GO:0006796,GO:0006807,GO:0008150,GO:0008152,GO:0009056,GO:0009058,GO:0009108,GO:0009117,GO:0009150,GO:0009152,GO:0009165,GO:0009259,GO:…
	N0.HOG0000509	GO:0001676,GO:0003674,GO:0003824,GO:0004467,GO:0005575,GO:0005622,GO:0005623,GO:0005737,GO:0005739,GO:0006082,GO:0006139,GO:0006163,GO:0006164,GO:0006629,GO:0006631,GO:0006637,GO:0006638,GO:0006639,GO:0006641,GO:0006725,GO:0006732,GO:0006753,GO:0006790,GO:0006793,GO:0006796,GO:0006807,GO:0008150,GO:0008152,GO:0009056,GO:0009058,GO:0009108,GO:0009117,GO:0009150,GO:0009152,GO:0009165,GO:0009259,GO:…
	N0.HOG0000510
	N0.HOG0000511	GO:0001533,GO:0003674,GO:0003824,GO:0005488,GO:0005509,GO:0005575,GO:0005622,GO:0005623,GO:0005737,GO:0005768,GO:0005794,GO:0005802,GO:0005829,GO:0005856,GO:0005886,GO:0007275,GO:0008150,GO:0008152,GO:0008168,GO:0008219,GO:0008544,GO:0008757,GO:0009888,GO:0009913,GO:0009987,GO:0012501,GO:0012505,GO:0016020,GO:0016740,GO:0016741,GO:0030154,GO:0030216,GO:0030855,GO:0031410,GO:0031424,GO:0031982,GO:…
	N0.HOG0000512	GO:0000003,GO:0000149,GO:0000294,GO:0000302,GO:0000323,GO:0000375,GO:0000377,GO:0000381,GO:0000398,GO:0000469,GO:0000478,GO:0000956,GO:0001667,GO:0001845,GO:0002064,GO:0002065,GO:0002066,GO:0002791,GO:0002793,GO:0003006,GO:0003008,GO:0003013,GO:0003674,GO:0003676,GO:0003723,GO:0003724,GO:0003725,GO:0003779,GO:0003824,GO:0004004,GO:0004383,GO:0004386,GO:0004518,GO:0004519,GO:0004521,GO:0004525,GO:…
	N0.HOG0000513	GO:0001523,GO:0003674,GO:0003824,GO:0004620,GO:0004622,GO:0004623,GO:0005575,GO:0005623,GO:0005886,GO:0005903,GO:0006066,GO:0006629,GO:0006644,GO:0006650,GO:0006720,GO:0006721,GO:0006793,GO:0006796,GO:0006807,GO:0008150,GO:0008152,GO:0009987,GO:0010817,GO:0016020,GO:0016101,GO:0016298,GO:0016787,GO:0016788,GO:0019637,GO:0031253,GO:0031526,GO:0034308,GO:0034754,GO:0036151,GO:0042445,GO:0042572,GO:…
	N0.HOG0000514
	N0.HOG0000515	GO:0000325,GO:0001101,GO:0003674,GO:0003824,GO:0004175,GO:0004222,GO:0005215,GO:0005216,GO:0005229,GO:0005253,GO:0005254,GO:0005488,GO:0005515,GO:0005575,GO:0005576,GO:0005622,GO:0005623,GO:0005737,GO:0005773,GO:0005774,GO:0005886,GO:0005887,GO:0005902,GO:0006508,GO:0006807,GO:0006810,GO:0006811,GO:0006812,GO:0006820,GO:0006821,GO:0006950,GO:0006970,GO:0007154,GO:0007165,GO:0007166,GO:0007275,GO:…
	N0.HOG0000516
	N0.HOG0000517
	N0.HOG0000518
	N0.HOG0000519
	N0.HOG0000520	GO:0000003,GO:0000346,GO:0000347,GO:0000445,GO:0000902,GO:0001701,GO:0001824,GO:0002009,GO:0002165,GO:0003006,GO:0003674,GO:0003676,GO:0003723,GO:0003729,GO:0005198,GO:0005201,GO:0005488,GO:0005515,GO:0005518,GO:0005575,GO:0005576,GO:0005622,GO:0005623,GO:0005634,GO:0005654,GO:0005856,GO:0005882,GO:0006139,GO:0006396,GO:0006397,GO:0006403,GO:0006405,GO:0006406,GO:0006611,GO:0006725,GO:0006807,GO:…
	N0.HOG0000521
	N0.HOG0000522
	N0.HOG0000523
	N0.HOG0000524	GO:0000003,GO:0000166,GO:0001501,GO:0001558,GO:0001653,GO:0001882,GO:0001883,GO:0003008,GO:0003013,GO:0003014,GO:0003018,GO:0003674,GO:0003824,GO:0004383,GO:0004888,GO:0004930,GO:0005488,GO:0005515,GO:0005524,GO:0005525,GO:0005575,GO:0005622,GO:0005623,GO:0005737,GO:0005829,GO:0005886,GO:0005887,GO:0006139,GO:0006163,GO:0006164,GO:0006182,GO:0006584,GO:0006725,GO:0006753,GO:0006793,GO:0006796,GO:…
	N0.HOG0000525	GO:0000003,GO:0000166,GO:0001501,GO:0001558,GO:0001653,GO:0001882,GO:0001883,GO:0003008,GO:0003013,GO:0003014,GO:0003018,GO:0003674,GO:0003824,GO:0004383,GO:0004888,GO:0004930,GO:0005488,GO:0005515,GO:0005524,GO:0005525,GO:0005575,GO:0005622,GO:0005623,GO:0005737,GO:0005829,GO:0005886,GO:0005887,GO:0006139,GO:0006163,GO:0006164,GO:0006182,GO:0006584,GO:0006725,GO:0006753,GO:0006793,GO:0006796,GO:…
	N0.HOG0000526	GO:0000003,GO:0000166,GO:0001501,GO:0001558,GO:0001653,GO:0001882,GO:0001883,GO:0003008,GO:0003013,GO:0003014,GO:0003018,GO:0003674,GO:0003824,GO:0004383,GO:0004888,GO:0004930,GO:0005488,GO:0005515,GO:0005524,GO:0005525,GO:0005575,GO:0005622,GO:0005623,GO:0005737,GO:0005829,GO:0005886,GO:0005887,GO:0006139,GO:0006163,GO:0006164,GO:0006182,GO:0006584,GO:0006725,GO:0006753,GO:0006793,GO:0006796,GO:…
	N0.HOG0000527	GO:0000003,GO:0000166,GO:0001501,GO:0001558,GO:0001653,GO:0001882,GO:0001883,GO:0003008,GO:0003013,GO:0003014,GO:0003018,GO:0003674,GO:0003824,GO:0004383,GO:0004888,GO:0004930,GO:0005488,GO:0005515,GO:0005524,GO:0005525,GO:0005575,GO:0005622,GO:0005623,GO:0005737,GO:0005829,GO:0005886,GO:0005887,GO:0006139,GO:0006163,GO:0006164,GO:0006182,GO:0006584,GO:0006725,GO:0006753,GO:0006793,GO:0006796,GO:…
	N0.HOG0000528	GO:0003674,GO:0003824,GO:0004383,GO:0005575,GO:0005622,GO:0005623,GO:0005737,GO:0005829,GO:0005886,GO:0005887,GO:0006139,GO:0006163,GO:0006164,GO:0006182,GO:0006725,GO:0006753,GO:0006793,GO:0006796,GO:0006807,GO:0006996,GO:0007030,GO:0007154,GO:0007165,GO:0007346,GO:0008074,GO:0008150,GO:0008152,GO:0008284,GO:0008361,GO:0009058,GO:0009117,GO:0009150,GO:0009152,GO:0009165,GO:0009187,GO:0009190,GO:…
	N0.HOG0000529	GO:0000003,GO:0000166,GO:0001501,GO:0001558,GO:0001653,GO:0001750,GO:0001882,GO:0001883,GO:0003008,GO:0003013,GO:0003014,GO:0003018,GO:0003674,GO:0003824,GO:0004383,GO:0004888,GO:0004930,GO:0005488,GO:0005515,GO:0005524,GO:0005525,GO:0005575,GO:0005622,GO:0005623,GO:0005634,GO:0005635,GO:0005640,GO:0005737,GO:0005829,GO:0005886,GO:0005887,GO:0005929,GO:0006139,GO:0006163,GO:0006164,GO:0006182,GO:…
	N0.HOG0000530	GO:0000003,GO:0000166,GO:0001501,GO:0001653,GO:0001882,GO:0001883,GO:0003008,GO:0003013,GO:0003674,GO:0003824,GO:0004383,GO:0005488,GO:0005515,GO:0005524,GO:0005525,GO:0005575,GO:0005622,GO:0005623,GO:0005737,GO:0005829,GO:0005886,GO:0005887,GO:0006139,GO:0006163,GO:0006164,GO:0006182,GO:0006725,GO:0006753,GO:0006793,GO:0006796,GO:0006807,GO:0006935,GO:0007154,GO:0007165,GO:0007166,GO:0007167,GO:…
	N0.HOG0000531	GO:0000003,GO:0000166,GO:0001501,GO:0001558,GO:0001653,GO:0001882,GO:0001883,GO:0003008,GO:0003013,GO:0003014,GO:0003018,GO:0003674,GO:0003824,GO:0004383,GO:0004888,GO:0004930,GO:0005488,GO:0005515,GO:0005524,GO:0005525,GO:0005575,GO:0005622,GO:0005623,GO:0005737,GO:0005829,GO:0005886,GO:0005887,GO:0006139,GO:0006163,GO:0006164,GO:0006182,GO:0006584,GO:0006725,GO:0006753,GO:0006793,GO:0006796,GO:…
	N0.HOG0000532	GO:0000003,GO:0000166,GO:0001501,GO:0001558,GO:0001653,GO:0001882,GO:0001883,GO:0003008,GO:0003013,GO:0003014,GO:0003018,GO:0003674,GO:0003824,GO:0004383,GO:0004888,GO:0004930,GO:0005488,GO:0005515,GO:0005524,GO:0005525,GO:0005575,GO:0005622,GO:0005623,GO:0005737,GO:0005829,GO:0005886,GO:0005887,GO:0006139,GO:0006163,GO:0006164,GO:0006182,GO:0006584,GO:0006725,GO:0006753,GO:0006793,GO:0006796,GO:…
	N0.HOG0000533	GO:0000902,GO:0000904,GO:0003008,GO:0003674,GO:0005198,GO:0005201,GO:0005575,GO:0005576,GO:0005623,GO:0005886,GO:0007154,GO:0007275,GO:0007399,GO:0007409,GO:0007412,GO:0007600,GO:0007605,GO:0008150,GO:0009653,GO:0009987,GO:0016020,GO:0016043,GO:0022008,GO:0030030,GO:0030154,GO:0030182,GO:0031012,GO:0031175,GO:0032501,GO:0032502,GO:0032989,GO:0032990,GO:0044421,GO:0044464,GO:0048468,GO:0048666,GO:…
	N0.HOG0000534	GO:0000902,GO:0000904,GO:0007154,GO:0007275,GO:0007399,GO:0007409,GO:0007412,GO:0008150,GO:0009653,GO:0009987,GO:0016043,GO:0022008,GO:0030030,GO:0030154,GO:0030182,GO:0031175,GO:0032501,GO:0032502,GO:0032989,GO:0032990,GO:0048468,GO:0048666,GO:0048667,GO:0048699,GO:0048731,GO:0048812,GO:0048856,GO:0048858,GO:0048869,GO:0061564,GO:0071840,GO:0120036,GO:0120039
	N0.HOG0000535
	N0.HOG0000536	GO:0000003,GO:0001667,GO:0001765,GO:0001906,GO:0001909,GO:0001913,GO:0001932,GO:0001934,GO:0001952,GO:0001954,GO:0001977,GO:0002250,GO:0002252,GO:0002376,GO:0002443,GO:0002449,GO:0002456,GO:0002460,GO:0003008,GO:0003013,GO:0003014,GO:0003071,GO:0003073,GO:0003093,GO:0003674,GO:0005102,GO:0005178,GO:0005488,GO:0005515,GO:0005575,GO:0005622,GO:0005623,GO:0005634,GO:0005737,GO:0005794,GO:0005886,GO:…
	N0.HOG0000537
	N0.HOG0000538
	N0.HOG0000539	GO:0000045,GO:0001504,GO:0001505,GO:0001666,GO:0001963,GO:0002090,GO:0002091,GO:0002682,GO:0002683,GO:0003674,GO:0005102,GO:0005215,GO:0005216,GO:0005261,GO:0005326,GO:0005329,GO:0005330,GO:0005488,GO:0005515,GO:0005575,GO:0005622,GO:0005623,GO:0005634,GO:0005654,GO:0005737,GO:0005773,GO:0005776,GO:0005783,GO:0005789,GO:0005829,GO:0005886,GO:0005887,GO:0006457,GO:0006458,GO:0006508,GO:0006511,GO:…
	N0.HOG0000540
	N0.HOG0000541
	N0.HOG0000542
	N0.HOG0000543	GO:0003674,GO:0005488,GO:0005575,GO:0008061,GO:0008144,GO:0016020,GO:0097367
	N0.HOG0000544	GO:0003341,GO:0003674,GO:0003774,GO:0003777,GO:0003824,GO:0005488,GO:0005515,GO:0005575,GO:0005622,GO:0005623,GO:0005737,GO:0005856,GO:0005858,GO:0005875,GO:0005929,GO:0005930,GO:0006928,GO:0006996,GO:0007017,GO:0007018,GO:0008150,GO:0008569,GO:0009987,GO:0015630,GO:0016043,GO:0016462,GO:0016787,GO:0016817,GO:0016818,GO:0016887,GO:0017111,GO:0022607,GO:0030030,GO:0030031,GO:0030286,GO:0032838,GO:…
	N0.HOG0000545
	N0.HOG0000546	GO:0000187,GO:0001101,GO:0001505,GO:0001530,GO:0001666,GO:0001774,GO:0001775,GO:0001816,GO:0001817,GO:0001818,GO:0001819,GO:0001875,GO:0001894,GO:0001932,GO:0001933,GO:0001934,GO:0002218,GO:0002221,GO:0002224,GO:0002237,GO:0002250,GO:0002252,GO:0002253,GO:0002263,GO:0002274,GO:0002285,GO:0002312,GO:0002322,GO:0002366,GO:0002376,GO:0002443,GO:0002449,GO:0002460,GO:0002532,GO:0002537,GO:0002682,GO:…
	N0.HOG0000547	GO:0003674,GO:0003824,GO:0004089,GO:0005575,GO:0005576,GO:0005615,GO:0005622,GO:0005623,GO:0005737,GO:0005783,GO:0005791,GO:0005793,GO:0005794,GO:0005802,GO:0005829,GO:0005886,GO:0005903,GO:0006730,GO:0006810,GO:0006811,GO:0006820,GO:0006873,GO:0006885,GO:0007275,GO:0008150,GO:0008152,GO:0009719,GO:0009725,GO:0009897,GO:0009986,GO:0009987,GO:0010033,GO:0010646,GO:0010647,GO:0012505,GO:0012506,GO:…
	N0.HOG0000548	GO:0000003,GO:0000041,GO:0000278,GO:0000302,GO:0000323,GO:0001654,GO:0001659,GO:0001754,GO:0001775,GO:0002252,GO:0002263,GO:0002274,GO:0002275,GO:0002283,GO:0002366,GO:0002376,GO:0002407,GO:0002443,GO:0002444,GO:0002446,GO:0002520,GO:0002521,GO:0002791,GO:0002793,GO:0003006,GO:0003008,GO:0003674,GO:0005215,GO:0005216,GO:0005217,GO:0005261,GO:0005262,GO:0005384,GO:0005385,GO:0005488,GO:0005509,GO:…
	N0.HOG0000549	GO:0002119,GO:0002164,GO:0005575,GO:0005576,GO:0007275,GO:0008150,GO:0009791,GO:0018996,GO:0031012,GO:0032501,GO:0032502,GO:0042303,GO:0044421,GO:0048856,GO:0060102,GO:0062023
	N0.HOG0000550
	N0.HOG0000551	GO:0000165,GO:0000187,GO:0000302,GO:0000902,GO:0000904,GO:0001101,GO:0001501,GO:0001525,GO:0001568,GO:0001569,GO:0001570,GO:0001655,GO:0001666,GO:0001701,GO:0001763,GO:0001786,GO:0001817,GO:0001818,GO:0001819,GO:0001822,GO:0001932,GO:0001934,GO:0001935,GO:0001936,GO:0001937,GO:0001938,GO:0001944,GO:0001952,GO:0001953,GO:0001954,GO:0001968,GO:0002009,GO:0002040,GO:0002376,GO:0002520,GO:0002544,GO:…
	N0.HOG0000552
	N0.HOG0000553
	N0.HOG0000554
	N0.HOG0000555
	N0.HOG0000556
	N0.HOG0000557	GO:0003674,GO:0003824,GO:0004656,GO:0005575,GO:0005622,GO:0005623,GO:0005737,GO:0005783,GO:0005788,GO:0006464,GO:0006807,GO:0008150,GO:0008152,GO:0009987,GO:0012505,GO:0016222,GO:0016491,GO:0016705,GO:0016706,GO:0018126,GO:0018193,GO:0018208,GO:0019511,GO:0019538,GO:0019798,GO:0031543,GO:0031545,GO:0031974,GO:0032991,GO:0036211,GO:0043170,GO:0043226,GO:0043227,GO:0043229,GO:0043231,GO:0043233,GO:…
	N0.HOG0000558
	N0.HOG0000559
	N0.HOG0000560	GO:0003008,GO:0003014,GO:0006810,GO:0008150,GO:0009636,GO:0032501,GO:0042221,GO:0046903,GO:0050896,GO:0051179,GO:0051234,GO:0097254
	N0.HOG0000561	GO:0000325,GO:0001101,GO:0003674,GO:0005215,GO:0005575,GO:0005622,GO:0005623,GO:0005737,GO:0005773,GO:0005774,GO:0005886,GO:0006810,GO:0006811,GO:0006812,GO:0006820,GO:0006950,GO:0006970,GO:0007154,GO:0007275,GO:0007568,GO:0008150,GO:0008324,GO:0008509,GO:0008514,GO:0008519,GO:0009266,GO:0009409,GO:0009414,GO:0009415,GO:0009507,GO:0009534,GO:0009535,GO:0009536,GO:0009579,GO:0009605,GO:0009628,GO:…
	N0.HOG0000562
	N0.HOG0000563	GO:0000165,GO:0000902,GO:0000904,GO:0001750,GO:0001765,GO:0001817,GO:0001819,GO:0001931,GO:0001932,GO:0001934,GO:0002020,GO:0002090,GO:0002682,GO:0002684,GO:0003674,GO:0003779,GO:0005085,GO:0005088,GO:0005102,GO:0005198,GO:0005488,GO:0005515,GO:0005575,GO:0005622,GO:0005623,GO:0005737,GO:0005768,GO:0005769,GO:0005813,GO:0005815,GO:0005829,GO:0005856,GO:0005886,GO:0005901,GO:0005911,GO:0005912,GO:…
	N0.HOG0000564	GO:0000003,GO:0000082,GO:0000228,GO:0000278,GO:0000785,GO:0000790,GO:0000812,GO:0001944,GO:0002090,GO:0002092,GO:0003002,GO:0003006,GO:0003008,GO:0003674,GO:0003824,GO:0004857,GO:0005102,GO:0005178,GO:0005488,GO:0005515,GO:0005575,GO:0005576,GO:0005622,GO:0005623,GO:0005634,GO:0005654,GO:0005694,GO:0005737,GO:0005783,GO:0005829,GO:0005856,GO:0005875,GO:0005886,GO:0006323,GO:0006325,GO:0006333,GO:…
	N0.HOG0000565	GO:0000003,GO:0000122,GO:0000165,GO:0000976,GO:0000977,GO:0000978,GO:0000981,GO:0000982,GO:0000987,GO:0001012,GO:0001067,GO:0001077,GO:0001078,GO:0001227,GO:0001228,GO:0003674,GO:0003676,GO:0003677,GO:0003690,GO:0003700,GO:0003707,GO:0003712,GO:0003713,GO:0004879,GO:0005488,GO:0005515,GO:0005575,GO:0005622,GO:0005623,GO:0005634,GO:0005652,GO:0005654,GO:0005737,GO:0006139,GO:0006351,GO:0006352,GO:…
	N0.HOG0000566
	N0.HOG0000567
	N0.HOG0000568	GO:0000003,GO:0001519,GO:0001666,GO:0001676,GO:0002009,GO:0002165,GO:0002791,GO:0003674,GO:0003824,GO:0004497,GO:0004504,GO:0004598,GO:0005488,GO:0005507,GO:0005509,GO:0005515,GO:0005575,GO:0005576,GO:0005615,GO:0005622,GO:0005623,GO:0005737,GO:0005794,GO:0005802,GO:0005829,GO:0005886,GO:0005887,GO:0006082,GO:0006355,GO:0006357,GO:0006464,GO:0006518,GO:0006629,GO:0006631,GO:0006807,GO:0006810,GO:…
	N0.HOG0000569
	N0.HOG0000570	GO:0001775,GO:0002252,GO:0002263,GO:0002274,GO:0002275,GO:0002283,GO:0002366,GO:0002376,GO:0002443,GO:0002444,GO:0002446,GO:0003008,GO:0003013,GO:0003674,GO:0003824,GO:0004177,GO:0005488,GO:0005575,GO:0005576,GO:0005615,GO:0005622,GO:0005623,GO:0005737,GO:0005793,GO:0005886,GO:0005887,GO:0006508,GO:0006518,GO:0006725,GO:0006807,GO:0006810,GO:0006887,GO:0006955,GO:0007154,GO:0007165,GO:0007267,GO:…
	N0.HOG0000571
	N0.HOG0000572
	N0.HOG0000573	GO:0000122,GO:0000375,GO:0000377,GO:0000380,GO:0000381,GO:0000398,GO:0000956,GO:0001666,GO:0001837,GO:0002376,GO:0002682,GO:0002697,GO:0002831,GO:0003674,GO:0003676,GO:0003682,GO:0003712,GO:0003713,GO:0003723,GO:0003724,GO:0003729,GO:0003730,GO:0003824,GO:0004004,GO:0004096,GO:0004386,GO:0004601,GO:0005102,GO:0005344,GO:0005488,GO:0005506,GO:0005515,GO:0005516,GO:0005575,GO:0005622,GO:0005623,GO:…
	N0.HOG0000574	GO:0002119,GO:0002164,GO:0005575,GO:0005576,GO:0007275,GO:0008150,GO:0009791,GO:0018996,GO:0031012,GO:0032501,GO:0032502,GO:0042303,GO:0044421,GO:0048856,GO:0060102,GO:0062023
	N0.HOG0000575
	N0.HOG0000576	GO:0000139,GO:0003674,GO:0003824,GO:0005575,GO:0005622,GO:0005623,GO:0005737,GO:0005794,GO:0005795,GO:0005886,GO:0005887,GO:0005975,GO:0005996,GO:0006004,GO:0006464,GO:0006486,GO:0006807,GO:0008107,GO:0008150,GO:0008152,GO:0008417,GO:0009056,GO:0009058,GO:0009059,GO:0009100,GO:0009101,GO:0009987,GO:0012505,GO:0016020,GO:0016021,GO:0016052,GO:0016740,GO:0016757,GO:0016758,GO:0019317,GO:0019318,GO:…
	N0.HOG0000577
	N0.HOG0000578	GO:0000003,GO:0001101,GO:0001530,GO:0001558,GO:0001775,GO:0001817,GO:0001818,GO:0001906,GO:0001909,GO:0001932,GO:0001934,GO:0002252,GO:0002376,GO:0002443,GO:0002444,GO:0002446,GO:0002673,GO:0002682,GO:0002697,GO:0002920,GO:0003674,GO:0003824,GO:0004175,GO:0004252,GO:0005102,GO:0005488,GO:0005515,GO:0005539,GO:0005575,GO:0005576,GO:0005615,GO:0005622,GO:0005623,GO:0005737,GO:0005783,GO:0005788,GO:…
	N0.HOG0000579
	N0.HOG0000580	GO:0000003,GO:0000122,GO:0000981,GO:0000982,GO:0000983,GO:0000988,GO:0000989,GO:0001078,GO:0001227,GO:0001503,GO:0001525,GO:0001568,GO:0001570,GO:0001649,GO:0001655,GO:0001657,GO:0001701,GO:0001822,GO:0001823,GO:0001837,GO:0001838,GO:0001890,GO:0001892,GO:0001944,GO:0002009,GO:0002076,GO:0003002,GO:0003006,GO:0003007,GO:0003151,GO:0003158,GO:0003170,GO:0003171,GO:0003177,GO:0003179,GO:0003181,GO:…
	N0.HOG0000581	GO:0000166,GO:0002252,GO:0002376,GO:0002682,GO:0003674,GO:0003676,GO:0003723,GO:0003824,GO:0004518,GO:0004540,GO:0005488,GO:0005515,GO:0005575,GO:0005622,GO:0005623,GO:0005634,GO:0005654,GO:0005886,GO:0006139,GO:0006163,GO:0006195,GO:0006203,GO:0006725,GO:0006753,GO:0006793,GO:0006796,GO:0006807,GO:0006950,GO:0006952,GO:0006955,GO:0007154,GO:0007165,GO:0007166,GO:0008150,GO:0008152,GO:0008270,GO:…
	N0.HOG0000582	GO:0000139,GO:0001501,GO:0001503,GO:0001655,GO:0001666,GO:0001775,GO:0001822,GO:0001919,GO:0001921,GO:0001932,GO:0001990,GO:0001991,GO:0002002,GO:0002003,GO:0002252,GO:0002263,GO:0002274,GO:0002275,GO:0002283,GO:0002366,GO:0002376,GO:0002443,GO:0002444,GO:0002446,GO:0003008,GO:0003013,GO:0003018,GO:0003044,GO:0003073,GO:0003081,GO:0003100,GO:0003674,GO:0003824,GO:0004175,GO:0004222,GO:0005488,GO:…
	N0.HOG0000583	GO:0000003,GO:0003008,GO:0003674,GO:0005215,GO:0005216,GO:0005261,GO:0005262,GO:0005488,GO:0005515,GO:0005575,GO:0005623,GO:0005929,GO:0006810,GO:0006811,GO:0006812,GO:0006816,GO:0006950,GO:0007600,GO:0007610,GO:0007617,GO:0007618,GO:0008150,GO:0008324,GO:0009266,GO:0009409,GO:0009581,GO:0009582,GO:0009605,GO:0009612,GO:0009628,GO:0009987,GO:0015075,GO:0015085,GO:0015267,GO:0015318,GO:0016020,GO:…
	N0.HOG0000584	GO:0000003,GO:0003008,GO:0003674,GO:0005215,GO:0005216,GO:0005261,GO:0005262,GO:0005488,GO:0005515,GO:0005575,GO:0005623,GO:0005929,GO:0006810,GO:0006811,GO:0006812,GO:0006816,GO:0006950,GO:0007600,GO:0007610,GO:0007617,GO:0007618,GO:0008150,GO:0008324,GO:0009266,GO:0009409,GO:0009581,GO:0009582,GO:0009605,GO:0009612,GO:0009628,GO:0009987,GO:0015075,GO:0015085,GO:0015267,GO:0015318,GO:0016020,GO:…
	N0.HOG0000585	GO:0000003,GO:0003008,GO:0003674,GO:0005215,GO:0005216,GO:0005261,GO:0005262,GO:0005488,GO:0005515,GO:0005575,GO:0005623,GO:0005929,GO:0006810,GO:0006811,GO:0006812,GO:0006816,GO:0006950,GO:0007600,GO:0007610,GO:0007617,GO:0007618,GO:0008150,GO:0008324,GO:0009266,GO:0009409,GO:0009581,GO:0009582,GO:0009605,GO:0009612,GO:0009628,GO:0009987,GO:0015075,GO:0015085,GO:0015267,GO:0015318,GO:0016020,GO:…
	N0.HOG0000586	GO:0000003,GO:0003008,GO:0003674,GO:0005215,GO:0005216,GO:0005261,GO:0005262,GO:0005488,GO:0005515,GO:0005575,GO:0005623,GO:0005929,GO:0006810,GO:0006811,GO:0006812,GO:0006816,GO:0006950,GO:0007600,GO:0007610,GO:0007617,GO:0007618,GO:0008150,GO:0008324,GO:0009266,GO:0009409,GO:0009581,GO:0009582,GO:0009605,GO:0009612,GO:0009628,GO:0009987,GO:0015075,GO:0015085,GO:0015267,GO:0015318,GO:0016020,GO:…
	N0.HOG0000587	GO:0000003,GO:0001408,GO:0001409,GO:0001504,GO:0001505,GO:0003008,GO:0003674,GO:0003824,GO:0005215,GO:0005275,GO:0005345,GO:0005346,GO:0005395,GO:0005575,GO:0005622,GO:0005623,GO:0005737,GO:0005886,GO:0006576,GO:0006725,GO:0006726,GO:0006727,GO:0006807,GO:0006810,GO:0006811,GO:0006812,GO:0006820,GO:0006836,GO:0006856,GO:0006862,GO:0006863,GO:0007610,GO:0007611,GO:0007613,GO:0007617,GO:0007618,GO:…
	N0.HOG0000588	GO:0000003,GO:0001408,GO:0001409,GO:0001504,GO:0001505,GO:0003008,GO:0003674,GO:0003824,GO:0005215,GO:0005275,GO:0005345,GO:0005346,GO:0005395,GO:0005575,GO:0005622,GO:0005623,GO:0005737,GO:0005886,GO:0006576,GO:0006725,GO:0006726,GO:0006727,GO:0006807,GO:0006810,GO:0006811,GO:0006812,GO:0006820,GO:0006836,GO:0006856,GO:0006862,GO:0006863,GO:0007610,GO:0007611,GO:0007613,GO:0007617,GO:0007618,GO:…
	N0.HOG0000589	GO:0000122,GO:0000123,GO:0000981,GO:0001205,GO:0001228,GO:0002119,GO:0002164,GO:0003674,GO:0003682,GO:0003700,GO:0003705,GO:0003712,GO:0003713,GO:0005488,GO:0005515,GO:0005575,GO:0005622,GO:0005623,GO:0005634,GO:0005654,GO:0005671,GO:0005737,GO:0005829,GO:0005886,GO:0006139,GO:0006325,GO:0006338,GO:0006351,GO:0006355,GO:0006357,GO:0006366,GO:0006464,GO:0006473,GO:0006475,GO:0006479,GO:0006508,GO:…
	N0.HOG0000590
	N0.HOG0000591
	N0.HOG0000592	GO:0000323,GO:0000981,GO:0001775,GO:0001816,GO:0001817,GO:0001819,GO:0001932,GO:0001934,GO:0002252,GO:0002263,GO:0002274,GO:0002275,GO:0002283,GO:0002366,GO:0002376,GO:0002443,GO:0002444,GO:0002446,GO:0002532,GO:0002790,GO:0002791,GO:0002793,GO:0003674,GO:0003700,GO:0003796,GO:0003824,GO:0004553,GO:0004563,GO:0004568,GO:0005488,GO:0005515,GO:0005575,GO:0005576,GO:0005615,GO:0005622,GO:0005623,GO:…
	N0.HOG0000593	GO:0000122,GO:0000976,GO:0000977,GO:0000981,GO:0001012,GO:0001067,GO:0001227,GO:0003674,GO:0003676,GO:0003677,GO:0003690,GO:0003697,GO:0003700,GO:0003723,GO:0003727,GO:0005488,GO:0005575,GO:0005622,GO:0005623,GO:0005634,GO:0005737,GO:0005783,GO:0005829,GO:0006066,GO:0006355,GO:0006357,GO:0006629,GO:0006694,GO:0006695,GO:0008150,GO:0008152,GO:0008202,GO:0008203,GO:0008284,GO:0008610,GO:0009058,GO:…
	N0.HOG0000594	GO:0001889,GO:0003674,GO:0003824,GO:0003858,GO:0004177,GO:0005488,GO:0005543,GO:0005575,GO:0005622,GO:0005623,GO:0005634,GO:0005654,GO:0005737,GO:0005739,GO:0005740,GO:0005743,GO:0005759,GO:0006091,GO:0006508,GO:0006807,GO:0006950,GO:0007275,GO:0007399,GO:0007417,GO:0007420,GO:0007584,GO:0008150,GO:0008152,GO:0008233,GO:0008238,GO:0008239,GO:0008289,GO:0009056,GO:0009058,GO:0009605,GO:0009636,GO:…
	N0.HOG0000595
	N0.HOG0000596
	N0.HOG0000597	GO:0000003,GO:0000049,GO:0000122,GO:0000166,GO:0000959,GO:0000981,GO:0000982,GO:0001078,GO:0001227,GO:0001653,GO:0002682,GO:0003006,GO:0003674,GO:0003676,GO:0003700,GO:0003707,GO:0003723,GO:0003824,GO:0004812,GO:0004815,GO:0004879,GO:0004888,GO:0004930,GO:0005488,GO:0005515,GO:0005524,GO:0005575,GO:0005576,GO:0005622,GO:0005623,GO:0005634,GO:0005737,GO:0005739,GO:0005759,GO:0005886,GO:0005887,GO:…
	N0.HOG0000598
	N0.HOG0000599
	N0.HOG0000600
	N0.HOG0000601
	N0.HOG0000602
	N0.HOG0000603
	N0.HOG0000604
	N0.HOG0000605	GO:0001523,GO:0001889,GO:0001972,GO:0002237,GO:0002526,GO:0003008,GO:0003674,GO:0003824,GO:0004857,GO:0005080,GO:0005488,GO:0005496,GO:0005501,GO:0005504,GO:0005515,GO:0005575,GO:0005622,GO:0005623,GO:0005634,GO:0005635,GO:0005640,GO:0005737,GO:0005783,GO:0005789,GO:0005886,GO:0005887,GO:0005975,GO:0005996,GO:0006011,GO:0006063,GO:0006082,GO:0006109,GO:0006139,GO:0006629,GO:0006631,GO:0006706,GO:…
	N0.HOG0000606
	N0.HOG0000607
	N0.HOG0000608	GO:0000023,GO:0000272,GO:0000323,GO:0001775,GO:0002026,GO:0002086,GO:0002252,GO:0002263,GO:0002274,GO:0002275,GO:0002283,GO:0002366,GO:0002376,GO:0002443,GO:0002444,GO:0002446,GO:0003007,GO:0003008,GO:0003009,GO:0003011,GO:0003012,GO:0003013,GO:0003015,GO:0003016,GO:0003674,GO:0003824,GO:0004553,GO:0004558,GO:0005488,GO:0005575,GO:0005622,GO:0005623,GO:0005737,GO:0005764,GO:0005765,GO:0005766,GO:…
	N0.HOG0000609	GO:0000266,GO:0000394,GO:0000993,GO:0001098,GO:0001099,GO:0001101,GO:0001932,GO:0001933,GO:0003674,GO:0003676,GO:0003723,GO:0003746,GO:0003824,GO:0004364,GO:0005488,GO:0005515,GO:0005575,GO:0005622,GO:0005623,GO:0005634,GO:0005654,GO:0005737,GO:0005739,GO:0005740,GO:0005741,GO:0005813,GO:0005815,GO:0005819,GO:0005829,GO:0005856,GO:0006139,GO:0006355,GO:0006357,GO:0006388,GO:0006396,GO:0006399,GO:…
	N0.HOG0000610
	N0.HOG0000611	GO:0002237,GO:0002376,GO:0003674,GO:0004888,GO:0005488,GO:0005537,GO:0005575,GO:0005622,GO:0005623,GO:0005737,GO:0005768,GO:0005886,GO:0005887,GO:0006810,GO:0006897,GO:0006898,GO:0006950,GO:0006952,GO:0006955,GO:0007154,GO:0007165,GO:0008150,GO:0009605,GO:0009607,GO:0009617,GO:0009986,GO:0009987,GO:0010008,GO:0010033,GO:0012505,GO:0016020,GO:0016021,GO:0016192,GO:0023052,GO:0030246,GO:0031090,GO:…
	N0.HOG0000612	GO:0000003,GO:0000165,GO:0000768,GO:0000902,GO:0000904,GO:0001654,GO:0001655,GO:0001700,GO:0001736,GO:0001738,GO:0001745,GO:0001751,GO:0001754,GO:0001760,GO:0001822,GO:0002009,GO:0002064,GO:0002164,GO:0003006,GO:0003008,GO:0003014,GO:0003094,GO:0003674,GO:0003824,GO:0005488,GO:0005515,GO:0005575,GO:0005622,GO:0005623,GO:0005737,GO:0005829,GO:0005886,GO:0005887,GO:0005911,GO:0005912,GO:0005913,GO:…
	N0.HOG0000613
	N0.HOG0000614	GO:0005575,GO:0005622,GO:0005623,GO:0043226,GO:0043227,GO:0043229,GO:0043231,GO:0044424,GO:0044464
	N0.HOG0000615	GO:0003674,GO:0005215,GO:0005216,GO:0005244,GO:0005249,GO:0005251,GO:0005261,GO:0005267,GO:0005575,GO:0005622,GO:0005623,GO:0006810,GO:0006811,GO:0006812,GO:0006813,GO:0008150,GO:0008324,GO:0009987,GO:0015075,GO:0015077,GO:0015079,GO:0015267,GO:0015318,GO:0015672,GO:0022803,GO:0022832,GO:0022836,GO:0022838,GO:0022839,GO:0022843,GO:0022857,GO:0022890,GO:0030001,GO:0034220,GO:0043226,GO:0043227,GO:…
	N0.HOG0000616
	N0.HOG0000617
	N0.HOG0000618
	N0.HOG0000619
	N0.HOG0000620	GO:0001501,GO:0001772,GO:0001775,GO:0001906,GO:0002252,GO:0002263,GO:0002274,GO:0002275,GO:0002283,GO:0002366,GO:0002376,GO:0002443,GO:0002444,GO:0002446,GO:0002548,GO:0002682,GO:0002683,GO:0002684,GO:0002685,GO:0002687,GO:0002694,GO:0002695,GO:0002697,GO:0002698,GO:0003674,GO:0005102,GO:0005488,GO:0005515,GO:0005575,GO:0005576,GO:0005615,GO:0005622,GO:0005623,GO:0005634,GO:0005737,GO:0005739,GO:…
	N0.HOG0000621	GO:0000027,GO:0000054,GO:0000055,GO:0000070,GO:0000228,GO:0000278,GO:0000280,GO:0000447,GO:0000460,GO:0000462,GO:0000466,GO:0000469,GO:0000478,GO:0000479,GO:0000793,GO:0000794,GO:0000819,GO:0001650,GO:0002244,GO:0002376,GO:0002520,GO:0003674,GO:0003676,GO:0003723,GO:0005488,GO:0005515,GO:0005575,GO:0005622,GO:0005623,GO:0005634,GO:0005694,GO:0005730,GO:0005737,GO:0005768,GO:0005783,GO:0006139,GO:…
	N0.HOG0000622	GO:0002009,GO:0002165,GO:0003674,GO:0005198,GO:0005201,GO:0005488,GO:0005515,GO:0005518,GO:0005575,GO:0005576,GO:0005622,GO:0005623,GO:0005856,GO:0005882,GO:0006950,GO:0007155,GO:0007160,GO:0007275,GO:0007399,GO:0007424,GO:0007444,GO:0007472,GO:0007475,GO:0007476,GO:0007552,GO:0007560,GO:0007591,GO:0008037,GO:0008038,GO:0008039,GO:0008150,GO:0008362,GO:0008587,GO:0009611,GO:0009653,GO:0009791,GO:…
	N0.HOG0000623
	N0.HOG0000624
	N0.HOG0000625	GO:0003008,GO:0003012,GO:0005575,GO:0005576,GO:0005604,GO:0005622,GO:0005623,GO:0005737,GO:0005938,GO:0006936,GO:0006939,GO:0008150,GO:0009605,GO:0009607,GO:0009617,GO:0030054,GO:0030334,GO:0030335,GO:0031012,GO:0032501,GO:0032879,GO:0040012,GO:0040017,GO:0043207,GO:0044421,GO:0044424,GO:0044444,GO:0044464,GO:0048518,GO:0048522,GO:0050789,GO:0050794,GO:0050896,GO:0051270,GO:0051272,GO:0051704,GO:…
	N0.HOG0000626	GO:0000139,GO:0003674,GO:0003824,GO:0005575,GO:0005622,GO:0005623,GO:0005737,GO:0005794,GO:0005975,GO:0006629,GO:0006643,GO:0006664,GO:0006665,GO:0006672,GO:0006677,GO:0006681,GO:0006682,GO:0006687,GO:0006688,GO:0006807,GO:0008150,GO:0008152,GO:0008194,GO:0008378,GO:0008499,GO:0008610,GO:0009058,GO:0009247,GO:0009311,GO:0009312,GO:0009987,GO:0012505,GO:0016020,GO:0016021,GO:0016051,GO:0016740,GO:…
	N0.HOG0000627
	N0.HOG0000628	GO:0000323,GO:0001525,GO:0001568,GO:0001775,GO:0001817,GO:0001819,GO:0001944,GO:0002252,GO:0002263,GO:0002274,GO:0002275,GO:0002283,GO:0002366,GO:0002376,GO:0002443,GO:0002444,GO:0002446,GO:0003674,GO:0003824,GO:0004553,GO:0004566,GO:0005488,GO:0005515,GO:0005575,GO:0005576,GO:0005622,GO:0005623,GO:0005634,GO:0005654,GO:0005737,GO:0005764,GO:0005765,GO:0005773,GO:0005774,GO:0005775,GO:0005886,GO:…
	N0.HOG0000629
	N0.HOG0000630	GO:0000272,GO:0003674,GO:0003824,GO:0004553,GO:0005575,GO:0005576,GO:0005975,GO:0005976,GO:0008150,GO:0008152,GO:0009056,GO:0009057,GO:0009987,GO:0010383,GO:0010410,GO:0016052,GO:0016787,GO:0016798,GO:0031176,GO:0043170,GO:0044036,GO:0044046,GO:0044237,GO:0044238,GO:0044260,GO:0044403,GO:0044419,GO:0045491,GO:0045493,GO:0051701,GO:0051704,GO:0052047,GO:0052048,GO:0052051,GO:0052211,GO:0071554,GO:…
	N0.HOG0000631	GO:0003674,GO:0003824,GO:0004553,GO:0004556,GO:0005488,GO:0005509,GO:0005575,GO:0005576,GO:0005615,GO:0005975,GO:0007586,GO:0008150,GO:0008152,GO:0009056,GO:0009605,GO:0009607,GO:0009617,GO:0016052,GO:0016160,GO:0016787,GO:0016798,GO:0031404,GO:0032501,GO:0043167,GO:0043168,GO:0043169,GO:0043207,GO:0044238,GO:0044245,GO:0044421,GO:0046872,GO:0050896,GO:0051704,GO:0051707,GO:0071704,GO:1901575
	N0.HOG0000632
	N0.HOG0000633
	N0.HOG0000634
	N0.HOG0000635
	N0.HOG0000636
	N0.HOG0000637
	N0.HOG0000638	GO:0001525,GO:0001558,GO:0001568,GO:0001618,GO:0001775,GO:0001817,GO:0001818,GO:0001910,GO:0001911,GO:0001914,GO:0001915,GO:0001932,GO:0001933,GO:0001934,GO:0001944,GO:0002009,GO:0002011,GO:0002252,GO:0002263,GO:0002274,GO:0002275,GO:0002283,GO:0002366,GO:0002376,GO:0002443,GO:0002444,GO:0002446,GO:0002520,GO:0002637,GO:0002639,GO:0002682,GO:0002683,GO:0002684,GO:0002694,GO:0002695,GO:0002696,GO:…
	N0.HOG0000639	GO:0000003,GO:0000209,GO:0001650,GO:0002682,GO:0002684,GO:0003674,GO:0003824,GO:0004842,GO:0005575,GO:0005622,GO:0005623,GO:0005634,GO:0005730,GO:0005737,GO:0005829,GO:0006464,GO:0006508,GO:0006511,GO:0006807,GO:0007276,GO:0007283,GO:0008150,GO:0008152,GO:0009056,GO:0009057,GO:0009966,GO:0009967,GO:0009968,GO:0009987,GO:0010646,GO:0010647,GO:0010648,GO:0016567,GO:0016740,GO:0019538,GO:0019787,GO:…
	N0.HOG0000640	GO:0000003,GO:0000209,GO:0001650,GO:0002682,GO:0002684,GO:0003674,GO:0003824,GO:0004842,GO:0005575,GO:0005622,GO:0005623,GO:0005634,GO:0005730,GO:0005737,GO:0005829,GO:0006464,GO:0006508,GO:0006511,GO:0006807,GO:0007276,GO:0007283,GO:0008150,GO:0008152,GO:0009056,GO:0009057,GO:0009966,GO:0009967,GO:0009968,GO:0009987,GO:0010646,GO:0010647,GO:0010648,GO:0016567,GO:0016740,GO:0019538,GO:0019787,GO:…
	N0.HOG0000641
	N0.HOG0000642
	N0.HOG0000643
	N0.HOG0000644
	N0.HOG0000645
	N0.HOG0000646
	N0.HOG0000647	GO:0001523,GO:0003674,GO:0003824,GO:0004620,GO:0004622,GO:0004623,GO:0005575,GO:0005623,GO:0005886,GO:0005903,GO:0006066,GO:0006629,GO:0006644,GO:0006650,GO:0006720,GO:0006721,GO:0006793,GO:0006796,GO:0006807,GO:0008150,GO:0008152,GO:0009987,GO:0010817,GO:0016020,GO:0016101,GO:0016298,GO:0016787,GO:0016788,GO:0019637,GO:0031253,GO:0031526,GO:0034308,GO:0034754,GO:0036151,GO:0042445,GO:0042572,GO:…
	N0.HOG0000648	GO:0000003,GO:0000122,GO:0000139,GO:0000186,GO:0000902,GO:0000904,GO:0001101,GO:0001505,GO:0001558,GO:0001568,GO:0001570,GO:0001654,GO:0001754,GO:0001764,GO:0001775,GO:0001932,GO:0001933,GO:0001934,GO:0001944,GO:0002009,GO:0002011,GO:0002064,GO:0002376,GO:0002520,GO:0002521,GO:0003006,GO:0003008,GO:0003344,GO:0003345,GO:0003674,GO:0003824,GO:0004672,GO:0004674,GO:0004675,GO:0004713,GO:0004714,GO:…
	N0.HOG0000649
	N0.HOG0000650
	N0.HOG0000651
	N0.HOG0000652	GO:0000902,GO:0000904,GO:0001558,GO:0003008,GO:0003674,GO:0005102,GO:0005178,GO:0005488,GO:0005515,GO:0005575,GO:0005576,GO:0005623,GO:0006928,GO:0006935,GO:0007155,GO:0007158,GO:0007162,GO:0007275,GO:0007399,GO:0007409,GO:0007411,GO:0007417,GO:0007420,GO:0007610,GO:0007611,GO:0007612,GO:0007626,GO:0008061,GO:0008144,GO:0008150,GO:0008289,GO:0008306,GO:0008361,GO:0009605,GO:0009653,GO:0009986,GO:…
	N0.HOG0000653
	N0.HOG0000654
	N0.HOG0000655	GO:0000139,GO:0000187,GO:0000323,GO:0000902,GO:0000904,GO:0001101,GO:0001505,GO:0001530,GO:0001666,GO:0001774,GO:0001775,GO:0001816,GO:0001817,GO:0001818,GO:0001819,GO:0001875,GO:0001894,GO:0001932,GO:0001933,GO:0001934,GO:0002009,GO:0002218,GO:0002221,GO:0002224,GO:0002227,GO:0002237,GO:0002250,GO:0002251,GO:0002252,GO:0002253,GO:0002263,GO:0002274,GO:0002285,GO:0002312,GO:0002322,GO:0002366,GO:…
	N0.HOG0000656	GO:0000003,GO:0000165,GO:0001501,GO:0001667,GO:0001772,GO:0001775,GO:0001817,GO:0001818,GO:0001819,GO:0001906,GO:0001910,GO:0001911,GO:0001932,GO:0001934,GO:0001944,GO:0001945,GO:0002218,GO:0002221,GO:0002224,GO:0002237,GO:0002252,GO:0002253,GO:0002263,GO:0002274,GO:0002275,GO:0002283,GO:0002285,GO:0002312,GO:0002313,GO:0002317,GO:0002335,GO:0002366,GO:0002376,GO:0002443,GO:0002444,GO:0002446,GO:…
	N0.HOG0000657
	N0.HOG0000658	GO:0001655,GO:0001657,GO:0001676,GO:0001822,GO:0001823,GO:0003674,GO:0003824,GO:0004364,GO:0004601,GO:0004602,GO:0005488,GO:0005575,GO:0005576,GO:0005615,GO:0005622,GO:0005623,GO:0005634,GO:0005635,GO:0005640,GO:0005737,GO:0005829,GO:0006082,GO:0006518,GO:0006575,GO:0006629,GO:0006631,GO:0006749,GO:0006790,GO:0006805,GO:0006807,GO:0007154,GO:0007165,GO:0007166,GO:0007275,GO:0007568,GO:0008144,GO:…
	N0.HOG0000659	GO:0000166,GO:0001568,GO:0001944,GO:0003674,GO:0003824,GO:0005488,GO:0005575,GO:0005622,GO:0005623,GO:0005634,GO:0005635,GO:0005640,GO:0005737,GO:0005783,GO:0005789,GO:0005829,GO:0006066,GO:0006629,GO:0006694,GO:0006695,GO:0007275,GO:0008150,GO:0008152,GO:0008202,GO:0008203,GO:0008610,GO:0009058,GO:0009791,GO:0009889,GO:0009918,GO:0009987,GO:0010817,GO:0012505,GO:0016020,GO:0016021,GO:0016125,GO:…
	N0.HOG0000660
	N0.HOG0000661
	N0.HOG0000662
	N0.HOG0000663
	N0.HOG0000664
	N0.HOG0000665	GO:0001505,GO:0003333,GO:0003674,GO:0005215,GO:0005283,GO:0005295,GO:0005326,GO:0005328,GO:0005342,GO:0005343,GO:0005416,GO:0005575,GO:0005623,GO:0005886,GO:0005887,GO:0006810,GO:0006811,GO:0006812,GO:0006814,GO:0006820,GO:0006836,GO:0006855,GO:0006865,GO:0007154,GO:0007267,GO:0007268,GO:0007269,GO:0008150,GO:0008324,GO:0008509,GO:0008514,GO:0009987,GO:0015075,GO:0015077,GO:0015081,GO:0015171,GO:…
	N0.HOG0000666	GO:0000003,GO:0002213,GO:0002252,GO:0002376,GO:0002682,GO:0002683,GO:0003002,GO:0003674,GO:0004857,GO:0004866,GO:0004867,GO:0004869,GO:0005488,GO:0005515,GO:0005575,GO:0005576,GO:0005615,GO:0006582,GO:0006725,GO:0006950,GO:0006952,GO:0006955,GO:0006959,GO:0007154,GO:0007165,GO:0007166,GO:0007275,GO:0007389,GO:0007610,GO:0008063,GO:0008150,GO:0008152,GO:0008592,GO:0009605,GO:0009607,GO:0009611,GO:…
	N0.HOG0000667	GO:0000003,GO:0000323,GO:0001501,GO:0001775,GO:0001816,GO:0001817,GO:0001819,GO:0001932,GO:0001934,GO:0002252,GO:0002263,GO:0002274,GO:0002275,GO:0002283,GO:0002366,GO:0002376,GO:0002443,GO:0002444,GO:0002446,GO:0002532,GO:0002790,GO:0002791,GO:0002793,GO:0003674,GO:0003796,GO:0003824,GO:0004553,GO:0004563,GO:0004568,GO:0005198,GO:0005201,GO:0005488,GO:0005515,GO:0005575,GO:0005576,GO:0005615,GO:…
	N0.HOG0000668
	N0.HOG0000669	GO:0000003,GO:0005575,GO:0005576,GO:0005615,GO:0008150,GO:0032501,GO:0032504,GO:0044421
	N0.HOG0000670	GO:0003008,GO:0003674,GO:0005215,GO:0005216,GO:0005261,GO:0005262,GO:0005575,GO:0006810,GO:0006811,GO:0006812,GO:0006816,GO:0006950,GO:0007600,GO:0008150,GO:0008324,GO:0009266,GO:0009409,GO:0009581,GO:0009582,GO:0009605,GO:0009612,GO:0009628,GO:0009987,GO:0015075,GO:0015085,GO:0015267,GO:0015318,GO:0016020,GO:0016048,GO:0022803,GO:0022838,GO:0022857,GO:0022890,GO:0030001,GO:0032501,GO:0033554,GO:…
	N0.HOG0000671	GO:0003008,GO:0003674,GO:0005215,GO:0005216,GO:0005261,GO:0005262,GO:0005575,GO:0006810,GO:0006811,GO:0006812,GO:0006816,GO:0006950,GO:0007600,GO:0008150,GO:0008324,GO:0009266,GO:0009409,GO:0009581,GO:0009582,GO:0009605,GO:0009612,GO:0009628,GO:0009987,GO:0015075,GO:0015085,GO:0015267,GO:0015318,GO:0016020,GO:0016048,GO:0022803,GO:0022838,GO:0022857,GO:0022890,GO:0030001,GO:0032501,GO:0033554,GO:…
	N0.HOG0000672	GO:0003008,GO:0003674,GO:0005215,GO:0005216,GO:0005261,GO:0005262,GO:0005575,GO:0006810,GO:0006811,GO:0006812,GO:0006816,GO:0006950,GO:0007600,GO:0008150,GO:0008324,GO:0009266,GO:0009409,GO:0009581,GO:0009582,GO:0009605,GO:0009612,GO:0009628,GO:0009987,GO:0015075,GO:0015085,GO:0015267,GO:0015318,GO:0016020,GO:0016048,GO:0022803,GO:0022838,GO:0022857,GO:0022890,GO:0030001,GO:0032501,GO:0033554,GO:…
	N0.HOG0000673	GO:0003008,GO:0003674,GO:0005215,GO:0005216,GO:0005261,GO:0005262,GO:0005575,GO:0006810,GO:0006811,GO:0006812,GO:0006816,GO:0006950,GO:0007600,GO:0008150,GO:0008324,GO:0009266,GO:0009409,GO:0009581,GO:0009582,GO:0009605,GO:0009612,GO:0009628,GO:0009987,GO:0015075,GO:0015085,GO:0015267,GO:0015318,GO:0016020,GO:0016048,GO:0022803,GO:0022838,GO:0022857,GO:0022890,GO:0030001,GO:0032501,GO:0033554,GO:…
	N0.HOG0000674	GO:0003008,GO:0003674,GO:0005215,GO:0005216,GO:0005261,GO:0005262,GO:0005575,GO:0006810,GO:0006811,GO:0006812,GO:0006816,GO:0006950,GO:0007600,GO:0008150,GO:0008324,GO:0009266,GO:0009409,GO:0009581,GO:0009582,GO:0009605,GO:0009612,GO:0009628,GO:0009987,GO:0015075,GO:0015085,GO:0015267,GO:0015318,GO:0016020,GO:0016048,GO:0022803,GO:0022838,GO:0022857,GO:0022890,GO:0030001,GO:0032501,GO:0033554,GO:…
	N0.HOG0000675
	N0.HOG0000676
	N0.HOG0000677
	N0.HOG0000678	GO:0000768,GO:0001932,GO:0001933,GO:0001942,GO:0002376,GO:0002520,GO:0002521,GO:0002573,GO:0002576,GO:0003674,GO:0005488,GO:0005515,GO:0005575,GO:0005576,GO:0005615,GO:0005622,GO:0005623,GO:0005737,GO:0005886,GO:0006810,GO:0006887,GO:0006949,GO:0006950,GO:0006952,GO:0007275,GO:0008150,GO:0008285,GO:0008544,GO:0009605,GO:0009607,GO:0009617,GO:0009620,GO:0009653,GO:0009888,GO:0009892,GO:0009966,GO:…
	N0.HOG0000679	GO:0000768,GO:0001932,GO:0001933,GO:0001942,GO:0002376,GO:0002520,GO:0002521,GO:0002573,GO:0002576,GO:0003674,GO:0005488,GO:0005515,GO:0005575,GO:0005576,GO:0005622,GO:0005623,GO:0005737,GO:0005886,GO:0006810,GO:0006887,GO:0006949,GO:0007275,GO:0008150,GO:0008285,GO:0008544,GO:0009653,GO:0009888,GO:0009892,GO:0009966,GO:0009968,GO:0009987,GO:0010563,GO:0010605,GO:0010646,GO:0010648,GO:0010837,GO:…
	N0.HOG0000680
	N0.HOG0000681
	N0.HOG0000682
	N0.HOG0000683
	N0.HOG0000684
	N0.HOG0000685
	N0.HOG0000686	GO:0000323,GO:0001530,GO:0001775,GO:0001817,GO:0001818,GO:0001819,GO:0001889,GO:0002218,GO:0002221,GO:0002224,GO:0002232,GO:0002237,GO:0002252,GO:0002253,GO:0002263,GO:0002274,GO:0002275,GO:0002281,GO:0002283,GO:0002366,GO:0002376,GO:0002443,GO:0002444,GO:0002446,GO:0002523,GO:0002526,GO:0002682,GO:0002683,GO:0002684,GO:0002685,GO:0002687,GO:0002688,GO:0002690,GO:0002694,GO:0002695,GO:0002696,GO:…
	N0.HOG0000687	GO:0001523,GO:0003008,GO:0003674,GO:0003824,GO:0004745,GO:0005575,GO:0005622,GO:0005623,GO:0005634,GO:0005730,GO:0005737,GO:0005783,GO:0005788,GO:0005789,GO:0005829,GO:0006066,GO:0006082,GO:0006091,GO:0006629,GO:0006694,GO:0006702,GO:0006706,GO:0006710,GO:0006720,GO:0006721,GO:0007600,GO:0007601,GO:0008150,GO:0008152,GO:0008202,GO:0008209,GO:0008610,GO:0009055,GO:0009056,GO:0009058,GO:0009987,GO:…
	N0.HOG0000688
	N0.HOG0000689
	N0.HOG0000690
	N0.HOG0000691	GO:0000003,GO:0000212,GO:0000226,GO:0000278,GO:0000280,GO:0000922,GO:0000923,GO:0000930,GO:0001725,GO:0001763,GO:0002009,GO:0002165,GO:0003674,GO:0003824,GO:0004096,GO:0004601,GO:0005102,GO:0005126,GO:0005149,GO:0005198,GO:0005200,GO:0005488,GO:0005515,GO:0005575,GO:0005622,GO:0005623,GO:0005634,GO:0005737,GO:0005813,GO:0005814,GO:0005815,GO:0005819,GO:0005827,GO:0005829,GO:0005856,GO:0005874,GO:…
	N0.HOG0000692	GO:0003674,GO:0005488,GO:0005575,GO:0008061,GO:0008144,GO:0016020,GO:0097367
	N0.HOG0000693
	N0.HOG0000694	GO:0000122,GO:0000123,GO:0000981,GO:0001205,GO:0001228,GO:0002119,GO:0002164,GO:0003674,GO:0003682,GO:0003700,GO:0003705,GO:0003712,GO:0003713,GO:0005488,GO:0005515,GO:0005575,GO:0005622,GO:0005623,GO:0005634,GO:0005654,GO:0005671,GO:0005737,GO:0005829,GO:0005886,GO:0006139,GO:0006325,GO:0006338,GO:0006351,GO:0006355,GO:0006357,GO:0006366,GO:0006464,GO:0006473,GO:0006475,GO:0006479,GO:0006508,GO:…
	N0.HOG0000695	GO:0000981,GO:0001501,GO:0001502,GO:0001709,GO:0003674,GO:0003700,GO:0005575,GO:0005622,GO:0005623,GO:0005634,GO:0006355,GO:0006357,GO:0006810,GO:0007275,GO:0007389,GO:0007399,GO:0007400,GO:0007416,GO:0007417,GO:0007420,GO:0008037,GO:0008038,GO:0008039,GO:0008150,GO:0008283,GO:0009653,GO:0009887,GO:0009888,GO:0009889,GO:0009987,GO:0010468,GO:0010556,GO:0010769,GO:0010975,GO:0014016,GO:0014017,GO:…
	N0.HOG0000696
	N0.HOG0000697	GO:0000003,GO:0000226,GO:0003674,GO:0003774,GO:0003777,GO:0003824,GO:0005575,GO:0005622,GO:0005623,GO:0005856,GO:0005871,GO:0005875,GO:0005929,GO:0006928,GO:0006996,GO:0007010,GO:0007017,GO:0007018,GO:0007019,GO:0007610,GO:0008150,GO:0008574,GO:0009987,GO:0010938,GO:0015630,GO:0016043,GO:0016462,GO:0016787,GO:0016817,GO:0016818,GO:0016887,GO:0017111,GO:0018991,GO:0019098,GO:0022411,GO:0022414,GO:…
	N0.HOG0000698	GO:0000003,GO:0001525,GO:0001568,GO:0001655,GO:0001666,GO:0001822,GO:0001944,GO:0001974,GO:0002376,GO:0002520,GO:0003006,GO:0003674,GO:0005102,GO:0005126,GO:0005172,GO:0005488,GO:0005515,GO:0005575,GO:0005576,GO:0005615,GO:0005622,GO:0005623,GO:0005634,GO:0005886,GO:0006928,GO:0006950,GO:0007154,GO:0007162,GO:0007165,GO:0007166,GO:0007167,GO:0007169,GO:0007275,GO:0007276,GO:0007281,GO:0007492,GO:…
	N0.HOG0000699	GO:0002253,GO:0002376,GO:0002682,GO:0002684,GO:0002831,GO:0003674,GO:0003824,GO:0004435,GO:0004620,GO:0004629,GO:0005488,GO:0005515,GO:0006629,GO:0006644,GO:0006650,GO:0006793,GO:0006796,GO:0006950,GO:0006952,GO:0007194,GO:0007275,GO:0007568,GO:0008081,GO:0008150,GO:0008152,GO:0008340,GO:0009056,GO:0009395,GO:0009605,GO:0009607,GO:0009617,GO:0009987,GO:0010259,GO:0016042,GO:0016298,GO:0016787,GO:…
	N0.HOG0000700
	N0.HOG0000701	GO:0000003,GO:0000346,GO:0000347,GO:0000445,GO:0000902,GO:0001701,GO:0001824,GO:0003006,GO:0003674,GO:0003676,GO:0003723,GO:0003729,GO:0005488,GO:0005575,GO:0005622,GO:0005623,GO:0005634,GO:0005654,GO:0006139,GO:0006396,GO:0006397,GO:0006403,GO:0006405,GO:0006406,GO:0006611,GO:0006725,GO:0006807,GO:0006810,GO:0006886,GO:0006913,GO:0006950,GO:0007275,GO:0007276,GO:0007281,GO:0007292,GO:0007399,GO:…
	N0.HOG0000702
	N0.HOG0000703
	N0.HOG0000704
	N0.HOG0000705	GO:0000323,GO:0001501,GO:0001618,GO:0001817,GO:0001819,GO:0001871,GO:0001872,GO:0001878,GO:0001879,GO:0002376,GO:0002682,GO:0002684,GO:0002694,GO:0002696,GO:0002697,GO:0002699,GO:0002703,GO:0002705,GO:0002706,GO:0002708,GO:0002712,GO:0002714,GO:0002791,GO:0002793,GO:0002819,GO:0002821,GO:0002822,GO:0002824,GO:0002889,GO:0002891,GO:0002920,GO:0002922,GO:0002923,GO:0002925,GO:0003008,GO:0003674,GO:…
	N0.HOG0000706	GO:0000226,GO:0000902,GO:0000904,GO:0001764,GO:0001932,GO:0001934,GO:0002028,GO:0003007,GO:0003008,GO:0003674,GO:0005488,GO:0005515,GO:0005575,GO:0005576,GO:0005622,GO:0005623,GO:0005737,GO:0005829,GO:0005886,GO:0005911,GO:0005918,GO:0006810,GO:0006897,GO:0006898,GO:0006928,GO:0006935,GO:0006996,GO:0007010,GO:0007017,GO:0007043,GO:0007155,GO:0007158,GO:0007160,GO:0007163,GO:0007272,GO:0007275,GO:…
	N0.HOG0000707
	N0.HOG0000708
	N0.HOG0000709
	N0.HOG0000710
	N0.HOG0000711	GO:0000018,GO:0000122,GO:0000149,GO:0000165,GO:0000187,GO:0000278,GO:0000302,GO:0000902,GO:0000904,GO:0001501,GO:0001654,GO:0001666,GO:0001703,GO:0001750,GO:0001775,GO:0001910,GO:0001911,GO:0001912,GO:0001914,GO:0001915,GO:0001916,GO:0001932,GO:0001933,GO:0001934,GO:0001936,GO:0001937,GO:0001959,GO:0001960,GO:0002244,GO:0002252,GO:0002253,GO:0002262,GO:0002263,GO:0002274,GO:0002275,GO:0002283,GO:…
	N0.HOG0000712	GO:0000902,GO:0000904,GO:0001944,GO:0001945,GO:0001946,GO:0003674,GO:0003712,GO:0003824,GO:0004721,GO:0004725,GO:0004888,GO:0005001,GO:0005102,GO:0005488,GO:0005515,GO:0005575,GO:0005622,GO:0005623,GO:0005634,GO:0005654,GO:0005737,GO:0005856,GO:0005886,GO:0005938,GO:0006464,GO:0006470,GO:0006793,GO:0006796,GO:0006807,GO:0006928,GO:0006935,GO:0006996,GO:0007010,GO:0007154,GO:0007165,GO:0007275,GO:…
	N0.HOG0000713	GO:0001101,GO:0001568,GO:0001570,GO:0001701,GO:0001944,GO:0003674,GO:0003824,GO:0004672,GO:0004713,GO:0004714,GO:0004888,GO:0005575,GO:0005623,GO:0005886,GO:0005887,GO:0006464,GO:0006468,GO:0006793,GO:0006796,GO:0006807,GO:0007154,GO:0007155,GO:0007165,GO:0007275,GO:0007498,GO:0007507,GO:0008150,GO:0008152,GO:0009653,GO:0009790,GO:0009792,GO:0009888,GO:0009987,GO:0010033,GO:0016020,GO:0016021,GO:…
	N0.HOG0000714	GO:0000165,GO:0000902,GO:0000904,GO:0001101,GO:0001525,GO:0001568,GO:0001569,GO:0001570,GO:0001655,GO:0001666,GO:0001701,GO:0001763,GO:0001817,GO:0001819,GO:0001822,GO:0001932,GO:0001934,GO:0001935,GO:0001936,GO:0001938,GO:0001944,GO:0001952,GO:0001954,GO:0002009,GO:0002040,GO:0002376,GO:0002520,GO:0002682,GO:0002684,GO:0002697,GO:0002699,GO:0002700,GO:0002702,GO:0002718,GO:0002720,GO:0002739,GO:…
	N0.HOG0000715	GO:0000003,GO:0003006,GO:0003674,GO:0003676,GO:0003723,GO:0003824,GO:0004518,GO:0004519,GO:0004521,GO:0004540,GO:0005102,GO:0005488,GO:0005515,GO:0005575,GO:0005576,GO:0005615,GO:0005622,GO:0005623,GO:0005737,GO:0005886,GO:0006139,GO:0006508,GO:0006725,GO:0006807,GO:0007275,GO:0007548,GO:0007565,GO:0008083,GO:0008150,GO:0008152,GO:0008233,GO:0008236,GO:0009653,GO:0009966,GO:0009987,GO:0010469,GO:…
	N0.HOG0000716	GO:0000003,GO:0001568,GO:0001654,GO:0001655,GO:0001657,GO:0001658,GO:0001763,GO:0001822,GO:0001823,GO:0001944,GO:0002009,GO:0002791,GO:0002793,GO:0003006,GO:0003008,GO:0003013,GO:0003073,GO:0003170,GO:0003179,GO:0003229,GO:0003674,GO:0003824,GO:0004175,GO:0004222,GO:0005575,GO:0005576,GO:0005604,GO:0005615,GO:0005622,GO:0005623,GO:0005737,GO:0005768,GO:0005783,GO:0005798,GO:0006508,GO:0006516,GO:…
	N0.HOG0000717	GO:0000139,GO:0001525,GO:0001568,GO:0001655,GO:0001822,GO:0001944,GO:0002064,GO:0002065,GO:0002066,GO:0003674,GO:0003824,GO:0005575,GO:0005622,GO:0005623,GO:0005737,GO:0005794,GO:0006464,GO:0006486,GO:0006493,GO:0006807,GO:0007275,GO:0008150,GO:0008152,GO:0008378,GO:0009058,GO:0009059,GO:0009100,GO:0009101,GO:0009653,GO:0009888,GO:0009987,GO:0012505,GO:0016020,GO:0016021,GO:0016263,GO:0016266,GO:…
	N0.HOG0000718	GO:0000003,GO:0000139,GO:0001525,GO:0001568,GO:0001655,GO:0001822,GO:0001944,GO:0002064,GO:0002065,GO:0002066,GO:0002682,GO:0002683,GO:0003674,GO:0003824,GO:0005575,GO:0005622,GO:0005623,GO:0005737,GO:0005794,GO:0005795,GO:0005797,GO:0006464,GO:0006486,GO:0006493,GO:0006629,GO:0006643,GO:0006664,GO:0006807,GO:0007275,GO:0007399,GO:0007417,GO:0007528,GO:0008150,GO:0008152,GO:0008378,GO:0008610,GO:…
	N0.HOG0000719
	N0.HOG0000720	GO:0000003,GO:0000159,GO:0000212,GO:0000226,GO:0000278,GO:0000280,GO:0000302,GO:0001654,GO:0001745,GO:0001751,GO:0001752,GO:0001754,GO:0001932,GO:0001933,GO:0003002,GO:0003006,GO:0003674,GO:0003824,GO:0004721,GO:0004722,GO:0005488,GO:0005515,GO:0005575,GO:0005622,GO:0005623,GO:0005634,GO:0005737,GO:0005813,GO:0005814,GO:0005815,GO:0005829,GO:0005856,GO:0006464,GO:0006470,GO:0006508,GO:0006511,GO:…
	N0.HOG0000721
	N0.HOG0000722
	N0.HOG0000723
	N0.HOG0000724
	N0.HOG0000725	GO:0003008,GO:0003674,GO:0004888,GO:0005215,GO:0005216,GO:0005230,GO:0005231,GO:0005261,GO:0005488,GO:0005575,GO:0005623,GO:0005886,GO:0005887,GO:0005892,GO:0006810,GO:0006811,GO:0006812,GO:0007154,GO:0007165,GO:0007166,GO:0007267,GO:0007268,GO:0007271,GO:0007274,GO:0008144,GO:0008150,GO:0008324,GO:0009636,GO:0009987,GO:0015075,GO:0015267,GO:0015276,GO:0015318,GO:0015464,GO:0016020,GO:0016021,GO:…
	N0.HOG0000726	GO:0000050,GO:0000052,GO:0000139,GO:0000149,GO:0000166,GO:0001505,GO:0001882,GO:0001884,GO:0002119,GO:0002134,GO:0002164,GO:0003674,GO:0003824,GO:0004070,GO:0004087,GO:0004088,GO:0004151,GO:0004672,GO:0005215,GO:0005310,GO:0005342,GO:0005484,GO:0005488,GO:0005515,GO:0005524,GO:0005575,GO:0005622,GO:0005623,GO:0005634,GO:0005654,GO:0005737,GO:0005739,GO:0005740,GO:0005743,GO:0005768,GO:0005783,GO:…
	N0.HOG0000727	GO:0003674,GO:0003824,GO:0005215,GO:0005488,GO:0005543,GO:0005575,GO:0005622,GO:0005623,GO:0005634,GO:0005654,GO:0005737,GO:0005794,GO:0005802,GO:0005829,GO:0005886,GO:0006810,GO:0006869,GO:0008150,GO:0008289,GO:0010876,GO:0012505,GO:0016020,GO:0017089,GO:0031974,GO:0031981,GO:0031984,GO:0032365,GO:0033036,GO:0033218,GO:0035091,GO:0035621,GO:0035627,GO:0042886,GO:0043167,GO:0043168,GO:0043226,GO:…
	N0.HOG0000728
	N0.HOG0000729
	N0.HOG0000730
	N0.HOG0000731	GO:0000902,GO:0000904,GO:0001558,GO:0003008,GO:0003674,GO:0005102,GO:0005178,GO:0005488,GO:0005515,GO:0005575,GO:0005576,GO:0005623,GO:0006928,GO:0006935,GO:0007155,GO:0007158,GO:0007162,GO:0007275,GO:0007399,GO:0007409,GO:0007411,GO:0007417,GO:0007420,GO:0007610,GO:0007611,GO:0007612,GO:0007626,GO:0008061,GO:0008144,GO:0008150,GO:0008289,GO:0008306,GO:0008361,GO:0009605,GO:0009653,GO:0009986,GO:…
	N0.HOG0000732
	N0.HOG0000733
	N0.HOG0000734	GO:0000122,GO:0000139,GO:0000149,GO:0000188,GO:0000226,GO:0001505,GO:0001525,GO:0001568,GO:0001570,GO:0001664,GO:0001666,GO:0001669,GO:0001765,GO:0001932,GO:0001933,GO:0001934,GO:0001936,GO:0001937,GO:0001938,GO:0001944,GO:0001959,GO:0001960,GO:0002026,GO:0002027,GO:0002080,GO:0002376,GO:0002682,GO:0002684,GO:0002694,GO:0002696,GO:0002931,GO:0003008,GO:0003013,GO:0003015,GO:0003018,GO:0003057,GO:…
	N0.HOG0000735	GO:0000049,GO:0000166,GO:0000959,GO:0003674,GO:0003676,GO:0003723,GO:0003824,GO:0004812,GO:0004815,GO:0005488,GO:0005515,GO:0005524,GO:0005575,GO:0005622,GO:0005623,GO:0005634,GO:0005737,GO:0005739,GO:0005759,GO:0006082,GO:0006139,GO:0006399,GO:0006412,GO:0006418,GO:0006421,GO:0006422,GO:0006518,GO:0006520,GO:0006725,GO:0006807,GO:0008144,GO:0008150,GO:0008152,GO:0009058,GO:0009059,GO:0009987,GO:…
	N0.HOG0000736
	N0.HOG0000737
	N0.HOG0000738
	N0.HOG0000739	GO:0000138,GO:0000139,GO:0000166,GO:0000226,GO:0003674,GO:0003824,GO:0004633,GO:0005488,GO:0005515,GO:0005524,GO:0005575,GO:0005622,GO:0005623,GO:0005634,GO:0005654,GO:0005697,GO:0005730,GO:0005737,GO:0005794,GO:0005795,GO:0005802,GO:0005829,GO:0006139,GO:0006163,GO:0006164,GO:0006605,GO:0006622,GO:0006623,GO:0006725,GO:0006732,GO:0006753,GO:0006793,GO:0006796,GO:0006807,GO:0006810,GO:0006886,GO:…
	N0.HOG0000740
	N0.HOG0000741
	N0.HOG0000742	GO:0001501,GO:0001503,GO:0001666,GO:0001942,GO:0002009,GO:0002065,GO:0002165,GO:0003674,GO:0005198,GO:0005201,GO:0005488,GO:0005509,GO:0005515,GO:0005518,GO:0005575,GO:0005576,GO:0005622,GO:0005623,GO:0005634,GO:0005737,GO:0005856,GO:0005882,GO:0005886,GO:0006950,GO:0007154,GO:0007155,GO:0007160,GO:0007275,GO:0007399,GO:0007424,GO:0007444,GO:0007472,GO:0007475,GO:0007476,GO:0007552,GO:0007560,GO:…
	N0.HOG0000743	GO:0003674,GO:0003824,GO:0004180,GO:0004185,GO:0006403,GO:0006508,GO:0006807,GO:0006810,GO:0008150,GO:0008152,GO:0008233,GO:0008236,GO:0008238,GO:0009056,GO:0009057,GO:0009987,GO:0015931,GO:0016787,GO:0017171,GO:0019538,GO:0030163,GO:0033036,GO:0033227,GO:0043170,GO:0044237,GO:0044238,GO:0044248,GO:0044257,GO:0044260,GO:0044265,GO:0044267,GO:0050657,GO:0050658,GO:0051179,GO:0051234,GO:0051236,GO:…
	N0.HOG0000744	GO:0000302,GO:0001580,GO:0001959,GO:0002252,GO:0002376,GO:0002682,GO:0002791,GO:0002793,GO:0003008,GO:0003012,GO:0003674,GO:0003676,GO:0003723,GO:0003824,GO:0004518,GO:0004519,GO:0004521,GO:0004540,GO:0004672,GO:0004888,GO:0005034,GO:0005215,GO:0005216,GO:0005217,GO:0005244,GO:0005245,GO:0005261,GO:0005262,GO:0005488,GO:0005515,GO:0005575,GO:0005622,GO:0005623,GO:0005634,GO:0005737,GO:0005739,GO:…
	N0.HOG0000745	GO:0000902,GO:0000904,GO:0002009,GO:0002165,GO:0003674,GO:0005198,GO:0005201,GO:0005488,GO:0005515,GO:0005518,GO:0005575,GO:0005576,GO:0005622,GO:0005623,GO:0005856,GO:0005882,GO:0007154,GO:0007155,GO:0007160,GO:0007275,GO:0007399,GO:0007409,GO:0007412,GO:0007424,GO:0007444,GO:0007472,GO:0007475,GO:0007476,GO:0007552,GO:0007560,GO:0007591,GO:0008037,GO:0008038,GO:0008039,GO:0008150,GO:0008362,GO:…
	N0.HOG0000746	GO:0000902,GO:0000904,GO:0001558,GO:0001653,GO:0001764,GO:0001775,GO:0001932,GO:0001933,GO:0002009,GO:0002218,GO:0002221,GO:0002224,GO:0002237,GO:0002252,GO:0002253,GO:0002263,GO:0002285,GO:0002312,GO:0002322,GO:0002366,GO:0002376,GO:0002682,GO:0002684,GO:0002757,GO:0002758,GO:0002764,GO:0002831,GO:0002833,GO:0003401,GO:0003402,GO:0003674,GO:0004857,GO:0004860,GO:0004888,GO:0004930,GO:0005488,GO:…
	N0.HOG0000747
	N0.HOG0000748
	N0.HOG0000749	GO:0000003,GO:0001505,GO:0001508,GO:0002027,GO:0003008,GO:0003674,GO:0005215,GO:0005216,GO:0005244,GO:0005245,GO:0005261,GO:0005262,GO:0005575,GO:0005623,GO:0005886,GO:0005891,GO:0006810,GO:0006811,GO:0006812,GO:0006816,GO:0006836,GO:0006873,GO:0006874,GO:0006875,GO:0006887,GO:0006914,GO:0006950,GO:0007154,GO:0007165,GO:0007204,GO:0007267,GO:0007268,GO:0007269,GO:0007275,GO:0007368,GO:0007389,GO:…
	N0.HOG0000750	GO:0000003,GO:0001505,GO:0001508,GO:0002027,GO:0003008,GO:0003674,GO:0005215,GO:0005216,GO:0005244,GO:0005245,GO:0005261,GO:0005262,GO:0005575,GO:0005623,GO:0005886,GO:0005891,GO:0006810,GO:0006811,GO:0006812,GO:0006816,GO:0006836,GO:0006873,GO:0006874,GO:0006875,GO:0006887,GO:0006914,GO:0006950,GO:0007154,GO:0007165,GO:0007204,GO:0007267,GO:0007268,GO:0007269,GO:0007275,GO:0007368,GO:0007389,GO:…
	N0.HOG0000751	GO:0000003,GO:0001505,GO:0001508,GO:0002027,GO:0003008,GO:0003674,GO:0005215,GO:0005216,GO:0005244,GO:0005245,GO:0005261,GO:0005262,GO:0005575,GO:0005623,GO:0005886,GO:0005891,GO:0006810,GO:0006811,GO:0006812,GO:0006816,GO:0006836,GO:0006873,GO:0006874,GO:0006875,GO:0006887,GO:0006914,GO:0006950,GO:0007154,GO:0007165,GO:0007204,GO:0007267,GO:0007268,GO:0007269,GO:0007275,GO:0007368,GO:0007389,GO:…
	N0.HOG0000752	GO:0000003,GO:0001505,GO:0001508,GO:0002027,GO:0003008,GO:0003674,GO:0005215,GO:0005216,GO:0005244,GO:0005245,GO:0005261,GO:0005262,GO:0005575,GO:0005623,GO:0005886,GO:0005891,GO:0006810,GO:0006811,GO:0006812,GO:0006816,GO:0006836,GO:0006873,GO:0006874,GO:0006875,GO:0006887,GO:0006914,GO:0006950,GO:0007154,GO:0007165,GO:0007204,GO:0007267,GO:0007268,GO:0007269,GO:0007275,GO:0007368,GO:0007389,GO:…
	N0.HOG0000753	GO:0000502,GO:0001501,GO:0001533,GO:0001667,GO:0001755,GO:0001867,GO:0002252,GO:0002253,GO:0002376,GO:0002682,GO:0002684,GO:0003674,GO:0003676,GO:0003677,GO:0003824,GO:0004175,GO:0004252,GO:0005488,GO:0005509,GO:0005537,GO:0005575,GO:0005576,GO:0005615,GO:0005622,GO:0005623,GO:0005737,GO:0005829,GO:0005856,GO:0005886,GO:0006508,GO:0006807,GO:0006810,GO:0006897,GO:0006898,GO:0006915,GO:0006928,GO:…
	N0.HOG0000754
	N0.HOG0000755	GO:0001101,GO:0001503,GO:0001505,GO:0001507,GO:0001540,GO:0001649,GO:0001654,GO:0001919,GO:0001975,GO:0002076,GO:0002119,GO:0002164,GO:0002791,GO:0002793,GO:0003008,GO:0003674,GO:0003824,GO:0003990,GO:0004104,GO:0005488,GO:0005515,GO:0005518,GO:0005575,GO:0005576,GO:0005604,GO:0005605,GO:0005615,GO:0005622,GO:0005623,GO:0005634,GO:0005635,GO:0005641,GO:0005737,GO:0005783,GO:0005788,GO:0005791,GO:…
	N0.HOG0000756	GO:0000003,GO:0000902,GO:0000904,GO:0003674,GO:0005488,GO:0005509,GO:0005575,GO:0005622,GO:0005623,GO:0005737,GO:0008150,GO:0009566,GO:0009567,GO:0009653,GO:0009888,GO:0009987,GO:0010026,GO:0010035,GO:0010038,GO:0010090,GO:0010091,GO:0016043,GO:0019953,GO:0022414,GO:0030154,GO:0032502,GO:0032989,GO:0042221,GO:0043167,GO:0043169,GO:0044424,GO:0044464,GO:0044703,GO:0046686,GO:0046872,GO:0048468,GO:…
	N0.HOG0000757	GO:0000166,GO:0000209,GO:0000323,GO:0001932,GO:0001933,GO:0001934,GO:0001959,GO:0001960,GO:0001961,GO:0002230,GO:0002682,GO:0002683,GO:0002697,GO:0002831,GO:0003674,GO:0003824,GO:0003950,GO:0004842,GO:0004857,GO:0005488,GO:0005515,GO:0005575,GO:0005622,GO:0005623,GO:0005634,GO:0005654,GO:0005737,GO:0005764,GO:0005773,GO:0005829,GO:0006139,GO:0006259,GO:0006281,GO:0006282,GO:0006302,GO:0006325,GO:…
	N0.HOG0000758	GO:0000209,GO:0000323,GO:0002230,GO:0002682,GO:0002697,GO:0002831,GO:0003674,GO:0003824,GO:0004842,GO:0004857,GO:0005488,GO:0005515,GO:0005575,GO:0005622,GO:0005623,GO:0005634,GO:0005654,GO:0005737,GO:0005764,GO:0005773,GO:0005829,GO:0006139,GO:0006259,GO:0006281,GO:0006282,GO:0006302,GO:0006325,GO:0006355,GO:0006464,GO:0006508,GO:0006511,GO:0006513,GO:0006725,GO:0006807,GO:0006810,GO:0006950,GO:…
	N0.HOG0000759	GO:0001817,GO:0002009,GO:0002165,GO:0003002,GO:0003674,GO:0003824,GO:0004842,GO:0005102,GO:0005112,GO:0005488,GO:0005515,GO:0005575,GO:0005622,GO:0005623,GO:0005737,GO:0005829,GO:0006464,GO:0006807,GO:0006810,GO:0006897,GO:0007154,GO:0007165,GO:0007166,GO:0007219,GO:0007220,GO:0007275,GO:0007389,GO:0007444,GO:0007478,GO:0007480,GO:0007552,GO:0007560,GO:0008150,GO:0008152,GO:0008270,GO:0008593,GO:…
	N0.HOG0000760
	N0.HOG0000761
	N0.HOG0000762
	N0.HOG0000763
	N0.HOG0000764
	N0.HOG0000765	GO:0001503,GO:0001775,GO:0002252,GO:0002263,GO:0002274,GO:0002275,GO:0002283,GO:0002366,GO:0002376,GO:0002443,GO:0002444,GO:0002446,GO:0003674,GO:0005488,GO:0005515,GO:0005575,GO:0005622,GO:0005623,GO:0005737,GO:0006810,GO:0006887,GO:0006955,GO:0007154,GO:0007165,GO:0008150,GO:0009987,GO:0012505,GO:0016192,GO:0017124,GO:0019904,GO:0023052,GO:0030141,GO:0031410,GO:0031974,GO:0031982,GO:0031983,GO:…
	N0.HOG0000766
	N0.HOG0000767	GO:0001655,GO:0001822,GO:0001889,GO:0001894,GO:0001895,GO:0001947,GO:0002009,GO:0002244,GO:0002376,GO:0002520,GO:0003002,GO:0003007,GO:0003008,GO:0003143,GO:0003146,GO:0003205,GO:0003230,GO:0003279,GO:0003283,GO:0003341,GO:0003351,GO:0003674,GO:0003676,GO:0003677,GO:0003824,GO:0003841,GO:0005488,GO:0005575,GO:0005622,GO:0005623,GO:0005634,GO:0005737,GO:0005739,GO:0005740,GO:0005741,GO:0005783,GO:…
	N0.HOG0000768	GO:0000502,GO:0000932,GO:0001775,GO:0002252,GO:0002263,GO:0002274,GO:0002275,GO:0002283,GO:0002366,GO:0002376,GO:0002443,GO:0002444,GO:0002446,GO:0003674,GO:0003824,GO:0005488,GO:0005515,GO:0005575,GO:0005576,GO:0005622,GO:0005623,GO:0005634,GO:0005654,GO:0005737,GO:0005829,GO:0005838,GO:0006355,GO:0006357,GO:0006464,GO:0006508,GO:0006511,GO:0006807,GO:0006810,GO:0006887,GO:0006950,GO:0006955,GO:…
	N0.HOG0000769
	N0.HOG0000770	GO:0003674,GO:0003824,GO:0004180,GO:0004181,GO:0005575,GO:0005576,GO:0005615,GO:0006508,GO:0006807,GO:0008150,GO:0008152,GO:0008233,GO:0008235,GO:0008237,GO:0008238,GO:0016787,GO:0019538,GO:0043170,GO:0044238,GO:0044421,GO:0070011,GO:0071704,GO:0140096,GO:1901564
	N0.HOG0000771	GO:0000226,GO:0000740,GO:0000768,GO:0001817,GO:0001819,GO:0001906,GO:0001907,GO:0001932,GO:0001934,GO:0002376,GO:0002791,GO:0002793,GO:0003674,GO:0003676,GO:0003682,GO:0003723,GO:0003824,GO:0004365,GO:0004857,GO:0004866,GO:0005488,GO:0005515,GO:0005575,GO:0005576,GO:0005618,GO:0005622,GO:0005623,GO:0005634,GO:0005635,GO:0005737,GO:0005739,GO:0005811,GO:0005829,GO:0005856,GO:0005886,GO:0005975,GO:…
	N0.HOG0000772	GO:0000226,GO:0000740,GO:0000768,GO:0001817,GO:0001819,GO:0001906,GO:0001907,GO:0002376,GO:0002791,GO:0002793,GO:0003674,GO:0003824,GO:0004365,GO:0004857,GO:0004866,GO:0005488,GO:0005515,GO:0005575,GO:0005622,GO:0005623,GO:0005634,GO:0005635,GO:0005737,GO:0005811,GO:0005829,GO:0005856,GO:0005886,GO:0005975,GO:0005996,GO:0006006,GO:0006007,GO:0006082,GO:0006090,GO:0006091,GO:0006094,GO:0006096,GO:…
	N0.HOG0000773	GO:0000003,GO:0000226,GO:0000740,GO:0000768,GO:0001669,GO:0001817,GO:0001819,GO:0001906,GO:0001907,GO:0001932,GO:0001934,GO:0002376,GO:0002791,GO:0002793,GO:0003006,GO:0003674,GO:0003676,GO:0003682,GO:0003723,GO:0003824,GO:0004365,GO:0004857,GO:0004866,GO:0005488,GO:0005515,GO:0005575,GO:0005576,GO:0005618,GO:0005622,GO:0005623,GO:0005634,GO:0005635,GO:0005737,GO:0005739,GO:0005811,GO:0005829,GO:…
	N0.HOG0000774	GO:0000003,GO:0000226,GO:0000740,GO:0000768,GO:0001669,GO:0001817,GO:0001819,GO:0001906,GO:0001907,GO:0002376,GO:0002791,GO:0002793,GO:0003006,GO:0003674,GO:0003824,GO:0004365,GO:0004857,GO:0004866,GO:0005488,GO:0005515,GO:0005575,GO:0005622,GO:0005623,GO:0005634,GO:0005635,GO:0005737,GO:0005811,GO:0005829,GO:0005856,GO:0005886,GO:0005929,GO:0005975,GO:0005996,GO:0006006,GO:0006007,GO:0006082,GO:…
	N0.HOG0000775
	N0.HOG0000776	GO:0000003,GO:0000166,GO:0001501,GO:0001558,GO:0001653,GO:0001882,GO:0001883,GO:0003008,GO:0003013,GO:0003014,GO:0003018,GO:0003674,GO:0003824,GO:0004383,GO:0004888,GO:0004930,GO:0005488,GO:0005515,GO:0005524,GO:0005525,GO:0005575,GO:0005622,GO:0005623,GO:0005737,GO:0005829,GO:0005886,GO:0005887,GO:0006139,GO:0006163,GO:0006164,GO:0006182,GO:0006584,GO:0006725,GO:0006753,GO:0006793,GO:0006796,GO:…
	N0.HOG0000777	GO:0000302,GO:0001580,GO:0002791,GO:0002793,GO:0003008,GO:0003012,GO:0003674,GO:0004888,GO:0005034,GO:0005215,GO:0005216,GO:0005217,GO:0005244,GO:0005245,GO:0005261,GO:0005262,GO:0005488,GO:0005515,GO:0005575,GO:0005623,GO:0005886,GO:0005887,GO:0006810,GO:0006811,GO:0006812,GO:0006816,GO:0006873,GO:0006874,GO:0006875,GO:0006936,GO:0006939,GO:0006950,GO:0006979,GO:0007154,GO:0007165,GO:0007166,GO:…
	N0.HOG0000778	GO:0000302,GO:0001580,GO:0002791,GO:0002793,GO:0003008,GO:0003012,GO:0003674,GO:0004888,GO:0005034,GO:0005215,GO:0005216,GO:0005217,GO:0005244,GO:0005245,GO:0005261,GO:0005262,GO:0005488,GO:0005515,GO:0005575,GO:0005623,GO:0005886,GO:0005887,GO:0006810,GO:0006811,GO:0006812,GO:0006816,GO:0006873,GO:0006874,GO:0006875,GO:0006936,GO:0006939,GO:0006950,GO:0006979,GO:0007154,GO:0007165,GO:0007166,GO:…
	N0.HOG0000779	GO:0000302,GO:0001580,GO:0002791,GO:0002793,GO:0003008,GO:0003012,GO:0003674,GO:0004888,GO:0005034,GO:0005215,GO:0005216,GO:0005217,GO:0005244,GO:0005245,GO:0005261,GO:0005262,GO:0005488,GO:0005515,GO:0005575,GO:0005623,GO:0005886,GO:0005887,GO:0006810,GO:0006811,GO:0006812,GO:0006816,GO:0006873,GO:0006874,GO:0006875,GO:0006936,GO:0006939,GO:0006950,GO:0006979,GO:0007154,GO:0007165,GO:0007166,GO:…
	N0.HOG0000780	GO:0005575,GO:0005622,GO:0005623,GO:0005634,GO:0005730,GO:0005737,GO:0005783,GO:0005794,GO:0005802,GO:0005829,GO:0008150,GO:0010941,GO:0012505,GO:0031974,GO:0031981,GO:0031984,GO:0042981,GO:0043066,GO:0043067,GO:0043069,GO:0043226,GO:0043227,GO:0043228,GO:0043229,GO:0043231,GO:0043232,GO:0043233,GO:0044422,GO:0044424,GO:0044428,GO:0044431,GO:0044444,GO:0044446,GO:0044464,GO:0048519,GO:0048523,GO:…
	N0.HOG0000781	GO:0003008,GO:0003674,GO:0003824,GO:0004620,GO:0004806,GO:0005488,GO:0005509,GO:0005575,GO:0005576,GO:0005615,GO:0005622,GO:0005623,GO:0005737,GO:0006629,GO:0006643,GO:0006644,GO:0006664,GO:0006793,GO:0006796,GO:0006810,GO:0006869,GO:0006950,GO:0006952,GO:0006968,GO:0007275,GO:0007586,GO:0008150,GO:0008152,GO:0009056,GO:0009395,GO:0009605,GO:0009719,GO:0009725,GO:0009791,GO:0009987,GO:0009991,GO:…
	N0.HOG0000782	GO:0000323,GO:0003674,GO:0003824,GO:0004336,GO:0004553,GO:0005575,GO:0005622,GO:0005623,GO:0005737,GO:0005764,GO:0005773,GO:0005775,GO:0006629,GO:0006643,GO:0006664,GO:0006665,GO:0006672,GO:0006677,GO:0006681,GO:0006683,GO:0006687,GO:0006807,GO:0008150,GO:0008152,GO:0009056,GO:0009987,GO:0016042,GO:0016787,GO:0016798,GO:0019374,GO:0019376,GO:0019377,GO:0030149,GO:0031974,GO:0034641,GO:0043202,GO:…
	N0.HOG0000783
	N0.HOG0000784
	N0.HOG0000785	GO:0003008,GO:0003674,GO:0005215,GO:0005575,GO:0005623,GO:0005886,GO:0005887,GO:0006810,GO:0006811,GO:0006812,GO:0007568,GO:0007600,GO:0007606,GO:0007608,GO:0008150,GO:0008324,GO:0008519,GO:0009593,GO:0009636,GO:0009987,GO:0010035,GO:0015075,GO:0015695,GO:0015696,GO:0016020,GO:0016021,GO:0022857,GO:0031224,GO:0031226,GO:0032501,GO:0032502,GO:0034220,GO:0042221,GO:0044425,GO:0044459,GO:0044464,GO:…
	N0.HOG0000786	GO:0000003,GO:0000323,GO:0001664,GO:0001775,GO:0002164,GO:0002252,GO:0002263,GO:0002274,GO:0002275,GO:0002283,GO:0002366,GO:0002376,GO:0002443,GO:0002444,GO:0002446,GO:0002520,GO:0003006,GO:0003674,GO:0003824,GO:0004000,GO:0005102,GO:0005488,GO:0005515,GO:0005575,GO:0005576,GO:0005615,GO:0005622,GO:0005623,GO:0005737,GO:0005764,GO:0005766,GO:0005773,GO:0005775,GO:0006109,GO:0006139,GO:0006144,GO:…
	N0.HOG0000787	GO:0000003,GO:0000187,GO:0000902,GO:0000904,GO:0001505,GO:0001508,GO:0001540,GO:0001666,GO:0001775,GO:0001817,GO:0001818,GO:0001932,GO:0001933,GO:0001934,GO:0001976,GO:0001978,GO:0001982,GO:0001988,GO:0002027,GO:0002376,GO:0003008,GO:0003013,GO:0003014,GO:0003025,GO:0003073,GO:0003084,GO:0003674,GO:0004888,GO:0005215,GO:0005216,GO:0005230,GO:0005231,GO:0005261,GO:0005262,GO:0005488,GO:0005515,GO:…
	N0.HOG0000788
	N0.HOG0000789
	N0.HOG0000790	GO:0001504,GO:0001505,GO:0003333,GO:0003674,GO:0005215,GO:0005326,GO:0005342,GO:0005575,GO:0005623,GO:0005886,GO:0005887,GO:0006810,GO:0006811,GO:0006812,GO:0006820,GO:0006836,GO:0006855,GO:0006865,GO:0006928,GO:0008150,GO:0008324,GO:0008509,GO:0008514,GO:0009893,GO:0009987,GO:0010604,GO:0015075,GO:0015171,GO:0015175,GO:0015179,GO:0015187,GO:0015193,GO:0015238,GO:0015318,GO:0015711,GO:0015804,GO:…
	N0.HOG0000791	GO:0000003,GO:0000323,GO:0003674,GO:0005215,GO:0005216,GO:0005253,GO:0005254,GO:0005310,GO:0005342,GO:0005575,GO:0005622,GO:0005623,GO:0005634,GO:0005654,GO:0005737,GO:0005764,GO:0005765,GO:0005773,GO:0005774,GO:0005783,GO:0005794,GO:0005886,GO:0005887,GO:0006810,GO:0006811,GO:0006820,GO:0006821,GO:0006835,GO:0006873,GO:0006885,GO:0007610,GO:0007617,GO:0007618,GO:0007621,GO:0008150,GO:0008272,GO:…
	N0.HOG0000792
	N0.HOG0000793
	N0.HOG0000794
	N0.HOG0000795
	N0.HOG0000796
	N0.HOG0000797
	N0.HOG0000798
	N0.HOG0000799	GO:0003674,GO:0005198,GO:0005200,GO:0005575,GO:0005622,GO:0005623,GO:0005856,GO:0005884,GO:0006996,GO:0007010,GO:0008150,GO:0009987,GO:0015629,GO:0016043,GO:0043226,GO:0043228,GO:0043229,GO:0043232,GO:0044422,GO:0044424,GO:0044430,GO:0044446,GO:0044464,GO:0071840,GO:0099080,GO:0099081,GO:0099512,GO:0099513
	N0.HOG0000800
	N0.HOG0000801	GO:0003341,GO:0003674,GO:0003824,GO:0004175,GO:0004252,GO:0005488,GO:0005515,GO:0005516,GO:0005575,GO:0005576,GO:0005622,GO:0005623,GO:0005737,GO:0005856,GO:0005929,GO:0005930,GO:0006508,GO:0006725,GO:0006766,GO:0006767,GO:0006807,GO:0006873,GO:0006874,GO:0006875,GO:0006928,GO:0006996,GO:0007017,GO:0007018,GO:0007275,GO:0008150,GO:0008152,GO:0008233,GO:0008236,GO:0009235,GO:0009987,GO:0016020,GO:…
	N0.HOG0000802
	N0.HOG0000803
	N0.HOG0000804
	N0.HOG0000805
	N0.HOG0000806	GO:0003341,GO:0003674,GO:0003774,GO:0003777,GO:0003824,GO:0005488,GO:0005515,GO:0005575,GO:0005622,GO:0005623,GO:0005737,GO:0005856,GO:0005858,GO:0005875,GO:0005929,GO:0005930,GO:0006928,GO:0006996,GO:0007017,GO:0007018,GO:0008150,GO:0008569,GO:0009987,GO:0015630,GO:0016043,GO:0016462,GO:0016787,GO:0016817,GO:0016818,GO:0016887,GO:0017111,GO:0022607,GO:0030030,GO:0030031,GO:0030286,GO:0032838,GO:…
	N0.HOG0000807	GO:0000003,GO:0001558,GO:0001669,GO:0001775,GO:0002252,GO:0002263,GO:0002274,GO:0002275,GO:0002283,GO:0002366,GO:0002376,GO:0002443,GO:0002444,GO:0002446,GO:0003674,GO:0005488,GO:0005539,GO:0005575,GO:0005576,GO:0005615,GO:0005622,GO:0005623,GO:0005737,GO:0005929,GO:0006810,GO:0006887,GO:0006950,GO:0006955,GO:0007275,GO:0007338,GO:0007339,GO:0007568,GO:0008037,GO:0008150,GO:0008201,GO:0008340,GO:…
	N0.HOG0000808	GO:0000003,GO:0000323,GO:0000902,GO:0001101,GO:0001523,GO:0001568,GO:0001838,GO:0001841,GO:0001843,GO:0001944,GO:0002009,GO:0003002,GO:0003006,GO:0003007,GO:0003008,GO:0003128,GO:0003139,GO:0003148,GO:0003151,GO:0003205,GO:0003206,GO:0003208,GO:0003223,GO:0003229,GO:0003231,GO:0003279,GO:0003281,GO:0003674,GO:0005041,GO:0005102,GO:0005215,GO:0005488,GO:0005509,GO:0005515,GO:0005575,GO:0005576,GO:…
	N0.HOG0000809	GO:0000323,GO:0001775,GO:0002028,GO:0002252,GO:0002263,GO:0002274,GO:0002275,GO:0002283,GO:0002366,GO:0002376,GO:0002443,GO:0002444,GO:0002446,GO:0003008,GO:0003014,GO:0003674,GO:0005488,GO:0005515,GO:0005575,GO:0005622,GO:0005623,GO:0005737,GO:0005739,GO:0005764,GO:0005765,GO:0005766,GO:0005773,GO:0005774,GO:0005783,GO:0005856,GO:0005886,GO:0005887,GO:0005911,GO:0005917,GO:0006810,GO:0006887,GO:…
	N0.HOG0000810	GO:0000323,GO:0001775,GO:0002028,GO:0002252,GO:0002263,GO:0002274,GO:0002275,GO:0002283,GO:0002366,GO:0002376,GO:0002443,GO:0002444,GO:0002446,GO:0003674,GO:0005488,GO:0005515,GO:0005575,GO:0005622,GO:0005623,GO:0005737,GO:0005739,GO:0005764,GO:0005765,GO:0005766,GO:0005773,GO:0005774,GO:0005783,GO:0005856,GO:0005886,GO:0005887,GO:0006810,GO:0006887,GO:0006955,GO:0008150,GO:0009987,GO:0010959,GO:…
	N0.HOG0000811	GO:0000323,GO:0001775,GO:0002028,GO:0002252,GO:0002263,GO:0002274,GO:0002275,GO:0002283,GO:0002366,GO:0002376,GO:0002443,GO:0002444,GO:0002446,GO:0003674,GO:0005488,GO:0005515,GO:0005575,GO:0005622,GO:0005623,GO:0005737,GO:0005739,GO:0005764,GO:0005765,GO:0005766,GO:0005773,GO:0005774,GO:0005783,GO:0005856,GO:0005886,GO:0005887,GO:0006810,GO:0006887,GO:0006955,GO:0008150,GO:0009987,GO:0010959,GO:…
	N0.HOG0000812
	N0.HOG0000813
	N0.HOG0000814	GO:0000323,GO:0001666,GO:0003002,GO:0003333,GO:0003674,GO:0005215,GO:0005283,GO:0005310,GO:0005313,GO:0005314,GO:0005326,GO:0005328,GO:0005342,GO:0005343,GO:0005351,GO:0005402,GO:0005416,GO:0005436,GO:0005575,GO:0005622,GO:0005623,GO:0005737,GO:0005764,GO:0005765,GO:0005773,GO:0005774,GO:0005829,GO:0005886,GO:0005887,GO:0006082,GO:0006520,GO:0006541,GO:0006725,GO:0006793,GO:0006796,GO:0006807,GO:…
	N0.HOG0000815	GO:0000257,GO:0003674,GO:0003824,GO:0004551,GO:0006139,GO:0006725,GO:0006807,GO:0008150,GO:0008152,GO:0009987,GO:0016462,GO:0016787,GO:0016810,GO:0016815,GO:0016817,GO:0016818,GO:0034641,GO:0044237,GO:0044238,GO:0046483,GO:0047710,GO:0071704,GO:1901360
	N0.HOG0000816
	N0.HOG0000817	GO:0001676,GO:0002119,GO:0002164,GO:0003674,GO:0003824,GO:0004497,GO:0005575,GO:0005622,GO:0005623,GO:0005634,GO:0005737,GO:0006082,GO:0006629,GO:0006631,GO:0007154,GO:0007267,GO:0007275,GO:0008150,GO:0008152,GO:0009314,GO:0009410,GO:0009628,GO:0009791,GO:0009987,GO:0010212,GO:0010332,GO:0016491,GO:0019752,GO:0023052,GO:0030334,GO:0032501,GO:0032502,GO:0032787,GO:0032879,GO:0036477,GO:0040012,GO:…
	N0.HOG0000818	GO:0000060,GO:0000228,GO:0000302,GO:0000723,GO:0000781,GO:0000784,GO:0001947,GO:0002009,GO:0002119,GO:0002164,GO:0002376,GO:0002520,GO:0003007,GO:0003008,GO:0003013,GO:0003015,GO:0003143,GO:0003674,GO:0003676,GO:0003677,GO:0003682,GO:0003684,GO:0003690,GO:0003691,GO:0003712,GO:0003713,GO:0003714,GO:0003824,GO:0003906,GO:0004518,GO:0004519,GO:0004520,GO:0004521,GO:0004523,GO:0004527,GO:0004528,GO:…
	N0.HOG0000819	GO:0001505,GO:0003008,GO:0003674,GO:0003824,GO:0004497,GO:0004505,GO:0005488,GO:0005506,GO:0005515,GO:0005575,GO:0005622,GO:0005623,GO:0005737,GO:0005829,GO:0006066,GO:0006082,GO:0006464,GO:0006520,GO:0006558,GO:0006559,GO:0006570,GO:0006571,GO:0006584,GO:0006725,GO:0006726,GO:0006732,GO:0006807,GO:0007610,GO:0007611,GO:0007613,GO:0007616,GO:0008150,GO:0008152,GO:0008652,GO:0009056,GO:0009058,GO:…
	N0.HOG0000820
	N0.HOG0000821	GO:0000003,GO:0000075,GO:0000122,GO:0000165,GO:0000166,GO:0000212,GO:0000226,GO:0000278,GO:0000280,GO:0000287,GO:0000712,GO:0000819,GO:0000910,GO:0000922,GO:0001100,GO:0002028,GO:0003674,GO:0003676,GO:0003677,GO:0003690,GO:0003824,GO:0004672,GO:0004674,GO:0004683,GO:0005488,GO:0005515,GO:0005516,GO:0005524,GO:0005575,GO:0005622,GO:0005623,GO:0005634,GO:0005737,GO:0005815,GO:0005816,GO:0005819,GO:…
	N0.HOG0000822
	N0.HOG0000823
	N0.HOG0000824
	N0.HOG0000825	GO:0000323,GO:0001775,GO:0002252,GO:0002263,GO:0002274,GO:0002275,GO:0002283,GO:0002366,GO:0002376,GO:0002443,GO:0002444,GO:0002446,GO:0003674,GO:0003824,GO:0004553,GO:0004568,GO:0005488,GO:0005575,GO:0005576,GO:0005615,GO:0005622,GO:0005623,GO:0005737,GO:0005764,GO:0005773,GO:0006022,GO:0006026,GO:0006030,GO:0006032,GO:0006040,GO:0006807,GO:0006810,GO:0006887,GO:0006955,GO:0007586,GO:0007591,GO:…
	N0.HOG0000826	GO:0003674,GO:0003824,GO:0004553,GO:0004568,GO:0005488,GO:0005575,GO:0005576,GO:0006022,GO:0006026,GO:0006030,GO:0006032,GO:0006040,GO:0006807,GO:0007591,GO:0008061,GO:0008144,GO:0008150,GO:0008152,GO:0009056,GO:0009057,GO:0009987,GO:0016787,GO:0016798,GO:0017144,GO:0018990,GO:0022404,GO:0032501,GO:0042303,GO:0042737,GO:0043170,GO:0044237,GO:0044248,GO:0046348,GO:0071704,GO:0097367,GO:1901071,GO:…
	N0.HOG0000827	GO:0003674,GO:0003824,GO:0004553,GO:0004568,GO:0005488,GO:0005575,GO:0005576,GO:0006022,GO:0006026,GO:0006030,GO:0006032,GO:0006040,GO:0006807,GO:0007591,GO:0008061,GO:0008144,GO:0008150,GO:0008152,GO:0009056,GO:0009057,GO:0009987,GO:0016787,GO:0016798,GO:0017144,GO:0018990,GO:0022404,GO:0032501,GO:0042303,GO:0042737,GO:0043170,GO:0044237,GO:0044248,GO:0046348,GO:0071704,GO:0097367,GO:1901071,GO:…
	N0.HOG0000828	GO:0000323,GO:0001101,GO:0001501,GO:0001558,GO:0001666,GO:0001817,GO:0001819,GO:0001889,GO:0001967,GO:0002218,GO:0002220,GO:0002223,GO:0002253,GO:0002376,GO:0002429,GO:0002682,GO:0002684,GO:0002697,GO:0002699,GO:0002703,GO:0002705,GO:0002706,GO:0002708,GO:0002712,GO:0002714,GO:0002757,GO:0002758,GO:0002764,GO:0002768,GO:0002791,GO:0002793,GO:0002819,GO:0002821,GO:0002822,GO:0002824,GO:0002889,GO:…
	N0.HOG0000829	GO:0001101,GO:0001558,GO:0001666,GO:0001871,GO:0001889,GO:0001967,GO:0002376,GO:0003008,GO:0003674,GO:0005044,GO:0005102,GO:0005488,GO:0005515,GO:0005575,GO:0005576,GO:0005615,GO:0005622,GO:0005623,GO:0005737,GO:0005829,GO:0005886,GO:0006810,GO:0006897,GO:0006898,GO:0006909,GO:0006950,GO:0006952,GO:0006955,GO:0007272,GO:0007275,GO:0007389,GO:0007399,GO:0007417,GO:0007494,GO:0007600,GO:0007610,GO:…
	N0.HOG0000830
	N0.HOG0000831
	N0.HOG0000832
	N0.HOG0000833	GO:0000003,GO:0000278,GO:0000281,GO:0000910,GO:0003006,GO:0003674,GO:0005488,GO:0005515,GO:0005575,GO:0005623,GO:0007049,GO:0007275,GO:0007276,GO:0007281,GO:0007292,GO:0008061,GO:0008144,GO:0008150,GO:0009653,GO:0009790,GO:0009792,GO:0009987,GO:0010564,GO:0019953,GO:0022402,GO:0022412,GO:0022414,GO:0030154,GO:0030312,GO:0030703,GO:0032465,GO:0032501,GO:0032502,GO:0032504,GO:0044464,GO:0044703,GO:…
	N0.HOG0000834	GO:0000003,GO:0000323,GO:0001669,GO:0001775,GO:0002252,GO:0002263,GO:0002274,GO:0002275,GO:0002283,GO:0002366,GO:0002376,GO:0002443,GO:0002444,GO:0002446,GO:0005575,GO:0005576,GO:0005615,GO:0005622,GO:0005623,GO:0005737,GO:0005764,GO:0005765,GO:0005766,GO:0005773,GO:0005774,GO:0005886,GO:0005929,GO:0006810,GO:0006887,GO:0006950,GO:0006955,GO:0007275,GO:0007338,GO:0007339,GO:0007568,GO:0008037,GO:…
	N0.HOG0000835	GO:0000003,GO:0002064,GO:0002065,GO:0002066,GO:0002251,GO:0002376,GO:0002385,GO:0003006,GO:0003674,GO:0005488,GO:0005509,GO:0005515,GO:0005575,GO:0005623,GO:0005886,GO:0005887,GO:0005902,GO:0006955,GO:0007154,GO:0007155,GO:0007165,GO:0007166,GO:0007224,GO:0007275,GO:0007276,GO:0007281,GO:0007292,GO:0007304,GO:0007305,GO:0008092,GO:0008104,GO:0008150,GO:0008361,GO:0009653,GO:0009888,GO:0009987,GO:…
	N0.HOG0000836
	N0.HOG0000837	GO:0000003,GO:0000165,GO:0000187,GO:0000302,GO:0000902,GO:0000904,GO:0001525,GO:0001540,GO:0001555,GO:0001568,GO:0001655,GO:0001656,GO:0001667,GO:0001669,GO:0001700,GO:0001701,GO:0001704,GO:0001706,GO:0001707,GO:0001708,GO:0001726,GO:0001764,GO:0001772,GO:0001774,GO:0001775,GO:0001776,GO:0001780,GO:0001781,GO:0001816,GO:0001822,GO:0001846,GO:0001848,GO:0001851,GO:0001890,GO:0001891,GO:0001892,GO:…
	N0.HOG0000838
	N0.HOG0000839
	N0.HOG0000840
	N0.HOG0000841	GO:0000003,GO:0000122,GO:0000578,GO:0000902,GO:0000904,GO:0000981,GO:0001101,GO:0001501,GO:0001503,GO:0001505,GO:0001649,GO:0001654,GO:0001655,GO:0001656,GO:0001657,GO:0001666,GO:0001700,GO:0001701,GO:0001703,GO:0001704,GO:0001707,GO:0001708,GO:0001763,GO:0001822,GO:0001823,GO:0001837,GO:0001838,GO:0001841,GO:0001842,GO:0001890,GO:0001892,GO:0001932,GO:0001933,GO:0001934,GO:0001936,GO:0001938,GO:…
	N0.HOG0000842
	N0.HOG0000843	GO:0000003,GO:0000346,GO:0000347,GO:0000445,GO:0000902,GO:0001701,GO:0001824,GO:0003006,GO:0003674,GO:0003676,GO:0003723,GO:0003729,GO:0005488,GO:0005575,GO:0005622,GO:0005623,GO:0005634,GO:0005654,GO:0006139,GO:0006396,GO:0006397,GO:0006403,GO:0006405,GO:0006406,GO:0006611,GO:0006725,GO:0006807,GO:0006810,GO:0006886,GO:0006913,GO:0006950,GO:0007275,GO:0007276,GO:0007281,GO:0007292,GO:0007399,GO:…
	N0.HOG0000844	GO:0003674,GO:0005488,GO:0005575,GO:0008061,GO:0008144,GO:0016020,GO:0097367
	N0.HOG0000845	GO:0000003,GO:0000166,GO:0000217,GO:0000405,GO:0000723,GO:0000724,GO:0000725,GO:0000733,GO:0000781,GO:0001501,GO:0002064,GO:0002065,GO:0002066,GO:0002164,GO:0003006,GO:0003674,GO:0003676,GO:0003677,GO:0003678,GO:0003684,GO:0003697,GO:0003824,GO:0004003,GO:0004386,GO:0005488,GO:0005524,GO:0005575,GO:0005622,GO:0005623,GO:0005634,GO:0005694,GO:0005737,GO:0006139,GO:0006259,GO:0006260,GO:0006275,GO:…
	N0.HOG0000846	GO:0000151,GO:0000209,GO:0000768,GO:0001525,GO:0001568,GO:0001570,GO:0001654,GO:0001655,GO:0001701,GO:0001708,GO:0001756,GO:0001822,GO:0001838,GO:0001841,GO:0001885,GO:0001944,GO:0001947,GO:0002009,GO:0002020,GO:0002040,GO:0002064,GO:0002072,GO:0002090,GO:0002244,GO:0002376,GO:0002520,GO:0002682,GO:0003002,GO:0003007,GO:0003143,GO:0003158,GO:0003407,GO:0003408,GO:0003674,GO:0003824,GO:0004842,GO:…
	N0.HOG0000847	GO:0000003,GO:0002064,GO:0002065,GO:0002066,GO:0003006,GO:0003674,GO:0005488,GO:0005515,GO:0005575,GO:0005622,GO:0005623,GO:0005634,GO:0005737,GO:0005829,GO:0005832,GO:0006457,GO:0006458,GO:0007276,GO:0007281,GO:0007292,GO:0008150,GO:0009888,GO:0009987,GO:0019953,GO:0022412,GO:0022414,GO:0030154,GO:0030707,GO:0030855,GO:0032501,GO:0032502,GO:0032504,GO:0032991,GO:0043226,GO:0043227,GO:0043229,GO:…
	N0.HOG0000848
	N0.HOG0000849
	N0.HOG0000850
	N0.HOG0000851
	N0.HOG0000852	GO:0003008,GO:0003674,GO:0005215,GO:0005216,GO:0005261,GO:0005272,GO:0005488,GO:0005515,GO:0005575,GO:0005623,GO:0005886,GO:0005887,GO:0006810,GO:0006811,GO:0006812,GO:0006814,GO:0006820,GO:0006950,GO:0007600,GO:0007606,GO:0008150,GO:0008324,GO:0008509,GO:0008514,GO:0009266,GO:0009268,GO:0009408,GO:0009581,GO:0009582,GO:0009593,GO:0009605,GO:0009612,GO:0009628,GO:0010447,GO:0015075,GO:0015077,GO:…
	N0.HOG0000853	GO:0000166,GO:0003008,GO:0003674,GO:0003676,GO:0003723,GO:0003729,GO:0003730,GO:0003824,GO:0003960,GO:0005198,GO:0005212,GO:0005488,GO:0005575,GO:0005622,GO:0005623,GO:0005737,GO:0005829,GO:0006805,GO:0007600,GO:0007601,GO:0008150,GO:0008152,GO:0009056,GO:0009410,GO:0009987,GO:0016043,GO:0016491,GO:0016651,GO:0016655,GO:0022607,GO:0032501,GO:0036094,GO:0042178,GO:0042221,GO:0043167,GO:0043168,GO:…
	N0.HOG0000854
	N0.HOG0000855	GO:0001618,GO:0001775,GO:0001817,GO:0001818,GO:0001819,GO:0001871,GO:0001872,GO:0001878,GO:0001879,GO:0001965,GO:0002218,GO:0002220,GO:0002223,GO:0002237,GO:0002252,GO:0002253,GO:0002263,GO:0002285,GO:0002286,GO:0002292,GO:0002366,GO:0002376,GO:0002429,GO:0002468,GO:0002470,GO:0002474,GO:0002478,GO:0002520,GO:0002521,GO:0002682,GO:0002684,GO:0002694,GO:0002696,GO:0002757,GO:0002758,GO:0002764,GO:…
	N0.HOG0000856	GO:0000003,GO:0000902,GO:0000904,GO:0001541,GO:0001568,GO:0001944,GO:0002064,GO:0002065,GO:0002066,GO:0002791,GO:0002793,GO:0003006,GO:0003170,GO:0003179,GO:0003229,GO:0003674,GO:0003824,GO:0004175,GO:0004222,GO:0005488,GO:0005575,GO:0005576,GO:0005604,GO:0005615,GO:0005622,GO:0005623,GO:0005737,GO:0005768,GO:0005783,GO:0005798,GO:0006508,GO:0006516,GO:0006807,GO:0006810,GO:0006888,GO:0006928,GO:…
	N0.HOG0000857
	N0.HOG0000858	GO:0001533,GO:0003674,GO:0005488,GO:0005509,GO:0005575,GO:0005622,GO:0005623,GO:0005737,GO:0005829,GO:0005856,GO:0005886,GO:0007275,GO:0008150,GO:0008219,GO:0008544,GO:0009888,GO:0009913,GO:0009987,GO:0012501,GO:0016020,GO:0030154,GO:0030216,GO:0030855,GO:0031424,GO:0032501,GO:0032502,GO:0043167,GO:0043169,GO:0043226,GO:0043228,GO:0043229,GO:0043232,GO:0043588,GO:0044424,GO:0044444,GO:0044464,GO:…
	N0.HOG0000859
	N0.HOG0000860	GO:0000003,GO:0005575,GO:0005576,GO:0005615,GO:0008150,GO:0032501,GO:0032504,GO:0044421
	N0.HOG0000861	GO:0000003,GO:0000075,GO:0000079,GO:0000226,GO:0000278,GO:0000281,GO:0000775,GO:0000776,GO:0000820,GO:0000902,GO:0000904,GO:0000910,GO:0000922,GO:0001654,GO:0001655,GO:0001700,GO:0001704,GO:0001706,GO:0001708,GO:0001711,GO:0001714,GO:0001726,GO:0001775,GO:0001822,GO:0001932,GO:0001933,GO:0001942,GO:0002020,GO:0002119,GO:0002164,GO:0002165,GO:0002168,GO:0002376,GO:0002520,GO:0002521,GO:0002682,GO:…
	N0.HOG0000862	GO:0000003,GO:0000075,GO:0000079,GO:0000226,GO:0000278,GO:0000281,GO:0000775,GO:0000776,GO:0000820,GO:0000902,GO:0000904,GO:0000910,GO:0000922,GO:0001654,GO:0001655,GO:0001700,GO:0001704,GO:0001706,GO:0001708,GO:0001711,GO:0001714,GO:0001726,GO:0001775,GO:0001822,GO:0001932,GO:0001933,GO:0001942,GO:0002020,GO:0002119,GO:0002164,GO:0002165,GO:0002168,GO:0002376,GO:0002520,GO:0002521,GO:0002682,GO:…
	N0.HOG0000863
	N0.HOG0000864
	N0.HOG0000865
	N0.HOG0000866	GO:0000122,GO:0000209,GO:0000578,GO:0001558,GO:0003008,GO:0003674,GO:0003676,GO:0003677,GO:0003712,GO:0003714,GO:0003824,GO:0004842,GO:0005102,GO:0005488,GO:0005515,GO:0005575,GO:0005622,GO:0005623,GO:0005634,GO:0005635,GO:0005654,GO:0005737,GO:0005829,GO:0005929,GO:0006355,GO:0006357,GO:0006464,GO:0006508,GO:0006511,GO:0006807,GO:0007275,GO:0007389,GO:0007399,GO:0007549,GO:0007610,GO:0007611,GO:…
	N0.HOG0000867	GO:0000166,GO:0003674,GO:0003824,GO:0005102,GO:0005215,GO:0005319,GO:0005488,GO:0005515,GO:0005524,GO:0005575,GO:0005622,GO:0005623,GO:0005737,GO:0005886,GO:0006810,GO:0006811,GO:0006820,GO:0006869,GO:0006887,GO:0008104,GO:0008144,GO:0008150,GO:0009987,GO:0010874,GO:0010875,GO:0010876,GO:0012505,GO:0015399,GO:0015405,GO:0015711,GO:0015748,GO:0015914,GO:0016020,GO:0016021,GO:0016192,GO:0016462,GO:…
	N0.HOG0000868	GO:0000149,GO:0000166,GO:0001101,GO:0001816,GO:0002237,GO:0002790,GO:0003674,GO:0003824,GO:0004012,GO:0004888,GO:0005102,GO:0005215,GO:0005319,GO:0005488,GO:0005496,GO:0005515,GO:0005524,GO:0005543,GO:0005548,GO:0005575,GO:0005622,GO:0005623,GO:0005737,GO:0005783,GO:0005789,GO:0005794,GO:0005886,GO:0005887,GO:0006066,GO:0006464,GO:0006497,GO:0006629,GO:0006807,GO:0006810,GO:0006811,GO:0006820,GO:…
	N0.HOG0000869	GO:0003674,GO:0005215,GO:0005575,GO:0005623,GO:0005886,GO:0005887,GO:0005903,GO:0006810,GO:0006811,GO:0006812,GO:0006814,GO:0006820,GO:0008150,GO:0008324,GO:0008523,GO:0012506,GO:0015075,GO:0015077,GO:0015081,GO:0015291,GO:0015293,GO:0015294,GO:0015318,GO:0015370,GO:0015672,GO:0015711,GO:0015718,GO:0015849,GO:0015878,GO:0015887,GO:0015893,GO:0016020,GO:0016021,GO:0022804,GO:0022857,GO:0022890,GO:…
	N0.HOG0000870	GO:0003674,GO:0005215,GO:0005575,GO:0005623,GO:0005886,GO:0005887,GO:0005903,GO:0006810,GO:0006811,GO:0006812,GO:0006814,GO:0006820,GO:0008150,GO:0008324,GO:0008523,GO:0012506,GO:0015075,GO:0015077,GO:0015081,GO:0015291,GO:0015293,GO:0015294,GO:0015318,GO:0015370,GO:0015672,GO:0015711,GO:0015718,GO:0015849,GO:0015878,GO:0015887,GO:0015893,GO:0016020,GO:0016021,GO:0022804,GO:0022857,GO:0022890,GO:…
	N0.HOG0000871	GO:0003674,GO:0005215,GO:0005575,GO:0005623,GO:0005886,GO:0005887,GO:0005903,GO:0006810,GO:0006811,GO:0006812,GO:0006814,GO:0006820,GO:0008150,GO:0008324,GO:0008523,GO:0012506,GO:0015075,GO:0015077,GO:0015081,GO:0015291,GO:0015293,GO:0015294,GO:0015318,GO:0015370,GO:0015672,GO:0015711,GO:0015718,GO:0015849,GO:0015878,GO:0015887,GO:0015893,GO:0016020,GO:0016021,GO:0022804,GO:0022857,GO:0022890,GO:…
	N0.HOG0000872	GO:0000981,GO:0003674,GO:0003676,GO:0003677,GO:0003700,GO:0005488,GO:0005575,GO:0005622,GO:0005623,GO:0005634,GO:0005654,GO:0005737,GO:0006355,GO:0006357,GO:0007275,GO:0008150,GO:0009889,GO:0010468,GO:0010556,GO:0014733,GO:0014883,GO:0019219,GO:0019222,GO:0031323,GO:0031326,GO:0031974,GO:0031981,GO:0032501,GO:0032502,GO:0043226,GO:0043227,GO:0043229,GO:0043231,GO:0043233,GO:0043502,GO:0044057,GO:…
	N0.HOG0000873
	N0.HOG0000874
	N0.HOG0000875	GO:0000049,GO:0000166,GO:0000959,GO:0003674,GO:0003676,GO:0003723,GO:0003824,GO:0004812,GO:0004815,GO:0005488,GO:0005515,GO:0005524,GO:0005575,GO:0005622,GO:0005623,GO:0005634,GO:0005737,GO:0005739,GO:0005759,GO:0006082,GO:0006139,GO:0006399,GO:0006412,GO:0006418,GO:0006421,GO:0006422,GO:0006518,GO:0006520,GO:0006725,GO:0006807,GO:0008144,GO:0008150,GO:0008152,GO:0009058,GO:0009059,GO:0009987,GO:…
	N0.HOG0000876
	N0.HOG0000877
	N0.HOG0000878
	N0.HOG0000879
	N0.HOG0000880
	N0.HOG0000881
	N0.HOG0000882
	N0.HOG0000883
	N0.HOG0000884	GO:0000003,GO:0000820,GO:0001505,GO:0001666,GO:0002791,GO:0002793,GO:0003008,GO:0003013,GO:0003674,GO:0003824,GO:0003867,GO:0005488,GO:0005515,GO:0005575,GO:0005622,GO:0005623,GO:0005737,GO:0005739,GO:0005759,GO:0005829,GO:0006082,GO:0006109,GO:0006520,GO:0006521,GO:0006807,GO:0006937,GO:0006940,GO:0006950,GO:0007162,GO:0007275,GO:0007399,GO:0007417,GO:0007420,GO:0007568,GO:0007610,GO:0007618,GO:…
	N0.HOG0000885	GO:0000003,GO:0000820,GO:0001505,GO:0001666,GO:0002791,GO:0002793,GO:0003008,GO:0003013,GO:0003674,GO:0003824,GO:0003867,GO:0005488,GO:0005515,GO:0005575,GO:0005622,GO:0005623,GO:0005737,GO:0005739,GO:0005759,GO:0005829,GO:0006082,GO:0006109,GO:0006520,GO:0006521,GO:0006807,GO:0006937,GO:0006940,GO:0006950,GO:0007162,GO:0007275,GO:0007399,GO:0007417,GO:0007420,GO:0007568,GO:0007610,GO:0007618,GO:…
	N0.HOG0000886
	N0.HOG0000887	GO:0001932,GO:0001933,GO:0003008,GO:0003674,GO:0005102,GO:0005215,GO:0005216,GO:0005230,GO:0005231,GO:0005261,GO:0005488,GO:0005515,GO:0005575,GO:0005623,GO:0005886,GO:0005887,GO:0005892,GO:0006810,GO:0006811,GO:0006812,GO:0006873,GO:0006874,GO:0006875,GO:0007154,GO:0007165,GO:0007166,GO:0007204,GO:0007267,GO:0007268,GO:0007271,GO:0007600,GO:0007605,GO:0008150,GO:0008324,GO:0009892,GO:0009966,GO:…
	N0.HOG0000888
	N0.HOG0000889
	N0.HOG0000890
	N0.HOG0000891
	N0.HOG0000892	GO:0001676,GO:0001775,GO:0002252,GO:0002263,GO:0002274,GO:0002275,GO:0002283,GO:0002366,GO:0002376,GO:0002443,GO:0002444,GO:0002446,GO:0002526,GO:0002532,GO:0002538,GO:0002540,GO:0003008,GO:0003013,GO:0003018,GO:0003674,GO:0003824,GO:0004051,GO:0005488,GO:0005506,GO:0005575,GO:0005576,GO:0005622,GO:0005623,GO:0005634,GO:0005635,GO:0005641,GO:0005654,GO:0005737,GO:0005829,GO:0005886,GO:0006082,GO:…
	N0.HOG0000893
	N0.HOG0000894	GO:0000139,GO:0000323,GO:0000902,GO:0000904,GO:0001101,GO:0001523,GO:0001540,GO:0001666,GO:0001932,GO:0001933,GO:0002020,GO:0002682,GO:0002683,GO:0002694,GO:0002695,GO:0003008,GO:0003674,GO:0004888,GO:0005041,GO:0005102,GO:0005178,GO:0005488,GO:0005515,GO:0005575,GO:0005576,GO:0005604,GO:0005615,GO:0005622,GO:0005623,GO:0005634,GO:0005635,GO:0005641,GO:0005737,GO:0005764,GO:0005765,GO:0005768,GO:…
	N0.HOG0000895	GO:0000184,GO:0000956,GO:0002181,GO:0003674,GO:0003676,GO:0003723,GO:0003729,GO:0003735,GO:0005198,GO:0005488,GO:0005575,GO:0005622,GO:0005623,GO:0005634,GO:0005654,GO:0005737,GO:0005783,GO:0005789,GO:0005791,GO:0005829,GO:0005840,GO:0005844,GO:0006139,GO:0006401,GO:0006402,GO:0006412,GO:0006413,GO:0006518,GO:0006605,GO:0006612,GO:0006613,GO:0006614,GO:0006725,GO:0006807,GO:0006810,GO:0006886,GO:…
	N0.HOG0000896	GO:0000003,GO:0001523,GO:0001568,GO:0001701,GO:0001764,GO:0001775,GO:0001944,GO:0001990,GO:0002020,GO:0002252,GO:0002263,GO:0002265,GO:0002376,GO:0003008,GO:0003013,GO:0003044,GO:0003050,GO:0003073,GO:0003205,GO:0003279,GO:0003674,GO:0003824,GO:0004175,GO:0004252,GO:0005041,GO:0005044,GO:0005102,GO:0005215,GO:0005488,GO:0005509,GO:0005515,GO:0005575,GO:0005576,GO:0005622,GO:0005623,GO:0005634,GO:…
	N0.HOG0000897	GO:0003674,GO:0003676,GO:0003723,GO:0003724,GO:0003824,GO:0004004,GO:0004386,GO:0005488,GO:0005575,GO:0005622,GO:0005623,GO:0005737,GO:0005739,GO:0006139,GO:0006396,GO:0006725,GO:0006807,GO:0008026,GO:0008150,GO:0008152,GO:0008186,GO:0009987,GO:0010467,GO:0016070,GO:0016462,GO:0016787,GO:0016817,GO:0016818,GO:0016887,GO:0017111,GO:0034641,GO:0042623,GO:0043170,GO:0043226,GO:0043227,GO:0043229,GO:…
	N0.HOG0000898	GO:0000003,GO:0001654,GO:0001669,GO:0001932,GO:0001934,GO:0002020,GO:0002077,GO:0002791,GO:0002793,GO:0003008,GO:0003674,GO:0003676,GO:0003677,GO:0003824,GO:0004040,GO:0004175,GO:0004252,GO:0005488,GO:0005507,GO:0005515,GO:0005537,GO:0005575,GO:0005576,GO:0005615,GO:0005622,GO:0005623,GO:0005737,GO:0005773,GO:0005783,GO:0005798,GO:0006508,GO:0006807,GO:0006950,GO:0007190,GO:0007275,GO:0007338,GO:…
	N0.HOG0000899	GO:0000139,GO:0001701,GO:0002252,GO:0002376,GO:0003002,GO:0003674,GO:0003824,GO:0003827,GO:0005575,GO:0005622,GO:0005623,GO:0005737,GO:0005794,GO:0005795,GO:0005797,GO:0005975,GO:0006040,GO:0006047,GO:0006049,GO:0006139,GO:0006464,GO:0006486,GO:0006487,GO:0006725,GO:0006793,GO:0006807,GO:0007275,GO:0007389,GO:0007399,GO:0007417,GO:0007420,GO:0007568,GO:0007610,GO:0007626,GO:0008150,GO:0008152,GO:…
	N0.HOG0000900	GO:0000139,GO:0001932,GO:0001934,GO:0003674,GO:0005488,GO:0005515,GO:0005575,GO:0005576,GO:0005622,GO:0005623,GO:0005737,GO:0005794,GO:0008150,GO:0009893,GO:0009966,GO:0009967,GO:0010562,GO:0010604,GO:0010632,GO:0010634,GO:0010646,GO:0010647,GO:0010717,GO:0010718,GO:0012505,GO:0016020,GO:0019220,GO:0019222,GO:0023051,GO:0023056,GO:0030334,GO:0030335,GO:0031090,GO:0031323,GO:0031325,GO:0031399,GO:…
	N0.HOG0000901
	N0.HOG0000902	GO:0000003,GO:0005575,GO:0005576,GO:0008150,GO:0032501,GO:0032504
	N0.HOG0000903
	N0.HOG0000904	GO:0003674,GO:0005215,GO:0005310,GO:0005342,GO:0005343,GO:0005575,GO:0005623,GO:0005886,GO:0005887,GO:0006810,GO:0006811,GO:0006812,GO:0006814,GO:0006820,GO:0006835,GO:0006842,GO:0006848,GO:0006855,GO:0007275,GO:0007568,GO:0008028,GO:0008150,GO:0008324,GO:0008340,GO:0008509,GO:0008514,GO:0010259,GO:0010883,GO:0010889,GO:0015075,GO:0015077,GO:0015081,GO:0015137,GO:0015141,GO:0015142,GO:0015238,GO:…
	N0.HOG0000905	GO:0003674,GO:0005215,GO:0005310,GO:0005342,GO:0005343,GO:0005575,GO:0005623,GO:0005886,GO:0005887,GO:0006810,GO:0006811,GO:0006812,GO:0006814,GO:0006820,GO:0006835,GO:0006842,GO:0006848,GO:0006855,GO:0007275,GO:0007568,GO:0008028,GO:0008150,GO:0008324,GO:0008340,GO:0008509,GO:0008514,GO:0010259,GO:0010883,GO:0010889,GO:0015075,GO:0015077,GO:0015081,GO:0015137,GO:0015141,GO:0015142,GO:0015238,GO:…
	N0.HOG0000906
	N0.HOG0000907
	N0.HOG0000908
	N0.HOG0000909	GO:0003674,GO:0003824,GO:0004672,GO:0004674,GO:0004683,GO:0005575,GO:0005622,GO:0005623,GO:0005737,GO:0005773,GO:0005911,GO:0006464,GO:0006468,GO:0006793,GO:0006796,GO:0006807,GO:0007154,GO:0007165,GO:0008150,GO:0008152,GO:0009506,GO:0009966,GO:0009968,GO:0009987,GO:0010035,GO:0010038,GO:0010646,GO:0010648,GO:0016301,GO:0016310,GO:0016740,GO:0016772,GO:0016773,GO:0018105,GO:0018107,GO:0018193,GO:…
	N0.HOG0000910	GO:0000003,GO:0000166,GO:0001101,GO:0001504,GO:0001505,GO:0001558,GO:0001700,GO:0003006,GO:0003008,GO:0003014,GO:0003674,GO:0005080,GO:0005215,GO:0005277,GO:0005326,GO:0005329,GO:0005333,GO:0005452,GO:0005488,GO:0005496,GO:0005515,GO:0005575,GO:0005622,GO:0005623,GO:0005737,GO:0005739,GO:0005777,GO:0005778,GO:0005886,GO:0005887,GO:0005901,GO:0005903,GO:0006575,GO:0006577,GO:0006629,GO:0006638,GO:…
	N0.HOG0000911	GO:0000003,GO:0000226,GO:0001539,GO:0001578,GO:0003006,GO:0003341,GO:0003351,GO:0003674,GO:0003774,GO:0003777,GO:0003824,GO:0005488,GO:0005515,GO:0005575,GO:0005622,GO:0005623,GO:0005737,GO:0005856,GO:0005858,GO:0005875,GO:0005929,GO:0005930,GO:0006928,GO:0006996,GO:0007010,GO:0007017,GO:0007018,GO:0007276,GO:0007281,GO:0007283,GO:0007286,GO:0007288,GO:0008150,GO:0008569,GO:0009987,GO:0015630,GO:…
	N0.HOG0000912	GO:0000003,GO:0000226,GO:0001539,GO:0001578,GO:0003006,GO:0003341,GO:0003351,GO:0003674,GO:0003774,GO:0003777,GO:0003824,GO:0005488,GO:0005515,GO:0005575,GO:0005622,GO:0005623,GO:0005737,GO:0005856,GO:0005858,GO:0005875,GO:0005929,GO:0005930,GO:0006928,GO:0006996,GO:0007010,GO:0007017,GO:0007018,GO:0007276,GO:0007281,GO:0007283,GO:0007286,GO:0007288,GO:0008150,GO:0008569,GO:0009987,GO:0015630,GO:…
	N0.HOG0000913
	N0.HOG0000914
	N0.HOG0000915
	N0.HOG0000916
	N0.HOG0000917
	N0.HOG0000918	GO:0000166,GO:0002119,GO:0002164,GO:0003674,GO:0003824,GO:0005488,GO:0005515,GO:0005524,GO:0005575,GO:0005622,GO:0005623,GO:0005737,GO:0005777,GO:0005778,GO:0005829,GO:0005929,GO:0006605,GO:0006625,GO:0006810,GO:0006886,GO:0006996,GO:0007031,GO:0007275,GO:0008022,GO:0008104,GO:0008144,GO:0008150,GO:0009791,GO:0009987,GO:0015031,GO:0015833,GO:0015919,GO:0016020,GO:0016043,GO:0016462,GO:0016558,GO:…
	N0.HOG0000919	GO:0003674,GO:0005488,GO:0005507,GO:0005575,GO:0005622,GO:0005623,GO:0005634,GO:0005730,GO:0005737,GO:0005739,GO:0005829,GO:0006082,GO:0006091,GO:0006099,GO:0006101,GO:0006119,GO:0006121,GO:0006139,GO:0006163,GO:0006464,GO:0006470,GO:0006725,GO:0006753,GO:0006793,GO:0006796,GO:0006807,GO:0006996,GO:0007005,GO:0008150,GO:0008152,GO:0009060,GO:0009117,GO:0009123,GO:0009126,GO:0009141,GO:0009144,GO:…
	N0.HOG0000920	GO:0007154,GO:0007267,GO:0008150,GO:0009987,GO:0023052,GO:0030154,GO:0032502,GO:0045165,GO:0045168,GO:0046331,GO:0048869
	N0.HOG0000921
	N0.HOG0000922	GO:0003674,GO:0003824,GO:0004518,GO:0004536,GO:0004856,GO:0005575,GO:0005576,GO:0005615,GO:0005622,GO:0005623,GO:0005737,GO:0005829,GO:0005975,GO:0005996,GO:0005997,GO:0005998,GO:0006063,GO:0006064,GO:0006082,GO:0006091,GO:0006139,GO:0006259,GO:0006308,GO:0006725,GO:0006793,GO:0006796,GO:0006807,GO:0008150,GO:0008152,GO:0009056,GO:0009057,GO:0009058,GO:0009987,GO:0016052,GO:0016054,GO:0016301,GO:…
	N0.HOG0000923
	N0.HOG0000924	GO:0000323,GO:0001501,GO:0001867,GO:0002237,GO:0002252,GO:0002253,GO:0002376,GO:0002682,GO:0002684,GO:0003674,GO:0003682,GO:0003824,GO:0004175,GO:0004252,GO:0004888,GO:0005102,GO:0005198,GO:0005201,GO:0005488,GO:0005515,GO:0005534,GO:0005537,GO:0005539,GO:0005540,GO:0005575,GO:0005576,GO:0005615,GO:0005622,GO:0005623,GO:0005634,GO:0005737,GO:0005764,GO:0005768,GO:0005773,GO:0005775,GO:0005794,GO:…
	N0.HOG0000925	GO:0001101,GO:0001558,GO:0001666,GO:0001817,GO:0001819,GO:0001889,GO:0001967,GO:0002218,GO:0002220,GO:0002223,GO:0002237,GO:0002253,GO:0002376,GO:0002429,GO:0002682,GO:0002684,GO:0002757,GO:0002758,GO:0002764,GO:0002768,GO:0002791,GO:0002793,GO:0003674,GO:0004857,GO:0004888,GO:0005102,GO:0005488,GO:0005509,GO:0005515,GO:0005537,GO:0005575,GO:0005576,GO:0005615,GO:0005622,GO:0005623,GO:0005737,GO:…
	N0.HOG0000926	GO:0000003,GO:0000165,GO:0000186,GO:0000187,GO:0000902,GO:0000904,GO:0001558,GO:0001932,GO:0001934,GO:0003008,GO:0003674,GO:0003824,GO:0004672,GO:0004674,GO:0004709,GO:0005488,GO:0005515,GO:0005575,GO:0005622,GO:0005623,GO:0005737,GO:0005829,GO:0005886,GO:0006325,GO:0006355,GO:0006464,GO:0006468,GO:0006793,GO:0006796,GO:0006807,GO:0006950,GO:0006996,GO:0007030,GO:0007154,GO:0007165,GO:0007254,GO:…
	N0.HOG0000927	GO:0001618,GO:0001817,GO:0001819,GO:0001871,GO:0001872,GO:0001878,GO:0001879,GO:0002682,GO:0002684,GO:0002694,GO:0002696,GO:0002791,GO:0002793,GO:0003674,GO:0005488,GO:0005515,GO:0005537,GO:0005575,GO:0005623,GO:0005886,GO:0006810,GO:0006897,GO:0006909,GO:0006910,GO:0006950,GO:0006952,GO:0007155,GO:0007159,GO:0008037,GO:0008150,GO:0008284,GO:0009595,GO:0009605,GO:0009607,GO:0009617,GO:0009620,GO:…
	N0.HOG0000928	GO:0001666,GO:0002009,GO:0002011,GO:0002028,GO:0003008,GO:0003674,GO:0005215,GO:0005216,GO:0005261,GO:0005272,GO:0005488,GO:0005515,GO:0005575,GO:0005576,GO:0005615,GO:0005622,GO:0005623,GO:0005634,GO:0005654,GO:0005856,GO:0005886,GO:0005887,GO:0006810,GO:0006811,GO:0006812,GO:0006814,GO:0006928,GO:0006950,GO:0007588,GO:0007600,GO:0007610,GO:0007638,GO:0008150,GO:0008324,GO:0009581,GO:0009582,GO:…
	N0.HOG0000929	GO:0000002,GO:0000122,GO:0000166,GO:0000266,GO:0001505,GO:0001659,GO:0001773,GO:0001775,GO:0001776,GO:0001817,GO:0001818,GO:0001819,GO:0001882,GO:0001883,GO:0001910,GO:0001912,GO:0002260,GO:0002274,GO:0002376,GO:0002520,GO:0002521,GO:0002573,GO:0002682,GO:0002683,GO:0002684,GO:0002694,GO:0002695,GO:0002696,GO:0002697,GO:0002699,GO:0002700,GO:0002702,GO:0002703,GO:0002705,GO:0002706,GO:0002708,GO:…
	N0.HOG0000930	GO:0003674,GO:0003712,GO:0003713,GO:0003824,GO:0004497,GO:0004505,GO:0005488,GO:0005515,GO:0005575,GO:0005622,GO:0005623,GO:0005634,GO:0005654,GO:0005737,GO:0005829,GO:0006082,GO:0006355,GO:0006520,GO:0006558,GO:0006559,GO:0006725,GO:0006807,GO:0008124,GO:0008150,GO:0008152,GO:0009056,GO:0009063,GO:0009072,GO:0009074,GO:0009889,GO:0009891,GO:0009893,GO:0009987,GO:0010468,GO:0010556,GO:0010557,GO:…
	N0.HOG0000931
	N0.HOG0000932	GO:0000122,GO:0000151,GO:0000209,GO:0003674,GO:0003824,GO:0004842,GO:0005575,GO:0005622,GO:0005623,GO:0005634,GO:0005654,GO:0005737,GO:0005829,GO:0006355,GO:0006357,GO:0006464,GO:0006508,GO:0006511,GO:0006605,GO:0006625,GO:0006807,GO:0006810,GO:0006886,GO:0006996,GO:0007031,GO:0007154,GO:0007165,GO:0007166,GO:0007167,GO:0007178,GO:0008104,GO:0008150,GO:0008152,GO:0009056,GO:0009057,GO:0009719,GO:…
	N0.HOG0000933
	N0.HOG0000934	GO:0000003,GO:0000209,GO:0000278,GO:0000280,GO:0001654,GO:0001745,GO:0001751,GO:0001754,GO:0003006,GO:0003674,GO:0003824,GO:0004842,GO:0005488,GO:0005515,GO:0006464,GO:0006508,GO:0006511,GO:0006807,GO:0006996,GO:0007049,GO:0007140,GO:0007275,GO:0007276,GO:0007281,GO:0007292,GO:0007399,GO:0007423,GO:0008150,GO:0008152,GO:0008356,GO:0009056,GO:0009057,GO:0009653,GO:0009887,GO:0009987,GO:0010498,GO:…
	N0.HOG0000935	GO:0000166,GO:0001505,GO:0001956,GO:0003674,GO:0005215,GO:0005216,GO:0005227,GO:0005228,GO:0005244,GO:0005249,GO:0005261,GO:0005267,GO:0005488,GO:0005524,GO:0005575,GO:0005623,GO:0005886,GO:0005887,GO:0006810,GO:0006811,GO:0006812,GO:0006813,GO:0008076,GO:0008144,GO:0008150,GO:0008324,GO:0009987,GO:0010646,GO:0010647,GO:0015075,GO:0015077,GO:0015079,GO:0015267,GO:0015269,GO:0015271,GO:0015318,GO:…
	N0.HOG0000936	GO:0000166,GO:0001505,GO:0001956,GO:0003674,GO:0005215,GO:0005216,GO:0005227,GO:0005228,GO:0005244,GO:0005249,GO:0005261,GO:0005267,GO:0005488,GO:0005524,GO:0005575,GO:0005623,GO:0005886,GO:0005887,GO:0006810,GO:0006811,GO:0006812,GO:0006813,GO:0008076,GO:0008144,GO:0008150,GO:0008324,GO:0009987,GO:0010646,GO:0010647,GO:0015075,GO:0015077,GO:0015079,GO:0015267,GO:0015269,GO:0015271,GO:0015318,GO:…
	N0.HOG0000937	GO:0002064,GO:0002065,GO:0002066,GO:0003008,GO:0003674,GO:0005215,GO:0005216,GO:0005244,GO:0005245,GO:0005261,GO:0005262,GO:0005272,GO:0005575,GO:0005622,GO:0005623,GO:0005737,GO:0005783,GO:0005789,GO:0005886,GO:0005887,GO:0005929,GO:0006810,GO:0006811,GO:0006812,GO:0006814,GO:0006816,GO:0007275,GO:0007399,GO:0007423,GO:0007600,GO:0007605,GO:0007606,GO:0007610,GO:0007626,GO:0008150,GO:0008324,GO:…
	N0.HOG0000938	GO:0003008,GO:0003674,GO:0005215,GO:0005216,GO:0005261,GO:0005272,GO:0005575,GO:0005622,GO:0005623,GO:0005737,GO:0005783,GO:0005789,GO:0005886,GO:0005887,GO:0005929,GO:0006810,GO:0006811,GO:0006812,GO:0006814,GO:0007600,GO:0007606,GO:0007610,GO:0007626,GO:0008150,GO:0008324,GO:0008345,GO:0012505,GO:0015075,GO:0015077,GO:0015081,GO:0015267,GO:0015318,GO:0015672,GO:0016020,GO:0016021,GO:0019230,GO:…
	N0.HOG0000939	GO:0003008,GO:0003674,GO:0005215,GO:0005216,GO:0005225,GO:0005229,GO:0005253,GO:0005254,GO:0005488,GO:0005515,GO:0005575,GO:0005622,GO:0005623,GO:0005737,GO:0005777,GO:0005829,GO:0005886,GO:0005887,GO:0005929,GO:0006810,GO:0006811,GO:0006820,GO:0006821,GO:0006884,GO:0007600,GO:0007601,GO:0007606,GO:0007608,GO:0008150,GO:0008361,GO:0008509,GO:0008514,GO:0009314,GO:0009416,GO:0009581,GO:0009582,GO:…
	N0.HOG0000940	GO:0003008,GO:0003674,GO:0005215,GO:0005216,GO:0005225,GO:0005229,GO:0005253,GO:0005254,GO:0005488,GO:0005515,GO:0005575,GO:0005622,GO:0005623,GO:0005737,GO:0005777,GO:0005829,GO:0005886,GO:0005887,GO:0005929,GO:0006810,GO:0006811,GO:0006820,GO:0006821,GO:0006884,GO:0007600,GO:0007601,GO:0007606,GO:0007608,GO:0008150,GO:0008361,GO:0008509,GO:0008514,GO:0009314,GO:0009416,GO:0009581,GO:0009582,GO:…
	N0.HOG0000941	GO:0000003,GO:0000287,GO:0001501,GO:0001503,GO:0001666,GO:0001958,GO:0002020,GO:0002237,GO:0003006,GO:0003674,GO:0003824,GO:0004035,GO:0005488,GO:0005515,GO:0005575,GO:0005576,GO:0005615,GO:0005622,GO:0005623,GO:0005737,GO:0005886,GO:0005903,GO:0006629,GO:0006644,GO:0006650,GO:0006654,GO:0006793,GO:0006796,GO:0006950,GO:0007275,GO:0007399,GO:0007584,GO:0007586,GO:0008150,GO:0008152,GO:0008270,GO:…
	N0.HOG0000942	GO:0003674,GO:0003824,GO:0004034,GO:0005975,GO:0005996,GO:0006006,GO:0006012,GO:0008150,GO:0008152,GO:0009056,GO:0016052,GO:0016853,GO:0016854,GO:0016857,GO:0019318,GO:0019320,GO:0019388,GO:0033499,GO:0044238,GO:0044281,GO:0044282,GO:0046365,GO:0071704,GO:1901575
	N0.HOG0000943	GO:0000062,GO:0000166,GO:0001505,GO:0003674,GO:0003824,GO:0004491,GO:0005488,GO:0005575,GO:0005622,GO:0005623,GO:0005634,GO:0005654,GO:0005737,GO:0005739,GO:0005759,GO:0006082,GO:0006139,GO:0006206,GO:0006208,GO:0006210,GO:0006520,GO:0006573,GO:0006574,GO:0006725,GO:0006807,GO:0008150,GO:0008152,GO:0009056,GO:0009063,GO:0009081,GO:0009083,GO:0009112,GO:0009987,GO:0016054,GO:0016491,GO:0016620,GO:…
	N0.HOG0000944	GO:0000062,GO:0000166,GO:0001505,GO:0003674,GO:0003824,GO:0004491,GO:0005488,GO:0005575,GO:0005622,GO:0005623,GO:0005634,GO:0005654,GO:0005737,GO:0005739,GO:0005759,GO:0006082,GO:0006139,GO:0006206,GO:0006208,GO:0006210,GO:0006520,GO:0006573,GO:0006574,GO:0006725,GO:0006807,GO:0008150,GO:0008152,GO:0009056,GO:0009063,GO:0009081,GO:0009083,GO:0009112,GO:0009987,GO:0016054,GO:0016491,GO:0016620,GO:…
	N0.HOG0000945
	N0.HOG0000946
	N0.HOG0000947	GO:0000902,GO:0000904,GO:0001894,GO:0002009,GO:0002165,GO:0002218,GO:0002220,GO:0002223,GO:0002253,GO:0002376,GO:0002429,GO:0002682,GO:0002684,GO:0002757,GO:0002758,GO:0002764,GO:0002768,GO:0003008,GO:0003674,GO:0005102,GO:0005176,GO:0005198,GO:0005201,GO:0005488,GO:0005515,GO:0005518,GO:0005575,GO:0005576,GO:0005622,GO:0005623,GO:0005737,GO:0005794,GO:0005796,GO:0005856,GO:0005882,GO:0005886,GO:…
	N0.HOG0000948
	N0.HOG0000949	GO:0000122,GO:0001654,GO:0002237,GO:0003674,GO:0005102,GO:0005123,GO:0005126,GO:0005164,GO:0005488,GO:0005515,GO:0005575,GO:0005576,GO:0005615,GO:0005622,GO:0005623,GO:0005634,GO:0005737,GO:0005886,GO:0005887,GO:0005901,GO:0006355,GO:0006357,GO:0006810,GO:0006811,GO:0006812,GO:0006816,GO:0006873,GO:0006874,GO:0006875,GO:0006885,GO:0006915,GO:0006919,GO:0006925,GO:0006996,GO:0007032,GO:0007154,GO:…
	N0.HOG0000950	GO:0005575,GO:0005576
	N0.HOG0000951	GO:0000166,GO:0001101,GO:0001889,GO:0002237,GO:0003674,GO:0003824,GO:0004029,GO:0004030,GO:0005488,GO:0005515,GO:0005575,GO:0005622,GO:0005623,GO:0005634,GO:0005654,GO:0005737,GO:0005739,GO:0005759,GO:0005975,GO:0006066,GO:0006067,GO:0006069,GO:0006081,GO:0006082,GO:0006090,GO:0006091,GO:0006117,GO:0006950,GO:0007275,GO:0008150,GO:0008152,GO:0008774,GO:0009055,GO:0009605,GO:0009607,GO:0009617,GO:…
	N0.HOG0000952	GO:0000003,GO:0000166,GO:0001101,GO:0001523,GO:0001568,GO:0001654,GO:0001655,GO:0001756,GO:0001758,GO:0001822,GO:0001889,GO:0001936,GO:0001944,GO:0001947,GO:0002009,GO:0002072,GO:0002138,GO:0003002,GO:0003007,GO:0003143,GO:0003674,GO:0003824,GO:0004028,GO:0004029,GO:0004745,GO:0005096,GO:0005488,GO:0005497,GO:0005501,GO:0005515,GO:0005575,GO:0005622,GO:0005623,GO:0005634,GO:0005737,GO:0005829,GO:…
	N0.HOG0000953	GO:0000003,GO:0000166,GO:0001101,GO:0001523,GO:0001568,GO:0001654,GO:0001655,GO:0001756,GO:0001758,GO:0001822,GO:0001889,GO:0001936,GO:0001944,GO:0001947,GO:0002009,GO:0002072,GO:0002138,GO:0002237,GO:0003002,GO:0003007,GO:0003143,GO:0003674,GO:0003824,GO:0004028,GO:0004029,GO:0004030,GO:0004745,GO:0005096,GO:0005488,GO:0005497,GO:0005501,GO:0005515,GO:0005575,GO:0005622,GO:0005623,GO:0005634,GO:…
	N0.HOG0000954	GO:0003674,GO:0005215,GO:0005319,GO:0005342,GO:0005343,GO:0005575,GO:0005623,GO:0005886,GO:0005903,GO:0006139,GO:0006725,GO:0006732,GO:0006733,GO:0006753,GO:0006793,GO:0006796,GO:0006807,GO:0006810,GO:0006811,GO:0006812,GO:0006814,GO:0006820,GO:0006855,GO:0006869,GO:0008028,GO:0008150,GO:0008152,GO:0008324,GO:0008509,GO:0008514,GO:0009058,GO:0009108,GO:0009117,GO:0009165,GO:0009435,GO:0009987,GO:…
	N0.HOG0000955
	N0.HOG0000956
	N0.HOG0000957	GO:0001558,GO:0003674,GO:0003676,GO:0003677,GO:0003824,GO:0004842,GO:0005488,GO:0005575,GO:0005622,GO:0005623,GO:0005634,GO:0005654,GO:0005737,GO:0005829,GO:0005929,GO:0006355,GO:0006464,GO:0006508,GO:0006511,GO:0006521,GO:0006807,GO:0007275,GO:0008150,GO:0008152,GO:0009056,GO:0009057,GO:0009653,GO:0009719,GO:0009725,GO:0009733,GO:0009791,GO:0009889,GO:0009890,GO:0009891,GO:0009892,GO:0009893,GO:…
	N0.HOG0000958
	N0.HOG0000959
	N0.HOG0000960	GO:0005575,GO:0005622,GO:0005623,GO:0005634,GO:0005730,GO:0005737,GO:0005783,GO:0005794,GO:0005802,GO:0005829,GO:0008150,GO:0010941,GO:0012505,GO:0031974,GO:0031981,GO:0031984,GO:0042981,GO:0043066,GO:0043067,GO:0043069,GO:0043226,GO:0043227,GO:0043228,GO:0043229,GO:0043231,GO:0043232,GO:0043233,GO:0044422,GO:0044424,GO:0044428,GO:0044431,GO:0044444,GO:0044446,GO:0044464,GO:0048519,GO:0048523,GO:…
	N0.HOG0000961
	N0.HOG0000962
	N0.HOG0000963
	N0.HOG0000964
	N0.HOG0000965
	N0.HOG0000966
	N0.HOG0000967
	N0.HOG0000968	GO:0003674,GO:0003676,GO:0003677,GO:0003700,GO:0005488,GO:0005575,GO:0005622,GO:0005623,GO:0005634,GO:0006355,GO:0008150,GO:0009889,GO:0010468,GO:0010556,GO:0019219,GO:0019222,GO:0031323,GO:0031326,GO:0043226,GO:0043227,GO:0043229,GO:0043231,GO:0044424,GO:0044464,GO:0050789,GO:0050794,GO:0051171,GO:0051252,GO:0060255,GO:0065007,GO:0080090,GO:0097159,GO:0140110,GO:1901363,GO:1903506,GO:2000112,GO:…
	N0.HOG0000969
	N0.HOG0000970	GO:0000902,GO:0000904,GO:0001558,GO:0001664,GO:0001775,GO:0001817,GO:0001819,GO:0001867,GO:0001871,GO:0002218,GO:0002220,GO:0002221,GO:0002252,GO:0002253,GO:0002263,GO:0002274,GO:0002275,GO:0002283,GO:0002366,GO:0002376,GO:0002429,GO:0002443,GO:0002444,GO:0002446,GO:0002682,GO:0002684,GO:0002752,GO:0002757,GO:0002758,GO:0002764,GO:0002768,GO:0002791,GO:0002793,GO:0003008,GO:0003674,GO:0003823,GO:…
	N0.HOG0000971
	N0.HOG0000972	GO:0000075,GO:0000077,GO:0000278,GO:0001894,GO:0003008,GO:0003674,GO:0005488,GO:0005515,GO:0005575,GO:0005622,GO:0005623,GO:0005634,GO:0005737,GO:0005768,GO:0005783,GO:0005794,GO:0005829,GO:0006417,GO:0006807,GO:0006950,GO:0006974,GO:0007049,GO:0007093,GO:0007154,GO:0007165,GO:0007166,GO:0007167,GO:0007169,GO:0007275,GO:0007346,GO:0007399,GO:0007417,GO:0007610,GO:0007626,GO:0007631,GO:0008150,GO:…
	N0.HOG0000973	GO:0000768,GO:0002020,GO:0002102,GO:0002376,GO:0002520,GO:0002521,GO:0002573,GO:0003674,GO:0005488,GO:0005515,GO:0005543,GO:0005546,GO:0005575,GO:0005622,GO:0005623,GO:0005737,GO:0005829,GO:0005856,GO:0006801,GO:0006949,GO:0006996,GO:0007275,GO:0008047,GO:0008150,GO:0008152,GO:0008289,GO:0009653,GO:0009987,GO:0010314,GO:0015629,GO:0016043,GO:0016176,GO:0019899,GO:0022607,GO:0030097,GO:0030099,GO:…
	N0.HOG0000974	GO:0003674,GO:0003700,GO:0005575,GO:0005622,GO:0005623,GO:0005634,GO:0006355,GO:0008150,GO:0009889,GO:0010468,GO:0010556,GO:0019219,GO:0019222,GO:0031323,GO:0031326,GO:0043226,GO:0043227,GO:0043229,GO:0043231,GO:0044424,GO:0044464,GO:0050789,GO:0050794,GO:0051171,GO:0051252,GO:0060255,GO:0065007,GO:0080090,GO:0140110,GO:1903506,GO:2000112,GO:2001141
	N0.HOG0000975
	N0.HOG0000976	GO:0001653,GO:0001932,GO:0001934,GO:0003674,GO:0004888,GO:0004930,GO:0005198,GO:0005488,GO:0005515,GO:0005575,GO:0005622,GO:0005623,GO:0005634,GO:0005737,GO:0005829,GO:0005886,GO:0005887,GO:0006082,GO:0006139,GO:0006399,GO:0006412,GO:0006418,GO:0006518,GO:0006520,GO:0006725,GO:0006807,GO:0006873,GO:0006874,GO:0006875,GO:0007154,GO:0007165,GO:0007186,GO:0007200,GO:0007218,GO:0007267,GO:0007268,GO:…
	N0.HOG0000977	GO:0001568,GO:0001570,GO:0001932,GO:0001934,GO:0001944,GO:0001947,GO:0002009,GO:0002218,GO:0002221,GO:0002224,GO:0002253,GO:0002376,GO:0002682,GO:0002684,GO:0002757,GO:0002758,GO:0002764,GO:0003007,GO:0003008,GO:0003143,GO:0003170,GO:0003171,GO:0003179,GO:0003181,GO:0003188,GO:0003190,GO:0003197,GO:0003318,GO:0003674,GO:0003824,GO:0004415,GO:0004553,GO:0005044,GO:0005048,GO:0005488,GO:0005509,GO:…
	N0.HOG0000978	GO:0000981,GO:0001501,GO:0001502,GO:0001709,GO:0003674,GO:0003700,GO:0005575,GO:0005622,GO:0005623,GO:0005634,GO:0006355,GO:0006357,GO:0006810,GO:0007275,GO:0007389,GO:0007399,GO:0007400,GO:0007416,GO:0007417,GO:0007420,GO:0008037,GO:0008038,GO:0008039,GO:0008150,GO:0008283,GO:0009653,GO:0009887,GO:0009888,GO:0009889,GO:0009987,GO:0010468,GO:0010556,GO:0010769,GO:0010975,GO:0014016,GO:0014017,GO:…
	N0.HOG0000979	GO:0003674,GO:0005488,GO:0005575,GO:0008061,GO:0008144,GO:0016020,GO:0097367
	N0.HOG0000980	GO:0003674,GO:0005488,GO:0005539,GO:0005540,GO:0005575,GO:0005622,GO:0005623,GO:0005737,GO:0005813,GO:0005815,GO:0005829,GO:0005856,GO:0005886,GO:0006022,GO:0006026,GO:0006027,GO:0006082,GO:0006807,GO:0007346,GO:0008150,GO:0008152,GO:0009056,GO:0009057,GO:0009987,GO:0010389,GO:0010564,GO:0015630,GO:0016020,GO:0016054,GO:0019752,GO:0030203,GO:0030212,GO:0030214,GO:0031406,GO:0036094,GO:0043167,GO:…
	N0.HOG0000981	GO:0002009,GO:0002165,GO:0003674,GO:0005198,GO:0005201,GO:0005488,GO:0005515,GO:0005575,GO:0005576,GO:0005604,GO:0006355,GO:0006357,GO:0007275,GO:0007444,GO:0007472,GO:0007476,GO:0007552,GO:0007560,GO:0007568,GO:0008150,GO:0008340,GO:0009653,GO:0009791,GO:0009886,GO:0009887,GO:0009888,GO:0009889,GO:0009966,GO:0009967,GO:0009987,GO:0010259,GO:0010468,GO:0010556,GO:0010646,GO:0010647,GO:0016043,GO:…
	N0.HOG0000982	GO:0005575,GO:0005576
	N0.HOG0000983	GO:0000003,GO:0003006,GO:0003674,GO:0005488,GO:0005515,GO:0005575,GO:0005622,GO:0005623,GO:0005737,GO:0006457,GO:0007163,GO:0007275,GO:0007276,GO:0007281,GO:0007292,GO:0007399,GO:0007405,GO:0008150,GO:0008283,GO:0008356,GO:0009987,GO:0016272,GO:0017145,GO:0019953,GO:0022008,GO:0022412,GO:0022414,GO:0030154,GO:0032501,GO:0032502,GO:0032504,GO:0032991,GO:0036445,GO:0044183,GO:0044424,GO:0044464,GO:…
	N0.HOG0000984	GO:0003674,GO:0003824,GO:0005575,GO:0005622,GO:0005623,GO:0005737,GO:0005829,GO:0006082,GO:0006629,GO:0006631,GO:0006690,GO:0006691,GO:0006692,GO:0006693,GO:0008150,GO:0008152,GO:0009987,GO:0016491,GO:0016614,GO:0016616,GO:0016627,GO:0016628,GO:0019752,GO:0032787,GO:0033559,GO:0036132,GO:0036185,GO:0042221,GO:0042493,GO:0043436,GO:0044237,GO:0044238,GO:0044255,GO:0044281,GO:0044424,GO:0044444,GO:…
	N0.HOG0000985	GO:0000165,GO:0000187,GO:0000278,GO:0000281,GO:0000910,GO:0001667,GO:0001700,GO:0001776,GO:0001782,GO:0001783,GO:0001932,GO:0001933,GO:0001934,GO:0002009,GO:0002165,GO:0002260,GO:0002376,GO:0002520,GO:0002634,GO:0002637,GO:0002682,GO:0002683,GO:0002694,GO:0002695,GO:0002697,GO:0002700,GO:0002819,GO:0002822,GO:0003008,GO:0003014,GO:0003674,GO:0003682,GO:0003712,GO:0003713,GO:0003824,GO:0004672,GO:…
	N0.HOG0000986	GO:0000003,GO:0000902,GO:0000904,GO:0001701,GO:0001704,GO:0001706,GO:0001763,GO:0001838,GO:0001841,GO:0001843,GO:0001890,GO:0001892,GO:0002009,GO:0002064,GO:0002119,GO:0002164,GO:0002237,GO:0003006,GO:0003008,GO:0003382,GO:0003674,GO:0004857,GO:0004866,GO:0004867,GO:0005198,GO:0005201,GO:0005488,GO:0005515,GO:0005575,GO:0005576,GO:0005581,GO:0005590,GO:0005604,GO:0005615,GO:0005622,GO:0005623,GO:…
	N0.HOG0000987	GO:0001653,GO:0003674,GO:0004888,GO:0004930,GO:0005575,GO:0007154,GO:0007165,GO:0007186,GO:0007218,GO:0008150,GO:0008188,GO:0008528,GO:0009987,GO:0016020,GO:0016021,GO:0016500,GO:0023052,GO:0031224,GO:0038023,GO:0044425,GO:0050789,GO:0050794,GO:0050896,GO:0051716,GO:0060089,GO:0065007
	N0.HOG0000988	GO:0001540,GO:0003674,GO:0005488,GO:0005575,GO:0005623,GO:0005886,GO:0006810,GO:0006897,GO:0006898,GO:0008150,GO:0010468,GO:0016020,GO:0016192,GO:0019222,GO:0030162,GO:0033218,GO:0042277,GO:0044464,GO:0050789,GO:0051171,GO:0051179,GO:0051234,GO:0051246,GO:0060255,GO:0065007,GO:0070613,GO:0071944,GO:0080090,GO:0098657,GO:1903317
	N0.HOG0000989	GO:0001653,GO:0003674,GO:0004888,GO:0004930,GO:0005575,GO:0007154,GO:0007165,GO:0007186,GO:0007218,GO:0008150,GO:0008188,GO:0008528,GO:0009987,GO:0016020,GO:0016021,GO:0016500,GO:0023052,GO:0031224,GO:0038023,GO:0044425,GO:0050789,GO:0050794,GO:0050896,GO:0051716,GO:0060089,GO:0065007
	N0.HOG0000990	GO:0000003,GO:0000166,GO:0000226,GO:0000278,GO:0000280,GO:0000281,GO:0000902,GO:0000904,GO:0000910,GO:0000912,GO:0000915,GO:0001101,GO:0001501,GO:0001503,GO:0001558,GO:0001654,GO:0001655,GO:0001666,GO:0001667,GO:0001700,GO:0001703,GO:0001726,GO:0001736,GO:0001738,GO:0001745,GO:0001775,GO:0001882,GO:0001883,GO:0001932,GO:0001934,GO:0001952,GO:0001990,GO:0001998,GO:0002009,GO:0002011,GO:0002034,GO:…
	N0.HOG0000991	GO:0000166,GO:0000226,GO:0000278,GO:0000280,GO:0000281,GO:0000902,GO:0000910,GO:0000912,GO:0000915,GO:0001101,GO:0001501,GO:0001503,GO:0001505,GO:0001558,GO:0001666,GO:0001667,GO:0001726,GO:0001738,GO:0001775,GO:0001882,GO:0001883,GO:0001932,GO:0001934,GO:0001952,GO:0001956,GO:0001990,GO:0001998,GO:0002009,GO:0002011,GO:0002034,GO:0002082,GO:0002237,GO:0002252,GO:0002263,GO:0002274,GO:0002275,GO:…
	N0.HOG0000992	GO:0000003,GO:0000166,GO:0000226,GO:0000278,GO:0000280,GO:0000281,GO:0000902,GO:0000904,GO:0000910,GO:0000912,GO:0000915,GO:0001101,GO:0001501,GO:0001503,GO:0001505,GO:0001558,GO:0001654,GO:0001655,GO:0001666,GO:0001667,GO:0001700,GO:0001703,GO:0001726,GO:0001736,GO:0001738,GO:0001745,GO:0001775,GO:0001882,GO:0001883,GO:0001932,GO:0001934,GO:0001952,GO:0001956,GO:0001990,GO:0001998,GO:0002009,GO:…
	N0.HOG0000993	GO:0000139,GO:0001067,GO:0001664,GO:0001726,GO:0001919,GO:0001921,GO:0002009,GO:0002165,GO:0003674,GO:0003676,GO:0003677,GO:0003700,GO:0005096,GO:0005102,GO:0005488,GO:0005515,GO:0005543,GO:0005547,GO:0005575,GO:0005622,GO:0005623,GO:0005634,GO:0005654,GO:0005737,GO:0005794,GO:0005795,GO:0005802,GO:0005829,GO:0005886,GO:0006355,GO:0006810,GO:0006996,GO:0007010,GO:0007015,GO:0007049,GO:0007154,GO:…
	N0.HOG0000994	GO:0002376,GO:0006950,GO:0006952,GO:0006955,GO:0008150,GO:0009605,GO:0009607,GO:0009617,GO:0042742,GO:0043207,GO:0045087,GO:0050829,GO:0050896,GO:0051704,GO:0051707,GO:0098542
	N0.HOG0000995	GO:0003674,GO:0003824,GO:0004099,GO:0004553,GO:0004568,GO:0005488,GO:0005575,GO:0005576,GO:0006022,GO:0006026,GO:0006030,GO:0006032,GO:0006040,GO:0006807,GO:0008061,GO:0008144,GO:0008150,GO:0008152,GO:0009056,GO:0009057,GO:0009987,GO:0016787,GO:0016798,GO:0016810,GO:0016811,GO:0017144,GO:0019213,GO:0042737,GO:0043170,GO:0044237,GO:0044248,GO:0046348,GO:0071704,GO:0097367,GO:1901071,GO:1901072,GO:…
	N0.HOG0000996	GO:0000003,GO:0000578,GO:0003002,GO:0003006,GO:0003674,GO:0003676,GO:0003723,GO:0005488,GO:0005575,GO:0005622,GO:0005623,GO:0005737,GO:0005829,GO:0006139,GO:0006259,GO:0006304,GO:0006305,GO:0006306,GO:0006725,GO:0006807,GO:0006996,GO:0007028,GO:0007275,GO:0007276,GO:0007281,GO:0007283,GO:0007292,GO:0007308,GO:0007309,GO:0007314,GO:0007315,GO:0007350,GO:0007351,GO:0007389,GO:0008150,GO:0008152,GO:…
	N0.HOG0000997	GO:0005575,GO:0005623,GO:0005886,GO:0008150,GO:0009605,GO:0009607,GO:0009615,GO:0016020,GO:0043207,GO:0043900,GO:0043901,GO:0043903,GO:0044464,GO:0045069,GO:0045071,GO:0048519,GO:0048525,GO:0050789,GO:0050792,GO:0050896,GO:0051704,GO:0051707,GO:0065007,GO:0071944,GO:1903900,GO:1903901
	N0.HOG0000998	GO:0000209,GO:0001700,GO:0002009,GO:0002376,GO:0002682,GO:0002697,GO:0002831,GO:0003674,GO:0003824,GO:0004842,GO:0005488,GO:0005515,GO:0005575,GO:0005622,GO:0005623,GO:0005737,GO:0006464,GO:0006807,GO:0006950,GO:0006952,GO:0006955,GO:0007154,GO:0007165,GO:0007166,GO:0007275,GO:0007391,GO:0008063,GO:0008150,GO:0008152,GO:0008219,GO:0008270,GO:0008593,GO:0009653,GO:0009790,GO:0009792,GO:0009888,GO:…
	N0.HOG0000999	GO:0000146,GO:0001738,GO:0002009,GO:0003008,GO:0003674,GO:0003774,GO:0003824,GO:0005096,GO:0005488,GO:0005515,GO:0005516,GO:0005575,GO:0005622,GO:0005623,GO:0005634,GO:0005654,GO:0005737,GO:0005829,GO:0005856,GO:0005886,GO:0005938,GO:0006928,GO:0007154,GO:0007163,GO:0007165,GO:0007264,GO:0007600,GO:0007601,GO:0008047,GO:0008064,GO:0008150,GO:0008284,GO:0008360,GO:0009653,GO:0009888,GO:0009966,GO:…
	N0.HOG0001000
	N0.HOG0001001	GO:0001504,GO:0001505,GO:0001963,GO:0003333,GO:0003674,GO:0005215,GO:0005216,GO:0005261,GO:0005283,GO:0005298,GO:0005326,GO:0005329,GO:0005330,GO:0005342,GO:0005343,GO:0005416,GO:0005575,GO:0005623,GO:0005886,GO:0005887,GO:0006810,GO:0006811,GO:0006812,GO:0006814,GO:0006820,GO:0006836,GO:0006837,GO:0006855,GO:0006865,GO:0007154,GO:0007267,GO:0007268,GO:0008150,GO:0008324,GO:0008504,GO:0008509,GO:…
	N0.HOG0001002	GO:0005575,GO:0005622,GO:0005623,GO:0005634,GO:0005635,GO:0005737,GO:0005783,GO:0005789,GO:0007275,GO:0007517,GO:0007519,GO:0008150,GO:0009888,GO:0009966,GO:0009967,GO:0009987,GO:0010646,GO:0010647,GO:0012505,GO:0014706,GO:0014902,GO:0014904,GO:0016020,GO:0023051,GO:0023056,GO:0030154,GO:0031090,GO:0031965,GO:0031967,GO:0031975,GO:0031984,GO:0032501,GO:0032502,GO:0042175,GO:0042692,GO:0043226,GO:…
	N0.HOG0001003	GO:0000003,GO:0000910,GO:0001932,GO:0001933,GO:0002009,GO:0002165,GO:0003002,GO:0003006,GO:0003674,GO:0003824,GO:0004721,GO:0004722,GO:0005488,GO:0005515,GO:0005575,GO:0005622,GO:0005623,GO:0005737,GO:0006464,GO:0006470,GO:0006793,GO:0006796,GO:0006807,GO:0006810,GO:0007049,GO:0007059,GO:0007097,GO:0007154,GO:0007165,GO:0007166,GO:0007267,GO:0007275,GO:0007276,GO:0007281,GO:0007292,GO:0007293,GO:…
	N0.HOG0001004	GO:0000003,GO:0000070,GO:0000164,GO:0000226,GO:0000278,GO:0000280,GO:0000819,GO:0000902,GO:0000904,GO:0001763,GO:0002009,GO:0003006,GO:0003008,GO:0003674,GO:0003824,GO:0004721,GO:0004722,GO:0005488,GO:0005515,GO:0005521,GO:0005575,GO:0005622,GO:0005623,GO:0005634,GO:0005635,GO:0005654,GO:0005694,GO:0005700,GO:0005730,GO:0005737,GO:0005739,GO:0005740,GO:0005741,GO:0005829,GO:0005886,GO:0005911,GO:…
	N0.HOG0001005	GO:0000003,GO:0000070,GO:0000164,GO:0000226,GO:0000278,GO:0000280,GO:0000819,GO:0000902,GO:0000904,GO:0001763,GO:0002009,GO:0003006,GO:0003008,GO:0003674,GO:0003824,GO:0004721,GO:0004722,GO:0005488,GO:0005515,GO:0005575,GO:0005622,GO:0005623,GO:0005634,GO:0005635,GO:0005654,GO:0005694,GO:0005700,GO:0005730,GO:0005737,GO:0005829,GO:0005886,GO:0005911,GO:0005912,GO:0005913,GO:0005975,GO:0005976,GO:…
	N0.HOG0001006	GO:0000003,GO:0000030,GO:0000226,GO:0000902,GO:0000904,GO:0001667,GO:0001744,GO:0002009,GO:0002064,GO:0002065,GO:0002066,GO:0003006,GO:0003674,GO:0003824,GO:0005575,GO:0005622,GO:0005623,GO:0005737,GO:0006403,GO:0006629,GO:0006643,GO:0006664,GO:0006665,GO:0006687,GO:0006688,GO:0006807,GO:0006810,GO:0006928,GO:0006935,GO:0006996,GO:0007010,GO:0007017,GO:0007155,GO:0007163,GO:0007275,GO:0007276,GO:…
	N0.HOG0001007
	N0.HOG0001008	GO:0000226,GO:0000902,GO:0000904,GO:0001764,GO:0001932,GO:0001934,GO:0002028,GO:0003007,GO:0003008,GO:0003674,GO:0005488,GO:0005515,GO:0005575,GO:0005576,GO:0005622,GO:0005623,GO:0005737,GO:0005829,GO:0005886,GO:0005911,GO:0005918,GO:0006810,GO:0006897,GO:0006898,GO:0006928,GO:0006935,GO:0006996,GO:0007010,GO:0007017,GO:0007043,GO:0007155,GO:0007158,GO:0007160,GO:0007163,GO:0007272,GO:0007275,GO:…
	N0.HOG0001009	GO:0000226,GO:0000902,GO:0000904,GO:0001764,GO:0001932,GO:0001934,GO:0002028,GO:0003007,GO:0003008,GO:0003674,GO:0005488,GO:0005515,GO:0005575,GO:0005576,GO:0005622,GO:0005623,GO:0005737,GO:0005829,GO:0005886,GO:0005911,GO:0005918,GO:0006810,GO:0006897,GO:0006898,GO:0006928,GO:0006935,GO:0006996,GO:0007010,GO:0007017,GO:0007043,GO:0007155,GO:0007158,GO:0007160,GO:0007163,GO:0007272,GO:0007275,GO:…
	N0.HOG0001010	GO:0001505,GO:0003333,GO:0003674,GO:0005215,GO:0005307,GO:0005326,GO:0005328,GO:0005342,GO:0005488,GO:0005575,GO:0005622,GO:0005623,GO:0005737,GO:0005768,GO:0005769,GO:0005886,GO:0005887,GO:0006807,GO:0006810,GO:0006811,GO:0006812,GO:0006814,GO:0006820,GO:0006836,GO:0006865,GO:0007154,GO:0007267,GO:0007268,GO:0007269,GO:0007271,GO:0007274,GO:0008021,GO:0008150,GO:0008152,GO:0008291,GO:0008292,GO:…
	N0.HOG0001011	GO:0001505,GO:0003674,GO:0003824,GO:0004177,GO:0004180,GO:0004181,GO:0005488,GO:0005575,GO:0005623,GO:0005886,GO:0005887,GO:0006082,GO:0006464,GO:0006508,GO:0006520,GO:0006575,GO:0006725,GO:0006732,GO:0006760,GO:0006807,GO:0008150,GO:0008152,GO:0008233,GO:0008235,GO:0008236,GO:0008237,GO:0008238,GO:0008239,GO:0008652,GO:0009056,GO:0009058,GO:0009986,GO:0009987,GO:0010941,GO:0010942,GO:0016020,GO:…
	N0.HOG0001012	GO:0001505,GO:0003674,GO:0003824,GO:0004177,GO:0004180,GO:0004181,GO:0005488,GO:0005575,GO:0005623,GO:0005886,GO:0005887,GO:0006082,GO:0006464,GO:0006508,GO:0006520,GO:0006575,GO:0006725,GO:0006732,GO:0006760,GO:0006807,GO:0008150,GO:0008152,GO:0008233,GO:0008235,GO:0008236,GO:0008237,GO:0008238,GO:0008239,GO:0008652,GO:0009056,GO:0009058,GO:0009986,GO:0009987,GO:0010941,GO:0010942,GO:0016020,GO:…
	N0.HOG0001013	GO:0001505,GO:0003674,GO:0003824,GO:0004177,GO:0004180,GO:0004181,GO:0005488,GO:0005575,GO:0005623,GO:0005886,GO:0005887,GO:0006082,GO:0006464,GO:0006508,GO:0006520,GO:0006575,GO:0006725,GO:0006732,GO:0006760,GO:0006807,GO:0008150,GO:0008152,GO:0008233,GO:0008235,GO:0008236,GO:0008237,GO:0008238,GO:0008239,GO:0008652,GO:0009056,GO:0009058,GO:0009986,GO:0009987,GO:0010941,GO:0010942,GO:0016020,GO:…
	N0.HOG0001014	GO:0000902,GO:0000904,GO:0001501,GO:0001764,GO:0002062,GO:0002063,GO:0003413,GO:0003414,GO:0003416,GO:0003417,GO:0003418,GO:0003422,GO:0003429,GO:0003433,GO:0003674,GO:0005198,GO:0005201,GO:0005575,GO:0005576,GO:0005604,GO:0005622,GO:0005623,GO:0005737,GO:0005783,GO:0005788,GO:0006464,GO:0006807,GO:0006928,GO:0006935,GO:0006950,GO:0007275,GO:0007399,GO:0007409,GO:0007411,GO:0008150,GO:0008152,GO:…
	N0.HOG0001015
	N0.HOG0001016
	N0.HOG0001017	GO:0000003,GO:0000323,GO:0001701,GO:0001890,GO:0001892,GO:0001893,GO:0001942,GO:0001968,GO:0001974,GO:0002009,GO:0002250,GO:0002376,GO:0002478,GO:0002495,GO:0002504,GO:0003006,GO:0003674,GO:0003824,GO:0004175,GO:0004177,GO:0004180,GO:0004197,GO:0004252,GO:0005488,GO:0005515,GO:0005518,GO:0005575,GO:0005576,GO:0005615,GO:0005622,GO:0005623,GO:0005634,GO:0005730,GO:0005737,GO:0005764,GO:0005768,GO:…
	N0.HOG0001018	GO:0000003,GO:0000323,GO:0001701,GO:0001890,GO:0001892,GO:0001893,GO:0001942,GO:0001968,GO:0001974,GO:0002009,GO:0002250,GO:0002376,GO:0002478,GO:0002495,GO:0002504,GO:0003006,GO:0003674,GO:0003824,GO:0004175,GO:0004177,GO:0004180,GO:0004197,GO:0004252,GO:0005488,GO:0005515,GO:0005518,GO:0005575,GO:0005576,GO:0005615,GO:0005622,GO:0005623,GO:0005634,GO:0005730,GO:0005737,GO:0005764,GO:0005768,GO:…
	N0.HOG0001019	GO:0000323,GO:0001501,GO:0001502,GO:0001503,GO:0001568,GO:0001570,GO:0001618,GO:0001817,GO:0001819,GO:0001871,GO:0001872,GO:0001878,GO:0001879,GO:0001944,GO:0002062,GO:0002063,GO:0002218,GO:0002220,GO:0002221,GO:0002223,GO:0002224,GO:0002253,GO:0002376,GO:0002429,GO:0002682,GO:0002684,GO:0002694,GO:0002696,GO:0002757,GO:0002758,GO:0002764,GO:0002768,GO:0002791,GO:0002793,GO:0003008,GO:0003674,GO:…
	N0.HOG0001020	GO:0001505,GO:0001775,GO:0002252,GO:0002263,GO:0002274,GO:0002275,GO:0002283,GO:0002366,GO:0002376,GO:0002443,GO:0002444,GO:0002446,GO:0002682,GO:0002684,GO:0002694,GO:0002697,GO:0002699,GO:0002703,GO:0002886,GO:0003008,GO:0003674,GO:0004888,GO:0004930,GO:0005488,GO:0005539,GO:0005575,GO:0005576,GO:0005615,GO:0005622,GO:0005623,GO:0005737,GO:0005886,GO:0005887,GO:0006355,GO:0006810,GO:0006836,GO:…
	N0.HOG0001021	GO:0003674,GO:0005488,GO:0030246
	N0.HOG0001022	GO:0001618,GO:0001775,GO:0001817,GO:0001819,GO:0001871,GO:0001872,GO:0001878,GO:0001879,GO:0002218,GO:0002220,GO:0002223,GO:0002228,GO:0002250,GO:0002252,GO:0002253,GO:0002263,GO:0002274,GO:0002275,GO:0002283,GO:0002285,GO:0002286,GO:0002292,GO:0002366,GO:0002376,GO:0002429,GO:0002443,GO:0002444,GO:0002446,GO:0002449,GO:0002520,GO:0002521,GO:0002682,GO:0002684,GO:0002694,GO:0002696,GO:0002757,GO:…
	N0.HOG0001023	GO:0000003,GO:0000166,GO:0003006,GO:0003674,GO:0003824,GO:0004888,GO:0004930,GO:0005488,GO:0005524,GO:0005542,GO:0005575,GO:0005622,GO:0005623,GO:0005737,GO:0005739,GO:0005759,GO:0005829,GO:0005886,GO:0006082,GO:0006520,GO:0006536,GO:0006575,GO:0006725,GO:0006730,GO:0006732,GO:0006760,GO:0006766,GO:0006767,GO:0006807,GO:0006950,GO:0007154,GO:0007165,GO:0007186,GO:0007275,GO:0007548,GO:0007568,GO:…
	N0.HOG0001024
	N0.HOG0001025	GO:0000016,GO:0001666,GO:0003674,GO:0003824,GO:0004553,GO:0005575,GO:0005622,GO:0005623,GO:0005737,GO:0005783,GO:0005886,GO:0005887,GO:0005903,GO:0006950,GO:0007584,GO:0007586,GO:0008150,GO:0008152,GO:0008422,GO:0009605,GO:0009628,GO:0009636,GO:0009719,GO:0009725,GO:0009743,GO:0009744,GO:0009991,GO:0010033,GO:0010035,GO:0010038,GO:0010039,GO:0010040,GO:0010045,GO:0010288,GO:0012505,GO:0015926,GO:…
	N0.HOG0001026
	N0.HOG0001027	GO:0000049,GO:0000166,GO:0000959,GO:0003674,GO:0003676,GO:0003723,GO:0003824,GO:0004812,GO:0004815,GO:0005488,GO:0005515,GO:0005524,GO:0005575,GO:0005622,GO:0005623,GO:0005634,GO:0005737,GO:0005739,GO:0005759,GO:0006082,GO:0006139,GO:0006399,GO:0006412,GO:0006418,GO:0006421,GO:0006422,GO:0006518,GO:0006520,GO:0006725,GO:0006807,GO:0008144,GO:0008150,GO:0008152,GO:0009058,GO:0009059,GO:0009987,GO:…
	N0.HOG0001028	GO:0000049,GO:0000166,GO:0000959,GO:0003674,GO:0003676,GO:0003723,GO:0003824,GO:0004812,GO:0004815,GO:0005488,GO:0005515,GO:0005524,GO:0005575,GO:0005622,GO:0005623,GO:0005634,GO:0005737,GO:0005739,GO:0005759,GO:0006082,GO:0006139,GO:0006399,GO:0006412,GO:0006418,GO:0006421,GO:0006422,GO:0006518,GO:0006520,GO:0006725,GO:0006807,GO:0008144,GO:0008150,GO:0008152,GO:0009058,GO:0009059,GO:0009987,GO:…
	N0.HOG0001029
	N0.HOG0001030	GO:0000003,GO:0000346,GO:0000347,GO:0000445,GO:0000902,GO:0001701,GO:0001824,GO:0003006,GO:0003674,GO:0003676,GO:0003723,GO:0003729,GO:0005488,GO:0005575,GO:0005622,GO:0005623,GO:0005634,GO:0005654,GO:0006139,GO:0006396,GO:0006397,GO:0006403,GO:0006405,GO:0006406,GO:0006611,GO:0006725,GO:0006807,GO:0006810,GO:0006886,GO:0006913,GO:0006950,GO:0007275,GO:0007276,GO:0007281,GO:0007292,GO:0007399,GO:…
	N0.HOG0001031
	N0.HOG0001032	GO:0000003,GO:0000045,GO:0000323,GO:0000407,GO:0000421,GO:0001101,GO:0001894,GO:0002119,GO:0002164,GO:0002165,GO:0002218,GO:0002221,GO:0002224,GO:0002253,GO:0002376,GO:0002682,GO:0002684,GO:0002757,GO:0002758,GO:0002764,GO:0002791,GO:0003674,GO:0003824,GO:0004672,GO:0005575,GO:0005622,GO:0005623,GO:0005634,GO:0005635,GO:0005640,GO:0005730,GO:0005737,GO:0005764,GO:0005767,GO:0005768,GO:0005769,GO:…
	N0.HOG0001033
	N0.HOG0001034
	N0.HOG0001035
	N0.HOG0001036	GO:0000003,GO:0000287,GO:0001501,GO:0001503,GO:0001958,GO:0002020,GO:0002237,GO:0003006,GO:0003674,GO:0003824,GO:0004035,GO:0005488,GO:0005515,GO:0005575,GO:0005576,GO:0005615,GO:0005622,GO:0005623,GO:0005737,GO:0005886,GO:0005903,GO:0006629,GO:0006644,GO:0006650,GO:0006654,GO:0006793,GO:0006796,GO:0007275,GO:0007399,GO:0007584,GO:0007586,GO:0008150,GO:0008152,GO:0008270,GO:0008610,GO:0008654,GO:…
	N0.HOG0001037
	N0.HOG0001038	GO:0001704,GO:0001706,GO:0001889,GO:0001932,GO:0001934,GO:0002376,GO:0002673,GO:0002682,GO:0002697,GO:0002920,GO:0003674,GO:0005102,GO:0005178,GO:0005488,GO:0005515,GO:0005518,GO:0005539,GO:0005575,GO:0005576,GO:0005604,GO:0005615,GO:0005622,GO:0005623,GO:0005737,GO:0005783,GO:0005788,GO:0005791,GO:0005794,GO:0005796,GO:0005886,GO:0006928,GO:0006955,GO:0007155,GO:0007160,GO:0007275,GO:0007369,GO:…
	N0.HOG0001039	GO:0001618,GO:0001667,GO:0001755,GO:0001817,GO:0001819,GO:0001867,GO:0001871,GO:0001872,GO:0001878,GO:0001879,GO:0002218,GO:0002220,GO:0002223,GO:0002252,GO:0002253,GO:0002376,GO:0002429,GO:0002682,GO:0002684,GO:0002694,GO:0002696,GO:0002697,GO:0002699,GO:0002703,GO:0002705,GO:0002706,GO:0002708,GO:0002712,GO:0002714,GO:0002757,GO:0002758,GO:0002764,GO:0002768,GO:0002791,GO:0002793,GO:0002819,GO:…
	N0.HOG0001040	GO:0000003,GO:0000323,GO:0000578,GO:0000902,GO:0000904,GO:0001501,GO:0001502,GO:0001568,GO:0001701,GO:0001703,GO:0001704,GO:0001707,GO:0001885,GO:0001894,GO:0001944,GO:0002009,GO:0002064,GO:0002165,GO:0002376,GO:0002520,GO:0003002,GO:0003006,GO:0003158,GO:0003674,GO:0003824,GO:0004175,GO:0004222,GO:0004252,GO:0005215,GO:0005488,GO:0005515,GO:0005518,GO:0005575,GO:0005576,GO:0005615,GO:0005622,GO:…
	N0.HOG0001041
	N0.HOG0001042
	N0.HOG0001043	GO:0000003,GO:0000346,GO:0000347,GO:0000445,GO:0000902,GO:0001701,GO:0001824,GO:0003006,GO:0003674,GO:0003676,GO:0003723,GO:0003729,GO:0005488,GO:0005575,GO:0005622,GO:0005623,GO:0005634,GO:0005654,GO:0006139,GO:0006396,GO:0006397,GO:0006403,GO:0006405,GO:0006406,GO:0006611,GO:0006725,GO:0006807,GO:0006810,GO:0006886,GO:0006913,GO:0006950,GO:0007275,GO:0007276,GO:0007281,GO:0007292,GO:0007399,GO:…
	N0.HOG0001044	GO:0000209,GO:0003674,GO:0003682,GO:0003824,GO:0004842,GO:0005488,GO:0005575,GO:0005622,GO:0005623,GO:0005737,GO:0005829,GO:0006139,GO:0006351,GO:0006355,GO:0006357,GO:0006464,GO:0006725,GO:0006807,GO:0007154,GO:0007165,GO:0007275,GO:0007389,GO:0007399,GO:0008150,GO:0008152,GO:0008270,GO:0009058,GO:0009059,GO:0009790,GO:0009792,GO:0009798,GO:0009889,GO:0009891,GO:0009893,GO:0009987,GO:0010033,GO:…
	N0.HOG0001045
	N0.HOG0001046	GO:0003674,GO:0005215,GO:0005355,GO:0005362,GO:0005402,GO:0005412,GO:0005575,GO:0005623,GO:0005886,GO:0005887,GO:0006810,GO:0006811,GO:0006812,GO:0006814,GO:0008150,GO:0008324,GO:0008643,GO:0008645,GO:0015075,GO:0015077,GO:0015081,GO:0015144,GO:0015145,GO:0015149,GO:0015166,GO:0015291,GO:0015293,GO:0015294,GO:0015318,GO:0015370,GO:0015672,GO:0015749,GO:0015791,GO:0015798,GO:0015850,GO:0016020,GO:…
	N0.HOG0001047	GO:0000228,GO:0000785,GO:0000790,GO:0000902,GO:0000904,GO:0000976,GO:0000977,GO:0000980,GO:0000981,GO:0000987,GO:0001012,GO:0001067,GO:0001158,GO:0001228,GO:0003674,GO:0003676,GO:0003677,GO:0003682,GO:0003690,GO:0003700,GO:0005488,GO:0005515,GO:0005575,GO:0005622,GO:0005623,GO:0005634,GO:0005694,GO:0005700,GO:0005703,GO:0005704,GO:0006139,GO:0006259,GO:0006265,GO:0006325,GO:0006338,GO:0006342,GO:…
	N0.HOG0001048	GO:0003008,GO:0003012,GO:0003674,GO:0003779,GO:0003824,GO:0004672,GO:0004674,GO:0005198,GO:0005488,GO:0005515,GO:0005575,GO:0005622,GO:0005623,GO:0005737,GO:0005856,GO:0005859,GO:0006464,GO:0006468,GO:0006793,GO:0006796,GO:0006807,GO:0006936,GO:0006937,GO:0006941,GO:0006942,GO:0006996,GO:0007010,GO:0007015,GO:0007498,GO:0007610,GO:0007626,GO:0008092,GO:0008150,GO:0008152,GO:0008307,GO:0008344,GO:…
	N0.HOG0001049	GO:0003008,GO:0003012,GO:0003674,GO:0003779,GO:0003824,GO:0004672,GO:0004674,GO:0005198,GO:0005488,GO:0005515,GO:0005575,GO:0005622,GO:0005623,GO:0005737,GO:0005856,GO:0005859,GO:0006464,GO:0006468,GO:0006793,GO:0006796,GO:0006807,GO:0006936,GO:0006937,GO:0006941,GO:0006942,GO:0006996,GO:0007010,GO:0007015,GO:0007498,GO:0007610,GO:0007626,GO:0008092,GO:0008150,GO:0008152,GO:0008307,GO:0008344,GO:…
	N0.HOG0001050	GO:0003008,GO:0003012,GO:0003674,GO:0003779,GO:0003824,GO:0004672,GO:0004674,GO:0005198,GO:0005488,GO:0005515,GO:0005575,GO:0005622,GO:0005623,GO:0005737,GO:0005856,GO:0005859,GO:0006464,GO:0006468,GO:0006793,GO:0006796,GO:0006807,GO:0006936,GO:0006937,GO:0006941,GO:0006942,GO:0006996,GO:0007010,GO:0007015,GO:0007498,GO:0007610,GO:0007626,GO:0008092,GO:0008150,GO:0008152,GO:0008307,GO:0008344,GO:…
	N0.HOG0001051	GO:0003008,GO:0003012,GO:0003674,GO:0003779,GO:0003824,GO:0004672,GO:0004674,GO:0005198,GO:0005488,GO:0005515,GO:0005575,GO:0005622,GO:0005623,GO:0005737,GO:0005856,GO:0005859,GO:0006464,GO:0006468,GO:0006793,GO:0006796,GO:0006807,GO:0006936,GO:0006937,GO:0006941,GO:0006942,GO:0006996,GO:0007010,GO:0007015,GO:0007498,GO:0007610,GO:0007626,GO:0008092,GO:0008150,GO:0008152,GO:0008307,GO:0008344,GO:…
	N0.HOG0001052	GO:0003008,GO:0003012,GO:0003674,GO:0003779,GO:0003824,GO:0004672,GO:0004674,GO:0005198,GO:0005488,GO:0005515,GO:0005575,GO:0005622,GO:0005623,GO:0005737,GO:0005856,GO:0005859,GO:0006464,GO:0006468,GO:0006793,GO:0006796,GO:0006807,GO:0006936,GO:0006937,GO:0006941,GO:0006942,GO:0006996,GO:0007010,GO:0007015,GO:0007498,GO:0007610,GO:0007626,GO:0008092,GO:0008150,GO:0008152,GO:0008307,GO:0008344,GO:…
	N0.HOG0001053
	N0.HOG0001054
	N0.HOG0001055	GO:0001533,GO:0003674,GO:0005488,GO:0005509,GO:0005575,GO:0005622,GO:0005623,GO:0005737,GO:0005829,GO:0005856,GO:0005886,GO:0007275,GO:0008150,GO:0008219,GO:0008544,GO:0009888,GO:0009913,GO:0009987,GO:0012501,GO:0016020,GO:0030154,GO:0030216,GO:0030855,GO:0031424,GO:0032501,GO:0032502,GO:0043167,GO:0043169,GO:0043226,GO:0043228,GO:0043229,GO:0043232,GO:0043588,GO:0044424,GO:0044444,GO:0044464,GO:…
	N0.HOG0001056	GO:0000139,GO:0001537,GO:0003674,GO:0003824,GO:0005575,GO:0005622,GO:0005623,GO:0005737,GO:0005794,GO:0006022,GO:0006023,GO:0006024,GO:0006029,GO:0006082,GO:0006508,GO:0006518,GO:0006790,GO:0006807,GO:0007275,GO:0007399,GO:0007417,GO:0008146,GO:0008150,GO:0008152,GO:0009058,GO:0009059,GO:0009100,GO:0009101,GO:0009987,GO:0010467,GO:0010817,GO:0012505,GO:0016020,GO:0016021,GO:0016485,GO:0016486,GO:…
	N0.HOG0001057	GO:0000139,GO:0001537,GO:0003674,GO:0003824,GO:0005575,GO:0005622,GO:0005623,GO:0005737,GO:0005794,GO:0006029,GO:0006508,GO:0006518,GO:0006790,GO:0006807,GO:0007275,GO:0007399,GO:0007417,GO:0008146,GO:0008150,GO:0008152,GO:0009058,GO:0009059,GO:0009100,GO:0009101,GO:0009987,GO:0010467,GO:0010817,GO:0012505,GO:0016020,GO:0016021,GO:0016485,GO:0016486,GO:0016740,GO:0016782,GO:0019538,GO:0030166,GO:…
	N0.HOG0001058
	N0.HOG0001059	GO:0000028,GO:0000122,GO:0000165,GO:0000184,GO:0000187,GO:0000209,GO:0000715,GO:0000731,GO:0000956,GO:0001666,GO:0001817,GO:0001818,GO:0001932,GO:0001934,GO:0002109,GO:0002181,GO:0002218,GO:0002221,GO:0002224,GO:0002252,GO:0002253,GO:0002376,GO:0002682,GO:0002684,GO:0002753,GO:0002755,GO:0002756,GO:0002757,GO:0002758,GO:0002764,GO:0003674,GO:0003735,GO:0005198,GO:0005575,GO:0005576,GO:0005622,GO:…
	N0.HOG0001060	GO:0002181,GO:0003674,GO:0003735,GO:0005198,GO:0005575,GO:0005622,GO:0005623,GO:0005737,GO:0005829,GO:0005840,GO:0006412,GO:0006464,GO:0006508,GO:0006511,GO:0006518,GO:0006807,GO:0008150,GO:0008152,GO:0009056,GO:0009057,GO:0009058,GO:0009059,GO:0009987,GO:0010467,GO:0015934,GO:0016567,GO:0019538,GO:0019941,GO:0022625,GO:0022626,GO:0030163,GO:0031386,GO:0032446,GO:0032991,GO:0034641,GO:0034645,GO:…
	N0.HOG0001061	GO:0003674,GO:0005488,GO:0005515,GO:0005575,GO:0005622,GO:0005623,GO:0005634,GO:0005654,GO:0005737,GO:0005829,GO:0006355,GO:0006357,GO:0006464,GO:0006508,GO:0006511,GO:0006807,GO:0006873,GO:0006875,GO:0006879,GO:0008104,GO:0008150,GO:0008152,GO:0008283,GO:0008589,GO:0009056,GO:0009057,GO:0009653,GO:0009889,GO:0009892,GO:0009966,GO:0009968,GO:0009987,GO:0010033,GO:0010468,GO:0010556,GO:0010605,GO:…
	N0.HOG0001062	GO:0000139,GO:0002244,GO:0002376,GO:0002520,GO:0003674,GO:0003824,GO:0004435,GO:0004620,GO:0004629,GO:0004630,GO:0005575,GO:0005622,GO:0005623,GO:0005634,GO:0005737,GO:0005783,GO:0005789,GO:0005794,GO:0005802,GO:0006066,GO:0006793,GO:0006796,GO:0006810,GO:0006897,GO:0006909,GO:0007275,GO:0008081,GO:0008150,GO:0008152,GO:0009987,GO:0012505,GO:0016020,GO:0016192,GO:0016298,GO:0016787,GO:0016788,GO:…
	N0.HOG0001063	GO:0000166,GO:0000287,GO:0001533,GO:0001816,GO:0002218,GO:0002253,GO:0002376,GO:0002682,GO:0002684,GO:0002790,GO:0003674,GO:0003824,GO:0004842,GO:0004857,GO:0004866,GO:0004869,GO:0005488,GO:0005509,GO:0005515,GO:0005524,GO:0005575,GO:0005622,GO:0005623,GO:0005634,GO:0005737,GO:0005829,GO:0005856,GO:0005886,GO:0006355,GO:0006464,GO:0006807,GO:0006810,GO:0006915,GO:0006919,GO:0006950,GO:0006952,GO:…
	N0.HOG0001064	GO:0003008,GO:0003674,GO:0003824,GO:0004383,GO:0005488,GO:0005575,GO:0005622,GO:0005623,GO:0005737,GO:0005829,GO:0005886,GO:0006139,GO:0006163,GO:0006164,GO:0006182,GO:0006725,GO:0006753,GO:0006793,GO:0006796,GO:0006807,GO:0006935,GO:0006950,GO:0006952,GO:0007154,GO:0007165,GO:0007600,GO:0007606,GO:0007610,GO:0007631,GO:0007635,GO:0008074,GO:0008144,GO:0008150,GO:0008152,GO:0009058,GO:0009117,GO:…
	N0.HOG0001065
	N0.HOG0001066	GO:0000003,GO:0000139,GO:0002009,GO:0002119,GO:0002164,GO:0003006,GO:0003674,GO:0003824,GO:0005575,GO:0005622,GO:0005623,GO:0005737,GO:0005783,GO:0005789,GO:0005794,GO:0005796,GO:0005801,GO:0005975,GO:0006022,GO:0006023,GO:0006024,GO:0006029,GO:0006082,GO:0006790,GO:0006807,GO:0007275,GO:0007276,GO:0007281,GO:0007283,GO:0007286,GO:0007610,GO:0008047,GO:0008150,GO:0008152,GO:0008194,GO:0008378,GO:…
	N0.HOG0001067	GO:0000003,GO:0000166,GO:0001101,GO:0001504,GO:0001505,GO:0001558,GO:0001700,GO:0003006,GO:0003008,GO:0003014,GO:0003674,GO:0005080,GO:0005215,GO:0005277,GO:0005326,GO:0005329,GO:0005333,GO:0005342,GO:0005452,GO:0005488,GO:0005496,GO:0005515,GO:0005575,GO:0005622,GO:0005623,GO:0005737,GO:0005739,GO:0005777,GO:0005778,GO:0005886,GO:0005887,GO:0005901,GO:0005903,GO:0006139,GO:0006575,GO:0006577,GO:…
	N0.HOG0001068	GO:0005575,GO:0005576
	N0.HOG0001069
	N0.HOG0001070	GO:0003674,GO:0005215,GO:0005216,GO:0005261,GO:0005272,GO:0005575,GO:0005622,GO:0005623,GO:0005856,GO:0005886,GO:0006810,GO:0006811,GO:0006812,GO:0006814,GO:0008150,GO:0008324,GO:0015075,GO:0015077,GO:0015081,GO:0015267,GO:0015276,GO:0015280,GO:0015318,GO:0015629,GO:0015672,GO:0016020,GO:0022803,GO:0022834,GO:0022836,GO:0022838,GO:0022839,GO:0022857,GO:0022890,GO:0030001,GO:0034220,GO:0035725,GO:…
	N0.HOG0001071	GO:0001666,GO:0002009,GO:0002011,GO:0002028,GO:0003008,GO:0003674,GO:0005215,GO:0005216,GO:0005261,GO:0005272,GO:0005488,GO:0005515,GO:0005575,GO:0005576,GO:0005615,GO:0005622,GO:0005623,GO:0005634,GO:0005654,GO:0005856,GO:0005886,GO:0005887,GO:0006810,GO:0006811,GO:0006812,GO:0006814,GO:0006928,GO:0006950,GO:0007588,GO:0007600,GO:0007610,GO:0007638,GO:0008150,GO:0008324,GO:0009581,GO:0009582,GO:…
	N0.HOG0001072	GO:0000003,GO:0000278,GO:0000281,GO:0000910,GO:0003006,GO:0003674,GO:0005488,GO:0005575,GO:0005576,GO:0005615,GO:0005623,GO:0007049,GO:0007275,GO:0007276,GO:0007281,GO:0007292,GO:0008061,GO:0008144,GO:0008150,GO:0009653,GO:0009790,GO:0009792,GO:0009987,GO:0010564,GO:0019953,GO:0022402,GO:0022412,GO:0022414,GO:0030154,GO:0030312,GO:0030703,GO:0032465,GO:0032501,GO:0032502,GO:0032504,GO:0044421,GO:…
	N0.HOG0001073
	N0.HOG0001074
	N0.HOG0001075	GO:0000003,GO:0000323,GO:0003674,GO:0005215,GO:0005216,GO:0005253,GO:0005254,GO:0005310,GO:0005342,GO:0005575,GO:0005622,GO:0005623,GO:0005634,GO:0005654,GO:0005737,GO:0005764,GO:0005765,GO:0005773,GO:0005774,GO:0005783,GO:0005794,GO:0005886,GO:0005887,GO:0006810,GO:0006811,GO:0006820,GO:0006821,GO:0006835,GO:0006873,GO:0006885,GO:0007610,GO:0007617,GO:0007618,GO:0007621,GO:0008150,GO:0008272,GO:…
	N0.HOG0001076
	N0.HOG0001077
	N0.HOG0001078	GO:0000003,GO:0001618,GO:0001817,GO:0001819,GO:0001871,GO:0001872,GO:0001878,GO:0001879,GO:0002218,GO:0002220,GO:0002223,GO:0002237,GO:0002253,GO:0002376,GO:0002429,GO:0002682,GO:0002684,GO:0002694,GO:0002696,GO:0002757,GO:0002758,GO:0002764,GO:0002768,GO:0002791,GO:0002793,GO:0003008,GO:0003674,GO:0003823,GO:0004888,GO:0005215,GO:0005216,GO:0005261,GO:0005262,GO:0005488,GO:0005515,GO:0005534,GO:…
	N0.HOG0001079	GO:0000003,GO:0000323,GO:0001701,GO:0001894,GO:0001964,GO:0003008,GO:0003014,GO:0003674,GO:0005215,GO:0005488,GO:0005515,GO:0005575,GO:0005576,GO:0005615,GO:0005622,GO:0005623,GO:0005737,GO:0005764,GO:0005768,GO:0005773,GO:0005775,GO:0005783,GO:0005794,GO:0005798,GO:0005829,GO:0005886,GO:0005903,GO:0005905,GO:0006508,GO:0006629,GO:0006725,GO:0006766,GO:0006767,GO:0006775,GO:0006807,GO:0006810,GO:…
	N0.HOG0001080	GO:0000003,GO:0000323,GO:0001701,GO:0001894,GO:0003674,GO:0005215,GO:0005488,GO:0005515,GO:0005575,GO:0005576,GO:0005615,GO:0005622,GO:0005623,GO:0005737,GO:0005764,GO:0005768,GO:0005773,GO:0005775,GO:0005783,GO:0005794,GO:0005798,GO:0005829,GO:0005886,GO:0005903,GO:0005905,GO:0006508,GO:0006629,GO:0006725,GO:0006766,GO:0006767,GO:0006775,GO:0006807,GO:0006810,GO:0006897,GO:0006898,GO:0007154,GO:…
	N0.HOG0001081	GO:0003674,GO:0005488,GO:0005575,GO:0005576,GO:0005623,GO:0005886,GO:0006950,GO:0006952,GO:0006954,GO:0007155,GO:0007160,GO:0008150,GO:0009966,GO:0009967,GO:0010646,GO:0010647,GO:0010941,GO:0010942,GO:0016020,GO:0016021,GO:0022610,GO:0023051,GO:0023056,GO:0030246,GO:0031224,GO:0031589,GO:0042981,GO:0043065,GO:0043067,GO:0043068,GO:0044425,GO:0044464,GO:0048518,GO:0048522,GO:0048583,GO:0048584,GO:…
	N0.HOG0001082
	N0.HOG0001083	GO:0001533,GO:0002376,GO:0002576,GO:0003674,GO:0003810,GO:0003824,GO:0005575,GO:0005576,GO:0005622,GO:0005623,GO:0005737,GO:0005829,GO:0005886,GO:0005911,GO:0005912,GO:0005913,GO:0006464,GO:0006807,GO:0006810,GO:0006887,GO:0006950,GO:0006952,GO:0006955,GO:0006959,GO:0007154,GO:0007165,GO:0007166,GO:0007275,GO:0007596,GO:0007599,GO:0008150,GO:0008152,GO:0008219,GO:0008284,GO:0008544,GO:0009611,GO:…
	N0.HOG0001084	GO:0000139,GO:0001655,GO:0001666,GO:0001775,GO:0001822,GO:0001919,GO:0001921,GO:0001932,GO:0001990,GO:0001991,GO:0002002,GO:0002003,GO:0002252,GO:0002263,GO:0002274,GO:0002275,GO:0002283,GO:0002366,GO:0002376,GO:0002443,GO:0002444,GO:0002446,GO:0003008,GO:0003013,GO:0003018,GO:0003044,GO:0003073,GO:0003081,GO:0003100,GO:0003674,GO:0003824,GO:0004175,GO:0004222,GO:0005488,GO:0005515,GO:0005575,GO:…
	N0.HOG0001085	GO:0003674,GO:0003824,GO:0004553,GO:0004568,GO:0005488,GO:0005575,GO:0005576,GO:0006022,GO:0006026,GO:0006030,GO:0006032,GO:0006040,GO:0006807,GO:0007591,GO:0008061,GO:0008144,GO:0008150,GO:0008152,GO:0009056,GO:0009057,GO:0009605,GO:0009607,GO:0009620,GO:0009987,GO:0016787,GO:0016798,GO:0017144,GO:0018990,GO:0022404,GO:0032501,GO:0042303,GO:0042737,GO:0043170,GO:0043207,GO:0044237,GO:0044248,GO:…
	N0.HOG0001086	GO:0000323,GO:0001775,GO:0002252,GO:0002263,GO:0002274,GO:0002275,GO:0002283,GO:0002366,GO:0002376,GO:0002443,GO:0002444,GO:0002446,GO:0003674,GO:0003824,GO:0004553,GO:0004568,GO:0005488,GO:0005575,GO:0005576,GO:0005615,GO:0005622,GO:0005623,GO:0005737,GO:0005764,GO:0005773,GO:0006022,GO:0006026,GO:0006030,GO:0006032,GO:0006040,GO:0006807,GO:0006810,GO:0006887,GO:0006955,GO:0007586,GO:0007591,GO:…
	N0.HOG0001087	GO:0000003,GO:0002165,GO:0003006,GO:0003674,GO:0003824,GO:0004175,GO:0004190,GO:0004197,GO:0005488,GO:0005515,GO:0005575,GO:0005622,GO:0005623,GO:0005634,GO:0005654,GO:0005737,GO:0005739,GO:0005829,GO:0006355,GO:0006357,GO:0006508,GO:0006807,GO:0006810,GO:0006915,GO:0006950,GO:0006984,GO:0006991,GO:0006996,GO:0007010,GO:0007015,GO:0007154,GO:0007165,GO:0007275,GO:0007276,GO:0007281,GO:0007283,GO:…
	N0.HOG0001088
	N0.HOG0001089
	N0.HOG0001090	GO:0000045,GO:0001666,GO:0002090,GO:0002091,GO:0002682,GO:0002683,GO:0003674,GO:0005102,GO:0005488,GO:0005515,GO:0005575,GO:0005622,GO:0005623,GO:0005634,GO:0005654,GO:0005737,GO:0005773,GO:0005776,GO:0005783,GO:0005789,GO:0005829,GO:0005886,GO:0006508,GO:0006511,GO:0006807,GO:0006914,GO:0006950,GO:0006996,GO:0007033,GO:0008150,GO:0008152,GO:0008277,GO:0009056,GO:0009057,GO:0009628,GO:0009892,GO:…
	N0.HOG0001091
	N0.HOG0001092	GO:0000009,GO:0000030,GO:0001525,GO:0001568,GO:0001666,GO:0001944,GO:0002040,GO:0002244,GO:0002376,GO:0002520,GO:0003674,GO:0003824,GO:0003954,GO:0005488,GO:0005575,GO:0005622,GO:0005623,GO:0005737,GO:0005783,GO:0005789,GO:0005829,GO:0006457,GO:0006458,GO:0006464,GO:0006486,GO:0006487,GO:0006488,GO:0006490,GO:0006629,GO:0006790,GO:0006807,GO:0006950,GO:0007275,GO:0008150,GO:0008152,GO:0009058,GO:…
	N0.HOG0001093
	N0.HOG0001094
	N0.HOG0001095
	N0.HOG0001096	GO:0000981,GO:0003008,GO:0003012,GO:0003674,GO:0003700,GO:0003824,GO:0004597,GO:0005198,GO:0005488,GO:0005509,GO:0005513,GO:0005515,GO:0005575,GO:0005622,GO:0005623,GO:0005737,GO:0005783,GO:0005788,GO:0005789,GO:0005886,GO:0005938,GO:0006091,GO:0006355,GO:0006357,GO:0006464,GO:0006508,GO:0006807,GO:0006810,GO:0006811,GO:0006812,GO:0006816,GO:0006873,GO:0006874,GO:0006875,GO:0006936,GO:0006937,GO:…
	N0.HOG0001097	GO:0000003,GO:0003006,GO:0007275,GO:0007548,GO:0008150,GO:0009653,GO:0009987,GO:0016043,GO:0018996,GO:0022404,GO:0022414,GO:0032501,GO:0032502,GO:0042303,GO:0042395,GO:0045026,GO:0045138,GO:0046661,GO:0048856,GO:0061024,GO:0061025,GO:0071840,GO:0090598
	N0.HOG0001098	GO:0001666,GO:0003674,GO:0003824,GO:0005215,GO:0005575,GO:0005623,GO:0005886,GO:0005887,GO:0006810,GO:0006950,GO:0007275,GO:0007507,GO:0008150,GO:0009628,GO:0015399,GO:0015405,GO:0016020,GO:0016021,GO:0016462,GO:0016787,GO:0016817,GO:0016818,GO:0016887,GO:0017111,GO:0022804,GO:0022857,GO:0031224,GO:0031226,GO:0032501,GO:0032502,GO:0036293,GO:0042623,GO:0042626,GO:0043492,GO:0044425,GO:0044459,GO:…
	N0.HOG0001099
	N0.HOG0001100	GO:0001786,GO:0003674,GO:0005102,GO:0005178,GO:0005488,GO:0005515,GO:0005543,GO:0005575,GO:0005576,GO:0005615,GO:0005622,GO:0005623,GO:0005737,GO:0005783,GO:0005788,GO:0005886,GO:0006464,GO:0006807,GO:0006810,GO:0006897,GO:0006909,GO:0006910,GO:0006911,GO:0008037,GO:0008150,GO:0008152,GO:0008284,GO:0008289,GO:0008429,GO:0009897,GO:0009986,GO:0009987,GO:0010324,GO:0012505,GO:0016020,GO:0016043,GO:…
	N0.HOG0001101	GO:0000045,GO:0000407,GO:0000422,GO:0000423,GO:0001932,GO:0001933,GO:0001934,GO:0002376,GO:0002520,GO:0003674,GO:0003676,GO:0003677,GO:0003824,GO:0003924,GO:0004382,GO:0005488,GO:0005515,GO:0005575,GO:0005622,GO:0005623,GO:0005634,GO:0005737,GO:0005773,GO:0005776,GO:0005783,GO:0005789,GO:0005794,GO:0005829,GO:0005856,GO:0005886,GO:0005929,GO:0005930,GO:0005942,GO:0006139,GO:0006163,GO:0006213,GO:…
	N0.HOG0001102
	N0.HOG0001103	GO:0000323,GO:0001501,GO:0001667,GO:0001755,GO:0001867,GO:0001871,GO:0001906,GO:0002020,GO:0002252,GO:0002253,GO:0002376,GO:0002526,GO:0002673,GO:0002682,GO:0002684,GO:0002697,GO:0002699,GO:0002920,GO:0002922,GO:0003674,GO:0003676,GO:0003677,GO:0003824,GO:0004175,GO:0004252,GO:0005102,GO:0005198,GO:0005201,GO:0005488,GO:0005509,GO:0005515,GO:0005534,GO:0005537,GO:0005539,GO:0005540,GO:0005543,GO:…
	N0.HOG0001104
	N0.HOG0001105	GO:0000293,GO:0001562,GO:0003674,GO:0003824,GO:0005575,GO:0005576,GO:0006950,GO:0006952,GO:0008150,GO:0008152,GO:0009605,GO:0009607,GO:0016020,GO:0016021,GO:0016491,GO:0016722,GO:0016723,GO:0031224,GO:0042832,GO:0043207,GO:0044425,GO:0050896,GO:0051704,GO:0051707,GO:0055114,GO:0098542
	N0.HOG0001106	GO:0000323,GO:0001523,GO:0001932,GO:0001934,GO:0001941,GO:0002028,GO:0002162,GO:0003674,GO:0004857,GO:0005198,GO:0005200,GO:0005488,GO:0005509,GO:0005515,GO:0005539,GO:0005575,GO:0005576,GO:0005604,GO:0005605,GO:0005615,GO:0005622,GO:0005623,GO:0005737,GO:0005764,GO:0005773,GO:0005775,GO:0005794,GO:0005796,GO:0005829,GO:0005886,GO:0006022,GO:0006023,GO:0006024,GO:0006026,GO:0006027,GO:0006355,GO:…
	N0.HOG0001107	GO:0000323,GO:0001523,GO:0001932,GO:0001934,GO:0001941,GO:0002009,GO:0002011,GO:0002028,GO:0002162,GO:0003674,GO:0003824,GO:0004175,GO:0004252,GO:0004857,GO:0004866,GO:0004867,GO:0005198,GO:0005200,GO:0005488,GO:0005509,GO:0005515,GO:0005539,GO:0005575,GO:0005576,GO:0005604,GO:0005605,GO:0005615,GO:0005622,GO:0005623,GO:0005737,GO:0005764,GO:0005773,GO:0005775,GO:0005783,GO:0005794,GO:0005796,GO:…
	N0.HOG0001108	GO:0000003,GO:0001519,GO:0001666,GO:0001676,GO:0002009,GO:0002165,GO:0002791,GO:0003674,GO:0003824,GO:0004497,GO:0004504,GO:0004598,GO:0005488,GO:0005507,GO:0005509,GO:0005515,GO:0005575,GO:0005576,GO:0005615,GO:0005622,GO:0005623,GO:0005737,GO:0005794,GO:0005802,GO:0005829,GO:0005886,GO:0005887,GO:0006082,GO:0006355,GO:0006357,GO:0006464,GO:0006518,GO:0006629,GO:0006631,GO:0006807,GO:0006810,GO:…
	N0.HOG0001109
	N0.HOG0001110	GO:0005575,GO:0005622,GO:0005623,GO:0005634,GO:0005654,GO:0031974,GO:0031981,GO:0043226,GO:0043227,GO:0043229,GO:0043231,GO:0043233,GO:0044422,GO:0044424,GO:0044428,GO:0044446,GO:0044464,GO:0070013
	N0.HOG0001111	GO:0005575,GO:0005622,GO:0005623,GO:0005634,GO:0005654,GO:0031974,GO:0031981,GO:0043226,GO:0043227,GO:0043229,GO:0043231,GO:0043233,GO:0044422,GO:0044424,GO:0044428,GO:0044446,GO:0044464,GO:0070013
	N0.HOG0001112
	N0.HOG0001113
	N0.HOG0001114	GO:0003674,GO:0003824,GO:0004326,GO:0005575,GO:0005622,GO:0005623,GO:0005737,GO:0005739,GO:0005783,GO:0006082,GO:0006520,GO:0006536,GO:0006575,GO:0006725,GO:0006730,GO:0006732,GO:0006760,GO:0006807,GO:0008150,GO:0008152,GO:0009058,GO:0009064,GO:0009108,GO:0009396,GO:0009987,GO:0012505,GO:0016053,GO:0016874,GO:0016879,GO:0016881,GO:0018130,GO:0019438,GO:0019752,GO:0034641,GO:0042398,GO:0042558,GO:…
	N0.HOG0001115	GO:0003674,GO:0003824,GO:0004326,GO:0005575,GO:0005622,GO:0005623,GO:0005737,GO:0005739,GO:0005759,GO:0005829,GO:0006082,GO:0006139,GO:0006520,GO:0006536,GO:0006575,GO:0006725,GO:0006732,GO:0006760,GO:0006766,GO:0006767,GO:0006807,GO:0008150,GO:0008152,GO:0008283,GO:0009058,GO:0009064,GO:0009108,GO:0009396,GO:0009987,GO:0016053,GO:0016874,GO:0016879,GO:0016881,GO:0017144,GO:0018130,GO:0019438,GO:…
	N0.HOG0001116
	N0.HOG0001117
	N0.HOG0001118	GO:0000003,GO:0000323,GO:0000768,GO:0000902,GO:0001525,GO:0001568,GO:0001666,GO:0001667,GO:0001775,GO:0001816,GO:0001817,GO:0001819,GO:0001932,GO:0001934,GO:0001944,GO:0002102,GO:0002252,GO:0002263,GO:0002274,GO:0002275,GO:0002283,GO:0002366,GO:0002376,GO:0002443,GO:0002444,GO:0002446,GO:0002520,GO:0002521,GO:0002523,GO:0002573,GO:0002673,GO:0002675,GO:0002682,GO:0002684,GO:0002685,GO:0002687,GO:…
	N0.HOG0001119	GO:0000075,GO:0000077,GO:0000278,GO:0000700,GO:0000785,GO:0003674,GO:0003676,GO:0003677,GO:0003690,GO:0003696,GO:0003824,GO:0004518,GO:0004519,GO:0004520,GO:0004536,GO:0005488,GO:0005575,GO:0005622,GO:0005623,GO:0005634,GO:0005654,GO:0005694,GO:0005737,GO:0006139,GO:0006220,GO:0006244,GO:0006259,GO:0006281,GO:0006284,GO:0006285,GO:0006304,GO:0006305,GO:0006306,GO:0006725,GO:0006753,GO:0006793,GO:…
	N0.HOG0001120
	N0.HOG0001121	GO:0000139,GO:0000165,GO:0000188,GO:0001932,GO:0001933,GO:0003002,GO:0003674,GO:0004888,GO:0004896,GO:0005575,GO:0005622,GO:0005623,GO:0005634,GO:0005654,GO:0005737,GO:0005794,GO:0005886,GO:0005887,GO:0006464,GO:0006468,GO:0006469,GO:0006793,GO:0006796,GO:0006807,GO:0007154,GO:0007165,GO:0007166,GO:0007275,GO:0007389,GO:0008150,GO:0008152,GO:0009892,GO:0009953,GO:0009966,GO:0009968,GO:0009987,GO:…
	N0.HOG0001122	GO:0000003,GO:0000165,GO:0000902,GO:0000904,GO:0001654,GO:0001667,GO:0001700,GO:0001736,GO:0001737,GO:0001738,GO:0001745,GO:0001764,GO:0001932,GO:0002009,GO:0002165,GO:0002376,GO:0002520,GO:0003006,GO:0003674,GO:0003824,GO:0003924,GO:0005488,GO:0005515,GO:0005575,GO:0005622,GO:0005623,GO:0005737,GO:0005886,GO:0006464,GO:0006468,GO:0006793,GO:0006796,GO:0006807,GO:0006810,GO:0006897,GO:0006909,GO:…
	N0.HOG0001123
	N0.HOG0001124	GO:0000003,GO:0000139,GO:0000165,GO:0000166,GO:0000322,GO:0000902,GO:0000904,GO:0001525,GO:0001558,GO:0001568,GO:0001700,GO:0001709,GO:0001738,GO:0001763,GO:0001882,GO:0001883,GO:0001932,GO:0001934,GO:0001942,GO:0001944,GO:0002009,GO:0002040,GO:0002064,GO:0002065,GO:0002066,GO:0002165,GO:0002252,GO:0002253,GO:0002376,GO:0002429,GO:0002431,GO:0002433,GO:0002520,GO:0002521,GO:0002573,GO:0002682,GO:…
	N0.HOG0001125
	N0.HOG0001126
	N0.HOG0001127
	N0.HOG0001128
	N0.HOG0001129
	N0.HOG0001130	GO:0003674,GO:0003824,GO:0004656,GO:0005488,GO:0005515,GO:0005575,GO:0005622,GO:0005623,GO:0005634,GO:0005654,GO:0005737,GO:0005739,GO:0005783,GO:0005788,GO:0005829,GO:0006082,GO:0006091,GO:0006464,GO:0006520,GO:0006575,GO:0006807,GO:0007275,GO:0008150,GO:0008152,GO:0009055,GO:0009653,GO:0009790,GO:0009792,GO:0009987,GO:0010171,GO:0010172,GO:0012505,GO:0016043,GO:0016222,GO:0016491,GO:0016705,GO:…
	N0.HOG0001131	GO:0000122,GO:0000988,GO:0000989,GO:0001076,GO:0001191,GO:0001523,GO:0003674,GO:0003824,GO:0004745,GO:0005488,GO:0005515,GO:0005575,GO:0005622,GO:0005623,GO:0005634,GO:0005737,GO:0005739,GO:0005783,GO:0005789,GO:0005811,GO:0006066,GO:0006081,GO:0006355,GO:0006357,GO:0006629,GO:0006720,GO:0006721,GO:0006950,GO:0008134,GO:0008150,GO:0008152,GO:0008283,GO:0009889,GO:0009890,GO:0009892,GO:0009893,GO:…
	N0.HOG0001132	GO:0000122,GO:0000988,GO:0000989,GO:0001076,GO:0001191,GO:0001523,GO:0003674,GO:0003824,GO:0004745,GO:0005488,GO:0005515,GO:0005575,GO:0005622,GO:0005623,GO:0005634,GO:0005737,GO:0005739,GO:0005783,GO:0005789,GO:0005811,GO:0006066,GO:0006081,GO:0006355,GO:0006357,GO:0006629,GO:0006720,GO:0006721,GO:0006950,GO:0008134,GO:0008150,GO:0008152,GO:0008283,GO:0009889,GO:0009890,GO:0009892,GO:0009893,GO:…
	N0.HOG0001133
	N0.HOG0001134
	N0.HOG0001135
	N0.HOG0001136
	N0.HOG0001137	GO:0000003,GO:0000139,GO:0003006,GO:0003674,GO:0005080,GO:0005488,GO:0005515,GO:0005575,GO:0005622,GO:0005623,GO:0005737,GO:0005783,GO:0005789,GO:0005794,GO:0005795,GO:0005798,GO:0005829,GO:0006810,GO:0006886,GO:0006888,GO:0006890,GO:0006891,GO:0007275,GO:0007276,GO:0007281,GO:0007292,GO:0008104,GO:0008150,GO:0009790,GO:0009792,GO:0009987,GO:0009994,GO:0010883,GO:0012505,GO:0012506,GO:0015031,GO:…
	N0.HOG0001138	GO:0000003,GO:0000139,GO:0000280,GO:0000902,GO:0000910,GO:0003006,GO:0003674,GO:0005080,GO:0005488,GO:0005515,GO:0005575,GO:0005622,GO:0005623,GO:0005737,GO:0005783,GO:0005789,GO:0005793,GO:0005794,GO:0005795,GO:0005798,GO:0005829,GO:0006810,GO:0006886,GO:0006888,GO:0006890,GO:0006891,GO:0006996,GO:0007049,GO:0007112,GO:0007140,GO:0007275,GO:0007276,GO:0007281,GO:0007292,GO:0008104,GO:0008150,GO:…
	N0.HOG0001139	GO:0000166,GO:0001882,GO:0001883,GO:0003674,GO:0003824,GO:0003924,GO:0005488,GO:0005515,GO:0005525,GO:0005575,GO:0005622,GO:0005623,GO:0005737,GO:0005811,GO:0005829,GO:0006139,GO:0006163,GO:0006725,GO:0006753,GO:0006793,GO:0006796,GO:0006807,GO:0008150,GO:0008152,GO:0009116,GO:0009117,GO:0009119,GO:0009141,GO:0009144,GO:0009150,GO:0009199,GO:0009205,GO:0009259,GO:0009987,GO:0016462,GO:0016787,GO:…
	N0.HOG0001140	GO:0000209,GO:0003674,GO:0003682,GO:0003824,GO:0004842,GO:0005488,GO:0005515,GO:0005575,GO:0005622,GO:0005623,GO:0005737,GO:0005829,GO:0006139,GO:0006351,GO:0006355,GO:0006357,GO:0006464,GO:0006725,GO:0006807,GO:0007154,GO:0007165,GO:0007275,GO:0007389,GO:0007399,GO:0008150,GO:0008152,GO:0008270,GO:0009058,GO:0009059,GO:0009790,GO:0009792,GO:0009798,GO:0009889,GO:0009891,GO:0009893,GO:0009987,GO:…
	N0.HOG0001141
	N0.HOG0001142
	N0.HOG0001143	GO:0002165,GO:0003674,GO:0003824,GO:0006629,GO:0006950,GO:0007275,GO:0008150,GO:0008152,GO:0008202,GO:0009791,GO:0009987,GO:0010817,GO:0016491,GO:0032501,GO:0032502,GO:0033554,GO:0034754,GO:0034976,GO:0042180,GO:0042445,GO:0044237,GO:0044238,GO:0044281,GO:0045455,GO:0048856,GO:0050896,GO:0051716,GO:0055114,GO:0065007,GO:0065008,GO:0071704,GO:1901360
	N0.HOG0001144	GO:0000271,GO:0003674,GO:0003824,GO:0005575,GO:0005622,GO:0005623,GO:0005737,GO:0005794,GO:0005975,GO:0005976,GO:0008150,GO:0008152,GO:0009058,GO:0009059,GO:0009272,GO:0009987,GO:0012505,GO:0016051,GO:0016740,GO:0016746,GO:0016747,GO:0033692,GO:0034637,GO:0034645,GO:0042546,GO:0043170,GO:0043226,GO:0043227,GO:0043229,GO:0043231,GO:0044085,GO:0044237,GO:0044238,GO:0044249,GO:0044260,GO:0044262,GO:…
	N0.HOG0001145	GO:0001508,GO:0001666,GO:0001671,GO:0002028,GO:0002376,GO:0003008,GO:0003012,GO:0003013,GO:0003015,GO:0003674,GO:0003824,GO:0005215,GO:0005391,GO:0005488,GO:0005515,GO:0005575,GO:0005623,GO:0005886,GO:0005887,GO:0005890,GO:0005901,GO:0005911,GO:0006139,GO:0006163,GO:0006725,GO:0006753,GO:0006793,GO:0006796,GO:0006807,GO:0006810,GO:0006811,GO:0006812,GO:0006813,GO:0006814,GO:0006873,GO:0006874,GO:…
	N0.HOG0001146	GO:0000785,GO:0003674,GO:0005215,GO:0005575,GO:0005622,GO:0005623,GO:0005634,GO:0005635,GO:0005637,GO:0005694,GO:0005886,GO:0005887,GO:0006355,GO:0006357,GO:0006810,GO:0006811,GO:0006812,GO:0008150,GO:0008324,GO:0009889,GO:0009891,GO:0009893,GO:0010468,GO:0010556,GO:0010557,GO:0010604,GO:0010628,GO:0012505,GO:0015075,GO:0015077,GO:0015318,GO:0015672,GO:0016020,GO:0016021,GO:0019219,GO:0019222,GO:…
	N0.HOG0001147
	N0.HOG0001148
	N0.HOG0001149
	N0.HOG0001150
	N0.HOG0001151	GO:0001786,GO:0002165,GO:0003002,GO:0003674,GO:0005488,GO:0005515,GO:0005543,GO:0005575,GO:0005622,GO:0005623,GO:0005737,GO:0005886,GO:0006810,GO:0006897,GO:0006909,GO:0006911,GO:0006950,GO:0006952,GO:0007275,GO:0007389,GO:0007399,GO:0007431,GO:0007435,GO:0007444,GO:0007447,GO:0007450,GO:0007552,GO:0007610,GO:0007626,GO:0008150,GO:0008219,GO:0008289,GO:0008345,GO:0009605,GO:0009607,GO:0009611,GO:…
	N0.HOG0001152	GO:0000018,GO:0000165,GO:0000187,GO:0000302,GO:0000902,GO:0000904,GO:0001501,GO:0001558,GO:0001568,GO:0001570,GO:0001654,GO:0001726,GO:0001750,GO:0001772,GO:0001775,GO:0001910,GO:0001911,GO:0001912,GO:0001914,GO:0001915,GO:0001916,GO:0001932,GO:0001933,GO:0001934,GO:0001936,GO:0001937,GO:0001944,GO:0001952,GO:0001954,GO:0001959,GO:0001960,GO:0002244,GO:0002252,GO:0002253,GO:0002263,GO:0002274,GO:…
	N0.HOG0001153	GO:0000041,GO:0001501,GO:0001530,GO:0001817,GO:0001818,GO:0001906,GO:0001932,GO:0001934,GO:0002227,GO:0002251,GO:0002376,GO:0002385,GO:0002682,GO:0002683,GO:0002684,GO:0002761,GO:0002762,GO:0002831,GO:0002832,GO:0003674,GO:0003824,GO:0004857,GO:0004866,GO:0004869,GO:0005102,GO:0005488,GO:0005506,GO:0005515,GO:0005539,GO:0005575,GO:0005576,GO:0005615,GO:0005622,GO:0005623,GO:0005737,GO:0005768,GO:…
	N0.HOG0001154
	N0.HOG0001155	GO:0003333,GO:0003674,GO:0005215,GO:0005283,GO:0005310,GO:0005326,GO:0005342,GO:0005343,GO:0005368,GO:0005369,GO:0005416,GO:0005575,GO:0005623,GO:0005886,GO:0006810,GO:0006811,GO:0006812,GO:0006814,GO:0006820,GO:0006835,GO:0006836,GO:0006865,GO:0008150,GO:0008324,GO:0008509,GO:0008514,GO:0015075,GO:0015077,GO:0015081,GO:0015171,GO:0015172,GO:0015179,GO:0015183,GO:0015291,GO:0015293,GO:0015294,GO:…
	N0.HOG0001156	GO:0003333,GO:0003674,GO:0005215,GO:0005283,GO:0005310,GO:0005326,GO:0005342,GO:0005343,GO:0005368,GO:0005369,GO:0005416,GO:0005575,GO:0005623,GO:0005886,GO:0006810,GO:0006811,GO:0006812,GO:0006814,GO:0006820,GO:0006835,GO:0006836,GO:0006865,GO:0008150,GO:0008324,GO:0008509,GO:0008514,GO:0015075,GO:0015077,GO:0015081,GO:0015171,GO:0015172,GO:0015179,GO:0015183,GO:0015291,GO:0015293,GO:0015294,GO:…
	N0.HOG0001157
	N0.HOG0001158
	N0.HOG0001159	GO:0003008,GO:0003674,GO:0005215,GO:0005216,GO:0005261,GO:0005262,GO:0005575,GO:0006810,GO:0006811,GO:0006812,GO:0006816,GO:0006950,GO:0007600,GO:0008150,GO:0008324,GO:0009266,GO:0009409,GO:0009581,GO:0009582,GO:0009605,GO:0009612,GO:0009628,GO:0009987,GO:0015075,GO:0015085,GO:0015267,GO:0015318,GO:0016020,GO:0016048,GO:0022803,GO:0022838,GO:0022857,GO:0022890,GO:0030001,GO:0032501,GO:0033554,GO:…
	N0.HOG0001160
	N0.HOG0001161	GO:0003674,GO:0003824,GO:0003884,GO:0005488,GO:0005575,GO:0005622,GO:0005623,GO:0005737,GO:0005777,GO:0006082,GO:0006520,GO:0006807,GO:0008150,GO:0008152,GO:0008445,GO:0009987,GO:0015922,GO:0016491,GO:0016638,GO:0016641,GO:0019752,GO:0042579,GO:0043226,GO:0043227,GO:0043229,GO:0043231,GO:0043436,GO:0044237,GO:0044238,GO:0044281,GO:0044424,GO:0044444,GO:0044464,GO:0046416,GO:0047821,GO:0048037,GO:…
	N0.HOG0001162	GO:0000976,GO:0000977,GO:0000978,GO:0000980,GO:0000981,GO:0000982,GO:0000987,GO:0001012,GO:0001067,GO:0001077,GO:0001158,GO:0001228,GO:0001501,GO:0002376,GO:0002520,GO:0003008,GO:0003013,GO:0003674,GO:0003676,GO:0003677,GO:0003682,GO:0003690,GO:0003700,GO:0005488,GO:0005575,GO:0005622,GO:0005623,GO:0005634,GO:0005654,GO:0005737,GO:0005829,GO:0006139,GO:0006351,GO:0006355,GO:0006357,GO:0006366,GO:…
	N0.HOG0001163	GO:0000976,GO:0000977,GO:0000978,GO:0000980,GO:0000981,GO:0000982,GO:0000987,GO:0001012,GO:0001067,GO:0001077,GO:0001158,GO:0001228,GO:0001501,GO:0002376,GO:0002520,GO:0003008,GO:0003013,GO:0003674,GO:0003676,GO:0003677,GO:0003682,GO:0003690,GO:0003700,GO:0005488,GO:0005575,GO:0005622,GO:0005623,GO:0005634,GO:0005654,GO:0005737,GO:0005829,GO:0006139,GO:0006351,GO:0006355,GO:0006357,GO:0006366,GO:…
	N0.HOG0001164
	N0.HOG0001165
	N0.HOG0001166	GO:0000003,GO:0000041,GO:0000278,GO:0001654,GO:0001726,GO:0001754,GO:0003006,GO:0003008,GO:0003674,GO:0003779,GO:0003824,GO:0004672,GO:0005215,GO:0005216,GO:0005217,GO:0005261,GO:0005262,GO:0005385,GO:0005488,GO:0005515,GO:0005575,GO:0005622,GO:0005623,GO:0005737,GO:0005886,GO:0005887,GO:0005903,GO:0006464,GO:0006468,GO:0006793,GO:0006796,GO:0006807,GO:0006810,GO:0006811,GO:0006812,GO:0006816,GO:…
	N0.HOG0001167
	N0.HOG0001168
	N0.HOG0001169
	N0.HOG0001170	GO:0000003,GO:0000075,GO:0000077,GO:0000122,GO:0000278,GO:0000902,GO:0000904,GO:0000976,GO:0000977,GO:0000978,GO:0000979,GO:0000981,GO:0000982,GO:0000987,GO:0001012,GO:0001046,GO:0001047,GO:0001067,GO:0001077,GO:0001158,GO:0001228,GO:0001501,GO:0001568,GO:0001654,GO:0001655,GO:0001666,GO:0001678,GO:0001704,GO:0001707,GO:0001708,GO:0001710,GO:0001775,GO:0001822,GO:0001838,GO:0001841,GO:0001942,GO:…
	N0.HOG0001171
	N0.HOG0001172	GO:0000214,GO:0000379,GO:0000394,GO:0005575,GO:0005622,GO:0005623,GO:0005634,GO:0005654,GO:0006139,GO:0006388,GO:0006396,GO:0006399,GO:0006725,GO:0006807,GO:0008033,GO:0008150,GO:0008152,GO:0008380,GO:0009987,GO:0010467,GO:0016070,GO:0031974,GO:0031981,GO:0032991,GO:0034470,GO:0034641,GO:0034660,GO:0043170,GO:0043226,GO:0043227,GO:0043229,GO:0043231,GO:0043233,GO:0044237,GO:0044238,GO:0044422,GO:…
	N0.HOG0001173	GO:0000217,GO:0000228,GO:0000723,GO:0000781,GO:0000782,GO:0000783,GO:0000784,GO:0003674,GO:0003676,GO:0003677,GO:0003684,GO:0003697,GO:0004857,GO:0005488,GO:0005515,GO:0005575,GO:0005622,GO:0005623,GO:0005634,GO:0005654,GO:0005694,GO:0006139,GO:0006259,GO:0006278,GO:0006725,GO:0006807,GO:0006996,GO:0007004,GO:0008104,GO:0008150,GO:0008152,GO:0009058,GO:0009059,GO:0009889,GO:0009890,GO:0009891,GO:…
	N0.HOG0001174
	N0.HOG0001175	GO:0000003,GO:0000323,GO:0000578,GO:0000902,GO:0000904,GO:0001501,GO:0001502,GO:0001568,GO:0001570,GO:0001701,GO:0001703,GO:0001704,GO:0001707,GO:0001764,GO:0001885,GO:0001894,GO:0001936,GO:0001938,GO:0001944,GO:0002009,GO:0002064,GO:0002165,GO:0002376,GO:0002520,GO:0003002,GO:0003006,GO:0003158,GO:0003674,GO:0003824,GO:0004175,GO:0004222,GO:0004252,GO:0005102,GO:0005112,GO:0005198,GO:0005201,GO:…
	N0.HOG0001176
	N0.HOG0001177
	N0.HOG0001178	GO:0000003,GO:0000165,GO:0000186,GO:0000187,GO:0000902,GO:0000904,GO:0001519,GO:0001558,GO:0001666,GO:0001676,GO:0001932,GO:0001934,GO:0002009,GO:0002165,GO:0002791,GO:0003008,GO:0003674,GO:0003824,GO:0004497,GO:0004504,GO:0004598,GO:0004672,GO:0004674,GO:0004709,GO:0005488,GO:0005507,GO:0005509,GO:0005515,GO:0005575,GO:0005576,GO:0005615,GO:0005622,GO:0005623,GO:0005737,GO:0005794,GO:0005802,GO:…
	N0.HOG0001179
	N0.HOG0001180	GO:0000902,GO:0000904,GO:0001503,GO:0001649,GO:0001764,GO:0002076,GO:0003674,GO:0005102,GO:0005178,GO:0005488,GO:0005515,GO:0005575,GO:0005576,GO:0005581,GO:0005589,GO:0005622,GO:0005623,GO:0005737,GO:0005783,GO:0005788,GO:0006928,GO:0007155,GO:0007160,GO:0007275,GO:0007399,GO:0007409,GO:0007517,GO:0008037,GO:0008038,GO:0008150,GO:0008285,GO:0009653,GO:0009966,GO:0009968,GO:0009986,GO:0009987,GO:…
	N0.HOG0001181	GO:0000003,GO:0000578,GO:0000902,GO:0000904,GO:0001501,GO:0001502,GO:0001527,GO:0001568,GO:0001654,GO:0001655,GO:0001656,GO:0001678,GO:0001703,GO:0001704,GO:0001707,GO:0001764,GO:0001775,GO:0001786,GO:0001816,GO:0001817,GO:0001818,GO:0001822,GO:0001885,GO:0001932,GO:0001934,GO:0001944,GO:0001959,GO:0001960,GO:0001961,GO:0001977,GO:0002009,GO:0002064,GO:0002165,GO:0002367,GO:0002376,GO:0002440,GO:…
	N0.HOG0001182
	N0.HOG0001183
	N0.HOG0001184
	N0.HOG0001185	GO:0003333,GO:0003674,GO:0005215,GO:0005308,GO:0005342,GO:0005575,GO:0005622,GO:0005623,GO:0005737,GO:0005783,GO:0005789,GO:0005886,GO:0005887,GO:0006629,GO:0006810,GO:0006811,GO:0006820,GO:0006848,GO:0006855,GO:0006865,GO:0008028,GO:0008150,GO:0008152,GO:0008509,GO:0008514,GO:0012505,GO:0015075,GO:0015171,GO:0015238,GO:0015318,GO:0015711,GO:0015718,GO:0015849,GO:0015881,GO:0015893,GO:0016020,GO:…
	N0.HOG0001186
	N0.HOG0001187	GO:0001533,GO:0003674,GO:0003824,GO:0005488,GO:0005509,GO:0005575,GO:0005622,GO:0005623,GO:0005737,GO:0005768,GO:0005794,GO:0005802,GO:0005829,GO:0005856,GO:0005886,GO:0007275,GO:0008150,GO:0008152,GO:0008168,GO:0008219,GO:0008544,GO:0008757,GO:0009888,GO:0009913,GO:0009987,GO:0012501,GO:0012505,GO:0016020,GO:0016740,GO:0016741,GO:0030154,GO:0030216,GO:0030855,GO:0031410,GO:0031424,GO:0031982,GO:…
	N0.HOG0001188	GO:0000209,GO:0001700,GO:0002009,GO:0002376,GO:0002682,GO:0002697,GO:0002831,GO:0003674,GO:0003824,GO:0004842,GO:0005488,GO:0005515,GO:0005575,GO:0005622,GO:0005623,GO:0005737,GO:0006464,GO:0006807,GO:0006950,GO:0006952,GO:0006955,GO:0007154,GO:0007165,GO:0007166,GO:0007275,GO:0007391,GO:0008063,GO:0008150,GO:0008152,GO:0008219,GO:0008270,GO:0008593,GO:0009653,GO:0009790,GO:0009792,GO:0009888,GO:…
	N0.HOG0001189
	N0.HOG0001190	GO:0000323,GO:0001775,GO:0002090,GO:0002092,GO:0002252,GO:0002263,GO:0002274,GO:0002275,GO:0002283,GO:0002366,GO:0002376,GO:0002443,GO:0002444,GO:0002446,GO:0002576,GO:0003674,GO:0005488,GO:0005575,GO:0005576,GO:0005615,GO:0005622,GO:0005623,GO:0005737,GO:0005764,GO:0005765,GO:0005766,GO:0005768,GO:0005770,GO:0005771,GO:0005773,GO:0005774,GO:0005886,GO:0005887,GO:0005911,GO:0006810,GO:0006887,GO:…
	N0.HOG0001191	GO:0000003,GO:0001654,GO:0001700,GO:0001736,GO:0001738,GO:0001745,GO:0001763,GO:0002009,GO:0002064,GO:0002065,GO:0002066,GO:0002165,GO:0003002,GO:0003006,GO:0003674,GO:0005488,GO:0005515,GO:0005575,GO:0005623,GO:0005886,GO:0005911,GO:0005912,GO:0005913,GO:0006950,GO:0006996,GO:0007010,GO:0007015,GO:0007154,GO:0007155,GO:0007156,GO:0007163,GO:0007164,GO:0007165,GO:0007166,GO:0007167,GO:0007169,GO:…
	N0.HOG0001192	GO:0000003,GO:0000226,GO:0000902,GO:0000904,GO:0001505,GO:0001558,GO:0001654,GO:0001667,GO:0001702,GO:0001736,GO:0001737,GO:0001738,GO:0001745,GO:0001751,GO:0001752,GO:0001754,GO:0001763,GO:0001764,GO:0001838,GO:0001841,GO:0001843,GO:0001932,GO:0001942,GO:0002009,GO:0002064,GO:0002065,GO:0002066,GO:0002164,GO:0002165,GO:0002168,GO:0003002,GO:0003006,GO:0003341,GO:0003407,GO:0003674,GO:0004888,GO:…
	N0.HOG0001193	GO:0000151,GO:0000209,GO:0000768,GO:0003674,GO:0003824,GO:0004842,GO:0005488,GO:0005515,GO:0005575,GO:0005622,GO:0005623,GO:0005737,GO:0005768,GO:0005769,GO:0005829,GO:0006464,GO:0006807,GO:0006949,GO:0007520,GO:0008092,GO:0008150,GO:0008152,GO:0008270,GO:0009653,GO:0009987,GO:0012505,GO:0014902,GO:0016567,GO:0016740,GO:0017022,GO:0019538,GO:0019725,GO:0019787,GO:0030016,GO:0030017,GO:0030018,GO:…
	N0.HOG0001194	GO:0000151,GO:0000209,GO:0000768,GO:0001525,GO:0001568,GO:0001570,GO:0001654,GO:0001655,GO:0001701,GO:0001708,GO:0001756,GO:0001822,GO:0001838,GO:0001841,GO:0001885,GO:0001944,GO:0001947,GO:0002009,GO:0002040,GO:0002064,GO:0002072,GO:0002090,GO:0002244,GO:0002376,GO:0002520,GO:0003002,GO:0003007,GO:0003143,GO:0003158,GO:0003407,GO:0003408,GO:0003674,GO:0003824,GO:0004842,GO:0005488,GO:0005515,GO:…
	N0.HOG0001195	GO:0000151,GO:0000209,GO:0000768,GO:0003674,GO:0003824,GO:0004842,GO:0005488,GO:0005515,GO:0005575,GO:0005622,GO:0005623,GO:0005737,GO:0005768,GO:0005769,GO:0005829,GO:0006464,GO:0006807,GO:0006949,GO:0007520,GO:0008092,GO:0008150,GO:0008152,GO:0008270,GO:0009653,GO:0009987,GO:0012505,GO:0014902,GO:0016567,GO:0016740,GO:0017022,GO:0019538,GO:0019725,GO:0019787,GO:0030016,GO:0030017,GO:0030018,GO:…
	N0.HOG0001196
	N0.HOG0001197	GO:0000323,GO:0003674,GO:0003824,GO:0004096,GO:0004601,GO:0005575,GO:0005576,GO:0005615,GO:0005622,GO:0005623,GO:0005737,GO:0005764,GO:0005773,GO:0006082,GO:0006520,GO:0006725,GO:0006726,GO:0006727,GO:0006807,GO:0008055,GO:0008150,GO:0008152,GO:0009058,GO:0009636,GO:0009893,GO:0009987,GO:0010468,GO:0010604,GO:0010628,GO:0010941,GO:0010942,GO:0016209,GO:0016491,GO:0016684,GO:0018130,GO:0019222,GO:…
	N0.HOG0001198
	N0.HOG0001199	GO:0000122,GO:0003674,GO:0003824,GO:0004177,GO:0005575,GO:0005576,GO:0005615,GO:0005622,GO:0005623,GO:0005737,GO:0005829,GO:0005886,GO:0006355,GO:0006357,GO:0006508,GO:0006807,GO:0008150,GO:0008152,GO:0008233,GO:0008238,GO:0009889,GO:0009890,GO:0009892,GO:0009987,GO:0010035,GO:0010038,GO:0010039,GO:0010468,GO:0010556,GO:0010558,GO:0010605,GO:0010629,GO:0016020,GO:0016787,GO:0019219,GO:0019222,GO:…
	N0.HOG0001200	GO:0000070,GO:0000228,GO:0000278,GO:0000280,GO:0000793,GO:0000794,GO:0000819,GO:0001558,GO:0001568,GO:0001570,GO:0001701,GO:0001726,GO:0001756,GO:0001772,GO:0001775,GO:0001932,GO:0001933,GO:0001944,GO:0001952,GO:0001954,GO:0002020,GO:0002252,GO:0002253,GO:0002263,GO:0002274,GO:0002275,GO:0002283,GO:0002366,GO:0002376,GO:0002429,GO:0002443,GO:0002444,GO:0002446,GO:0002576,GO:0002682,GO:0002683,GO:…
	N0.HOG0001201
	N0.HOG0001202	GO:0000302,GO:0001101,GO:0001501,GO:0001502,GO:0001503,GO:0001568,GO:0001649,GO:0001654,GO:0001775,GO:0001894,GO:0001944,GO:0001957,GO:0001958,GO:0002020,GO:0002062,GO:0002376,GO:0002682,GO:0002683,GO:0003007,GO:0003008,GO:0003416,GO:0003417,GO:0003674,GO:0003824,GO:0004351,GO:0005102,GO:0005178,GO:0005198,GO:0005201,GO:0005488,GO:0005515,GO:0005575,GO:0005576,GO:0005581,GO:0005583,GO:0005584,GO:…
	N0.HOG0001203	GO:0001505,GO:0003008,GO:0003674,GO:0003824,GO:0004351,GO:0005488,GO:0005515,GO:0005575,GO:0005622,GO:0005623,GO:0005737,GO:0005886,GO:0005938,GO:0006082,GO:0006105,GO:0006464,GO:0006520,GO:0006536,GO:0006538,GO:0006540,GO:0006807,GO:0007154,GO:0007267,GO:0007268,GO:0007275,GO:0007399,GO:0007416,GO:0007528,GO:0007610,GO:0007611,GO:0007612,GO:0007626,GO:0007635,GO:0008021,GO:0008144,GO:0008150,GO:…
	N0.HOG0001204	GO:0003674,GO:0003824,GO:0004351,GO:0005488,GO:0005515,GO:0005575,GO:0005622,GO:0005623,GO:0005737,GO:0005829,GO:0005886,GO:0006082,GO:0006105,GO:0006520,GO:0006536,GO:0006538,GO:0006540,GO:0006807,GO:0007154,GO:0007267,GO:0007268,GO:0008021,GO:0008144,GO:0008150,GO:0008152,GO:0009056,GO:0009063,GO:0009064,GO:0009065,GO:0009987,GO:0012505,GO:0012506,GO:0016020,GO:0016054,GO:0016595,GO:0016597,GO:…
	N0.HOG0001205	GO:0000096,GO:0000098,GO:0001505,GO:0003674,GO:0003824,GO:0004068,GO:0004782,GO:0005575,GO:0005622,GO:0005623,GO:0005737,GO:0005829,GO:0006082,GO:0006139,GO:0006206,GO:0006208,GO:0006212,GO:0006520,GO:0006534,GO:0006725,GO:0006790,GO:0006805,GO:0006807,GO:0007610,GO:0007632,GO:0008150,GO:0008152,GO:0008652,GO:0009056,GO:0009058,GO:0009063,GO:0009069,GO:0009071,GO:0009093,GO:0009112,GO:0009314,GO:…
	N0.HOG0001206	GO:0005575,GO:0005623,GO:0005886,GO:0007154,GO:0007267,GO:0007268,GO:0007270,GO:0007274,GO:0007275,GO:0007399,GO:0008150,GO:0009987,GO:0016020,GO:0016043,GO:0021700,GO:0022008,GO:0023052,GO:0030154,GO:0030182,GO:0030424,GO:0032501,GO:0032502,GO:0033267,GO:0042551,GO:0042734,GO:0042995,GO:0043005,GO:0043195,GO:0043679,GO:0044306,GO:0044425,GO:0044456,GO:0044459,GO:0044463,GO:0044464,GO:0045161,GO:…
	N0.HOG0001207	GO:0005575,GO:0005576,GO:0008150,GO:0009987,GO:0016043,GO:0022607,GO:0030198,GO:0031012,GO:0032991,GO:0043062,GO:0043933,GO:0044085,GO:0044421,GO:0051259,GO:0051291,GO:0065003,GO:0070206,GO:0070208,GO:0071840
	N0.HOG0001208	GO:0001523,GO:0001568,GO:0001701,GO:0001775,GO:0001944,GO:0002009,GO:0002020,GO:0002165,GO:0002252,GO:0002263,GO:0002265,GO:0002376,GO:0003205,GO:0003279,GO:0003674,GO:0005041,GO:0005044,GO:0005102,GO:0005198,GO:0005201,GO:0005215,GO:0005488,GO:0005509,GO:0005515,GO:0005518,GO:0005575,GO:0005576,GO:0005622,GO:0005623,GO:0005634,GO:0005737,GO:0005768,GO:0005769,GO:0005856,GO:0005882,GO:0005886,GO:…
	N0.HOG0001209
	N0.HOG0001210
	N0.HOG0001211	GO:0000003,GO:0000502,GO:0003006,GO:0003674,GO:0005488,GO:0005515,GO:0005575,GO:0005622,GO:0005623,GO:0005634,GO:0005654,GO:0005737,GO:0005829,GO:0005839,GO:0006139,GO:0006259,GO:0006281,GO:0006323,GO:0006325,GO:0006338,GO:0006464,GO:0006508,GO:0006725,GO:0006807,GO:0006950,GO:0006974,GO:0006996,GO:0006997,GO:0007276,GO:0007281,GO:0007283,GO:0007286,GO:0007289,GO:0008047,GO:0008150,GO:0008152,GO:…
	N0.HOG0001212	GO:0000003,GO:0000502,GO:0003006,GO:0003674,GO:0005488,GO:0005515,GO:0005575,GO:0005622,GO:0005623,GO:0005634,GO:0005654,GO:0005737,GO:0005829,GO:0005839,GO:0006139,GO:0006259,GO:0006281,GO:0006323,GO:0006325,GO:0006338,GO:0006464,GO:0006508,GO:0006725,GO:0006807,GO:0006950,GO:0006974,GO:0006996,GO:0006997,GO:0007276,GO:0007281,GO:0007283,GO:0007286,GO:0007289,GO:0008047,GO:0008150,GO:0008152,GO:…
	N0.HOG0001213
	N0.HOG0001214	GO:0005575,GO:0005623,GO:0005886,GO:0005887,GO:0005911,GO:0007154,GO:0007165,GO:0007166,GO:0008150,GO:0009987,GO:0010830,GO:0010831,GO:0016020,GO:0016021,GO:0022603,GO:0023052,GO:0030054,GO:0031224,GO:0031226,GO:0044425,GO:0044459,GO:0044464,GO:0045595,GO:0045597,GO:0048518,GO:0048522,GO:0050789,GO:0050793,GO:0050794,GO:0050896,GO:0051094,GO:0051128,GO:0051130,GO:0051147,GO:0051149,GO:0051153,GO:…
	N0.HOG0001215
	N0.HOG0001216
	N0.HOG0001217
	N0.HOG0001218
	N0.HOG0001219
	N0.HOG0001220	GO:0000323,GO:0001523,GO:0001932,GO:0001934,GO:0001941,GO:0002028,GO:0002162,GO:0003674,GO:0004857,GO:0004866,GO:0004867,GO:0005198,GO:0005200,GO:0005488,GO:0005509,GO:0005515,GO:0005539,GO:0005575,GO:0005576,GO:0005604,GO:0005605,GO:0005615,GO:0005622,GO:0005623,GO:0005737,GO:0005764,GO:0005773,GO:0005775,GO:0005783,GO:0005794,GO:0005796,GO:0005829,GO:0005886,GO:0006022,GO:0006023,GO:0006024,GO:…
	N0.HOG0001221	GO:0000003,GO:0000902,GO:0000904,GO:0001941,GO:0003008,GO:0003674,GO:0003824,GO:0004453,GO:0004771,GO:0004806,GO:0005102,GO:0005488,GO:0005515,GO:0005575,GO:0005576,GO:0005604,GO:0005615,GO:0005622,GO:0005623,GO:0005737,GO:0005739,GO:0005783,GO:0005788,GO:0005811,GO:0005829,GO:0005886,GO:0005887,GO:0006066,GO:0006082,GO:0006139,GO:0006163,GO:0006464,GO:0006486,GO:0006629,GO:0006631,GO:0006637,GO:…
	N0.HOG0001222
	N0.HOG0001223	GO:0000293,GO:0003674,GO:0003824,GO:0005575,GO:0008150,GO:0008152,GO:0016020,GO:0016021,GO:0016491,GO:0016722,GO:0016723,GO:0031224,GO:0044425,GO:0055114
	N0.HOG0001224
	N0.HOG0001225
	N0.HOG0001226
	N0.HOG0001227
	N0.HOG0001228
	N0.HOG0001229
	N0.HOG0001230	GO:0000022,GO:0000070,GO:0000075,GO:0000226,GO:0000228,GO:0000278,GO:0000280,GO:0000775,GO:0000776,GO:0000777,GO:0000778,GO:0000779,GO:0000780,GO:0000793,GO:0000794,GO:0000819,GO:0005575,GO:0005622,GO:0005623,GO:0005634,GO:0005694,GO:0005737,GO:0005739,GO:0005819,GO:0005856,GO:0005874,GO:0005875,GO:0006915,GO:0006996,GO:0007010,GO:0007017,GO:0007049,GO:0007051,GO:0007052,GO:0007059,GO:0007088,GO:…
	N0.HOG0001231
	N0.HOG0001232
	N0.HOG0001233	GO:0000302,GO:0003674,GO:0003824,GO:0004364,GO:0004734,GO:0005488,GO:0005515,GO:0005575,GO:0005576,GO:0005604,GO:0005622,GO:0005623,GO:0005634,GO:0005635,GO:0005737,GO:0005739,GO:0005829,GO:0005975,GO:0005996,GO:0006082,GO:0006518,GO:0006575,GO:0006725,GO:0006726,GO:0006728,GO:0006732,GO:0006749,GO:0006766,GO:0006767,GO:0006790,GO:0006805,GO:0006807,GO:0006873,GO:0006874,GO:0006875,GO:0006937,GO:…
	N0.HOG0001234	GO:0000003,GO:0001568,GO:0001701,GO:0001890,GO:0001892,GO:0001944,GO:0001968,GO:0002376,GO:0002576,GO:0003002,GO:0003006,GO:0003008,GO:0003013,GO:0003674,GO:0003823,GO:0003824,GO:0004175,GO:0004252,GO:0004857,GO:0004866,GO:0005102,GO:0005488,GO:0005515,GO:0005539,GO:0005575,GO:0005576,GO:0005615,GO:0005622,GO:0005623,GO:0005737,GO:0005886,GO:0006508,GO:0006629,GO:0006807,GO:0006810,GO:0006887,GO:…
	N0.HOG0001235
	N0.HOG0001236
	N0.HOG0001237	GO:0003674,GO:0003682,GO:0005488,GO:0005575,GO:0005576
	N0.HOG0001238	GO:0001709,GO:0003002,GO:0003674,GO:0003682,GO:0005102,GO:0005112,GO:0005488,GO:0005515,GO:0005575,GO:0005576,GO:0005622,GO:0005623,GO:0005737,GO:0005768,GO:0005769,GO:0005886,GO:0006950,GO:0006952,GO:0007275,GO:0007389,GO:0007423,GO:0007424,GO:0008052,GO:0008104,GO:0008150,GO:0008593,GO:0009605,GO:0009607,GO:0009617,GO:0009653,GO:0009887,GO:0009966,GO:0009968,GO:0009987,GO:0010008,GO:0010160,GO:…
	N0.HOG0001239	GO:0000003,GO:0000323,GO:0001525,GO:0001568,GO:0001655,GO:0001664,GO:0001666,GO:0001678,GO:0001822,GO:0001932,GO:0001934,GO:0001944,GO:0001974,GO:0001990,GO:0001991,GO:0002002,GO:0002003,GO:0002016,GO:0002019,GO:0002237,GO:0002244,GO:0002252,GO:0002262,GO:0002376,GO:0002443,GO:0002444,GO:0002446,GO:0002474,GO:0002520,GO:0002682,GO:0003006,GO:0003008,GO:0003013,GO:0003015,GO:0003018,GO:0003044,GO:…
	N0.HOG0001240	GO:0003674,GO:0005488,GO:0005515,GO:0005575,GO:0005576,GO:0005615,GO:0005623,GO:0005886,GO:0007155,GO:0007275,GO:0007399,GO:0008150,GO:0009987,GO:0016020,GO:0016043,GO:0021700,GO:0022008,GO:0022610,GO:0030030,GO:0030154,GO:0030182,GO:0032501,GO:0032502,GO:0032528,GO:0034113,GO:0042551,GO:0044421,GO:0044464,GO:0045161,GO:0045162,GO:0048468,GO:0048469,GO:0048666,GO:0048699,GO:0048731,GO:0048856,GO:…
	N0.HOG0001241
	N0.HOG0001242
	N0.HOG0001243
	N0.HOG0001244
	N0.HOG0001245
	N0.HOG0001246
	N0.HOG0001247	GO:0000003,GO:0000139,GO:0000323,GO:0000902,GO:0000904,GO:0001101,GO:0001523,GO:0001540,GO:0001568,GO:0001775,GO:0001838,GO:0001841,GO:0001843,GO:0001932,GO:0001933,GO:0001944,GO:0001990,GO:0002009,GO:0002064,GO:0002065,GO:0002066,GO:0002119,GO:0002164,GO:0003002,GO:0003006,GO:0003007,GO:0003008,GO:0003013,GO:0003044,GO:0003050,GO:0003073,GO:0003128,GO:0003139,GO:0003148,GO:0003151,GO:0003205,GO:…
	N0.HOG0001248	GO:0000003,GO:0001669,GO:0001701,GO:0001775,GO:0001846,GO:0001847,GO:0001848,GO:0001851,GO:0001855,GO:0001861,GO:0002080,GO:0002081,GO:0002199,GO:0002252,GO:0002253,GO:0002263,GO:0002274,GO:0002275,GO:0002283,GO:0002366,GO:0002376,GO:0002429,GO:0002430,GO:0002443,GO:0002444,GO:0002446,GO:0002520,GO:0002521,GO:0002673,GO:0002682,GO:0002683,GO:0002684,GO:0002694,GO:0002697,GO:0002698,GO:0002703,GO:…
	N0.HOG0001249
	N0.HOG0001250	GO:0000003,GO:0000228,GO:0000280,GO:0000793,GO:0000794,GO:0000795,GO:0001505,GO:0003674,GO:0003676,GO:0003677,GO:0003690,GO:0003824,GO:0005215,GO:0005307,GO:0005326,GO:0005328,GO:0005488,GO:0005515,GO:0005575,GO:0005622,GO:0005623,GO:0005634,GO:0005654,GO:0005694,GO:0005737,GO:0005768,GO:0005769,GO:0005886,GO:0005887,GO:0006139,GO:0006259,GO:0006281,GO:0006298,GO:0006310,GO:0006725,GO:0006807,GO:…
	N0.HOG0001251
	N0.HOG0001252	GO:0000122,GO:0000123,GO:0000981,GO:0001205,GO:0001228,GO:0002119,GO:0002164,GO:0003674,GO:0003682,GO:0003700,GO:0003705,GO:0003712,GO:0003713,GO:0005488,GO:0005515,GO:0005575,GO:0005622,GO:0005623,GO:0005634,GO:0005654,GO:0005671,GO:0005737,GO:0005829,GO:0005886,GO:0006139,GO:0006325,GO:0006338,GO:0006351,GO:0006355,GO:0006357,GO:0006366,GO:0006464,GO:0006473,GO:0006475,GO:0006479,GO:0006508,GO:…
	N0.HOG0001253	GO:0000902,GO:0000904,GO:0001558,GO:0003008,GO:0003674,GO:0005102,GO:0005178,GO:0005488,GO:0005515,GO:0005575,GO:0005576,GO:0005623,GO:0006928,GO:0006935,GO:0007155,GO:0007158,GO:0007162,GO:0007275,GO:0007399,GO:0007409,GO:0007411,GO:0007417,GO:0007420,GO:0007610,GO:0007611,GO:0007612,GO:0007626,GO:0008061,GO:0008144,GO:0008150,GO:0008289,GO:0008306,GO:0008361,GO:0009605,GO:0009653,GO:0009986,GO:…
	N0.HOG0001254	GO:0000003,GO:0000323,GO:0001555,GO:0001558,GO:0001667,GO:0001845,GO:0002064,GO:0002065,GO:0002066,GO:0002177,GO:0003002,GO:0003006,GO:0003674,GO:0003779,GO:0003824,GO:0003909,GO:0003910,GO:0003924,GO:0003950,GO:0004607,GO:0004620,GO:0004622,GO:0004623,GO:0005488,GO:0005515,GO:0005543,GO:0005575,GO:0005576,GO:0005615,GO:0005622,GO:0005623,GO:0005634,GO:0005654,GO:0005730,GO:0005737,GO:0005764,GO:…
	N0.HOG0001255
	N0.HOG0001256	GO:0000122,GO:0000785,GO:0000981,GO:0001227,GO:0003674,GO:0003700,GO:0005575,GO:0005622,GO:0005623,GO:0005694,GO:0006355,GO:0006357,GO:0008150,GO:0009889,GO:0009890,GO:0009892,GO:0010468,GO:0010556,GO:0010558,GO:0010605,GO:0010629,GO:0019219,GO:0019222,GO:0031323,GO:0031324,GO:0031326,GO:0031327,GO:0043226,GO:0043228,GO:0043229,GO:0043232,GO:0044422,GO:0044424,GO:0044427,GO:0044446,GO:0044464,GO:…
	N0.HOG0001257
	N0.HOG0001258	GO:0000981,GO:0003674,GO:0003700,GO:0006355,GO:0006357,GO:0008150,GO:0009889,GO:0010468,GO:0010556,GO:0019219,GO:0019222,GO:0031323,GO:0031326,GO:0050789,GO:0050794,GO:0051171,GO:0051252,GO:0060255,GO:0065007,GO:0080090,GO:0140110,GO:1903506,GO:2000112,GO:2001141
	N0.HOG0001259	GO:0000003,GO:0000166,GO:0001501,GO:0001558,GO:0001653,GO:0001882,GO:0001883,GO:0003008,GO:0003013,GO:0003014,GO:0003018,GO:0003674,GO:0003824,GO:0004383,GO:0004888,GO:0004930,GO:0005488,GO:0005515,GO:0005524,GO:0005525,GO:0005575,GO:0005622,GO:0005623,GO:0005737,GO:0005829,GO:0005886,GO:0005887,GO:0006139,GO:0006163,GO:0006164,GO:0006182,GO:0006584,GO:0006725,GO:0006753,GO:0006793,GO:0006796,GO:…
	N0.HOG0001260	GO:0003341,GO:0003674,GO:0003774,GO:0003777,GO:0003824,GO:0005488,GO:0005515,GO:0005575,GO:0005622,GO:0005623,GO:0005737,GO:0005856,GO:0005858,GO:0005875,GO:0005929,GO:0005930,GO:0006928,GO:0006996,GO:0007017,GO:0007018,GO:0008150,GO:0008569,GO:0009987,GO:0015630,GO:0016043,GO:0016462,GO:0016787,GO:0016817,GO:0016818,GO:0016887,GO:0017111,GO:0022607,GO:0030030,GO:0030031,GO:0030286,GO:0032838,GO:…
	N0.HOG0001261
	N0.HOG0001262
	N0.HOG0001263	GO:0000003,GO:0000139,GO:0001666,GO:0001669,GO:0001775,GO:0001939,GO:0002080,GO:0002252,GO:0002263,GO:0002274,GO:0002275,GO:0002283,GO:0002366,GO:0002376,GO:0002443,GO:0002444,GO:0002446,GO:0002791,GO:0003008,GO:0003674,GO:0005102,GO:0005158,GO:0005215,GO:0005351,GO:0005355,GO:0005356,GO:0005360,GO:0005402,GO:0005488,GO:0005515,GO:0005536,GO:0005575,GO:0005576,GO:0005615,GO:0005622,GO:0005623,GO:…
	N0.HOG0001264	GO:0000003,GO:0003006,GO:0007275,GO:0007548,GO:0008150,GO:0009653,GO:0009987,GO:0016043,GO:0018996,GO:0022404,GO:0022414,GO:0032501,GO:0032502,GO:0042303,GO:0042395,GO:0045026,GO:0045138,GO:0046661,GO:0048856,GO:0061024,GO:0061025,GO:0071840,GO:0090598
	N0.HOG0001265
	N0.HOG0001266
	N0.HOG0001267
	N0.HOG0001268
	N0.HOG0001269
	N0.HOG0001270
	N0.HOG0001271
	N0.HOG0001272
	N0.HOG0001273
	N0.HOG0001274
	N0.HOG0001275
	N0.HOG0001276	GO:0000070,GO:0000075,GO:0000278,GO:0000280,GO:0000775,GO:0000776,GO:0000777,GO:0000779,GO:0000793,GO:0000819,GO:0000922,GO:0000940,GO:0003674,GO:0005488,GO:0005515,GO:0005575,GO:0005622,GO:0005623,GO:0005634,GO:0005694,GO:0005737,GO:0005794,GO:0005795,GO:0005819,GO:0005828,GO:0005829,GO:0005856,GO:0005874,GO:0005876,GO:0005886,GO:0006996,GO:0007030,GO:0007049,GO:0007059,GO:0007088,GO:0007093,GO:…
	N0.HOG0001277	GO:0000070,GO:0000075,GO:0000278,GO:0000280,GO:0000775,GO:0000776,GO:0000777,GO:0000779,GO:0000793,GO:0000819,GO:0000922,GO:0000940,GO:0003674,GO:0005488,GO:0005515,GO:0005575,GO:0005622,GO:0005623,GO:0005634,GO:0005694,GO:0005737,GO:0005794,GO:0005795,GO:0005819,GO:0005828,GO:0005829,GO:0005856,GO:0005874,GO:0005876,GO:0005886,GO:0006996,GO:0007030,GO:0007049,GO:0007059,GO:0007088,GO:0007093,GO:…
	N0.HOG0001278	GO:0000070,GO:0000075,GO:0000278,GO:0000280,GO:0000775,GO:0000776,GO:0000777,GO:0000779,GO:0000793,GO:0000819,GO:0000922,GO:0000940,GO:0003674,GO:0005488,GO:0005515,GO:0005575,GO:0005622,GO:0005623,GO:0005634,GO:0005694,GO:0005737,GO:0005794,GO:0005795,GO:0005819,GO:0005828,GO:0005829,GO:0005856,GO:0005874,GO:0005876,GO:0005886,GO:0006996,GO:0007030,GO:0007049,GO:0007059,GO:0007088,GO:0007093,GO:…
	N0.HOG0001279
	N0.HOG0001280
	N0.HOG0001281
	N0.HOG0001282
	N0.HOG0001283	GO:0001533,GO:0003674,GO:0003824,GO:0005488,GO:0005509,GO:0005575,GO:0005622,GO:0005623,GO:0005737,GO:0005768,GO:0005794,GO:0005802,GO:0005829,GO:0005856,GO:0005886,GO:0007275,GO:0008150,GO:0008152,GO:0008168,GO:0008219,GO:0008544,GO:0008757,GO:0009888,GO:0009913,GO:0009987,GO:0012501,GO:0012505,GO:0016020,GO:0016740,GO:0016741,GO:0030154,GO:0030216,GO:0030855,GO:0031410,GO:0031424,GO:0031982,GO:…
	N0.HOG0001284	GO:0003674,GO:0003824,GO:0004175,GO:0004222,GO:0005488,GO:0005515,GO:0005575,GO:0005623,GO:0005886,GO:0005887,GO:0006508,GO:0006807,GO:0006810,GO:0007275,GO:0007610,GO:0007631,GO:0008150,GO:0008152,GO:0008233,GO:0008237,GO:0016020,GO:0016021,GO:0016787,GO:0017090,GO:0019538,GO:0031224,GO:0031226,GO:0032501,GO:0032502,GO:0032991,GO:0035295,GO:0042755,GO:0042802,GO:0043050,GO:0043170,GO:0044238,GO:…
	N0.HOG0001285	GO:0000003,GO:0000166,GO:0001101,GO:0002237,GO:0003008,GO:0003674,GO:0003824,GO:0005215,GO:0005319,GO:0005488,GO:0005515,GO:0005524,GO:0005575,GO:0005622,GO:0005623,GO:0005634,GO:0005886,GO:0005887,GO:0005975,GO:0006082,GO:0006725,GO:0006807,GO:0006810,GO:0006811,GO:0006820,GO:0006855,GO:0006869,GO:0006873,GO:0006875,GO:0006879,GO:0007275,GO:0007565,GO:0007568,GO:0007584,GO:0007586,GO:0007588,GO:…
	N0.HOG0001286
	N0.HOG0001287
	N0.HOG0001288	GO:0000003,GO:0003674,GO:0005215,GO:0005216,GO:0005261,GO:0005262,GO:0005575,GO:0005623,GO:0005886,GO:0006810,GO:0006811,GO:0006812,GO:0006816,GO:0007338,GO:0007340,GO:0008150,GO:0008324,GO:0009566,GO:0009581,GO:0009582,GO:0009605,GO:0009612,GO:0009628,GO:0015075,GO:0015085,GO:0015267,GO:0015318,GO:0016020,GO:0019953,GO:0022414,GO:0022803,GO:0022838,GO:0022857,GO:0022890,GO:0030001,GO:0034220,GO:…
	N0.HOG0001289	GO:0002119,GO:0002164,GO:0005575,GO:0005576,GO:0007275,GO:0008150,GO:0009791,GO:0018996,GO:0031012,GO:0032501,GO:0032502,GO:0042303,GO:0044421,GO:0048856,GO:0060102,GO:0062023
	N0.HOG0001290
	N0.HOG0001291	GO:0000003,GO:0000086,GO:0000139,GO:0000166,GO:0000278,GO:0001101,GO:0001654,GO:0001666,GO:0001885,GO:0001890,GO:0002064,GO:0002237,GO:0003006,GO:0003008,GO:0003158,GO:0003674,GO:0003824,GO:0004012,GO:0005215,GO:0005319,GO:0005342,GO:0005488,GO:0005524,GO:0005548,GO:0005575,GO:0005622,GO:0005623,GO:0005634,GO:0005654,GO:0005737,GO:0005794,GO:0005829,GO:0005856,GO:0005886,GO:0005887,GO:0005903,GO:…
	N0.HOG0001292	GO:0000003,GO:0000086,GO:0000139,GO:0000166,GO:0000278,GO:0001101,GO:0001654,GO:0001666,GO:0001885,GO:0001890,GO:0002064,GO:0002237,GO:0003006,GO:0003008,GO:0003158,GO:0003674,GO:0003824,GO:0004012,GO:0005215,GO:0005319,GO:0005342,GO:0005488,GO:0005524,GO:0005548,GO:0005575,GO:0005622,GO:0005623,GO:0005634,GO:0005654,GO:0005737,GO:0005794,GO:0005829,GO:0005856,GO:0005886,GO:0005887,GO:0005903,GO:…
	N0.HOG0001293
	N0.HOG0001294
	N0.HOG0001295
	N0.HOG0001296	GO:0000003,GO:0000122,GO:0000981,GO:0001654,GO:0001748,GO:0001764,GO:0003407,GO:0003674,GO:0003676,GO:0003677,GO:0003700,GO:0005488,GO:0005575,GO:0005622,GO:0005623,GO:0005634,GO:0005737,GO:0006355,GO:0006357,GO:0006928,GO:0007275,GO:0007399,GO:0007423,GO:0007610,GO:0008150,GO:0008284,GO:0008285,GO:0009653,GO:0009887,GO:0009889,GO:0009890,GO:0009891,GO:0009892,GO:0009893,GO:0009987,GO:0010468,GO:…
	N0.HOG0001297	GO:0000003,GO:0000122,GO:0000981,GO:0001067,GO:0001654,GO:0001704,GO:0001707,GO:0001708,GO:0001710,GO:0001748,GO:0001764,GO:0003008,GO:0003407,GO:0003674,GO:0003676,GO:0003677,GO:0003682,GO:0003700,GO:0005488,GO:0005575,GO:0005622,GO:0005623,GO:0005634,GO:0005737,GO:0006355,GO:0006357,GO:0006928,GO:0007275,GO:0007369,GO:0007399,GO:0007417,GO:0007420,GO:0007423,GO:0007498,GO:0007501,GO:0007600,GO:…
	N0.HOG0001298	GO:0000003,GO:0000122,GO:0000981,GO:0001067,GO:0001654,GO:0001704,GO:0001707,GO:0001708,GO:0001710,GO:0001748,GO:0001764,GO:0003008,GO:0003407,GO:0003674,GO:0003676,GO:0003677,GO:0003682,GO:0003700,GO:0005488,GO:0005575,GO:0005622,GO:0005623,GO:0005634,GO:0005737,GO:0006355,GO:0006357,GO:0006928,GO:0007275,GO:0007369,GO:0007399,GO:0007417,GO:0007420,GO:0007423,GO:0007498,GO:0007501,GO:0007600,GO:…
	N0.HOG0001299	GO:0000003,GO:0000122,GO:0000981,GO:0001067,GO:0001654,GO:0001704,GO:0001707,GO:0001708,GO:0001710,GO:0001748,GO:0001764,GO:0003008,GO:0003407,GO:0003674,GO:0003676,GO:0003677,GO:0003682,GO:0003700,GO:0005488,GO:0005575,GO:0005622,GO:0005623,GO:0005634,GO:0005737,GO:0006355,GO:0006357,GO:0006928,GO:0007275,GO:0007369,GO:0007399,GO:0007417,GO:0007420,GO:0007423,GO:0007498,GO:0007501,GO:0007600,GO:…
	N0.HOG0001300
	N0.HOG0001301	GO:0001655,GO:0001822,GO:0003674,GO:0003824,GO:0004586,GO:0005488,GO:0005515,GO:0005575,GO:0005622,GO:0005623,GO:0005737,GO:0005829,GO:0006082,GO:0006520,GO:0006521,GO:0006575,GO:0006576,GO:0006591,GO:0006595,GO:0006596,GO:0006732,GO:0006766,GO:0006767,GO:0006807,GO:0007275,GO:0008150,GO:0008152,GO:0008284,GO:0009058,GO:0009108,GO:0009110,GO:0009308,GO:0009309,GO:0009445,GO:0009446,GO:0009605,GO:…
	N0.HOG0001302	GO:0000293,GO:0003674,GO:0003824,GO:0005575,GO:0008150,GO:0008152,GO:0016020,GO:0016021,GO:0016491,GO:0016722,GO:0016723,GO:0031224,GO:0044425,GO:0055114
	N0.HOG0001303	GO:0000041,GO:0003674,GO:0003824,GO:0004322,GO:0005575,GO:0005623,GO:0005886,GO:0005887,GO:0006810,GO:0006811,GO:0006812,GO:0006826,GO:0006873,GO:0006875,GO:0006879,GO:0008150,GO:0008152,GO:0009897,GO:0009986,GO:0009987,GO:0016020,GO:0016021,GO:0016491,GO:0016722,GO:0016724,GO:0019725,GO:0030001,GO:0030003,GO:0031224,GO:0031226,GO:0031233,GO:0032991,GO:0033212,GO:0033215,GO:0033573,GO:0042592,GO:…
	N0.HOG0001304	GO:0000041,GO:0003674,GO:0003824,GO:0004322,GO:0005575,GO:0005623,GO:0005886,GO:0005887,GO:0006810,GO:0006811,GO:0006812,GO:0006826,GO:0006873,GO:0006875,GO:0006879,GO:0008150,GO:0008152,GO:0009897,GO:0009986,GO:0009987,GO:0016020,GO:0016021,GO:0016491,GO:0016722,GO:0016724,GO:0019725,GO:0030001,GO:0030003,GO:0031224,GO:0031226,GO:0031233,GO:0032991,GO:0033212,GO:0033215,GO:0033573,GO:0042592,GO:…
	N0.HOG0001305	GO:0000041,GO:0003674,GO:0003824,GO:0004322,GO:0005575,GO:0005623,GO:0005886,GO:0005887,GO:0006810,GO:0006811,GO:0006812,GO:0006826,GO:0006873,GO:0006875,GO:0006879,GO:0008150,GO:0008152,GO:0009897,GO:0009986,GO:0009987,GO:0016020,GO:0016021,GO:0016491,GO:0016722,GO:0016724,GO:0019725,GO:0030001,GO:0030003,GO:0031224,GO:0031226,GO:0031233,GO:0032991,GO:0033212,GO:0033215,GO:0033573,GO:0042592,GO:…
	N0.HOG0001306	GO:0000041,GO:0001889,GO:0003674,GO:0003824,GO:0004322,GO:0005488,GO:0005506,GO:0005507,GO:0005515,GO:0005575,GO:0005576,GO:0005615,GO:0005622,GO:0005623,GO:0005737,GO:0005783,GO:0005788,GO:0005886,GO:0006464,GO:0006807,GO:0006810,GO:0006811,GO:0006812,GO:0006825,GO:0006826,GO:0006873,GO:0006875,GO:0006879,GO:0007275,GO:0007568,GO:0007584,GO:0008150,GO:0008152,GO:0008198,GO:0009605,GO:0009987,GO:…
	N0.HOG0001307
	N0.HOG0001308	GO:0000166,GO:0000768,GO:0001666,GO:0001775,GO:0001889,GO:0001917,GO:0002252,GO:0002263,GO:0002274,GO:0002275,GO:0002283,GO:0002366,GO:0002376,GO:0002443,GO:0002444,GO:0002446,GO:0003674,GO:0003824,GO:0004743,GO:0005488,GO:0005515,GO:0005575,GO:0005576,GO:0005622,GO:0005623,GO:0005634,GO:0005737,GO:0005829,GO:0005886,GO:0005929,GO:0005975,GO:0005996,GO:0006006,GO:0006007,GO:0006082,GO:0006090,GO:…
	N0.HOG0001309	GO:0000166,GO:0000768,GO:0001666,GO:0001775,GO:0001889,GO:0001917,GO:0002252,GO:0002263,GO:0002274,GO:0002275,GO:0002283,GO:0002366,GO:0002376,GO:0002443,GO:0002444,GO:0002446,GO:0003674,GO:0003824,GO:0004743,GO:0005488,GO:0005515,GO:0005575,GO:0005576,GO:0005622,GO:0005623,GO:0005634,GO:0005737,GO:0005829,GO:0005886,GO:0005929,GO:0005975,GO:0005996,GO:0006006,GO:0006007,GO:0006082,GO:0006090,GO:…
	N0.HOG0001310	GO:0000166,GO:0000272,GO:0000768,GO:0001678,GO:0001775,GO:0002252,GO:0002263,GO:0002274,GO:0002275,GO:0002283,GO:0002366,GO:0002376,GO:0002443,GO:0002444,GO:0002446,GO:0002791,GO:0002792,GO:0002793,GO:0003674,GO:0003824,GO:0003872,GO:0004331,GO:0005488,GO:0005515,GO:0005524,GO:0005575,GO:0005576,GO:0005622,GO:0005623,GO:0005634,GO:0005737,GO:0005829,GO:0005886,GO:0005929,GO:0005945,GO:0005975,GO:…
	N0.HOG0001311	GO:0000166,GO:0000272,GO:0000768,GO:0001678,GO:0001775,GO:0002252,GO:0002263,GO:0002274,GO:0002275,GO:0002283,GO:0002366,GO:0002376,GO:0002443,GO:0002444,GO:0002446,GO:0002791,GO:0002792,GO:0002793,GO:0003674,GO:0003824,GO:0003872,GO:0004331,GO:0005488,GO:0005515,GO:0005524,GO:0005575,GO:0005576,GO:0005622,GO:0005623,GO:0005634,GO:0005737,GO:0005829,GO:0005886,GO:0005929,GO:0005945,GO:0005975,GO:…
	N0.HOG0001312	GO:0000166,GO:0000272,GO:0000768,GO:0001678,GO:0001775,GO:0002252,GO:0002263,GO:0002274,GO:0002275,GO:0002283,GO:0002366,GO:0002376,GO:0002443,GO:0002444,GO:0002446,GO:0002791,GO:0002792,GO:0002793,GO:0003674,GO:0003824,GO:0003872,GO:0004331,GO:0005488,GO:0005515,GO:0005524,GO:0005575,GO:0005576,GO:0005622,GO:0005623,GO:0005634,GO:0005737,GO:0005829,GO:0005886,GO:0005929,GO:0005945,GO:0005975,GO:…
	N0.HOG0001313	GO:0003341,GO:0003674,GO:0003774,GO:0003777,GO:0003824,GO:0005488,GO:0005515,GO:0005575,GO:0005622,GO:0005623,GO:0005737,GO:0005856,GO:0005858,GO:0005875,GO:0005929,GO:0005930,GO:0006928,GO:0006996,GO:0007017,GO:0007018,GO:0008150,GO:0008569,GO:0009987,GO:0015630,GO:0016043,GO:0016462,GO:0016787,GO:0016817,GO:0016818,GO:0016887,GO:0017111,GO:0022607,GO:0030030,GO:0030031,GO:0030286,GO:0032838,GO:…
	N0.HOG0001314	GO:0003341,GO:0003674,GO:0003774,GO:0003777,GO:0003824,GO:0005488,GO:0005515,GO:0005575,GO:0005622,GO:0005623,GO:0005737,GO:0005856,GO:0005858,GO:0005875,GO:0005929,GO:0005930,GO:0006928,GO:0006996,GO:0007017,GO:0007018,GO:0008150,GO:0008569,GO:0009987,GO:0015630,GO:0016043,GO:0016462,GO:0016787,GO:0016817,GO:0016818,GO:0016887,GO:0017111,GO:0022607,GO:0030030,GO:0030031,GO:0030286,GO:0032838,GO:…
	N0.HOG0001315	GO:0003341,GO:0003674,GO:0003774,GO:0003777,GO:0003824,GO:0005488,GO:0005515,GO:0005575,GO:0005622,GO:0005623,GO:0005737,GO:0005856,GO:0005858,GO:0005875,GO:0005929,GO:0005930,GO:0006928,GO:0006996,GO:0007017,GO:0007018,GO:0008150,GO:0008569,GO:0009987,GO:0015630,GO:0016043,GO:0016462,GO:0016787,GO:0016817,GO:0016818,GO:0016887,GO:0017111,GO:0022607,GO:0030030,GO:0030031,GO:0030286,GO:0032838,GO:…
	N0.HOG0001316	GO:0000003,GO:0000323,GO:0000902,GO:0000904,GO:0001501,GO:0001573,GO:0001669,GO:0001775,GO:0002252,GO:0002263,GO:0002274,GO:0002275,GO:0002283,GO:0002366,GO:0002376,GO:0002443,GO:0002444,GO:0002446,GO:0003006,GO:0003008,GO:0003674,GO:0003824,GO:0004553,GO:0004563,GO:0005488,GO:0005515,GO:0005575,GO:0005576,GO:0005615,GO:0005622,GO:0005623,GO:0005737,GO:0005764,GO:0005766,GO:0005773,GO:0005775,GO:…
	N0.HOG0001317	GO:0000003,GO:0000323,GO:0000902,GO:0000904,GO:0001501,GO:0001573,GO:0001669,GO:0001775,GO:0002252,GO:0002263,GO:0002274,GO:0002275,GO:0002283,GO:0002366,GO:0002376,GO:0002443,GO:0002444,GO:0002446,GO:0003006,GO:0003008,GO:0003674,GO:0003824,GO:0004553,GO:0004563,GO:0005488,GO:0005515,GO:0005575,GO:0005576,GO:0005615,GO:0005622,GO:0005623,GO:0005737,GO:0005764,GO:0005766,GO:0005773,GO:0005775,GO:…
	N0.HOG0001318	GO:0000902,GO:0001501,GO:0001525,GO:0001568,GO:0001817,GO:0001819,GO:0001944,GO:0001952,GO:0001953,GO:0002791,GO:0002793,GO:0003008,GO:0003013,GO:0003073,GO:0003674,GO:0005102,GO:0005178,GO:0005488,GO:0005515,GO:0005518,GO:0005539,GO:0005575,GO:0005576,GO:0005604,GO:0005615,GO:0005622,GO:0005623,GO:0005737,GO:0005794,GO:0005802,GO:0005886,GO:0006807,GO:0007154,GO:0007155,GO:0007162,GO:0007275,GO:…
	N0.HOG0001319	GO:0000902,GO:0001501,GO:0001525,GO:0001568,GO:0001817,GO:0001819,GO:0001944,GO:0001952,GO:0001953,GO:0002791,GO:0002793,GO:0003008,GO:0003013,GO:0003073,GO:0003674,GO:0005102,GO:0005178,GO:0005488,GO:0005515,GO:0005518,GO:0005539,GO:0005575,GO:0005576,GO:0005604,GO:0005615,GO:0005622,GO:0005623,GO:0005737,GO:0005794,GO:0005802,GO:0005886,GO:0006807,GO:0007154,GO:0007155,GO:0007162,GO:0007275,GO:…
	N0.HOG0001320
	N0.HOG0001321
	N0.HOG0001322
	N0.HOG0001323
	N0.HOG0001324
	N0.HOG0001325	GO:0000166,GO:0003674,GO:0003824,GO:0004748,GO:0005488,GO:0005515,GO:0005575,GO:0005622,GO:0005623,GO:0005634,GO:0005635,GO:0005737,GO:0005829,GO:0005971,GO:0006139,GO:0006725,GO:0006753,GO:0006793,GO:0006796,GO:0006807,GO:0006919,GO:0006950,GO:0008150,GO:0008152,GO:0009058,GO:0009117,GO:0009165,GO:0009262,GO:0009263,GO:0009611,GO:0009888,GO:0009893,GO:0009987,GO:0010604,GO:0010941,GO:0010942,GO:…
	N0.HOG0001326	GO:0000166,GO:0003674,GO:0003824,GO:0004748,GO:0005488,GO:0005515,GO:0005575,GO:0005622,GO:0005623,GO:0005634,GO:0005635,GO:0005737,GO:0005829,GO:0005971,GO:0006139,GO:0006725,GO:0006753,GO:0006793,GO:0006796,GO:0006807,GO:0006919,GO:0006950,GO:0008150,GO:0008152,GO:0009058,GO:0009117,GO:0009165,GO:0009262,GO:0009263,GO:0009611,GO:0009888,GO:0009893,GO:0009987,GO:0010604,GO:0010941,GO:0010942,GO:…
	N0.HOG0001327	GO:0000323,GO:0001701,GO:0001894,GO:0001964,GO:0003008,GO:0003674,GO:0005215,GO:0005488,GO:0005515,GO:0005575,GO:0005576,GO:0005615,GO:0005622,GO:0005623,GO:0005737,GO:0005764,GO:0005768,GO:0005773,GO:0005775,GO:0005783,GO:0005794,GO:0005798,GO:0005829,GO:0005886,GO:0005903,GO:0005905,GO:0006629,GO:0006725,GO:0006766,GO:0006767,GO:0006775,GO:0006807,GO:0006810,GO:0006897,GO:0006898,GO:0007154,GO:…
	N0.HOG0001328
	N0.HOG0001329	GO:0000166,GO:0002252,GO:0002376,GO:0002682,GO:0003674,GO:0003676,GO:0003723,GO:0003824,GO:0004518,GO:0004540,GO:0005488,GO:0005515,GO:0005575,GO:0005622,GO:0005623,GO:0005634,GO:0005654,GO:0005886,GO:0006139,GO:0006163,GO:0006195,GO:0006203,GO:0006725,GO:0006753,GO:0006793,GO:0006796,GO:0006807,GO:0006950,GO:0006952,GO:0006955,GO:0007154,GO:0007165,GO:0007166,GO:0008150,GO:0008152,GO:0008270,GO:…
	N0.HOG0001330
	N0.HOG0001331	GO:0001959,GO:0002252,GO:0002376,GO:0002682,GO:0003674,GO:0003676,GO:0003723,GO:0003824,GO:0004518,GO:0004519,GO:0004521,GO:0004540,GO:0005488,GO:0005515,GO:0005575,GO:0005622,GO:0005623,GO:0005634,GO:0005737,GO:0005739,GO:0005759,GO:0005829,GO:0006139,GO:0006355,GO:0006357,GO:0006364,GO:0006396,GO:0006464,GO:0006468,GO:0006725,GO:0006793,GO:0006796,GO:0006807,GO:0006950,GO:0006952,GO:0006955,GO:…
	N0.HOG0001332	GO:0000003,GO:0000234,GO:0000773,GO:0002119,GO:0002164,GO:0003674,GO:0003824,GO:0005575,GO:0005622,GO:0005623,GO:0005737,GO:0005829,GO:0006629,GO:0006644,GO:0006650,GO:0006656,GO:0006793,GO:0006796,GO:0006807,GO:0007275,GO:0008150,GO:0008152,GO:0008168,GO:0008170,GO:0008610,GO:0008654,GO:0008757,GO:0009058,GO:0009791,GO:0009987,GO:0016740,GO:0016741,GO:0019637,GO:0032259,GO:0032501,GO:0032502,GO:…
	N0.HOG0001333	GO:0000287,GO:0002009,GO:0003674,GO:0003676,GO:0003677,GO:0003697,GO:0003712,GO:0003714,GO:0003824,GO:0004518,GO:0004519,GO:0005488,GO:0005515,GO:0005575,GO:0005622,GO:0005623,GO:0005634,GO:0005654,GO:0005730,GO:0005737,GO:0006139,GO:0006259,GO:0006281,GO:0006302,GO:0006725,GO:0006807,GO:0006950,GO:0006974,GO:0007154,GO:0007165,GO:0007166,GO:0007275,GO:0007368,GO:0007369,GO:0007389,GO:0007399,GO:…
	N0.HOG0001334	GO:0000049,GO:0000166,GO:0000959,GO:0003674,GO:0003676,GO:0003723,GO:0003824,GO:0004812,GO:0004815,GO:0005488,GO:0005515,GO:0005524,GO:0005575,GO:0005622,GO:0005623,GO:0005634,GO:0005737,GO:0005739,GO:0005759,GO:0006082,GO:0006139,GO:0006399,GO:0006412,GO:0006418,GO:0006421,GO:0006422,GO:0006518,GO:0006520,GO:0006725,GO:0006807,GO:0008144,GO:0008150,GO:0008152,GO:0009058,GO:0009059,GO:0009987,GO:…
	N0.HOG0001335
	N0.HOG0001336	GO:0000139,GO:0000166,GO:0000287,GO:0000902,GO:0003674,GO:0003824,GO:0004672,GO:0004674,GO:0005488,GO:0005515,GO:0005524,GO:0005575,GO:0005622,GO:0005623,GO:0005634,GO:0005654,GO:0005737,GO:0005794,GO:0005813,GO:0005815,GO:0005829,GO:0005856,GO:0005929,GO:0006464,GO:0006468,GO:0006793,GO:0006796,GO:0006807,GO:0006810,GO:0006897,GO:0006909,GO:0006996,GO:0007010,GO:0007030,GO:0007154,GO:0007165,GO:…
	N0.HOG0001337	GO:0000086,GO:0000139,GO:0000226,GO:0000278,GO:0001558,GO:0001654,GO:0001736,GO:0001737,GO:0001738,GO:0001745,GO:0001932,GO:0001933,GO:0001934,GO:0002009,GO:0002165,GO:0003674,GO:0003824,GO:0004672,GO:0004674,GO:0005488,GO:0005515,GO:0005575,GO:0005622,GO:0005623,GO:0005634,GO:0005654,GO:0005737,GO:0005793,GO:0005794,GO:0005813,GO:0005815,GO:0005819,GO:0005829,GO:0005856,GO:0005874,GO:0005876,GO:…
	N0.HOG0001338	GO:0000902,GO:0003674,GO:0003824,GO:0004672,GO:0004674,GO:0005488,GO:0005515,GO:0005575,GO:0005622,GO:0005623,GO:0005634,GO:0005737,GO:0006139,GO:0006259,GO:0006281,GO:0006464,GO:0006468,GO:0006725,GO:0006793,GO:0006796,GO:0006807,GO:0006950,GO:0006974,GO:0008150,GO:0008152,GO:0008360,GO:0008589,GO:0009653,GO:0009893,GO:0009894,GO:0009896,GO:0009966,GO:0009968,GO:0009987,GO:0010604,GO:0010646,GO:…
	N0.HOG0001339
	N0.HOG0001340
	N0.HOG0001341
	N0.HOG0001342	GO:0000323,GO:0003674,GO:0003824,GO:0005215,GO:0005319,GO:0005575,GO:0005622,GO:0005623,GO:0005737,GO:0005764,GO:0005765,GO:0005768,GO:0005770,GO:0005773,GO:0005774,GO:0005794,GO:0006810,GO:0006869,GO:0008150,GO:0009987,GO:0010743,GO:0010745,GO:0010876,GO:0012505,GO:0015399,GO:0015405,GO:0015850,GO:0015918,GO:0016020,GO:0016043,GO:0016462,GO:0016787,GO:0016817,GO:0016818,GO:0016887,GO:0017111,GO:…
	N0.HOG0001343	GO:0000323,GO:0003674,GO:0003824,GO:0005215,GO:0005319,GO:0005575,GO:0005622,GO:0005623,GO:0005737,GO:0005764,GO:0005765,GO:0005768,GO:0005770,GO:0005773,GO:0005774,GO:0005794,GO:0006810,GO:0006869,GO:0008150,GO:0009987,GO:0010743,GO:0010745,GO:0010876,GO:0012505,GO:0015399,GO:0015405,GO:0015850,GO:0015918,GO:0016020,GO:0016043,GO:0016462,GO:0016787,GO:0016817,GO:0016818,GO:0016887,GO:0017111,GO:…
	N0.HOG0001344
	N0.HOG0001345	GO:0000293,GO:0003674,GO:0003824,GO:0005575,GO:0008150,GO:0008152,GO:0016020,GO:0016021,GO:0016491,GO:0016722,GO:0016723,GO:0031224,GO:0044425,GO:0055114
	N0.HOG0001346	GO:0001775,GO:0002218,GO:0002220,GO:0002223,GO:0002252,GO:0002253,GO:0002263,GO:0002274,GO:0002275,GO:0002281,GO:0002366,GO:0002376,GO:0002429,GO:0002682,GO:0002684,GO:0002757,GO:0002758,GO:0002764,GO:0002768,GO:0003008,GO:0003674,GO:0005198,GO:0005201,GO:0005488,GO:0005515,GO:0005575,GO:0005576,GO:0005615,GO:0005622,GO:0005623,GO:0005737,GO:0005794,GO:0005796,GO:0005886,GO:0006464,GO:0006486,GO:…
	N0.HOG0001347	GO:0001775,GO:0002218,GO:0002220,GO:0002223,GO:0002252,GO:0002253,GO:0002263,GO:0002274,GO:0002275,GO:0002281,GO:0002366,GO:0002376,GO:0002429,GO:0002682,GO:0002684,GO:0002757,GO:0002758,GO:0002764,GO:0002768,GO:0003008,GO:0003674,GO:0005198,GO:0005201,GO:0005488,GO:0005515,GO:0005575,GO:0005576,GO:0005615,GO:0005622,GO:0005623,GO:0005737,GO:0005794,GO:0005796,GO:0005886,GO:0006464,GO:0006486,GO:…
	N0.HOG0001348
	N0.HOG0001349
	N0.HOG0001350
	N0.HOG0001351	GO:0000151,GO:0003674,GO:0003824,GO:0004842,GO:0005488,GO:0005515,GO:0005575,GO:0005622,GO:0005623,GO:0005634,GO:0005737,GO:0005829,GO:0006464,GO:0006807,GO:0008150,GO:0008152,GO:0009987,GO:0016567,GO:0016740,GO:0019538,GO:0019787,GO:0019899,GO:0031625,GO:0032446,GO:0032991,GO:0036211,GO:0043170,GO:0043226,GO:0043227,GO:0043229,GO:0043231,GO:0043412,GO:0043687,GO:0044237,GO:0044238,GO:0044260,GO:…
	N0.HOG0001352
	N0.HOG0001353	GO:0001533,GO:0003674,GO:0003824,GO:0005488,GO:0005509,GO:0005575,GO:0005622,GO:0005623,GO:0005737,GO:0005768,GO:0005794,GO:0005802,GO:0005829,GO:0005856,GO:0005886,GO:0007275,GO:0008150,GO:0008152,GO:0008168,GO:0008219,GO:0008544,GO:0008757,GO:0009888,GO:0009913,GO:0009987,GO:0012501,GO:0012505,GO:0016020,GO:0016740,GO:0016741,GO:0030154,GO:0030216,GO:0030855,GO:0031410,GO:0031424,GO:0031982,GO:…
	N0.HOG0001354	GO:0001558,GO:0002790,GO:0003674,GO:0003824,GO:0004672,GO:0004674,GO:0004675,GO:0004888,GO:0005024,GO:0005102,GO:0005178,GO:0005488,GO:0005509,GO:0005515,GO:0005539,GO:0005575,GO:0005576,GO:0006457,GO:0006464,GO:0006468,GO:0006793,GO:0006796,GO:0006807,GO:0006810,GO:0007154,GO:0007165,GO:0007166,GO:0007167,GO:0007178,GO:0007179,GO:0007267,GO:0007275,GO:0008150,GO:0008152,GO:0009719,GO:0009914,GO:…
	N0.HOG0001355
	N0.HOG0001356	GO:0000041,GO:0000323,GO:0001775,GO:0002252,GO:0002263,GO:0002274,GO:0002275,GO:0002283,GO:0002366,GO:0002376,GO:0002443,GO:0002444,GO:0002446,GO:0003674,GO:0005488,GO:0005506,GO:0005575,GO:0005576,GO:0005622,GO:0005623,GO:0005737,GO:0005764,GO:0005767,GO:0005773,GO:0005776,GO:0005829,GO:0006810,GO:0006811,GO:0006812,GO:0006826,GO:0006873,GO:0006875,GO:0006879,GO:0006880,GO:0006887,GO:0006950,GO:…
	N0.HOG0001357	GO:0001505,GO:0003674,GO:0003824,GO:0004497,GO:0004500,GO:0005488,GO:0005507,GO:0005575,GO:0005576,GO:0005615,GO:0005622,GO:0005623,GO:0005737,GO:0006066,GO:0006576,GO:0006584,GO:0006589,GO:0006725,GO:0006807,GO:0008150,GO:0008152,GO:0009056,GO:0009058,GO:0009308,GO:0009309,GO:0009712,GO:0009713,GO:0009987,GO:0012505,GO:0012506,GO:0016020,GO:0016491,GO:0016705,GO:0016715,GO:0017144,GO:0018958,GO:…
	N0.HOG0001358	GO:0000003,GO:0000165,GO:0000186,GO:0000187,GO:0000902,GO:0000904,GO:0001558,GO:0001932,GO:0001934,GO:0003008,GO:0003674,GO:0003824,GO:0004672,GO:0004674,GO:0004709,GO:0005488,GO:0005515,GO:0005575,GO:0005622,GO:0005623,GO:0005737,GO:0005829,GO:0005886,GO:0006325,GO:0006355,GO:0006464,GO:0006468,GO:0006793,GO:0006796,GO:0006807,GO:0006950,GO:0006996,GO:0007030,GO:0007154,GO:0007165,GO:0007254,GO:…
	N0.HOG0001359	GO:0000003,GO:0002009,GO:0002020,GO:0003674,GO:0003779,GO:0004857,GO:0004866,GO:0004869,GO:0005488,GO:0005515,GO:0005575,GO:0005622,GO:0005623,GO:0005886,GO:0006915,GO:0007155,GO:0008092,GO:0008150,GO:0008219,GO:0008544,GO:0009653,GO:0009888,GO:0009892,GO:0009925,GO:0009987,GO:0010466,GO:0010468,GO:0010605,GO:0010629,GO:0010941,GO:0010942,GO:0010951,GO:0010955,GO:0012501,GO:0016020,GO:0016323,GO:…
	N0.HOG0001360	GO:0000003,GO:0000226,GO:0000235,GO:0000902,GO:0000904,GO:0001558,GO:0001578,GO:0001700,GO:0001704,GO:0001707,GO:0001709,GO:0001725,GO:0001726,GO:0001763,GO:0001952,GO:0002009,GO:0002020,GO:0002165,GO:0003674,GO:0003779,GO:0003824,GO:0004857,GO:0004866,GO:0004869,GO:0005102,GO:0005178,GO:0005198,GO:0005200,GO:0005488,GO:0005515,GO:0005575,GO:0005576,GO:0005604,GO:0005622,GO:0005623,GO:0005634,GO:…
	N0.HOG0001361
	N0.HOG0001362	GO:0000166,GO:0003674,GO:0003824,GO:0005215,GO:0005319,GO:0005488,GO:0005524,GO:0005575,GO:0005622,GO:0005623,GO:0005737,GO:0005886,GO:0006807,GO:0006810,GO:0006869,GO:0008144,GO:0008150,GO:0008152,GO:0009987,GO:0010876,GO:0012505,GO:0012506,GO:0015399,GO:0015405,GO:0016020,GO:0016021,GO:0016462,GO:0016787,GO:0016817,GO:0016818,GO:0016887,GO:0017076,GO:0017111,GO:0019538,GO:0022804,GO:0022857,GO:…
	N0.HOG0001363	GO:0000003,GO:0000902,GO:0000904,GO:0000976,GO:0000977,GO:0000978,GO:0000981,GO:0000982,GO:0000987,GO:0000988,GO:0000989,GO:0001012,GO:0001067,GO:0001076,GO:0001077,GO:0001228,GO:0001558,GO:0001654,GO:0001708,GO:0001838,GO:0001841,GO:0001843,GO:0001942,GO:0002009,GO:0002119,GO:0002164,GO:0002165,GO:0003002,GO:0003006,GO:0003008,GO:0003674,GO:0003676,GO:0003677,GO:0003682,GO:0003690,GO:0003700,GO:…
	N0.HOG0001364
	N0.HOG0001365	GO:0000003,GO:0000820,GO:0000821,GO:0002376,GO:0003333,GO:0003674,GO:0005215,GO:0005342,GO:0005575,GO:0005622,GO:0005623,GO:0005886,GO:0005887,GO:0006082,GO:0006520,GO:0006521,GO:0006807,GO:0006810,GO:0006811,GO:0006812,GO:0006820,GO:0006835,GO:0006865,GO:0006897,GO:0006909,GO:0006928,GO:0006950,GO:0006952,GO:0007610,GO:0007617,GO:0007618,GO:0007619,GO:0007635,GO:0008049,GO:0008150,GO:0008152,GO:…
	N0.HOG0001366	GO:0000820,GO:0000821,GO:0002376,GO:0003333,GO:0003674,GO:0005215,GO:0005342,GO:0005575,GO:0005622,GO:0005623,GO:0005886,GO:0005887,GO:0006082,GO:0006520,GO:0006521,GO:0006807,GO:0006810,GO:0006811,GO:0006812,GO:0006820,GO:0006865,GO:0006928,GO:0006950,GO:0006952,GO:0008150,GO:0008152,GO:0008509,GO:0008514,GO:0009605,GO:0009607,GO:0009620,GO:0009987,GO:0010565,GO:0015075,GO:0015171,GO:0015174,GO:…
	N0.HOG0001367
	N0.HOG0001368
	N0.HOG0001369	GO:0001533,GO:0003674,GO:0003824,GO:0005488,GO:0005509,GO:0005575,GO:0005622,GO:0005623,GO:0005737,GO:0005768,GO:0005794,GO:0005802,GO:0005829,GO:0005856,GO:0005886,GO:0007275,GO:0008150,GO:0008152,GO:0008168,GO:0008219,GO:0008544,GO:0008757,GO:0009888,GO:0009913,GO:0009987,GO:0012501,GO:0012505,GO:0016020,GO:0016740,GO:0016741,GO:0030154,GO:0030216,GO:0030855,GO:0031410,GO:0031424,GO:0031982,GO:…
	N0.HOG0001370
	N0.HOG0001371	GO:0001889,GO:0003674,GO:0005215,GO:0005319,GO:0005342,GO:0005575,GO:0005622,GO:0005623,GO:0005886,GO:0005887,GO:0006810,GO:0006811,GO:0006820,GO:0006869,GO:0007275,GO:0008028,GO:0008150,GO:0008509,GO:0008514,GO:0009925,GO:0010876,GO:0015075,GO:0015125,GO:0015132,GO:0015245,GO:0015291,GO:0015318,GO:0015347,GO:0015711,GO:0015718,GO:0015721,GO:0015732,GO:0015849,GO:0015850,GO:0015908,GO:0016020,GO:…
	N0.HOG0001372	GO:0003674,GO:0005215,GO:0005575,GO:0005622,GO:0005623,GO:0005886,GO:0005887,GO:0006810,GO:0006811,GO:0006820,GO:0006857,GO:0006869,GO:0008150,GO:0008509,GO:0008514,GO:0009925,GO:0009986,GO:0010876,GO:0015075,GO:0015291,GO:0015347,GO:0015711,GO:0015718,GO:0015732,GO:0015833,GO:0015849,GO:0015908,GO:0016020,GO:0016021,GO:0016323,GO:0016324,GO:0022804,GO:0022857,GO:0031224,GO:0031226,GO:0033036,GO:…
	N0.HOG0001373	GO:0000086,GO:0000278,GO:0000922,GO:0001568,GO:0001944,GO:0003205,GO:0003231,GO:0003279,GO:0003281,GO:0003674,GO:0003824,GO:0004672,GO:0004713,GO:0005575,GO:0005622,GO:0005623,GO:0005737,GO:0005813,GO:0005815,GO:0005819,GO:0005829,GO:0005856,GO:0005929,GO:0006464,GO:0006468,GO:0006793,GO:0006796,GO:0006807,GO:0006996,GO:0007049,GO:0007275,GO:0007346,GO:0007507,GO:0008150,GO:0008152,GO:0009987,GO:…
	N0.HOG0001374	GO:0000086,GO:0000278,GO:0000922,GO:0001568,GO:0001944,GO:0003205,GO:0003231,GO:0003279,GO:0003281,GO:0003674,GO:0003824,GO:0004672,GO:0004713,GO:0005575,GO:0005622,GO:0005623,GO:0005737,GO:0005813,GO:0005815,GO:0005819,GO:0005829,GO:0005856,GO:0005929,GO:0006464,GO:0006468,GO:0006793,GO:0006796,GO:0006807,GO:0006996,GO:0007049,GO:0007275,GO:0007346,GO:0007507,GO:0008150,GO:0008152,GO:0009987,GO:…
	N0.HOG0001375	GO:0000086,GO:0000278,GO:0000922,GO:0001568,GO:0001944,GO:0003205,GO:0003231,GO:0003279,GO:0003281,GO:0003674,GO:0003824,GO:0004672,GO:0004713,GO:0005575,GO:0005622,GO:0005623,GO:0005737,GO:0005813,GO:0005815,GO:0005819,GO:0005829,GO:0005856,GO:0005929,GO:0006464,GO:0006468,GO:0006793,GO:0006796,GO:0006807,GO:0006996,GO:0007049,GO:0007275,GO:0007346,GO:0007507,GO:0008150,GO:0008152,GO:0009987,GO:…
	N0.HOG0001376
	N0.HOG0001377
	N0.HOG0001378	GO:0000003,GO:0000902,GO:0001669,GO:0002009,GO:0002119,GO:0002164,GO:0002165,GO:0002237,GO:0003008,GO:0003674,GO:0004857,GO:0004866,GO:0005198,GO:0005201,GO:0005575,GO:0005576,GO:0005604,GO:0005615,GO:0005622,GO:0005623,GO:0005737,GO:0005886,GO:0005901,GO:0006807,GO:0006950,GO:0006952,GO:0007275,GO:0007424,GO:0007444,GO:0007472,GO:0007475,GO:0007476,GO:0007552,GO:0007560,GO:0007591,GO:0007596,GO:…
	N0.HOG0001379	GO:0000003,GO:0001527,GO:0002791,GO:0002793,GO:0003006,GO:0003674,GO:0003824,GO:0004175,GO:0004222,GO:0005575,GO:0005576,GO:0005604,GO:0005615,GO:0005622,GO:0005623,GO:0005737,GO:0005768,GO:0005783,GO:0005788,GO:0005798,GO:0006508,GO:0006807,GO:0007275,GO:0007548,GO:0008104,GO:0008150,GO:0008152,GO:0008233,GO:0008237,GO:0008406,GO:0009056,GO:0009057,GO:0009653,GO:0009719,GO:0009887,GO:0009966,GO:…
	N0.HOG0001380	GO:0000079,GO:0001558,GO:0001666,GO:0001708,GO:0001775,GO:0001817,GO:0001819,GO:0001932,GO:0001934,GO:0001936,GO:0001938,GO:0001959,GO:0001961,GO:0002009,GO:0002011,GO:0002237,GO:0002250,GO:0002252,GO:0002376,GO:0002443,GO:0002444,GO:0002446,GO:0002460,GO:0002467,GO:0002520,GO:0002521,GO:0002532,GO:0002682,GO:0002684,GO:0002685,GO:0002687,GO:0002688,GO:0002690,GO:0003674,GO:0003824,GO:0004175,GO:…
	N0.HOG0001381	GO:0000079,GO:0001558,GO:0001666,GO:0001708,GO:0001775,GO:0001817,GO:0001819,GO:0001932,GO:0001934,GO:0001936,GO:0001938,GO:0001959,GO:0001961,GO:0002009,GO:0002011,GO:0002237,GO:0002250,GO:0002252,GO:0002376,GO:0002443,GO:0002444,GO:0002446,GO:0002460,GO:0002467,GO:0002520,GO:0002521,GO:0002532,GO:0002682,GO:0002684,GO:0002685,GO:0002687,GO:0002688,GO:0002690,GO:0003674,GO:0003824,GO:0004175,GO:…
	N0.HOG0001382	GO:0002376,GO:0002520,GO:0002521,GO:0002573,GO:0003674,GO:0003712,GO:0003824,GO:0005488,GO:0005575,GO:0005622,GO:0005623,GO:0005634,GO:0005654,GO:0005737,GO:0005829,GO:0006139,GO:0006351,GO:0006366,GO:0006725,GO:0006807,GO:0007275,GO:0007586,GO:0008127,GO:0008150,GO:0008152,GO:0009058,GO:0009059,GO:0009889,GO:0009987,GO:0010467,GO:0010556,GO:0016070,GO:0016491,GO:0016701,GO:0016702,GO:0018130,GO:…
	N0.HOG0001383	GO:0003674,GO:0003824,GO:0004553,GO:0004556,GO:0005488,GO:0005509,GO:0005515,GO:0005575,GO:0005576,GO:0005615,GO:0005911,GO:0005918,GO:0005920,GO:0005975,GO:0007043,GO:0007586,GO:0008150,GO:0008152,GO:0009056,GO:0009605,GO:0009607,GO:0009617,GO:0009987,GO:0016043,GO:0016052,GO:0016160,GO:0016787,GO:0016798,GO:0019991,GO:0022607,GO:0030054,GO:0031404,GO:0032501,GO:0034329,GO:0034330,GO:0043167,GO:…
	N0.HOG0001384	GO:0003008,GO:0003012,GO:0003333,GO:0003674,GO:0005215,GO:0005283,GO:0005308,GO:0005309,GO:0005326,GO:0005342,GO:0005343,GO:0005368,GO:0005369,GO:0005416,GO:0005488,GO:0005575,GO:0005623,GO:0005886,GO:0005887,GO:0006082,GO:0006520,GO:0006575,GO:0006600,GO:0006807,GO:0006810,GO:0006811,GO:0006812,GO:0006814,GO:0006820,GO:0006836,GO:0006855,GO:0006865,GO:0006936,GO:0007275,GO:0008150,GO:0008152,GO:…
	N0.HOG0001385	GO:0003008,GO:0003012,GO:0003333,GO:0003674,GO:0005215,GO:0005283,GO:0005308,GO:0005309,GO:0005326,GO:0005342,GO:0005343,GO:0005416,GO:0005575,GO:0005623,GO:0005886,GO:0005887,GO:0006082,GO:0006520,GO:0006575,GO:0006600,GO:0006807,GO:0006810,GO:0006811,GO:0006812,GO:0006814,GO:0006820,GO:0006836,GO:0006855,GO:0006865,GO:0006936,GO:0007275,GO:0008150,GO:0008152,GO:0008324,GO:0008509,GO:0008514,GO:…
	N0.HOG0001386
	N0.HOG0001387
	N0.HOG0001388	GO:0003674,GO:0003824,GO:0004175,GO:0004222,GO:0005215,GO:0005216,GO:0005229,GO:0005253,GO:0005254,GO:0005575,GO:0005576,GO:0005622,GO:0005623,GO:0005737,GO:0005886,GO:0005887,GO:0005902,GO:0006508,GO:0006807,GO:0006810,GO:0006811,GO:0006820,GO:0006821,GO:0008150,GO:0008152,GO:0008233,GO:0008237,GO:0008509,GO:0012505,GO:0012506,GO:0015075,GO:0015103,GO:0015108,GO:0015267,GO:0015276,GO:0015318,GO:…
	N0.HOG0001389
	N0.HOG0001390	GO:0000902,GO:0000904,GO:0001775,GO:0002376,GO:0002520,GO:0003674,GO:0004888,GO:0005575,GO:0005623,GO:0005886,GO:0005887,GO:0006464,GO:0006468,GO:0006793,GO:0006796,GO:0006807,GO:0006950,GO:0006952,GO:0007154,GO:0007165,GO:0007166,GO:0007275,GO:0007596,GO:0007599,GO:0008150,GO:0008152,GO:0009611,GO:0009653,GO:0009987,GO:0016020,GO:0016021,GO:0016043,GO:0016310,GO:0019538,GO:0023014,GO:0023052,GO:…
	N0.HOG0001391	GO:0000041,GO:0000323,GO:0001775,GO:0002252,GO:0002263,GO:0002274,GO:0002275,GO:0002283,GO:0002366,GO:0002376,GO:0002443,GO:0002444,GO:0002446,GO:0003674,GO:0005488,GO:0005506,GO:0005575,GO:0005576,GO:0005622,GO:0005623,GO:0005737,GO:0005764,GO:0005767,GO:0005773,GO:0005776,GO:0005829,GO:0006810,GO:0006811,GO:0006812,GO:0006826,GO:0006873,GO:0006875,GO:0006879,GO:0006880,GO:0006887,GO:0006955,GO:…
	N0.HOG0001392	GO:0000165,GO:0000186,GO:0000226,GO:0000278,GO:0000922,GO:0001817,GO:0001818,GO:0001932,GO:0001934,GO:0002791,GO:0002792,GO:0002831,GO:0002832,GO:0003674,GO:0003676,GO:0003723,GO:0005488,GO:0005575,GO:0005622,GO:0005623,GO:0005634,GO:0005681,GO:0005682,GO:0005737,GO:0005813,GO:0005815,GO:0005819,GO:0005829,GO:0005856,GO:0006139,GO:0006396,GO:0006464,GO:0006468,GO:0006725,GO:0006793,GO:0006796,GO:…
	N0.HOG0001393	GO:0000165,GO:0000186,GO:0000226,GO:0000278,GO:0000922,GO:0001817,GO:0001818,GO:0001932,GO:0001934,GO:0002791,GO:0002792,GO:0002831,GO:0002832,GO:0003674,GO:0003676,GO:0003723,GO:0005488,GO:0005575,GO:0005622,GO:0005623,GO:0005634,GO:0005681,GO:0005682,GO:0005737,GO:0005813,GO:0005815,GO:0005819,GO:0005829,GO:0005856,GO:0006139,GO:0006396,GO:0006464,GO:0006468,GO:0006725,GO:0006793,GO:0006796,GO:…
	N0.HOG0001394
	N0.HOG0001395	GO:0000003,GO:0000041,GO:0001775,GO:0003674,GO:0005215,GO:0005216,GO:0005227,GO:0005261,GO:0005262,GO:0005488,GO:0005575,GO:0005623,GO:0005886,GO:0005887,GO:0006810,GO:0006811,GO:0006812,GO:0006816,GO:0006828,GO:0006873,GO:0006874,GO:0006875,GO:0006950,GO:0007154,GO:0007165,GO:0007204,GO:0007338,GO:0007584,GO:0007596,GO:0007599,GO:0007602,GO:0008150,GO:0008324,GO:0009314,GO:0009416,GO:0009566,GO:…
	N0.HOG0001396	GO:0001533,GO:0003674,GO:0003824,GO:0005488,GO:0005509,GO:0005575,GO:0005622,GO:0005623,GO:0005737,GO:0005768,GO:0005794,GO:0005802,GO:0005829,GO:0005856,GO:0005886,GO:0007275,GO:0008150,GO:0008152,GO:0008168,GO:0008219,GO:0008544,GO:0008757,GO:0009888,GO:0009913,GO:0009987,GO:0012501,GO:0012505,GO:0016020,GO:0016740,GO:0016741,GO:0030154,GO:0030216,GO:0030855,GO:0031410,GO:0031424,GO:0031982,GO:…
	N0.HOG0001397
	N0.HOG0001398
	N0.HOG0001399	GO:0000003,GO:0000165,GO:0000226,GO:0000302,GO:0000375,GO:0000377,GO:0000398,GO:0000502,GO:0001101,GO:0001540,GO:0001558,GO:0001654,GO:0001666,GO:0001817,GO:0001819,GO:0001932,GO:0001933,GO:0002088,GO:0002931,GO:0003006,GO:0003008,GO:0003012,GO:0003674,GO:0003779,GO:0004857,GO:0004860,GO:0005080,GO:0005198,GO:0005212,GO:0005488,GO:0005515,GO:0005575,GO:0005622,GO:0005623,GO:0005634,GO:0005654,GO:…
	N0.HOG0001400	GO:0001676,GO:0002119,GO:0002164,GO:0003674,GO:0003824,GO:0004497,GO:0005575,GO:0005622,GO:0005623,GO:0005634,GO:0005737,GO:0006082,GO:0006629,GO:0006631,GO:0007154,GO:0007267,GO:0007275,GO:0008150,GO:0008152,GO:0009314,GO:0009410,GO:0009628,GO:0009791,GO:0009987,GO:0010212,GO:0010332,GO:0016491,GO:0019752,GO:0023052,GO:0030334,GO:0032501,GO:0032502,GO:0032787,GO:0032879,GO:0036477,GO:0040012,GO:…
	N0.HOG0001401
	N0.HOG0001402
	N0.HOG0001403
	N0.HOG0001404	GO:0000902,GO:0000904,GO:0001764,GO:0003674,GO:0005198,GO:0005201,GO:0005488,GO:0005518,GO:0005575,GO:0005576,GO:0005604,GO:0005623,GO:0005886,GO:0006928,GO:0006935,GO:0007154,GO:0007155,GO:0007160,GO:0007267,GO:0007268,GO:0007271,GO:0007275,GO:0007399,GO:0007409,GO:0007411,GO:0008104,GO:0008150,GO:0009605,GO:0009653,GO:0009986,GO:0009987,GO:0016020,GO:0016043,GO:0016477,GO:0022008,GO:0022610,GO:…
	N0.HOG0001405
	N0.HOG0001406	GO:0000323,GO:0000902,GO:0000904,GO:0001568,GO:0001570,GO:0001701,GO:0001775,GO:0001816,GO:0001817,GO:0001819,GO:0001885,GO:0001886,GO:0001894,GO:0001944,GO:0001945,GO:0002064,GO:0002252,GO:0002263,GO:0002274,GO:0002275,GO:0002283,GO:0002366,GO:0002376,GO:0002443,GO:0002444,GO:0002446,GO:0003007,GO:0003008,GO:0003013,GO:0003017,GO:0003158,GO:0003205,GO:0003206,GO:0003208,GO:0003209,GO:0003222,GO:…
	N0.HOG0001407	GO:0001581,GO:0001816,GO:0001965,GO:0003008,GO:0003674,GO:0004888,GO:0005215,GO:0005216,GO:0005261,GO:0005262,GO:0005488,GO:0005515,GO:0005575,GO:0005576,GO:0005623,GO:0005886,GO:0005887,GO:0006810,GO:0006811,GO:0006812,GO:0006816,GO:0006897,GO:0006898,GO:0006950,GO:0006979,GO:0007154,GO:0007165,GO:0007568,GO:0007569,GO:0007600,GO:0007606,GO:0008150,GO:0008152,GO:0008324,GO:0009266,GO:0009268,GO:…
	N0.HOG0001408	GO:0003674,GO:0003779,GO:0005488,GO:0005515,GO:0005575,GO:0005622,GO:0005623,GO:0005634,GO:0005737,GO:0005829,GO:0005856,GO:0005874,GO:0005886,GO:0007275,GO:0007517,GO:0007519,GO:0008092,GO:0008150,GO:0009888,GO:0010564,GO:0014706,GO:0015629,GO:0015630,GO:0016020,GO:0030016,GO:0030496,GO:0032153,GO:0032154,GO:0032155,GO:0032465,GO:0032467,GO:0032501,GO:0032502,GO:0036449,GO:0043034,GO:0043226,GO:…
	N0.HOG0001409	GO:0003674,GO:0003779,GO:0005488,GO:0005515,GO:0005575,GO:0005622,GO:0005623,GO:0005634,GO:0005737,GO:0005829,GO:0005856,GO:0005874,GO:0005886,GO:0007275,GO:0007517,GO:0007519,GO:0008092,GO:0008150,GO:0009888,GO:0010564,GO:0014706,GO:0015629,GO:0015630,GO:0016020,GO:0030016,GO:0030496,GO:0032153,GO:0032154,GO:0032155,GO:0032465,GO:0032467,GO:0032501,GO:0032502,GO:0036449,GO:0043034,GO:0043226,GO:…
	N0.HOG0001410	GO:0000166,GO:0000220,GO:0000322,GO:0000323,GO:0000324,GO:0000329,GO:0002181,GO:0003674,GO:0003735,GO:0003824,GO:0005198,GO:0005215,GO:0005488,GO:0005515,GO:0005524,GO:0005575,GO:0005622,GO:0005623,GO:0005737,GO:0005768,GO:0005770,GO:0005773,GO:0005774,GO:0005794,GO:0005829,GO:0005840,GO:0006082,GO:0006139,GO:0006163,GO:0006164,GO:0006412,GO:0006464,GO:0006508,GO:0006511,GO:0006518,GO:0006725,GO:…
	N0.HOG0001411
	N0.HOG0001412
	N0.HOG0001413	GO:0001525,GO:0001568,GO:0001655,GO:0001667,GO:0001822,GO:0001935,GO:0001944,GO:0002009,GO:0002165,GO:0002376,GO:0002520,GO:0003674,GO:0003824,GO:0004672,GO:0004674,GO:0004690,GO:0004691,GO:0005488,GO:0005515,GO:0005575,GO:0005622,GO:0005623,GO:0005634,GO:0005737,GO:0006464,GO:0006468,GO:0006793,GO:0006796,GO:0006807,GO:0006928,GO:0007155,GO:0007275,GO:0007444,GO:0007472,GO:0007476,GO:0007552,GO:…
	N0.HOG0001414	GO:0000003,GO:0000086,GO:0000166,GO:0000226,GO:0000278,GO:0000287,GO:0000578,GO:0001654,GO:0001669,GO:0001674,GO:0001678,GO:0001704,GO:0001707,GO:0001838,GO:0001841,GO:0001843,GO:0001932,GO:0001934,GO:0002009,GO:0002027,GO:0002165,GO:0002218,GO:0002220,GO:0002223,GO:0002253,GO:0002376,GO:0002429,GO:0002682,GO:0002684,GO:0002757,GO:0002758,GO:0002764,GO:0002768,GO:0003002,GO:0003006,GO:0003008,GO:…
	N0.HOG0001415	GO:0000003,GO:0000086,GO:0000166,GO:0000226,GO:0000278,GO:0000287,GO:0000578,GO:0001654,GO:0001669,GO:0001674,GO:0001678,GO:0001704,GO:0001707,GO:0001838,GO:0001841,GO:0001843,GO:0001932,GO:0001934,GO:0002009,GO:0002027,GO:0002165,GO:0002218,GO:0002220,GO:0002223,GO:0002253,GO:0002376,GO:0002429,GO:0002682,GO:0002684,GO:0002757,GO:0002758,GO:0002764,GO:0002768,GO:0003002,GO:0003006,GO:0003008,GO:…
	N0.HOG0001416	GO:0000902,GO:0000904,GO:0001655,GO:0001764,GO:0001822,GO:0003386,GO:0003387,GO:0003388,GO:0003389,GO:0003390,GO:0003391,GO:0003674,GO:0005198,GO:0005201,GO:0005488,GO:0005515,GO:0005518,GO:0005575,GO:0005576,GO:0005604,GO:0005605,GO:0005623,GO:0005886,GO:0006928,GO:0006935,GO:0007154,GO:0007155,GO:0007160,GO:0007267,GO:0007268,GO:0007271,GO:0007275,GO:0007399,GO:0007409,GO:0007411,GO:0007423,GO:…
	N0.HOG0001417
	N0.HOG0001418
	N0.HOG0001419
	N0.HOG0001420
	N0.HOG0001421	GO:0000146,GO:0000166,GO:0000323,GO:0000902,GO:0000904,GO:0001654,GO:0001750,GO:0001754,GO:0001845,GO:0001917,GO:0002009,GO:0002064,GO:0002065,GO:0002066,GO:0002093,GO:0002139,GO:0002140,GO:0002164,GO:0002165,GO:0002168,GO:0003002,GO:0003008,GO:0003674,GO:0003774,GO:0003779,GO:0003824,GO:0005488,GO:0005515,GO:0005516,GO:0005524,GO:0005575,GO:0005576,GO:0005622,GO:0005623,GO:0005737,GO:0005764,GO:…
	N0.HOG0001422	GO:0000139,GO:0003674,GO:0003824,GO:0004553,GO:0005575,GO:0005622,GO:0005623,GO:0005737,GO:0005783,GO:0005789,GO:0005794,GO:0006066,GO:0006629,GO:0006643,GO:0006665,GO:0006670,GO:0006671,GO:0006807,GO:0008150,GO:0008152,GO:0008284,GO:0008610,GO:0009058,GO:0009987,GO:0012505,GO:0016020,GO:0016021,GO:0016787,GO:0016798,GO:0016810,GO:0016811,GO:0017040,GO:0019751,GO:0030148,GO:0030173,GO:0030176,GO:…
	N0.HOG0001423	GO:0000139,GO:0003674,GO:0003824,GO:0004553,GO:0005575,GO:0005622,GO:0005623,GO:0005737,GO:0005783,GO:0005789,GO:0005794,GO:0006066,GO:0006629,GO:0006643,GO:0006665,GO:0006670,GO:0006671,GO:0006807,GO:0008150,GO:0008152,GO:0008284,GO:0008610,GO:0009058,GO:0009987,GO:0012505,GO:0016020,GO:0016021,GO:0016787,GO:0016798,GO:0016810,GO:0016811,GO:0017040,GO:0019751,GO:0030148,GO:0030173,GO:0030176,GO:…
	N0.HOG0001424	GO:0000139,GO:0003674,GO:0003824,GO:0004553,GO:0005575,GO:0005622,GO:0005623,GO:0005737,GO:0005783,GO:0005789,GO:0005794,GO:0006066,GO:0006629,GO:0006643,GO:0006665,GO:0006670,GO:0006671,GO:0006807,GO:0008150,GO:0008152,GO:0008284,GO:0008610,GO:0009058,GO:0009987,GO:0012505,GO:0016020,GO:0016021,GO:0016787,GO:0016798,GO:0016810,GO:0016811,GO:0017040,GO:0019751,GO:0030148,GO:0030173,GO:0030176,GO:…
	N0.HOG0001425	GO:0000139,GO:0003674,GO:0003824,GO:0004553,GO:0005575,GO:0005622,GO:0005623,GO:0005737,GO:0005783,GO:0005789,GO:0005794,GO:0006066,GO:0006629,GO:0006643,GO:0006665,GO:0006670,GO:0006671,GO:0006807,GO:0008150,GO:0008152,GO:0008284,GO:0008610,GO:0009058,GO:0009987,GO:0012505,GO:0016020,GO:0016021,GO:0016787,GO:0016798,GO:0016810,GO:0016811,GO:0017040,GO:0019751,GO:0030148,GO:0030173,GO:0030176,GO:…
	N0.HOG0001426	GO:0000139,GO:0003674,GO:0003824,GO:0004553,GO:0005575,GO:0005622,GO:0005623,GO:0005737,GO:0005783,GO:0005789,GO:0005794,GO:0006066,GO:0006629,GO:0006643,GO:0006665,GO:0006670,GO:0006671,GO:0006807,GO:0008150,GO:0008152,GO:0008284,GO:0008610,GO:0009058,GO:0009987,GO:0012505,GO:0016020,GO:0016021,GO:0016787,GO:0016798,GO:0016810,GO:0016811,GO:0017040,GO:0019751,GO:0030148,GO:0030173,GO:0030176,GO:…
	N0.HOG0001427	GO:0000003,GO:0000187,GO:0000902,GO:0000904,GO:0001505,GO:0001508,GO:0001540,GO:0001661,GO:0001666,GO:0001775,GO:0001817,GO:0001818,GO:0001932,GO:0001933,GO:0001934,GO:0001976,GO:0001978,GO:0001982,GO:0001988,GO:0002027,GO:0002252,GO:0002263,GO:0002274,GO:0002275,GO:0002283,GO:0002366,GO:0002376,GO:0002443,GO:0002444,GO:0002446,GO:0002682,GO:0002684,GO:0002694,GO:0002696,GO:0003008,GO:0003012,GO:…
	N0.HOG0001428
	N0.HOG0001429
	N0.HOG0001430
	N0.HOG0001431	GO:0003674,GO:0005215,GO:0005216,GO:0005242,GO:0005244,GO:0005249,GO:0005261,GO:0005267,GO:0005575,GO:0005623,GO:0005886,GO:0005887,GO:0006810,GO:0006811,GO:0006812,GO:0006813,GO:0007275,GO:0007444,GO:0008150,GO:0008324,GO:0009888,GO:0009966,GO:0009968,GO:0009987,GO:0010107,GO:0010646,GO:0010648,GO:0015075,GO:0015077,GO:0015079,GO:0015267,GO:0015276,GO:0015318,GO:0015672,GO:0016020,GO:0016021,GO:…
	N0.HOG0001432
	N0.HOG0001433
	N0.HOG0001434	GO:0000165,GO:0000302,GO:0000902,GO:0000904,GO:0001654,GO:0001726,GO:0001750,GO:0001932,GO:0001934,GO:0001936,GO:0001937,GO:0002244,GO:0002376,GO:0002520,GO:0003008,GO:0003013,GO:0003018,GO:0003407,GO:0003674,GO:0003824,GO:0004721,GO:0004725,GO:0004888,GO:0005001,GO:0005085,GO:0005088,GO:0005488,GO:0005515,GO:0005575,GO:0005576,GO:0005615,GO:0005622,GO:0005623,GO:0005737,GO:0005886,GO:0005887,GO:…
	N0.HOG0001435	GO:0000902,GO:0000904,GO:0001501,GO:0001932,GO:0001934,GO:0003008,GO:0003013,GO:0003015,GO:0003674,GO:0005078,GO:0005085,GO:0005088,GO:0005089,GO:0005198,GO:0005488,GO:0005515,GO:0005575,GO:0005622,GO:0005623,GO:0005737,GO:0005829,GO:0005886,GO:0005938,GO:0006810,GO:0006913,GO:0006996,GO:0007010,GO:0007154,GO:0007165,GO:0007166,GO:0007167,GO:0007169,GO:0007178,GO:0007179,GO:0007186,GO:0007187,GO:…
	N0.HOG0001436	GO:0000902,GO:0000904,GO:0001501,GO:0001932,GO:0001934,GO:0003008,GO:0003013,GO:0003015,GO:0003674,GO:0005078,GO:0005085,GO:0005088,GO:0005089,GO:0005198,GO:0005488,GO:0005515,GO:0005575,GO:0005622,GO:0005623,GO:0005737,GO:0005829,GO:0005886,GO:0005938,GO:0006810,GO:0006913,GO:0006996,GO:0007010,GO:0007154,GO:0007165,GO:0007166,GO:0007167,GO:0007169,GO:0007178,GO:0007179,GO:0007186,GO:0007187,GO:…
	N0.HOG0001437	GO:0000902,GO:0000904,GO:0001501,GO:0001932,GO:0001934,GO:0003008,GO:0003013,GO:0003015,GO:0003674,GO:0005078,GO:0005085,GO:0005088,GO:0005089,GO:0005198,GO:0005488,GO:0005515,GO:0005575,GO:0005622,GO:0005623,GO:0005737,GO:0005829,GO:0005886,GO:0005938,GO:0006810,GO:0006913,GO:0006996,GO:0007010,GO:0007154,GO:0007165,GO:0007166,GO:0007167,GO:0007169,GO:0007178,GO:0007179,GO:0007186,GO:0007187,GO:…
	N0.HOG0001438	GO:0000902,GO:0000904,GO:0001501,GO:0001932,GO:0001934,GO:0003008,GO:0003013,GO:0003015,GO:0003674,GO:0005078,GO:0005085,GO:0005088,GO:0005089,GO:0005198,GO:0005488,GO:0005515,GO:0005575,GO:0005622,GO:0005623,GO:0005737,GO:0005829,GO:0005886,GO:0005938,GO:0006810,GO:0006913,GO:0006996,GO:0007010,GO:0007154,GO:0007165,GO:0007166,GO:0007167,GO:0007169,GO:0007178,GO:0007179,GO:0007186,GO:0007187,GO:…
	N0.HOG0001439	GO:0003008,GO:0003014,GO:0003674,GO:0005215,GO:0005216,GO:0005244,GO:0005247,GO:0005253,GO:0005254,GO:0005575,GO:0005622,GO:0005623,GO:0005737,GO:0005768,GO:0005769,GO:0005886,GO:0005887,GO:0006810,GO:0006811,GO:0006820,GO:0006821,GO:0006873,GO:0006885,GO:0006996,GO:0007032,GO:0008150,GO:0008308,GO:0008509,GO:0009987,GO:0010256,GO:0012505,GO:0015075,GO:0015103,GO:0015108,GO:0015267,GO:0015318,GO:…
	N0.HOG0001440	GO:0003008,GO:0003014,GO:0003674,GO:0005215,GO:0005216,GO:0005244,GO:0005247,GO:0005253,GO:0005254,GO:0005575,GO:0005622,GO:0005623,GO:0005737,GO:0005768,GO:0005769,GO:0005886,GO:0005887,GO:0006810,GO:0006811,GO:0006820,GO:0006821,GO:0006873,GO:0006885,GO:0006996,GO:0007032,GO:0008150,GO:0008308,GO:0008509,GO:0009987,GO:0010256,GO:0012505,GO:0015075,GO:0015103,GO:0015108,GO:0015267,GO:0015318,GO:…
	N0.HOG0001441	GO:0000323,GO:0001701,GO:0001894,GO:0003674,GO:0005215,GO:0005488,GO:0005515,GO:0005575,GO:0005576,GO:0005615,GO:0005622,GO:0005623,GO:0005737,GO:0005764,GO:0005768,GO:0005773,GO:0005775,GO:0005783,GO:0005794,GO:0005798,GO:0005829,GO:0005886,GO:0005903,GO:0005905,GO:0006629,GO:0006725,GO:0006766,GO:0006767,GO:0006775,GO:0006807,GO:0006810,GO:0006897,GO:0006898,GO:0007154,GO:0007165,GO:0007275,GO:…
	N0.HOG0001442	GO:0000003,GO:0000165,GO:0000323,GO:0000902,GO:0000904,GO:0001653,GO:0001659,GO:0001664,GO:0001696,GO:0001764,GO:0001821,GO:0002021,GO:0002023,GO:0002209,GO:0002237,GO:0002790,GO:0002791,GO:0002793,GO:0003008,GO:0003674,GO:0004888,GO:0004930,GO:0004951,GO:0005102,GO:0005488,GO:0005515,GO:0005575,GO:0005622,GO:0005623,GO:0005634,GO:0005737,GO:0005764,GO:0005768,GO:0005773,GO:0005783,GO:0005886,GO:…
	N0.HOG0001443	GO:0000003,GO:0000165,GO:0000323,GO:0000902,GO:0000904,GO:0001653,GO:0001659,GO:0001664,GO:0001696,GO:0001764,GO:0001821,GO:0002021,GO:0002023,GO:0002209,GO:0002237,GO:0002790,GO:0002791,GO:0002793,GO:0003008,GO:0003674,GO:0004888,GO:0004930,GO:0004951,GO:0005102,GO:0005488,GO:0005515,GO:0005575,GO:0005622,GO:0005623,GO:0005634,GO:0005737,GO:0005764,GO:0005768,GO:0005773,GO:0005783,GO:0005886,GO:…
	N0.HOG0001444	GO:0000003,GO:0000165,GO:0000323,GO:0000902,GO:0000904,GO:0001653,GO:0001659,GO:0001664,GO:0001696,GO:0001764,GO:0001821,GO:0002021,GO:0002023,GO:0002209,GO:0002237,GO:0002790,GO:0002791,GO:0002793,GO:0003008,GO:0003674,GO:0004888,GO:0004930,GO:0004951,GO:0005102,GO:0005488,GO:0005515,GO:0005575,GO:0005622,GO:0005623,GO:0005634,GO:0005737,GO:0005764,GO:0005768,GO:0005773,GO:0005783,GO:0005886,GO:…
	N0.HOG0001445
	N0.HOG0001446
	N0.HOG0001447
	N0.HOG0001448
	N0.HOG0001449
	N0.HOG0001450	GO:0000323,GO:0001775,GO:0002252,GO:0002263,GO:0002274,GO:0002275,GO:0002283,GO:0002366,GO:0002376,GO:0002443,GO:0002444,GO:0002446,GO:0003674,GO:0003824,GO:0005575,GO:0005576,GO:0005615,GO:0005622,GO:0005623,GO:0005737,GO:0005764,GO:0005773,GO:0005775,GO:0006629,GO:0006643,GO:0006664,GO:0006665,GO:0006672,GO:0006687,GO:0006807,GO:0006810,GO:0006887,GO:0006955,GO:0007275,GO:0008150,GO:0008152,GO:…
	N0.HOG0001451	GO:0000902,GO:0000904,GO:0001501,GO:0001508,GO:0001558,GO:0001941,GO:0002009,GO:0003008,GO:0003009,GO:0003012,GO:0003416,GO:0003417,GO:0003422,GO:0003428,GO:0003674,GO:0004888,GO:0005215,GO:0005216,GO:0005230,GO:0005231,GO:0005261,GO:0005488,GO:0005575,GO:0005622,GO:0005623,GO:0005634,GO:0005654,GO:0005737,GO:0005829,GO:0005886,GO:0005887,GO:0005892,GO:0006810,GO:0006811,GO:0006812,GO:0006928,GO:…
	N0.HOG0001452
	N0.HOG0001453	GO:0003674,GO:0003824,GO:0004175,GO:0004252,GO:0005575,GO:0005576,GO:0005622,GO:0005623,GO:0005737,GO:0005886,GO:0006508,GO:0006807,GO:0006810,GO:0006887,GO:0008150,GO:0008152,GO:0008233,GO:0008236,GO:0009987,GO:0010467,GO:0016020,GO:0016192,GO:0016485,GO:0016787,GO:0017171,GO:0019538,GO:0030424,GO:0030425,GO:0031410,GO:0031638,GO:0031982,GO:0032940,GO:0033267,GO:0036477,GO:0042995,GO:0043005,GO:…
	N0.HOG0001454	GO:0000149,GO:0001505,GO:0003674,GO:0005488,GO:0005509,GO:0005515,GO:0005543,GO:0005544,GO:0005575,GO:0005622,GO:0005623,GO:0005737,GO:0005886,GO:0006810,GO:0006836,GO:0006887,GO:0006906,GO:0006996,GO:0007154,GO:0007267,GO:0007268,GO:0007269,GO:0008021,GO:0008150,GO:0008289,GO:0009987,GO:0012505,GO:0016020,GO:0016021,GO:0016043,GO:0016050,GO:0016079,GO:0016192,GO:0017156,GO:0017157,GO:0017158,GO:…
	N0.HOG0001455	GO:0003674,GO:0003824,GO:0004812,GO:0004825,GO:0005575,GO:0005622,GO:0005623,GO:0005634,GO:0005730,GO:0005737,GO:0005829,GO:0006082,GO:0006139,GO:0006351,GO:0006355,GO:0006356,GO:0006399,GO:0006412,GO:0006418,GO:0006431,GO:0006518,GO:0006520,GO:0006725,GO:0006807,GO:0006950,GO:0007154,GO:0008150,GO:0008152,GO:0009058,GO:0009059,GO:0009267,GO:0009303,GO:0009605,GO:0009719,GO:0009725,GO:0009889,GO:…
	N0.HOG0001456	GO:0005575,GO:0005576,GO:0005604,GO:0005622,GO:0005623,GO:0005737,GO:0005783,GO:0005788,GO:0012505,GO:0031012,GO:0031974,GO:0043226,GO:0043227,GO:0043229,GO:0043231,GO:0043233,GO:0044421,GO:0044422,GO:0044424,GO:0044432,GO:0044444,GO:0044446,GO:0044464,GO:0062023,GO:0070013
	N0.HOG0001457	GO:0000049,GO:0000154,GO:0002097,GO:0002101,GO:0003674,GO:0003676,GO:0003723,GO:0003824,GO:0005488,GO:0005515,GO:0005575,GO:0005622,GO:0005623,GO:0005634,GO:0005654,GO:0005697,GO:0005730,GO:0006139,GO:0006325,GO:0006364,GO:0006396,GO:0006399,GO:0006400,GO:0006464,GO:0006473,GO:0006475,GO:0006725,GO:0006807,GO:0006996,GO:0008033,GO:0008080,GO:0008150,GO:0008152,GO:0009451,GO:0009889,GO:0009890,GO:…
	N0.HOG0001458
	N0.HOG0001459	GO:0001655,GO:0001657,GO:0001676,GO:0001822,GO:0001823,GO:0003674,GO:0003824,GO:0004364,GO:0004601,GO:0004602,GO:0005488,GO:0005575,GO:0005576,GO:0005615,GO:0005622,GO:0005623,GO:0005634,GO:0005635,GO:0005640,GO:0005737,GO:0005829,GO:0006082,GO:0006518,GO:0006575,GO:0006629,GO:0006631,GO:0006749,GO:0006790,GO:0006805,GO:0006807,GO:0007154,GO:0007165,GO:0007166,GO:0007275,GO:0007568,GO:0008144,GO:…
	N0.HOG0001460
	N0.HOG0001461
	N0.HOG0001462	GO:0001654,GO:0003674,GO:0003824,GO:0004175,GO:0004252,GO:0005575,GO:0005622,GO:0005623,GO:0005737,GO:0005783,GO:0006508,GO:0006807,GO:0007275,GO:0007423,GO:0008150,GO:0008152,GO:0008233,GO:0008236,GO:0010467,GO:0012505,GO:0016485,GO:0016787,GO:0017171,GO:0019538,GO:0031638,GO:0031639,GO:0032501,GO:0032502,GO:0043010,GO:0043170,GO:0043226,GO:0043227,GO:0043229,GO:0043231,GO:0044238,GO:0044424,GO:…
	N0.HOG0001463	GO:0000981,GO:0003674,GO:0003700,GO:0006355,GO:0006357,GO:0008150,GO:0009889,GO:0010468,GO:0010556,GO:0019219,GO:0019222,GO:0031323,GO:0031326,GO:0050789,GO:0050794,GO:0051171,GO:0051252,GO:0060255,GO:0065007,GO:0080090,GO:0140110,GO:1903506,GO:2000112,GO:2001141
	N0.HOG0001464	GO:0001525,GO:0001568,GO:0001655,GO:0001822,GO:0001944,GO:0001990,GO:0001991,GO:0002002,GO:0002003,GO:0003008,GO:0003013,GO:0003044,GO:0003073,GO:0003081,GO:0003674,GO:0003824,GO:0004177,GO:0005488,GO:0005575,GO:0005622,GO:0005623,GO:0005737,GO:0005886,GO:0005887,GO:0005903,GO:0006403,GO:0006508,GO:0006518,GO:0006725,GO:0006807,GO:0006810,GO:0006928,GO:0007154,GO:0007267,GO:0007275,GO:0008015,GO:…
	N0.HOG0001465	GO:0001525,GO:0001568,GO:0001655,GO:0001822,GO:0001944,GO:0001990,GO:0001991,GO:0002002,GO:0002003,GO:0003008,GO:0003013,GO:0003044,GO:0003073,GO:0003081,GO:0003674,GO:0003824,GO:0004177,GO:0005488,GO:0005575,GO:0005622,GO:0005623,GO:0005737,GO:0005886,GO:0005887,GO:0005903,GO:0006403,GO:0006508,GO:0006518,GO:0006725,GO:0006807,GO:0006810,GO:0006928,GO:0007154,GO:0007267,GO:0007275,GO:0008015,GO:…
	N0.HOG0001466	GO:0000413,GO:0003674,GO:0003755,GO:0003824,GO:0005575,GO:0005622,GO:0005623,GO:0005737,GO:0005739,GO:0006464,GO:0006807,GO:0008150,GO:0008152,GO:0009987,GO:0016853,GO:0016859,GO:0018193,GO:0018208,GO:0019538,GO:0036211,GO:0043170,GO:0043226,GO:0043227,GO:0043229,GO:0043231,GO:0043412,GO:0044237,GO:0044238,GO:0044260,GO:0044267,GO:0044424,GO:0044444,GO:0044464,GO:0071704,GO:0140096,GO:1901564
	N0.HOG0001467	GO:0000375,GO:0000377,GO:0000398,GO:0000413,GO:0000737,GO:0000974,GO:0001775,GO:0002252,GO:0002263,GO:0002274,GO:0002275,GO:0002283,GO:0002366,GO:0002376,GO:0002443,GO:0002444,GO:0002446,GO:0003674,GO:0003676,GO:0003723,GO:0003727,GO:0003729,GO:0003755,GO:0003824,GO:0004518,GO:0005488,GO:0005515,GO:0005575,GO:0005576,GO:0005622,GO:0005623,GO:0005634,GO:0005654,GO:0005681,GO:0005684,GO:0005737,GO:…
	N0.HOG0001468	GO:0003674,GO:0003824,GO:0004833,GO:0005575,GO:0005622,GO:0005623,GO:0005737,GO:0005829,GO:0006082,GO:0006520,GO:0006568,GO:0006569,GO:0006576,GO:0006586,GO:0006725,GO:0006807,GO:0008150,GO:0008152,GO:0009056,GO:0009063,GO:0009072,GO:0009074,GO:0009308,GO:0009310,GO:0009987,GO:0016054,GO:0016491,GO:0016701,GO:0016702,GO:0019439,GO:0019441,GO:0019752,GO:0033754,GO:0034641,GO:0042180,GO:0042402,GO:…
	N0.HOG0001469
	N0.HOG0001470	GO:0003674,GO:0005215,GO:0005342,GO:0005343,GO:0005402,GO:0005575,GO:0005622,GO:0005623,GO:0005737,GO:0005886,GO:0005887,GO:0005903,GO:0005975,GO:0005996,GO:0006082,GO:0006139,GO:0006725,GO:0006732,GO:0006766,GO:0006767,GO:0006807,GO:0006810,GO:0006811,GO:0006812,GO:0006814,GO:0006820,GO:0006950,GO:0006979,GO:0007275,GO:0007399,GO:0007417,GO:0007420,GO:0008150,GO:0008152,GO:0008324,GO:0008509,GO:…
	N0.HOG0001471	GO:0003674,GO:0005215,GO:0005342,GO:0005343,GO:0005402,GO:0005575,GO:0005622,GO:0005623,GO:0005737,GO:0005886,GO:0005887,GO:0005903,GO:0005975,GO:0005996,GO:0006082,GO:0006139,GO:0006725,GO:0006732,GO:0006766,GO:0006767,GO:0006807,GO:0006810,GO:0006811,GO:0006812,GO:0006814,GO:0006820,GO:0006950,GO:0006979,GO:0007275,GO:0007399,GO:0007417,GO:0007420,GO:0008150,GO:0008152,GO:0008324,GO:0008509,GO:…
	N0.HOG0001472
	N0.HOG0001473
	N0.HOG0001474
	N0.HOG0001475	GO:0000075,GO:0000077,GO:0000165,GO:0000166,GO:0000186,GO:0000187,GO:0000278,GO:0000287,GO:0000902,GO:0000904,GO:0001932,GO:0001934,GO:0002064,GO:0003382,GO:0003674,GO:0003824,GO:0004672,GO:0004674,GO:0004709,GO:0005488,GO:0005524,GO:0005575,GO:0005622,GO:0005623,GO:0005634,GO:0005737,GO:0005773,GO:0005829,GO:0006464,GO:0006468,GO:0006793,GO:0006796,GO:0006807,GO:0006810,GO:0006897,GO:0006950,GO:…
	N0.HOG0001476	GO:0000075,GO:0000077,GO:0000165,GO:0000166,GO:0000186,GO:0000187,GO:0000278,GO:0000287,GO:0001932,GO:0001934,GO:0003674,GO:0003824,GO:0004672,GO:0004674,GO:0004709,GO:0005488,GO:0005524,GO:0005575,GO:0005622,GO:0005623,GO:0005634,GO:0005737,GO:0005829,GO:0006464,GO:0006468,GO:0006793,GO:0006796,GO:0006807,GO:0006950,GO:0006974,GO:0006996,GO:0007010,GO:0007049,GO:0007050,GO:0007093,GO:0007154,GO:…
	N0.HOG0001477	GO:0000075,GO:0000077,GO:0000165,GO:0000166,GO:0000186,GO:0000187,GO:0000278,GO:0000287,GO:0001932,GO:0001934,GO:0003674,GO:0003824,GO:0004672,GO:0004674,GO:0004709,GO:0005488,GO:0005524,GO:0005575,GO:0005622,GO:0005623,GO:0005634,GO:0005737,GO:0005829,GO:0006464,GO:0006468,GO:0006793,GO:0006796,GO:0006807,GO:0006950,GO:0006974,GO:0006996,GO:0007010,GO:0007049,GO:0007050,GO:0007093,GO:0007154,GO:…
	N0.HOG0001478
	N0.HOG0001479
	N0.HOG0001480	GO:0000003,GO:0000122,GO:0000902,GO:0000976,GO:0000977,GO:0000981,GO:0000982,GO:0001012,GO:0001067,GO:0001078,GO:0001227,GO:0001701,GO:0001708,GO:0001824,GO:0001825,GO:0001826,GO:0001827,GO:0001894,GO:0003006,GO:0003674,GO:0003676,GO:0003677,GO:0003682,GO:0003690,GO:0003700,GO:0003723,GO:0005488,GO:0005575,GO:0005622,GO:0005623,GO:0005634,GO:0005654,GO:0005737,GO:0006325,GO:0006355,GO:0006357,GO:…
	N0.HOG0001481
	N0.HOG0001482	GO:0000122,GO:0000976,GO:0000977,GO:0000978,GO:0000980,GO:0000981,GO:0000982,GO:0000987,GO:0000988,GO:0000989,GO:0001012,GO:0001067,GO:0001076,GO:0001078,GO:0001158,GO:0001191,GO:0001206,GO:0001227,GO:0001655,GO:0001657,GO:0001658,GO:0001678,GO:0001763,GO:0001822,GO:0001823,GO:0002009,GO:0003674,GO:0003676,GO:0003677,GO:0003690,GO:0003700,GO:0003705,GO:0005488,GO:0005575,GO:0005622,GO:0005623,GO:…
	N0.HOG0001483
	N0.HOG0001484	GO:0001504,GO:0001505,GO:0003008,GO:0003333,GO:0003674,GO:0005215,GO:0005283,GO:0005295,GO:0005326,GO:0005328,GO:0005332,GO:0005342,GO:0005343,GO:0005416,GO:0005575,GO:0005623,GO:0005886,GO:0005887,GO:0005903,GO:0006810,GO:0006811,GO:0006812,GO:0006814,GO:0006820,GO:0006836,GO:0006855,GO:0006865,GO:0006928,GO:0006950,GO:0006970,GO:0006972,GO:0007154,GO:0007267,GO:0007268,GO:0007269,GO:0007584,GO:…
	N0.HOG0001485	GO:0001504,GO:0001505,GO:0001963,GO:0003674,GO:0005215,GO:0005216,GO:0005253,GO:0005254,GO:0005275,GO:0005329,GO:0005330,GO:0005488,GO:0005575,GO:0005623,GO:0005886,GO:0005887,GO:0006810,GO:0006811,GO:0006812,GO:0006814,GO:0006820,GO:0006821,GO:0006836,GO:0006855,GO:0006873,GO:0006874,GO:0006875,GO:0007154,GO:0007267,GO:0007268,GO:0007610,GO:0007622,GO:0007623,GO:0007626,GO:0008144,GO:0008150,GO:…
	N0.HOG0001486	GO:0003333,GO:0003674,GO:0005215,GO:0005283,GO:0005298,GO:0005342,GO:0005343,GO:0005416,GO:0005575,GO:0005623,GO:0005886,GO:0005887,GO:0006810,GO:0006811,GO:0006812,GO:0006814,GO:0006820,GO:0006855,GO:0006865,GO:0008150,GO:0008324,GO:0008509,GO:0008514,GO:0015075,GO:0015077,GO:0015081,GO:0015171,GO:0015175,GO:0015179,GO:0015193,GO:0015238,GO:0015291,GO:0015293,GO:0015294,GO:0015318,GO:0015370,GO:…
	N0.HOG0001487
	N0.HOG0001488	GO:0001504,GO:0001505,GO:0001963,GO:0003674,GO:0003779,GO:0005215,GO:0005216,GO:0005261,GO:0005326,GO:0005329,GO:0005330,GO:0005333,GO:0005334,GO:0005488,GO:0005515,GO:0005575,GO:0005623,GO:0005886,GO:0005887,GO:0006810,GO:0006811,GO:0006812,GO:0006814,GO:0006836,GO:0006837,GO:0006855,GO:0006950,GO:0007154,GO:0007267,GO:0007268,GO:0008092,GO:0008150,GO:0008324,GO:0008504,GO:0008519,GO:0009986,GO:…
	N0.HOG0001489	GO:0001504,GO:0001505,GO:0003008,GO:0003012,GO:0003333,GO:0003674,GO:0005215,GO:0005283,GO:0005295,GO:0005308,GO:0005309,GO:0005326,GO:0005328,GO:0005342,GO:0005343,GO:0005416,GO:0005575,GO:0005623,GO:0005886,GO:0005887,GO:0006082,GO:0006520,GO:0006575,GO:0006600,GO:0006807,GO:0006810,GO:0006811,GO:0006812,GO:0006814,GO:0006820,GO:0006836,GO:0006855,GO:0006865,GO:0006936,GO:0007275,GO:0008150,GO:…
	N0.HOG0001490	GO:0000003,GO:0001519,GO:0001666,GO:0001676,GO:0002009,GO:0002165,GO:0002791,GO:0003674,GO:0003824,GO:0004497,GO:0004504,GO:0004598,GO:0005488,GO:0005507,GO:0005509,GO:0005515,GO:0005575,GO:0005576,GO:0005615,GO:0005622,GO:0005623,GO:0005737,GO:0005794,GO:0005802,GO:0005829,GO:0005886,GO:0005887,GO:0006082,GO:0006355,GO:0006357,GO:0006464,GO:0006518,GO:0006629,GO:0006631,GO:0006807,GO:0006810,GO:…
	N0.HOG0001491
	N0.HOG0001492
	N0.HOG0001493
	N0.HOG0001494	GO:0001704,GO:0001706,GO:0001889,GO:0001932,GO:0001934,GO:0002376,GO:0002673,GO:0002682,GO:0002697,GO:0002920,GO:0003674,GO:0005102,GO:0005178,GO:0005488,GO:0005515,GO:0005518,GO:0005539,GO:0005575,GO:0005576,GO:0005604,GO:0005615,GO:0005622,GO:0005623,GO:0005737,GO:0005783,GO:0005788,GO:0005791,GO:0005794,GO:0005796,GO:0005886,GO:0006928,GO:0006955,GO:0007155,GO:0007160,GO:0007275,GO:0007369,GO:…
	N0.HOG0001495
	N0.HOG0001496	GO:0000902,GO:0000904,GO:0001558,GO:0003008,GO:0003674,GO:0005102,GO:0005178,GO:0005488,GO:0005515,GO:0005575,GO:0005576,GO:0005623,GO:0006928,GO:0006935,GO:0007155,GO:0007158,GO:0007162,GO:0007275,GO:0007399,GO:0007409,GO:0007411,GO:0007417,GO:0007420,GO:0007610,GO:0007611,GO:0007612,GO:0007626,GO:0008061,GO:0008144,GO:0008150,GO:0008289,GO:0008306,GO:0008361,GO:0009605,GO:0009653,GO:0009986,GO:…
	N0.HOG0001497
	N0.HOG0001498	GO:0001817,GO:0002682,GO:0002683,GO:0002697,GO:0002698,GO:0002831,GO:0002832,GO:0005575,GO:0005623,GO:0005886,GO:0005887,GO:0007154,GO:0007165,GO:0007166,GO:0008150,GO:0009966,GO:0009968,GO:0009987,GO:0010646,GO:0010648,GO:0016020,GO:0016021,GO:0023051,GO:0023052,GO:0023057,GO:0031224,GO:0031226,GO:0031347,GO:0031348,GO:0032101,GO:0032102,GO:0039531,GO:0039532,GO:0043900,GO:0043901,GO:0044425,GO:…
	N0.HOG0001499
	N0.HOG0001500	GO:0003674,GO:0005488,GO:0005575,GO:0005576,GO:0005615,GO:0005622,GO:0005623,GO:0005737,GO:0005829,GO:0005886,GO:0007155,GO:0008150,GO:0016020,GO:0016936,GO:0022610,GO:0030246,GO:0044421,GO:0044424,GO:0044444,GO:0044464,GO:0071944,GO:0097367
	N0.HOG0001501
	N0.HOG0001502	GO:0000166,GO:0001885,GO:0002064,GO:0002376,GO:0002520,GO:0002521,GO:0002573,GO:0003158,GO:0003674,GO:0003676,GO:0003677,GO:0003697,GO:0003824,GO:0004312,GO:0005488,GO:0005515,GO:0005575,GO:0005622,GO:0005623,GO:0005737,GO:0005794,GO:0005829,GO:0005886,GO:0005975,GO:0005976,GO:0005977,GO:0006073,GO:0006082,GO:0006084,GO:0006089,GO:0006091,GO:0006112,GO:0006139,GO:0006163,GO:0006164,GO:0006629,GO:…
	N0.HOG0001503	GO:0000003,GO:0000122,GO:0000139,GO:0000323,GO:0001101,GO:0001505,GO:0001508,GO:0001530,GO:0001540,GO:0001667,GO:0001676,GO:0001775,GO:0001786,GO:0001816,GO:0001817,GO:0001819,GO:0001875,GO:0001890,GO:0001893,GO:0001932,GO:0001934,GO:0001935,GO:0001952,GO:0001954,GO:0002218,GO:0002221,GO:0002224,GO:0002237,GO:0002252,GO:0002253,GO:0002263,GO:0002274,GO:0002275,GO:0002283,GO:0002366,GO:0002376,GO:…
	N0.HOG0001504	GO:0003341,GO:0003674,GO:0003774,GO:0003777,GO:0003824,GO:0005488,GO:0005515,GO:0005575,GO:0005622,GO:0005623,GO:0005737,GO:0005856,GO:0005858,GO:0005875,GO:0005929,GO:0005930,GO:0006928,GO:0006996,GO:0007017,GO:0007018,GO:0008150,GO:0008569,GO:0009987,GO:0015630,GO:0016043,GO:0016462,GO:0016787,GO:0016817,GO:0016818,GO:0016887,GO:0017111,GO:0022607,GO:0030030,GO:0030031,GO:0030286,GO:0032838,GO:…
	N0.HOG0001505
	N0.HOG0001506
	N0.HOG0001507	GO:0000002,GO:0000003,GO:0000122,GO:0000166,GO:0000228,GO:0000287,GO:0000578,GO:0000781,GO:0000784,GO:0000902,GO:0000904,GO:0000981,GO:0001101,GO:0001501,GO:0001503,GO:0001505,GO:0001649,GO:0001654,GO:0001655,GO:0001656,GO:0001657,GO:0001666,GO:0001700,GO:0001701,GO:0001703,GO:0001704,GO:0001707,GO:0001708,GO:0001763,GO:0001822,GO:0001823,GO:0001837,GO:0001838,GO:0001841,GO:0001842,GO:0001890,GO:…
	N0.HOG0001508
	N0.HOG0001509	GO:0000724,GO:0000725,GO:0000733,GO:0003674,GO:0003676,GO:0003677,GO:0003678,GO:0003824,GO:0004003,GO:0004386,GO:0005488,GO:0005575,GO:0005622,GO:0005623,GO:0005634,GO:0005654,GO:0005694,GO:0005737,GO:0006139,GO:0006259,GO:0006281,GO:0006302,GO:0006310,GO:0006725,GO:0006807,GO:0006950,GO:0006974,GO:0006996,GO:0008026,GO:0008094,GO:0008150,GO:0008152,GO:0009378,GO:0009987,GO:0016043,GO:0016462,GO:…
	N0.HOG0001510
	N0.HOG0001511	GO:0000271,GO:0000272,GO:0000287,GO:0001725,GO:0001775,GO:0002252,GO:0002263,GO:0002274,GO:0002275,GO:0002283,GO:0002366,GO:0002376,GO:0002443,GO:0002444,GO:0002446,GO:0003674,GO:0003824,GO:0004614,GO:0005198,GO:0005488,GO:0005575,GO:0005576,GO:0005622,GO:0005623,GO:0005737,GO:0005829,GO:0005856,GO:0005886,GO:0005911,GO:0005912,GO:0005913,GO:0005914,GO:0005924,GO:0005925,GO:0005975,GO:0005976,GO:…
	N0.HOG0001512	GO:0001932,GO:0001934,GO:0002020,GO:0002237,GO:0002376,GO:0002682,GO:0002684,GO:0002685,GO:0002687,GO:0002694,GO:0003674,GO:0004888,GO:0005031,GO:0005035,GO:0005488,GO:0005515,GO:0005575,GO:0005576,GO:0005622,GO:0005623,GO:0005737,GO:0005829,GO:0005886,GO:0005887,GO:0006915,GO:0006919,GO:0006928,GO:0006950,GO:0006952,GO:0006954,GO:0006955,GO:0007154,GO:0007165,GO:0007166,GO:0007250,GO:0007275,GO:…
	N0.HOG0001513
	N0.HOG0001514
	N0.HOG0001515	GO:0001505,GO:0001655,GO:0001822,GO:0003674,GO:0003824,GO:0004518,GO:0004519,GO:0004521,GO:0004540,GO:0005488,GO:0005504,GO:0005515,GO:0005575,GO:0005622,GO:0005623,GO:0005634,GO:0005737,GO:0005739,GO:0005759,GO:0005777,GO:0005829,GO:0006082,GO:0006139,GO:0006417,GO:0006520,GO:0006544,GO:0006566,GO:0006567,GO:0006725,GO:0006807,GO:0007049,GO:0007275,GO:0007399,GO:0007417,GO:0007420,GO:0008150,GO:…
	N0.HOG0001516
	N0.HOG0001517	GO:0000166,GO:0003674,GO:0003824,GO:0004031,GO:0004732,GO:0004854,GO:0005488,GO:0005575,GO:0005622,GO:0005623,GO:0005737,GO:0005829,GO:0006081,GO:0006117,GO:0006139,GO:0006144,GO:0006145,GO:0006725,GO:0006766,GO:0006767,GO:0006807,GO:0008150,GO:0008152,GO:0009056,GO:0009112,GO:0009115,GO:0009987,GO:0016491,GO:0016623,GO:0016725,GO:0016726,GO:0016903,GO:0017144,GO:0019439,GO:0034641,GO:0036094,GO:…
	N0.HOG0001518	GO:0000003,GO:0000209,GO:0001667,GO:0002009,GO:0002020,GO:0002064,GO:0002065,GO:0002066,GO:0002165,GO:0003006,GO:0003674,GO:0003824,GO:0004842,GO:0004857,GO:0004866,GO:0004869,GO:0005488,GO:0005515,GO:0005575,GO:0005622,GO:0005623,GO:0005634,GO:0005737,GO:0006464,GO:0006508,GO:0006511,GO:0006807,GO:0006915,GO:0006928,GO:0006996,GO:0006997,GO:0007275,GO:0007276,GO:0007281,GO:0007283,GO:0007286,GO:…
	N0.HOG0001519	GO:0003674,GO:0003824,GO:0004301,GO:0006629,GO:0008150,GO:0008152,GO:0009987,GO:0016787,GO:0016801,GO:0016803,GO:0044237,GO:0044238,GO:0044255,GO:0071704
	N0.HOG0001520
	N0.HOG0001521
	N0.HOG0001522
	N0.HOG0001523	GO:0003674,GO:0005096,GO:0005575,GO:0005622,GO:0005623,GO:0005737,GO:0005886,GO:0007154,GO:0007267,GO:0007268,GO:0007274,GO:0007275,GO:0007399,GO:0008047,GO:0008150,GO:0009892,GO:0009966,GO:0009967,GO:0009987,GO:0010605,GO:0010646,GO:0010647,GO:0010720,GO:0010769,GO:0010770,GO:0010941,GO:0010975,GO:0010976,GO:0016020,GO:0016043,GO:0019222,GO:0022008,GO:0022603,GO:0022604,GO:0023051,GO:0023052,GO:…
	N0.HOG0001524
	N0.HOG0001525
	N0.HOG0001526	GO:0001967,GO:0002087,GO:0003008,GO:0003674,GO:0003824,GO:0004359,GO:0005488,GO:0005515,GO:0005575,GO:0005622,GO:0005623,GO:0005737,GO:0005739,GO:0005759,GO:0005829,GO:0006082,GO:0006520,GO:0006536,GO:0006537,GO:0006541,GO:0006543,GO:0006807,GO:0006810,GO:0006811,GO:0006820,GO:0006835,GO:0006865,GO:0007154,GO:0007267,GO:0007268,GO:0007610,GO:0007631,GO:0008150,GO:0008152,GO:0008652,GO:0009056,GO:…
	N0.HOG0001527	GO:0001967,GO:0002087,GO:0003008,GO:0003674,GO:0003824,GO:0004359,GO:0005488,GO:0005515,GO:0005575,GO:0005622,GO:0005623,GO:0005737,GO:0005739,GO:0005759,GO:0005829,GO:0006082,GO:0006520,GO:0006536,GO:0006537,GO:0006541,GO:0006543,GO:0006807,GO:0006810,GO:0006811,GO:0006820,GO:0006835,GO:0006865,GO:0007154,GO:0007267,GO:0007268,GO:0007610,GO:0007631,GO:0008150,GO:0008152,GO:0008652,GO:0009056,GO:…
	N0.HOG0001528
	N0.HOG0001529	GO:0003674,GO:0003824,GO:0004753,GO:0005575,GO:0005622,GO:0005623,GO:0005737,GO:0005739,GO:0005759,GO:0006082,GO:0006091,GO:0006520,GO:0006553,GO:0006554,GO:0006807,GO:0008150,GO:0008152,GO:0008652,GO:0009056,GO:0009058,GO:0009063,GO:0009066,GO:0009067,GO:0009068,GO:0009085,GO:0009987,GO:0016043,GO:0016053,GO:0016054,GO:0016491,GO:0016645,GO:0016646,GO:0017144,GO:0019477,GO:0019752,GO:0019878,GO:…
	N0.HOG0001530	GO:0000166,GO:0003674,GO:0003824,GO:0004729,GO:0005488,GO:0005575,GO:0005622,GO:0005623,GO:0005737,GO:0005739,GO:0005740,GO:0005743,GO:0005758,GO:0006725,GO:0006778,GO:0006779,GO:0006783,GO:0006807,GO:0008150,GO:0008152,GO:0009058,GO:0009987,GO:0016020,GO:0016021,GO:0016491,GO:0016627,GO:0016634,GO:0018130,GO:0019438,GO:0019866,GO:0031090,GO:0031224,GO:0031300,GO:0031301,GO:0031304,GO:0031305,GO:…
	N0.HOG0001531	GO:0000049,GO:0000339,GO:0001726,GO:0002252,GO:0002376,GO:0002682,GO:0002683,GO:0002697,GO:0002698,GO:0002831,GO:0002832,GO:0003674,GO:0003676,GO:0003677,GO:0003690,GO:0003723,GO:0003727,GO:0005488,GO:0005575,GO:0005622,GO:0005623,GO:0005737,GO:0005829,GO:0005856,GO:0005886,GO:0006810,GO:0006886,GO:0006950,GO:0006952,GO:0006955,GO:0007154,GO:0007165,GO:0007166,GO:0008104,GO:0008150,GO:0008187,GO:…
	N0.HOG0001532	GO:0001667,GO:0001755,GO:0001867,GO:0002252,GO:0002253,GO:0002376,GO:0002682,GO:0002684,GO:0003674,GO:0003676,GO:0003677,GO:0003824,GO:0004175,GO:0004252,GO:0005488,GO:0005509,GO:0005537,GO:0005575,GO:0005576,GO:0005615,GO:0006508,GO:0006807,GO:0006810,GO:0006897,GO:0006898,GO:0006915,GO:0006928,GO:0006950,GO:0006952,GO:0006955,GO:0006956,GO:0006959,GO:0007275,GO:0008150,GO:0008152,GO:0008219,GO:…
	N0.HOG0001533	GO:0000323,GO:0002791,GO:0002793,GO:0003674,GO:0003824,GO:0005215,GO:0005388,GO:0005488,GO:0005507,GO:0005543,GO:0005575,GO:0005622,GO:0005623,GO:0005737,GO:0005764,GO:0005765,GO:0005768,GO:0005770,GO:0005771,GO:0005773,GO:0005774,GO:0005775,GO:0005776,GO:0005886,GO:0005887,GO:0006457,GO:0006464,GO:0006468,GO:0006793,GO:0006796,GO:0006807,GO:0006810,GO:0006811,GO:0006812,GO:0006816,GO:0006873,GO:…
	N0.HOG0001534	GO:0000139,GO:0003674,GO:0003824,GO:0005575,GO:0005622,GO:0005623,GO:0005737,GO:0005794,GO:0005795,GO:0005886,GO:0005887,GO:0005975,GO:0005996,GO:0006004,GO:0006464,GO:0006486,GO:0006807,GO:0008107,GO:0008150,GO:0008152,GO:0008417,GO:0009056,GO:0009058,GO:0009059,GO:0009100,GO:0009101,GO:0009987,GO:0012505,GO:0016020,GO:0016021,GO:0016052,GO:0016740,GO:0016757,GO:0016758,GO:0019317,GO:0019318,GO:…
	N0.HOG0001535	GO:0003674,GO:0003824,GO:0004099,GO:0004553,GO:0004568,GO:0005488,GO:0005575,GO:0005576,GO:0005604,GO:0005615,GO:0005622,GO:0005623,GO:0005737,GO:0005768,GO:0005770,GO:0006022,GO:0006026,GO:0006030,GO:0006032,GO:0006040,GO:0006807,GO:0007275,GO:0007424,GO:0007610,GO:0007632,GO:0008061,GO:0008144,GO:0008150,GO:0008152,GO:0009056,GO:0009057,GO:0009314,GO:0009416,GO:0009628,GO:0009653,GO:0009887,GO:…
	N0.HOG0001536	GO:0000003,GO:0003006,GO:0003008,GO:0007275,GO:0007276,GO:0007281,GO:0007292,GO:0007586,GO:0007588,GO:0008150,GO:0009987,GO:0019953,GO:0022412,GO:0022414,GO:0022600,GO:0030154,GO:0030421,GO:0032501,GO:0032502,GO:0032504,GO:0040003,GO:0042335,GO:0044703,GO:0048468,GO:0048477,GO:0048609,GO:0048856,GO:0048869,GO:0051704
	N0.HOG0001537
	N0.HOG0001538
	N0.HOG0001539
	N0.HOG0001540	GO:0002119,GO:0002164,GO:0003674,GO:0003774,GO:0003777,GO:0003824,GO:0005488,GO:0005515,GO:0005575,GO:0005623,GO:0005929,GO:0006996,GO:0007275,GO:0007610,GO:0007635,GO:0008104,GO:0008150,GO:0009791,GO:0009966,GO:0009968,GO:0009987,GO:0010646,GO:0010648,GO:0016043,GO:0016462,GO:0016787,GO:0016817,GO:0016818,GO:0017015,GO:0017111,GO:0022607,GO:0022611,GO:0023051,GO:0023057,GO:0030030,GO:0030031,GO:…
	N0.HOG0001541	GO:0002119,GO:0002164,GO:0003674,GO:0003774,GO:0003777,GO:0003824,GO:0005488,GO:0005515,GO:0005575,GO:0005623,GO:0005929,GO:0006996,GO:0007275,GO:0007610,GO:0007635,GO:0008104,GO:0008150,GO:0009791,GO:0009966,GO:0009968,GO:0009987,GO:0010646,GO:0010648,GO:0016043,GO:0016462,GO:0016787,GO:0016817,GO:0016818,GO:0017015,GO:0017111,GO:0022607,GO:0022611,GO:0023051,GO:0023057,GO:0030030,GO:0030031,GO:…
	N0.HOG0001542	GO:0000122,GO:0000166,GO:0000302,GO:0001101,GO:0001568,GO:0001885,GO:0001944,GO:0002064,GO:0002082,GO:0002237,GO:0002376,GO:0002520,GO:0002521,GO:0002573,GO:0003008,GO:0003013,GO:0003018,GO:0003158,GO:0003170,GO:0003205,GO:0003231,GO:0003279,GO:0003281,GO:0003674,GO:0003824,GO:0004112,GO:0004114,GO:0004115,GO:0004118,GO:0005102,GO:0005215,GO:0005216,GO:0005261,GO:0005262,GO:0005488,GO:0005515,GO:…
	N0.HOG0001543	GO:0000122,GO:0000166,GO:0000302,GO:0001101,GO:0001568,GO:0001885,GO:0001944,GO:0002064,GO:0002082,GO:0002237,GO:0002376,GO:0002520,GO:0002521,GO:0002573,GO:0003008,GO:0003013,GO:0003018,GO:0003158,GO:0003170,GO:0003205,GO:0003231,GO:0003279,GO:0003281,GO:0003674,GO:0003824,GO:0004112,GO:0004114,GO:0004115,GO:0004118,GO:0005102,GO:0005215,GO:0005216,GO:0005261,GO:0005262,GO:0005488,GO:0005515,GO:…
	N0.HOG0001544	GO:0001666,GO:0003674,GO:0004857,GO:0005488,GO:0005515,GO:0005575,GO:0005576,GO:0005615,GO:0006950,GO:0007154,GO:0008150,GO:0009267,GO:0009605,GO:0009628,GO:0009893,GO:0009987,GO:0009991,GO:0010941,GO:0016043,GO:0019216,GO:0019222,GO:0022603,GO:0022607,GO:0030234,GO:0031667,GO:0031668,GO:0031669,GO:0033554,GO:0036293,GO:0042592,GO:0042594,GO:0042802,GO:0042981,GO:0043066,GO:0043067,GO:0043069,GO:…
	N0.HOG0001545	GO:0000785,GO:0001568,GO:0001654,GO:0001745,GO:0001751,GO:0001754,GO:0001817,GO:0001819,GO:0001944,GO:0001955,GO:0002376,GO:0002682,GO:0002684,GO:0002697,GO:0002699,GO:0002761,GO:0002763,GO:0002790,GO:0002791,GO:0002831,GO:0002833,GO:0003008,GO:0003014,GO:0003096,GO:0003674,GO:0003682,GO:0005215,GO:0005451,GO:0005488,GO:0005515,GO:0005575,GO:0005622,GO:0005623,GO:0005634,GO:0005635,GO:0005694,GO:…
	N0.HOG0001546	GO:0000323,GO:0001501,GO:0003674,GO:0005198,GO:0005201,GO:0005488,GO:0005539,GO:0005540,GO:0005575,GO:0005576,GO:0005615,GO:0005622,GO:0005623,GO:0005737,GO:0005764,GO:0005773,GO:0005775,GO:0005794,GO:0005796,GO:0006022,GO:0006023,GO:0006024,GO:0006026,GO:0006027,GO:0006029,GO:0006082,GO:0006790,GO:0006807,GO:0007275,GO:0007399,GO:0007417,GO:0007420,GO:0007591,GO:0007593,GO:0008150,GO:0008152,GO:…
	N0.HOG0001547
	N0.HOG0001548	GO:0000003,GO:0000122,GO:0000902,GO:0000904,GO:0001501,GO:0001503,GO:0001525,GO:0001541,GO:0001568,GO:0001570,GO:0001654,GO:0001655,GO:0001657,GO:0001701,GO:0001763,GO:0001822,GO:0001823,GO:0001837,GO:0001890,GO:0001892,GO:0001932,GO:0001934,GO:0001942,GO:0001944,GO:0002009,GO:0002053,GO:0002064,GO:0002065,GO:0002066,GO:0002067,GO:0002088,GO:0002376,GO:0002520,GO:0003002,GO:0003006,GO:0003007,GO:…
	N0.HOG0001549	GO:0003674,GO:0003824,GO:0004656,GO:0005575,GO:0005622,GO:0005623,GO:0005634,GO:0005654,GO:0005737,GO:0005783,GO:0005788,GO:0005829,GO:0006082,GO:0006091,GO:0006464,GO:0006520,GO:0006575,GO:0006807,GO:0007275,GO:0008150,GO:0008152,GO:0009055,GO:0009653,GO:0009790,GO:0009792,GO:0009987,GO:0010171,GO:0010172,GO:0012505,GO:0016222,GO:0016491,GO:0016705,GO:0016706,GO:0018126,GO:0018193,GO:0018208,GO:…
	N0.HOG0001550	GO:0001101,GO:0001568,GO:0001570,GO:0001701,GO:0001944,GO:0003674,GO:0003824,GO:0004672,GO:0004713,GO:0004714,GO:0004888,GO:0005575,GO:0005623,GO:0005886,GO:0005887,GO:0006464,GO:0006468,GO:0006793,GO:0006796,GO:0006807,GO:0007154,GO:0007155,GO:0007165,GO:0007275,GO:0007498,GO:0007507,GO:0008150,GO:0008152,GO:0009653,GO:0009790,GO:0009792,GO:0009888,GO:0009987,GO:0010033,GO:0016020,GO:0016021,GO:…
	N0.HOG0001551
	N0.HOG0001552
	N0.HOG0001553	GO:0000165,GO:0000902,GO:0000904,GO:0001101,GO:0001525,GO:0001568,GO:0001569,GO:0001570,GO:0001655,GO:0001666,GO:0001763,GO:0001817,GO:0001819,GO:0001822,GO:0001932,GO:0001934,GO:0001935,GO:0001936,GO:0001938,GO:0001944,GO:0001952,GO:0001954,GO:0002009,GO:0002040,GO:0002376,GO:0002520,GO:0002682,GO:0002684,GO:0002697,GO:0002699,GO:0002700,GO:0002702,GO:0002718,GO:0002720,GO:0002739,GO:0002741,GO:…
	N0.HOG0001554	GO:0000003,GO:0001666,GO:0001678,GO:0001701,GO:0001764,GO:0001775,GO:0001890,GO:0001892,GO:0002102,GO:0002237,GO:0002376,GO:0002520,GO:0002521,GO:0002526,GO:0002544,GO:0002682,GO:0002684,GO:0002694,GO:0002696,GO:0003006,GO:0003674,GO:0003824,GO:0005102,GO:0005178,GO:0005488,GO:0005515,GO:0005575,GO:0005576,GO:0005615,GO:0005622,GO:0005623,GO:0005737,GO:0005768,GO:0005769,GO:0005783,GO:0005794,GO:…
	N0.HOG0001555	GO:0000003,GO:0000132,GO:0000165,GO:0000226,GO:0000278,GO:0000578,GO:0000902,GO:0000904,GO:0001654,GO:0001700,GO:0001704,GO:0001706,GO:0001708,GO:0001711,GO:0001714,GO:0001891,GO:0001932,GO:0001934,GO:0002009,GO:0002064,GO:0002065,GO:0002066,GO:0002165,GO:0002376,GO:0003002,GO:0003006,GO:0003008,GO:0003674,GO:0003824,GO:0004672,GO:0004713,GO:0004715,GO:0005102,GO:0005488,GO:0005515,GO:0005575,GO:…
	N0.HOG0001556	GO:0000003,GO:0000166,GO:0001501,GO:0001558,GO:0001653,GO:0001882,GO:0001883,GO:0003008,GO:0003013,GO:0003014,GO:0003018,GO:0003674,GO:0003824,GO:0004383,GO:0004888,GO:0004930,GO:0005488,GO:0005515,GO:0005524,GO:0005525,GO:0005575,GO:0005622,GO:0005623,GO:0005737,GO:0005829,GO:0005886,GO:0005887,GO:0006139,GO:0006163,GO:0006164,GO:0006182,GO:0006584,GO:0006725,GO:0006753,GO:0006793,GO:0006796,GO:…
	N0.HOG0001557	GO:0000003,GO:0000166,GO:0001501,GO:0001558,GO:0001653,GO:0001882,GO:0001883,GO:0003008,GO:0003013,GO:0003014,GO:0003018,GO:0003674,GO:0003824,GO:0004383,GO:0004888,GO:0004930,GO:0005488,GO:0005515,GO:0005524,GO:0005525,GO:0005575,GO:0005622,GO:0005623,GO:0005737,GO:0005829,GO:0005886,GO:0005887,GO:0006139,GO:0006163,GO:0006164,GO:0006182,GO:0006584,GO:0006725,GO:0006753,GO:0006793,GO:0006796,GO:…
	N0.HOG0001558	GO:0000003,GO:0000166,GO:0001501,GO:0001558,GO:0001653,GO:0001882,GO:0001883,GO:0003008,GO:0003013,GO:0003014,GO:0003018,GO:0003674,GO:0003824,GO:0004383,GO:0004888,GO:0004930,GO:0005488,GO:0005515,GO:0005524,GO:0005525,GO:0005575,GO:0005622,GO:0005623,GO:0005737,GO:0005829,GO:0005886,GO:0005887,GO:0006139,GO:0006163,GO:0006164,GO:0006182,GO:0006584,GO:0006725,GO:0006753,GO:0006793,GO:0006796,GO:…
	N0.HOG0001559	GO:0000003,GO:0000166,GO:0001501,GO:0001558,GO:0001653,GO:0001882,GO:0001883,GO:0003008,GO:0003013,GO:0003014,GO:0003018,GO:0003674,GO:0003824,GO:0004383,GO:0004888,GO:0004930,GO:0005488,GO:0005515,GO:0005524,GO:0005525,GO:0005575,GO:0005622,GO:0005623,GO:0005737,GO:0005829,GO:0005886,GO:0005887,GO:0006139,GO:0006163,GO:0006164,GO:0006182,GO:0006584,GO:0006725,GO:0006753,GO:0006793,GO:0006796,GO:…
	N0.HOG0001560	GO:0003674,GO:0003824,GO:0004180,GO:0004185,GO:0006403,GO:0006508,GO:0006807,GO:0006810,GO:0008150,GO:0008152,GO:0008233,GO:0008236,GO:0008238,GO:0009056,GO:0009057,GO:0009987,GO:0015931,GO:0016787,GO:0017171,GO:0019538,GO:0030163,GO:0033036,GO:0033227,GO:0043170,GO:0044237,GO:0044238,GO:0044248,GO:0044257,GO:0044260,GO:0044265,GO:0044267,GO:0050657,GO:0050658,GO:0051179,GO:0051234,GO:0051236,GO:…
	N0.HOG0001561
	N0.HOG0001562	GO:0003674,GO:0005488,GO:0005515,GO:0005575,GO:0005622,GO:0005623,GO:0005634,GO:0005737,GO:0008150,GO:0009892,GO:0010468,GO:0010605,GO:0010629,GO:0019222,GO:0043226,GO:0043227,GO:0043229,GO:0043231,GO:0044424,GO:0044464,GO:0048519,GO:0050789,GO:0060255,GO:0065007
	N0.HOG0001563
	N0.HOG0001564
	N0.HOG0001565
	N0.HOG0001566
	N0.HOG0001567
	N0.HOG0001568
	N0.HOG0001569	GO:0000003,GO:0000323,GO:0001508,GO:0002027,GO:0002791,GO:0002792,GO:0003006,GO:0003008,GO:0003012,GO:0003013,GO:0003014,GO:0003015,GO:0003674,GO:0005215,GO:0005216,GO:0005244,GO:0005249,GO:0005251,GO:0005261,GO:0005267,GO:0005488,GO:0005515,GO:0005516,GO:0005543,GO:0005546,GO:0005575,GO:0005622,GO:0005623,GO:0005737,GO:0005764,GO:0005768,GO:0005769,GO:0005770,GO:0005773,GO:0005783,GO:0005886,GO:…
	N0.HOG0001570	GO:0000003,GO:0000323,GO:0001508,GO:0002027,GO:0002791,GO:0002792,GO:0003006,GO:0003008,GO:0003012,GO:0003013,GO:0003014,GO:0003015,GO:0003674,GO:0005215,GO:0005216,GO:0005244,GO:0005249,GO:0005251,GO:0005261,GO:0005267,GO:0005488,GO:0005515,GO:0005516,GO:0005543,GO:0005546,GO:0005575,GO:0005622,GO:0005623,GO:0005737,GO:0005764,GO:0005768,GO:0005769,GO:0005770,GO:0005773,GO:0005783,GO:0005886,GO:…
	N0.HOG0001571	GO:0000003,GO:0000323,GO:0001508,GO:0002027,GO:0002791,GO:0002792,GO:0003006,GO:0003008,GO:0003012,GO:0003013,GO:0003014,GO:0003015,GO:0003674,GO:0005215,GO:0005216,GO:0005244,GO:0005249,GO:0005251,GO:0005261,GO:0005267,GO:0005488,GO:0005515,GO:0005516,GO:0005543,GO:0005546,GO:0005575,GO:0005622,GO:0005623,GO:0005737,GO:0005764,GO:0005768,GO:0005769,GO:0005770,GO:0005773,GO:0005783,GO:0005886,GO:…
	N0.HOG0001572
	N0.HOG0001573	GO:0001568,GO:0001756,GO:0001944,GO:0003002,GO:0003674,GO:0003824,GO:0004672,GO:0004713,GO:0004714,GO:0004888,GO:0005010,GO:0005488,GO:0005515,GO:0005575,GO:0005576,GO:0006464,GO:0006468,GO:0006793,GO:0006796,GO:0006807,GO:0007154,GO:0007165,GO:0007166,GO:0007167,GO:0007169,GO:0007275,GO:0007389,GO:0007399,GO:0008150,GO:0008152,GO:0009653,GO:0009790,GO:0009792,GO:0009887,GO:0009888,GO:0009952,GO:…
	N0.HOG0001574	GO:0003674,GO:0005488,GO:0005575,GO:0008061,GO:0008144,GO:0016020,GO:0097367
	N0.HOG0001575
	N0.HOG0001576	GO:0002009,GO:0002165,GO:0003674,GO:0005198,GO:0005201,GO:0005488,GO:0005515,GO:0005518,GO:0005575,GO:0005576,GO:0005622,GO:0005623,GO:0005856,GO:0005882,GO:0007155,GO:0007160,GO:0007275,GO:0007399,GO:0007424,GO:0007444,GO:0007472,GO:0007475,GO:0007476,GO:0007552,GO:0007560,GO:0007591,GO:0008037,GO:0008038,GO:0008039,GO:0008150,GO:0008362,GO:0008587,GO:0009653,GO:0009791,GO:0009886,GO:0009887,GO:…
	N0.HOG0001577	GO:0001775,GO:0002252,GO:0002263,GO:0002274,GO:0002275,GO:0002283,GO:0002366,GO:0002376,GO:0002443,GO:0002444,GO:0002446,GO:0003674,GO:0003824,GO:0005488,GO:0005507,GO:0005509,GO:0005515,GO:0005539,GO:0005575,GO:0005576,GO:0005615,GO:0005622,GO:0005623,GO:0005737,GO:0005777,GO:0005886,GO:0005911,GO:0005923,GO:0006805,GO:0006810,GO:0006811,GO:0006812,GO:0006887,GO:0006950,GO:0006955,GO:0007154,GO:…
	N0.HOG0001578
	N0.HOG0001579
	N0.HOG0001580
	N0.HOG0001581
	N0.HOG0001582	GO:0000902,GO:0000904,GO:0001558,GO:0003674,GO:0005488,GO:0005515,GO:0005575,GO:0005576,GO:0005615,GO:0005623,GO:0005886,GO:0007275,GO:0007399,GO:0008037,GO:0008038,GO:0008150,GO:0009653,GO:0009987,GO:0010720,GO:0010769,GO:0010770,GO:0010975,GO:0010976,GO:0016020,GO:0016043,GO:0016358,GO:0022008,GO:0022603,GO:0022604,GO:0030030,GO:0030154,GO:0030182,GO:0031175,GO:0031344,GO:0031346,GO:0032501,GO:…
	N0.HOG0001583	GO:0000139,GO:0000166,GO:0003674,GO:0003824,GO:0005488,GO:0005575,GO:0005622,GO:0005623,GO:0005737,GO:0005794,GO:0005975,GO:0005996,GO:0006022,GO:0006023,GO:0006024,GO:0006029,GO:0006082,GO:0006790,GO:0006807,GO:0008146,GO:0008150,GO:0008152,GO:0009058,GO:0009059,GO:0009100,GO:0009101,GO:0009987,GO:0012505,GO:0016020,GO:0016021,GO:0016051,GO:0016740,GO:0016782,GO:0017076,GO:0019318,GO:0019319,GO:…
	N0.HOG0001584	GO:0003674,GO:0003824,GO:0004175,GO:0004222,GO:0005488,GO:0005515,GO:0005575,GO:0005623,GO:0005886,GO:0005887,GO:0006508,GO:0006807,GO:0006810,GO:0007275,GO:0007610,GO:0007631,GO:0008150,GO:0008152,GO:0008233,GO:0008237,GO:0016020,GO:0016021,GO:0016787,GO:0017090,GO:0018996,GO:0019538,GO:0031224,GO:0031226,GO:0032501,GO:0032502,GO:0032991,GO:0035295,GO:0042303,GO:0042755,GO:0042802,GO:0043050,GO:…
	N0.HOG0001585
	N0.HOG0001586
	N0.HOG0001587	GO:0000902,GO:0000904,GO:0003674,GO:0005488,GO:0005515,GO:0005575,GO:0005576,GO:0005615,GO:0005623,GO:0005886,GO:0006928,GO:0006935,GO:0007155,GO:0007156,GO:0007275,GO:0007399,GO:0007409,GO:0007411,GO:0008037,GO:0008038,GO:0008150,GO:0009605,GO:0009653,GO:0009987,GO:0016020,GO:0016043,GO:0016338,GO:0022008,GO:0022610,GO:0030030,GO:0030154,GO:0030182,GO:0030198,GO:0031175,GO:0032501,GO:0032502,GO:…
	N0.HOG0001588	GO:0000902,GO:0000904,GO:0003674,GO:0005488,GO:0005515,GO:0005575,GO:0005576,GO:0005615,GO:0005623,GO:0005886,GO:0006928,GO:0006935,GO:0007155,GO:0007156,GO:0007275,GO:0007399,GO:0007409,GO:0007411,GO:0008037,GO:0008038,GO:0008150,GO:0009605,GO:0009653,GO:0009987,GO:0016020,GO:0016043,GO:0016338,GO:0022008,GO:0022610,GO:0030030,GO:0030154,GO:0030182,GO:0030198,GO:0031175,GO:0032501,GO:0032502,GO:…
	N0.HOG0001589
	N0.HOG0001590	GO:0005575,GO:0005576,GO:0005604,GO:0005615,GO:0005622,GO:0005623,GO:0005737,GO:0005938,GO:0008150,GO:0009605,GO:0009607,GO:0009617,GO:0030054,GO:0031012,GO:0043207,GO:0044421,GO:0044424,GO:0044444,GO:0044464,GO:0050896,GO:0051704,GO:0051707,GO:0062023,GO:0071944,GO:0099568
	N0.HOG0001591	GO:0003674,GO:0003824,GO:0005102,GO:0005488,GO:0005515,GO:0005575,GO:0005622,GO:0005623,GO:0005737,GO:0005777,GO:0005782,GO:0005829,GO:0006082,GO:0006084,GO:0006139,GO:0006163,GO:0006520,GO:0006553,GO:0006554,GO:0006605,GO:0006625,GO:0006637,GO:0006725,GO:0006732,GO:0006753,GO:0006790,GO:0006793,GO:0006796,GO:0006807,GO:0006810,GO:0006886,GO:0006996,GO:0007031,GO:0008104,GO:0008115,GO:0008150,GO:…
	N0.HOG0001592	GO:0005575,GO:0005622,GO:0005623,GO:0005737,GO:0008021,GO:0012505,GO:0016020,GO:0016021,GO:0030133,GO:0031224,GO:0031410,GO:0031982,GO:0043226,GO:0043227,GO:0043229,GO:0044424,GO:0044425,GO:0044444,GO:0044456,GO:0044464,GO:0045202,GO:0070382,GO:0097458,GO:0097708,GO:0098793,GO:0099503
	N0.HOG0001593	GO:0005575,GO:0005622,GO:0005623,GO:0005737,GO:0008021,GO:0012505,GO:0016020,GO:0016021,GO:0030133,GO:0031224,GO:0031410,GO:0031982,GO:0043226,GO:0043227,GO:0043229,GO:0044424,GO:0044425,GO:0044444,GO:0044456,GO:0044464,GO:0045202,GO:0070382,GO:0097458,GO:0097708,GO:0098793,GO:0099503
	N0.HOG0001594	GO:0000166,GO:0001882,GO:0001883,GO:0002791,GO:0002793,GO:0003008,GO:0003674,GO:0003824,GO:0004352,GO:0004353,GO:0005488,GO:0005515,GO:0005525,GO:0005575,GO:0005622,GO:0005623,GO:0005737,GO:0005739,GO:0005740,GO:0005743,GO:0005759,GO:0006082,GO:0006103,GO:0006106,GO:0006116,GO:0006139,GO:0006520,GO:0006536,GO:0006537,GO:0006538,GO:0006541,GO:0006725,GO:0006732,GO:0006733,GO:0006734,GO:0006753,GO:…
	N0.HOG0001595	GO:0000166,GO:0001882,GO:0001883,GO:0002791,GO:0002793,GO:0003008,GO:0003674,GO:0003824,GO:0004352,GO:0004353,GO:0005488,GO:0005515,GO:0005525,GO:0005575,GO:0005622,GO:0005623,GO:0005737,GO:0005739,GO:0005740,GO:0005743,GO:0005759,GO:0006082,GO:0006103,GO:0006106,GO:0006116,GO:0006139,GO:0006520,GO:0006536,GO:0006537,GO:0006538,GO:0006541,GO:0006725,GO:0006732,GO:0006733,GO:0006734,GO:0006753,GO:…
	N0.HOG0001596	GO:0000209,GO:0003674,GO:0003682,GO:0003824,GO:0004842,GO:0005488,GO:0005575,GO:0005622,GO:0005623,GO:0005737,GO:0005829,GO:0006139,GO:0006351,GO:0006355,GO:0006357,GO:0006464,GO:0006725,GO:0006807,GO:0007154,GO:0007165,GO:0007275,GO:0007389,GO:0007399,GO:0008150,GO:0008152,GO:0008270,GO:0009058,GO:0009059,GO:0009790,GO:0009792,GO:0009798,GO:0009889,GO:0009891,GO:0009893,GO:0009987,GO:0010033,GO:…
	N0.HOG0001597	GO:0000902,GO:0001501,GO:0001503,GO:0001932,GO:0001934,GO:0001936,GO:0001938,GO:0001968,GO:0002020,GO:0002682,GO:0002684,GO:0002685,GO:0002687,GO:0002688,GO:0002690,GO:0003416,GO:0003417,GO:0003674,GO:0005102,GO:0005178,GO:0005198,GO:0005201,GO:0005488,GO:0005496,GO:0005499,GO:0005509,GO:0005515,GO:0005518,GO:0005539,GO:0005575,GO:0005576,GO:0005604,GO:0005615,GO:0005622,GO:0005623,GO:0005737,GO:…
	N0.HOG0001598	GO:0000902,GO:0001501,GO:0001503,GO:0001932,GO:0001934,GO:0001936,GO:0001938,GO:0001968,GO:0002020,GO:0002682,GO:0002684,GO:0002685,GO:0002687,GO:0002688,GO:0002690,GO:0003416,GO:0003417,GO:0003674,GO:0005102,GO:0005178,GO:0005198,GO:0005201,GO:0005488,GO:0005496,GO:0005499,GO:0005509,GO:0005515,GO:0005518,GO:0005539,GO:0005575,GO:0005576,GO:0005604,GO:0005615,GO:0005622,GO:0005623,GO:0005737,GO:…
	N0.HOG0001599
	N0.HOG0001600
	N0.HOG0001601	GO:0000165,GO:0000902,GO:0000904,GO:0003674,GO:0003824,GO:0004721,GO:0004725,GO:0004888,GO:0005001,GO:0005085,GO:0005088,GO:0005488,GO:0005515,GO:0005575,GO:0005622,GO:0005623,GO:0005886,GO:0005887,GO:0006464,GO:0006468,GO:0006470,GO:0006793,GO:0006796,GO:0006807,GO:0006928,GO:0006935,GO:0007154,GO:0007155,GO:0007156,GO:0007165,GO:0007166,GO:0007167,GO:0007169,GO:0007275,GO:0007399,GO:0007409,GO:…
	N0.HOG0001602	GO:0000323,GO:0001654,GO:0001745,GO:0001754,GO:0003008,GO:0003674,GO:0005488,GO:0005515,GO:0005575,GO:0005622,GO:0005623,GO:0005737,GO:0005764,GO:0005773,GO:0005783,GO:0005794,GO:0005802,GO:0005829,GO:0005886,GO:0006605,GO:0006810,GO:0006886,GO:0006892,GO:0007154,GO:0007165,GO:0007275,GO:0007399,GO:0007417,GO:0007420,GO:0007423,GO:0007528,GO:0007610,GO:0007611,GO:0007612,GO:0007613,GO:0007614,GO:…
	N0.HOG0001603	GO:0001894,GO:0001895,GO:0003674,GO:0005215,GO:0005337,GO:0005345,GO:0005350,GO:0005415,GO:0005575,GO:0005622,GO:0005623,GO:0005737,GO:0005783,GO:0005789,GO:0005886,GO:0005887,GO:0006139,GO:0006725,GO:0006807,GO:0006810,GO:0006811,GO:0006812,GO:0006814,GO:0006863,GO:0008104,GO:0008150,GO:0008152,GO:0008324,GO:0009987,GO:0012505,GO:0015075,GO:0015077,GO:0015081,GO:0015205,GO:0015211,GO:0015291,GO:…
	N0.HOG0001604	GO:0001894,GO:0001895,GO:0003674,GO:0005215,GO:0005337,GO:0005345,GO:0005350,GO:0005415,GO:0005575,GO:0005622,GO:0005623,GO:0005737,GO:0005783,GO:0005789,GO:0005886,GO:0005887,GO:0006139,GO:0006725,GO:0006807,GO:0006810,GO:0006811,GO:0006812,GO:0006814,GO:0006863,GO:0008104,GO:0008150,GO:0008152,GO:0008324,GO:0009987,GO:0012505,GO:0015075,GO:0015077,GO:0015081,GO:0015205,GO:0015211,GO:0015291,GO:…
	N0.HOG0001605
	N0.HOG0001606
	N0.HOG0001607
	N0.HOG0001608
	N0.HOG0001609	GO:0000139,GO:0001573,GO:0001574,GO:0003674,GO:0003824,GO:0005575,GO:0005622,GO:0005623,GO:0005737,GO:0005794,GO:0006629,GO:0006643,GO:0006664,GO:0006665,GO:0006672,GO:0006687,GO:0006688,GO:0006807,GO:0008150,GO:0008152,GO:0008194,GO:0008378,GO:0008499,GO:0008610,GO:0009058,GO:0009247,GO:0009987,GO:0012505,GO:0016020,GO:0016740,GO:0016757,GO:0016758,GO:0030148,GO:0031090,GO:0031984,GO:0034641,GO:…
	N0.HOG0001610	GO:0000003,GO:0000187,GO:0000902,GO:0000904,GO:0001101,GO:0001505,GO:0001525,GO:0001530,GO:0001554,GO:0001558,GO:0001568,GO:0001655,GO:0001656,GO:0001657,GO:0001666,GO:0001667,GO:0001701,GO:0001704,GO:0001707,GO:0001763,GO:0001764,GO:0001774,GO:0001775,GO:0001816,GO:0001817,GO:0001818,GO:0001819,GO:0001822,GO:0001823,GO:0001875,GO:0001894,GO:0001932,GO:0001933,GO:0001934,GO:0001944,GO:0001959,GO:…
	N0.HOG0001611	GO:0005575,GO:0005576,GO:0005581,GO:0005589,GO:0005622,GO:0005623,GO:0005737,GO:0005783,GO:0005788,GO:0007275,GO:0007517,GO:0008150,GO:0009987,GO:0012505,GO:0016043,GO:0030198,GO:0031012,GO:0031974,GO:0032501,GO:0032502,GO:0032991,GO:0043062,GO:0043226,GO:0043227,GO:0043229,GO:0043231,GO:0043233,GO:0044421,GO:0044422,GO:0044424,GO:0044432,GO:0044444,GO:0044446,GO:0044464,GO:0048513,GO:0048731,GO:…
	N0.HOG0001612	GO:0000082,GO:0000278,GO:0002119,GO:0002164,GO:0003674,GO:0003824,GO:0004084,GO:0005488,GO:0005515,GO:0005575,GO:0005622,GO:0005623,GO:0005634,GO:0005737,GO:0005739,GO:0005759,GO:0005829,GO:0006082,GO:0006520,GO:0006549,GO:0006550,GO:0006551,GO:0006573,GO:0006807,GO:0006810,GO:0007049,GO:0007275,GO:0007589,GO:0007595,GO:0008150,GO:0008152,GO:0008283,GO:0008483,GO:0008652,GO:0009056,GO:0009058,GO:…
	N0.HOG0001613
	N0.HOG0001614
	N0.HOG0001615
	N0.HOG0001616
	N0.HOG0001617	GO:0000003,GO:0000022,GO:0000070,GO:0000075,GO:0000077,GO:0000086,GO:0000122,GO:0000212,GO:0000226,GO:0000228,GO:0000278,GO:0000280,GO:0000281,GO:0000775,GO:0000776,GO:0000777,GO:0000778,GO:0000779,GO:0000780,GO:0000781,GO:0000784,GO:0000785,GO:0000793,GO:0000794,GO:0000819,GO:0000902,GO:0000910,GO:0000922,GO:0000939,GO:0000941,GO:0001674,GO:0001709,GO:0001889,GO:0002902,GO:0002903,GO:0003002,GO:…
	N0.HOG0001618	GO:0000302,GO:0001558,GO:0002164,GO:0003008,GO:0003674,GO:0003824,GO:0004672,GO:0004674,GO:0004690,GO:0004692,GO:0005102,GO:0005488,GO:0005515,GO:0005575,GO:0005622,GO:0005623,GO:0005634,GO:0005737,GO:0005829,GO:0006464,GO:0006468,GO:0006793,GO:0006796,GO:0006807,GO:0006935,GO:0006950,GO:0006979,GO:0007154,GO:0007165,GO:0007166,GO:0007167,GO:0007169,GO:0007275,GO:0007525,GO:0007526,GO:0007568,GO:…
	N0.HOG0001619	GO:0000166,GO:0000302,GO:0001558,GO:0001669,GO:0001764,GO:0002164,GO:0003008,GO:0003012,GO:0003013,GO:0003018,GO:0003298,GO:0003300,GO:0003301,GO:0003674,GO:0003824,GO:0004672,GO:0004674,GO:0004690,GO:0004692,GO:0005102,GO:0005246,GO:0005488,GO:0005515,GO:0005575,GO:0005622,GO:0005623,GO:0005634,GO:0005654,GO:0005737,GO:0005794,GO:0005829,GO:0005886,GO:0006109,GO:0006464,GO:0006468,GO:0006793,GO:…
	N0.HOG0001620	GO:0000003,GO:0000375,GO:0000377,GO:0000398,GO:0000578,GO:0003002,GO:0003006,GO:0003674,GO:0003676,GO:0003723,GO:0003727,GO:0003729,GO:0005488,GO:0005515,GO:0005575,GO:0005622,GO:0005623,GO:0005634,GO:0005654,GO:0005681,GO:0005737,GO:0005829,GO:0005886,GO:0006139,GO:0006396,GO:0006397,GO:0006403,GO:0006417,GO:0006725,GO:0006807,GO:0006950,GO:0006996,GO:0007028,GO:0007154,GO:0007165,GO:0007166,GO:…
	N0.HOG0001621	GO:0001539,GO:0003341,GO:0003352,GO:0003356,GO:0003674,GO:0003774,GO:0003777,GO:0003824,GO:0005488,GO:0005515,GO:0005575,GO:0005622,GO:0005623,GO:0005737,GO:0005856,GO:0005858,GO:0005875,GO:0005929,GO:0005930,GO:0006928,GO:0007017,GO:0007018,GO:0007275,GO:0007368,GO:0007389,GO:0008150,GO:0008569,GO:0009799,GO:0009855,GO:0009987,GO:0015630,GO:0016462,GO:0016787,GO:0016817,GO:0016818,GO:0016887,GO:…
	N0.HOG0001622	GO:0001539,GO:0003341,GO:0003352,GO:0003356,GO:0003674,GO:0003774,GO:0003777,GO:0003824,GO:0005488,GO:0005515,GO:0005575,GO:0005622,GO:0005623,GO:0005737,GO:0005856,GO:0005858,GO:0005875,GO:0005929,GO:0005930,GO:0006928,GO:0007017,GO:0007018,GO:0007275,GO:0007368,GO:0007389,GO:0008150,GO:0008569,GO:0009799,GO:0009855,GO:0009987,GO:0015630,GO:0016462,GO:0016787,GO:0016817,GO:0016818,GO:0016887,GO:…
	N0.HOG0001623	GO:0000166,GO:0003674,GO:0005488,GO:0005575,GO:0005622,GO:0005623,GO:0005737,GO:0005783,GO:0005788,GO:0006508,GO:0006511,GO:0006807,GO:0006950,GO:0008150,GO:0008152,GO:0009056,GO:0009057,GO:0009987,GO:0010033,GO:0010243,GO:0010498,GO:0012505,GO:0019538,GO:0019941,GO:0030163,GO:0030433,GO:0031974,GO:0033554,GO:0034976,GO:0036094,GO:0036503,GO:0042221,GO:0043161,GO:0043167,GO:0043168,GO:0043170,GO:…
	N0.HOG0001624
	N0.HOG0001625	GO:0001709,GO:0003002,GO:0003674,GO:0005102,GO:0005112,GO:0005488,GO:0005515,GO:0005575,GO:0005622,GO:0005623,GO:0005737,GO:0005768,GO:0005769,GO:0005886,GO:0006950,GO:0006952,GO:0007275,GO:0007389,GO:0007423,GO:0007424,GO:0008052,GO:0008104,GO:0008150,GO:0008593,GO:0009605,GO:0009607,GO:0009617,GO:0009653,GO:0009887,GO:0009966,GO:0009968,GO:0009987,GO:0010008,GO:0010160,GO:0010646,GO:0010648,GO:…
	N0.HOG0001626	GO:0001501,GO:0001701,GO:0001708,GO:0001709,GO:0001756,GO:0001775,GO:0001846,GO:0001847,GO:0001848,GO:0001851,GO:0001855,GO:0001861,GO:0002062,GO:0002252,GO:0002253,GO:0002263,GO:0002274,GO:0002275,GO:0002283,GO:0002366,GO:0002376,GO:0002429,GO:0002430,GO:0002443,GO:0002444,GO:0002446,GO:0002520,GO:0002521,GO:0002673,GO:0002682,GO:0002683,GO:0002684,GO:0002694,GO:0002697,GO:0002698,GO:0002703,GO:…
	N0.HOG0001627	GO:0005575,GO:0005622,GO:0005623,GO:0005634,GO:0005730,GO:0005737,GO:0005783,GO:0005794,GO:0005802,GO:0005829,GO:0008150,GO:0010941,GO:0012505,GO:0031974,GO:0031981,GO:0031984,GO:0042981,GO:0043066,GO:0043067,GO:0043069,GO:0043226,GO:0043227,GO:0043228,GO:0043229,GO:0043231,GO:0043232,GO:0043233,GO:0044422,GO:0044424,GO:0044428,GO:0044431,GO:0044444,GO:0044446,GO:0044464,GO:0048519,GO:0048523,GO:…
	N0.HOG0001628	GO:0005575,GO:0005622,GO:0005623,GO:0005634,GO:0005730,GO:0005737,GO:0005783,GO:0005794,GO:0005802,GO:0005829,GO:0008150,GO:0010941,GO:0012505,GO:0031974,GO:0031981,GO:0031984,GO:0042981,GO:0043066,GO:0043067,GO:0043069,GO:0043226,GO:0043227,GO:0043228,GO:0043229,GO:0043231,GO:0043232,GO:0043233,GO:0044422,GO:0044424,GO:0044428,GO:0044431,GO:0044444,GO:0044446,GO:0044464,GO:0048519,GO:0048523,GO:…
	N0.HOG0001629
	N0.HOG0001630	GO:0000003,GO:0000122,GO:0000302,GO:0000323,GO:0000902,GO:0000904,GO:0000976,GO:0000977,GO:0000978,GO:0000981,GO:0000982,GO:0000987,GO:0001012,GO:0001067,GO:0001077,GO:0001101,GO:0001158,GO:0001228,GO:0001501,GO:0001650,GO:0001654,GO:0001655,GO:0001656,GO:0001657,GO:0001658,GO:0001678,GO:0001704,GO:0001707,GO:0001708,GO:0001709,GO:0001710,GO:0001745,GO:0001763,GO:0001822,GO:0001823,GO:0001838,GO:…
	N0.HOG0001631	GO:0000003,GO:0000122,GO:0000132,GO:0000226,GO:0000228,GO:0000278,GO:0000785,GO:0000790,GO:0000902,GO:0000904,GO:0000976,GO:0000977,GO:0000978,GO:0000979,GO:0000980,GO:0000981,GO:0000982,GO:0000987,GO:0001012,GO:0001046,GO:0001047,GO:0001067,GO:0001077,GO:0001101,GO:0001158,GO:0001227,GO:0001228,GO:0001501,GO:0001558,GO:0001568,GO:0001650,GO:0001654,GO:0001667,GO:0001678,GO:0001708,GO:0001709,GO:…
	N0.HOG0001632	GO:0005575,GO:0005622,GO:0005623,GO:0005634,GO:0005730,GO:0005737,GO:0005783,GO:0005794,GO:0005802,GO:0005829,GO:0008150,GO:0010941,GO:0012505,GO:0031974,GO:0031981,GO:0031984,GO:0042981,GO:0043066,GO:0043067,GO:0043069,GO:0043226,GO:0043227,GO:0043228,GO:0043229,GO:0043231,GO:0043232,GO:0043233,GO:0044422,GO:0044424,GO:0044428,GO:0044431,GO:0044444,GO:0044446,GO:0044464,GO:0048519,GO:0048523,GO:…
	N0.HOG0001633	GO:0000003,GO:0000038,GO:0002064,GO:0002119,GO:0002164,GO:0003006,GO:0003674,GO:0003824,GO:0003857,GO:0004303,GO:0005102,GO:0005488,GO:0005515,GO:0005575,GO:0005622,GO:0005623,GO:0005737,GO:0005777,GO:0005782,GO:0006066,GO:0006082,GO:0006139,GO:0006163,GO:0006629,GO:0006631,GO:0006635,GO:0006637,GO:0006725,GO:0006732,GO:0006753,GO:0006790,GO:0006793,GO:0006796,GO:0006807,GO:0007275,GO:0007548,GO:…
[truncated: 30,089 more rows]
