# Supplementary material for: The genome and transcriptome of the snail Biomphalaria sudanica s.l.: immune gene diversification and highly polymorphic genomic regions in an important African vector of Schistosoma mansoni
Source: BMC Genomics. 2024 Feb 19;25:192. doi: 10.1186/s12864-024-10103-w (PMC10875847; doi:10.1186/s12864-024-10103-w)
Supplement: Supplementary file 12 — Additional file 12: Supplementary Table 11. Enriched gene ontology (GO) terms found in the protein families that significantly expanded or contracted in the CAFE 5 [69] analysis. At each node it is specified the IDs and total count of the Phylogenetic Hierarchical Orthogroups (HOG) identified to be either expanded or contracted, followed by the enrichment results produced by v2.48.0 [73]: the GO terms enriched, the total number of annotated HOGs with each GO terms, how many GO terms were observed, and the total number of GO terms expected given the list size and the p-value. [file 12864_2024_10103_MOESM12_ESM.xlsx]

## Sheet: Hoja1
	Supplementary Table 11. Enriched GO terms found in the protein families that significantly expanded or contracted in the CAFE 5 (Mendes et al. 2020) analysis. At each node it is specified the IDs and total count of the Phylogenetic Hierarchical Orthogroups (HOG) identified to be either expanded or contracted, followed by the enrichment results produced by v2.48.0 (Alexa and Rahnenfuhrer 2022): th…
	Node 0: Biomphalaria glabrata IM GCA_025434175.1 --- Expansion
	HOG IDs:	N0.HOG0000016; N0.HOG0000067; N0.HOG0000103; N0.HOG0000112; N0.HOG0000119; N0.HOG0000131; N0.HOG0000134; N0.HOG0000149; N0.HOG0000156; N0.HOG0000171; N0.HOG0000233; N0.HOG0000247; N0.HOG0000310; N0.HOG0000317; N0.HOG0000331; N0.HOG0000414; N0.HOG0000428; N0.HOG0000429; N0.HOG0000445; N0.HOG0000471; N0.HOG0000497; N0.HOG0000504; N0.HOG0000544; N0.HOG0000603; N0.HOG0000630; N0.HOG0000631; N0.HOG000…			Total:	192
	TermID	Term Description	Annotated	Significant	Expected	p-value
	GO:0043062	extracellular structure organization	518	16	4.74	1.9e-05
	GO:0007155	cell adhesion	1211	25	11.07	7.8e-05
	GO:0098609	cell-cell adhesion	783	19	7.16	8.3e-05
	GO:0002758	innate immune response-activating signal...	215	9	1.97	0.00015
	GO:0051222	positive regulation of protein transport	622	16	5.69	0.00017
	GO:1904951	positive regulation of establishment of ...	633	16	5.79	0.0002
	GO:2000145	regulation of cell motility	987	21	9.03	0.00021
	GO:0061383	trabecula morphogenesis	95	6	0.87	0.00023
	GO:0002218	activation of innate immune response	234	9	2.14	0.00029
	GO:0030198	extracellular matrix organization	461	13	4.22	0.0003
	GO:0030334	regulation of cell migration	940	20	8.6	0.00031
	GO:0002685	regulation of leukocyte migration	142	7	1.3	0.00032
	GO:0048002	antigen processing and presentation of p...	148	7	1.35	0.00041
	GO:0060346	bone trabecula formation	19	3	0.17	0.00065
	GO:2000121	regulation of removal of superoxide radi...	19	3	0.17	0.00065
	GO:0030336	negative regulation of cell migration	320	10	2.93	0.0007
	GO:0032760	positive regulation of tumor necrosis fa...	117	6	1.07	0.0007
	GO:1903557	positive regulation of tumor necrosis fa...	118	6	1.08	0.00074
	GO:0050870	positive regulation of T cell activation	164	7	1.5	0.00076
	GO:0002223	stimulatory C-type lectin receptor signa...	79	5	0.72	0.00077
	GO:1990840	response to lectin	79	5	0.72	0.00077
	GO:1990858	cellular response to lectin	79	5	0.72	0.00077
	GO:0051241	negative regulation of multicellular org...	1663	28	15.21	0.00084
	GO:0061430	bone trabecula morphogenesis	21	3	0.19	0.00088
	GO:0051223	regulation of protein transport	944	19	8.63	0.00088
	GO:1903039	positive regulation of leukocyte cell-ce...	169	7	1.55	0.00091
	GO:0071675	regulation of mononuclear cell migration	82	5	0.75	0.00091
	GO:0007157	heterophilic cell-cell adhesion via plas...	123	6	1.12	0.00092
	GO:0019882	antigen processing and presentation	170	7	1.55	0.00094
	GO:0044406	adhesion of symbiont to host	48	4	0.44	0.00095
	GO:0048009	insulin-like growth factor receptor sign...	48	4	0.44	0.00095
	GO:0090322	regulation of superoxide metabolic proce...	48	4	0.44	0.00095
	GO:0071674	mononuclear cell migration	124	6	1.13	0.00095
	GO:2000146	negative regulation of cell motility	336	10	3.07	0.00101
	GO:2000401	regulation of lymphocyte migration	49	4	0.45	0.00102
	GO:0001819	positive regulation of cytokine producti...	402	11	3.68	0.00112
	GO:0018108	peptidyl-tyrosine phosphorylation	402	11	3.68	0.00112
	GO:0045785	positive regulation of cell adhesion	403	11	3.69	0.00115
	GO:0018212	peptidyl-tyrosine modification	404	11	3.69	0.00117
	GO:0070201	regulation of establishment of protein l...	968	19	8.85	0.00119
	GO:0016243	regulation of autophagosome size	6	2	0.05	0.00121
	GO:0022409	positive regulation of cell-cell adhesio...	231	8	2.11	0.00126
	GO:1901031	regulation of response to reactive oxyge...	52	4	0.48	0.00128
	GO:0002220	innate immune response activating cell s...	89	5	0.81	0.00132
	GO:0042102	positive regulation of T cell proliferat...	89	5	0.81	0.00132
	GO:0002376	immune system process	2699	39	24.68	0.00133
	GO:0090087	regulation of peptide transport	979	19	8.95	0.00135
	GO:0007159	leukocyte cell-cell adhesion	292	9	2.67	0.00142
	GO:0050900	leukocyte migration	353	10	3.23	0.00146
	GO:0051179	localization	6313	74	57.73	0.00148
	GO:0051336	regulation of hydrolase activity	1225	22	11.2	0.0015
	GO:0051046	regulation of secretion	1067	20	9.76	0.00153
	GO:0042327	positive regulation of phosphorylation	1076	20	9.84	0.00169
	GO:0035581	sequestering of extracellular ligand fro...	7	2	0.06	0.00169
	GO:0035582	sequestering of BMP in extracellular mat...	7	2	0.06	0.00169
	GO:0035583	sequestering of TGFbeta in extracellular...	7	2	0.06	0.00169
	GO:0071694	maintenance of protein location in extra...	7	2	0.06	0.00169
	GO:0098581	detection of external biotic stimulus	56	4	0.51	0.00169
	GO:0018193	peptidyl-amino acid modification	1245	22	11.39	0.00185
	GO:0001879	detection of yeast	27	3	0.25	0.00186
	GO:0051353	positive regulation of oxidoreductase ac...	58	4	0.53	0.00193
	GO:0045089	positive regulation of innate immune res...	306	9	2.8	0.00196
	GO:0046968	peptide antigen transport	28	3	0.26	0.00207
	GO:0071603	endothelial cell-cell adhesion	28	3	0.26	0.00207
	GO:0009617	response to bacterium	938	18	8.58	0.00208
	GO:0045229	external encapsulating structure organiz...	570	13	5.21	0.00209
	GO:0002833	positive regulation of response to bioti...	374	10	3.42	0.00224
	GO:0045834	positive regulation of lipid metabolic p...	198	7	1.81	0.00226
	GO:0048570	notochord morphogenesis	29	3	0.27	0.00229
	GO:0097323	B cell adhesion	29	3	0.27	0.00229
	GO:0007498	mesoderm development	315	9	2.88	0.00238
	GO:0001568	blood vessel development	873	17	7.98	0.00239
	GO:0040013	negative regulation of locomotion	378	10	3.46	0.00242
	GO:1903829	positive regulation of protein localizat...	800	16	7.32	0.00248
	GO:0016046	detection of fungus	30	3	0.27	0.00253
	GO:0032103	positive regulation of response to exter...	654	14	5.98	0.00253
	GO:0001934	positive regulation of protein phosphory...	1036	19	9.47	0.00259
	GO:0032879	regulation of localization	2986	41	27.31	0.00261
	GO:0006898	receptor-mediated endocytosis	448	11	4.1	0.00264
	GO:0060343	trabecula formation	64	4	0.59	0.00277
	GO:0010469	regulation of signaling receptor activit...	263	8	2.41	0.00283
	GO:0002291	T cell activation via T cell receptor co...	9	2	0.08	0.00286
	GO:0010973	positive regulation of division septum a...	9	2	0.08	0.00286
	GO:0042742	defense response to bacterium	454	11	4.15	0.00292
	GO:1903530	regulation of secretion by cell	972	18	8.89	0.00306
	GO:0051047	positive regulation of secretion	669	14	6.12	0.00311
	GO:0050790	regulation of catalytic activity	2171	32	19.85	0.00312
	GO:0040012	regulation of locomotion	1301	22	11.9	0.00321
	GO:0072676	lymphocyte migration	67	4	0.61	0.00327
	GO:0050764	regulation of phagocytosis	158	6	1.44	0.00327
	GO:0019062	virion attachment to host cell	33	3	0.3	0.00333
	GO:0016192	vesicle-mediated transport	2185	32	19.98	0.00346
	GO:0001707	mesoderm formation	160	6	1.46	0.00348
	GO:0010562	positive regulation of phosphorus metabo...	1146	20	10.48	0.00353
	GO:0045937	positive regulation of phosphate metabol...	1146	20	10.48	0.00353
	GO:0090727	positive regulation of brood size	10	2	0.09	0.00356
	GO:1901893	positive regulation of cell septum assem...	10	2	0.09	0.00356
	GO:1905123	regulation of glucosylceramidase activit...	10	2	0.09	0.00356
	GO:0019430	removal of superoxide radicals	34	3	0.31	0.00363
	GO:0001944	vasculature development	911	17	8.33	0.00371
	GO:0051049	regulation of transport	2106	31	19.26	0.00378
	GO:0035821	modulation of process of another organis...	163	6	1.49	0.00381
	GO:1904748	regulation of apoptotic process involved...	70	4	0.64	0.00383
	GO:1903532	positive regulation of secretion by cell	613	13	5.61	0.00391
	GO:0042590	antigen processing and presentation of e...	35	3	0.32	0.00394
	GO:0051000	positive regulation of nitric-oxide synt...	35	3	0.32	0.00394
	GO:0048332	mesoderm morphogenesis	165	6	1.51	0.00404
	GO:0010942	positive regulation of cell death	922	17	8.43	0.00419
	GO:0002478	antigen processing and presentation of e...	116	5	1.06	0.0042
	GO:0006796	phosphate-containing compound metabolic ...	3061	41	27.99	0.0042
	GO:0009595	detection of biotic stimulus	72	4	0.66	0.00423
	GO:0030194	positive regulation of blood coagulation	36	3	0.33	0.00427
	GO:0071450	cellular response to oxygen radical	36	3	0.33	0.00427
	GO:0071451	cellular response to superoxide	36	3	0.33	0.00427
	GO:0090306	meiotic spindle assembly	36	3	0.33	0.00427
	GO:1900048	positive regulation of hemostasis	36	3	0.33	0.00427
	GO:0000183	rDNA heterochromatin formation	11	2	0.1	0.00432
	GO:0000917	division septum assembly	11	2	0.1	0.00432
	GO:0032955	regulation of division septum assembly	11	2	0.1	0.00432
	GO:0090403	oxidative stress-induced premature senes...	11	2	0.1	0.00432
	GO:0032680	regulation of tumor necrosis factor prod...	168	6	1.54	0.00441
	GO:0006801	superoxide metabolic process	73	4	0.67	0.00445
	GO:0019884	antigen processing and presentation of e...	118	5	1.08	0.00452
	GO:1903555	regulation of tumor necrosis factor supe...	169	6	1.55	0.00454
	GO:0051247	positive regulation of protein metabolic...	1861	28	17.02	0.00455
	GO:0001704	formation of primary germ layer	225	7	2.06	0.00458
	GO:0050774	negative regulation of dendrite morphoge...	37	3	0.34	0.00462
	GO:0060027	convergent extension involved in gastrul...	37	3	0.34	0.00462
	GO:0032640	tumor necrosis factor production	170	6	1.55	0.00467
	GO:0071692	protein localization to extracellular re...	777	15	7.11	0.00472
	GO:0072359	circulatory system development	1430	23	13.08	0.00479
	GO:0006897	endocytosis	935	17	8.55	0.00482
	GO:0006910	phagocytosis, recognition	75	4	0.69	0.0049
	GO:0034308	primary alcohol metabolic process	75	4	0.69	0.0049
	GO:0071706	tumor necrosis factor superfamily cytoki...	172	6	1.57	0.00495
	GO:0001878	response to yeast	38	3	0.35	0.00498
	GO:0050820	positive regulation of coagulation	38	3	0.35	0.00498
	GO:0075733	intracellular transport of virus	38	3	0.35	0.00498
	GO:0032946	positive regulation of mononuclear cell ...	121	5	1.11	0.00502
	GO:0050671	positive regulation of lymphocyte prolif...	121	5	1.11	0.00502
	GO:0070665	positive regulation of leukocyte prolife...	121	5	1.11	0.00502
	GO:1902533	positive regulation of intracellular sig...	1184	20	10.83	0.00509
	GO:0034199	activation of protein kinase A activity	12	2	0.11	0.00515
	GO:0070486	leukocyte aggregation	12	2	0.11	0.00515
	GO:0090529	cell septum assembly	12	2	0.11	0.00515
	GO:1901891	regulation of cell septum assembly	12	2	0.11	0.00515
	GO:1903438	positive regulation of mitotic cytokinet...	12	2	0.11	0.00515
	GO:1903490	positive regulation of mitotic cytokines...	12	2	0.11	0.00515
	GO:1990700	nucleolar chromatin organization	12	2	0.11	0.00515
	GO:2000846	regulation of corticosteroid hormone sec...	12	2	0.11	0.00515
	GO:2001205	negative regulation of osteoclast develo...	12	2	0.11	0.00515
	GO:0006793	phosphorus metabolic process	3098	41	28.33	0.00526
	GO:0030100	regulation of endocytosis	422	10	3.86	0.00527
	GO:0051251	positive regulation of lymphocyte activa...	231	7	2.11	0.00528
	GO:0032101	regulation of response to external stimu...	1273	21	11.64	0.00535
	GO:0070887	cellular response to chemical stimulus	3305	43	30.22	0.00562
	GO:0033157	regulation of intracellular protein tran...	359	9	3.28	0.00563
	GO:0048048	embryonic eye morphogenesis	78	4	0.71	0.00563
	GO:0000281	mitotic cytokinesis	177	6	1.62	0.00568
	GO:0048534	hematopoietic or lymphoid organ developm...	1032	18	9.44	0.00573
	GO:0016045	detection of bacterium	40	3	0.37	0.00576
	GO:0035930	corticosteroid hormone secretion	13	2	0.12	0.00605
	GO:0048050	post-embryonic eye morphogenesis	13	2	0.12	0.00605
	GO:0046889	positive regulation of lipid biosyntheti...	127	5	1.16	0.00615
	GO:0050766	positive regulation of phagocytosis	127	5	1.16	0.00615
	GO:0031295	T cell costimulation	41	3	0.37	0.00617
	GO:0031640	killing of cells of another organism	41	3	0.37	0.00617
	GO:0046794	transport of virus	41	3	0.37	0.00617
	GO:0032147	activation of protein kinase activity	432	10	3.95	0.00619
	GO:0071310	cellular response to organic substance	2837	38	25.94	0.00626
	GO:0002521	leukocyte differentiation	503	11	4.6	0.00629
	GO:0030316	osteoclast differentiation	128	5	1.17	0.00636
	GO:0002253	activation of immune response	434	10	3.97	0.00639
	GO:0002682	regulation of immune system process	1379	22	12.61	0.00643
	GO:0019538	protein metabolic process	5178	61	47.35	0.00651
	GO:0007166	cell surface receptor signaling pathway	2846	38	26.03	0.00661
	GO:0006468	protein phosphorylation	1823	27	16.67	0.00668
	GO:0002757	immune response-activating signal transd...	370	9	3.38	0.00682
	GO:0019220	regulation of phosphate metabolic proces...	1738	26	15.89	0.00691
	GO:0051174	regulation of phosphorus metabolic proce...	1738	26	15.89	0.00691
	GO:0002361	CD4-positive, CD25-positive, alpha-beta ...	14	2	0.13	0.00702
	GO:0006702	androgen biosynthetic process	14	2	0.13	0.00702
	GO:0043567	regulation of insulin-like growth factor...	14	2	0.13	0.00702
	GO:0071636	positive regulation of transforming grow...	14	2	0.13	0.00702
	GO:0090400	stress-induced premature senescence	14	2	0.13	0.00702
	GO:0032770	positive regulation of monooxygenase act...	43	3	0.39	0.00705
	GO:0098543	detection of other organism	43	3	0.39	0.00705
	GO:1903036	positive regulation of response to wound...	133	5	1.22	0.00745
	GO:0140352	export from cell	1838	27	16.81	0.00745
	GO:0031401	positive regulation of protein modificat...	1313	21	12.01	0.00758
	GO:0030097	hemopoiesis	982	17	8.98	0.0078
	GO:0009967	positive regulation of signal transducti...	1845	27	16.87	0.00784
	GO:0060627	regulation of vesicle-mediated transport	667	13	6.1	0.00784
	GO:0034599	cellular response to oxidative stress	379	9	3.47	0.00793
	GO:0000303	response to superoxide	45	3	0.41	0.008
	GO:0044650	adhesion of symbiont to host cell	45	3	0.41	0.008
	GO:0071827	plasma lipoprotein particle organization	45	3	0.41	0.008
	GO:0046651	lymphocyte proliferation	250	7	2.29	0.00803
	GO:0033338	medial fin development	15	2	0.14	0.00805
	GO:0042098	T cell proliferation	191	6	1.75	0.00814
	GO:1903037	regulation of leukocyte cell-cell adhesi...	251	7	2.3	0.0082
	GO:0001906	cell killing	87	4	0.8	0.00825
	GO:0001935	endothelial cell proliferation	192	6	1.76	0.00835
	GO:0001775	cell activation	1325	21	12.12	0.00839
	GO:0000305	response to oxygen radical	46	3	0.42	0.0085
	GO:0031294	lymphocyte costimulation	46	3	0.42	0.0085
	GO:0033627	cell adhesion mediated by integrin	88	4	0.8	0.00859
	GO:0002520	immune system development	1075	18	9.83	0.00864
	GO:0048646	anatomical structure formation involved ...	1861	27	17.02	0.00877
	GO:0051246	regulation of protein metabolic process	2798	37	25.59	0.0088
	GO:0010647	positive regulation of cell communicatio...	2138	30	19.55	0.0089
	GO:0010800	positive regulation of peptidyl-threonin...	47	3	0.43	0.00902
	GO:0060393	regulation of pathway-restricted SMAD pr...	47	3	0.43	0.00902
	GO:0044364	disruption of cells of another organism	16	2	0.15	0.00915
	GO:1900407	regulation of cellular response to oxida...	140	5	1.28	0.0092
	GO:0032940	secretion by cell	1778	26	16.26	0.00924
	GO:0023056	positive regulation of signaling	2144	30	19.61	0.00926
	GO:0098742	cell-cell adhesion via plasma-membrane a...	257	7	2.35	0.00927
	GO:0031349	positive regulation of defense response	459	10	4.2	0.00931
	GO:0032943	mononuclear cell proliferation	258	7	2.36	0.00946
	GO:0043085	positive regulation of catalytic activit...	1428	22	13.06	0.00958
	GO:0016310	phosphorylation	2152	30	19.68	0.00975
	GO:0070661	leukocyte proliferation	261	7	2.39	0.01004
	GO:0060389	pathway-restricted SMAD protein phosphor...	49	3	0.45	0.01011
	GO:0016477	cell migration	1792	26	16.39	0.0102
	GO:0048514	blood vessel morphogenesis	768	14	7.02	0.01024
	GO:0033623	regulation of integrin activation	17	2	0.16	0.01031
	GO:1900115	extracellular regulation of signal trans...	17	2	0.16	0.01031
	GO:1900116	extracellular negative regulation of sig...	17	2	0.16	0.01031
	GO:1903011	negative regulation of bone development	17	2	0.16	0.01031
	GO:0032944	regulation of mononuclear cell prolifera...	201	6	1.84	0.01032
	GO:0050670	regulation of lymphocyte proliferation	201	6	1.84	0.01032
	GO:0036211	protein modification process	3618	45	33.09	0.0105
	GO:0071222	cellular response to lipopolysaccharide	202	6	1.85	0.01056
	GO:0071825	protein-lipid complex subunit organizati...	50	3	0.46	0.01069
	GO:0070663	regulation of leukocyte proliferation	203	6	1.86	0.0108
	GO:0007369	gastrulation	401	9	3.67	0.01122
	GO:0050714	positive regulation of protein secretion	401	9	3.67	0.01122
	GO:0002696	positive regulation of leukocyte activat...	268	7	2.45	0.0115
	GO:0071676	negative regulation of mononuclear cell ...	18	2	0.16	0.01153
	GO:0046718	viral entry into host cell	96	4	0.88	0.01157
	GO:0006955	immune response	1811	26	16.56	0.01163
	GO:0071219	cellular response to molecule of bacteri...	209	6	1.91	0.01234
	GO:0002687	positive regulation of leukocyte migrati...	98	4	0.9	0.01241
	GO:0014032	neural crest cell development	98	4	0.9	0.01241
	GO:0051590	positive regulation of neurotransmitter ...	98	4	0.9	0.01241
	GO:1902882	regulation of response to oxidative stre...	151	5	1.38	0.01247
	GO:0002474	antigen processing and presentation of p...	53	3	0.48	0.01253
	GO:0051701	biological process involved in interacti...	210	6	1.92	0.01261
	GO:0002479	antigen processing and presentation of e...	19	2	0.17	0.01281
	GO:0007378	amnioserosa formation	19	2	0.17	0.01281
	GO:0060710	chorio-allantoic fusion	19	2	0.17	0.01281
	GO:1903436	regulation of mitotic cytokinetic proces...	19	2	0.17	0.01281
	GO:2000304	positive regulation of ceramide biosynth...	19	2	0.17	0.01281
	GO:2000831	regulation of steroid hormone secretion	19	2	0.17	0.01281
	GO:0051050	positive regulation of transport	1380	21	12.62	0.013
	GO:0098660	inorganic ion transmembrane transport	1037	17	9.48	0.01301
	GO:0045087	innate immune response	791	14	7.23	0.01302
	GO:0032496	response to lipopolysaccharide	412	9	3.77	0.01321
	GO:0001525	angiogenesis	635	12	5.81	0.01322
	GO:0080134	regulation of response to stress	1650	24	15.09	0.01334
	GO:0044093	positive regulation of molecular functio...	1744	25	15.95	0.01368
	GO:0001932	regulation of protein phosphorylation	1476	22	13.5	0.0138
	GO:0050863	regulation of T cell activation	278	7	2.54	0.01384
	GO:0032368	regulation of lipid transport	155	5	1.42	0.01384
	GO:1904747	positive regulation of apoptotic process...	55	3	0.5	0.01384
	GO:0002523	leukocyte migration involved in inflamma...	20	2	0.18	0.01415
	GO:0033617	mitochondrial cytochrome c oxidase assem...	20	2	0.18	0.01415
	GO:0090154	positive regulation of sphingolipid bios...	20	2	0.18	0.01415
	GO:0050830	defense response to Gram-positive bacter...	156	5	1.43	0.0142
	GO:0042325	regulation of phosphorylation	1572	23	14.38	0.0145
	GO:0042129	regulation of T cell proliferation	158	5	1.44	0.01493
	GO:0061053	somite development	158	5	1.44	0.01493
	GO:0010517	regulation of phospholipase activity	104	4	0.95	0.01516
	GO:0045776	negative regulation of blood pressure	57	3	0.52	0.01524
	GO:0050867	positive regulation of cell activation	284	7	2.6	0.0154
	GO:0042110	T cell activation	423	9	3.87	0.01545
	GO:1901342	regulation of vasculature development	423	9	3.87	0.01545
	GO:0035929	steroid hormone secretion	21	2	0.19	0.01554
	GO:0045899	positive regulation of RNA polymerase II...	21	2	0.19	0.01554
	GO:0048484	enteric nervous system development	21	2	0.19	0.01554
	GO:0045637	regulation of myeloid cell differentiati...	220	6	2.01	0.01556
	GO:0043068	positive regulation of programmed cell d...	809	14	7.4	0.01559
	GO:0030335	positive regulation of cell migration	497	10	4.55	0.01559
	GO:0009988	cell-cell recognition	105	4	0.96	0.01565
	GO:0010033	response to organic substance	3498	43	31.99	0.01581
	GO:0009620	response to fungus	221	6	2.02	0.01588
	GO:0030501	positive regulation of bone mineralizati...	58	3	0.53	0.01597
	GO:0090136	epithelial cell-cell adhesion	58	3	0.53	0.01597
	GO:0051897	positive regulation of protein kinase B ...	161	5	1.47	0.01607
	GO:0045088	regulation of innate immune response	502	10	4.59	0.01661
	GO:0010799	regulation of peptidyl-threonine phospho...	59	3	0.54	0.01671
	GO:0030593	neutrophil chemotaxis	59	3	0.54	0.01671
	GO:0030903	notochord development	59	3	0.54	0.01671
	GO:0002793	positive regulation of peptide secretion	429	9	3.92	0.01678
	GO:0002715	regulation of natural killer cell mediat...	22	2	0.2	0.017
	GO:0042269	regulation of natural killer cell mediat...	22	2	0.2	0.017
	GO:0043589	skin morphogenesis	22	2	0.2	0.017
	GO:0140718	facultative heterochromatin formation	22	2	0.2	0.017
	GO:1902412	regulation of mitotic cytokinesis	22	2	0.2	0.017
	GO:1905516	positive regulation of fertilization	22	2	0.2	0.017
	GO:2000303	regulation of ceramide biosynthetic proc...	22	2	0.2	0.017
	GO:2001204	regulation of osteoclast development	22	2	0.2	0.017
	GO:0051896	regulation of protein kinase B signaling	225	6	2.06	0.01719
	GO:0046649	lymphocyte activation	582	11	5.32	0.01743
	GO:0006334	nucleosome assembly	60	3	0.55	0.01748
	GO:0009653	anatomical structure morphogenesis	3925	47	35.89	0.01754
	GO:0010941	regulation of cell death	2060	28	18.84	0.01759
	GO:0018107	peptidyl-threonine phosphorylation	165	5	1.51	0.01769
	GO:0051341	regulation of oxidoreductase activity	109	4	1	0.01772
	GO:0071824	protein-DNA complex subunit organization	227	6	2.08	0.01788
	GO:0045185	maintenance of protein location	166	5	1.52	0.01811
	GO:0006952	defense response	1695	24	15.5	0.01811
	GO:0002237	response to molecule of bacterial origin	435	9	3.98	0.0182
	GO:0045429	positive regulation of nitric oxide bios...	61	3	0.56	0.01826
	GO:1904407	positive regulation of nitric oxide meta...	61	3	0.56	0.01826
	GO:0006812	cation transport	1426	21	13.04	0.01828
	GO:0098655	cation transmembrane transport	1078	17	9.86	0.01845
	GO:0002087	regulation of respiratory gaseous exchan...	23	2	0.21	0.01851
	GO:0006851	mitochondrial calcium ion transmembrane ...	23	2	0.21	0.01851
	GO:0007171	activation of transmembrane receptor pro...	23	2	0.21	0.01851
	GO:0050901	leukocyte tethering or rolling	23	2	0.21	0.01851
	GO:0060378	regulation of brood size	23	2	0.21	0.01851
	GO:2000026	regulation of multicellular organismal d...	2641	34	24.15	0.01856
	GO:0002573	myeloid leukocyte differentiation	229	6	2.09	0.01859
	GO:0051239	regulation of multicellular organismal p...	3735	45	34.16	0.01872
	GO:0070374	positive regulation of ERK1 and ERK2 cas...	230	6	2.1	0.01895
	GO:2000147	positive regulation of cell motility	513	10	4.69	0.01902
	GO:0010737	protein kinase A signaling	62	3	0.57	0.01906
	GO:0031341	regulation of cell killing	62	3	0.57	0.01906
	GO:0044089	positive regulation of cellular componen...	669	12	6.12	0.01918
	GO:0043549	regulation of kinase activity	917	15	8.39	0.01978
	GO:0060026	convergent extension	63	3	0.58	0.01989
	GO:0070169	positive regulation of biomineral tissue...	63	3	0.58	0.01989
	GO:0110151	positive regulation of biomineralization	63	3	0.58	0.01989
	GO:0000902	cell morphogenesis	1710	24	15.64	0.01997
	GO:0002691	regulation of cellular extravasation	24	2	0.22	0.02007
	GO:0003085	negative regulation of systemic arterial...	24	2	0.22	0.02007
	GO:0045898	regulation of RNA polymerase II transcri...	24	2	0.22	0.02007
	GO:0048104	establishment of body hair or bristle pl...	24	2	0.22	0.02007
	GO:0090153	regulation of sphingolipid biosynthetic ...	24	2	0.22	0.02007
	GO:1905038	regulation of membrane lipid metabolic p...	24	2	0.22	0.02007
	GO:0060341	regulation of cellular localization	1620	23	14.82	0.02013
	GO:0019221	cytokine-mediated signaling pathway	519	10	4.75	0.02044
	GO:0051249	regulation of lymphocyte activation	371	8	3.39	0.02045
	GO:0034728	nucleosome organization	114	4	1.04	0.02053
	GO:0045859	regulation of protein kinase activity	839	14	7.67	0.02071
	GO:0120178	steroid hormone biosynthetic process	64	3	0.59	0.02073
	GO:0030099	myeloid cell differentiation	445	9	4.07	0.02076
	GO:0032268	regulation of cellular protein metabolic...	2566	33	23.47	0.02086
	GO:0008283	cell population proliferation	2279	30	20.84	0.02098
	GO:0046903	secretion	1996	27	18.25	0.02101
	GO:0062197	cellular response to chemical stress	446	9	4.08	0.02103
	GO:0014033	neural crest cell differentiation	115	4	1.05	0.02112
	GO:0044409	entry into host	115	4	1.05	0.02112
	GO:0065004	protein-DNA complex assembly	173	5	1.58	0.02124
	GO:0031347	regulation of defense response	843	14	7.71	0.02148
	GO:0098542	defense response to other organism	1184	18	10.83	0.02155
	GO:0001755	neural crest cell migration	65	3	0.59	0.02159
	GO:0061640	cytoskeleton-dependent cytokinesis	237	6	2.17	0.0216
	GO:0033622	integrin activation	25	2	0.23	0.02169
	GO:0044065	regulation of respiratory system process	25	2	0.23	0.02169
	GO:0050651	dermatan sulfate proteoglycan biosynthet...	25	2	0.23	0.02169
	GO:0045321	leukocyte activation	1185	18	10.84	0.02172
	GO:0032989	cellular component morphogenesis	1819	25	16.63	0.02222
	GO:0010646	regulation of cell communication	3569	43	32.64	0.02223
	GO:0044000	movement in host	117	4	1.07	0.02234
	GO:0019048	modulation by virus of host process	66	3	0.6	0.02247
	GO:0048800	antennal morphogenesis	66	3	0.6	0.02247
	GO:0071216	cellular response to biotic stimulus	240	6	2.19	0.02281
	GO:0090316	positive regulation of intracellular pro...	240	6	2.19	0.02281
	GO:0030155	regulation of cell adhesion	686	12	6.27	0.02283
	GO:0006066	alcohol metabolic process	379	8	3.47	0.02289
	GO:1901701	cellular response to oxygen-containing c...	1459	21	13.34	0.02301
	GO:0009306	protein secretion	768	13	7.02	0.02301
	GO:0035113	embryonic appendage morphogenesis	177	5	1.62	0.02317
	GO:0007000	nucleolus organization	26	2	0.24	0.02335
	GO:0010664	negative regulation of striated muscle c...	26	2	0.24	0.02335
	GO:0033333	fin development	26	2	0.24	0.02335
	GO:0042634	regulation of hair cycle	26	2	0.24	0.02335
	GO:0043497	regulation of protein heterodimerization...	26	2	0.24	0.02335
	GO:0050655	dermatan sulfate proteoglycan metabolic ...	26	2	0.24	0.02335
	GO:0090497	mesenchymal cell migration	67	3	0.61	0.02337
	GO:0043412	macromolecule modification	3784	45	34.61	0.02347
	GO:0035592	establishment of protein localization to...	771	13	7.05	0.02367
	GO:0043491	protein kinase B signaling	243	6	2.22	0.02406
	GO:0001938	positive regulation of endothelial cell ...	120	4	1.1	0.02425
	GO:1903076	regulation of protein localization to pl...	120	4	1.1	0.02425
	GO:0050999	regulation of nitric-oxide synthase acti...	68	3	0.62	0.02429
	GO:0061384	heart trabecula morphogenesis	68	3	0.62	0.02429
	GO:2000171	negative regulation of dendrite developm...	68	3	0.62	0.02429
	GO:0032386	regulation of intracellular transport	534	10	4.88	0.02433
	GO:0044057	regulation of system process	858	14	7.85	0.02457
	GO:0032880	regulation of protein localization	1292	19	11.82	0.02498
	GO:0001817	regulation of cytokine production	615	11	5.62	0.02502
	GO:0061756	leukocyte adhesion to vascular endotheli...	27	2	0.25	0.02507
	GO:0000212	meiotic spindle organization	69	3	0.63	0.02523
	GO:0071621	granulocyte chemotaxis	69	3	0.63	0.02523
	GO:1903428	positive regulation of reactive oxygen s...	69	3	0.63	0.02523
	GO:0002831	regulation of response to biotic stimulu...	616	11	5.63	0.02528
	GO:0023051	regulation of signaling	3597	43	32.9	0.02529
	GO:2000379	positive regulation of reactive oxygen s...	122	4	1.12	0.02558
	GO:0003205	cardiac chamber development	248	6	2.27	0.02626
	GO:0045765	regulation of angiogenesis	390	8	3.57	0.02658
	GO:0003344	pericardium morphogenesis	28	2	0.26	0.02684
	GO:0008535	respiratory chain complex IV assembly	28	2	0.26	0.02684
	GO:0030449	regulation of complement activation	28	2	0.26	0.02684
	GO:2000257	regulation of protein activation cascade	28	2	0.26	0.02684
	GO:0001941	postsynaptic membrane organization	71	3	0.65	0.02717
	GO:0002286	T cell activation involved in immune res...	71	3	0.65	0.02717
	GO:0051093	negative regulation of developmental pro...	1396	20	12.77	0.02763
	GO:0018210	peptidyl-threonine modification	186	5	1.7	0.02793
	GO:0050708	regulation of protein secretion	626	11	5.72	0.02802
	GO:0002429	immune response-activating cell surface ...	252	6	2.3	0.02811
	GO:0002699	positive regulation of immune effector p...	252	6	2.3	0.02811
	GO:0001956	positive regulation of neurotransmitter ...	72	3	0.66	0.02816
	GO:0002688	regulation of leukocyte chemotaxis	72	3	0.66	0.02816
	GO:0031507	heterochromatin formation	72	3	0.66	0.02816
	GO:1990266	neutrophil migration	72	3	0.66	0.02816
	GO:0050829	defense response to Gram-negative bacter...	187	5	1.71	0.0285
	GO:0046890	regulation of lipid biosynthetic process	253	6	2.31	0.02858
	GO:0090280	positive regulation of calcium ion impor...	29	2	0.27	0.02866
	GO:0048812	neuron projection morphogenesis	1316	19	12.03	0.02953
	GO:0003206	cardiac chamber morphogenesis	189	5	1.73	0.02965
	GO:0009888	tissue development	3030	37	27.71	0.02984
	GO:0008586	imaginal disc-derived wing vein morphoge...	74	3	0.68	0.03021
	GO:0050918	positive chemotaxis	74	3	0.68	0.03021
	GO:0048584	positive regulation of response to stimu...	2444	31	22.35	0.03036
	GO:0051240	positive regulation of multicellular org...	2156	28	19.72	0.03047
	GO:0003323	type B pancreatic cell development	30	2	0.27	0.03053
	GO:0050778	positive regulation of immune response	636	11	5.82	0.03097
	GO:0120039	plasma membrane bounded cell projection ...	1323	19	12.1	0.03097
	GO:1905952	regulation of lipid localization	258	6	2.36	0.03104
	GO:0098662	inorganic cation transmembrane transport	971	15	8.88	0.03104
	GO:0060191	regulation of lipase activity	130	4	1.19	0.03131
	GO:0048858	cell projection morphogenesis	1325	19	12.12	0.03139
	GO:0048523	negative regulation of cellular process	4683	53	42.83	0.03158
	GO:0002790	peptide secretion	803	13	7.34	0.03158
	GO:0006810	transport	4895	55	44.77	0.03168
	GO:0048870	cell motility	1975	26	18.06	0.03203
	GO:0051291	protein heterooligomerization	193	5	1.77	0.03204
	GO:0033993	response to lipid	1239	18	11.33	0.03217
	GO:0061035	regulation of cartilage development	76	3	0.7	0.03234
	GO:0010862	positive regulation of pathway-restricte...	31	2	0.28	0.03244
	GO:0031664	regulation of lipopolysaccharide-mediate...	31	2	0.28	0.03244
	GO:0043576	regulation of respiratory gaseous exchan...	31	2	0.28	0.03244
	GO:0022407	regulation of cell-cell adhesion	406	8	3.71	0.03265
	GO:0016043	cellular component organization	6418	69	58.69	0.03271
	GO:0031399	regulation of protein modification proce...	1885	25	17.24	0.03282
	GO:0015850	organic hydroxy compound transport	333	7	3.05	0.03308
	GO:0051707	response to other organism	1607	22	14.7	0.03316
	GO:0120036	plasma membrane bounded cell projection ...	2268	29	20.74	0.03318
	GO:0042953	lipoprotein transport	77	3	0.7	0.03344
	GO:0044872	lipoprotein localization	77	3	0.7	0.03344
	GO:0033674	positive regulation of kinase activity	644	11	5.89	0.03348
	GO:0043207	response to external biotic stimulus	1609	22	14.71	0.03357
	GO:0019216	regulation of lipid metabolic process	485	9	4.44	0.0336
	GO:0050673	epithelial cell proliferation	485	9	4.44	0.0336
	GO:0044087	regulation of cellular component biogene...	1246	18	11.39	0.03376
	GO:0055123	digestive system development	486	9	4.44	0.03398
	GO:0002768	immune response-regulating cell surface ...	264	6	2.41	0.03416
	GO:0042267	natural killer cell mediated cytotoxicit...	32	2	0.29	0.0344
	GO:0046164	alcohol catabolic process	32	2	0.29	0.0344
	GO:0071604	transforming growth factor beta producti...	32	2	0.29	0.0344
	GO:0071634	regulation of transforming growth factor...	32	2	0.29	0.0344
	GO:1902742	apoptotic process involved in developmen...	134	4	1.23	0.03444
	GO:0006954	inflammatory response	647	11	5.92	0.03446
	GO:0010803	regulation of tumor necrosis factor-medi...	78	3	0.71	0.03455
	GO:0045669	positive regulation of osteoblast differ...	78	3	0.71	0.03455
	GO:0051234	establishment of localization	5027	56	45.97	0.03509
	GO:0030030	cell projection organization	2282	29	20.87	0.03567
	GO:0007469	antennal development	79	3	0.72	0.03568
	GO:0033108	mitochondrial respiratory chain complex ...	79	3	0.72	0.03568
	GO:0046503	glycerolipid catabolic process	79	3	0.72	0.03568
	GO:0002697	regulation of immune effector process	414	8	3.79	0.03602
	GO:0036035	osteoclast development	33	2	0.3	0.03641
	GO:0045066	regulatory T cell differentiation	33	2	0.3	0.03641
	GO:1904350	regulation of protein catabolic process ...	33	2	0.3	0.03641
	GO:1905165	regulation of lysosomal protein cataboli...	33	2	0.3	0.03641
	GO:2000279	negative regulation of DNA biosynthetic ...	33	2	0.3	0.03641
	GO:0030500	regulation of bone mineralization	80	3	0.73	0.03683
	GO:0044003	modulation by symbiont of host process	80	3	0.73	0.03683
	GO:0045428	regulation of nitric oxide biosynthetic ...	80	3	0.73	0.03683
	GO:0090303	positive regulation of wound healing	80	3	0.73	0.03683
	GO:1905475	regulation of protein localization to me...	201	5	1.84	0.03718
	GO:0032990	cell part morphogenesis	1351	19	12.36	0.03728
	GO:0044706	multi-multicellular organism process	343	7	3.14	0.03789
	GO:0032768	regulation of monooxygenase activity	81	3	0.74	0.038
	GO:0045638	negative regulation of myeloid cell diff...	81	3	0.74	0.038
	GO:0050730	regulation of peptidyl-tyrosine phosphor...	271	6	2.48	0.03806
	GO:0048468	cell development	3589	42	32.82	0.03816
	GO:0048519	negative regulation of biological proces...	5156	57	47.15	0.03826
	GO:0002228	natural killer cell mediated immunity	34	2	0.31	0.03846
	GO:0043032	positive regulation of macrophage activa...	34	2	0.31	0.03846
	GO:0080164	regulation of nitric oxide metabolic pro...	82	3	0.75	0.03919
	GO:0097530	granulocyte migration	82	3	0.75	0.03919
	GO:1990542	mitochondrial transmembrane transport	82	3	0.75	0.03919
	GO:0001667	ameboidal-type cell migration	746	12	6.82	0.03989
	GO:0007507	heart development	917	14	8.39	0.03997
	GO:0050728	negative regulation of inflammatory resp...	141	4	1.29	0.04034
	GO:0009607	response to biotic stimulus	1640	22	15	0.04034
	GO:0006706	steroid catabolic process	35	2	0.32	0.04055
	GO:0007205	protein kinase C-activating G protein-co...	35	2	0.32	0.04055
	GO:0032954	regulation of cytokinetic process	35	2	0.32	0.04055
	GO:0050798	activated T cell proliferation	35	2	0.32	0.04055
	GO:0060261	positive regulation of transcription ini...	35	2	0.32	0.04055
	GO:0006909	phagocytosis	349	7	3.19	0.04098
	GO:0002791	regulation of peptide secretion	666	11	6.09	0.04114
	GO:0043312	neutrophil degranulation	584	10	5.34	0.04117
	GO:0002764	immune response-regulating signaling pat...	504	9	4.61	0.04132
	GO:0001505	regulation of neurotransmitter levels	585	10	5.35	0.04157
	GO:0071840	cellular component organization or bioge...	6595	70	60.31	0.04191
	GO:0051092	positive regulation of NF-kappaB transcr...	143	4	1.31	0.04212
	GO:0009966	regulation of signal transduction	3108	37	28.42	0.0425
	GO:0002686	negative regulation of leukocyte migrati...	36	2	0.33	0.04268
	GO:0017004	cytochrome complex assembly	36	2	0.33	0.04268
	GO:0032232	negative regulation of actin filament bu...	36	2	0.33	0.04268
	GO:0034377	plasma lipoprotein particle assembly	36	2	0.33	0.04268
	GO:0045671	negative regulation of osteoclast differ...	36	2	0.33	0.04268
	GO:1903010	regulation of bone development	36	2	0.33	0.04268
	GO:0045766	positive regulation of angiogenesis	209	5	1.91	0.04279
	GO:0006890	retrograde vesicle-mediated transport, G...	85	3	0.78	0.04286
	GO:0010921	regulation of phosphatase activity	144	4	1.32	0.04303
	GO:0042446	hormone biosynthetic process	144	4	1.32	0.04303
	GO:1901343	negative regulation of vasculature devel...	210	5	1.92	0.04353
	GO:0030282	bone mineralization	145	4	1.33	0.04395
	GO:0042633	hair cycle	145	4	1.33	0.04395
	GO:0048864	stem cell development	145	4	1.33	0.04395
	GO:1903078	positive regulation of protein localizat...	86	3	0.79	0.04413
	GO:0051338	regulation of transferase activity	1018	15	9.31	0.04423
	GO:0050731	positive regulation of peptidyl-tyrosine...	211	5	1.93	0.04427
	GO:0002283	neutrophil activation involved in immune...	592	10	5.41	0.04446
	GO:0002068	glandular epithelial cell development	37	2	0.34	0.04486
	GO:2000406	positive regulation of T cell migration	37	2	0.34	0.04486
	GO:0035218	leg disc development	146	4	1.34	0.04488
	GO:0042119	neutrophil activation	593	10	5.42	0.04489
	GO:0000073	initial mitotic spindle pole body separa...	5	1	0.05	0.0449
	GO:0000960	regulation of mitochondrial RNA cataboli...	5	1	0.05	0.0449
	GO:0001743	lens placode formation	5	1	0.05	0.0449
	GO:0002836	positive regulation of response to tumor...	5	1	0.05	0.0449
	GO:0002839	positive regulation of immune response t...	5	1	0.05	0.0449
	GO:0003366	cell-matrix adhesion involved in ameboid...	5	1	0.05	0.0449
	GO:0006068	ethanol catabolic process	5	1	0.05	0.0449
	GO:0006241	CTP biosynthetic process	5	1	0.05	0.0449
	GO:0006769	nicotinamide metabolic process	5	1	0.05	0.0449
	GO:0010695	regulation of mitotic spindle pole body ...	5	1	0.05	0.0449
	GO:0010696	positive regulation of mitotic spindle p...	5	1	0.05	0.0449
	GO:0010899	regulation of phosphatidylcholine catabo...	5	1	0.05	0.0449
	GO:0015920	lipopolysaccharide transport	5	1	0.05	0.0449
	GO:0032345	negative regulation of aldosterone metab...	5	1	0.05	0.0449
	GO:0032348	negative regulation of aldosterone biosy...	5	1	0.05	0.0449
	GO:0032815	negative regulation of natural killer ce...	5	1	0.05	0.0449
	GO:0034310	primary alcohol catabolic process	5	1	0.05	0.0449
	GO:0035931	mineralocorticoid secretion	5	1	0.05	0.0449
	GO:0035932	aldosterone secretion	5	1	0.05	0.0449
	GO:0036118	hyaluranon cable assembly	5	1	0.05	0.0449
	GO:0042998	positive regulation of Golgi to plasma m...	5	1	0.05	0.0449
	GO:0043095	regulation of GTP cyclohydrolase I activ...	5	1	0.05	0.0449
	GO:0043173	nucleotide salvage	5	1	0.05	0.0449
	GO:0043305	negative regulation of mast cell degranu...	5	1	0.05	0.0449
	GO:0048245	eosinophil chemotaxis	5	1	0.05	0.0449
	GO:0051066	dihydrobiopterin metabolic process	5	1	0.05	0.0449
	GO:0051686	establishment of ER localization	5	1	0.05	0.0449
	GO:0060031	mediolateral intercalation	5	1	0.05	0.0449
	GO:0061804	mitotic spindle formation (spindle phase...	5	1	0.05	0.0449
	GO:0071639	positive regulation of monocyte chemotac...	5	1	0.05	0.0449
	GO:0071926	endocannabinoid signaling pathway	5	1	0.05	0.0449
	GO:0072076	nephrogenic mesenchyme development	5	1	0.05	0.0449
	GO:0072125	negative regulation of glomerular mesang...	5	1	0.05	0.0449
	GO:0072134	nephrogenic mesenchyme morphogenesis	5	1	0.05	0.0449
	GO:0072135	kidney mesenchymal cell proliferation	5	1	0.05	0.0449
	GO:0072136	metanephric mesenchymal cell proliferati...	5	1	0.05	0.0449
	GO:0090194	negative regulation of glomerulus develo...	5	1	0.05	0.0449
	GO:0110100	spindle pole body separation	5	1	0.05	0.0449
	GO:1900104	regulation of hyaluranon cable assembly	5	1	0.05	0.0449
	GO:1900106	positive regulation of hyaluranon cable ...	5	1	0.05	0.0449
	GO:1902047	polyamine transmembrane transport	5	1	0.05	0.0449
	GO:1903236	regulation of leukocyte tethering or rol...	5	1	0.05	0.0449
	GO:1903238	positive regulation of leukocyte tetheri...	5	1	0.05	0.0449
	GO:1903353	regulation of nucleus organization	5	1	0.05	0.0449
	GO:1903769	negative regulation of cell proliferatio...	5	1	0.05	0.0449
	GO:1904351	negative regulation of protein catabolic...	5	1	0.05	0.0449
	GO:1904613	cellular response to 2,3,7,8-tetrachloro...	5	1	0.05	0.0449
	GO:1904977	lymphatic endothelial cell migration	5	1	0.05	0.0449
	GO:1905047	mitotic spindle pole body organization	5	1	0.05	0.0449
	GO:1905166	negative regulation of lysosomal protein...	5	1	0.05	0.0449
	GO:1905292	regulation of neural crest cell differen...	5	1	0.05	0.0449
	GO:1905294	positive regulation of neural crest cell...	5	1	0.05	0.0449
	GO:1905310	regulation of cardiac neural crest cell ...	5	1	0.05	0.0449
	GO:1905312	positive regulation of cardiac neural cr...	5	1	0.05	0.0449
	GO:1905627	regulation of serotonin biosynthetic pro...	5	1	0.05	0.0449
	GO:1990771	clathrin-dependent extracellular exosome...	5	1	0.05	0.0449
	GO:2000065	negative regulation of cortisol biosynth...	5	1	0.05	0.0449
	GO:2000520	regulation of immunological synapse form...	5	1	0.05	0.0449
	GO:2000521	negative regulation of immunological syn...	5	1	0.05	0.0449
	GO:2000562	negative regulation of CD4-positive, alp...	5	1	0.05	0.0449
	GO:2000848	positive regulation of corticosteroid ho...	5	1	0.05	0.0449
	GO:2000852	regulation of corticosterone secretion	5	1	0.05	0.0449
	GO:2000855	regulation of mineralocorticoid secretio...	5	1	0.05	0.0449
	GO:2000857	positive regulation of mineralocorticoid...	5	1	0.05	0.0449
	GO:2000858	regulation of aldosterone secretion	5	1	0.05	0.0449
	GO:2000860	positive regulation of aldosterone secre...	5	1	0.05	0.0449
	GO:2001188	regulation of T cell activation via T ce...	5	1	0.05	0.0449
	GO:2001189	negative regulation of T cell activation...	5	1	0.05	0.0449
	GO:0007596	blood coagulation	283	6	2.59	0.04538
	GO:0030162	regulation of proteolysis	847	13	7.75	0.04542
	GO:0006887	exocytosis	934	14	8.54	0.04548
	GO:0036230	granulocyte activation	596	10	5.45	0.04618
	GO:0009612	response to mechanical stimulus	515	9	4.71	0.0463
	GO:0006629	lipid metabolic process	1478	20	13.52	0.04638
	GO:0019079	viral genome replication	148	4	1.35	0.04677
	GO:0002263	cell activation involved in immune respo...	765	12	7	0.0468
	GO:0051123	RNA polymerase II preinitiation complex ...	38	2	0.35	0.04707
	GO:1905146	lysosomal protein catabolic process	38	2	0.35	0.04707
	GO:2000403	positive regulation of lymphocyte migrat...	38	2	0.35	0.04707
	GO:0070371	ERK1 and ERK2 cascade	360	7	3.29	0.04708
	GO:0008284	positive regulation of cell population p...	1027	15	9.39	0.04716
	GO:0043065	positive regulation of apoptotic process	766	12	7.01	0.04718
	GO:0043410	positive regulation of MAPK cascade	599	10	5.48	0.04749
	GO:0045860	positive regulation of protein kinase ac...	599	10	5.48	0.04749
	GO:0042221	response to chemical	4683	52	42.83	0.0476
	GO:0034612	response to tumor necrosis factor	287	6	2.62	0.048
	GO:0006027	glycosaminoglycan catabolic process	89	3	0.81	0.04802
	GO:0034381	plasma lipoprotein particle clearance	89	3	0.81	0.04802
	GO:0007517	muscle organ development	601	10	5.5	0.04838
	GO:1903034	regulation of response to wounding	288	6	2.63	0.04867
	GO:0007044	cell-substrate junction assembly	150	4	1.37	0.04871
	GO:0150115	cell-substrate junction organization	150	4	1.37	0.04871
	GO:0044255	cellular lipid metabolic process	1121	16	10.25	0.04874
	GO:0050727	regulation of inflammatory response	363	7	3.32	0.04884
	GO:0045055	regulated exocytosis	857	13	7.84	0.04908
	GO:0001816	cytokine production	686	11	6.27	0.04909
	GO:0002694	regulation of leukocyte activation	441	8	4.03	0.0491
	GO:0007039	protein catabolic process in the vacuole	39	2	0.36	0.04933
	GO:0008209	androgen metabolic process	39	2	0.36	0.04933
	GO:0010662	regulation of striated muscle cell apopt...	39	2	0.36	0.04933
	GO:0097065	anterior head development	39	2	0.36	0.04933
	GO:0051130	positive regulation of cellular componen...	1583	21	14.48	0.04968
	GO:0071805	potassium ion transmembrane transport	218	5	1.99	0.04969
	GO:0030595	leukocyte chemotaxis	151	4	1.38	0.0497
	Node 0: Biomphalaria glabrata IM GCA_025434175.1 --- Contraction
	HOG IDs:	N0.HOG0000013; N0.HOG0000083; N0.HOG0000094; N0.HOG0000116; N0.HOG0000118; N0.HOG0000145; N0.HOG0000158; N0.HOG0000175; N0.HOG0000181; N0.HOG0000195; N0.HOG0000203; N0.HOG0000215; N0.HOG0000257; N0.HOG0000345; N0.HOG0000346; N0.HOG0000369; N0.HOG0000370; N0.HOG0000374; N0.HOG0000436; N0.HOG0000438; N0.HOG0000470; N0.HOG0000483; N0.HOG0000498; N0.HOG0000549; N0.HOG0000559; N0.HOG0000586; N0.HOG000…			Total:	738
	TermID	Term Description	Annotated	Significant	Expected	p-value
	GO:0003008	system process	2445	158	97.22	2.8e-11
	GO:0050877	nervous system process	1685	115	67	1.7e-09
	GO:0007409	axonogenesis	998	79	39.68	1.8e-09
	GO:0061564	axon development	1064	81	42.31	6.8e-09
	GO:0007186	G protein-coupled receptor signaling pat...	876	70	34.83	1.2e-08
	GO:0032501	multicellular organismal process	7842	370	311.81	1.3e-08
	GO:0000904	cell morphogenesis involved in different...	1434	99	57.02	1.8e-08
	GO:0000902	cell morphogenesis	1710	112	67.99	3.1e-08
	GO:0048812	neuron projection morphogenesis	1316	92	52.33	3.6e-08
	GO:0048667	cell morphogenesis involved in neuron di...	1264	89	50.26	4.6e-08
	GO:0120039	plasma membrane bounded cell projection ...	1323	92	52.6	4.7e-08
	GO:0048858	cell projection morphogenesis	1325	92	52.68	5e-08
	GO:0061061	muscle structure development	1025	76	40.76	6.6e-08
	GO:0051179	localization	6313	309	251.01	6.8e-08
	GO:0003013	circulatory system process	684	57	27.2	7.8e-08
	GO:0032990	cell part morphogenesis	1351	92	53.72	1.3e-07
	GO:0023051	regulation of signaling	3597	196	143.02	1.3e-07
	GO:0009653	anatomical structure morphogenesis	3925	210	156.06	1.4e-07
	GO:0010646	regulation of cell communication	3569	194	141.91	1.9e-07
	GO:0032989	cellular component morphogenesis	1819	114	72.33	2.4e-07
	GO:0120036	plasma membrane bounded cell projection ...	2268	135	90.18	2.7e-07
	GO:0008045	motor neuron axon guidance	198	25	7.87	3e-07
	GO:0009187	cyclic nucleotide metabolic process	110	18	4.37	3e-07
	GO:0007411	axon guidance	696	56	27.67	3.3e-07
	GO:0042330	taxis	1106	78	43.98	3.4e-07
	GO:0006935	chemotaxis	1011	73	40.2	3.5e-07
	GO:0046068	cGMP metabolic process	100	17	3.98	3.7e-07
	GO:0030030	cell projection organization	2282	135	90.74	3.9e-07
	GO:0034330	cell junction organization	1110	78	44.14	4e-07
	GO:0048580	regulation of post-embryonic development	216	26	8.59	4.5e-07
	GO:0048699	generation of neurons	2484	144	98.77	4.6e-07
	GO:0007600	sensory perception	964	70	38.33	5.2e-07
	GO:0097485	neuron projection guidance	708	56	28.15	5.7e-07
	GO:0007610	behavior	1895	116	75.35	6.4e-07
	GO:0061062	regulation of nematode larval developmen...	179	23	7.12	6.6e-07
	GO:0072359	circulatory system development	1430	93	56.86	8.6e-07
	GO:0048731	system development	5490	271	218.29	8.7e-07
	GO:0003015	heart process	359	35	14.27	8.7e-07
	GO:0022008	neurogenesis	2600	148	103.38	9.1e-07
	GO:0007399	nervous system development	3322	180	132.09	9.5e-07
	GO:0030182	neuron differentiation	2278	133	90.58	1.1e-06
	GO:0018958	phenol-containing compound metabolic pro...	270	29	10.74	1.1e-06
	GO:0051239	regulation of multicellular organismal p...	3735	197	148.51	1.4e-06
	GO:0040011	locomotion	2654	149	105.53	1.9e-06
	GO:0021965	spinal cord ventral commissure morphogen...	7	5	0.28	1.9e-06
	GO:0035812	renal sodium excretion	78	14	3.1	2e-06
	GO:0035813	regulation of renal sodium excretion	78	14	3.1	2e-06
	GO:0007275	multicellular organism development	6472	308	257.34	2.1e-06
	GO:2000026	regulation of multicellular organismal d...	2641	148	105.01	2.3e-06
	GO:0008015	blood circulation	650	51	25.84	2.4e-06
	GO:0032879	regulation of localization	2986	163	118.73	2.8e-06
	GO:0044062	regulation of excretion	103	16	4.1	2.8e-06
	GO:0048666	neuron development	2018	119	80.24	3e-06
	GO:0031175	neuron projection development	1679	103	66.76	3e-06
	GO:0048468	cell development	3589	189	142.7	3.2e-06
	GO:0050890	cognition	785	58	31.21	3.2e-06
	GO:0051048	negative regulation of secretion	302	30	12.01	3.7e-06
	GO:0007154	cell communication	5572	271	221.55	3.7e-06
	GO:0035556	intracellular signal transduction	2732	151	108.63	3.9e-06
	GO:0023052	signaling	5480	267	217.89	4.2e-06
	GO:0009966	regulation of signal transduction	3108	167	123.58	5.3e-06
	GO:0070848	response to growth factor	975	67	38.77	6.3e-06
	GO:0040028	regulation of vulval development	111	16	4.41	7.6e-06
	GO:0042417	dopamine metabolic process	124	17	4.93	7.9e-06
	GO:0098801	regulation of renal system process	88	14	3.5	8.9e-06
	GO:0008016	regulation of heart contraction	284	28	11.29	8.9e-06
	GO:0009605	response to external stimulus	3481	182	138.41	9e-06
	GO:1902531	regulation of intracellular signal trans...	1871	110	74.39	9.2e-06
	GO:0032502	developmental process	7212	333	286.76	9.8e-06
	GO:0006810	transport	4895	241	194.63	1.1e-05
	GO:0060047	heart contraction	335	31	13.32	1.1e-05
	GO:0050896	response to stimulus	7567	346	300.87	1.2e-05
	GO:0051234	establishment of localization	5027	246	199.88	1.3e-05
	GO:0071363	cellular response to growth factor stimu...	937	64	37.26	1.3e-05
	GO:0097254	renal tubular secretion	103	15	4.1	1.3e-05
	GO:0048856	anatomical structure development	6870	319	273.16	1.4e-05
	GO:0008285	negative regulation of cell population p...	830	58	33	1.7e-05
	GO:0035150	regulation of tube size	343	31	13.64	1.7e-05
	GO:0010648	negative regulation of cell communicatio...	1688	100	67.12	1.9e-05
	GO:0007165	signal transduction	4984	243	198.17	2.1e-05
	GO:0023057	negative regulation of signaling	1691	100	67.24	2.1e-05
	GO:0042127	regulation of cell population proliferat...	1841	107	73.2	2.1e-05
	GO:0050793	regulation of developmental process	3181	167	126.48	2.2e-05
	GO:0019934	cGMP-mediated signaling	95	14	3.78	2.2e-05
	GO:0035815	positive regulation of renal sodium excr...	50	10	1.99	2.2e-05
	GO:0048729	tissue morphogenesis	1504	91	59.8	2.2e-05
	GO:0002164	larval development	745	53	29.62	2.5e-05
	GO:0007635	chemosensory behavior	238	24	9.46	2.7e-05
	GO:0007417	central nervous system development	1554	93	61.79	2.7e-05
	GO:0009308	amine metabolic process	223	23	8.87	2.8e-05
	GO:0051046	regulation of secretion	1067	69	42.43	3.4e-05
	GO:0050808	synapse organization	811	56	32.25	3.4e-05
	GO:0019932	second-messenger-mediated signaling	585	44	23.26	3.5e-05
	GO:0065007	biological regulation	9151	402	363.86	3.5e-05
	GO:0007613	memory	390	33	15.51	3.6e-05
	GO:0006584	catecholamine metabolic process	139	17	5.53	3.6e-05
	GO:0009712	catechol-containing compound metabolic p...	139	17	5.53	3.6e-05
	GO:0033563	dorsal/ventral axon guidance	64	11	2.54	3.9e-05
	GO:0007611	learning or memory	681	49	27.08	3.9e-05
	GO:0048523	negative regulation of cellular process	4683	229	186.2	3.9e-05
	GO:0009888	tissue development	3030	159	120.48	4e-05
	GO:0007163	establishment or maintenance of cell pol...	572	43	22.74	4.3e-05
	GO:0055078	sodium ion homeostasis	101	14	4.02	4.4e-05
	GO:0010752	regulation of cGMP-mediated signaling	54	10	2.15	4.5e-05
	GO:0007507	heart development	917	61	36.46	4.5e-05
	GO:0044106	cellular amine metabolic process	215	22	8.55	4.6e-05
	GO:0009791	post-embryonic development	1471	88	58.49	4.8e-05
	GO:0090066	regulation of anatomical structure size	942	62	37.46	5.3e-05
	GO:0042692	muscle cell differentiation	634	46	25.21	5.5e-05
	GO:0048569	post-embryonic animal organ development	850	57	33.8	6.5e-05
	GO:0051716	cellular response to stimulus	6210	289	246.92	7.2e-05
	GO:1903531	negative regulation of secretion by cell	253	24	10.06	7.2e-05
	GO:0048513	animal organ development	4528	221	180.04	7.2e-05
	GO:0043114	regulation of vascular permeability	81	12	3.22	7.9e-05
	GO:0061326	renal tubule development	223	22	8.87	8e-05
	GO:0003014	renal system process	239	23	9.5	8.2e-05
	GO:0048583	regulation of response to stimulus	3939	196	156.62	8.5e-05
	GO:0072080	nephron tubule development	135	16	5.37	9e-05
	GO:0034329	cell junction assembly	745	51	29.62	9.7e-05
	GO:0048562	embryonic organ morphogenesis	465	36	18.49	0.0001
	GO:0035295	tube development	2050	113	81.51	0.00012
	GO:0050794	regulation of cellular process	8168	363	324.77	0.00012
	GO:0065008	regulation of biological quality	4417	215	175.63	0.00012
	GO:0033002	muscle cell proliferation	278	25	11.05	0.00012
	GO:0072009	nephron epithelium development	153	17	6.08	0.00012
	GO:1903779	regulation of cardiac conduction	85	12	3.38	0.00013
	GO:0051241	negative regulation of multicellular org...	1663	95	66.12	0.00013
	GO:0009887	animal organ morphogenesis	2080	114	82.7	0.00014
	GO:0008037	cell recognition	454	35	18.05	0.00014
	GO:0051094	positive regulation of developmental pro...	1752	99	69.66	0.00014
	GO:0051146	striated muscle cell differentiation	509	38	20.24	0.00014
	GO:0001764	neuron migration	350	29	13.92	0.00015
	GO:0048584	positive regulation of response to stimu...	2444	130	97.18	0.00015
	GO:0051056	regulation of small GTPase mediated sign...	316	27	12.56	0.00015
	GO:0021510	spinal cord development	202	20	8.03	0.00016
	GO:0048568	embryonic organ development	683	47	27.16	0.00016
	GO:0019935	cyclic-nucleotide-mediated signaling	300	26	11.93	0.00016
	GO:0051240	positive regulation of multicellular org...	2156	117	85.73	0.00016
	GO:0072091	regulation of stem cell proliferation	157	17	6.24	0.00017
	GO:0008038	neuron recognition	301	26	11.97	0.00017
	GO:0010647	positive regulation of cell communicatio...	2138	116	85.01	0.00018
	GO:0048598	embryonic morphogenesis	1110	68	44.14	0.0002
	GO:0023056	positive regulation of signaling	2144	116	85.25	0.0002
	GO:0022603	regulation of anatomical structure morph...	1511	87	60.08	0.0002
	GO:0046069	cGMP catabolic process	15	5	0.6	0.00021
	GO:0040012	regulation of locomotion	1301	77	51.73	0.00022
	GO:0006936	muscle contraction	411	32	16.34	0.00022
	GO:0003012	muscle system process	540	39	21.47	0.00023
	GO:0046903	secretion	1996	109	79.36	0.00023
	GO:0050804	modulation of chemical synaptic transmis...	637	44	25.33	0.00024
	GO:0006182	cGMP biosynthetic process	78	11	3.1	0.00025
	GO:0009967	positive regulation of signal transducti...	1845	102	73.36	0.00025
	GO:0021955	central nervous system neuron axonogenes...	54	9	2.15	0.00025
	GO:0040013	negative regulation of locomotion	378	30	15.03	0.00025
	GO:0051932	synaptic transmission, GABAergic	105	13	4.17	0.00026
	GO:0046058	cAMP metabolic process	33	7	1.31	0.00026
	GO:0007517	muscle organ development	601	42	23.9	0.00026
	GO:0007267	cell-cell signaling	2025	110	80.52	0.00026
	GO:0060537	muscle tissue development	507	37	20.16	0.00027
	GO:0032228	regulation of synaptic transmission, GAB...	79	11	3.14	0.00027
	GO:0007612	learning	398	31	15.83	0.00028
	GO:0044057	regulation of system process	858	55	34.12	0.00028
	GO:0035809	regulation of urine volume	55	9	2.19	0.00029
	GO:0035151	regulation of tube size, open tracheal s...	106	13	4.21	0.00029
	GO:0007156	homophilic cell adhesion via plasma memb...	120	14	4.77	0.00029
	GO:0046888	negative regulation of hormone secretion	120	14	4.77	0.00029
	GO:0042421	norepinephrine biosynthetic process	16	5	0.64	0.0003
	GO:0099177	regulation of trans-synaptic signaling	643	44	25.57	0.0003
	GO:0008283	cell population proliferation	2279	121	90.62	0.00031
	GO:0051128	regulation of cellular component organiz...	3034	154	120.64	0.00031
	GO:0007168	receptor guanylyl cyclase signaling path...	34	7	1.35	0.00032
	GO:0016043	cellular component organization	6418	293	255.19	0.00032
	GO:1903522	regulation of blood circulation	366	29	14.55	0.00032
	GO:0002119	nematode larval development	588	41	23.38	0.00033
	GO:0048859	formation of anatomical boundary	136	15	5.41	0.00033
	GO:0009190	cyclic nucleotide biosynthetic process	81	11	3.22	0.00034
	GO:0052652	cyclic purine nucleotide metabolic proce...	81	11	3.22	0.00034
	GO:0009612	response to mechanical stimulus	515	37	20.48	0.00036
	GO:0048870	cell motility	1975	107	78.53	0.00036
	GO:0048519	negative regulation of biological proces...	5156	242	205.01	0.00038
	GO:1901654	response to ketone	388	30	15.43	0.00039
	GO:0040025	vulval development	185	18	7.36	0.00042
	GO:1902667	regulation of axon guidance	139	15	5.53	0.00042
	GO:0030154	cell differentiation	4820	228	191.65	0.00042
	GO:0014706	striated muscle tissue development	482	35	19.17	0.00043
	GO:0007588	excretion	218	20	8.67	0.00044
	GO:0007606	sensory perception of chemical stimulus	218	20	8.67	0.00044
	GO:0051093	negative regulation of developmental pro...	1396	80	55.51	0.00044
	GO:1902533	positive regulation of intracellular sig...	1184	70	47.08	0.00045
	GO:0035239	tube morphogenesis	1635	91	65.01	0.00046
	GO:0042335	cuticle development	252	22	10.02	0.00046
	GO:0009582	detection of abiotic stimulus	321	26	12.76	0.00047
	GO:0002052	positive regulation of neuroblast prolif...	47	8	1.87	0.00047
	GO:0035810	positive regulation of urine volume	47	8	1.87	0.00047
	GO:0001655	urogenital system development	599	41	23.82	0.00048
	GO:0060429	epithelium development	2440	127	97.02	0.00048
	GO:0048732	gland development	857	54	34.08	0.00049
	GO:0016477	cell migration	1792	98	71.25	0.00049
	GO:0072006	nephron development	220	20	8.75	0.00049
	GO:0002009	morphogenesis of an epithelium	1401	80	55.71	0.0005
	GO:0060541	respiratory system development	659	44	26.2	0.0005
	GO:0009636	response to toxic substance	899	56	35.75	0.00051
	GO:0000165	MAPK cascade	940	58	37.38	0.00051
	GO:0050709	negative regulation of protein secretion	157	16	6.24	0.00052
	GO:0046676	negative regulation of insulin secretion	85	11	3.38	0.00052
	GO:0071542	dopaminergic neuron differentiation	72	10	2.86	0.00053
	GO:0002792	negative regulation of peptide secretion	173	17	6.88	0.00053
	GO:0009214	cyclic nucleotide catabolic process	18	5	0.72	0.00054
	GO:0021952	central nervous system projection neuron...	37	7	1.47	0.00055
	GO:0001822	kidney development	470	34	18.69	0.00055
	GO:0072001	renal system development	565	39	22.47	0.00056
	GO:0051447	negative regulation of meiotic cell cycl...	60	9	2.39	0.00056
	GO:0008217	regulation of blood pressure	256	22	10.18	0.00057
	GO:0002337	B-1a B cell differentiation	5	3	0.2	0.00059
	GO:0071560	cellular response to transforming growth...	326	26	12.96	0.00059
	GO:0007413	axonal fasciculation	100	12	3.98	0.0006
	GO:0106030	neuron projection fasciculation	100	12	3.98	0.0006
	GO:0046578	regulation of Ras protein signal transdu...	240	21	9.54	0.0006
	GO:0050906	detection of stimulus involved in sensor...	240	21	9.54	0.0006
	GO:0098742	cell-cell adhesion via plasma-membrane a...	257	22	10.22	0.0006
	GO:0043297	apical junction assembly	175	17	6.96	0.00061
	GO:0071840	cellular component organization or bioge...	6595	298	262.23	0.00061
	GO:0006576	cellular biogenic amine metabolic proces...	191	18	7.59	0.00061
	GO:0007447	imaginal disc pattern formation	145	15	5.77	0.00065
	GO:0072073	kidney epithelium development	225	20	8.95	0.00066
	GO:1905489	regulation of sensory neuron axon guidan...	28	6	1.11	0.00068
	GO:0008347	glial cell migration	116	13	4.61	0.00069
	GO:0001944	vasculature development	911	56	36.22	0.0007
	GO:0060284	regulation of cell development	1547	86	61.51	0.0007
	GO:0042415	norepinephrine metabolic process	19	5	0.76	0.00071
	GO:0120252	hydrocarbon metabolic process	19	5	0.76	0.00071
	GO:0048869	cellular developmental process	4911	230	195.27	0.00074
	GO:0001568	blood vessel development	873	54	34.71	0.00075
	GO:1902414	protein localization to cell junction	117	13	4.65	0.00075
	GO:0051051	negative regulation of transport	613	41	24.37	0.00075
	GO:0010721	negative regulation of cell development	672	44	26.72	0.00076
	GO:0014823	response to activity	132	14	5.25	0.00076
	GO:0045216	cell-cell junction organization	386	29	15.35	0.00077
	GO:0009266	response to temperature stimulus	498	35	19.8	0.00077
	GO:0051049	regulation of transport	2106	111	83.74	0.00077
	GO:0090278	negative regulation of peptide hormone s...	103	12	4.1	0.00078
	GO:0048646	anatomical structure formation involved ...	1861	100	74	0.00079
	GO:0007444	imaginal disc development	794	50	31.57	0.0008
	GO:0048518	positive regulation of biological proces...	5535	255	220.08	0.00081
	GO:0120192	tight junction assembly	148	15	5.88	0.00081
	GO:0043408	regulation of MAPK cascade	835	52	33.2	0.00081
	GO:0007568	aging	856	53	34.04	0.00082
	GO:0051641	cellular localization	4214	201	167.55	0.00083
	GO:0016338	calcium-independent cell-cell adhesion v...	29	6	1.15	0.00083
	GO:0072014	proximal tubule development	29	6	1.15	0.00083
	GO:0042048	olfactory behavior	180	17	7.16	0.00084
	GO:0007010	cytoskeleton organization	1644	90	65.37	0.00084
	GO:0071559	response to transforming growth factor b...	334	26	13.28	0.00085
	GO:0003018	vascular process in circulatory system	281	23	11.17	0.00085
	GO:0009628	response to abiotic stimulus	2045	108	81.31	0.00086
	GO:0007268	chemical synaptic transmission	961	58	38.21	0.00087
	GO:0098916	anterograde trans-synaptic signaling	961	58	38.21	0.00087
	GO:0050789	regulation of biological process	8580	373	341.15	0.00089
	GO:0001708	cell fate specification	354	27	14.08	0.00092
	GO:2000179	positive regulation of neural precursor ...	91	11	3.62	0.00094
	GO:0006198	cAMP catabolic process	12	4	0.48	0.00095
	GO:0072235	metanephric distal tubule development	12	4	0.48	0.00095
	GO:1900120	regulation of receptor binding	12	4	0.48	0.00095
	GO:0030029	actin filament-based process	965	58	38.37	0.00096
	GO:0007167	enzyme-linked receptor protein signaling...	1282	73	50.97	0.00097
	GO:0022604	regulation of cell morphogenesis	721	46	28.67	0.00099
	GO:0050982	detection of mechanical stimulus	151	15	6	0.00099
	GO:0048665	neuron fate specification	78	10	3.1	0.001
	GO:0055017	cardiac muscle tissue growth	106	12	4.21	0.00101
	GO:0001501	skeletal system development	642	42	25.53	0.00101
	GO:0016319	mushroom body development	136	14	5.41	0.00103
	GO:0007204	positive regulation of cytosolic calcium...	375	28	14.91	0.00104
	GO:0099537	trans-synaptic signaling	969	58	38.53	0.00106
	GO:0120193	tight junction organization	152	15	6.04	0.00106
	GO:0043270	positive regulation of ion transport	413	30	16.42	0.00108
	GO:0030036	actin cytoskeleton organization	867	53	34.47	0.0011
	GO:0007589	body fluid secretion	201	18	7.99	0.00111
	GO:0060419	heart growth	122	13	4.85	0.00112
	GO:0061337	cardiac conduction	122	13	4.85	0.00112
	GO:0007424	open tracheal system development	415	30	16.5	0.00116
	GO:0021978	telencephalon regionalization	21	5	0.83	0.00117
	GO:0007043	cell-cell junction assembly	253	21	10.06	0.00118
	GO:0090598	male anatomical structure morphogenesis	138	14	5.49	0.00118
	GO:0033564	anterior/posterior axon guidance	42	7	1.67	0.00121
	GO:1903430	negative regulation of cell maturation	42	7	1.67	0.00121
	GO:0046579	positive regulation of Ras protein signa...	94	11	3.74	0.00123
	GO:0007179	transforming growth factor beta receptor...	254	21	10.1	0.00124
	GO:0001975	response to amphetamine	67	9	2.66	0.00127
	GO:0048639	positive regulation of developmental gro...	455	32	18.09	0.00127
	GO:0021796	cerebral cortex regionalization	13	4	0.52	0.00133
	GO:0072236	metanephric loop of Henle development	13	4	0.52	0.00133
	GO:0007271	synaptic transmission, cholinergic	125	13	4.97	0.0014
	GO:0035330	regulation of hippo signaling	68	9	2.7	0.00141
	GO:0048190	wing disc dorsal/ventral pattern formati...	68	9	2.7	0.00141
	GO:0006937	regulation of muscle contraction	257	21	10.22	0.00144
	GO:0035637	multicellular organismal signaling	257	21	10.22	0.00144
	GO:0072017	distal tubule development	32	6	1.27	0.00144
	GO:0030334	regulation of cell migration	940	56	37.38	0.00145
	GO:0090287	regulation of cellular response to growt...	478	33	19.01	0.00146
	GO:0014821	phasic smooth muscle contraction	22	5	0.87	0.00146
	GO:1902692	regulation of neuroblast proliferation	96	11	3.82	0.00146
	GO:0032222	regulation of synaptic transmission, cho...	82	10	3.26	0.00148
	GO:0007264	small GTPase mediated signal transductio...	479	33	19.05	0.00151
	GO:0035094	response to nicotine	111	12	4.41	0.00151
	GO:0051384	response to glucocorticoid	366	27	14.55	0.00151
	GO:0048585	negative regulation of response to stimu...	1831	97	72.8	0.00152
	GO:0001763	morphogenesis of a branching structure	348	26	13.84	0.00153
	GO:0008104	protein localization	2883	143	114.63	0.00154
	GO:0007265	Ras protein signal transduction	405	29	16.1	0.00161
	GO:0009581	detection of external stimulus	313	24	12.45	0.00163
	GO:0090288	negative regulation of cellular response...	243	20	9.66	0.0017
	GO:0035159	regulation of tube length, open tracheal...	70	9	2.78	0.00174
	GO:0048067	cuticle pigmentation	70	9	2.78	0.00174
	GO:0048662	negative regulation of smooth muscle cel...	70	9	2.78	0.00174
	GO:2000648	positive regulation of stem cell prolife...	70	9	2.78	0.00174
	GO:0007166	cell surface receptor signaling pathway	2846	141	113.16	0.00176
	GO:0051602	response to electrical stimulus	84	10	3.34	0.00178
	GO:0099536	synaptic signaling	991	58	39.4	0.00179
	GO:0072177	mesonephric duct development	14	4	0.56	0.0018
	GO:0086023	adenylate cyclase-activating adrenergic ...	14	4	0.56	0.0018
	GO:0035209	pupal development	23	5	0.91	0.00181
	GO:0048843	negative regulation of axon extension in...	23	5	0.91	0.00181
	GO:1902668	negative regulation of axon guidance	23	5	0.91	0.00181
	GO:0050905	neuromuscular process	245	20	9.74	0.00187
	GO:0090257	regulation of muscle system process	372	27	14.79	0.00191
	GO:0061063	positive regulation of nematode larval d...	71	9	2.82	0.00192
	GO:0046878	positive regulation of saliva secretion	7	3	0.28	0.00194
	GO:0060022	hard palate development	7	3	0.28	0.00194
	GO:0072021	ascending thin limb development	7	3	0.28	0.00194
	GO:0072218	metanephric ascending thin limb developm...	7	3	0.28	0.00194
	GO:0072237	metanephric proximal tubule development	7	3	0.28	0.00194
	GO:2000146	negative regulation of cell motility	336	25	13.36	0.00198
	GO:0045454	cell redox homeostasis	34	6	1.35	0.002
	GO:0060283	negative regulation of oocyte developmen...	34	6	1.35	0.002
	GO:1900194	negative regulation of oocyte maturation	34	6	1.35	0.002
	GO:0061138	morphogenesis of a branching epithelium	318	24	12.64	0.00201
	GO:0035418	protein localization to synapse	100	11	3.98	0.00204
	GO:0051057	positive regulation of small GTPase medi...	100	11	3.98	0.00204
	GO:0031960	response to corticosteroid	393	28	15.63	0.00208
	GO:0035025	positive regulation of Rho protein signa...	46	7	1.83	0.0021
	GO:0007616	long-term memory	213	18	8.47	0.00212
	GO:0045597	positive regulation of cell differentiat...	1170	66	46.52	0.00218
	GO:0001736	establishment of planar polarity	231	19	9.18	0.00221
	GO:0097366	response to bronchodilator	101	11	4.02	0.00221
	GO:0048104	establishment of body hair or bristle pl...	24	5	0.95	0.00221
	GO:0010720	positive regulation of cell development	833	50	33.12	0.00223
	GO:0001932	regulation of protein phosphorylation	1476	80	58.69	0.00225
	GO:0042221	response to chemical	4683	217	186.2	0.00227
	GO:1901615	organic hydroxy compound metabolic proce...	731	45	29.07	0.00228
	GO:0007164	establishment of tissue polarity	232	19	9.22	0.00232
	GO:0043053	dauer entry	35	6	1.39	0.00233
	GO:0019614	catechol-containing compound catabolic p...	15	4	0.6	0.00238
	GO:0042420	dopamine catabolic process	15	4	0.6	0.00238
	GO:0042424	catecholamine catabolic process	15	4	0.6	0.00238
	GO:0048105	establishment of body hair planar orient...	15	4	0.6	0.00238
	GO:0061032	visceral serous pericardium development	15	4	0.6	0.00238
	GO:0097069	cellular response to thyroxine stimulus	15	4	0.6	0.00238
	GO:1904387	cellular response to L-phenylalanine der...	15	4	0.6	0.00238
	GO:2000644	regulation of receptor catabolic process	15	4	0.6	0.00238
	GO:0035222	wing disc pattern formation	102	11	4.06	0.00239
	GO:0055024	regulation of cardiac muscle tissue deve...	102	11	4.06	0.00239
	GO:0051480	regulation of cytosolic calcium ion conc...	397	28	15.79	0.0024
	GO:0048085	adult chitin-containing cuticle pigmenta...	60	8	2.39	0.00245
	GO:0051495	positive regulation of cytoskeleton orga...	251	20	9.98	0.00248
	GO:0140352	export from cell	1838	96	73.08	0.00251
	GO:0040017	positive regulation of locomotion	674	42	26.8	0.00254
	GO:0040008	regulation of growth	1221	68	48.55	0.00256
	GO:0007450	dorsal/ventral pattern formation, imagin...	74	9	2.94	0.00257
	GO:0009410	response to xenobiotic stimulus	594	38	23.62	0.00257
	GO:0042325	regulation of phosphorylation	1572	84	62.5	0.00259
	GO:0060993	kidney morphogenesis	134	13	5.33	0.00261
	GO:0072089	stem cell proliferation	288	22	11.45	0.00262
	GO:2000145	regulation of cell motility	987	57	39.24	0.00264
	GO:0001963	synaptic transmission, dopaminergic	48	7	1.91	0.0027
	GO:0045596	negative regulation of cell differentiat...	988	57	39.28	0.0027
	GO:0021602	cranial nerve morphogenesis	36	6	1.43	0.0027
	GO:1905880	negative regulation of oogenesis	36	6	1.43	0.0027
	GO:0001706	endoderm formation	89	10	3.54	0.00275
	GO:0051954	positive regulation of amine transport	89	10	3.54	0.00275
	GO:0040007	growth	1777	93	70.66	0.00279
	GO:0070727	cellular macromolecule localization	2927	143	116.38	0.00284
	GO:0010038	response to metal ion	659	41	26.2	0.00293
	GO:0010160	formation of animal organ boundary	90	10	3.58	0.00298
	GO:0045595	regulation of cell differentiation	2212	112	87.95	0.00299
	GO:0001923	B-1 B cell differentiation	8	3	0.32	0.00301
	GO:0031630	regulation of synaptic vesicle fusion to...	8	3	0.32	0.00301
	GO:0042483	negative regulation of odontogenesis	8	3	0.32	0.00301
	GO:0046877	regulation of saliva secretion	8	3	0.32	0.00301
	GO:0050859	negative regulation of B cell receptor s...	8	3	0.32	0.00301
	GO:0110111	negative regulation of animal organ morp...	8	3	0.32	0.00301
	GO:1900122	positive regulation of receptor binding	8	3	0.32	0.00301
	GO:1901632	regulation of synaptic vesicle membrane ...	8	3	0.32	0.00301
	GO:1905031	regulation of membrane repolarization du...	8	3	0.32	0.00301
	GO:2000646	positive regulation of receptor cataboli...	8	3	0.32	0.00301
	GO:0046928	regulation of neurotransmitter secretion	169	15	6.72	0.00304
	GO:2000177	regulation of neural precursor cell prol...	169	15	6.72	0.00304
	GO:0050922	negative regulation of chemotaxis	49	7	1.95	0.00304
	GO:0071526	semaphorin-plexin signaling pathway	49	7	1.95	0.00304
	GO:0046541	saliva secretion	16	4	0.64	0.00307
	GO:0061577	calcium ion transmembrane transport via ...	16	4	0.64	0.00307
	GO:1902514	regulation of calcium ion transmembrane ...	16	4	0.64	0.00307
	GO:0055065	metal ion homeostasis	805	48	32.01	0.0031
	GO:0010753	positive regulation of cGMP-mediated sig...	37	6	1.47	0.00312
	GO:0042675	compound eye cone cell differentiation	37	6	1.47	0.00312
	GO:0055115	entry into diapause	37	6	1.47	0.00312
	GO:0061333	renal tubule morphogenesis	170	15	6.76	0.00322
	GO:0021953	central nervous system neuron differenti...	293	22	11.65	0.00323
	GO:0043065	positive regulation of apoptotic process	766	46	30.46	0.00329
	GO:0048596	embryonic camera-type eye morphogenesis	63	8	2.5	0.00334
	GO:0048582	positive regulation of post-embryonic de...	77	9	3.06	0.00337
	GO:1902905	positive regulation of supramolecular fi...	205	17	8.15	0.00339
	GO:0003007	heart morphogenesis	426	29	16.94	0.00339
	GO:0048522	positive regulation of cellular process	5111	233	203.22	0.0034
	GO:0016310	phosphorylation	2152	109	85.57	0.0034
	GO:0097164	ammonium ion metabolic process	258	20	10.26	0.0034
	GO:0048514	blood vessel morphogenesis	768	46	30.54	0.00345
	GO:0014902	myotube differentiation	223	18	8.87	0.00349
	GO:0051588	regulation of neurotransmitter transport	223	18	8.87	0.00349
	GO:0035329	hippo signaling	92	10	3.66	0.0035
	GO:0033036	macromolecule localization	3322	159	132.09	0.00357
	GO:0097374	sensory neuron axon guidance	38	6	1.51	0.00358
	GO:0030534	adult behavior	467	31	18.57	0.00364
	GO:1904950	negative regulation of establishment of ...	224	18	8.91	0.00365
	GO:0048048	embryonic eye morphogenesis	78	9	3.1	0.00368
	GO:0001658	branching involved in ureteric bud morph...	64	8	2.54	0.00369
	GO:0060021	roof of mouth development	108	11	4.29	0.00374
	GO:0048806	genitalia development	173	15	6.88	0.00379
	GO:0042659	regulation of cell fate specification	124	12	4.93	0.00383
	GO:0035272	exocrine system development	261	20	10.38	0.00388
	GO:0001771	immunological synapse formation	17	4	0.68	0.00389
	GO:0019336	phenol-containing compound catabolic pro...	17	4	0.68	0.00389
	GO:0006942	regulation of striated muscle contractio...	109	11	4.33	0.00401
	GO:0030512	negative regulation of transforming grow...	109	11	4.33	0.00401
	GO:1904377	positive regulation of protein localizat...	109	11	4.33	0.00401
	GO:0035296	regulation of tube diameter	244	19	9.7	0.00405
	GO:0007593	chitin-based cuticle sclerotization	65	8	2.58	0.00407
	GO:0006468	protein phosphorylation	1823	94	72.49	0.00409
	GO:0072078	nephron tubule morphogenesis	94	10	3.74	0.00409
	GO:0072088	nephron epithelium morphogenesis	94	10	3.74	0.00409
	GO:0007432	salivary gland boundary specification	39	6	1.55	0.0041
	GO:0097011	cellular response to granulocyte macroph...	39	6	1.55	0.0041
	GO:0032940	secretion by cell	1778	92	70.7	0.0041
	GO:0035112	genitalia morphogenesis	80	9	3.18	0.00437
	GO:2001222	regulation of neuron migration	95	10	3.78	0.00442
	GO:0015837	amine transport	176	15	7	0.00446
	GO:0060043	regulation of cardiac muscle cell prolif...	66	8	2.62	0.00447
	GO:0060297	regulation of sarcomere organization	28	5	1.11	0.00448
	GO:0097402	neuroblast migration	28	5	1.11	0.00448
	GO:0030336	negative regulation of cell migration	320	23	12.72	0.00452
	GO:0001525	angiogenesis	635	39	25.25	0.00456
	GO:0051130	positive regulation of cellular componen...	1583	83	62.94	0.0046
	GO:1903845	negative regulation of cellular response...	111	11	4.41	0.00461
	GO:0060538	skeletal muscle organ development	302	22	12.01	0.00463
	GO:0042592	homeostatic process	2173	109	86.4	0.00464
	GO:0051445	regulation of meiotic cell cycle	127	12	5.05	0.00465
	GO:0065009	regulation of molecular function	2847	138	113.2	0.00466
	GO:0048878	chemical homeostasis	1428	76	56.78	0.00466
	GO:0009914	hormone transport	475	31	18.89	0.00466
	GO:0021871	forebrain regionalization	40	6	1.59	0.00466
	GO:0048638	regulation of developmental growth	844	49	33.56	0.00472
	GO:0010754	negative regulation of cGMP-mediated sig...	18	4	0.72	0.00484
	GO:0030953	astral microtubule organization	18	4	0.72	0.00484
	GO:0032483	regulation of Rab protein signal transdu...	18	4	0.72	0.00484
	GO:0051444	negative regulation of ubiquitin-protein...	18	4	0.72	0.00484
	GO:0086103	G protein-coupled receptor signaling pat...	18	4	0.72	0.00484
	GO:0044331	cell-cell adhesion mediated by cadherin	67	8	2.66	0.00491
	GO:0098609	cell-cell adhesion	783	46	31.13	0.00494
	GO:0046717	acid secretion	161	14	6.4	0.00495
	GO:0007178	transmembrane receptor protein serine/th...	497	32	19.76	0.00498
	GO:0048581	negative regulation of post-embryonic de...	82	9	3.26	0.00515
	GO:0097012	response to granulocyte macrophage colon...	41	6	1.63	0.00528
	GO:0009968	negative regulation of signal transducti...	1502	79	59.72	0.00528
	GO:0045471	response to ethanol	363	25	14.43	0.00544
	GO:0021954	central nervous system neuron developmen...	146	13	5.81	0.00545
	GO:0045927	positive regulation of growth	601	37	23.9	0.00546
	GO:0048645	animal organ formation	180	15	7.16	0.00548
	GO:0009790	embryo development	2116	106	84.14	0.00551
	GO:0003382	epithelial cell morphogenesis	98	10	3.9	0.00551
	GO:0043068	positive regulation of programmed cell d...	809	47	32.17	0.00555
	GO:0034220	ion transmembrane transport	1330	71	52.88	0.00581
	GO:0035265	organ growth	308	22	12.25	0.00583
	GO:0033363	secretory granule organization	55	7	2.19	0.00586
	GO:0060216	definitive hemopoiesis	69	8	2.74	0.00587
	GO:0046620	regulation of organ growth	199	16	7.91	0.00592
	GO:0002175	protein localization to paranode region ...	19	4	0.76	0.00595
	GO:0035156	fusion cell fate specification	19	4	0.76	0.00595
	GO:0072070	loop of Henle development	19	4	0.76	0.00595
	GO:0090231	regulation of spindle checkpoint	19	4	0.76	0.00595
	GO:0090266	regulation of mitotic cell cycle spindle...	19	4	0.76	0.00595
	GO:1903504	regulation of mitotic spindle checkpoint	19	4	0.76	0.00595
	GO:0050954	sensory perception of mechanical stimulu...	385	26	15.31	0.00596
	GO:0060795	cell fate commitment involved in formati...	115	11	4.57	0.00602
	GO:0055021	regulation of cardiac muscle tissue grow...	84	9	3.34	0.00603
	GO:0030178	negative regulation of Wnt signaling pat...	182	15	7.24	0.00606
	GO:0002322	B cell proliferation involved in immune ...	10	3	0.4	0.00608
	GO:0006723	cuticle hydrocarbon biosynthetic process	10	3	0.4	0.00608
	GO:0021631	optic nerve morphogenesis	10	3	0.4	0.00608
	GO:0000768	syncytium formation by plasma membrane f...	165	14	6.56	0.00613
	GO:0140253	cell-cell fusion	165	14	6.56	0.00613
	GO:0045665	negative regulation of neuron differenti...	406	27	16.14	0.00627
	GO:0060562	epithelial tube morphogenesis	1072	59	42.62	0.00634
	GO:0019220	regulation of phosphate metabolic proces...	1738	89	69.11	0.00634
	GO:0051174	regulation of phosphorus metabolic proce...	1738	89	69.11	0.00634
	GO:0007419	ventral cord development	70	8	2.78	0.0064
	GO:0050961	detection of temperature stimulus involv...	70	8	2.78	0.0064
	GO:0051050	positive regulation of transport	1380	73	54.87	0.00641
	GO:0008344	adult locomotory behavior	292	21	11.61	0.00646
	GO:1900193	regulation of oocyte maturation	56	7	2.23	0.00647
	GO:0001738	morphogenesis of a polarized epithelium	255	19	10.14	0.00648
	GO:0051224	negative regulation of protein transport	219	17	8.71	0.00656
	GO:0048754	branching morphogenesis of an epithelial...	293	21	11.65	0.00671
	GO:0000003	reproduction	3160	150	125.65	0.00673
	GO:0006949	syncytium formation	167	14	6.64	0.0068
	GO:0050772	positive regulation of axonogenesis	167	14	6.64	0.0068
	GO:0090090	negative regulation of canonical Wnt sig...	150	13	5.96	0.00682
	GO:0042063	gliogenesis	488	31	19.4	0.00684
	GO:0014047	glutamate secretion	71	8	2.82	0.00697
	GO:0021983	pituitary gland development	71	8	2.82	0.00697
	GO:0031076	embryonic camera-type eye development	71	8	2.82	0.00697
	GO:0051385	response to mineralocorticoid	86	9	3.42	0.00703
	GO:0050855	regulation of B cell receptor signaling ...	31	5	1.23	0.00703
	GO:0048808	male genitalia morphogenesis	57	7	2.27	0.00713
	GO:0060857	establishment of glial blood-brain barri...	57	7	2.27	0.00713
	GO:0009792	embryo development ending in birth or eg...	1409	74	56.02	0.00719
	GO:0001823	mesonephros development	151	13	6	0.0072
	GO:0033555	multicellular organismal response to str...	151	13	6	0.0072
	GO:0072163	mesonephric epithelium development	151	13	6	0.0072
	GO:0072164	mesonephric tubule development	151	13	6	0.0072
	GO:0021670	lateral ventricle development	20	4	0.8	0.0072
	GO:0042756	drinking behavior	20	4	0.8	0.0072
	GO:0062009	secondary palate development	20	4	0.8	0.0072
	GO:0046879	hormone secretion	450	29	17.89	0.00723
	GO:0014075	response to amine	102	10	4.06	0.00729
	GO:0072028	nephron morphogenesis	102	10	4.06	0.00729
	GO:0007155	cell adhesion	1211	65	48.15	0.00735
	GO:0050900	leukocyte migration	353	24	14.04	0.00745
	GO:0098660	inorganic ion transmembrane transport	1037	57	41.23	0.00745
	GO:0006836	neurotransmitter transport	471	30	18.73	0.00746
	GO:0009954	proximal/distal pattern formation	87	9	3.46	0.00757
	GO:0031400	negative regulation of protein modificat...	676	40	26.88	0.0076
	GO:1903707	negative regulation of hemopoiesis	152	13	6.04	0.0076
	GO:1904375	regulation of protein localization to ce...	152	13	6.04	0.0076
	GO:0048663	neuron fate commitment	187	15	7.44	0.00773
	GO:0042693	muscle cell fate commitment	58	7	2.31	0.00784
	GO:0007015	actin filament organization	433	28	17.22	0.00787
	GO:0007631	feeding behavior	355	24	14.12	0.00796
	GO:0046661	male sex differentiation	336	23	13.36	0.00804
	GO:1902903	regulation of supramolecular fiber organ...	414	27	16.46	0.00805
	GO:0032958	inositol phosphate biosynthetic process	32	5	1.27	0.00807
	GO:0072176	nephric duct development	32	5	1.27	0.00807
	GO:0007405	neuroblast proliferation	188	15	7.48	0.0081
	GO:0021798	forebrain dorsal/ventral pattern formati...	11	3	0.44	0.00812
	GO:0042713	sperm ejaculation	11	3	0.44	0.00812
	GO:0046551	retinal cone cell fate commitment	11	3	0.44	0.00812
	GO:0072025	distal convoluted tubule development	11	3	0.44	0.00812
	GO:1904667	negative regulation of ubiquitin protein...	11	3	0.44	0.00812
	GO:0019725	cellular homeostasis	1129	61	44.89	0.00816
	GO:0007420	brain development	1173	63	46.64	0.00818
	GO:0060038	cardiac muscle cell proliferation	73	8	2.9	0.00823
	GO:0051606	detection of stimulus	495	31	19.68	0.00833
	GO:0043268	positive regulation of potassium ion tra...	45	6	1.79	0.00837
	GO:2000242	negative regulation of reproductive proc...	137	12	5.45	0.00843
	GO:0001704	formation of primary germ layer	225	17	8.95	0.00851
	GO:0072503	cellular divalent inorganic cation homeo...	557	34	22.15	0.00857
	GO:0051412	response to corticosterone	59	7	2.35	0.0086
	GO:0010919	regulation of inositol phosphate biosynt...	21	4	0.83	0.00862
	GO:0030913	paranodal junction assembly	21	4	0.83	0.00862
	GO:0042403	thyroid hormone metabolic process	21	4	0.83	0.00862
	GO:0097068	response to thyroxine	21	4	0.83	0.00862
	GO:2000274	regulation of epithelial cell migration,...	21	4	0.83	0.00862
	GO:0006874	cellular calcium ion homeostasis	537	33	21.35	0.00866
	GO:0048589	developmental growth	1398	73	55.59	0.00867
	GO:0006941	striated muscle contraction	172	14	6.84	0.00874
	GO:0008360	regulation of cell shape	172	14	6.84	0.00874
	GO:0071384	cellular response to corticosteroid stim...	121	11	4.81	0.00875
	GO:0045165	cell fate commitment	745	43	29.62	0.00875
	GO:0045138	nematode male tail tip morphogenesis	89	9	3.54	0.00876
	GO:0097305	response to alcohol	558	34	22.19	0.00879
	GO:0031290	retinal ganglion cell axon guidance	74	8	2.94	0.00891
	GO:0030001	metal ion transport	1112	60	44.21	0.00892
	GO:0019233	sensory perception of pain	245	18	9.74	0.0091
	GO:0050769	positive regulation of neurogenesis	726	42	28.87	0.00916
	GO:0002118	aggressive behavior	33	5	1.31	0.0092
	GO:0002335	mature B cell differentiation	33	5	1.31	0.0092
	GO:0014057	positive regulation of acetylcholine sec...	33	5	1.31	0.0092
	GO:0071205	protein localization to juxtaparanode re...	33	5	1.31	0.0092
	GO:0099612	protein localization to axon	33	5	1.31	0.0092
	GO:0060039	pericardium development	46	6	1.83	0.00931
	GO:0050951	sensory perception of temperature stimul...	90	9	3.58	0.0094
	GO:0034968	histone lysine methylation	106	10	4.21	0.00947
	GO:0051960	regulation of nervous system development	1471	76	58.49	0.00952
	GO:0035152	regulation of tube architecture, open tr...	174	14	6.92	0.00963
	GO:0060856	establishment of blood-brain barrier	75	8	2.98	0.00964
	GO:0030516	regulation of axon extension	210	16	8.35	0.00974
	GO:0048659	smooth muscle cell proliferation	210	16	8.35	0.00974
	GO:0055067	monovalent inorganic cation homeostasis	210	16	8.35	0.00974
	GO:0007157	heterophilic cell-cell adhesion via plas...	123	11	4.89	0.00984
	GO:0050805	negative regulation of synaptic transmis...	157	13	6.24	0.00985
	GO:0051952	regulation of amine transport	157	13	6.24	0.00985
	GO:0021537	telencephalon development	401	26	15.94	0.00989
	GO:0007389	pattern specification process	1184	63	47.08	0.00993
	GO:0061351	neural precursor cell proliferation	304	21	12.09	0.01001
	GO:0007626	locomotory behavior	646	38	25.69	0.01002
	GO:0010035	response to inorganic substance	1053	57	41.87	0.01007
	GO:0045321	leukocyte activation	1185	63	47.12	0.0101
	GO:0050768	negative regulation of neurogenesis	543	33	21.59	0.01013
	GO:1902075	cellular response to salt	22	4	0.87	0.01021
	GO:0031399	regulation of protein modification proce...	1885	94	74.95	0.01031
	GO:0002521	leukocyte differentiation	503	31	20	0.01035
	GO:0040018	positive regulation of multicellular org...	141	12	5.61	0.01049
	GO:0021554	optic nerve development	12	3	0.48	0.01051
	GO:0030432	peristalsis	12	3	0.48	0.01051
	GO:0034769	basement membrane disassembly	12	3	0.48	0.01051
	GO:0060220	camera-type eye photoreceptor cell fate ...	12	3	0.48	0.01051
	GO:0061066	positive regulation of dauer larval deve...	12	3	0.48	0.01051
	GO:0097156	fasciculation of motor neuron axon	12	3	0.48	0.01051
	GO:0098903	regulation of membrane repolarization du...	12	3	0.48	0.01051
	GO:2001260	regulation of semaphorin-plexin signalin...	12	3	0.48	0.01051
	GO:0051047	positive regulation of secretion	669	39	26.6	0.01051
	GO:0032956	regulation of actin cytoskeleton organiz...	423	27	16.82	0.01053
	GO:0016202	regulation of striated muscle tissue dev...	194	15	7.71	0.01066
	GO:0006811	ion transport	1796	90	71.41	0.01069
	GO:0033046	negative regulation of sister chromatid ...	92	9	3.66	0.01079
	GO:0007431	salivary gland development	231	17	9.18	0.01089
	GO:0051674	localization of cell	1458	75	57.97	0.01105
	GO:0010453	regulation of cell fate commitment	142	12	5.65	0.01106
	GO:0050801	ion homeostasis	971	53	38.61	0.0111
	GO:0007160	cell-matrix adhesion	307	21	12.21	0.0111
	GO:1901861	regulation of muscle tissue development	195	15	7.75	0.01114
	GO:0035167	larval lymph gland hemopoiesis	62	7	2.47	0.0112
	GO:0043652	engulfment of apoptotic cell	62	7	2.47	0.0112
	GO:0048563	post-embryonic animal organ morphogenesi...	630	37	25.05	0.01123
	GO:1903530	regulation of secretion by cell	972	53	38.65	0.01131
	GO:0022414	reproductive process	3062	144	121.75	0.01131
	GO:0070830	bicellular tight junction assembly	48	6	1.91	0.01142
	GO:0071385	cellular response to glucocorticoid stim...	109	10	4.33	0.01142
	GO:0007266	Rho protein signal transduction	160	13	6.36	0.01144
	GO:0030323	respiratory tube development	251	18	9.98	0.0115
	GO:0048066	developmental pigmentation	214	16	8.51	0.01153
	GO:0042067	establishment of ommatidial planar polar...	93	9	3.7	0.01154
	GO:0060420	regulation of heart growth	93	9	3.7	0.01154
	GO:0051153	regulation of striated muscle cell diffe...	126	11	5.01	0.01167
	GO:0007560	imaginal disc morphogenesis	611	36	24.29	0.01174
	GO:0016331	morphogenesis of embryonic epithelium	387	25	15.39	0.01178
	GO:0009635	response to herbicide	35	5	1.39	0.0118
	GO:0014048	regulation of glutamate secretion	35	5	1.39	0.0118
	GO:0072234	metanephric nephron tubule development	35	5	1.39	0.0118
	GO:0009165	nucleotide biosynthetic process	407	26	16.18	0.01182
	GO:0060322	head development	1239	65	49.26	0.01191
	GO:1903828	negative regulation of protein localizat...	290	20	11.53	0.01198
	GO:0021700	developmental maturation	717	41	28.51	0.01198
	GO:0043951	negative regulation of cAMP-mediated sig...	23	4	0.91	0.01198
	GO:0072044	collecting duct development	23	4	0.91	0.01198
	GO:1901201	regulation of extracellular matrix assem...	23	4	0.91	0.01198
	GO:1904386	response to L-phenylalanine derivative	23	4	0.91	0.01198
	GO:0016048	detection of temperature stimulus	78	8	3.1	0.01209
	GO:0048588	developmental cell growth	448	28	17.81	0.01212
	GO:0050885	neuromuscular process controlling balanc...	110	10	4.37	0.01213
	GO:0019748	secondary metabolic process	197	15	7.83	0.01215
	GO:0009886	post-embryonic animal morphogenesis	718	41	28.55	0.01224
	GO:0007520	myoblast fusion	144	12	5.73	0.01227
	GO:0014855	striated muscle cell proliferation	94	9	3.74	0.01232
	GO:0032224	positive regulation of synaptic transmis...	49	6	1.95	0.01258
	GO:0030072	peptide hormone secretion	350	23	13.92	0.01271
	GO:0009611	response to wounding	957	52	38.05	0.01284
	GO:1901293	nucleoside phosphate biosynthetic proces...	410	26	16.3	0.0129
	GO:0048265	response to pain	79	8	3.14	0.013
	GO:0030316	osteoclast differentiation	128	11	5.09	0.01303
	GO:0000132	establishment of mitotic spindle orienta...	95	9	3.78	0.01315
	GO:0051985	negative regulation of chromosome segreg...	95	9	3.78	0.01315
	GO:0021675	nerve development	163	13	6.48	0.01322
	GO:0090092	regulation of transmembrane receptor pro...	371	24	14.75	0.01322
	GO:0007483	genital disc morphogenesis	36	5	1.43	0.01326
	GO:0009154	purine ribonucleotide catabolic process	36	5	1.43	0.01326
	GO:0009261	ribonucleotide catabolic process	36	5	1.43	0.01326
	GO:0006589	octopamine biosynthetic process	13	3	0.52	0.01327
	GO:0009946	proximal/distal axis specification	13	3	0.52	0.01327
	GO:0035106	operant conditioning	13	3	0.52	0.01327
	GO:0046333	octopamine metabolic process	13	3	0.52	0.01327
	GO:0120251	hydrocarbon biosynthetic process	13	3	0.52	0.01327
	GO:1905383	protein localization to presynapse	13	3	0.52	0.01327
	GO:0019722	calcium-mediated signaling	293	20	11.65	0.01329
	GO:0030010	establishment of cell polarity	274	19	10.89	0.01336
	GO:0006812	cation transport	1426	73	56.7	0.0135
	GO:0003002	regionalization	1004	54	39.92	0.01364
	GO:0098771	inorganic ion homeostasis	917	50	36.46	0.01372
	GO:0050920	regulation of chemotaxis	294	20	11.69	0.01375
	GO:0035120	post-embryonic appendage morphogenesis	473	29	18.81	0.01376
	GO:0007519	skeletal muscle tissue development	237	17	9.42	0.01378
	GO:0010927	cellular component assembly involved in ...	333	22	13.24	0.01381
	GO:0055001	muscle cell development	333	22	13.24	0.01381
	GO:0006865	amino acid transport	200	15	7.95	0.01381
	GO:0009415	response to water	50	6	1.99	0.01383
	GO:0050893	sensory processing	50	6	1.99	0.01383
	GO:2001023	regulation of response to drug	164	13	6.52	0.01385
	GO:0051962	positive regulation of nervous system de...	831	46	33.04	0.01388
	GO:0071688	striated muscle myosin thick filament as...	24	4	0.95	0.01394
	GO:0099623	regulation of cardiac muscle cell membra...	24	4	0.95	0.01394
	GO:1902474	positive regulation of protein localizat...	24	4	0.95	0.01394
	GO:0032873	negative regulation of stress-activated ...	80	8	3.18	0.01396
	GO:0070303	negative regulation of stress-activated ...	80	8	3.18	0.01396
	GO:0050878	regulation of body fluid levels	556	33	22.11	0.01401
	GO:0015800	acidic amino acid transport	96	9	3.82	0.01402
	GO:0055082	cellular chemical homeostasis	919	50	36.54	0.01424
	GO:0002683	negative regulation of immune system pro...	454	28	18.05	0.01427
	GO:0055025	positive regulation of cardiac muscle ti...	65	7	2.58	0.01433
	GO:0043410	positive regulation of MAPK cascade	599	35	23.82	0.01445
	GO:0051961	negative regulation of nervous system de...	641	37	25.49	0.01445
	GO:0007200	phospholipase C-activating G protein-cou...	113	10	4.49	0.01447
	GO:0042471	ear morphogenesis	183	14	7.28	0.01454
	GO:0003051	angiotensin-mediated drinking behavior	5	2	0.2	0.01457
	GO:0006856	eye pigment precursor transport	5	2	0.2	0.01457
	GO:0031631	negative regulation of synaptic vesicle ...	5	2	0.2	0.01457
	GO:0032227	negative regulation of synaptic transmis...	5	2	0.2	0.01457
	GO:0035178	turning behavior	5	2	0.2	0.01457
	GO:0035509	negative regulation of myosin-light-chai...	5	2	0.2	0.01457
	GO:0042214	terpene metabolic process	5	2	0.2	0.01457
	GO:0060114	vestibular receptor cell differentiation	5	2	0.2	0.01457
	GO:0060118	vestibular receptor cell development	5	2	0.2	0.01457
	GO:1901202	negative regulation of extracellular mat...	5	2	0.2	0.01457
	GO:1901633	negative regulation of synaptic vesicle ...	5	2	0.2	0.01457
	GO:1903760	regulation of voltage-gated potassium ch...	5	2	0.2	0.01457
	GO:1905024	regulation of membrane repolarization du...	5	2	0.2	0.01457
	GO:0070372	regulation of ERK1 and ERK2 cascade	335	22	13.32	0.01471
	GO:0048738	cardiac muscle tissue development	277	19	11.01	0.01485
	GO:0001714	endodermal cell fate specification	37	5	1.47	0.01485
	GO:0048266	behavioral response to pain	37	5	1.47	0.01485
	GO:0035987	endodermal cell differentiation	81	8	3.22	0.01497
	GO:0060675	ureteric bud morphogenesis	81	8	3.22	0.01497
	GO:0032970	regulation of actin filament-based proce...	456	28	18.13	0.01505
	GO:0010942	positive regulation of cell death	922	50	36.66	0.01506
	GO:0042472	inner ear morphogenesis	166	13	6.6	0.0152
	GO:0061387	regulation of extent of cell growth	221	16	8.79	0.01529
	GO:0097746	blood vessel diameter maintenance	221	16	8.79	0.01529
	GO:0055085	transmembrane transport	1616	81	64.25	0.01533
	GO:0097435	supramolecular fiber organization	793	44	31.53	0.01535
	GO:0010770	positive regulation of cell morphogenesi...	259	18	10.3	0.01545
	GO:0007446	imaginal disc growth	66	7	2.62	0.01549
	GO:0050767	regulation of neurogenesis	1300	67	51.69	0.0155
	GO:0050790	regulation of catalytic activity	2171	105	86.32	0.01565
	GO:0098655	cation transmembrane transport	1078	57	42.86	0.01569
	GO:0050770	regulation of axonogenesis	357	23	14.19	0.01576
	GO:0016339	calcium-dependent cell-cell adhesion via...	98	9	3.9	0.01588
	GO:0017015	regulation of transforming growth factor...	167	13	6.64	0.01591
	GO:0042706	eye photoreceptor cell fate commitment	82	8	3.26	0.01603
	GO:0048542	lymph gland development	82	8	3.26	0.01603
	GO:1990090	cellular response to nerve growth factor...	82	8	3.26	0.01603
	GO:0009820	alkaloid metabolic process	25	4	0.99	0.01609
	GO:0016348	imaginal disc-derived leg joint morphoge...	25	4	0.99	0.01609
	GO:0035814	negative regulation of renal sodium excr...	25	4	0.99	0.01609
	GO:0042676	compound eye cone cell fate commitment	25	4	0.99	0.01609
	GO:0051782	negative regulation of cell division	25	4	0.99	0.01609
	GO:0001775	cell activation	1325	68	52.68	0.01612
	GO:0010817	regulation of hormone levels	774	43	30.78	0.01614
	GO:0008542	visual learning	115	10	4.57	0.0162
	GO:0006122	mitochondrial electron transport, ubiqui...	14	3	0.56	0.01639
	GO:0007195	adenylate cyclase-inhibiting dopamine re...	14	3	0.56	0.01639
	GO:0033602	negative regulation of dopamine secretio...	14	3	0.56	0.01639
	GO:0035157	negative regulation of fusion cell fate ...	14	3	0.56	0.01639
	GO:0070459	prolactin secretion	14	3	0.56	0.01639
	GO:0072282	metanephric nephron tubule morphogenesis	14	3	0.56	0.01639
	GO:0090193	positive regulation of glomerulus develo...	14	3	0.56	0.01639
	GO:0097623	potassium ion export across plasma membr...	14	3	0.56	0.01639
	GO:0098915	membrane repolarization during ventricul...	14	3	0.56	0.01639
	GO:0035220	wing disc development	521	31	20.72	0.01639
	GO:0009414	response to water deprivation	38	5	1.51	0.01656
	GO:0072170	metanephric tubule development	38	5	1.51	0.01656
	GO:0072243	metanephric nephron epithelium developme...	38	5	1.51	0.01656
	GO:0045161	neuronal ion channel clustering	52	6	2.07	0.01659
	GO:0050975	sensory perception of touch	52	6	2.07	0.01659
	GO:0090100	positive regulation of transmembrane rec...	168	13	6.68	0.01664
	GO:0043269	regulation of ion transport	690	39	27.44	0.01669
	GO:0044089	positive regulation of cellular componen...	669	38	26.6	0.01679
	GO:0019991	septate junction assembly	99	9	3.94	0.01688
	GO:0030183	B cell differentiation	133	11	5.29	0.01696
	GO:0001505	regulation of neurotransmitter levels	585	34	23.26	0.01696
	GO:0007617	mating behavior	281	19	11.17	0.01703
	GO:0046552	photoreceptor cell fate commitment	83	8	3.3	0.01715
	GO:0072171	mesonephric tubule morphogenesis	83	8	3.3	0.01715
	GO:2001025	positive regulation of response to drug	83	8	3.3	0.01715
	GO:0070371	ERK1 and ERK2 cascade	360	23	14.31	0.01723
	GO:0016049	cell growth	799	44	31.77	0.01728
	GO:0006835	dicarboxylic acid transport	151	12	6	0.01733
	GO:0021536	diencephalon development	151	12	6	0.01733
	GO:0055074	calcium ion homeostasis	565	33	22.47	0.01734
	GO:0001558	regulation of cell growth	607	35	24.14	0.01734
	GO:0007416	synapse assembly	441	27	17.53	0.01736
	GO:1903844	regulation of cellular response to trans...	169	13	6.72	0.0174
	GO:0048707	instar larval or pupal morphogenesis	671	38	26.68	0.01752
	GO:0055002	striated muscle cell development	282	19	11.21	0.01761
	GO:0001678	cellular glucose homeostasis	206	15	8.19	0.01764
	GO:0023061	signal release	757	42	30.1	0.01767
	GO:0031346	positive regulation of cell projection o...	608	35	24.17	0.01773
	GO:0060348	bone development	263	18	10.46	0.01779
	GO:0016525	negative regulation of angiogenesis	188	14	7.48	0.01799
	GO:0051147	regulation of muscle cell differentiatio...	188	14	7.48	0.01799
	GO:0035166	post-embryonic hemopoiesis	68	7	2.7	0.01803
	GO:0061343	cell adhesion involved in heart morphoge...	53	6	2.11	0.0181
	GO:0070593	dendrite self-avoidance	53	6	2.11	0.0181
	GO:1903131	mononuclear cell differentiation	362	23	14.39	0.01826
	GO:1990089	response to nerve growth factor	84	8	3.34	0.01832
	GO:0048660	regulation of smooth muscle cell prolife...	207	15	8.23	0.01835
	GO:0014055	acetylcholine secretion, neurotransmissi...	39	5	1.55	0.01839
	GO:0014056	regulation of acetylcholine secretion, n...	39	5	1.55	0.01839
	GO:0018149	peptide cross-linking	39	5	1.55	0.01839
	GO:0035332	positive regulation of hippo signaling	39	5	1.55	0.01839
	GO:0051567	histone H3-K9 methylation	39	5	1.55	0.01839
	GO:0007303	cytoplasmic transport, nurse cell to ooc...	26	4	1.03	0.01843
	GO:0040035	hermaphrodite genitalia development	26	4	1.03	0.01843
	GO:0090251	protein localization involved in establi...	26	4	1.03	0.01843
	GO:1903054	negative regulation of extracellular mat...	26	4	1.03	0.01843
	GO:0048813	dendrite morphogenesis	423	26	16.82	0.01849
	GO:0055080	cation homeostasis	890	48	35.39	0.01866
	GO:0002790	peptide secretion	803	44	31.93	0.01867
	GO:0051592	response to calcium ion	189	14	7.51	0.01875
	GO:0045926	negative regulation of growth	424	26	16.86	0.01899
	GO:0055123	digestive system development	486	29	19.32	0.01919
	GO:0030324	lung development	246	17	9.78	0.0192
	GO:0034333	adherens junction assembly	69	7	2.74	0.01941
	GO:0034764	positive regulation of transmembrane tra...	285	19	11.33	0.01944
	GO:0030539	male genitalia development	85	8	3.38	0.01955
	GO:0035914	skeletal muscle cell differentiation	85	8	3.38	0.01955
	GO:0010976	positive regulation of neuron projection...	487	29	19.36	0.01967
	GO:0032268	regulation of cellular protein metabolic...	2566	121	102.03	0.01969
	GO:0021513	spinal cord dorsal/ventral patterning	54	6	2.15	0.0197
	GO:0022611	dormancy process	54	6	2.15	0.0197
	GO:0030511	positive regulation of transforming grow...	54	6	2.15	0.0197
	GO:0030517	negative regulation of axon extension	54	6	2.15	0.0197
	GO:0032941	secretion by tissue	54	6	2.15	0.0197
	GO:1903846	positive regulation of cellular response...	54	6	2.15	0.0197
	GO:0007111	meiosis II cytokinesis	15	3	0.6	0.0199
	GO:0033326	cerebrospinal fluid secretion	15	3	0.6	0.0199
	GO:0060124	positive regulation of growth hormone se...	15	3	0.6	0.0199
	GO:0072205	metanephric collecting duct development	15	3	0.6	0.0199
	GO:0030097	hemopoiesis	982	52	39.05	0.02009
	GO:0001101	response to acid chemical	635	36	25.25	0.02014
	GO:0007625	grooming behavior	40	5	1.59	0.02035
	GO:0001508	action potential	210	15	8.35	0.02061
	GO:0048634	regulation of muscle organ development	210	15	8.35	0.02061
	GO:0002573	myeloid leukocyte differentiation	229	16	9.11	0.02068
	GO:1903078	positive regulation of protein localizat...	86	8	3.42	0.02083
	GO:2001257	regulation of cation channel activity	155	12	6.16	0.02084
	GO:0045933	positive regulation of muscle contractio...	70	7	2.78	0.02085
	GO:0030224	monocyte differentiation	27	4	1.07	0.02097
	GO:0040027	negative regulation of vulval developmen...	27	4	1.07	0.02097
	GO:0031032	actomyosin structure organization	347	22	13.8	0.02113
	GO:0035270	endocrine system development	192	14	7.63	0.02118
	GO:0001757	somite specification	6	2	0.24	0.02128
	GO:0003319	cardioblast migration to the midline inv...	6	2	0.24	0.02128
	GO:0006382	adenosine to inosine editing	6	2	0.24	0.02128
	GO:0007383	specification of segmental identity, ant...	6	2	0.24	0.02128
	GO:0007505	adult fat body development	6	2	0.24	0.02128
	GO:0008365	adult chitin-based cuticle development	6	2	0.24	0.02128
	GO:0021610	facial nerve morphogenesis	6	2	0.24	0.02128
	GO:0042672	retinal cone cell fate specification	6	2	0.24	0.02128
	GO:0042673	regulation of retinal cone cell fate spe...	6	2	0.24	0.02128
	GO:0043402	glucocorticoid mediated signaling pathwa...	6	2	0.24	0.02128
	GO:0051728	cell cycle switching, mitotic to meiotic...	6	2	0.24	0.02128
	GO:0051729	germline cell cycle switching, mitotic t...	6	2	0.24	0.02128
	GO:0060083	smooth muscle contraction involved in mi...	6	2	0.24	0.02128
	GO:0060184	cell cycle switching	6	2	0.24	0.02128
	GO:0093001	glycolysis from storage polysaccharide t...	6	2	0.24	0.02128
	GO:1903286	regulation of potassium ion import	6	2	0.24	0.02128
	GO:0048762	mesenchymal cell differentiation	249	17	9.9	0.02133
	GO:0006950	response to stress	4137	186	164.49	0.02139
	GO:0009744	response to sucrose	55	6	2.19	0.0214
	GO:0061647	histone H3-K9 modification	55	6	2.19	0.0214
	GO:0008306	associative learning	288	19	11.45	0.02143
	GO:0002520	immune system development	1075	56	42.74	0.0216
	GO:0007619	courtship behavior	138	11	5.49	0.0217
	GO:0009309	amine biosynthetic process	71	7	2.82	0.02237
	GO:0033048	negative regulation of mitotic sister ch...	71	7	2.82	0.02237
	GO:0072207	metanephric epithelium development	41	5	1.63	0.02244
	GO:0072375	medium-term memory	41	5	1.63	0.02244
	GO:0072507	divalent inorganic cation homeostasis	598	34	23.78	0.02265
	GO:0120035	regulation of plasma membrane bounded ce...	1078	56	42.86	0.02267
	GO:1904062	regulation of cation transmembrane trans...	330	21	13.12	0.02306
	GO:0019933	cAMP-mediated signaling	213	15	8.47	0.02308
	GO:0016199	axon midline choice point recognition	56	6	2.23	0.02319
	GO:0055023	positive regulation of cardiac muscle ti...	56	6	2.23	0.02319
	GO:0072012	glomerulus vasculature development	56	6	2.23	0.02319
	GO:0003006	developmental process involved in reprod...	2204	105	87.63	0.02325
	GO:0007618	mating	271	18	10.78	0.02328
	GO:0007218	neuropeptide signaling pathway	176	13	7	0.02347
	GO:0048705	skeletal system morphogenesis	291	19	11.57	0.02356
	GO:0060281	regulation of oocyte development	88	8	3.5	0.02357
	GO:1902106	negative regulation of leukocyte differe...	88	8	3.5	0.02357
	GO:0071229	cellular response to acid chemical	311	20	12.37	0.02371
	GO:0030878	thyroid gland development	28	4	1.11	0.02372
	GO:0031034	myosin filament assembly	28	4	1.11	0.02372
	GO:0086013	membrane repolarization during cardiac m...	28	4	1.11	0.02372
	GO:1902473	regulation of protein localization to sy...	28	4	1.11	0.02372
	GO:1903306	negative regulation of regulated secreto...	28	4	1.11	0.02372
	GO:0006814	sodium ion transport	331	21	13.16	0.02375
	GO:0006527	arginine catabolic process	16	3	0.64	0.02378
	GO:0031268	pseudopodium organization	16	3	0.64	0.02378
	GO:0032223	negative regulation of synaptic transmis...	16	3	0.64	0.02378
	GO:0034124	regulation of MyD88-dependent toll-like ...	16	3	0.64	0.02378
	GO:0035022	positive regulation of Rac protein signa...	16	3	0.64	0.02378
	GO:0048936	peripheral nervous system neuron axonoge...	16	3	0.64	0.02378
	GO:0060073	micturition	16	3	0.64	0.02378
	GO:0071689	muscle thin filament assembly	16	3	0.64	0.02378
	GO:0072178	nephric duct morphogenesis	16	3	0.64	0.02378
	GO:0098989	NMDA selective glutamate receptor signal...	16	3	0.64	0.02378
	GO:0090101	negative regulation of transmembrane rec...	195	14	7.75	0.02384
	GO:0070252	actin-mediated cell contraction	140	11	5.57	0.02385
	GO:0030155	regulation of cell adhesion	686	38	27.28	0.02387
	GO:0035215	genital disc development	72	7	2.86	0.02396
	GO:0098662	inorganic cation transmembrane transport	971	51	38.61	0.02426
	GO:0007492	endoderm development	123	10	4.89	0.0247
	GO:0007552	metamorphosis	688	38	27.36	0.02483
	GO:0044264	cellular polysaccharide metabolic proces...	159	12	6.32	0.02486
	GO:0051235	maintenance of location	539	31	21.43	0.02499
	GO:0010288	response to lead ion	57	6	2.27	0.02508
	GO:0016198	axon choice point recognition	57	6	2.27	0.02508
	GO:0021511	spinal cord patterning	57	6	2.27	0.02508
	GO:0034285	response to disaccharide	57	6	2.27	0.02508
	GO:0001885	endothelial cell development	106	9	4.21	0.02517
	GO:0007269	neurotransmitter secretion	313	20	12.45	0.02517
	GO:0099643	signal release from synapse	313	20	12.45	0.02517
	GO:0007501	mesodermal cell fate specification	73	7	2.9	0.02563
	GO:0060179	male mating behavior	160	12	6.36	0.02595
	GO:0008361	regulation of cell size	395	24	15.71	0.02597
	GO:0048704	embryonic skeletal system morphogenesis	142	11	5.65	0.02615
	GO:0048036	central complex development	29	4	1.15	0.02667
	GO:1904776	regulation of protein localization to ce...	29	4	1.15	0.02667
	GO:0007605	sensory perception of sound	315	20	12.52	0.0267
	GO:0008356	asymmetric cell division	217	15	8.63	0.02671
	GO:0043271	negative regulation of ion transport	198	14	7.87	0.02673
	GO:0043085	positive regulation of catalytic activit...	1428	71	56.78	0.02682
	GO:0045123	cellular extravasation	43	5	1.71	0.02704
	GO:0070986	left/right axis specification	43	5	1.71	0.02704
	GO:0051955	regulation of amino acid transport	58	6	2.31	0.02707
	GO:0060421	positive regulation of heart growth	58	6	2.31	0.02707
	GO:0061064	negative regulation of nematode larval d...	58	6	2.31	0.02707
	GO:0061437	renal system vasculature development	58	6	2.31	0.02707
	GO:0061440	kidney vasculature development	58	6	2.31	0.02707
	GO:0032092	positive regulation of protein binding	125	10	4.97	0.02725
	GO:0046883	regulation of hormone secretion	397	24	15.79	0.02735
	GO:0030900	forebrain development	607	34	24.14	0.02741
	GO:0050866	negative regulation of cell activation	180	13	7.16	0.02758
	GO:0006123	mitochondrial electron transport, cytoch...	17	3	0.68	0.02804
	GO:0021999	neural plate anterior/posterior regional...	17	3	0.68	0.02804
	GO:0031629	synaptic vesicle fusion to presynaptic a...	17	3	0.68	0.02804
	GO:0032275	luteinizing hormone secretion	17	3	0.68	0.02804
	GO:0035970	peptidyl-threonine dephosphorylation	17	3	0.68	0.02804
	GO:0048671	negative regulation of collateral sprout...	17	3	0.68	0.02804
	GO:0060044	negative regulation of cardiac muscle ce...	17	3	0.68	0.02804
	GO:0060732	positive regulation of inositol phosphat...	17	3	0.68	0.02804
	GO:0070262	peptidyl-serine dephosphorylation	17	3	0.68	0.02804
	GO:0072173	metanephric tubule morphogenesis	17	3	0.68	0.02804
	GO:0099500	vesicle fusion to plasma membrane	17	3	0.68	0.02804
	GO:0034762	regulation of transmembrane transport	502	29	19.96	0.02805
	GO:0001556	oocyte maturation	91	8	3.62	0.02815
	GO:0031344	regulation of cell projection organizati...	1092	56	43.42	0.02827
	GO:0071705	nitrogen compound transport	2387	112	94.91	0.02852
	GO:0009259	ribonucleotide metabolic process	609	34	24.21	0.02856
	GO:0007480	imaginal disc-derived leg morphogenesis	126	10	5.01	0.02859
	GO:0042593	glucose homeostasis	358	22	14.23	0.02875
	GO:2000181	negative regulation of blood vessel morp...	200	14	7.95	0.0288
	GO:0032943	mononuclear cell proliferation	258	17	10.26	0.02881
	GO:0002430	complement receptor mediated signaling p...	7	2	0.28	0.02901
	GO:0003144	embryonic heart tube formation	7	2	0.28	0.02901
	GO:0003315	heart rudiment formation	7	2	0.28	0.02901
	GO:0003318	cell migration to the midline involved i...	7	2	0.28	0.02901
	GO:0006957	complement activation, alternative pathw...	7	2	0.28	0.02901
	GO:0016553	base conversion or substitution editing	7	2	0.28	0.02901
	GO:0021561	facial nerve development	7	2	0.28	0.02901
	GO:0035507	regulation of myosin-light-chain-phospha...	7	2	0.28	0.02901
	GO:0051586	positive regulation of dopamine uptake i...	7	2	0.28	0.02901
	GO:0051944	positive regulation of catecholamine upt...	7	2	0.28	0.02901
	GO:0060222	regulation of retinal cone cell fate com...	7	2	0.28	0.02901
	GO:0061744	motor behavior	7	2	0.28	0.02901
	GO:0072156	distal tubule morphogenesis	7	2	0.28	0.02901
	GO:0072221	metanephric distal convoluted tubule dev...	7	2	0.28	0.02901
	GO:0097155	fasciculation of sensory neuron axon	7	2	0.28	0.02901
	GO:0098532	histone H3-K27 trimethylation	7	2	0.28	0.02901
	GO:1902321	methyl-branched fatty acid biosynthetic ...	7	2	0.28	0.02901
	GO:1902338	negative regulation of apoptotic process...	7	2	0.28	0.02901
	GO:1904781	positive regulation of protein localizat...	7	2	0.28	0.02901
	GO:1905490	negative regulation of sensory neuron ax...	7	2	0.28	0.02901
	GO:0001710	mesodermal cell fate commitment	75	7	2.98	0.0292
	GO:0046942	carboxylic acid transport	441	26	17.53	0.02923
	GO:0008049	male courtship behavior	109	9	4.33	0.02948
	GO:0051294	establishment of spindle orientation	109	9	4.33	0.02948
	GO:0009719	response to endogenous stimulus	2225	105	88.47	0.0295
	GO:0009065	glutamine family amino acid catabolic pr...	44	5	1.75	0.02954
	GO:0061065	regulation of dauer larval development	44	5	1.75	0.02954
	GO:2001024	negative regulation of response to drug	44	5	1.75	0.02954
	GO:0071495	cellular response to endogenous stimulus	1828	88	72.68	0.02976
	GO:0051930	regulation of sensory perception of pain	92	8	3.66	0.02981
	GO:0035153	epithelial cell type specification, open...	30	4	1.19	0.02984
	GO:0046940	nucleoside monophosphate phosphorylation	30	4	1.19	0.02984
	GO:0098901	regulation of cardiac muscle cell action...	30	4	1.19	0.02984
	GO:0048675	axon extension	279	18	11.09	0.02997
	GO:0002027	regulation of heart rate	127	10	5.05	0.02998
	GO:0007478	leg disc morphogenesis	127	10	5.05	0.02998
	GO:0006875	cellular metal ion homeostasis	655	36	26.04	0.03032
	GO:0006796	phosphate-containing compound metabolic ...	3061	140	121.71	0.0306
	GO:0048706	embryonic skeletal system development	164	12	6.52	0.03065
	GO:0046328	regulation of JNK cascade	260	17	10.34	0.03071
	GO:0021987	cerebral cortex development	183	13	7.28	0.03099
	GO:0030856	regulation of epithelial cell differenti...	183	13	7.28	0.03099
	GO:0042551	neuron maturation	183	13	7.28	0.03099
	GO:0048013	ephrin receptor signaling pathway	76	7	3.02	0.03111
	GO:0001657	ureteric bud development	146	11	5.81	0.03123
	GO:0035218	leg disc development	146	11	5.81	0.03123
	GO:0007094	mitotic spindle assembly checkpoint sign...	60	6	2.39	0.03135
	GO:0061028	establishment of endothelial barrier	60	6	2.39	0.03135
	GO:0071173	spindle assembly checkpoint signaling	60	6	2.39	0.03135
	GO:0007614	short-term memory	93	8	3.7	0.03153
	GO:0055117	regulation of cardiac muscle contraction	93	8	3.7	0.03153
	GO:0048534	hematopoietic or lymphoid organ developm...	1032	53	41.03	0.03163
	GO:0070661	leukocyte proliferation	261	17	10.38	0.03169
	GO:0016358	dendrite development	550	31	21.87	0.03176
	GO:0050921	positive regulation of chemotaxis	165	12	6.56	0.03192
	GO:0001745	compound eye morphogenesis	445	26	17.69	0.03216
	GO:0001711	endodermal cell fate commitment	45	5	1.79	0.03219
	GO:0045744	negative regulation of G protein-coupled...	45	5	1.79	0.03219
	GO:0061526	acetylcholine secretion	45	5	1.79	0.03219
	GO:0002064	epithelial cell development	767	41	30.5	0.03219
	GO:0045666	positive regulation of neuron differenti...	594	33	23.62	0.03258
	GO:0007442	hindgut morphogenesis	111	9	4.41	0.03263
	GO:0097061	dendritic spine organization	111	9	4.41	0.03263
	GO:0000820	regulation of glutamine family amino aci...	18	3	0.72	0.03268
	GO:0002507	tolerance induction	18	3	0.72	0.03268
	GO:0008050	female courtship behavior	18	3	0.72	0.03268
	GO:0019227	neuronal action potential propagation	18	3	0.72	0.03268
	GO:0043704	photoreceptor cell fate specification	18	3	0.72	0.03268
	GO:0098840	protein transport along microtubule	18	3	0.72	0.03268
	GO:0098870	action potential propagation	18	3	0.72	0.03268
	GO:0099118	microtubule-based protein transport	18	3	0.72	0.03268
	GO:0099640	axo-dendritic protein transport	18	3	0.72	0.03268
	GO:0032872	regulation of stress-activated MAPK casc...	302	19	12.01	0.03279
	GO:0070302	regulation of stress-activated protein k...	302	19	12.01	0.03279
	GO:0050848	regulation of calcium-mediated signaling	129	10	5.13	0.0329
	GO:0048546	digestive tract morphogenesis	223	15	8.87	0.03293
	GO:0045670	regulation of osteoclast differentiation	77	7	3.06	0.03309
	GO:0044093	positive regulation of molecular functio...	1744	84	69.34	0.03316
	GO:0060306	regulation of membrane repolarization	31	4	1.23	0.03322
	GO:0071389	cellular response to mineralocorticoid s...	31	4	1.23	0.03322
	GO:0071880	adenylate cyclase-activating adrenergic ...	31	4	1.23	0.03322
	GO:0009150	purine ribonucleotide metabolic process	595	33	23.66	0.03325
	GO:0032535	regulation of cellular component size	595	33	23.66	0.03325
	GO:0072002	Malpighian tubule development	94	8	3.74	0.03331
	GO:1904064	positive regulation of cation transmembr...	185	13	7.36	0.03342
	GO:0021591	ventricular system development	61	6	2.43	0.03365
	GO:0032094	response to food	61	6	2.43	0.03365
	GO:0009408	response to heat	303	19	12.05	0.03375
	GO:0035725	sodium ion transmembrane transport	283	18	11.25	0.03382
	GO:0044262	cellular carbohydrate metabolic process	344	21	13.68	0.03414
	GO:0002028	regulation of sodium ion transport	112	9	4.45	0.03428
	GO:0061525	hindgut development	112	9	4.45	0.03428
	GO:0030239	myofibril assembly	167	12	6.64	0.03456
	GO:0009310	amine catabolic process	46	5	1.83	0.03498
	GO:0045472	response to ether	46	5	1.83	0.03498
	GO:0045570	regulation of imaginal disc growth	46	5	1.83	0.03498
	GO:0060045	positive regulation of cardiac muscle ce...	46	5	1.83	0.03498
	GO:0048593	camera-type eye morphogenesis	225	15	8.95	0.03522
	GO:0010769	regulation of cell morphogenesis involve...	534	30	21.23	0.03554
	GO:0071310	cellular response to organic substance	2837	130	112.8	0.03566
	GO:0014910	regulation of smooth muscle cell migrati...	113	9	4.49	0.036
	GO:0045773	positive regulation of axon extension	113	9	4.49	0.036
	GO:0006284	base-excision repair	62	6	2.47	0.03606
	GO:0030858	positive regulation of epithelial cell d...	62	6	2.47	0.03606
	GO:0031577	spindle checkpoint signaling	62	6	2.47	0.03606
	GO:0046173	polyol biosynthetic process	62	6	2.47	0.03606
	GO:0071174	mitotic spindle checkpoint signaling	62	6	2.47	0.03606
	GO:0019693	ribose phosphate metabolic process	621	34	24.69	0.03631
	GO:0048545	response to steroid hormone	621	34	24.69	0.03631
	GO:0043409	negative regulation of MAPK cascade	226	15	8.99	0.03641
	GO:0005975	carbohydrate metabolic process	643	35	25.57	0.03654
	GO:0015711	organic anion transport	600	33	23.86	0.03674
	GO:0032355	response to estradiol	246	16	9.78	0.0368
	GO:0002076	osteoblast development	32	4	1.27	0.03681
	GO:0006037	cell wall chitin metabolic process	32	4	1.27	0.03681
	GO:0018119	peptidyl-cysteine S-nitrosylation	32	4	1.27	0.03681
	GO:0040002	collagen and cuticulin-based cuticle dev...	32	4	1.27	0.03681
	GO:0042694	muscle cell fate specification	32	4	1.27	0.03681
	GO:0048803	imaginal disc-derived male genitalia mor...	32	4	1.27	0.03681
	GO:0060314	regulation of ryanodine-sensitive calciu...	32	4	1.27	0.03681
	GO:0060317	cardiac epithelial to mesenchymal transi...	32	4	1.27	0.03681
	GO:0060601	lateral sprouting from an epithelium	32	4	1.27	0.03681
	GO:0071875	adrenergic receptor signaling pathway	32	4	1.27	0.03681
	GO:0086004	regulation of cardiac muscle cell contra...	32	4	1.27	0.03681
	GO:0086011	membrane repolarization during action po...	32	4	1.27	0.03681
	GO:2000427	positive regulation of apoptotic cell cl...	32	4	1.27	0.03681
	GO:0031589	cell-substrate adhesion	409	24	16.26	0.03689
	GO:0043473	pigmentation	286	18	11.37	0.03693
	GO:1990138	neuron projection extension	347	21	13.8	0.03696
	GO:0010717	regulation of epithelial to mesenchymal ...	96	8	3.82	0.03709
	GO:0032880	regulation of protein localization	1292	64	51.37	0.03712
	GO:0035006	melanization defense response	79	7	3.14	0.03732
	GO:0035264	multicellular organism growth	389	23	15.47	0.03763
	GO:0016571	histone methylation	132	10	5.25	0.03764
	GO:0001778	plasma membrane repair	8	2	0.32	0.03768
	GO:0003314	heart rudiment morphogenesis	8	2	0.32	0.03768
	GO:0006958	complement activation, classical pathway	8	2	0.32	0.03768
	GO:0007217	tachykinin receptor signaling pathway	8	2	0.32	0.03768
	GO:0007561	imaginal disc eversion	8	2	0.32	0.03768
	GO:0014722	regulation of skeletal muscle contractio...	8	2	0.32	0.03768
	GO:0033076	isoquinoline alkaloid metabolic process	8	2	0.32	0.03768
	GO:0035736	cell proliferation involved in compound ...	8	2	0.32	0.03768
	GO:0042679	compound eye cone cell fate specificatio...	8	2	0.32	0.03768
	GO:0042682	regulation of compound eye cone cell fat...	8	2	0.32	0.03768
	GO:0043117	positive regulation of vascular permeabi...	8	2	0.32	0.03768
	GO:0044387	negative regulation of protein kinase ac...	8	2	0.32	0.03768
	GO:0046684	response to pyrethroid	8	2	0.32	0.03768
	GO:0048815	hermaphrodite genitalia morphogenesis	8	2	0.32	0.03768
	GO:0050924	positive regulation of negative chemotax...	8	2	0.32	0.03768
	GO:0050929	induction of negative chemotaxis	8	2	0.32	0.03768
	GO:0051415	microtubule nucleation by interphase mic...	8	2	0.32	0.03768
	GO:0051660	establishment of centrosome localization	8	2	0.32	0.03768
	GO:0052314	phytoalexin metabolic process	8	2	0.32	0.03768
	GO:0060448	dichotomous subdivision of terminal unit...	8	2	0.32	0.03768
	GO:0060488	orthogonal dichotomous subdivision of te...	8	2	0.32	0.03768
	GO:0060489	planar dichotomous subdivision of termin...	8	2	0.32	0.03768
	GO:0060490	lateral sprouting involved in lung morph...	8	2	0.32	0.03768
	GO:0099550	trans-synaptic signaling, modulating syn...	8	2	0.32	0.03768
	GO:0099641	anterograde axonal protein transport	8	2	0.32	0.03768
	GO:1901562	response to paraquat	8	2	0.32	0.03768
	GO:1902093	positive regulation of flagellated sperm...	8	2	0.32	0.03768
	GO:1902498	regulation of protein autoubiquitination	8	2	0.32	0.03768
	GO:1903753	negative regulation of p38MAPK cascade	8	2	0.32	0.03768
	GO:1903847	regulation of aorta morphogenesis	8	2	0.32	0.03768
	GO:1903849	positive regulation of aorta morphogenes...	8	2	0.32	0.03768
	GO:1905486	regulation of anterior/posterior axon gu...	8	2	0.32	0.03768
	GO:1905488	positive regulation of anterior/posterio...	8	2	0.32	0.03768
	GO:1905491	positive regulation of sensory neuron ax...	8	2	0.32	0.03768
	GO:2000155	positive regulation of cilium-dependent ...	8	2	0.32	0.03768
	GO:2000490	negative regulation of hepatic stellate ...	8	2	0.32	0.03768
	GO:0010446	response to alkaline pH	19	3	0.76	0.0377
	GO:0021910	smoothened signaling pathway involved in...	19	3	0.76	0.0377
	GO:0045605	negative regulation of epidermal cell di...	19	3	0.76	0.0377
	GO:0045955	negative regulation of calcium ion-depen...	19	3	0.76	0.0377
	GO:0060897	neural plate regionalization	19	3	0.76	0.0377
	GO:0090192	regulation of glomerulus development	19	3	0.76	0.0377
	GO:0002165	instar larval or pupal development	754	40	29.98	0.03773
	GO:0007412	axon target recognition	47	5	1.87	0.03791
	GO:0018198	peptidyl-cysteine modification	47	5	1.87	0.03791
	GO:0042661	regulation of mesodermal cell fate speci...	47	5	1.87	0.03791
	GO:0060384	innervation	47	5	1.87	0.03791
	GO:0061001	regulation of dendritic spine morphogene...	47	5	1.87	0.03791
	GO:1905770	regulation of mesodermal cell differenti...	47	5	1.87	0.03791
	GO:1905902	regulation of mesoderm formation	47	5	1.87	0.03791
	GO:0071692	protein localization to extracellular re...	777	41	30.89	0.03837
	GO:0045765	regulation of angiogenesis	390	23	15.51	0.03856
	GO:0007214	gamma-aminobutyric acid signaling pathwa...	63	6	2.5	0.03857
	GO:0030857	negative regulation of epithelial cell d...	63	6	2.5	0.03857
	GO:0045841	negative regulation of mitotic metaphase...	63	6	2.5	0.03857
	GO:0071711	basement membrane organization	63	6	2.5	0.03857
	GO:2000816	negative regulation of mitotic sister ch...	63	6	2.5	0.03857
	GO:1901987	regulation of cell cycle phase transitio...	581	32	23.1	0.03866
	GO:0001837	epithelial to mesenchymal transition	170	12	6.76	0.03882
	GO:0001933	negative regulation of protein phosphory...	517	29	20.56	0.03895
	GO:0048736	appendage development	734	39	29.18	0.03906
	GO:0070887	cellular response to chemical stimulus	3305	149	131.41	0.03947
	GO:0022612	gland morphogenesis	329	20	13.08	0.03948
	GO:0008277	regulation of G protein-coupled receptor...	190	13	7.55	0.04011
	GO:0046677	response to antibiotic	670	36	26.64	0.0403
	GO:0015695	organic cation transport	171	12	6.8	0.04031
	GO:0007194	negative regulation of adenylate cyclase...	33	4	1.31	0.04062
	GO:0007440	foregut morphogenesis	33	4	1.31	0.04062
	GO:0017014	protein nitrosylation	33	4	1.31	0.04062
	GO:0032225	regulation of synaptic transmission, dop...	33	4	1.31	0.04062
	GO:0032354	response to follicle-stimulating hormone	33	4	1.31	0.04062
	GO:0035126	post-embryonic genitalia morphogenesis	33	4	1.31	0.04062
	GO:0045989	positive regulation of striated muscle c...	33	4	1.31	0.04062
	GO:0048805	imaginal disc-derived genitalia morphoge...	33	4	1.31	0.04062
	GO:1901381	positive regulation of potassium ion tra...	33	4	1.31	0.04062
	GO:1903115	regulation of actin filament-based movem...	33	4	1.31	0.04062
	GO:0090596	sensory organ morphogenesis	825	43	32.8	0.04086
	GO:1901343	negative regulation of vasculature devel...	210	14	8.35	0.04096
	GO:0032482	Rab protein signal transduction	48	5	1.91	0.04099
	GO:0048009	insulin-like growth factor receptor sign...	48	5	1.91	0.04099
	GO:0090075	relaxation of muscle	48	5	1.91	0.04099
	GO:1902669	positive regulation of axon guidance	48	5	1.91	0.04099
	GO:0051590	positive regulation of neurotransmitter ...	98	8	3.9	0.04114
	GO:1902100	negative regulation of metaphase/anaphas...	64	6	2.54	0.0412
	GO:1905819	negative regulation of chromosome separa...	64	6	2.54	0.0412
	GO:0008284	positive regulation of cell population p...	1027	52	40.83	0.04122
	GO:0042220	response to cocaine	116	9	4.61	0.0415
	GO:0046651	lymphocyte proliferation	250	16	9.94	0.04165
	GO:0005976	polysaccharide metabolic process	172	12	6.84	0.04185
	GO:0008345	larval locomotory behavior	81	7	3.22	0.04189
	GO:0031060	regulation of histone methylation	81	7	3.22	0.04189
	GO:0034765	regulation of ion transmembrane transpor...	394	23	15.67	0.04246
	GO:0021543	pallium development	291	18	11.57	0.04258
	GO:0003223	ventricular compact myocardium morphogen...	20	3	0.8	0.04308
	GO:0051583	dopamine uptake involved in synaptic tra...	20	3	0.8	0.04308
	GO:0051934	catecholamine uptake involved in synapti...	20	3	0.8	0.04308
	GO:0060307	regulation of ventricular cardiac muscle...	20	3	0.8	0.04308
	GO:2001046	positive regulation of integrin-mediated...	20	3	0.8	0.04308
	GO:0015849	organic acid transport	458	26	18.21	0.04324
	GO:0006793	phosphorus metabolic process	3098	140	123.18	0.04333
	GO:0051345	positive regulation of hydrolase activit...	718	38	28.55	0.04339
	GO:0034767	positive regulation of ion transmembrane...	212	14	8.43	0.04377
	GO:0006163	purine nucleotide metabolic process	631	34	25.09	0.04391
	GO:1902305	regulation of sodium ion transmembrane t...	65	6	2.58	0.04393
	GO:0071702	organic substance transport	2763	126	109.86	0.04395
	GO:0048749	compound eye development	523	29	20.8	0.04411
	GO:0034113	heterotypic cell-cell adhesion	49	5	1.95	0.04422
	GO:0050960	detection of temperature stimulus involv...	49	5	1.95	0.04422
	GO:0060966	regulation of gene silencing by RNA	82	7	3.26	0.0443
	GO:0098900	regulation of action potential	82	7	3.26	0.0443
	GO:0033500	carbohydrate homeostasis	375	22	14.91	0.04443
	GO:0009260	ribonucleotide biosynthetic process	313	19	12.45	0.04448
	GO:1901888	regulation of cell junction assembly	396	23	15.75	0.04452
	GO:0071260	cellular response to mechanical stimulus	193	13	7.67	0.04455
	GO:0001945	lymph vessel development	34	4	1.35	0.04465
	GO:0035331	negative regulation of hippo signaling	34	4	1.35	0.04465
	GO:0060456	positive regulation of digestive system ...	34	4	1.35	0.04465
	GO:0099622	cardiac muscle cell membrane repolarizat...	34	4	1.35	0.04465
	GO:2001224	positive regulation of neuron migration	34	4	1.35	0.04465
	GO:0007548	sex differentiation	676	36	26.88	0.04492
	GO:0007608	sensory perception of smell	100	8	3.98	0.04548
	GO:0051931	regulation of sensory perception	100	8	3.98	0.04548
	GO:0001700	embryonic development via the syncytial ...	253	16	10.06	0.04557
	GO:0072522	purine-containing compound biosynthetic ...	335	20	13.32	0.04615
	GO:0048565	digestive tract development	461	26	18.33	0.04616
	GO:0060048	cardiac muscle contraction	137	10	5.45	0.04656
	GO:0071549	cellular response to dexamethasone stimu...	66	6	2.62	0.04677
	GO:2000241	regulation of reproductive process	483	27	19.2	0.04681
	GO:0007498	mesoderm development	315	19	12.52	0.04689
	GO:0046390	ribose phosphate biosynthetic process	315	19	12.52	0.04689
	GO:0003353	positive regulation of cilium movement	9	2	0.36	0.04719
	GO:0003404	optic vesicle morphogenesis	9	2	0.36	0.04719
	GO:0007161	calcium-independent cell-matrix adhesion	9	2	0.36	0.04719
	GO:0010085	polarity specification of proximal/dista...	9	2	0.36	0.04719
	GO:0014052	regulation of gamma-aminobutyric acid se...	9	2	0.36	0.04719
	GO:0015679	plasma membrane copper ion transport	9	2	0.36	0.04719
	GO:0030388	fructose 1,6-bisphosphate metabolic proc...	9	2	0.36	0.04719
	GO:0032053	ciliary basal body organization	9	2	0.36	0.04719
	GO:0033685	negative regulation of luteinizing hormo...	9	2	0.36	0.04719
	GO:0034699	response to luteinizing hormone	9	2	0.36	0.04719
	GO:0035163	embryonic hemocyte differentiation	9	2	0.36	0.04719
	GO:0035165	embryonic crystal cell differentiation	9	2	0.36	0.04719
	GO:0035202	tracheal pit formation in open tracheal ...	9	2	0.36	0.04719
	GO:0040022	feminization of hermaphroditic germ-line	9	2	0.36	0.04719
	GO:0070170	regulation of tooth mineralization	9	2	0.36	0.04719
	GO:0071469	cellular response to alkaline pH	9	2	0.36	0.04719
	GO:1904779	regulation of protein localization to ce...	9	2	0.36	0.04719
	GO:1905812	regulation of motor neuron axon guidance	9	2	0.36	0.04719
	GO:1905910	negative regulation of dauer entry	9	2	0.36	0.04719
	GO:1901136	carbohydrate derivative catabolic proces...	295	18	11.73	0.04752
	GO:0001656	metanephros development	119	9	4.73	0.04753
	GO:0032835	glomerulus development	119	9	4.73	0.04753
	GO:0040001	establishment of mitotic spindle localiz...	119	9	4.73	0.04753
	GO:0003230	cardiac atrium development	50	5	1.99	0.0476
	GO:0040009	regulation of growth rate	50	5	1.99	0.0476
	GO:0072697	protein localization to cell cortex	50	5	1.99	0.0476
	GO:0001649	osteoblast differentiation	195	13	7.75	0.04769
	GO:0009064	glutamine family amino acid metabolic pr...	101	8	4.02	0.04776
	GO:0009306	protein secretion	768	40	30.54	0.04787
	GO:0007422	peripheral nervous system development	215	14	8.55	0.04823
	GO:0048644	muscle organ morphogenesis	138	10	5.49	0.04851
	GO:0045664	regulation of neuron differentiation	1061	53	42.19	0.04857
	GO:0031103	axon regeneration	157	11	6.24	0.04872
	GO:0000302	response to reactive oxygen species	358	21	14.23	0.04879
	GO:0050673	epithelial cell proliferation	485	27	19.28	0.04881
	GO:0032274	gonadotropin secretion	21	3	0.83	0.04882
	GO:0042439	ethanolamine-containing compound metabol...	21	3	0.83	0.04882
	GO:0042538	hyperosmotic salinity response	21	3	0.83	0.04882
	GO:0045317	equator specification	21	3	0.83	0.04882
	GO:0048845	venous blood vessel morphogenesis	21	3	0.83	0.04882
	GO:0060123	regulation of growth hormone secretion	21	3	0.83	0.04882
	GO:0060298	positive regulation of sarcomere organiz...	21	3	0.83	0.04882
	GO:0060896	neural plate pattern specification	21	3	0.83	0.04882
	GO:0043087	regulation of GTPase activity	379	22	15.07	0.04888
	GO:0045920	negative regulation of exocytosis	35	4	1.39	0.04888
	GO:0046958	nonassociative learning	35	4	1.39	0.04888
	GO:0051957	positive regulation of amino acid transp...	35	4	1.39	0.04888
	GO:0097067	cellular response to thyroid hormone sti...	35	4	1.39	0.04888
	GO:0010975	regulation of neuron projection developm...	859	44	34.16	0.04928
	GO:0071772	response to BMP	276	17	10.97	0.04937
	GO:0007628	adult walking behavior	84	7	3.34	0.04939
	GO:0099175	regulation of postsynapse organization	84	7	3.34	0.04939
	GO:0045214	sarcomere organization	120	9	4.77	0.04967
	GO:0060291	long-term synaptic potentiation	120	9	4.77	0.04967
	GO:0106027	neuron projection organization	120	9	4.77	0.04967
	GO:1903076	regulation of protein localization to pl...	120	9	4.77	0.04967
	GO:0042401	cellular biogenic amine biosynthetic pro...	67	6	2.66	0.04973
	GO:0060997	dendritic spine morphogenesis	67	6	2.66	0.04973
	GO:0086001	cardiac muscle cell action potential	67	6	2.66	0.04973
	Node 1: Biomphalaria glabrata iBS90 GCA_025434165.1 --- Expansion
	HOG IDs:	N0.HOG0000035; N0.HOG0000116; N0.HOG0000117; N0.HOG0000146; N0.HOG0000148; N0.HOG0000150; N0.HOG0000159; N0.HOG0000189; N0.HOG0000210; N0.HOG0000217; N0.HOG0000252; N0.HOG0000261; N0.HOG0000283; N0.HOG0000286; N0.HOG0000301; N0.HOG0000324; N0.HOG0000326; N0.HOG0000370; N0.HOG0000375; N0.HOG0000380; N0.HOG0000432; N0.HOG0000446; N0.HOG0000496; N0.HOG0000508; N0.HOG0000516; N0.HOG0000549; N0.HOG000…			Total:	289
	TermID	Term Description	Annotated	Significant	Expected	p-value
	GO:0055078	sodium ion homeostasis	101	11	1.42	1.7e-07
	GO:0035814	negative regulation of renal sodium excr...	25	6	0.35	1e-06
	GO:0035812	renal sodium excretion	78	9	1.1	1.4e-06
	GO:0035813	regulation of renal sodium excretion	78	9	1.1	1.4e-06
	GO:0098801	regulation of renal system process	88	9	1.24	3.9e-06
	GO:0021919	BMP signaling pathway involved in spinal...	11	4	0.15	1.2e-05
	GO:0016048	detection of temperature stimulus	78	8	1.1	1.3e-05
	GO:0044062	regulation of excretion	103	9	1.45	1.4e-05
	GO:0097254	renal tubular secretion	103	9	1.45	1.4e-05
	GO:0051179	localization	6313	116	88.86	2.4e-05
	GO:0050906	detection of stimulus involved in sensor...	240	13	3.38	3.5e-05
	GO:0055067	monovalent inorganic cation homeostasis	210	12	2.96	4.1e-05
	GO:0021914	negative regulation of smoothened signal...	15	4	0.21	4.6e-05
	GO:0050961	detection of temperature stimulus involv...	70	7	0.99	5.5e-05
	GO:0007588	excretion	218	12	3.07	6e-05
	GO:0003013	circulatory system process	684	23	9.63	9e-05
	GO:0032240	negative regulation of nucleobase-contai...	7	3	0.1	9.2e-05
	GO:0046036	CTP metabolic process	7	3	0.1	9.2e-05
	GO:0021513	spinal cord dorsal/ventral patterning	54	6	0.76	0.00011
	GO:0021910	smoothened signaling pathway involved in...	19	4	0.27	0.00012
	GO:0021511	spinal cord patterning	57	6	0.8	0.00014
	GO:0043171	peptide catabolic process	58	6	0.82	0.00016
	GO:0044057	regulation of system process	858	26	12.08	0.00017
	GO:0050877	nervous system process	1685	41	23.72	0.00026
	GO:0003008	system process	2445	54	34.41	0.00026
	GO:0008217	regulation of blood pressure	256	12	3.6	0.00027
	GO:0050951	sensory perception of temperature stimul...	90	7	1.27	0.00027
	GO:0050982	detection of mechanical stimulus	151	9	2.13	0.00028
	GO:0009620	response to fungus	221	11	3.11	0.00029
	GO:0016540	protein autoprocessing	65	6	0.91	0.0003
	GO:0009208	pyrimidine ribonucleoside triphosphate m...	10	3	0.14	0.00031
	GO:0008015	blood circulation	650	21	9.15	0.00032
	GO:0002252	immune effector process	1273	33	17.92	0.00039
	GO:0051241	negative regulation of multicellular org...	1663	40	23.41	0.0004
	GO:0050832	defense response to fungus	128	8	1.8	0.00045
	GO:0002263	cell activation involved in immune respo...	765	23	10.77	0.00046
	GO:0009581	detection of external stimulus	313	13	4.41	0.00049
	GO:0045321	leukocyte activation	1185	31	16.68	0.00051
	GO:0050960	detection of temperature stimulus involv...	49	5	0.69	0.0006
	GO:0009582	detection of abiotic stimulus	321	13	4.52	0.00062
	GO:0051239	regulation of multicellular organismal p...	3735	73	52.57	0.00065
	GO:0001775	cell activation	1325	33	18.65	0.00079
	GO:0002366	leukocyte activation involved in immune ...	751	22	10.57	0.00086
	GO:0009147	pyrimidine nucleoside triphosphate metab...	14	3	0.2	0.00089
	GO:0001824	blastocyst development	83	6	1.17	0.0011
	GO:0032501	multicellular organismal process	7842	130	110.38	0.00114
	GO:0048514	blood vessel morphogenesis	768	22	10.81	0.00115
	GO:0051234	establishment of localization	5027	91	70.76	0.00126
	GO:0006810	transport	4895	89	68.9	0.00131
	GO:0050932	regulation of pigment cell differentiati...	16	3	0.23	0.00134
	GO:0050896	response to stimulus	7567	126	106.51	0.0014
	GO:0002443	leukocyte mediated immunity	781	22	10.99	0.00143
	GO:0007610	behavior	1895	42	26.67	0.0015
	GO:0032239	regulation of nucleobase-containing comp...	36	4	0.51	0.00157
	GO:0001661	conditioned taste aversion	17	3	0.24	0.00161
	GO:0043101	purine-containing compound salvage	17	3	0.24	0.00161
	GO:0051961	negative regulation of nervous system de...	641	19	9.02	0.00172
	GO:0042455	ribonucleoside biosynthetic process	37	4	0.52	0.00174
	GO:0009266	response to temperature stimulus	498	16	7.01	0.00179
	GO:0007502	digestive tract mesoderm development	18	3	0.25	0.00191
	GO:0002077	acrosome matrix dispersal	5	2	0.07	0.00192
	GO:0006241	CTP biosynthetic process	5	2	0.07	0.00192
	GO:0007614	short-term memory	93	6	1.31	0.00198
	GO:0000003	reproduction	3160	62	44.48	0.00199
	GO:0003014	renal system process	239	10	3.36	0.00205
	GO:0019953	sexual reproduction	2106	45	29.64	0.00206
[truncated: 12,354 more rows]
