# Supplementary material for: The genome and transcriptome of the snail Biomphalaria sudanica s.l.: immune gene diversification and highly polymorphic genomic regions in an important African vector of Schistosoma mansoni
Source: BMC Genomics. 2024 Feb 19;25:192. doi: 10.1186/s12864-024-10103-w (PMC10875847; doi:10.1186/s12864-024-10103-w)
Supplement: Supplementary file 13 — Additional file 13: Supplementary Table 12.Summary of the enriched gene ontology (GO) terms found in the protein families that significantly expanded or contracted in the CAFE 5 [69] analysis. For each group in the REVIGO [74] TreeMap summary (see Supplementary File 5) it is specified their member GO terms ID description, and the semantic similarity measurements calculated by REVIGO: Frequency of the term in the UniProt database (uniport.org/, database as of May 25th 2022), its semantical Uniqueness in the whole list and their Dispensability if the term was nested with another GO term. In the latter case (dispensable terms), the GO term number it is nested with is reported, or displayed as “-” otherwise. [file 12864_2024_10103_MOESM13_ESM.xlsx]

## Sheet: Hoja2
	Supplementary Table 12. Summary of the enriched GO terms found in the protein families that significantly expanded or contracted in the CAFE 5 (Mendes et al. 2020) analysis. For each group in the REVIGO (Supek et al. 2011) TreeMap summary (see Supplementary File 5) it is specified their member GO terms ID description, and the semantic similarity measurements calculated by REVIGO: Frequency of the…
	Node 0: Biomphalaria glabrata IM GCA_025434175.1 --- Expansion
	Group	TermID	Term Description	Frequency	Uniqueness	Dispensability	Representative
	Group 1: GO:0002758 (innate immune response-activating signaling pathway)	GO:0002758	innate immune response-activating signaling pathway	0.0441118	0.563676	0.00664187	-
		GO:0001667	ameboidal-type cell migration	0.0364816	0.959617	0.777562	2758
		GO:0001935	endothelial cell proliferation	0.00855826	0.979304	0.748425	2758
		GO:0002218	activation of innate immune response	0.0526534	0.592195	0.951719	2758
		GO:0002220	innate immune response activating cell surface receptor signaling pathway	0.00489946	0.606427	0.854982	2758
		GO:0002223	stimulatory C-type lectin receptor signaling pathway	0.000931331	0.617088	0.781472	2758
		GO:0002228	natural killer cell mediated immunity	0.00297028	0.844479	0.655019	2758
		GO:0002253	activation of immune response	0.100131	0.585233	0.899351	2758
		GO:0002263	cell activation involved in immune response	0.0235859	0.800654	0.843051	2758
		GO:0002283	neutrophil activation involved in immune response	0.00159324	0.822631	0.94632	2758
		GO:0002286	T cell activation involved in immune response	0.0100351	0.806919	0.822283	2758
		GO:0002291	T cell activation via T cell receptor contact with antigen bound to MHC molecule on antigen presenting cell	0.000515558	0.832187	0.522671	2758
		GO:0002361	CD4-positive, CD25-positive, alpha-beta regulatory T cell differentiation	0.00066191	0.813929	0.650886	2758
		GO:0002429	immune response-activating cell surface receptor signaling pathway	0.0289211	0.577153	0.918839	2758
		GO:0002474	antigen processing and presentation of peptide antigen via MHC class I	0.0051456	0.914454	0.931317	2758
		GO:0002478	antigen processing and presentation of exogenous peptide antigen	0.00283058	0.916501	0.823249	2758
		GO:0002479	antigen processing and presentation of exogenous peptide antigen via MHC class I, TAP-dependent	9.97854e-06	0.934117	0.641597	2758
		GO:0002520	immune system development	0.0258245	0.792435	0.650621	2758
		GO:0002523	leukocyte migration involved in inflammatory response	0.00212543	0.862482	0.82872	2758
		GO:0002697	regulation of immune effector process	0.0519383	0.773803	0.759881	2758
		GO:0002699	positive regulation of immune effector process	0.0309002	0.695985	0.872962	2758
		GO:0002715	regulation of natural killer cell mediated immunity	0.00636964	0.749756	0.867199	2758
		GO:0002757	immune response-activating signaling pathway	0.0676878	0.560352	0.9585	2758
		GO:0002764	immune response-regulating signaling pathway	0.0742337	0.681806	0.828074	2758
		GO:0002768	immune response-regulating cell surface receptor signaling pathway	0.0348185	0.690954	0.917888	2758
		GO:0002831	regulation of response to biotic stimulus	0.135944	0.785537	0.693297	2758
		GO:0002833	positive regulation of response to biotic stimulus	0.0790201	0.696968	0.886612	2758
		GO:0002836	positive regulation of response to tumor cell	0.00172961	0.749781	0.971318	2758
		GO:0002839	positive regulation of immune response to tumor cell	0.00172961	0.710026	0.763736	2758
		GO:0003366	cell-matrix adhesion involved in ameboidal cell migration	0.000315987	0.951556	0.725792	2758
		GO:0006955	immune response	0.400732	0.857324	0.785303	2758
		GO:0007596	blood coagulation	0.0622595	0.714408	0.807024	2758
		GO:0009967	positive regulation of signal transduction	0.269833	0.660931	0.850563	2758
		GO:0016477	cell migration	0.182534	0.961456	0.735118	2758
		GO:0019882	antigen processing and presentation	0.0271017	0.913607	0.652591	2758
		GO:0019884	antigen processing and presentation of exogenous antigen	0.00352243	0.917322	0.832374	2758
		GO:0030194	positive regulation of blood coagulation	0.00440719	0.667905	0.648785	2758
		GO:0030449	regulation of complement activation	0.00974904	0.753877	0.790239	2758
		GO:0030593	neutrophil chemotaxis	0.00631974	0.836171	0.876567	2758
		GO:0030595	leukocyte chemotaxis	0.0143525	0.830135	0.916393	2758
		GO:0031347	regulation of defense response	0.188421	0.772273	0.79547	2758
		GO:0031349	positive regulation of defense response	0.0942107	0.692105	0.852402	2758
		GO:0031664	regulation of lipopolysaccharide-mediated signaling pathway	0.00307006	0.799884	0.727665	2758
		GO:0032101	regulation of response to external stimulus	0.309564	0.774035	0.635512	2758
		GO:0032103	positive regulation of response to external stimulus	0.116227	0.691656	0.795366	2758
		GO:0032943	mononuclear cell proliferation	0.0155665	0.976867	0.982655	2758
		GO:0036230	granulocyte activation	0.00427414	0.845896	0.860125	2758
		GO:0042098	T cell proliferation	0.00931331	0.828669	0.969722	2758
		GO:0042110	T cell activation	0.0391092	0.828476	0.945352	2758
		GO:0042119	neutrophil activation	0.00366545	0.84631	0.758454	2758
		GO:0042269	regulation of natural killer cell mediated cytotoxicity	0.00504249	0.748735	0.780442	2758
		GO:0042590	antigen processing and presentation of exogenous peptide antigen via MHC class I	0.000395816	0.923578	0.895019	2758
		GO:0043032	positive regulation of macrophage activation	0.00255783	0.685509	0.687379	2758
		GO:0043312	neutrophil degranulation	0.000711803	0.798028	0.911767	2758
		GO:0043410	positive regulation of MAPK cascade	0.0772106	0.684329	0.890516	2758
		GO:0045066	regulatory T cell differentiation	0.00115086	0.809239	0.734003	2758
		GO:0045087	innate immune response	0.165394	0.809611	0.872341	2758
		GO:0045088	regulation of innate immune response	0.102483	0.712682	0.939896	2758
		GO:0045089	positive regulation of innate immune response	0.0693342	0.64696	0.963029	2758
		GO:0045321	leukocyte activation	0.0735119	0.823909	0.949961	2758
		GO:0046649	lymphocyte activation	0.0606762	0.824753	0.889804	2758
		GO:0046651	lymphocyte proliferation	0.0150909	0.824965	0.714412	2758
		GO:0046968	peptide antigen transport	0.000133047	0.907257	0.713836	2758
		GO:0048002	antigen processing and presentation of peptide antigen	0.00767017	0.914096	0.604705	2758
		GO:0048245	eosinophil chemotaxis	0.00142361	0.847837	0.915396	2758
		GO:0048534	hematopoietic or lymphoid organ development	0.016571	0.790641	0.633053	2758
		GO:0048584	positive regulation of response to stimulus	0.445598	0.678756	0.779973	2758
		GO:0050673	epithelial cell proliferation	0.0270784	0.978127	0.806986	2758
		GO:0050727	regulation of inflammatory response	0.0452061	0.787019	0.853826	2758
		GO:0050728	negative regulation of inflammatory response	0.0180445	0.772494	0.76622	2758
		GO:0050778	positive regulation of immune response	0.137541	0.641306	0.932093	2758
		GO:0050798	activated T cell proliferation	0.00107103	0.845337	0.866114	2758
		GO:0050820	positive regulation of coagulation	0.00468991	0.722577	0.869863	2758
		GO:0050900	leukocyte migration	0.0255018	0.893353	0.65011	2758
		GO:0051896	regulation of protein kinase B signaling	0.0197509	0.789108	0.527926	2758
		GO:0051897	positive regulation of protein kinase B signaling	0.0124133	0.714229	0.64465	2758
		GO:0070374	positive regulation of ERK1 and ERK2 cascade	0.0230538	0.704641	0.725711	2758
		GO:0070661	leukocyte proliferation	0.0178217	0.978567	0.779919	2758
		GO:0071621	granulocyte chemotaxis	0.00723444	0.835089	0.968366	2758
		GO:0071674	mononuclear cell migration	0.0100584	0.89292	0.720246	2758
		GO:0072676	lymphocyte migration	0.00704485	0.894834	0.881641	2758
		GO:0080134	regulation of response to stress	0.373743	0.771226	0.754979	2758
		GO:0090303	positive regulation of wound healing	0.00832543	0.730431	0.952893	2758
		GO:0090497	mesenchymal cell migration	0.0107203	0.96017	0.722882	2758
		GO:0097530	granulocyte migration	0.00915365	0.892651	0.939159	2758
		GO:1900048	positive regulation of hemostasis	0.00440719	0.767347	0.887402	2758
		GO:1900407	regulation of cellular response to oxidative stress	0.00233165	0.814862	0.889245	2758
		GO:1901031	regulation of response to reactive oxygen species	0.0103611	0.805533	0.658949	2758
		GO:1902533	positive regulation of intracellular signal transduction	0.181084	0.668667	0.952589	2758
		GO:1902882	regulation of response to oxidative stress	0.0147283	0.803658	0.672953	2758
		GO:1903034	regulation of response to wounding	0.0248732	0.797934	0.694958	2758
		GO:1903036	positive regulation of response to wounding	0.00956277	0.728787	0.860481	2758
		GO:1904977	lymphatic endothelial cell migration	0.00036588	0.841036	0.730705	2758
		GO:1990266	neutrophil migration	0.00783316	0.893138	0.979315	2758
		GO:1990858	cellular response to lectin	0.000934657	0.936656	0.999837	2758
		GO:2000121	regulation of removal of superoxide radicals	0.000605365	0.809731	0.832654	2758
		GO:2000520	regulation of immunological synapse formation	0.000392489	0.76974	0.575873	2758
		GO:2000521	negative regulation of immunological synapse formation	0.000103112	0.764969	0.540088	2758
		GO:2001188	regulation of T cell activation via T cell receptor contact with antigen bound to MHC molecule on antigen presenting cell	0.000429077	0.737129	0.615612	2758
		GO:0000183	rDNA heterochromatin formation	0.0042309	0.791245	0.438054	-
		GO:0007000	nucleolus organization	0.00611019	0.955859	0.78508	183
		GO:0031507	heterochromatin formation	0.0463403	0.768158	0.939151	183
		GO:0140718	facultative heterochromatin formation	0.0185435	0.779628	0.822293	183
		GO:1990700	nucleolar chromatin organization	0.00480966	0.947668	0.969616	183
		GO:0000960	regulation of mitochondrial RNA catabolic process	0.000698498	0.864313	0.477653	-
		GO:0001816	cytokine production	0.0027574	0.912075	0.360494	-
		GO:0002682	regulation of immune system process	0.294949	0.841945	0.211751	-
		GO:0006952	defense response	1.04102	0.928442	0.381232	-
		GO:0006954	inflammatory response	0.119879	0.933425	0.507761	6952
		GO:0007166	cell surface receptor signaling pathway	1.19353	0.760719	0.441045	-
		GO:0007205	protein kinase C-activating G protein-coupled receptor signaling pathway	0.0302283	0.810827	0.291185	-
		GO:0009607	response to biotic stimulus	0.900494	0.940664	0.374903	-
		GO:0009612	response to mechanical stimulus	0.0231369	0.933091	0.203443	-
		GO:0010646	regulation of cell communication	0.948234	0.820375	0.246096	-
		GO:0010695	regulation of mitotic spindle pole body separation	0.000306009	0.874656	0.466339	-
		GO:0010737	protein kinase A signaling	0.0023117	0.835023	0.250504	-
		GO:0010803	regulation of tumor necrosis factor-mediated signaling pathway	0.00571105	0.803433	0.490488	-
		GO:0010973	positive regulation of division septum assembly	0.000628648	0.768451	0.385702	-
		GO:0010696	positive regulation of mitotic spindle pole body separation	0.00015633	0.797525	0.598363	10973
		GO:0032954	regulation of cytokinetic process	0.0294666	0.842674	0.572271	10973
		GO:0032955	regulation of division septum assembly	0.0136274	0.823892	0.945201	10973
		GO:0045898	regulation of RNA polymerase II transcription preinitiation complex assembly	0.00266094	0.833853	0.804032	10973
		GO:0045899	positive regulation of RNA polymerase II transcription preinitiation complex assembly	0.00200569	0.752457	0.633305	10973
		GO:0060261	positive regulation of transcription initiation by RNA polymerase II	0.0169203	0.742792	0.893249	10973
		GO:1900106	positive regulation of hyaluranon cable assembly	0.000452361	0.780886	0.594465	10973
		GO:1901891	regulation of cell septum assembly	0.0249497	0.818217	0.826547	10973
		GO:1901893	positive regulation of cell septum assembly	0.000635301	0.768343	0.692792	10973
		GO:1902412	regulation of mitotic cytokinesis	0.00578755	0.853773	0.776345	10973
		GO:1903436	regulation of mitotic cytokinetic process	0.00135708	0.860426	0.865919	10973
		GO:1903438	positive regulation of mitotic cytokinetic process	0.00115418	0.775082	0.69654	10973
		GO:1903490	positive regulation of mitotic cytokinesis	0.00120408	0.776216	0.85974	10973
		GO:0019216	regulation of lipid metabolic process	0.0709574	0.839337	0.275351	-
		GO:0023051	regulation of signaling	0.953869	0.828512	0.250649	-
		GO:0030155	regulation of cell adhesion	0.109388	0.844552	0.187763	-
		GO:0030334	regulation of cell migration	0.128534	0.804856	0.175907	-
		GO:0002685	regulation of leukocyte migration	0.0311497	0.756227	0.889476	30334
		GO:0002686	negative regulation of leukocyte migration	0.00557468	0.752166	0.877307	30334
		GO:0002687	positive regulation of leukocyte migration	0.0200136	0.678832	0.942797	30334
		GO:0002688	regulation of leukocyte chemotaxis	0.0173194	0.722366	0.934903	30334
		GO:0002691	regulation of cellular extravasation	0.00408122	0.776723	0.862688	30334
		GO:0030335	positive regulation of cell migration	0.0679505	0.708921	0.939206	30334
		GO:0030336	negative regulation of cell migration	0.0353773	0.791213	0.897228	30334
		GO:0040013	negative regulation of locomotion	0.0427747	0.798295	0.892573	30334
		GO:0071675	regulation of mononuclear cell migration	0.0182973	0.758936	0.85847	30334
		GO:0071676	negative regulation of mononuclear cell migration	0.00224517	0.762372	0.754728	30334
		GO:1903236	regulation of leukocyte tethering or rolling	0.00164646	0.774447	0.741482	30334
		GO:1903238	positive regulation of leukocyte tethering or rolling	0.00100451	0.715934	0.914791	30334
		GO:1905310	regulation of cardiac neural crest cell migration involved in outflow tract morphogenesis	0.000452361	0.854452	0.690966	30334
		GO:1905312	positive regulation of cardiac neural crest cell migration involved in outflow tract morphogenesis	0.000442382	0.773741	0.690154	30334
		GO:2000145	regulation of cell motility	0.141496	0.804461	0.973361	30334
		GO:2000146	negative regulation of cell motility	0.0399441	0.790245	0.9832	30334
		GO:2000147	positive regulation of cell motility	0.0708776	0.708599	0.991098	30334
		GO:2000401	regulation of lymphocyte migration	0.00983219	0.76618	0.905222	30334
		GO:2000403	positive regulation of lymphocyte migration	0.00592393	0.69739	0.907601	30334
		GO:2000406	positive regulation of T cell migration	0.00382178	0.70374	0.926986	30334
		GO:0031341	regulation of cell killing	0.0124133	0.863049	0.151316	-
		GO:0032640	tumor necrosis factor production	0.000202232	0.918657	0.273573	-
		GO:0071604	transforming growth factor beta production	0.000811588	0.913652	0.845517	32640
		GO:0071706	tumor necrosis factor superfamily cytokine production	0.000202232	0.918657	0.800712	32640
		GO:0032879	regulation of localization	0.554444	0.834999	0.210794	-
		GO:0033617	mitochondrial cytochrome c oxidase assembly	0.0280164	0.942246	0.394834	-
		GO:0006334	nucleosome assembly	0.0905719	0.937755	0.668339	33617
		GO:0008535	respiratory chain complex IV assembly	0.0387201	0.943301	0.752924	33617
		GO:0016043	cellular component organization	7.78319	0.94173	0.608294	33617
		GO:0017004	cytochrome complex assembly	0.235444	0.937103	0.674874	33617
		GO:0033108	mitochondrial respiratory chain complex assembly	0.09922	0.938376	0.740204	33617
		GO:0034728	nucleosome organization	0.0943804	0.943378	0.678934	33617
		GO:0051123	RNA polymerase II preinitiation complex assembly	0.0137737	0.9346	0.782194	33617
		GO:0065004	protein-DNA complex assembly	0.19704	0.935786	0.659565	33617
		GO:0071824	protein-DNA complex organization	1.13997	0.936128	0.557896	33617
		GO:0033622	integrin activation	0.00138036	0.953473	0.427868	-
		GO:0033623	regulation of integrin activation	0.00200236	0.851284	0.493333	-
		GO:0032232	negative regulation of actin filament bundle assembly	0.00375526	0.820777	0.645838	33623
		GO:0044089	positive regulation of cellular component biogenesis	0.0729564	0.724919	0.623328	33623
		GO:0034381	plasma lipoprotein particle clearance	0.00246803	0.804348	0.358534	-
		GO:0035581	sequestering of extracellular ligand from receptor	0.00135043	0.789883	0.453143	-
		GO:0035582	sequestering of BMP in extracellular matrix	0.000472318	0.772152	0.946281	35581
		GO:0035583	sequestering of TGFbeta in extracellular matrix	0.000602039	0.76968	0.956165	35581
		GO:1900116	extracellular negative regulation of signal transduction	0.00150011	0.788864	0.993505	35581
		GO:0040012	regulation of locomotion	0.159178	0.848181	0.188801	-
		GO:0042221	response to chemical	3.54971	0.933545	0.444738	-
		GO:0042633	hair cycle	0.0101315	0.911535	0.417784	-
		GO:0043491	protein kinase B signaling	0.00637961	0.826252	0.309566	-
		GO:0043567	regulation of insulin-like growth factor receptor signaling pathway	0.00281728	0.810278	0.471448	-
		GO:0044087	regulation of cellular component biogenesis	0.354248	0.832282	0.21533	-
		GO:0044706	multi-multicellular organism process	0.0248765	0.907323	0.40436	-
		GO:0045429	positive regulation of nitric oxide biosynthetic process	0.00354238	0.762066	0.422804	-
		GO:0045428	regulation of nitric oxide biosynthetic process	0.00492607	0.851272	0.978926	45429
		GO:1904407	positive regulation of nitric oxide metabolic process	0.0036721	0.770235	0.96315	45429
		GO:0045834	positive regulation of lipid metabolic process	0.0215736	0.738075	0.47005	-
		GO:0001932	regulation of protein phosphorylation	0.229154	0.779624	0.957516	45834
		GO:0001934	positive regulation of protein phosphorylation	0.107246	0.691655	0.704011	45834
		GO:0007171	activation of transmembrane receptor protein tyrosine kinase activity	0.00054882	0.676198	0.712571	45834
		GO:0009966	regulation of signal transduction	0.878631	0.735682	0.872666	45834
		GO:0010562	positive regulation of phosphorus metabolic process	0.128098	0.698545	0.830074	45834
		GO:0010647	positive regulation of cell communication	0.290801	0.696122	0.664091	45834
		GO:0010799	regulation of peptidyl-threonine phosphorylation	0.00538176	0.82192	0.727707	45834
		GO:0010800	positive regulation of peptidyl-threonine phosphorylation	0.00350579	0.743078	0.789862	45834
		GO:0010862	positive regulation of pathway-restricted SMAD protein phosphorylation	0.00588401	0.689691	0.814533	45834
		GO:0010899	regulation of phosphatidylcholine catabolic process	0.000345923	0.831627	0.689544	45834
		GO:0010921	regulation of phosphatase activity	0.0574631	0.782752	0.783597	45834
		GO:0019220	regulation of phosphate metabolic process	0.361423	0.783251	0.912178	45834
		GO:0023056	positive regulation of signaling	0.290415	0.705525	0.664014	45834
		GO:0030162	regulation of proteolysis	0.277819	0.808988	0.657312	45834
		GO:0031399	regulation of protein modification process	0.36899	0.805389	0.67396	45834
		GO:0031401	positive regulation of protein modification process	0.167952	0.706242	0.844132	45834
		GO:0032147	activation of protein kinase activity	0.0206822	0.696181	0.881361	45834
		GO:0032345	negative regulation of aldosterone metabolic process	0.000631974	0.805512	0.90463	45834
		GO:0032348	negative regulation of aldosterone biosynthetic process	0.000631974	0.804507	0.969411	45834
		GO:0033674	positive regulation of kinase activity	0.0712002	0.680561	0.958716	45834
		GO:0042325	regulation of phosphorylation	0.252916	0.788236	0.965658	45834
		GO:0042327	positive regulation of phosphorylation	0.115957	0.695985	0.978356	45834
		GO:0043549	regulation of kinase activity	0.171534	0.766224	0.958448	45834
		GO:0045859	regulation of protein kinase activity	0.156826	0.759287	0.927456	45834
		GO:0045860	positive regulation of protein kinase activity	0.0628881	0.677177	0.95034	45834
		GO:0045937	positive regulation of phosphate metabolic process	0.128098	0.694985	0.991309	45834
		GO:0046889	positive regulation of lipid biosynthetic process	0.012257	0.743799	0.830534	45834
		GO:0046890	regulation of lipid biosynthetic process	0.0427414	0.825265	0.894574	45834
		GO:0050730	regulation of peptidyl-tyrosine phosphorylation	0.0328527	0.803612	0.816304	45834
		GO:0050731	positive regulation of peptidyl-tyrosine phosphorylation	0.0236026	0.716676	0.889025	45834
		GO:0051130	positive regulation of cellular component organization	0.175862	0.710856	0.665094	45834
		GO:0051247	positive regulation of protein metabolic process	0.368554	0.698412	0.597731	45834
		GO:0060393	regulation of pathway-restricted SMAD protein phosphorylation	0.00744399	0.818894	0.742151	45834
		GO:0090153	regulation of sphingolipid biosynthetic process	0.00724442	0.820147	0.99736	45834
		GO:0090154	positive regulation of sphingolipid biosynthetic process	0.000648605	0.760753	0.795818	45834
		GO:1905038	regulation of membrane lipid metabolic process	0.00727103	0.836144	0.8064	45834
		GO:2000065	negative regulation of cortisol biosynthetic process	0.000631974	0.804649	0.7099	45834
		GO:2000303	regulation of ceramide biosynthetic process	0.00694839	0.820525	0.885863	45834
		GO:2000304	positive regulation of ceramide biosynthetic process	0.000608691	0.761427	0.708597	45834
		GO:0048009	insulin-like growth factor receptor signaling pathway	0.00397146	0.825708	0.258094	-
		GO:0060389	pathway-restricted SMAD protein phosphorylation	0.00255783	0.81651	0.583172	48009
		GO:0048519	negative regulation of biological process	2.45049	0.815907	0.279111	-
		GO:0050918	positive chemotaxis	0.00749056	0.92618	0.476133	-
		GO:0051174	regulation of phosphorus metabolic process	0.361569	0.815393	0.228659	-
		GO:0051222	positive regulation of protein transport	0.0402468	0.695444	0.488907	-
		GO:0001956	positive regulation of neurotransmitter secretion	0.00145021	0.718888	0.842744	51222
		GO:0002694	regulation of leukocyte activation	0.0761529	0.702575	0.979581	51222
		GO:0002696	positive regulation of leukocyte activation	0.0393055	0.639982	0.98766	51222
		GO:0002791	regulation of peptide secretion	0.0226147	0.798529	0.958943	51222
		GO:0002793	positive regulation of peptide secretion	0.0115252	0.722336	0.929925	51222
		GO:0022407	regulation of cell-cell adhesion	0.0621497	0.829005	0.914763	51222
		GO:0022409	positive regulation of cell-cell adhesion	0.0350247	0.733762	0.880838	51222
		GO:0030100	regulation of endocytosis	0.0412014	0.77836	0.711843	51222
		GO:0031294	lymphocyte costimulation	0.00472318	0.622342	0.798054	51222
		GO:0031295	T cell costimulation	0.00456685	0.615437	0.778303	51222
		GO:0032368	regulation of lipid transport	0.0155665	0.804602	0.863111	51222
		GO:0032386	regulation of intracellular transport	0.0508739	0.78657	0.848148	51222
		GO:0032815	negative regulation of natural killer cell activation	0.00100783	0.74101	0.672174	51222
		GO:0032880	regulation of protein localization	0.123907	0.776319	0.939916	51222
		GO:0032946	positive regulation of mononuclear cell proliferation	0.0156098	0.742297	0.98602	51222
		GO:0033157	regulation of intracellular protein transport	0.0297627	0.790908	0.909213	51222
		GO:0042102	positive regulation of T cell proliferation	0.011339	0.643649	0.941572	51222
		GO:0042998	positive regulation of Golgi to plasma membrane protein transport	0.00304013	0.730719	0.894651	51222
		GO:0043305	negative regulation of mast cell degranulation	0.00052221	0.643638	0.713088	51222
		GO:0045785	positive regulation of cell adhesion	0.0549252	0.728767	0.528761	51222
		GO:0050671	positive regulation of lymphocyte proliferation	0.0153137	0.646327	0.980887	51222
		GO:0050708	regulation of protein secretion	0.0340102	0.780973	0.937045	51222
		GO:0050714	positive regulation of protein secretion	0.0160355	0.703596	0.948161	51222
		GO:0050764	regulation of phagocytosis	0.0126362	0.79192	0.848566	51222
		GO:0050766	positive regulation of phagocytosis	0.00907049	0.712541	0.852235	51222
		GO:0050863	regulation of T cell activation	0.0489215	0.708792	0.834263	51222
		GO:0050867	positive regulation of cell activation	0.040606	0.673845	0.921671	51222
		GO:0050870	positive regulation of T cell activation	0.0258577	0.638814	0.925294	51222
		GO:0051046	regulation of secretion	0.0794159	0.793298	0.710727	51222
		GO:0051047	positive regulation of secretion	0.0339803	0.707802	0.936991	51222
		GO:0051049	regulation of transport	0.479366	0.770416	0.827997	51222
		GO:0051050	positive regulation of transport	0.125939	0.696731	0.859766	51222
		GO:0051223	regulation of protein transport	0.070984	0.780475	0.959157	51222
		GO:0051249	regulation of lymphocyte activation	0.0649537	0.704866	0.959061	51222
		GO:0051251	positive regulation of lymphocyte activation	0.0347353	0.641881	0.966194	51222
		GO:0051590	positive regulation of neurotransmitter transport	0.00216534	0.750391	0.71868	51222
		GO:0060341	regulation of cellular localization	0.144333	0.781414	0.869631	51222
		GO:0060627	regulation of vesicle-mediated transport	0.0807696	0.787332	0.82912	51222
		GO:0070201	regulation of establishment of protein localization	0.0743335	0.782378	0.890026	51222
		GO:0090087	regulation of peptide transport	0.0230604	0.807418	0.656451	51222
		GO:0090280	positive regulation of calcium ion import	0.001397	0.756114	0.7021	51222
		GO:0090316	positive regulation of intracellular protein transport	0.0207387	0.706017	0.951889	51222
		GO:1903037	regulation of leukocyte cell-cell adhesion	0.0441883	0.830691	0.941092	51222
		GO:1903039	positive regulation of leukocyte cell-cell adhesion	0.0283557	0.736	0.968333	51222
		GO:1903076	regulation of protein localization to plasma membrane	0.0164047	0.798998	0.808686	51222
		GO:1903078	positive regulation of protein localization to plasma membrane	0.00980225	0.721928	0.953015	51222
		GO:1903530	regulation of secretion by cell	0.0719287	0.779668	0.739434	51222
		GO:1903532	positive regulation of secretion by cell	0.0302383	0.700182	0.929865	51222
		GO:1903829	positive regulation of protein localization	0.0621098	0.695132	0.916496	51222
		GO:1904951	positive regulation of establishment of protein localization	0.0426184	0.699884	0.947385	51222
		GO:1905475	regulation of protein localization to membrane	0.0274343	0.794421	0.834645	51222
		GO:1905952	regulation of lipid localization	0.0199271	0.810463	0.632381	51222
		GO:2000831	regulation of steroid hormone secretion	0.00265429	0.710703	0.929096	51222
		GO:2000846	regulation of corticosteroid hormone secretion	0.00171631	0.71572	0.783367	51222
		GO:2000848	positive regulation of corticosteroid hormone secretion	0.000765022	0.669178	0.926139	51222
		GO:2000852	regulation of corticosterone secretion	0.000306009	0.735955	0.890287	51222
		GO:2000855	regulation of mineralocorticoid secretion	0.000359228	0.734156	0.896359	51222
		GO:2000857	positive regulation of mineralocorticoid secretion	0.000179614	0.688072	0.973096	51222
		GO:2000858	regulation of aldosterone secretion	0.000359228	0.733504	0.896359	51222
		GO:2000860	positive regulation of aldosterone secretion	0.000179614	0.688072	0.973096	51222
		GO:2001189	negative regulation of T cell activation via T cell receptor contact with antigen bound to MHC molecule on antigen presenting cell	0.000129721	0.725906	0.646708	51222
		GO:0051239	regulation of multicellular organismal process	0.535086	0.835407	0.223849	-
		GO:0051241	negative regulation of multicellular organismal process	0.158373	0.736195	0.178083	-
		GO:0001817	regulation of cytokine production	0.106461	0.749172	0.782737	51241
		GO:0001819	positive regulation of cytokine production	0.0682266	0.66838	0.757386	51241
		GO:0002087	regulation of respiratory gaseous exchange by nervous system process	0.00130054	0.736488	0.945776	51241
		GO:0030500	regulation of bone mineralization	0.0116183	0.779384	0.949524	51241
		GO:0030501	positive regulation of bone mineralization	0.00518884	0.712526	0.637782	51241
		GO:0032680	regulation of tumor necrosis factor production	0.0183505	0.767972	0.966714	51241
		GO:0032760	positive regulation of tumor necrosis factor production	0.0104276	0.698483	0.830918	51241
		GO:0042634	regulation of hair cycle	0.00405461	0.801028	0.628283	51241
		GO:0043576	regulation of respiratory gaseous exchange	0.00275075	0.804753	0.613901	51241
		GO:0044057	regulation of system process	0.0923813	0.764857	0.774473	51241
		GO:0044065	regulation of respiratory system process	0.00174624	0.804131	0.597872	51241
		GO:0045637	regulation of myeloid cell differentiation	0.0265329	0.715716	0.760135	51241
		GO:0045638	negative regulation of myeloid cell differentiation	0.00994528	0.712783	0.875491	51241
		GO:0045669	positive regulation of osteoblast differentiation	0.00861813	0.743613	0.651083	51241
		GO:0045671	negative regulation of osteoclast differentiation	0.00321309	0.725046	0.868004	51241
		GO:0045765	regulation of angiogenesis	0.0472717	0.762897	0.788832	51241
		GO:0045766	positive regulation of angiogenesis	0.0213042	0.691939	0.948056	51241
		GO:0048523	negative regulation of cellular process	1.89968	0.776004	0.695003	51241
		GO:0050774	negative regulation of dendrite morphogenesis	0.000951288	0.766968	0.577709	51241
		GO:0051093	negative regulation of developmental process	0.139217	0.798158	0.555552	51241
		GO:0051240	positive regulation of multicellular organismal process	0.224554	0.665126	0.856607	51241
		GO:0061035	regulation of cartilage development	0.0135941	0.779273	0.677796	51241
		GO:0070169	positive regulation of biomineral tissue development	0.00645944	0.71404	0.910301	51241
		GO:0071634	regulation of transforming growth factor beta production	0.00469657	0.784552	0.792511	51241
		GO:0071636	positive regulation of transforming growth factor beta production	0.00221856	0.721077	0.759502	51241
		GO:0071639	positive regulation of monocyte chemotactic protein-1 production	0.00171298	0.724404	0.597212	51241
		GO:0090194	negative regulation of glomerulus development	0.000166309	0.805522	0.526708	51241
		GO:1901342	regulation of vasculature development	0.0480467	0.763771	0.738535	51241
		GO:1901343	negative regulation of vasculature development	0.0196245	0.753357	0.943248	51241
		GO:1903010	regulation of bone development	0.00104109	0.805264	0.580617	51241
		GO:1903555	regulation of tumor necrosis factor superfamily cytokine production	0.0188927	0.768691	0.862047	51241
		GO:1903557	positive regulation of tumor necrosis factor superfamily cytokine production	0.0108134	0.697932	0.936857	51241
		GO:1905292	regulation of neural crest cell differentiation	1.33047e-05	0.878801	0.685385	51241
		GO:1905294	positive regulation of neural crest cell differentiation	0.0026822	0.716536	0.684357	51241
		GO:2000026	regulation of multicellular organismal development	0.236265	0.744982	0.832672	51241
		GO:2000171	negative regulation of dendrite development	0.000385837	0.82793	0.77051	51241
		GO:2001204	regulation of osteoclast development	0.00120408	0.755681	0.780995	51241
		GO:2001205	negative regulation of osteoclast development	0.00047897	0.747605	0.68248	51241
		GO:0051246	regulation of protein metabolic process	2.11207	0.797534	0.373913	-
		GO:0051291	protein heterooligomerization	0.00377522	0.950976	0.451309	-
		GO:0051336	regulation of hydrolase activity	0.40138	0.80506	0.188721	-
		GO:0010469	regulation of signaling receptor activity	0.0194947	0.761261	0.678266	51336
		GO:0010517	regulation of phospholipase activity	0.00574431	0.847499	0.649812	51336
		GO:0032768	regulation of monooxygenase activity	0.00531191	0.844037	0.938128	51336
		GO:0032770	positive regulation of monooxygenase activity	0.00369539	0.844627	0.935766	51336
		GO:0034199	activation of protein kinase A activity	0.000179614	0.757089	0.529708	51336
		GO:0043085	positive regulation of catalytic activity	0.283514	0.807229	0.872381	51336
		GO:0043095	regulation of GTP cyclohydrolase I activity	0.000123069	0.872817	0.519237	51336
		GO:0043497	regulation of protein heterodimerization activity	0.000763913	0.86362	0.551261	51336
		GO:0044093	positive regulation of molecular function	0.354325	0.808192	0.85451	51336
		GO:0050790	regulation of catalytic activity	0.674357	0.799651	0.906797	51336
		GO:0050999	regulation of nitric-oxide synthase activity	0.00332618	0.847231	0.959446	51336
		GO:0051000	positive regulation of nitric-oxide synthase activity	0.00197908	0.84934	0.892348	51336
		GO:0051092	positive regulation of NF-kappaB transcription factor activity	0.0203163	0.812873	0.680263	51336
		GO:0051338	regulation of transferase activity	0.218909	0.812642	0.853003	51336
		GO:0051341	regulation of oxidoreductase activity	0.0119975	0.842061	0.682713	51336
		GO:0051353	positive regulation of oxidoreductase activity	0.00825558	0.838566	0.665608	51336
		GO:0060191	regulation of lipase activity	0.00815247	0.844679	0.665048	51336
		GO:1905123	regulation of glucosylceramidase activity	0.000292704	0.867876	0.543875	51336
		GO:0070371	ERK1 and ERK2 cascade	0.00626985	0.82641	0.32554	-
		GO:0070665	positive regulation of leukocyte proliferation	0.0174525	0.741257	0.491957	-
		GO:0001938	positive regulation of endothelial cell proliferation	0.0113689	0.750516	0.756171	70665
		GO:0008284	positive regulation of cell population proliferation	0.121419	0.716436	0.820022	70665
		GO:0032944	regulation of mononuclear cell proliferation	0.0321642	0.831998	0.990174	70665
		GO:0042129	regulation of T cell proliferation	0.0257613	0.70423	0.942221	70665
		GO:0050670	regulation of lymphocyte proliferation	0.0317151	0.701285	0.98522	70665
		GO:0070663	regulation of leukocyte proliferation	0.0344725	0.835958	0.724351	70665
		GO:0072125	negative regulation of glomerular mesangial cell proliferation	0.000349249	0.846014	0.567585	70665
		GO:2000562	negative regulation of CD4-positive, alpha-beta T cell proliferation	0.00129721	0.716883	0.800759	70665
		GO:0070887	cellular response to chemical stimulus	1.78542	0.911995	0.317272	-
		GO:0000303	response to superoxide	0.104415	0.916829	0.998591	70887
		GO:0000305	response to oxygen radical	0.104429	0.917236	0.953221	70887
		GO:0006801	superoxide metabolic process	0.129678	0.9892	0.876036	70887
		GO:0010033	response to organic substance	1.10044	0.920619	0.754497	70887
		GO:0019221	cytokine-mediated signaling pathway	0.14873	0.765932	0.780407	70887
		GO:0019430	removal of superoxide radicals	0.103747	0.90291	0.59098	70887
		GO:0033993	response to lipid	0.193554	0.92596	0.798818	70887
		GO:0034599	cellular response to oxidative stress	0.205175	0.909074	0.930616	70887
		GO:0034612	response to tumor necrosis factor	0.0312628	0.933502	0.851545	70887
		GO:0062197	cellular response to chemical stress	0.226377	0.913854	0.636561	70887
		GO:0071310	cellular response to organic substance	0.730855	0.909634	0.719974	70887
		GO:0071450	cellular response to oxygen radical	0.10392	0.909146	0.998124	70887
		GO:0071451	cellular response to superoxide	0.10392	0.909144	0.99884	70887
		GO:1901701	cellular response to oxygen-containing compound	0.415926	0.911896	0.829766	70887
		GO:0071825	protein-lipid complex organization	0.00612682	0.95451	0.362442	-
		GO:0071827	plasma lipoprotein particle organization	0.00566781	0.871277	0.319347	-
		GO:0034377	plasma lipoprotein particle assembly	0.00244807	0.763709	0.951145	71827
		GO:0071926	endocannabinoid signaling pathway	0.000299356	0.850183	0.391645	-
		GO:0080164	regulation of nitric oxide metabolic process	0.00525537	0.861084	0.229042	-
		GO:0090306	meiotic spindle assembly	0.00155333	0.94553	0.40705	-
		GO:0000073	initial mitotic spindle pole body separation	8.98069e-05	0.950709	0.804808	90306
		GO:0000212	meiotic spindle organization	0.00533852	0.947044	0.679923	90306
		GO:0000281	mitotic cytokinesis	0.0379817	0.979855	0.824022	90306
		GO:0000917	division septum assembly	0.10557	0.937039	0.511537	90306
		GO:0036118	hyaluranon cable assembly	0.33743	0.94209	0.568478	90306
		GO:0061640	cytoskeleton-dependent cytokinesis	0.0476575	0.980352	0.836916	90306
		GO:0061804	mitotic spindle formation (spindle phase one)	0.00015633	0.952245	0.632438	90306
		GO:0090529	cell septum assembly	0.126478	0.936312	0.971765	90306
		GO:0110100	spindle pole body separation	8.98069e-05	0.956935	0.84428	90306
		GO:1905047	mitotic spindle pole body organization	8.98069e-05	0.956935	0.84428	90306
		GO:0090322	regulation of superoxide metabolic process	0.00242479	0.855989	0.137853	-
		GO:1903428	positive regulation of reactive oxygen species biosynthetic process	0.00194914	0.768205	0.80876	90322
		GO:2000379	positive regulation of reactive oxygen species metabolic process	0.00665901	0.754601	0.857842	90322
		GO:0090400	stress-induced premature senescence	0.00088809	0.944408	0.192609	-
		GO:0090403	oxidative stress-induced premature senescence	0.000498927	0.931252	0.820865	90400
		GO:0090727	positive regulation of brood size	0.000123069	0.8297	0.105851	-
		GO:0060378	regulation of brood size	0.000452361	0.819978	0.640341	90727
		GO:0098581	detection of external biotic stimulus	0.00260107	0.926698	0.421689	-
		GO:0001879	detection of yeast	9.31331e-05	0.921219	0.816534	98581
		GO:0016045	detection of bacterium	0.00150343	0.907237	0.91087	98581
		GO:0016046	detection of fungus	0.000232833	0.917985	0.714287	98581
		GO:0098543	detection of other organism	0.00172961	0.9107	0.95665	98581
		GO:1900104	regulation of hyaluranon cable assembly	0.000452361	0.861637	0.463111	-
		GO:1900115	extracellular regulation of signal transduction	0.00153004	0.815816	0.45615	-
		GO:1903011	negative regulation of bone development	1.99571e-05	0.819442	0.475657	-
		GO:1903353	regulation of nucleus organization	8.64807e-05	0.878205	0.116663	-
		GO:1903769	negative regulation of cell proliferation in bone marrow	6.65236e-06	0.868936	0.314969	-
		GO:1904613	cellular response to 2,3,7,8-tetrachlorodibenzodioxine	0.000449034	0.941823	0.394123	-
		GO:1904748	regulation of apoptotic process involved in development	0.00160655	0.850022	0.134828	-
		GO:0010662	regulation of striated muscle cell apoptotic process	0.00290376	0.865452	0.92123	1904748
		GO:0010664	negative regulation of striated muscle cell apoptotic process	0.0022485	0.840491	0.633792	1904748
		GO:0043065	positive regulation of apoptotic process	0.0747093	0.73263	0.788526	1904748
		GO:0043068	positive regulation of programmed cell death	0.0784546	0.732332	0.622078	1904748
		GO:1904747	positive regulation of apoptotic process involved in development	0.000934657	0.768787	0.503633	1904748
		GO:1905165	regulation of lysosomal protein catabolic process	0.00112092	0.853252	0.308568	-
		GO:1904350	regulation of protein catabolic process in the vacuole	0.00134045	0.854306	0.574456	1905165
		GO:1904351	negative regulation of protein catabolic process in the vacuole	0.000355901	0.838159	0.937136	1905165
		GO:1905166	negative regulation of lysosomal protein catabolic process	0.000355901	0.838159	0.937136	1905165
		GO:1905516	positive regulation of fertilization	0.000721781	0.801901	0.388426	-
		GO:1905627	regulation of serotonin biosynthetic process	0.0001397	0.878219	0.154122	-
		GO:1990840	response to lectin	0.000934657	0.938468	0.169629	-
		GO:2000257	regulation of protein activation cascade	0.000209549	0.869545	0.149546	-
		GO:2000279	negative regulation of DNA biosynthetic process	0.00554807	0.827175	0.445362	-
	Group 2: GO:0018193 (peptidyl-amino acid modification)	GO:0018193	peptidyl-amino acid modification	2.0472	0.980956	0	-
		GO:0006468	protein phosphorylation	4.34089	0.968734	0.645241	18193
		GO:0006796	phosphate-containing compound metabolic process	12.8611	0.979516	0.678525	18193
		GO:0016310	phosphorylation	7.47458	0.980542	0.757913	18193
		GO:0036211	protein modification process	8.41656	0.979241	0.706664	18193
		GO:0006027	glycosaminoglycan catabolic process	0.146884	0.980513	0.407295	-
		GO:0007039	protein catabolic process in the vacuole	0.0016132	0.984326	0.418828	-
		GO:0018107	peptidyl-threonine phosphorylation	0.0110529	0.978986	0.443254	-
		GO:0018108	peptidyl-tyrosine phosphorylation	0.0151142	0.978575	0.451475	-
		GO:0018210	peptidyl-threonine modification	0.0125497	0.985363	0.446554	-
		GO:0018212	peptidyl-tyrosine modification	0.0310699	0.984533	0.37887	-
		GO:0019538	protein metabolic process	18.6739	0.984266	0.30287	-
		GO:0043412	macromolecule modification	10.8223	0.988997	0.3029	-
		GO:0050655	dermatan sulfate proteoglycan metabolic process	0.00132049	0.987803	0.180471	-
		GO:0050651	dermatan sulfate proteoglycan biosynthetic process	0.000718455	0.986878	0.677469	50655
		GO:0051066	dihydrobiopterin metabolic process	0.0417935	0.986197	0.144487	-
		GO:1905146	lysosomal protein catabolic process	0.000981223	0.984705	0.176996	-
	Group 3: GO:0034308 (primary alcohol metabolic process)	GO:0034308	primary alcohol metabolic process	0.321326	0.985471	0.0451178	-
		GO:0006066	alcohol metabolic process	0.816335	0.985097	0.829323	34308
		GO:0006068	ethanol catabolic process	0.000751717	0.984209	0.543806	34308
		GO:0034310	primary alcohol catabolic process	0.0118645	0.981871	0.827369	34308
		GO:0046164	alcohol catabolic process	0.120737	0.979419	0.765479	34308
		GO:0006769	nicotinamide metabolic process	0.000172961	0.987381	0.168445	-
		GO:0043173	nucleotide salvage	0.184769	0.977087	0.266058	-
		GO:0006241	CTP biosynthetic process	0.147786	0.973276	0.53696	43173
	Group 4: GO:0043062 (extracellular structure organization)	GO:0043062	extracellular structure organization	0.0919789	0.954936	0	-
		GO:0001505	regulation of neurotransmitter levels	0.0537877	0.841207	0.431954	-
		GO:0001941	postsynaptic membrane organization	0.00326298	0.960083	0.271854	-
		GO:0007044	cell-substrate junction assembly	0.00475311	0.95251	0.711285	1941
		GO:0150115	cell-substrate junction organization	0.0049294	0.959216	0.726053	1941
		GO:0006702	androgen biosynthetic process	0.00278401	0.843131	0.337879	-
		GO:0006706	steroid catabolic process	0.00763358	0.98088	0.594646	6702
		GO:0008209	androgen metabolic process	0.00545494	0.838893	0.785573	6702
		GO:0042446	hormone biosynthetic process	0.0844717	0.820674	0.755491	6702
		GO:0120178	steroid hormone biosynthetic process	0.00768015	0.985782	0.652286	6702
		GO:0016243	regulation of autophagosome size	0.000495601	0.834809	0.245179	-
		GO:0030030	cell projection organization	0.660922	0.948225	0.490501	-
		GO:0030198	extracellular matrix organization	0.0897836	0.955007	0.336189	-
		GO:0044255	cellular lipid metabolic process	3.26529	0.981221	0.423751	-
		GO:0045229	external encapsulating structure organization	1.02443	0.946456	0.406914	-
		GO:0045776	negative regulation of blood pressure	0.00360225	0.789552	0.370224	-
		GO:0003085	negative regulation of systemic arterial blood pressure	0.0019691	0.795469	0.76231	45776
		GO:0046503	glycerolipid catabolic process	0.0117348	0.980488	0.47263	-
		GO:0120036	plasma membrane bounded cell projection organization	0.37201	0.946437	0.462796	-
		GO:0032990	cell part morphogenesis	0.134946	0.831353	0.973245	120036
		GO:0048812	neuron projection morphogenesis	0.130396	0.784863	0.814968	120036
		GO:0048858	cell projection morphogenesis	0.131584	0.830255	0.994172	120036
		GO:0120039	plasma membrane bounded cell projection morphogenesis	0.131085	0.830283	0.997717	120036
	Group 5: GO:0044406 (adhesion of symbiont to host)	GO:0044406	adhesion of symbiont to host	0.0139932	0.945975	0	-
		GO:0002237	response to molecule of bacterial origin	0.0311863	0.884915	0.873748	44406
		GO:0009595	detection of biotic stimulus	0.0223852	0.926154	0.625119	44406
		GO:0009617	response to bacterium	0.146069	0.89204	0.588005	44406
		GO:0009620	response to fungus	0.0952286	0.894983	0.701165	44406
		GO:0019048	modulation by virus of host process	0.0111427	0.940194	0.761426	44406
		GO:0019062	virion attachment to host cell	0.00848841	0.940292	0.750073	44406
		GO:0019079	viral genome replication	0.0258211	0.988144	0.752143	44406
		GO:0031640	killing of cells of another organism	0.0685326	0.943461	0.655628	44406
		GO:0032496	response to lipopolysaccharide	0.0281362	0.879973	0.966204	44406
		GO:0035821	modulation of process of another organism	0.0988242	0.946734	0.673473	44406
		GO:0042267	natural killer cell mediated cytotoxicity	0.00284056	0.841987	0.812283	44406
		GO:0042742	defense response to bacterium	0.105979	0.881346	0.70677	44406
		GO:0043207	response to external biotic stimulus	0.849779	0.901685	0.978913	44406
		GO:0044000	movement in host	0.0706913	0.940627	0.949766	44406
		GO:0044003	modulation by symbiont of host process	0.0228874	0.944427	0.879455	44406
		GO:0044409	entry into host	0.055637	0.941316	0.967075	44406
		GO:0044650	adhesion of symbiont to host cell	0.0135509	0.945395	0.970763	44406
		GO:0046718	viral entry into host cell	0.0553909	0.934151	0.933622	44406
		GO:0050829	defense response to Gram-negative bacterium	0.0178649	0.893332	0.8423	44406
		GO:0050830	defense response to Gram-positive bacterium	0.0130553	0.895212	0.825573	44406
		GO:0051701	biological process involved in interaction with host	0.105826	0.939536	0.851939	44406
		GO:0051707	response to other organism	0.849497	0.877996	0.966909	44406
		GO:0071216	cellular response to biotic stimulus	0.0263267	0.921108	0.631983	44406
		GO:0071219	cellular response to molecule of bacterial origin	0.0197542	0.883085	0.962604	44406
		GO:0071222	cellular response to lipopolysaccharide	0.0185767	0.877504	0.844432	44406
		GO:0098542	defense response to other organism	0.666986	0.871103	0.819443	44406
		GO:0001878	response to yeast	0.00173959	0.915232	0.456656	-
	Group 6: GO:0061383 (trabecula morphogenesis)	GO:0061383	trabecula morphogenesis	0.00545826	0.896583	0	-
		GO:0000902	cell morphogenesis	0.254722	0.871271	0.810625	61383
		GO:0009653	anatomical structure morphogenesis	0.782454	0.876034	0.708403	61383
		GO:0009888	tissue development	0.41698	0.88119	0.737274	61383
		GO:0032989	cellular component morphogenesis	0.156783	0.831912	0.778793	61383
		GO:0048646	anatomical structure formation involved in morphogenesis	0.273698	0.87068	0.612411	61383
		GO:0001568	blood vessel development	0.0873721	0.836682	0.490362	-
		GO:0001525	angiogenesis	0.0585241	0.830789	0.961946	1568
		GO:0001755	neural crest cell migration	0.0104176	0.843027	0.969623	1568
		GO:0001775	cell activation	0.095651	0.897092	0.522306	1568
		GO:0001944	vasculature development	0.0935887	0.836618	0.917475	1568
		GO:0002521	leukocyte differentiation	0.0558665	0.880545	0.7255	1568
		GO:0002573	myeloid leukocyte differentiation	0.020609	0.886118	0.862894	1568
		GO:0003205	cardiac chamber development	0.0220193	0.842612	0.831624	1568
		GO:0003206	cardiac chamber morphogenesis	0.0163216	0.836421	0.815827	1568
		GO:0003344	pericardium morphogenesis	0.00123401	0.848142	0.700995	1568
		GO:0007507	heart development	0.0881139	0.830411	0.918029	1568
		GO:0014032	neural crest cell development	0.0162451	0.871767	0.667909	1568
		GO:0014033	neural crest cell differentiation	0.0182973	0.872768	0.943338	1568
		GO:0030097	hemopoiesis	0.107569	0.879238	0.548823	1568
		GO:0030099	myeloid cell differentiation	0.0433534	0.882276	0.896372	1568
		GO:0030316	osteoclast differentiation	0.00784646	0.891616	0.805939	1568
		GO:0036035	osteoclast development	0.0012573	0.856419	0.818394	1568
		GO:0048468	cell development	0.538342	0.869264	0.763408	1568
		GO:0048484	enteric nervous system development	0.0101083	0.860262	0.552344	1568
		GO:0048514	blood vessel morphogenesis	0.0742636	0.830533	0.978027	1568
		GO:0048864	stem cell development	0.0170467	0.888311	0.924015	1568
		GO:0055123	digestive system development	0.0250761	0.85366	0.585071	1568
		GO:0072076	nephrogenic mesenchyme development	0.000382511	0.864941	0.871125	1568
		GO:0072134	nephrogenic mesenchyme morphogenesis	0.000315987	0.857318	0.860775	1568
		GO:0072135	kidney mesenchymal cell proliferation	0.000282725	0.85492	0.887227	1568
		GO:0072136	metanephric mesenchymal cell proliferation involved in metanephros development	0.000282725	0.85492	0.730059	1568
		GO:0072359	circulatory system development	0.159593	0.837324	0.66538	1568
		GO:0007498	mesoderm development	0.0205658	0.891621	0.416077	-
		GO:0002068	glandular epithelial cell development	0.00438723	0.889329	0.939342	7498
		GO:0003323	type B pancreatic cell development	0.0026177	0.84942	0.637019	7498
		GO:0030282	bone mineralization	0.0111261	0.851709	0.620367	7498
		GO:0048104	establishment of body hair or bristle planar orientation	0.000558798	0.898102	0.530216	7498
		GO:0060026	convergent extension	0.00778326	0.884291	0.675033	7498
		GO:0061053	somite development	0.0150842	0.844628	0.631288	7498
		GO:0033338	medial fin development	0.000874786	0.872425	0.354866	-
		GO:0048570	notochord morphogenesis	0.00227511	0.849514	0.469363	-
		GO:0001704	formation of primary germ layer	0.0177751	0.839341	0.703052	48570
		GO:0001707	mesoderm formation	0.010687	0.836374	0.901615	48570
		GO:0001743	lens placode formation	0.000505579	0.865931	0.593694	48570
		GO:0007369	gastrulation	0.0329625	0.836458	0.815917	48570
		GO:0007378	amnioserosa formation	0.00018294	0.870483	0.733743	48570
		GO:0007469	antennal development	0.000562125	0.861866	0.903484	48570
		GO:0007517	muscle organ development	0.0611186	0.883236	0.561439	48570
		GO:0008586	imaginal disc-derived wing vein morphogenesis	0.00101449	0.855178	0.807236	48570
		GO:0030903	notochord development	0.00550483	0.852209	0.690765	48570
		GO:0033333	fin development	0.00398476	0.862993	0.845047	48570
		GO:0035113	embryonic appendage morphogenesis	0.0176387	0.836972	0.78639	48570
		GO:0035218	leg disc development	0.00218863	0.899048	0.813128	48570
		GO:0043589	skin morphogenesis	0.00210215	0.891892	0.591154	48570
		GO:0048048	embryonic eye morphogenesis	0.00784646	0.839429	0.751173	48570
		GO:0048050	post-embryonic eye morphogenesis	0.00104109	0.859343	0.759224	48570
		GO:0048332	mesoderm morphogenesis	0.0112658	0.882366	0.930905	48570
		GO:0048800	antennal morphogenesis	0.00033927	0.861651	0.765039	48570
		GO:0060027	convergent extension involved in gastrulation	0.00458348	0.843655	0.860634	48570
		GO:0060031	mediolateral intercalation	0.000492275	0.830142	0.768567	48570
		GO:0060710	chorio-allantoic fusion	0.000598713	0.841659	0.623302	48570
		GO:0061430	bone trabecula morphogenesis	0.001397	0.899247	0.458459	-
		GO:0060343	trabecula formation	0.00262436	0.885452	0.903521	61430
		GO:0060346	bone trabecula formation	0.00103444	0.855739	0.866396	61430
		GO:0061384	heart trabecula morphogenesis	0.00390826	0.894122	0.948429	61430
		GO:0097065	anterior head development	0.000718455	0.916462	0.351641	-
		GO:1902742	apoptotic process involved in development	0.00462339	0.905903	0.384709	-
	Group 7: GO:0071694 (maintenance of protein location in extracellular region)	GO:0071694	maintenance of protein location in extracellular region	0.00101781	0.96547	0.00528772	-
		GO:0045185	maintenance of protein location	0.0405162	0.960255	0.739985	71694
		GO:0006898	receptor-mediated endocytosis	0.0600841	0.966278	0.239114	-
		GO:0006890	retrograde vesicle-mediated transport, Golgi to endoplasmic reticulum	0.0837832	0.967636	0.558976	6898
		GO:0006897	endocytosis	0.338619	0.962716	0.769159	6898
		GO:0006909	phagocytosis	0.0268722	0.967938	0.724955	6898
		GO:0006910	phagocytosis, recognition	0.00187597	0.967712	0.619507	6898
		GO:0009988	cell-cell recognition	0.0155233	0.994402	0.71599	6898
		GO:0015850	organic hydroxy compound transport	0.122337	0.970124	0.254819	-
		GO:0015920	lipopolysaccharide transport	0.0294367	0.96457	0.460628	-
		GO:0016192	vesicle-mediated transport	1.62441	0.969294	0.173878	-
		GO:0032940	secretion by cell	0.543638	0.954778	0.295534	-
		GO:0002790	peptide secretion	0.0128756	0.963834	0.717947	32940
		GO:0006887	exocytosis	0.17688	0.951451	0.880785	32940
		GO:0009306	protein secretion	0.351448	0.941246	0.936441	32940
		GO:0035592	establishment of protein localization to extracellular region	0.351687	0.954242	0.995902	32940
		GO:0035929	steroid hormone secretion	0.000758369	0.75669	0.914163	32940
		GO:0035930	corticosteroid hormone secretion	0.000375858	0.763735	0.574655	32940
		GO:0035931	mineralocorticoid secretion	0.000133047	0.773668	0.92324	32940
		GO:0035932	aldosterone secretion	0.000133047	0.773668	0.906131	32940
		GO:0045055	regulated exocytosis	0.0222056	0.957169	0.746661	32940
		GO:0042953	lipoprotein transport	0.0195712	0.962622	0.477271	-
		GO:0044872	lipoprotein localization	0.0267525	0.964695	0.488024	-
		GO:0046903	secretion	0.598739	0.971929	0.298623	-
		GO:0051686	establishment of ER localization	3.99142e-05	0.946808	0.241119	-
		GO:0071692	protein localization to extracellular region	0.352708	0.957994	0.394961	-
		GO:0098655	monoatomic cation transmembrane transport	2.92389	0.958667	0.486849	-
		GO:0006810	transport	18.4324	0.960352	0.525253	98655
		GO:0006812	monoatomic cation transport	3.44533	0.963564	0.865356	98655
		GO:0006851	mitochondrial calcium ion transmembrane transport	0.0160322	0.966862	0.530066	98655
		GO:0051234	establishment of localization	18.5567	0.960654	0.804398	98655
		GO:0071805	potassium ion transmembrane transport	0.44472	0.963609	0.755808	98655
		GO:0098662	inorganic cation transmembrane transport	2.30768	0.960752	0.55501	98655
		GO:0098660	inorganic ion transmembrane transport	2.81206	0.962051	0.358681	-
		GO:0140352	export from cell	0.655164	0.968026	0.301562	-
		GO:1902047	polyamine transmembrane transport	0.0310998	0.968545	0.356154	-
		GO:1990542	mitochondrial transmembrane transport	0.0702423	0.972072	0.242396	-
		GO:1990771	clathrin-dependent extracellular exosome endocytosis	9.97854e-06	0.971247	0.481683	-
	Group 8: GO:0098609 (cell-cell adhesion)	GO:0098609	cell-cell adhesion	0.292744	0.973658	0.00906217	-
		GO:0007157	heterophilic cell-cell adhesion via plasma membrane cell adhesion molecules	0.00782983	0.975693	0.643384	98609
		GO:0007159	leukocyte cell-cell adhesion	0.00613015	0.975976	0.633248	98609
		GO:0033627	cell adhesion mediated by integrin	0.0045103	0.978767	0.620981	98609
		GO:0071603	endothelial cell-cell adhesion	0.000485622	0.97858	0.544386	98609
		GO:0090136	epithelial cell-cell adhesion	0.00257446	0.976932	0.59975	98609
		GO:0098742	cell-cell adhesion via plasma-membrane adhesion molecules	0.228469	0.971099	0.825541	98609
		GO:0097323	B cell adhesion	6.31974e-05	0.977421	0.48918	-
		GO:0050901	leukocyte tethering or rolling	0.00249131	0.879244	0.892416	97323
		GO:0061756	leukocyte adhesion to vascular endothelial cell	0.00277403	0.973631	0.919664	97323
		GO:0070486	leukocyte aggregation	0.00145687	0.974357	0.763377	97323
	Unnasigned	GO:0001906	cell killing	0.073462	0.996275	0.0068803	-
		GO:0002376	immune system process	0.535878	1	0	-
		GO:0006629	lipid metabolic process	4.55865	0.993454	0.080988	-
		GO:0006793	phosphorus metabolic process	13.1715	0.987365	0.0498134	-
		GO:0007155	cell adhesion	0.706078	0.995605	0.00818381	-
		GO:0008283	cell population proliferation	0.110815	0.996169	0.00831348	-
		GO:0010941	(obsolete) regulation of cell death	100	1	0	-
		GO:0010942	(obsolete) positive regulation of cell death	100	1	0	-
		GO:0044364	(obsolete) disruption of cells of another organism	100	1	0	-
		GO:0046794	transport of virus	0.0112658	0.988789	0	-
		GO:0075733	intracellular transport of virus	0.00361556	0.98914	0.665902	46794
		GO:0048870	cell motility	0.459043	0.995751	0.00945654	-
		GO:0051179	localization	18.7921	1	0	-
		GO:0071840	cellular component organization or biogenesis	9.44044	0.994436	0.0133662	-
		GO:0110151	(obsolete) positive regulation of biomineralization	0.22747	1	0	-
	Node 0: Biomphalaria glabrata IM GCA_025434175.1 --- Contraction
	Group	TermID	Term Description	Frequency	Uniqueness	Dispensability	Representative
	Group 1: GO:0003008 (system process)	GO:0003008	system process	0.845987	0.718683	0	-
		GO:0000902	cell morphogenesis	0.254722	0.701871	0.754789	3008
		GO:0000904	cell morphogenesis involved in differentiation	0.151009	0.690588	0.897568	3008
		GO:0001501	skeletal system development	0.0849107	0.662939	0.647723	3008
		GO:0001525	angiogenesis	0.0585241	0.635915	0.961946	3008
		GO:0001556	oocyte maturation	0.00369539	0.707572	0.780983	3008
		GO:0001568	blood vessel development	0.0873721	0.654613	0.913546	3008
		GO:0001655	urogenital system development	0.0074573	0.7025	0.512019	3008
		GO:0001656	metanephros development	0.0101515	0.667316	0.844479	3008
		GO:0001657	ureteric bud development	0.0110596	0.64962	0.999362	3008
		GO:0001658	branching involved in ureteric bud morphogenesis	0.0058574	0.64429	0.973651	3008
		GO:0001704	formation of primary germ layer	0.0177751	0.670934	0.886152	3008
		GO:0001706	endoderm formation	0.00783648	0.673537	0.734157	3008
		GO:0001710	mesodermal cell fate commitment	0.00247468	0.675566	0.902856	3008
		GO:0001711	endodermal cell fate commitment	0.00200569	0.682713	0.934736	3008
		GO:0001714	endodermal cell fate specification	0.000941309	0.69249	0.851141	3008
		GO:0001736	establishment of planar polarity	0.0104941	0.724541	0.840578	3008
		GO:0001738	morphogenesis of a polarized epithelium	0.0135076	0.722452	0.853943	3008
		GO:0001745	compound eye morphogenesis	0.00611352	0.67041	0.901134	3008
		GO:0001763	morphogenesis of a branching structure	0.0296063	0.68716	0.645796	3008
		GO:0001764	neuron migration	0.0236791	0.659366	0.775299	3008
		GO:0001775	cell activation	0.095651	0.750533	0.623444	3008
		GO:0001822	kidney development	0.0442016	0.642381	0.925554	3008
		GO:0001823	mesonephros development	0.0118212	0.664862	0.865218	3008
		GO:0001837	epithelial to mesenchymal transition	0.0109065	0.71762	0.90733	3008
		GO:0001885	endothelial cell development	0.00613348	0.731047	0.816645	3008
		GO:0001944	vasculature development	0.0935887	0.653892	0.918029	3008
		GO:0001945	lymph vessel development	0.00567446	0.699381	0.764966	3008
		GO:0002009	morphogenesis of an epithelium	0.0942507	0.693403	0.793549	3008
		GO:0002064	epithelial cell development	0.0357398	0.70658	0.827064	3008
		GO:0002118	aggressive behavior	0.00104109	0.790614	0.651961	3008
		GO:0002119	nematode larval development	0.00340934	0.710804	0.651401	3008
		GO:0002164	larval development	0.00706813	0.701822	0.510104	3008
		GO:0002165	instar larval or pupal development	0.0115352	0.694646	0.715756	3008
		GO:0002520	immune system development	0.0258245	0.676764	0.560814	3008
		GO:0003007	heart morphogenesis	0.0394585	0.63854	0.864716	3008
		GO:0003012	muscle system process	0.04187	0.754262	0.601208	3008
		GO:0003013	circulatory system process	0.103657	0.741771	0.801519	3008
		GO:0003014	renal system process	0.0132515	0.768468	0.533504	3008
		GO:0003015	heart process	0.0153337	0.762929	0.539248	3008
		GO:0003018	vascular process in circulatory system	0.0771508	0.741872	0.974834	3008
		GO:0003051	angiotensin-mediated drinking behavior	0.000192918	0.707508	0.695726	3008
		GO:0003144	embryonic heart tube formation	0.000206223	0.695404	0.587928	3008
		GO:0003223	ventricular compact myocardium morphogenesis	0.00110097	0.679971	0.777605	3008
		GO:0003230	cardiac atrium development	0.00524871	0.686707	0.791583	3008
		GO:0003314	heart rudiment morphogenesis	0.000306009	0.697086	0.966624	3008
		GO:0003315	heart rudiment formation	0.000302682	0.695608	0.989475	3008
		GO:0003318	cell migration to the midline involved in heart development	0.000755043	0.707506	0.68302	3008
		GO:0003319	cardioblast migration to the midline involved in heart rudiment formation	0.000236159	0.693521	0.851328	3008
		GO:0003382	epithelial cell morphogenesis	0.00594056	0.719107	0.785661	3008
		GO:0003404	optic vesicle morphogenesis	0.000282725	0.701048	0.843456	3008
		GO:0006936	muscle contraction	0.0347952	0.753534	0.593938	3008
		GO:0006941	striated muscle contraction	0.0118179	0.766652	0.914354	3008
		GO:0007275	multicellular organism development	1.22545	0.636735	0.852299	3008
		GO:0007389	pattern specification process	0.105643	0.663304	0.637893	3008
		GO:0007399	nervous system development	0.5207	0.62581	0.888047	3008
		GO:0007409	axonogenesis	0.113712	0.59959	0.632779	3008
		GO:0007411	axon guidance	0.080141	0.560512	0.966066	3008
		GO:0007412	axon target recognition	0.000728434	0.670087	0.722038	3008
		GO:0007413	axonal fasciculation	0.0023882	0.675229	0.771249	3008
		GO:0007417	central nervous system development	0.149405	0.642213	0.853734	3008
		GO:0007420	brain development	0.106375	0.628844	0.870758	3008
		GO:0007422	peripheral nervous system development	0.0102047	0.689072	0.655052	3008
		GO:0007440	foregut morphogenesis	0.0016132	0.700808	0.850765	3008
		GO:0007442	hindgut morphogenesis	0.0019059	0.698579	0.831576	3008
		GO:0007492	endoderm development	0.0129754	0.747344	0.610768	3008
		GO:0007498	mesoderm development	0.0205658	0.741337	0.714467	3008
		GO:0007501	mesodermal cell fate specification	0.00149346	0.682184	0.922044	3008
		GO:0007507	heart development	0.0881139	0.640384	0.64946	3008
		GO:0007519	skeletal muscle tissue development	0.0216767	0.712747	0.915908	3008
		GO:0007552	metamorphosis	0.010055	0.702156	0.522967	3008
		GO:0007600	sensory perception	0.581673	0.713299	0.93863	3008
		GO:0007606	sensory perception of chemical stimulus	0.460812	0.716986	0.917437	3008
		GO:0007608	sensory perception of smell	0.403093	0.719286	0.939457	3008
		GO:0007610	behavior	0.103724	0.75194	0.627783	3008
		GO:0007611	learning or memory	0.0295199	0.744022	0.77508	3008
		GO:0007612	learning	0.0170766	0.750906	0.94843	3008
		GO:0007613	memory	0.0135243	0.7538	0.935446	3008
		GO:0007614	short-term memory	0.00183273	0.775886	0.837224	3008
		GO:0007616	long-term memory	0.00483627	0.765594	0.882196	3008
		GO:0007617	mating behavior	0.0063397	0.764364	0.812973	3008
		GO:0007618	mating	0.000306009	0.983748	0.692651	3008
		GO:0007619	courtship behavior	0.00265429	0.77362	0.919883	3008
		GO:0007625	grooming behavior	0.00168637	0.786048	0.667244	3008
		GO:0007626	locomotory behavior	0.0331188	0.752742	0.85053	3008
		GO:0007628	adult walking behavior	0.00425086	0.776227	0.871654	3008
		GO:0007631	feeding behavior	0.0172263	0.760916	0.817426	3008
		GO:0007635	chemosensory behavior	0.00688187	0.729261	0.509155	3008
		GO:0008015	blood circulation	0.0991102	0.738267	0.87451	3008
		GO:0008038	neuron recognition	0.00760698	0.676694	0.760847	3008
		GO:0008045	motor neuron axon guidance	0.00617007	0.612862	0.81569	3008
		GO:0008049	male courtship behavior	0.0021088	0.775888	0.909525	3008
		GO:0008050	female courtship behavior	0.000289378	0.794453	0.828949	3008
		GO:0008217	regulation of blood pressure	0.0324802	0.644755	0.918418	3008
		GO:0008306	associative learning	0.00991202	0.757333	0.91869	3008
		GO:0008344	adult locomotory behavior	0.0124466	0.764286	0.801908	3008
		GO:0008345	larval locomotory behavior	0.00124399	0.788522	0.657521	3008
		GO:0008347	glial cell migration	0.0057676	0.682699	0.692666	3008
		GO:0008542	visual learning	0.0051456	0.728432	0.885234	3008
		GO:0009653	anatomical structure morphogenesis	0.782454	0.705461	0.6549	3008
		GO:0009790	embryo development	0.227621	0.648321	0.818849	3008
		GO:0009791	post-embryonic development	0.154441	0.656055	0.672606	3008
		GO:0009792	embryo development ending in birth or egg hatching	0.108251	0.655371	0.89091	3008
		GO:0009886	post-embryonic animal morphogenesis	0.0124399	0.68263	0.696856	3008
		GO:0009887	animal organ morphogenesis	0.173909	0.686188	0.780803	3008
		GO:0009888	tissue development	0.41698	0.716996	0.737274	3008
		GO:0010927	cellular component assembly involved in morphogenesis	0.0236126	0.701846	0.852316	3008
		GO:0014706	striated muscle tissue development	0.0243942	0.737041	0.722542	3008
		GO:0014821	phasic smooth muscle contraction	0.00257446	0.782924	0.839157	3008
		GO:0016198	axon choice point recognition	0.00250794	0.626366	0.893125	3008
		GO:0016199	axon midline choice point recognition	0.00216534	0.628793	0.88699	3008
		GO:0016331	morphogenesis of embryonic epithelium	0.0250262	0.649895	0.888452	3008
		GO:0016358	dendrite development	0.0151774	0.649024	0.824804	3008
		GO:0019233	sensory perception of pain	0.00619335	0.776019	0.505444	3008
		GO:0021510	spinal cord development	0.0195014	0.661025	0.682741	3008
		GO:0021511	spinal cord patterning	0.00309667	0.683819	0.819015	3008
		GO:0021513	spinal cord dorsal/ventral patterning	0.00282725	0.684348	0.742342	3008
		GO:0021537	telencephalon development	0.0296995	0.651911	0.904437	3008
		GO:0021543	pallium development	0.018916	0.659429	0.907145	3008
		GO:0021591	ventricular system development	0.00534517	0.680707	0.706946	3008
		GO:0021675	nerve development	0.0142926	0.683877	0.669169	3008
		GO:0021910	smoothened signaling pathway involved in ventral spinal cord patterning	0.000631974	0.604814	0.925112	3008
		GO:0021952	central nervous system projection neuron axonogenesis	0.00441052	0.654907	0.865092	3008
		GO:0021953	central nervous system neuron differentiation	0.0311031	0.653611	0.802421	3008
		GO:0021954	central nervous system neuron development	0.0119111	0.665866	0.782419	3008
		GO:0021955	central nervous system neuron axonogenesis	0.00576427	0.650681	0.913017	3008
		GO:0021965	spinal cord ventral commissure morphogenesis	0.000359228	0.682384	0.695612	3008
		GO:0021987	cerebral cortex development	0.0132216	0.665331	0.927718	3008
		GO:0022008	neurogenesis	0.31934	0.61756	0.845815	3008
		GO:0030097	hemopoiesis	0.107569	0.715182	0.763374	3008
		GO:0030154	cell differentiation	0.958456	0.689263	0.917353	3008
		GO:0030182	neuron differentiation	0.25412	0.617396	0.963353	3008
		GO:0030323	respiratory tube development	0.023087	0.661097	0.856472	3008
		GO:0030432	peristalsis	0.00139367	0.788907	0.812257	3008
		GO:0030534	adult behavior	0.0246603	0.756498	0.835269	3008
		GO:0030900	forebrain development	0.0512531	0.642908	0.938655	3008
		GO:0031076	embryonic camera-type eye development	0.00823562	0.675133	0.83722	3008
		GO:0031103	axon regeneration	0.00196577	0.650671	0.762727	3008
		GO:0031175	neuron projection development	0.160854	0.603796	0.936575	3008
		GO:0031290	retinal ganglion cell axon guidance	0.00387833	0.621041	0.793328	3008
		GO:0032835	glomerulus development	0.00821567	0.668229	0.939787	3008
		GO:0032989	cellular component morphogenesis	0.156783	0.682138	0.774292	3008
		GO:0032990	cell part morphogenesis	0.134946	0.67758	0.963292	3008
		GO:0033555	multicellular organismal response to stress	0.00973573	0.74784	0.521763	3008
		GO:0033563	dorsal/ventral axon guidance	0.000482296	0.653883	0.706385	3008
		GO:0033564	anterior/posterior axon guidance	0.00108433	0.641817	0.73781	3008
		GO:0035106	operant conditioning	0.000222854	0.795375	0.607488	3008
		GO:0035167	larval lymph gland hemopoiesis	0.00100783	0.685874	0.877098	3008
		GO:0035178	turning behavior	4.65665e-05	0.815515	0.568127	3008
		GO:0035209	pupal development	0.000432403	0.734412	0.590006	3008
		GO:0035239	tube morphogenesis	0.118731	0.634578	0.826607	3008
		GO:0035270	endocrine system development	0.0206024	0.687164	0.551259	3008
		GO:0035272	exocrine system development	0.00921685	0.699429	0.519731	3008
		GO:0035295	tube development	0.15331	0.656198	0.67217	3008
		GO:0035914	skeletal muscle cell differentiation	0.00771674	0.716219	0.929728	3008
		GO:0035987	endodermal cell differentiation	0.0063397	0.670769	0.936046	3008
		GO:0040025	vulval development	0.000794957	0.71154	0.867651	3008
		GO:0042048	olfactory behavior	0.00378852	0.736854	0.694569	3008
		GO:0042063	gliogenesis	0.0344526	0.657857	0.776584	3008
		GO:0042067	establishment of ommatidial planar polarity	0.00117747	0.676456	0.893108	3008
		GO:0042471	ear morphogenesis	0.0195114	0.648719	0.91869	3008
		GO:0042472	inner ear morphogenesis	0.0165777	0.6515	0.873346	3008
		GO:0042551	neuron maturation	0.0080926	0.675406	0.812177	3008
		GO:0042713	sperm ejaculation	0.000186266	0.797815	0.602705	3008
		GO:0042756	drinking behavior	0.000788305	0.792958	0.643461	3008
		GO:0043053	dauer entry	0.00018294	0.744442	0.813404	3008
		GO:0043114	regulation of vascular permeability	0.0062632	0.672301	0.743695	3008
		GO:0043117	positive regulation of vascular permeability	0.00171964	0.691147	0.695031	3008
		GO:0045161	neuronal ion channel clustering	0.00370537	0.671979	0.728621	3008
		GO:0045165	cell fate commitment	0.0670691	0.733966	0.653544	3008
		GO:0046958	nonassociative learning	0.00130386	0.779271	0.822512	3008
		GO:0048048	embryonic eye morphogenesis	0.00784646	0.662274	0.834831	3008
		GO:0048104	establishment of body hair or bristle planar orientation	0.000558798	0.759241	0.861793	3008
		GO:0048105	establishment of body hair planar orientation	0.000432403	0.761863	0.851521	3008
		GO:0048468	cell development	0.538342	0.693376	0.775189	3008
		GO:0048513	animal organ development	0.603998	0.710318	0.764703	3008
		GO:0048514	blood vessel morphogenesis	0.0742636	0.634901	0.978027	3008
		GO:0048546	digestive tract morphogenesis	0.00898069	0.676259	0.709588	3008
		GO:0048562	embryonic organ morphogenesis	0.0548687	0.633071	0.832061	3008
		GO:0048565	digestive tract development	0.0226014	0.671132	0.935928	3008
		GO:0048568	embryonic organ development	0.0837033	0.643134	0.719336	3008
		GO:0048593	camera-type eye morphogenesis	0.0242279	0.648744	0.893627	3008
		GO:0048596	embryonic camera-type eye morphogenesis	0.00652929	0.664849	0.726145	3008
		GO:0048598	embryonic morphogenesis	0.111247	0.643518	0.874411	3008
		GO:0048646	anatomical structure formation involved in morphogenesis	0.273698	0.700589	0.810625	3008
		GO:0048666	neuron development	0.203053	0.61887	0.943633	3008
		GO:0048667	cell morphogenesis involved in neuron differentiation	0.124798	0.618666	0.963319	3008
		GO:0048699	generation of neurons	0.279303	0.616349	0.966336	3008
		GO:0048704	embryonic skeletal system morphogenesis	0.0196311	0.649482	0.882549	3008
		GO:0048705	skeletal system morphogenesis	0.0375559	0.644385	0.88108	3008
		GO:0048706	embryonic skeletal system development	0.0254619	0.675734	0.860234	3008
		GO:0048729	tissue morphogenesis	0.112887	0.700434	0.709511	3008
		GO:0048731	system development	1.0734	0.613568	0.811556	3008
		GO:0048732	gland development	0.0622229	0.71627	0.704539	3008
		GO:0048736	appendage development	0.0357997	0.682372	0.575228	3008
		GO:0048738	cardiac muscle tissue development	0.0235228	0.653242	0.920397	3008
		GO:0048749	compound eye development	0.00759034	0.682225	0.753774	3008
		GO:0048754	branching morphogenesis of an epithelial tube	0.0194315	0.653146	0.967921	3008
		GO:0048762	mesenchymal cell differentiation	0.0281062	0.703828	0.729381	3008
		GO:0048812	neuron projection morphogenesis	0.130396	0.59707	0.987718	3008
		GO:0048813	dendrite morphogenesis	0.00906384	0.647947	0.830175	3008
		GO:0048845	venous blood vessel morphogenesis	0.00131384	0.699577	0.703724	3008
		GO:0048856	anatomical structure development	2.04899	0.694901	0.888346	3008
		GO:0048858	cell projection morphogenesis	0.131584	0.674237	0.994172	3008
		GO:0048869	cellular developmental process	1.03041	0.706149	0.781279	3008
		GO:0048936	peripheral nervous system neuron axonogenesis	0.000761695	0.68518	0.723774	3008
		GO:0050877	nervous system process	0.718428	0.710297	0.75293	3008
		GO:0050885	neuromuscular process controlling balance	0.00923348	0.771943	0.519798	3008
		GO:0050890	cognition	0.0345324	0.75607	0.573601	3008
		GO:0050893	sensory processing	0.000219528	0.803413	0.611924	3008
		GO:0050905	neuromuscular process	0.020629	0.762527	0.59553	3008
		GO:0050906	detection of stimulus involved in sensory perception	0.417881	0.677447	0.942575	3008
		GO:0050951	sensory perception of temperature stimulus	0.00268755	0.784706	0.506297	3008
		GO:0050954	sensory perception of mechanical stimulus	0.0404663	0.753653	0.620953	3008
		GO:0055017	cardiac muscle tissue growth	0.00408122	0.67705	0.8329	3008
		GO:0055115	entry into diapause	0.000216202	0.812386	0.818931	3008
		GO:0055123	digestive system development	0.0250761	0.684014	0.559551	3008
		GO:0060038	cardiac muscle cell proliferation	0.00354571	0.66835	0.989973	3008
		GO:0060039	pericardium development	0.00302682	0.681933	0.7374	3008
		GO:0060047	heart contraction	0.012889	0.763912	0.77395	3008
		GO:0060048	cardiac muscle contraction	0.00828552	0.76631	0.956855	3008
		GO:0060114	vestibular receptor cell differentiation	0.00080161	0.684571	0.783367	3008
		GO:0060118	vestibular receptor cell development	0.00080161	0.682006	0.66837	3008
		GO:0060179	male mating behavior	0.00284056	0.772911	0.922981	3008
		GO:0060317	cardiac epithelial to mesenchymal transition	0.00345258	0.667565	0.850766	3008
		GO:0060322	head development	0.114035	0.738106	0.65506	3008
		GO:0060348	bone development	0.0288513	0.66523	0.66888	3008
		GO:0060419	heart growth	0.00421094	0.68581	0.885322	3008
		GO:0060429	epithelium development	0.20788	0.706224	0.841973	3008
		GO:0060448	dichotomous subdivision of terminal units involved in lung branching	0.000246137	0.697667	0.772954	3008
		GO:0060488	orthogonal dichotomous subdivision of terminal units involved in lung branching morphogenesis	0.000129721	0.705168	0.952746	3008
		GO:0060489	planar dichotomous subdivision of terminal units involved in lung branching morphogenesis	0.000129721	0.705168	0.882613	3008
		GO:0060490	lateral sprouting involved in lung morphogenesis	0.000129721	0.705573	0.658912	3008
		GO:0060537	muscle tissue development	0.0463503	0.730006	0.754608	3008
		GO:0060541	respiratory system development	0.0314158	0.680321	0.569375	3008
		GO:0060562	epithelial tube morphogenesis	0.0511134	0.637557	0.93207	3008
		GO:0060601	lateral sprouting from an epithelium	0.00107436	0.711112	0.605392	3008
		GO:0060675	ureteric bud morphogenesis	0.00730097	0.641472	0.986388	3008
		GO:0060795	cell fate commitment involved in formation of primary germ layer	0.00448037	0.680291	0.886981	3008
		GO:0060857	establishment of glial blood-brain barrier	0.000678541	0.709182	0.735926	3008
		GO:0060993	kidney morphogenesis	0.012879	0.649277	0.869393	3008
		GO:0061028	establishment of endothelial barrier	0.0037985	0.737095	0.91791	3008
		GO:0061032	visceral serous pericardium development	0.000558798	0.70461	0.672273	3008
		GO:0061138	morphogenesis of a branching epithelium	0.0264564	0.664268	0.891699	3008
		GO:0061326	renal tubule development	0.0133746	0.659325	0.533864	3008
		GO:0061333	renal tubule morphogenesis	0.0100983	0.651356	0.974495	3008
		GO:0061343	cell adhesion involved in heart morphogenesis	0.00111094	0.68579	0.697323	3008
		GO:0061437	renal system vasculature development	0.00244142	0.693685	0.782891	3008
		GO:0061440	kidney vasculature development	0.00244142	0.683515	0.995838	3008
		GO:0061525	hindgut development	0.0021088	0.706231	0.835764	3008
		GO:0061564	axon development	0.119899	0.609283	0.95103	3008
		GO:0061744	motor behavior	0.00319646	0.779677	0.688648	3008
		GO:0070593	dendrite self-avoidance	0.00133047	0.700135	0.867237	3008
		GO:0071542	dopaminergic neuron differentiation	0.00462339	0.688576	0.711165	3008
		GO:0072001	renal system development	0.0474879	0.673321	0.588309	3008
		GO:0072002	Malpighian tubule development	0.00149346	0.681108	0.794898	3008
		GO:0072006	nephron development	0.0191854	0.656809	0.939488	3008
		GO:0072009	nephron epithelium development	0.0150144	0.647825	0.863128	3008
		GO:0072012	glomerulus vasculature development	0.00223519	0.682413	0.877092	3008
		GO:0072014	proximal tubule development	0.00120408	0.681963	0.755559	3008
		GO:0072017	distal tubule development	0.00169635	0.677173	0.865199	3008
		GO:0072021	ascending thin limb development	0.00047897	0.693722	0.913379	3008
		GO:0072025	distal convoluted tubule development	0.000568777	0.69136	0.91657	3008
		GO:0072028	nephron morphogenesis	0.00962929	0.651346	0.948052	3008
		GO:0072044	collecting duct development	0.00166974	0.689399	0.76796	3008
		GO:0072070	loop of Henle development	0.00138369	0.680037	0.808516	3008
		GO:0072073	kidney epithelium development	0.0191222	0.647142	0.939298	3008
		GO:0072078	nephron tubule morphogenesis	0.0087279	0.638785	0.966791	3008
		GO:0072080	nephron tubule development	0.0111327	0.648447	0.956102	3008
		GO:0072088	nephron epithelium morphogenesis	0.00918691	0.64183	0.992109	3008
		GO:0072156	distal tubule morphogenesis	0.000372532	0.684836	0.900669	3008
		GO:0072163	mesonephric epithelium development	0.011166	0.652778	0.993616	3008
		GO:0072164	mesonephric tubule development	0.011166	0.649459	0.956261	3008
		GO:0072170	metanephric tubule development	0.00198906	0.674374	0.974661	3008
		GO:0072171	mesonephric tubule morphogenesis	0.00745064	0.641153	0.986078	3008
		GO:0072173	metanephric tubule morphogenesis	0.0011176	0.675674	0.968124	3008
		GO:0072176	nephric duct development	0.00280397	0.671645	0.887745	3008
		GO:0072177	mesonephric duct development	0.00110762	0.684196	0.752456	3008
		GO:0072178	nephric duct morphogenesis	0.00169968	0.671978	0.936141	3008
		GO:0072205	metanephric collecting duct development	0.00105773	0.693701	0.787601	3008
		GO:0072207	metanephric epithelium development	0.00267092	0.674549	0.885513	3008
		GO:0072218	metanephric ascending thin limb development	0.00047897	0.691832	0.908118	3008
		GO:0072221	metanephric distal convoluted tubule development	0.000425751	0.693177	0.905627	3008
		GO:0072234	metanephric nephron tubule development	0.00173627	0.674747	0.947398	3008
		GO:0072235	metanephric distal tubule development	0.000685193	0.687021	0.784042	3008
		GO:0072236	metanephric loop of Henle development	0.000612017	0.688662	0.92261	3008
		GO:0072237	metanephric proximal tubule development	0.000276073	0.698969	0.887854	3008
		GO:0072243	metanephric nephron epithelium development	0.00207554	0.676152	0.968568	3008
		GO:0072282	metanephric nephron tubule morphogenesis	0.000874786	0.671921	0.957635	3008
		GO:0072359	circulatory system development	0.159593	0.650888	0.678642	3008
		GO:0072375	medium-term memory	0.000325966	0.792122	0.633612	3008
		GO:0086023	adenylate cyclase-activating adrenergic receptor signaling pathway involved in heart process	0.000239485	0.701022	0.802012	3008
		GO:0086103	G protein-coupled receptor signaling pathway involved in heart process	0.00116416	0.681228	0.864431	3008
		GO:0090075	relaxation of muscle	0.00388498	0.779009	0.858214	3008
		GO:0090251	protein localization involved in establishment of planar polarity	0.000419099	0.740886	0.850285	3008
		GO:0090596	sensory organ morphogenesis	0.0540671	0.693942	0.844052	3008
		GO:0097155	fasciculation of sensory neuron axon	0.00029603	0.703085	0.909584	3008
		GO:0097156	fasciculation of motor neuron axon	0.000272747	0.704081	0.906407	3008
		GO:0097374	sensory neuron axon guidance	0.000668562	0.649118	0.718725	3008
		GO:0097485	neuron projection guidance	0.0805468	0.561242	0.954258	3008
		GO:0106027	neuron projection organization	0.00427414	0.949134	0.661915	3008
		GO:0106030	neuron projection fasciculation	0.00241813	0.67812	0.737781	3008
		GO:0120036	plasma membrane bounded cell projection organization	0.37201	0.937634	0.80595	3008
		GO:0120039	plasma membrane bounded cell projection morphogenesis	0.131085	0.674228	0.997717	3008
		GO:0001700	embryonic development via the syncytial blastoderm	0.00346588	0.710133	0.485938	-
		GO:0002337	B-1a B cell differentiation	0.000259442	0.7382	0.414507	-
		GO:0001771	immunological synapse formation	0.00124067	0.787522	0.612836	2337
		GO:0001923	B-1 B cell differentiation	0.000538841	0.730039	0.812991	2337
		GO:0002322	B cell proliferation involved in immune response	0.00115418	0.754551	0.683322	2337
		GO:0002335	mature B cell differentiation	0.00386835	0.705394	0.799464	2337
		GO:0002521	leukocyte differentiation	0.0558665	0.722278	0.781637	2337
		GO:0002573	myeloid leukocyte differentiation	0.020609	0.735863	0.921334	2337
		GO:0006957	complement activation, alternative pathway	0.00432736	0.784945	0.691175	2337
		GO:0006958	complement activation, classical pathway	0.0144456	0.780244	0.882001	2337
		GO:0030183	B cell differentiation	0.014705	0.685964	0.902585	2337
		GO:0030224	monocyte differentiation	0.00208552	0.763558	0.838865	2337
		GO:0030316	osteoclast differentiation	0.00784646	0.74831	0.805939	2337
		GO:0032943	mononuclear cell proliferation	0.0155665	0.982514	0.857211	2337
		GO:0035163	embryonic hemocyte differentiation	8.64807e-05	0.720061	0.862202	2337
		GO:0035165	embryonic crystal cell differentiation	8.64807e-05	0.720061	0.509076	2337
		GO:0035166	post-embryonic hemopoiesis	0.00169303	0.68769	0.651286	2337
		GO:0045321	leukocyte activation	0.0735119	0.744035	0.750355	2337
		GO:0046651	lymphocyte proliferation	0.0150909	0.754211	0.982655	2337
		GO:0060216	definitive hemopoiesis	0.00463337	0.755465	0.597803	2337
		GO:1903131	mononuclear cell differentiation	0.0425319	0.725666	0.895248	2337
		GO:0007303	cytoplasmic transport, nurse cell to oocyte	0.000219528	0.724338	0.486692	-
		GO:0007588	excretion	0.00273079	0.785479	0.478357	-
		GO:0007593	chitin-based cuticle sclerotization	0.000286052	0.768356	0.416815	-
		GO:0048085	adult chitin-containing cuticle pigmentation	0.000136373	0.747896	0.811071	7593
		GO:0035812	renal sodium excretion	0.000465665	0.787125	0.428728	-
		GO:0001678	intracellular glucose homeostasis	0.0416338	0.982837	0.703705	35812
		GO:0006874	intracellular calcium ion homeostasis	0.0722347	0.982038	0.847	35812
		GO:0019725	cellular homeostasis	0.471679	0.981309	0.935802	35812
		GO:0030003	intracellular monoatomic cation homeostasis	0.308327	0.980476	0.899667	35812
		GO:0033500	carbohydrate homeostasis	0.0585241	0.98323	0.668739	35812
		GO:0035809	regulation of urine volume	0.00165976	0.690867	0.766865	35812
		GO:0035810	positive regulation of urine volume	0.000794957	0.700629	0.784894	35812
		GO:0042593	glucose homeostasis	0.0581882	0.98278	0.976696	35812
		GO:0045454	cell redox homeostasis	0.0630976	0.983372	0.575276	35812
		GO:0048878	chemical homeostasis	0.536393	0.981129	0.786356	35812
		GO:0050801	monoatomic ion homeostasis	0.403037	0.98081	0.922101	35812
		GO:0051480	regulation of cytosolic calcium ion concentration	0.00660912	0.984476	0.627488	35812
		GO:0055074	calcium ion homeostasis	0.078897	0.982453	0.800558	35812
		GO:0055078	sodium ion homeostasis	0.00527532	0.985154	0.505797	35812
		GO:0055080	monoatomic cation homeostasis	0.395247	0.980446	0.970674	35812
		GO:0055082	intracellular chemical homeostasis	0.391781	0.980634	0.941605	35812
		GO:0060073	micturition	0.000918026	0.792761	0.922104	35812
		GO:0060083	smooth muscle contraction involved in micturition	0.000289378	0.79986	0.839631	35812
		GO:0097254	renal tubular secretion	0.00137704	0.788998	0.895437	35812
		GO:0098771	inorganic ion homeostasis	0.363791	0.980954	0.934394	35812
		GO:0040022	feminization of hermaphroditic germ-line	0.000116416	0.750406	0.474089	-
		GO:0042335	cuticle development	0.00468991	0.712891	0.495909	-
		GO:0042675	compound eye cone cell differentiation	0.000256116	0.708046	0.414204	-
		GO:0035736	cell proliferation involved in compound eye morphogenesis	1.99571e-05	0.731647	0.68559	42675
		GO:0042676	compound eye cone cell fate commitment	2.99356e-05	0.727378	0.695554	42675
		GO:0042679	compound eye cone cell fate specification	0.00167675	0.678606	0.989712	42675
		GO:0048067	cuticle pigmentation	0.000289378	0.741935	0.41709	-
		GO:0006723	cuticle hydrocarbon biosynthetic process	0.000342597	0.736292	0.786756	48067
		GO:0006856	eye pigment precursor transport	6.65236e-05	0.981726	0.684317	48067
		GO:0008365	adult chitin-based cuticle development	0.000176288	0.749067	0.766651	48067
		GO:0040002	collagen and cuticulin-based cuticle development	0.000475644	0.738503	0.802495	48067
		GO:0048066	developmental pigmentation	0.0097956	0.996491	0.772174	48067
		GO:0048265	response to pain	0.00332951	0.7599	0.484644	-
		GO:0048266	behavioral response to pain	0.0018926	0.753786	0.871956	48265
		GO:0050975	sensory perception of touch	0.00113755	0.792582	0.452429	-
		GO:0007605	sensory perception of sound	0.0374062	0.7543	0.810297	50975
		GO:0090598	male anatomical structure morphogenesis	0.00197908	0.705464	0.468486	-
		GO:0003006	developmental process involved in reproduction	0.295771	0.720606	0.910337	90598
		GO:0007548	sex differentiation	0.0400505	0.749338	0.768999	90598
		GO:0022414	reproductive process	0.637529	0.977593	0.62341	90598
		GO:0030539	male genitalia development	0.00348916	0.690121	0.917606	90598
		GO:0035112	genitalia morphogenesis	0.00228509	0.682248	0.770447	90598
		GO:0035126	post-embryonic genitalia morphogenesis	0.000419099	0.69843	0.903473	90598
		GO:0045138	nematode male tail tip morphogenesis	0.000755043	0.717182	0.938997	90598
		GO:0046661	male sex differentiation	0.0189226	0.684009	0.860009	90598
		GO:0048806	genitalia development	0.00668895	0.681845	0.765029	90598
		GO:0048808	male genitalia morphogenesis	0.0012706	0.689578	0.875396	90598
	Group 2: GO:0005976 (polysaccharide metabolic process)	GO:0005976	polysaccharide metabolic process	1.11673	0.99304	0.0520354	-
		GO:0093001	glycolysis from storage polysaccharide through glucose-1-phosphate	0.000119743	0.984319	0.301882	-
	Group 3: GO:0007186 (G protein-coupled receptor signaling pathway)	GO:0007186	G protein-coupled receptor signaling pathway	1.58687	0.800411	0	-
		GO:0007165	signal transduction	8.13579	0.771839	0.791007	7186
		GO:0007166	cell surface receptor signaling pathway	1.19353	0.804666	0.537767	7186
		GO:0035556	intracellular signal transduction	3.79449	0.786088	0.621651	7186
		GO:0000165	MAPK cascade	0.111114	0.831432	0.454061	-
		GO:0007264	small GTPase mediated signal transduction	0.333456	0.818931	0.503364	165
		GO:0001932	regulation of protein phosphorylation	0.229154	0.864068	0.247513	-
		GO:0000820	regulation of glutamine family amino acid metabolic process	0.0116949	0.893102	0.705659	1932
		GO:0001933	negative regulation of protein phosphorylation	0.0554907	0.829423	0.878768	1932
		GO:0010919	regulation of inositol phosphate biosynthetic process	0.00169303	0.898879	0.656616	1932
		GO:0019220	regulation of phosphate metabolic process	0.361423	0.864196	0.965658	1932
		GO:0031060	regulation of histone methylation	0.00632307	0.896823	0.708884	1932
		GO:0031399	regulation of protein modification process	0.36899	0.871546	0.646542	1932
		GO:0031400	negative regulation of protein modification process	0.0896406	0.835462	0.852418	1932
		GO:0035507	regulation of myosin-light-chain-phosphatase activity	0.00108101	0.892212	0.660276	1932
		GO:0035509	negative regulation of myosin-light-chain-phosphatase activity	0.000755043	0.856551	0.626949	1932
		GO:0042325	regulation of phosphorylation	0.252916	0.8674	0.929237	1932
		GO:0044387	negative regulation of protein kinase activity by regulation of protein phosphorylation	0.000984549	0.854902	0.707021	1932
		GO:0051444	negative regulation of ubiquitin-protein transferase activity	0.00401137	0.85266	0.688973	1932
		GO:0060732	positive regulation of inositol phosphate biosynthetic process	0.00118745	0.863129	0.850403	1932
		GO:1902498	regulation of protein autoubiquitination	0.000761695	0.906659	0.624898	1932
		GO:1904667	negative regulation of ubiquitin protein ligase activity	0.00265097	0.855668	0.87024	1932
		GO:0001975	response to amphetamine	0.00251459	0.93898	0.408275	-
		GO:0014075	response to amine	0.00282393	0.93862	0.564415	1975
		GO:0006284	base-excision repair	0.279645	0.927411	0.45462	-
		GO:0006935	chemotaxis	0.561732	0.917234	0.351192	-
		GO:0001101	response to acid chemical	0.0468925	0.937201	0.501255	6935
		GO:0009266	response to temperature stimulus	0.21259	0.939766	0.769498	6935
		GO:0009408	response to heat	0.167666	0.937531	0.825223	6935
		GO:0009410	response to xenobiotic stimulus	0.0774534	0.935209	0.52163	6935
		GO:0009581	detection of external stimulus	0.0677144	0.942983	0.719095	6935
		GO:0009582	detection of abiotic stimulus	0.0675946	0.942415	0.660589	6935
		GO:0009612	response to mechanical stimulus	0.0231369	0.941717	0.570432	6935
		GO:0009636	response to toxic substance	0.984347	0.922739	0.656912	6935
		GO:0010035	response to inorganic substance	0.270402	0.929636	0.580411	6935
		GO:0010038	response to metal ion	0.106298	0.931863	0.535359	6935
		GO:0010288	response to lead ion	0.000748391	0.948054	0.632408	6935
		GO:0016048	detection of temperature stimulus	0.00248133	0.946401	0.722543	6935
		GO:0042330	taxis	0.563718	0.934476	0.988937	6935
		GO:0046677	response to antibiotic	0.233075	0.930349	0.572742	6935
		GO:0050960	detection of temperature stimulus involved in thermoception	0.000791631	0.758896	0.941939	6935
		GO:0050961	detection of temperature stimulus involved in sensory perception	0.00210547	0.748092	0.716713	6935
		GO:0050982	detection of mechanical stimulus	0.00686191	0.94313	0.576444	6935
		GO:0070887	cellular response to chemical stimulus	1.78542	0.912947	0.744768	6935
		GO:0071260	cellular response to mechanical stimulus	0.00734088	0.939933	0.8761	6935
		GO:0097366	response to bronchodilator	0.218638	0.930651	0.569503	6935
		GO:0007168	receptor guanylyl cyclase signaling pathway	0.00215869	0.862996	0.30964	-
		GO:0007167	enzyme-linked receptor protein signaling pathway	0.235251	0.822354	0.521014	7168
		GO:0007178	transmembrane receptor protein serine/threonine kinase signaling pathway	0.0776031	0.833239	0.674462	7168
		GO:0048009	insulin-like growth factor receptor signaling pathway	0.00397146	0.858651	0.698236	7168
		GO:0048013	ephrin receptor signaling pathway	0.0368607	0.840397	0.801486	7168
		GO:0071526	semaphorin-plexin signaling pathway	0.0338772	0.842373	0.623167	7168
		GO:0007200	phospholipase C-activating G protein-coupled receptor signaling pathway	0.0222721	0.847161	0.367208	-
		GO:0007218	neuropeptide signaling pathway	0.121149	0.830921	0.539176	7200
		GO:0007204	positive regulation of cytosolic calcium ion concentration	0.0158326	0.870138	0.479928	-
		GO:0007217	tachykinin receptor signaling pathway	0.012227	0.852172	0.468188	-
		GO:0007265	Ras protein signal transduction	0.0772672	0.834239	0.442467	-
		GO:0007266	Rho protein signal transduction	0.0362121	0.841298	0.75344	7265
		GO:0032482	Rab protein signal transduction	0.0204061	0.84641	0.872089	7265
		GO:0007267	cell-cell signaling	0.420303	0.858893	0.475534	-
		GO:0007589	body fluid secretion	0.00925011	0.848641	0.464316	-
		GO:0002790	peptide secretion	0.0128756	0.96395	0.717947	7589
		GO:0009306	protein secretion	0.351448	0.944134	0.936441	7589
		GO:0023061	signal release	0.0410684	0.844296	0.781944	7589
		GO:0032940	secretion by cell	0.543638	0.954475	0.701576	7589
		GO:0032941	secretion by tissue	0.00531191	0.762373	0.531847	7589
		GO:0033326	cerebrospinal fluid secretion	0.000429077	0.700453	0.857537	7589
		GO:0046541	saliva secretion	0.00250129	0.66929	0.706651	7589
		GO:0046717	acid secretion	0.00492607	0.969574	0.529759	7589
		GO:0046877	regulation of saliva secretion	0.000838198	0.798244	0.669822	7589
		GO:0046878	positive regulation of saliva secretion	0.000342597	0.782988	0.829135	7589
		GO:0060456	positive regulation of digestive system process	0.00112425	0.831356	0.871815	7589
		GO:0009605	response to external stimulus	1.94065	0.94083	0.405039	-
		GO:0009611	response to wounding	0.11923	0.948843	0.301139	-
		GO:0009628	response to abiotic stimulus	0.549129	0.946459	0.350339	-
		GO:0009635	response to herbicide	0.00408122	0.943024	0.421208	-
		GO:0009719	response to endogenous stimulus	0.653877	0.945747	0.357007	-
		GO:0009966	regulation of signal transduction	0.878631	0.798167	0.284982	-
		GO:0007094	mitotic spindle assembly checkpoint signaling	0.0293868	0.763404	0.99654	9966
		GO:0008277	regulation of G protein-coupled receptor signaling pathway	0.0402667	0.833314	0.735208	9966
		GO:0009967	positive regulation of signal transduction	0.269833	0.77426	0.866533	9966
		GO:0009968	negative regulation of signal transduction	0.327492	0.768868	0.882583	9966
		GO:0010647	positive regulation of cell communication	0.290801	0.788469	0.872666	9966
		GO:0010648	negative regulation of cell communication	0.337883	0.786192	0.885227	9966
		GO:0010752	regulation of cGMP-mediated signaling	0.00117082	0.858376	0.57355	9966
		GO:0010753	positive regulation of cGMP-mediated signaling	0.000302682	0.838725	0.529068	9966
		GO:0010754	negative regulation of cGMP-mediated signaling	0.000608691	0.831106	0.918795	9966
		GO:0017015	regulation of transforming growth factor beta receptor signaling pathway	0.0217299	0.834494	0.978181	9966
		GO:0023056	positive regulation of signaling	0.290415	0.793677	0.871397	9966
		GO:0023057	negative regulation of signaling	0.337152	0.792021	0.883867	9966
		GO:0030178	negative regulation of Wnt signaling pathway	0.0619667	0.7908	0.761355	9966
		GO:0030511	positive regulation of transforming growth factor beta receptor signaling pathway	0.00401803	0.817691	0.892306	9966
		GO:0030512	negative regulation of transforming growth factor beta receptor signaling pathway	0.0154069	0.80272	0.873064	9966
		GO:0031577	spindle checkpoint signaling	0.0298724	0.790564	0.798657	9966
		GO:0032222	regulation of synaptic transmission, cholinergic	0.00871792	0.85476	0.879796	9966
		GO:0032223	negative regulation of synaptic transmission, cholinergic	9.31331e-05	0.852095	0.716729	9966
		GO:0032224	positive regulation of synaptic transmission, cholinergic	0.000505579	0.841536	0.545101	9966
		GO:0032225	regulation of synaptic transmission, dopaminergic	0.000721781	0.87156	0.765581	9966
		GO:0032228	regulation of synaptic transmission, GABAergic	0.00364549	0.861123	0.836142	9966
		GO:0032483	regulation of Rab protein signal transduction	0.0010544	0.858127	0.569841	9966
		GO:0032872	regulation of stress-activated MAPK cascade	0.0354338	0.828434	0.89976	9966
		GO:0032873	negative regulation of stress-activated MAPK cascade	0.00623992	0.809947	0.652713	9966
		GO:0033046	negative regulation of sister chromatid segregation	0.0301418	0.812346	0.825119	9966
		GO:0033048	negative regulation of mitotic sister chromatid segregation	0.0301418	0.812254	0.998137	9966
		GO:0034124	regulation of MyD88-dependent toll-like receptor signaling pathway	0.000412446	0.860846	0.538623	9966
		GO:0035022	positive regulation of Rac protein signal transduction	0.000631974	0.832937	0.853433	9966
		GO:0035025	positive regulation of Rho protein signal transduction	0.0083088	0.810866	0.972887	9966
		GO:0035330	regulation of hippo signaling	0.00519882	0.84763	0.632117	9966
		GO:0035331	negative regulation of hippo signaling	0.00283391	0.818632	0.923112	9966
		GO:0035332	positive regulation of hippo signaling	0.00184603	0.824983	0.590255	9966
		GO:0043408	regulation of MAPK cascade	0.112315	0.819252	0.800639	9966
		GO:0043409	negative regulation of MAPK cascade	0.0239818	0.797304	0.755964	9966
		GO:0043410	positive regulation of MAPK cascade	0.0772106	0.786248	0.890516	9966
		GO:0043951	negative regulation of cAMP-mediated signaling	0.00138702	0.825288	0.579655	9966
		GO:0045744	negative regulation of G protein-coupled receptor signaling pathway	0.00519217	0.817113	0.632061	9966
		GO:0045841	negative regulation of mitotic metaphase/anaphase transition	0.0301352	0.811738	0.999685	9966
		GO:0046328	regulation of JNK cascade	0.024168	0.832056	0.974304	9966
		GO:0046578	regulation of Ras protein signal transduction	0.0983685	0.819733	0.791534	9966
		GO:0046579	positive regulation of Ras protein signal transduction	0.0122171	0.807053	0.826793	9966
		GO:0046928	regulation of neurotransmitter secretion	0.00845183	0.779266	0.878166	9966
		GO:0048584	positive regulation of response to stimulus	0.445598	0.793403	0.845672	9966
		GO:0048585	negative regulation of response to stimulus	0.386745	0.792219	0.83403	9966
		GO:0050804	modulation of chemical synaptic transmission	0.0641121	0.837711	0.763499	9966
		GO:0050805	negative regulation of synaptic transmission	0.00364217	0.826427	0.836098	9966
		GO:0050848	regulation of calcium-mediated signaling	0.00978895	0.84255	0.660758	9966
		GO:0050855	regulation of B cell receptor signaling pathway	0.00385504	0.848576	0.846067	9966
		GO:0050859	negative regulation of B cell receptor signaling pathway	0.000711803	0.830316	0.556343	9966
		GO:0051056	regulation of small GTPase mediated signal transduction	0.136556	0.817078	0.814448	9966
		GO:0051057	positive regulation of small GTPase mediated signal transduction	0.0129156	0.807214	0.829688	9966
		GO:0051590	positive regulation of neurotransmitter transport	0.00216534	0.831961	0.916579	9966
		GO:0051985	negative regulation of chromosome segregation	0.0305343	0.834047	0.900016	9966
		GO:0060291	long-term synaptic potentiation	0.00434067	0.801629	0.84453	9966
		GO:0070302	regulation of stress-activated protein kinase signaling cascade	0.035966	0.830002	0.728877	9966
		GO:0070303	negative regulation of stress-activated protein kinase signaling cascade	0.0062765	0.810571	0.819038	9966
		GO:0070372	regulation of ERK1 and ERK2 cascade	0.0335811	0.830209	0.89467	9966
		GO:0071173	spindle assembly checkpoint signaling	0.0293868	0.790314	0.997686	9966
		GO:0071174	mitotic spindle checkpoint signaling	0.0297327	0.785377	0.998405	9966
		GO:0090090	negative regulation of canonical Wnt signaling pathway	0.027727	0.80005	0.897374	9966
		GO:0090092	regulation of transmembrane receptor protein serine/threonine kinase signaling pathway	0.0479835	0.831624	0.745623	9966
		GO:0090100	positive regulation of transmembrane receptor protein serine/threonine kinase signaling pathway	0.0157428	0.806768	0.684029	9966
		GO:0090101	negative regulation of transmembrane receptor protein serine/threonine kinase signaling pathway	0.0297859	0.797732	0.905269	9966
		GO:0090231	regulation of spindle checkpoint	0.00587071	0.834016	0.957276	9966
		GO:0090266	regulation of mitotic cell cycle spindle assembly checkpoint	0.00587071	0.814381	0.637423	9966
		GO:0090287	regulation of cellular response to growth factor stimulus	0.0520747	0.852429	0.698013	9966
		GO:0090288	negative regulation of cellular response to growth factor stimulus	0.0197109	0.819615	0.646897	9966
		GO:0099177	regulation of trans-synaptic signaling	0.0641986	0.843039	0.763584	9966
		GO:0099550	trans-synaptic signaling, modulating synaptic transmission	0.00126727	0.845832	0.788715	9966
		GO:1901987	regulation of cell cycle phase transition	0.185225	0.862894	0.71762	9966
		GO:1902100	negative regulation of metaphase/anaphase transition of cell cycle	0.0304811	0.813796	0.908999	9966
		GO:1902531	regulation of intracellular signal transduction	0.426819	0.807185	0.905523	9966
		GO:1902533	positive regulation of intracellular signal transduction	0.181084	0.776916	0.952589	9966
		GO:1903504	regulation of mitotic spindle checkpoint	0.00587071	0.833584	0.999941	9966
		GO:1903753	negative regulation of p38MAPK cascade	0.00137039	0.823447	0.926782	9966
		GO:1903844	regulation of cellular response to transforming growth factor beta stimulus	0.0220359	0.85637	0.891495	9966
		GO:1903845	negative regulation of cellular response to transforming growth factor beta stimulus	0.000315987	0.852103	0.712969	9966
		GO:1903846	positive regulation of cellular response to transforming growth factor beta stimulus	0.00401803	0.836213	0.890824	9966
		GO:1905819	negative regulation of chromosome separation	0.0304878	0.833269	0.998802	9966
		GO:2000816	negative regulation of mitotic sister chromatid separation	0.0301418	0.812254	0.999699	9966
		GO:2001046	positive regulation of integrin-mediated signaling pathway	0.00109764	0.832273	0.571259	9966
		GO:2001260	regulation of semaphorin-plexin signaling pathway	0.000349249	0.868814	0.533445	9966
		GO:0010446	response to alkaline pH	0.000621996	0.956231	0.453543	-
		GO:0071469	cellular response to alkaline pH	0.000286052	0.953557	0.726384	10446
		GO:0010453	regulation of cell fate commitment	0.0059073	0.854029	0.497811	-
		GO:0010646	regulation of cell communication	0.948234	0.863501	0.28745	-
		GO:0010769	regulation of cell morphogenesis involved in differentiation	0.0042176	0.85901	0.48849	-
		GO:0014047	glutamate secretion	0.000665236	0.964783	0.479749	-
		GO:0006835	dicarboxylic acid transport	0.0603203	0.97117	0.756532	14047
		GO:0006865	amino acid transport	0.609762	0.965139	0.55619	14047
		GO:0015800	acidic amino acid transport	0.0144024	0.973117	0.678832	14047
		GO:0046942	carboxylic acid transport	0.844973	0.964875	0.957417	14047
		GO:0014055	acetylcholine secretion, neurotransmission	1.99571e-05	0.858748	0.484336	-
		GO:0061526	acetylcholine secretion	0.000162983	0.876971	0.822185	14055
		GO:0014823	response to activity	0.00384839	0.960879	0.22888	-
		GO:0019932	second-messenger-mediated signaling	0.0857656	0.834124	0.411395	-
		GO:0019934	cGMP-mediated signaling	0.0028971	0.860047	0.315883	-
		GO:0014722	regulation of skeletal muscle contraction by calcium ion signaling	0.000355901	0.826147	0.613627	19934
		GO:0019722	calcium-mediated signaling	0.0619967	0.834902	0.822297	19934
		GO:0019933	cAMP-mediated signaling	0.00324303	0.85925	0.940406	19934
		GO:0019935	cyclic-nucleotide-mediated signaling	0.0056911	0.855514	0.697737	19934
		GO:0045989	positive regulation of striated muscle contraction	0.00113755	0.830862	0.746628	19934
		GO:0023051	regulation of signaling	0.953869	0.869438	0.265322	-
		GO:0023052	signaling	8.27138	0.844284	0.376331	-
		GO:0050789	regulation of biological process	22.2818	0.833753	0.730641	23052
		GO:0050794	regulation of cellular process	20.4058	0.830464	0.57175	23052
		GO:0030155	regulation of cell adhesion	0.109388	0.882205	0.230815	-
		GO:0032094	response to food	0.00217532	0.94271	0.485706	-
		GO:0032227	negative regulation of synaptic transmission, dopaminergic	3.32618e-05	0.858794	0.469614	-
		GO:0032879	regulation of localization	0.554444	0.874482	0.249907	-
		GO:0032970	regulation of actin filament-based process	0.168178	0.878914	0.240242	-
		GO:0035094	response to nicotine	0.00322307	0.946018	0.414803	-
		GO:0035150	regulation of tube size	0.0722214	0.853769	0.198498	-
		GO:0001505	regulation of neurotransmitter levels	0.0537877	0.860877	0.51969	35150
		GO:0007269	neurotransmitter secretion	0.0244973	0.806142	0.909903	35150
		GO:0007424	open tracheal system development	0.00525537	0.702762	0.763387	35150
		GO:0008361	regulation of cell size	0.0265529	0.83021	0.782769	35150
		GO:0009914	hormone transport	0.0324003	0.843592	0.502437	35150
		GO:0010817	regulation of hormone levels	0.195107	0.849539	0.62332	35150
		GO:0030072	peptide hormone secretion	0.0124931	0.818284	0.902188	35150
		GO:0030324	lung development	0.0226979	0.655725	0.8839	35150
		GO:0031629	synaptic vesicle fusion to presynaptic active zone membrane	0.0011176	0.808543	0.77097	35150
		GO:0032274	gonadotropin secretion	0.000558798	0.671803	0.891643	35150
		GO:0032275	luteinizing hormone secretion	0.000412446	0.675949	0.757151	35150
		GO:0032535	regulation of cellular component size	0.159347	0.811828	0.885341	35150
		GO:0035151	regulation of tube size, open tracheal system	0.00127393	0.627049	0.654294	35150
		GO:0035152	regulation of tube architecture, open tracheal system	0.00213873	0.622087	0.894785	35150
		GO:0035153	epithelial cell type specification, open tracheal system	0.000176288	0.729937	0.803704	35150
		GO:0035156	fusion cell fate specification	4.98927e-05	0.74303	0.764355	35150
		GO:0035159	regulation of tube length, open tracheal system	0.000685193	0.636703	0.928467	35150
		GO:0035202	tracheal pit formation in open tracheal system	0.000242811	0.727631	0.814337	35150
		GO:0035296	regulation of tube diameter	0.0709873	0.853322	0.835915	35150
		GO:0046879	hormone secretion	0.0148015	0.820085	0.739004	35150
		GO:0050878	regulation of body fluid levels	0.0883267	0.856725	0.58561	35150
		GO:0060123	regulation of growth hormone secretion	0.00137704	0.803428	0.738997	35150
		GO:0060124	positive regulation of growth hormone secretion	0.000954614	0.780562	0.635619	35150
		GO:0070459	prolactin secretion	0.000465665	0.840989	0.761507	35150
		GO:0090066	regulation of anatomical structure size	0.231675	0.847882	0.576747	35150
		GO:0097746	blood vessel diameter maintenance	0.0706248	0.625457	0.996551	35150
		GO:0099643	signal release from synapse	0.0244973	0.844625	0.937472	35150
		GO:0035329	hippo signaling	0.0120075	0.852005	0.349983	-
		GO:0040008	regulation of growth	0.12877	0.886247	0.21612	-
		GO:0040012	regulation of locomotion	0.159178	0.884682	0.220447	-
		GO:0040028	regulation of vulval development	0.00163315	0.866439	0.464024	-
		GO:0042127	regulation of cell population proliferation	0.239103	0.876076	0.248546	-
		GO:0042221	response to chemical	3.54971	0.93768	0.44983	-
		GO:0006950	response to stress	4.90664	0.935846	0.515509	42221
		GO:0051716	cellular response to stimulus	12.0168	0.925615	0.637967	42221
		GO:0042538	hyperosmotic salinity response	0.00236824	0.951626	0.481762	-
		GO:0042659	regulation of cell fate specification	0.00414442	0.853383	0.488015	-
		GO:0035157	negative regulation of fusion cell fate specification	5.65451e-05	0.826311	0.795542	42659
		GO:0042661	regulation of mesodermal cell fate specification	0.00141363	0.850411	0.916003	42659
		GO:0042673	regulation of retinal cone cell fate specification	0.000381301	0.868829	0.862819	42659
		GO:0042682	regulation of compound eye cone cell fate specification	4.65665e-05	0.880028	0.789281	42659
		GO:0060222	regulation of retinal cone cell fate commitment	6.65236e-06	0.888912	0.731578	42659
		GO:0046684	response to pyrethroid	4.32403e-05	0.955755	0.174225	-
		GO:0048518	positive regulation of biological process	2.06522	0.861479	0.307521	-
		GO:0048519	negative regulation of biological process	2.45049	0.859577	0.297203	-
		GO:0048523	negative regulation of cellular process	1.89968	0.801493	0.312088	-
		GO:0002052	positive regulation of neuroblast proliferation	0.00432736	0.78379	0.921649	48523
		GO:0002430	complement receptor mediated signaling pathway	0.00366545	0.780608	0.665757	48523
		GO:0002683	negative regulation of immune system process	0.0719719	0.83836	0.646063	48523
		GO:0003353	positive regulation of cilium movement	0.00160987	0.867991	0.84306	48523
		GO:0008284	positive regulation of cell population proliferation	0.121419	0.825739	0.879407	48523
		GO:0008285	negative regulation of cell population proliferation	0.0929368	0.825329	0.661154	48523
		GO:0010975	regulation of neuron projection development	0.0448003	0.853781	0.94002	48523
		GO:0010976	positive regulation of neuron projection development	0.0132881	0.824344	0.871598	48523
		GO:0014910	regulation of smooth muscle cell migration	0.00539174	0.88115	0.731605	48523
		GO:0030334	regulation of cell migration	0.128534	0.858033	0.892573	48523
		GO:0030336	negative regulation of cell migration	0.0353773	0.823891	0.9832	48523
		GO:0031346	positive regulation of cell projection organization	0.0345956	0.816753	0.841202	48523
		GO:0040013	negative regulation of locomotion	0.0427747	0.829697	0.617381	48523
		GO:0040017	positive regulation of locomotion	0.0736483	0.826872	0.927539	48523
		GO:0048660	regulation of smooth muscle cell proliferation	0.0127493	0.886984	0.755133	48523
		GO:0048662	negative regulation of smooth muscle cell proliferation	0.00552146	0.850449	0.717486	48523
		GO:0050770	regulation of axonogenesis	0.0156996	0.816268	0.792213	48523
		GO:0050920	regulation of chemotaxis	0.0353407	0.840426	0.819192	48523
		GO:0050921	positive regulation of chemotaxis	0.0191255	0.810241	0.870783	48523
		GO:0050922	negative regulation of chemotaxis	0.00621331	0.817764	0.779523	48523
		GO:0051093	negative regulation of developmental process	0.139217	0.794766	0.686503	48523
		GO:0051445	regulation of meiotic cell cycle	0.0141795	0.876739	0.779047	48523
		GO:0051447	negative regulation of meiotic cell cycle	0.00855161	0.840959	0.542824	48523
		GO:0051728	cell cycle switching, mitotic to meiotic cell cycle	0.000555472	0.819892	0.98832	48523
		GO:0051729	germline cell cycle switching, mitotic to meiotic cell cycle	0.000502253	0.820698	0.821561	48523
		GO:0051782	negative regulation of cell division	0.00703487	0.856678	0.534988	48523
		GO:0060281	regulation of oocyte development	0.000429077	0.836385	1.02171	48523
		GO:0060283	negative regulation of oocyte development	0.000129721	0.81741	0.74514	48523
		GO:0061001	regulation of dendritic spine morphogenesis	0.00304346	0.80562	0.804548	48523
		GO:0072091	regulation of stem cell proliferation	0.0119809	0.887366	0.752201	48523
		GO:0120035	regulation of plasma membrane bounded cell projection organization	0.0703654	0.850454	0.924064	48523
		GO:1902093	positive regulation of flagellated sperm motility	0.00147682	0.84531	0.693047	48523
		GO:1902667	regulation of axon guidance	0.00225848	0.833401	0.697109	48523
		GO:1902692	regulation of neuroblast proliferation	0.0066324	0.889968	0.942259	48523
		GO:1905880	negative regulation of oogenesis	0.00158046	0.795693	0.972047	48523
		GO:2000145	regulation of cell motility	0.141496	0.857353	0.973361	48523
		GO:2000146	negative regulation of cell motility	0.0399441	0.822747	0.90475	48523
		GO:2000155	positive regulation of cilium-dependent cell motility	0.0014868	0.853201	0.921589	48523
		GO:2000177	regulation of neural precursor cell proliferation	0.0123701	0.88717	0.753706	48523
		GO:2000179	positive regulation of neural precursor cell proliferation	0.00767683	0.849771	0.731855	48523
		GO:2000242	negative regulation of reproductive process	0.0195147	0.848782	0.815981	48523
		GO:2000274	regulation of epithelial cell migration, open tracheal system	0.000242811	0.856645	0.621951	48523
		GO:2000648	positive regulation of stem cell proliferation	0.00608026	0.852351	0.72163	48523
		GO:2001222	regulation of neuron migration	0.00717125	0.879384	0.743666	48523
		GO:2001224	positive regulation of neuron migration	0.00173294	0.852465	0.687246	48523
		GO:0048580	regulation of post-embryonic development	0.0363119	0.811966	0.193442	-
		GO:0001558	regulation of cell growth	0.0623493	0.84242	0.896754	48580
		GO:0002027	regulation of heart rate	0.0116649	0.816484	0.887121	48580
		GO:0002028	regulation of sodium ion transport	0.0187929	0.847921	0.820037	48580
		GO:0002792	negative regulation of peptide secretion	0.00529528	0.816935	0.921954	48580
		GO:0006937	regulation of muscle contraction	0.035048	0.835071	0.896129	48580
		GO:0006942	regulation of striated muscle contraction	0.013175	0.84347	0.923331	48580
		GO:0008016	regulation of heart contraction	0.0297094	0.836829	0.748555	48580
		GO:0008360	regulation of cell shape	0.689045	0.774968	0.962056	48580
		GO:0010717	regulation of epithelial to mesenchymal transition	0.0123335	0.838471	0.771019	48580
		GO:0010720	positive regulation of cell development	0.0498794	0.785259	0.872775	48580
		GO:0010721	negative regulation of cell development	0.0295165	0.789819	0.815874	48580
		GO:0010770	positive regulation of cell morphogenesis involved in differentiation	0.0030867	0.813281	0.709133	48580
		GO:0014048	regulation of glutamate secretion	0.000648605	0.860433	0.797919	48580
		GO:0014052	regulation of gamma-aminobutyric acid secretion	0.000242811	0.869701	0.764636	48580
		GO:0014056	regulation of acetylcholine secretion, neurotransmission	0.000169635	0.813186	0.753169	48580
		GO:0014057	positive regulation of acetylcholine secretion, neurotransmission	0.000143026	0.790714	0.747834	48580
		GO:0016525	negative regulation of angiogenesis	0.0192187	0.783019	0.73234	48580
		GO:0022603	regulation of anatomical structure morphogenesis	0.814981	0.80909	0.809571	48580
		GO:0022604	regulation of cell morphogenesis	0.715591	0.809521	0.901588	48580
		GO:0030856	regulation of epithelial cell differentiation	0.0196245	0.808886	0.794261	48580
		GO:0030857	negative regulation of epithelial cell differentiation	0.00586738	0.787835	0.889293	48580
		GO:0030858	positive regulation of epithelial cell differentiation	0.00786642	0.786688	0.749776	48580
		GO:0031630	regulation of synaptic vesicle fusion to presynaptic active zone membrane	0.00160322	0.839426	0.584721	48580
		GO:0031631	negative regulation of synaptic vesicle fusion to presynaptic active zone membrane	2.66094e-05	0.790435	0.843438	48580
		GO:0032880	regulation of protein localization	0.123907	0.827232	0.884724	48580
		GO:0033602	negative regulation of dopamine secretion	0.000232833	0.834253	0.763277	48580
		GO:0033685	negative regulation of luteinizing hormone secretion	5.65451e-05	0.770878	0.555948	48580
		GO:0034762	regulation of transmembrane transport	0.274127	0.820291	0.919262	48580
		GO:0034764	positive regulation of transmembrane transport	0.0351078	0.802808	0.834699	48580
		GO:0034765	regulation of monoatomic ion transmembrane transport	0.253921	0.819604	0.913042	48580
		GO:0034767	positive regulation of monoatomic ion transmembrane transport	0.027105	0.804678	0.96886	48580
		GO:0035813	regulation of renal sodium excretion	0.000688519	0.821955	0.615949	48580
		GO:0035814	negative regulation of renal sodium excretion	7.98283e-05	0.812349	0.86962	48580
		GO:0035815	positive regulation of renal sodium excretion	0.000465665	0.800999	0.93309	48580
		GO:0040009	regulation of growth rate	0.00129056	0.895554	0.676275	48580
		GO:0040018	positive regulation of multicellular organism growth	0.00544163	0.79417	0.8493	48580
		GO:0040027	negative regulation of vulval development	0.000937983	0.8106	0.897814	48580
		GO:0042483	negative regulation of odontogenesis	0.000325966	0.82398	0.506212	48580
		GO:0043268	positive regulation of potassium ion transport	0.013012	0.815592	0.785882	48580
		GO:0043269	regulation of monoatomic ion transport	0.286201	0.824336	0.9228	48580
		GO:0043270	positive regulation of monoatomic ion transport	0.0327429	0.808516	0.701055	48580
		GO:0043271	negative regulation of monoatomic ion transport	0.0195979	0.809127	0.86884	48580
		GO:0044057	regulation of system process	0.0923813	0.83309	0.798239	48580
		GO:0044062	regulation of excretion	0.0012706	0.817888	0.542091	48580
		GO:0045570	regulation of imaginal disc growth	0.000928004	0.859537	0.744395	48580
		GO:0045595	regulation of cell differentiation	0.21714	0.820764	0.708712	48580
		GO:0045596	negative regulation of cell differentiation	0.0833508	0.7795	0.876536	48580
		GO:0045597	positive regulation of cell differentiation	0.110067	0.777798	0.894346	48580
		GO:0045605	negative regulation of epidermal cell differentiation	0.00148015	0.80141	0.829754	48580
		GO:0045664	regulation of neuron differentiation	0.0321875	0.829806	0.820613	48580
		GO:0045665	negative regulation of neuron differentiation	0.00881438	0.803656	0.75504	48580
		GO:0045666	positive regulation of neuron differentiation	0.0188561	0.797831	0.897552	48580
		GO:0045670	regulation of osteoclast differentiation	0.00820901	0.810281	0.828813	48580
		GO:0045765	regulation of angiogenesis	0.0472717	0.807758	0.942032	48580
		GO:0045920	negative regulation of exocytosis	0.00329292	0.815813	0.898804	48580
		GO:0045926	negative regulation of growth	0.0354371	0.833173	0.863828	48580
		GO:0045927	positive regulation of growth	0.0435464	0.833653	0.875553	48580
		GO:0045933	positive regulation of muscle contraction	0.00540504	0.818145	0.777904	48580
		GO:0045955	negative regulation of calcium ion-dependent exocytosis	0.00054882	0.830117	0.900854	48580
		GO:0046620	regulation of organ growth	0.0150343	0.815592	0.864926	48580
		GO:0046676	negative regulation of insulin secretion	0.00429077	0.75972	0.911558	48580
		GO:0046883	regulation of hormone secretion	0.030235	0.771394	0.886524	48580
		GO:0046888	negative regulation of hormone secretion	0.00675215	0.757634	0.934265	48580
		GO:0048522	positive regulation of cellular process	1.62674	0.805129	0.731496	48580
		GO:0048581	negative regulation of post-embryonic development	0.00721449	0.793224	0.823192	48580
		GO:0048582	positive regulation of post-embryonic development	0.00612682	0.796493	0.763801	48580
		GO:0048638	regulation of developmental growth	0.0585574	0.827836	0.839142	48580
		GO:0048639	positive regulation of developmental growth	0.0225349	0.799016	0.538654	48580
		GO:0050709	negative regulation of protein secretion	0.0111128	0.801605	0.96056	48580
		GO:0050767	regulation of neurogenesis	0.0451496	0.796361	0.951491	48580
		GO:0050768	negative regulation of neurogenesis	0.0150044	0.77371	0.911448	48580
		GO:0050769	positive regulation of neurogenesis	0.0278268	0.768893	0.841555	48580
		GO:0050772	positive regulation of axonogenesis	0.00732425	0.761004	0.897108	48580
		GO:0050866	negative regulation of cell activation	0.0292538	0.800524	0.771268	48580
		GO:0051046	regulation of secretion	0.0794159	0.837759	0.577336	48580
		GO:0051047	positive regulation of secretion	0.0339803	0.802194	0.865019	48580
		GO:0051048	negative regulation of secretion	0.0202664	0.806012	0.721284	48580
		GO:0051049	regulation of transport	0.479366	0.819936	0.827997	48580
		GO:0051050	positive regulation of transport	0.125939	0.797441	0.859766	48580
		GO:0051051	negative regulation of transport	0.0606596	0.80285	0.730772	48580
		GO:0051094	positive regulation of developmental process	0.18912	0.790788	0.6194	48580
		GO:0051147	regulation of muscle cell differentiation	0.0154268	0.836531	0.782046	48580
		GO:0051153	regulation of striated muscle cell differentiation	0.00975569	0.840091	0.759796	48580
		GO:0051224	negative regulation of protein transport	0.0203562	0.801044	0.962992	48580
		GO:0051240	positive regulation of multicellular organismal process	0.224554	0.786292	0.856607	48580
		GO:0051241	negative regulation of multicellular organismal process	0.158373	0.791043	0.832672	48580
		GO:0051586	positive regulation of dopamine uptake involved in synaptic transmission	0.00033927	0.818869	0.824528	48580
		GO:0051588	regulation of neurotransmitter transport	0.00989206	0.855626	0.649762	48580
		GO:0051930	regulation of sensory perception of pain	0.002172	0.857563	0.656482	48580
		GO:0051931	regulation of sensory perception	0.00229839	0.857175	0.844755	48580
		GO:0051944	positive regulation of catecholamine uptake involved in synaptic transmission	0.00033927	0.818869	0.940785	48580
		GO:0051952	regulation of amine transport	0.012257	0.853974	0.658389	48580
		GO:0051954	positive regulation of amine transport	0.00242479	0.829948	0.715089	48580
		GO:0051955	regulation of amino acid transport	0.00719453	0.853538	0.893125	48580
		GO:0051957	positive regulation of amino acid transport	0.00142693	0.833444	0.894851	48580
		GO:0051960	regulation of nervous system development	0.0581849	0.806893	0.78512	48580
		GO:0051961	negative regulation of nervous system development	0.0161918	0.784414	0.880262	48580
		GO:0051962	positive regulation of nervous system development	0.0354039	0.776874	0.922947	48580
		GO:0055021	regulation of cardiac muscle tissue growth	0.00488949	0.82047	0.978051	48580
		GO:0055023	positive regulation of cardiac muscle tissue growth	0.00301352	0.79584	0.967709	48580
		GO:0055117	regulation of cardiac muscle contraction	0.0107003	0.84413	0.912096	48580
		GO:0060043	regulation of cardiac muscle cell proliferation	0.00409453	0.812209	0.804119	48580
		GO:0060044	negative regulation of cardiac muscle cell proliferation	0.00113755	0.793125	0.923834	48580
		GO:0060045	positive regulation of cardiac muscle cell proliferation	0.00258444	0.787897	0.983421	48580
		GO:0060284	regulation of cell development	0.103634	0.817875	0.668825	48580
		GO:0060298	positive regulation of sarcomere organization	0.000811588	0.807308	0.837483	48580
		GO:0060314	regulation of ryanodine-sensitive calcium-release channel activity	0.0033794	0.848574	0.832033	48580
		GO:0060420	regulation of heart growth	0.00557135	0.819991	0.884613	48580
		GO:0060421	positive regulation of heart growth	0.00331953	0.794992	0.959499	48580
		GO:0061062	regulation of nematode larval development	0.00161652	0.837795	0.636685	48580
		GO:0061063	positive regulation of nematode larval development	0.00022618	0.823475	0.658947	48580
		GO:0061064	negative regulation of nematode larval development	0.00114753	0.808891	0.961341	48580
		GO:0061065	regulation of dauer larval development	0.000412446	0.84581	0.920311	48580
		GO:0061066	positive regulation of dauer larval development	0.000116416	0.828186	0.827553	48580
		GO:0061337	cardiac conduction	0.00727768	0.848273	0.863408	48580
		GO:0070170	regulation of tooth mineralization	0.00128723	0.841396	0.629124	48580
		GO:0086004	regulation of cardiac muscle cell contraction	0.00354571	0.845815	0.921454	48580
		GO:0090192	regulation of glomerulus development	0.000651931	0.871379	0.846606	48580
		GO:0090193	positive regulation of glomerulus development	0.000485622	0.823473	0.606664	48580
		GO:0090257	regulation of muscle system process	0.0409287	0.83441	0.905141	48580
		GO:0090278	negative regulation of peptide hormone secretion	0.0051323	0.760523	0.987827	48580
		GO:0098801	regulation of renal system process	0.00267425	0.856406	0.640338	48580
		GO:0110111	negative regulation of animal organ morphogenesis	0.000325966	0.82398	0.694854	48580
		GO:1900193	regulation of oocyte maturation	0.0012573	0.848172	0.91677	48580
		GO:1900194	negative regulation of oocyte maturation	0.000738412	0.819631	0.895763	48580
		GO:1901343	negative regulation of vasculature development	0.0196245	0.783455	0.943248	48580
		GO:1901381	positive regulation of potassium ion transmembrane transport	0.0124166	0.810744	0.947081	48580
		GO:1901633	negative regulation of synaptic vesicle membrane organization	2.66094e-05	0.870891	0.843438	48580
		GO:1902106	negative regulation of leukocyte differentiation	0.0116583	0.773607	0.898729	48580
		GO:1902305	regulation of sodium ion transmembrane transport	0.00835869	0.849715	0.859453	48580
		GO:1902473	regulation of protein localization to synapse	0.0021088	0.861237	0.694736	48580
		GO:1903076	regulation of protein localization to plasma membrane	0.0164047	0.844987	0.958439	48580
		GO:1903078	positive regulation of protein localization to plasma membrane	0.00980225	0.816814	0.931555	48580
		GO:1903286	regulation of potassium ion import	0.000924678	0.864689	0.827286	48580
		GO:1903306	negative regulation of regulated secretory pathway	0.00203895	0.819605	0.876595	48580
		GO:1903430	negative regulation of cell maturation	0.00110762	0.819846	0.669381	48580
		GO:1903522	regulation of blood circulation	0.0489015	0.832735	0.886724	48580
		GO:1903530	regulation of secretion by cell	0.0719287	0.826579	0.936991	48580
		GO:1903531	negative regulation of secretion by cell	0.0184503	0.799568	0.865775	48580
		GO:1903707	negative regulation of hemopoiesis	0.0120308	0.773285	0.825952	48580
		GO:1903760	regulation of voltage-gated potassium channel activity involved in ventricular cardiac muscle cell action potential repolarization	0.00040912	0.862554	0.795694	48580
		GO:1903779	regulation of cardiac conduction	0.00160322	0.859148	0.795245	48580
		GO:1903828	negative regulation of protein localization	0.0312362	0.802514	0.807889	48580
		GO:1903847	regulation of aorta morphogenesis	0.000246137	0.875844	0.943247	48580
		GO:1903849	positive regulation of aorta morphogenesis	0.000246137	0.845125	0.587321	48580
		GO:1904062	regulation of monoatomic cation transmembrane transport	0.0549917	0.835545	0.752025	48580
		GO:1904064	positive regulation of cation transmembrane transport	0.0237423	0.804674	0.927744	48580
		GO:1904375	regulation of protein localization to cell periphery	0.0192985	0.844489	0.785046	48580
		GO:1904377	positive regulation of protein localization to cell periphery	0.01085	0.815843	0.75937	48580
		GO:1904776	regulation of protein localization to cell cortex	0.00130054	0.863615	0.839225	48580
		GO:1904779	regulation of protein localization to centrosome	0.00150676	0.863466	0.682809	48580
		GO:1904781	positive regulation of protein localization to centrosome	0.00103444	0.836617	0.669942	48580
		GO:1904950	negative regulation of establishment of protein localization	0.0207953	0.806198	0.661631	48580
		GO:1905770	regulation of mesodermal cell differentiation	0.00171631	0.85375	0.685809	48580
		GO:1905902	regulation of mesoderm formation	0.0136839	0.851207	0.522677	48580
		GO:1905910	negative regulation of dauer entry	7.65022e-05	0.82976	0.893688	48580
		GO:2000026	regulation of multicellular organismal development	0.236265	0.795827	0.744878	48580
		GO:2000181	negative regulation of blood vessel morphogenesis	0.0193484	0.782942	0.997755	48580
		GO:2001257	regulation of cation channel activity	0.0313692	0.830322	0.765529	48580
		GO:0048583	regulation of response to stimulus	1.29426	0.866411	0.274859	-
		GO:0048634	regulation of muscle organ development	0.00347253	0.861409	0.48327	-
		GO:0050793	regulation of developmental process	1.1712	0.867418	0.271662	-
		GO:0051128	regulation of cellular component organization	0.794076	0.865268	0.281771	-
		GO:0051174	regulation of phosphorus metabolic process	0.361569	0.870105	0.317548	-
		GO:0051239	regulation of multicellular organismal process	0.535086	0.874799	0.24896	-
		GO:0051246	regulation of protein metabolic process	2.11207	0.85821	0.373913	-
		GO:0051495	positive regulation of cytoskeleton organization	0.0275042	0.822492	0.204996	-
		GO:0031344	regulation of cell projection organization	0.087422	0.855281	0.716803	51495
		GO:0032956	regulation of actin cytoskeleton organization	0.164067	0.845915	0.831024	51495
		GO:0043065	positive regulation of apoptotic process	0.0747093	0.837726	0.526252	51495
		GO:0043068	positive regulation of programmed cell death	0.0784546	0.837258	0.788526	51495
		GO:0044089	positive regulation of cellular component biogenesis	0.0729564	0.8368	0.623385	51495
		GO:0051130	positive regulation of cellular component organization	0.175862	0.806316	0.6598	51495
		GO:0060297	regulation of sarcomere organization	0.00150343	0.88028	0.629011	51495
		GO:0099175	regulation of postsynapse organization	0.00896406	0.844854	0.547696	51495
		GO:1901201	regulation of extracellular matrix assembly	0.00200569	0.880038	0.504572	51495
		GO:1901202	negative regulation of extracellular matrix assembly	0.000179614	0.85981	0.800551	51495
		GO:1901888	regulation of cell junction assembly	0.0383043	0.861077	0.745232	51495
		GO:1902338	negative regulation of apoptotic process involved in morphogenesis	0.00052221	0.833408	0.588364	51495
		GO:1902903	regulation of supramolecular fiber organization	0.161193	0.849711	0.751138	51495
		GO:1902905	positive regulation of supramolecular fiber organization	0.0245306	0.824849	0.766985	51495
		GO:1903054	negative regulation of extracellular matrix organization	0.001397	0.847067	0.875209	51495
		GO:2000427	positive regulation of apoptotic cell clearance	0.000595386	0.820001	0.626006	51495
		GO:0051602	response to electrical stimulus	0.00196577	0.954169	0.218616	-
		GO:0051606	detection of stimulus	0.511636	0.946741	0.347709	-
		GO:0051932	synaptic transmission, GABAergic	0.00200236	0.886101	0.305603	-
		GO:0001963	synaptic transmission, dopaminergic	0.0111061	0.875543	0.821584	51932
		GO:0007214	gamma-aminobutyric acid signaling pathway	0.0163016	0.874508	0.557715	51932
		GO:0007268	chemical synaptic transmission	0.171764	0.85379	0.739682	51932
		GO:0007271	synaptic transmission, cholinergic	0.0159557	0.87305	0.841284	51932
		GO:0098916	anterograde trans-synaptic signaling	0.171764	0.853805	0.996242	51932
		GO:0099536	synaptic signaling	0.178267	0.85525	0.858343	51932
		GO:0099537	trans-synaptic signaling	0.173989	0.853724	0.993396	51932
		GO:0055024	regulation of cardiac muscle tissue development	0.000681867	0.87032	0.443572	-
		GO:0016202	regulation of striated muscle tissue development	0.00244142	0.862316	0.912027	55024
		GO:0055025	positive regulation of cardiac muscle tissue development	0.000286052	0.826757	0.861309	55024
		GO:0060966	regulation of gene silencing by RNA	0.00945966	0.900396	0.174722	-
		GO:0065008	regulation of biological quality	1.99658	0.865749	0.280277	-
		GO:0065009	regulation of molecular function	0.816631	0.87458	0.252284	-
		GO:0070371	ERK1 and ERK2 cascade	0.00626985	0.857079	0.333529	-
		GO:0071363	cellular response to growth factor stimulus	0.0916196	0.935163	0.294018	-
		GO:0007179	transforming growth factor beta receptor signaling pathway	0.0273346	0.827916	0.986158	71363
		GO:0007195	adenylate cyclase-inhibiting dopamine receptor signaling pathway	0.00597715	0.824889	0.666874	71363
		GO:0031960	response to corticosteroid	0.0103444	0.924787	0.806109	71363
		GO:0032354	response to follicle-stimulating hormone	0.00115418	0.935558	0.544206	71363
		GO:0032355	response to estradiol	0.00714464	0.931808	0.673186	71363
		GO:0034699	response to luteinizing hormone	0.000881438	0.933926	0.930682	71363
		GO:0043402	glucocorticoid mediated signaling pathway	0.00181277	0.836599	0.907482	71363
		GO:0048545	response to steroid hormone	0.0579753	0.918452	0.757296	71363
		GO:0051384	response to glucocorticoid	0.00910708	0.923493	0.613175	71363
		GO:0051385	response to mineralocorticoid	0.00157661	0.930063	0.901262	71363
		GO:0051412	response to corticosterone	0.000545494	0.931763	0.856611	71363
		GO:0070848	response to growth factor	0.0938382	0.937588	0.715579	71363
		GO:0071384	cellular response to corticosteroid stimulus	0.00659582	0.920093	0.969398	71363
		GO:0071385	cellular response to glucocorticoid stimulus	0.00595719	0.920308	0.964211	71363
		GO:0071389	cellular response to mineralocorticoid stimulus	0.000811588	0.927618	0.927614	71363
		GO:0071495	cellular response to endogenous stimulus	0.544319	0.929785	0.820225	71363
		GO:0071549	cellular response to dexamethasone stimulus	0.00221856	0.922965	0.916639	71363
		GO:0071559	response to transforming growth factor beta	0.0332784	0.939285	0.928438	71363
		GO:0071560	cellular response to transforming growth factor beta stimulus	0.0325334	0.938902	0.927038	71363
		GO:0071772	response to BMP	0.0147383	0.942056	0.880632	71363
		GO:0071880	adenylate cyclase-activating adrenergic receptor signaling pathway	0.00228841	0.863544	0.719411	71363
		GO:1990089	response to nerve growth factor	0.00233831	0.947468	0.788821	71363
		GO:1990090	cellular response to nerve growth factor stimulus	0.0023117	0.947257	0.788311	71363
		GO:0071875	adrenergic receptor signaling pathway	0.020619	0.847825	0.482668	-
		GO:0097011	cellular response to granulocyte macrophage colony-stimulating factor stimulus	0.00113755	0.938065	0.388726	-
		GO:0097012	response to granulocyte macrophage colony-stimulating factor	0.00114088	0.942616	0.545422	97011
		GO:0097069	cellular response to thyroxine stimulus	2.32833e-05	0.934794	0.465687	-
		GO:0009414	response to water deprivation	0.0209283	0.916515	0.857527	97069
		GO:0009415	response to water	0.0237556	0.917811	0.911162	97069
		GO:0042220	response to cocaine	0.00294034	0.931957	0.76564	97069
		GO:0051592	response to calcium ion	0.0191854	0.927973	0.852992	97069
		GO:0071229	cellular response to acid chemical	0.0224351	0.931302	0.914944	97069
		GO:0097067	cellular response to thyroid hormone stimulus	0.00169303	0.929268	0.822585	97069
		GO:0097068	response to thyroxine	6.98498e-05	0.935455	0.955181	97069
		GO:1901562	response to paraquat	0.000459013	0.942675	0.695152	97069
		GO:1902075	cellular response to salt	0.0377788	0.927686	0.605644	97069
		GO:1904387	cellular response to L-phenylalanine derivative	2.66094e-05	0.940255	0.920676	97069
		GO:0098989	NMDA selective glutamate receptor signaling pathway	2.32833e-05	0.88895	0.336357	-
		GO:1900120	regulation of receptor binding	0.0026676	0.90136	0.153881	-
		GO:0007194	negative regulation of adenylate cyclase activity	0.00870129	0.895226	0.66466	1900120
		GO:0032092	positive regulation of protein binding	0.0109631	0.893465	0.846032	1900120
		GO:0043085	positive regulation of catalytic activity	0.283514	0.871326	0.877782	1900120
		GO:0043087	regulation of GTPase activity	0.177053	0.875403	0.841324	1900120
		GO:0044093	positive regulation of molecular function	0.354325	0.870159	0.896172	1900120
		GO:0050790	regulation of catalytic activity	0.674357	0.864223	0.614063	1900120
		GO:0051345	positive regulation of hydrolase activity	0.150546	0.876239	0.909507	1900120
		GO:1900122	positive regulation of receptor binding	0.000918026	0.906065	0.75122	1900120
		GO:1901632	regulation of synaptic vesicle membrane organization	0.00160322	0.883392	0.498698	-
		GO:1901654	response to ketone	0.0197808	0.931443	0.469697	-
		GO:0000302	response to reactive oxygen species	0.142191	0.924096	0.743647	1901654
		GO:0009744	response to sucrose	0.00769346	0.934458	0.569443	1901654
		GO:0034285	response to disaccharide	0.00791964	0.934356	0.861678	1901654
		GO:0045471	response to ethanol	0.00682532	0.935068	0.565681	1901654
		GO:0045472	response to ether	0.00132715	0.940575	0.518796	1901654
		GO:0071310	cellular response to organic substance	0.730855	0.91016	0.734314	1901654
		GO:0097305	response to alcohol	0.0725806	0.925949	0.650554	1901654
		GO:1901861	regulation of muscle tissue development	0.00585075	0.8577	0.49754	-
		GO:1902474	positive regulation of protein localization to synapse	0.000362554	0.844198	0.4249	-
		GO:1902514	regulation of calcium ion transmembrane transport via high voltage-gated calcium channel	0.000758369	0.866299	0.158795	-
		GO:1903115	regulation of actin filament-based movement	0.00401803	0.899379	0.177355	-
		GO:1904386	response to L-phenylalanine derivative	8.31545e-05	0.947941	0.483504	-
		GO:1905031	regulation of membrane repolarization during cardiac muscle cell action potential	0.000392489	0.881713	0.389769	-
		GO:0001508	action potential	0.0107136	0.866408	0.628478	1905031
		GO:0019227	neuronal action potential propagation	0.00124399	0.682964	0.825816	1905031
		GO:0060306	regulation of membrane repolarization	0.00373863	0.871034	0.70174	1905031
		GO:0060307	regulation of ventricular cardiac muscle cell membrane repolarization	0.00258444	0.871523	0.970994	1905031
		GO:0086001	cardiac muscle cell action potential	0.00463337	0.870417	0.877969	1905031
		GO:0086011	membrane repolarization during action potential	0.00215869	0.87438	0.960582	1905031
		GO:0086013	membrane repolarization during cardiac muscle cell action potential	0.00195579	0.874911	0.678988	1905031
		GO:0098870	action potential propagation	0.00124399	0.878429	0.825816	1905031
		GO:0098900	regulation of action potential	0.00545494	0.86856	0.715725	1905031
		GO:0098901	regulation of cardiac muscle cell action potential	0.00321642	0.870824	0.876017	1905031
		GO:0098903	regulation of membrane repolarization during action potential	0.000575429	0.87992	0.831683	1905031
		GO:0098915	membrane repolarization during ventricular cardiac muscle cell action potential	0.00124067	0.677048	0.979423	1905031
		GO:0099622	cardiac muscle cell membrane repolarization	0.00195579	0.87593	0.956209	1905031
		GO:0099623	regulation of cardiac muscle cell membrane repolarization	0.00294367	0.870766	0.906165	1905031
		GO:1905024	regulation of membrane repolarization during ventricular cardiac muscle cell action potential	0.00032264	0.882732	0.961688	1905031
		GO:1905489	regulation of sensory neuron axon guidance	9.97854e-05	0.853132	0.462583	-
		GO:0030516	regulation of axon extension	0.00909045	0.761551	0.907782	1905489
		GO:0030517	negative regulation of axon extension	0.00410783	0.70831	0.939046	1905489
		GO:0045773	positive regulation of axon extension	0.00325633	0.714317	0.927071	1905489
		GO:0048671	negative regulation of collateral sprouting	0.000788305	0.729403	0.870152	1905489
		GO:0048843	negative regulation of axon extension involved in axon guidance	0.00214539	0.684818	0.803176	1905489
		GO:0050924	positive regulation of negative chemotaxis	0.0001397	0.849361	0.92337	1905489
		GO:0050929	induction of negative chemotaxis	0.0001397	0.849361	0.582082	1905489
		GO:0061387	regulation of extent of cell growth	0.0111227	0.796352	0.829233	1905489
		GO:1902668	negative regulation of axon guidance	0.00015633	0.822484	0.787012	1905489
		GO:1902669	positive regulation of axon guidance	0.000675215	0.817135	0.846549	1905489
		GO:1905486	regulation of anterior/posterior axon guidance	0.000149678	0.85061	0.798927	1905489
		GO:1905488	positive regulation of anterior/posterior axon guidance	0.000149678	0.828604	0.798927	1905489
		GO:1905490	negative regulation of sensory neuron axon guidance	1.33047e-05	0.838829	0.721613	1905489
		GO:1905491	positive regulation of sensory neuron axon guidance	5.32189e-05	0.835444	0.912693	1905489
		GO:1905812	regulation of motor neuron axon guidance	0.000199571	0.848767	0.854808	1905489
		GO:2000241	regulation of reproductive process	0.0820136	0.889436	0.207452	-
		GO:2000490	negative regulation of hepatic stellate cell activation	1.99571e-05	0.857225	0.445652	-
		GO:2000644	regulation of receptor catabolic process	0.00126395	0.905584	0.164054	-
		GO:2000646	positive regulation of receptor catabolic process	0.00080161	0.870689	0.528907	2000644
		GO:2001023	regulation of response to drug	0.000259442	0.887323	0.487701	-
		GO:2001025	positive regulation of response to drug	3.32618e-05	0.869633	0.436721	-
		GO:2001024	negative regulation of response to drug	9.97854e-06	0.873224	0.828838	2001025
	Group 4: GO:0009187 (cyclic nucleotide metabolic process)	GO:0009187	cyclic nucleotide metabolic process	0.172246	0.969208	0.00930316	-
		GO:0006163	purine nucleotide metabolic process	2.46405	0.957658	0.924701	9187
		GO:0009150	purine ribonucleotide metabolic process	1.85122	0.956512	0.84734	9187
		GO:0009165	nucleotide biosynthetic process	2.8954	0.958965	0.644216	9187
		GO:0009259	ribonucleotide metabolic process	2.24938	0.958686	0.946977	9187
		GO:0009260	ribonucleotide biosynthetic process	1.98642	0.95765	0.955631	9187
		GO:0019693	ribose phosphate metabolic process	2.29987	0.969398	0.725807	9187
		GO:0046390	ribose phosphate biosynthetic process	2.03602	0.964854	0.958696	9187
		GO:0046940	nucleoside monophosphate phosphorylation	0.214223	0.96734	0.709032	9187
		GO:0072522	purine-containing compound biosynthetic process	1.9842	0.969195	0.933115	9187
		GO:1901293	nucleoside phosphate biosynthetic process	2.90879	0.959308	0.898888	9187
		GO:0006382	adenosine to inosine editing	0.0356966	0.981693	0.154026	-
		GO:0006468	protein phosphorylation	4.34089	0.965551	0.376206	-
		GO:0006796	phosphate-containing compound metabolic process	12.8611	0.972265	0.757913	6468
		GO:0016310	phosphorylation	7.47458	0.973718	0.623718	6468
		GO:0009065	glutamine family amino acid catabolic process	0.118652	0.973383	0.456966	-
		GO:0006527	arginine catabolic process	0.0376191	0.975303	0.699688	9065
		GO:0009064	glutamine family amino acid metabolic process	1.22745	0.975026	0.577737	9065
		GO:0009261	ribonucleotide catabolic process	0.0223752	0.965874	0.454174	-
		GO:0016553	base conversion or substitution editing	0.0443912	0.981438	0.486328	-
		GO:0017014	protein nitrosylation	0.000668562	0.989711	0.199756	-
		GO:0018119	peptidyl-cysteine S-nitrosylation	0.000602039	0.988865	0.198707	-
		GO:0018149	peptide cross-linking	0.0236624	0.987475	0.394678	-
		GO:0018958	phenol-containing compound metabolic process	0.108267	0.975572	0.148539	-
		GO:0006576	biogenic amine metabolic process	0.455943	0.978362	0.665913	18958
		GO:0006584	catecholamine metabolic process	0.0132781	0.96707	0.837392	18958
		GO:0006589	octopamine biosynthetic process	0.000332618	0.860224	0.604966	18958
		GO:0009309	amine biosynthetic process	0.324752	0.971042	0.91779	18958
		GO:0009310	amine catabolic process	0.0209849	0.977012	0.736396	18958
		GO:0009712	catechol-containing compound metabolic process	0.0633604	0.97125	0.788539	18958
		GO:0019336	phenol-containing compound catabolic process	0.0235261	0.967349	0.867863	18958
		GO:0019614	catechol-containing compound catabolic process	0.01861	0.966956	0.855111	18958
		GO:0032958	inositol phosphate biosynthetic process	0.0280264	0.965278	0.582897	18958
		GO:0035006	melanization defense response	0.00479635	0.912319	0.68617	18958
		GO:0042401	biogenic amine biosynthetic process	0.324748	0.970475	0.917789	18958
		GO:0042403	thyroid hormone metabolic process	0.00606695	0.84791	0.798977	18958
		GO:0042415	norepinephrine metabolic process	0.00313326	0.968639	0.879071	18958
		GO:0042417	dopamine metabolic process	0.00483959	0.96792	0.52183	18958
		GO:0042420	dopamine catabolic process	0.000781652	0.966499	0.822814	18958
		GO:0042421	norepinephrine biosynthetic process	0.00242146	0.967179	0.868055	18958
		GO:0042424	catecholamine catabolic process	0.00102446	0.966056	0.833203	18958
		GO:0042439	ethanolamine-containing compound metabolic process	0.0128391	0.971686	0.711185	18958
		GO:0046173	polyol biosynthetic process	0.111933	0.974254	0.769384	18958
		GO:0046333	octopamine metabolic process	0.000335944	0.86119	0.716941	18958
		GO:0051583	dopamine uptake involved in synaptic transmission	0.000568777	0.842847	0.609442	18958
		GO:0051934	catecholamine uptake involved in synaptic transmission	0.000568777	0.860819	0.900148	18958
		GO:0030388	fructose 1,6-bisphosphate metabolic process	0.0114088	0.979903	0.343779	-
		GO:0034968	histone lysine methylation	0.0836967	0.982957	0.443452	-
		GO:0016571	histone methylation	0.0923348	0.983788	0.841009	34968
		GO:0018198	peptidyl-cysteine modification	0.06509	0.985574	0.528201	34968
		GO:0051567	histone H3-K9 methylation	0.000495601	0.987012	0.723401	34968
		GO:0061647	histone H3-K9 modification	0.000848176	0.987622	0.593168	34968
		GO:0098532	histone H3-K27 trimethylation	0.000741738	0.986763	0.738837	34968
		GO:0046068	cGMP metabolic process	0.0360259	0.963946	0.446496	-
		GO:0006182	cGMP biosynthetic process	0.0353606	0.96291	0.892168	46068
		GO:0006198	cAMP catabolic process	0.014246	0.960936	0.843846	46068
		GO:0009154	purine ribonucleotide catabolic process	0.0213075	0.963006	0.970877	46068
		GO:0009190	cyclic nucleotide biosynthetic process	0.154298	0.963653	0.936889	46068
		GO:0009214	cyclic nucleotide catabolic process	0.017203	0.96461	0.765586	46068
		GO:0046058	cAMP metabolic process	0.0477274	0.963263	0.909346	46068
		GO:0046069	cGMP catabolic process	0.000468991	0.967512	0.701234	46068
		GO:0052652	cyclic purine nucleotide metabolic process	0.0835104	0.96401	0.846133	46068
		GO:0070262	peptidyl-serine dephosphorylation	0.00126727	0.98048	0.206404	-
		GO:0035970	peptidyl-threonine dephosphorylation	0.00884099	0.978238	0.51444	70262
		GO:1901136	carbohydrate derivative catabolic process	0.509431	0.982104	0.358007	-
		GO:1902321	methyl-branched fatty acid biosynthetic process	1.33047e-05	0.987905	0.144248	-
	Group 5: GO:0009308 (amine metabolic process)	GO:0009308	amine metabolic process	0.589662	0.988875	0.0637823	-
		GO:0006037	cell wall chitin metabolic process	0.00136373	0.984764	0.103207	-
		GO:0009820	alkaloid metabolic process	0.0175888	0.991308	0.12236	-
		GO:0033076	isoquinoline alkaloid metabolic process	0.00223852	0.99229	0.106436	-
	Group 6: GO:0030030 (cell projection organization)	GO:0030030	cell projection organization	0.660922	0.953759	0.0106685	-
		GO:0007010	cytoskeleton organization	0.86205	0.949768	0.481839	-
		GO:0007015	actin filament organization	0.188684	0.947253	0.942658	7010
		GO:0016043	cellular component organization	7.78319	0.948587	0.585031	7010
		GO:0030036	actin cytoskeleton organization	0.321183	0.945898	0.613973	7010
		GO:0031032	actomyosin structure organization	0.0259276	0.953504	0.809004	7010
		GO:0070252	actin-mediated cell contraction	0.00719786	0.98803	0.741153	7010
		GO:0007111	meiosis II cytokinesis	0.000306009	0.975321	0.386022	-
		GO:0008356	asymmetric cell division	0.0108833	0.996078	0.386877	-
		GO:0030953	astral microtubule organization	0.00157661	0.954535	0.292902	-
		GO:0032053	ciliary basal body organization	0.000931331	0.944729	0.504236	30953
		GO:0031268	pseudopodium organization	0.000638627	0.953635	0.277314	-
		GO:0033363	secretory granule organization	0.00531191	0.961578	0.31684	-
		GO:0001778	plasma membrane repair	0.00373863	0.925394	0.602862	33363
		GO:0099500	vesicle fusion to plasma membrane	0.00122071	0.936819	0.650665	33363
		GO:0034330	cell junction organization	0.0732325	0.960012	0.384764	-
		GO:0034769	basement membrane disassembly	0.000558798	0.968556	0.27515	-
		GO:0071711	basement membrane organization	0.00463337	0.965151	0.635051	34769
		GO:0043652	engulfment of apoptotic cell	0.00174957	0.948748	0.294811	-
		GO:0050808	synapse organization	0.0417635	0.950212	0.367883	-
		GO:0007043	cell-cell junction assembly	0.0175057	0.950043	0.916322	50808
		GO:0007416	synapse assembly	0.0156497	0.656659	0.875918	50808
		GO:0019991	septate junction assembly	0.00232167	0.954473	0.870567	50808
		GO:0030913	paranodal junction assembly	0.000588734	0.685299	0.727819	50808
		GO:0034329	cell junction assembly	0.0382278	0.949084	0.921901	50808
		GO:0034333	adherens junction assembly	0.00188927	0.955103	0.861629	50808
		GO:0043297	apical junction assembly	0.0101149	0.951125	0.849715	50808
		GO:0045216	cell-cell junction organization	0.0280497	0.951325	0.904018	50808
		GO:0060997	dendritic spine morphogenesis	0.00185601	0.66555	0.940321	50808
		GO:0070830	bicellular tight junction assembly	0.00636631	0.95211	0.971805	50808
		GO:0097061	dendritic spine organization	0.00274743	0.940548	0.789141	50808
		GO:0120192	tight junction assembly	0.00949292	0.951116	0.936975	50808
		GO:0120193	tight junction organization	0.0101415	0.952885	0.888999	50808
		GO:0051415	microtubule nucleation by interphase microtubule organizing center	0.000359228	0.959454	0.48923	-
		GO:0060184	cell cycle switching	0.000608691	0.991359	0.397531	-
		GO:0097435	supramolecular fiber organization	0.306025	0.95616	0.435671	-
		GO:0098840	protein transport along microtubule	0.00102779	0.96433	0.420964	-
		GO:0099118	microtubule-based protein transport	0.00102779	0.965906	0.649946	98840
		GO:0099640	axo-dendritic protein transport	0.000389163	0.965934	0.959427	98840
		GO:0099641	anterograde axonal protein transport	0.000379185	0.964383	0.958387	98840
	Group 7: GO:0046903 (secretion)	GO:0046903	secretion	0.598739	0.973511	0	-
		GO:0002175	protein localization to paranode region of axon	0.000402468	0.973346	0.312496	-
		GO:0071205	protein localization to juxtaparanode region of axon	0.000332618	0.973582	0.932515	2175
		GO:0006811	monoatomic ion transport	4.40191	0.967877	0.429843	-
		GO:0006836	neurotransmitter transport	0.0640656	0.977757	0.221208	-
		GO:0015679	plasma membrane copper ion transport	0.000392489	0.977928	0.292179	-
		GO:0015695	organic cation transport	0.0845382	0.972314	0.448294	-
		GO:0015711	organic anion transport	0.939154	0.966614	0.351348	-
		GO:0015849	organic acid transport	0.850534	0.966897	0.557988	15711
		GO:0015837	amine transport	0.00330955	0.976809	0.221004	-
		GO:0033036	macromolecule localization	3.70546	0.968841	0.412606	-
		GO:0034220	monoatomic ion transmembrane transport	3.70749	0.959601	0.41264	-
		GO:0006812	monoatomic cation transport	3.44533	0.964526	0.896194	34220
		GO:0006814	sodium ion transport	0.393201	0.970162	0.675991	34220
		GO:0030001	metal ion transport	2.08143	0.965845	0.833175	34220
		GO:0098655	monoatomic cation transmembrane transport	2.92389	0.960122	0.878429	34220
		GO:0098660	inorganic ion transmembrane transport	2.81206	0.964339	0.503685	34220
		GO:0035418	protein localization to synapse	0.00619002	0.968778	0.357605	-
		GO:1905383	protein localization to presynapse	0.00040912	0.972747	0.836542	35418
		GO:0051235	maintenance of location	0.0785744	0.977702	0.221339	-
		GO:0051641	cellular localization	3.74346	0.964447	0.323108	-
		GO:0051660	establishment of centrosome localization	0.00100783	0.971306	0.304812	-
		GO:0051674	localization of cell	0.000312661	0.981585	0.152592	-
		GO:0061577	calcium ion transmembrane transport via high voltage-gated calcium channel	0.000136373	0.975451	0.148132	-
		GO:0071705	nitrogen compound transport	4.77446	0.967591	0.447478	-
		GO:0006810	transport	18.4324	0.962047	0.579673	71705
		GO:0051234	establishment of localization	18.5567	0.962316	0.804398	71705
		GO:0055085	transmembrane transport	13.5355	0.958428	0.743328	71705
		GO:0071702	organic substance transport	6.0669	0.966715	0.610579	71705
		GO:0072697	protein localization to cell cortex	0.00122736	0.972894	0.32945	-
		GO:0097623	potassium ion export across plasma membrane	0.00175622	0.968048	0.419199	-
		GO:0098662	inorganic cation transmembrane transport	2.30768	0.963477	0.48959	-
		GO:0035725	sodium ion transmembrane transport	0.263207	0.966819	0.714977	98662
		GO:0099612	protein localization to axon	0.000851502	0.973397	0.323691	-
		GO:0140352	export from cell	0.655164	0.969535	0.326609	-
		GO:1902414	protein localization to cell junction	0.00967586	0.969639	0.18906	-
		GO:0008104	protein localization	3.04508	0.953804	0.531476	1902414
		GO:0070727	cellular macromolecule localization	3.04838	0.954496	0.908955	1902414
		GO:0071692	protein localization to extracellular region	0.352708	0.96145	0.740602	1902414
	Group 8: GO:0061061 (muscle structure development)	GO:0061061	muscle structure development	0.092235	0.741261	0	-
		GO:0001649	osteoblast differentiation	0.014878	0.706784	0.55414	61061
		GO:0001708	cell fate specification	0.032846	0.737008	0.581878	61061
		GO:0002076	osteoblast development	0.0020323	0.724028	0.785387	61061
		GO:0007517	muscle organ development	0.0611186	0.70919	0.918679	61061
		GO:0014902	myotube differentiation	0.0122237	0.744322	0.913159	61061
		GO:0016049	cell growth	0.0326099	0.984069	0.921112	61061
		GO:0021700	developmental maturation	0.059196	0.755055	0.510664	61061
		GO:0030239	myofibril assembly	0.0103943	0.696736	0.904571	61061
		GO:0031034	myosin filament assembly	0.000648605	0.95873	0.952974	61061
		GO:0035264	multicellular organism growth	0.0121938	0.721853	0.864724	61061
		GO:0035265	organ growth	0.0131717	0.720777	0.868895	61061
		GO:0042672	retinal cone cell fate specification	0.000465665	0.687551	0.992644	61061
		GO:0042692	muscle cell differentiation	0.0409619	0.72918	0.515004	61061
		GO:0042693	muscle cell fate commitment	0.00214206	0.759089	0.777989	61061
		GO:0042694	muscle cell fate specification	0.000505579	0.773449	0.722425	61061
		GO:0042706	eye photoreceptor cell fate commitment	0.00192918	0.66871	0.892011	61061
		GO:0043704	photoreceptor cell fate specification	0.000582082	0.709072	0.941575	61061
		GO:0045214	sarcomere organization	0.00600708	0.704669	0.966036	61061
		GO:0046551	retinal cone cell fate commitment	0.000162983	0.700954	0.684116	61061
		GO:0046552	photoreceptor cell fate commitment	0.00206888	0.693945	0.776551	61061
		GO:0048588	developmental cell growth	0.0222056	0.733176	0.898231	61061
		GO:0048589	developmental growth	0.0861614	0.74385	0.524311	61061
		GO:0048644	muscle organ morphogenesis	0.0110629	0.713672	0.825819	61061
		GO:0048663	neuron fate commitment	0.0226846	0.658161	0.889855	61061
		GO:0048665	neuron fate specification	0.0160222	0.662713	0.871394	61061
		GO:0048675	axon extension	0.0083221	0.644917	0.901429	61061
		GO:0051146	striated muscle cell differentiation	0.0313526	0.731823	0.880033	61061
		GO:0055001	muscle cell development	0.0264831	0.728709	0.95646	61061
		GO:0055002	striated muscle cell development	0.0108799	0.740456	0.906974	61061
		GO:0060220	camera-type eye photoreceptor cell fate commitment	0.000302682	0.693601	0.915445	61061
		GO:0060538	skeletal muscle organ development	0.0242146	0.722844	0.865935	61061
		GO:0071688	striated muscle myosin thick filament assembly	0.000452361	0.736489	0.694516	61061
		GO:0071689	muscle thin filament assembly	0.000143026	0.74939	0.711905	61061
		GO:1990138	neuron projection extension	0.0116183	0.639713	0.918643	61061
		GO:0007164	establishment of tissue polarity	0.0105107	0.749426	0.486077	-
		GO:0021554	optic nerve development	0.00243476	0.70693	0.901126	7164
		GO:0021561	facial nerve development	0.0015367	0.708489	0.959681	7164
		GO:0021602	cranial nerve morphogenesis	0.00447704	0.690091	0.501973	7164
		GO:0021610	facial nerve morphogenesis	0.00144024	0.701154	0.885338	7164
		GO:0021631	optic nerve morphogenesis	0.00104109	0.709727	0.865496	7164
		GO:0060384	innervation	0.0045735	0.69851	0.884899	7164
		GO:0007505	adult fat body development	4.98927e-05	0.795577	0.354257	-
		GO:0022611	dormancy process	0.00214206	0.793123	0.415119	-
		GO:0048569	post-embryonic animal organ development	0.0134411	0.738139	0.478918	-
		GO:0001757	somite specification	0.00105107	0.693128	0.789199	48569
		GO:0002507	tolerance induction	0.0020456	0.712712	0.847016	48569
		GO:0003002	regionalization	0.0905553	0.658237	0.815765	48569
		GO:0007383	specification of segmental identity, antennal segment	4.32403e-05	0.749638	0.553459	48569
		GO:0007419	ventral cord development	0.000765022	0.708167	0.567289	48569
		GO:0007431	salivary gland development	0.0061867	0.688651	0.75918	48569
		GO:0007432	salivary gland boundary specification	0.000162983	0.712526	0.851894	48569
		GO:0007444	imaginal disc development	0.0118778	0.739757	0.565759	48569
		GO:0007446	imaginal disc growth	0.00022618	0.771837	0.764466	48569
		GO:0007447	imaginal disc pattern formation	0.00238487	0.693458	0.519316	48569
		GO:0007450	dorsal/ventral pattern formation, imaginal disc	0.00121738	0.701526	0.953185	48569
		GO:0007478	leg disc morphogenesis	0.00174624	0.683369	0.977102	48569
		GO:0007480	imaginal disc-derived leg morphogenesis	0.00165976	0.684051	0.929172	48569
		GO:0007483	genital disc morphogenesis	0.000459013	0.700847	0.788056	48569
		GO:0007560	imaginal disc morphogenesis	0.00850172	0.660038	0.902976	48569
		GO:0007561	imaginal disc eversion	9.64592e-05	0.719485	0.737869	48569
		GO:0009946	proximal/distal axis specification	0.000655258	0.729815	0.620088	48569
		GO:0009954	proximal/distal pattern formation	0.00567779	0.702704	0.685658	48569
		GO:0010085	polarity specification of proximal/distal axis	0.000422425	0.734809	0.804252	48569
		GO:0010160	formation of animal organ boundary	0.000868133	0.694762	0.627911	48569
		GO:0016319	mushroom body development	0.00147682	0.698846	0.506895	48569
		GO:0016348	imaginal disc-derived leg joint morphogenesis	0.000345923	0.699648	0.778455	48569
		GO:0021536	diencephalon development	0.0127526	0.666264	0.809331	48569
		GO:0021670	lateral ventricle development	0.00169303	0.695913	0.73864	48569
		GO:0021796	cerebral cortex regionalization	0.000868133	0.699608	0.901519	48569
		GO:0021798	forebrain dorsal/ventral pattern formation	0.00106438	0.696494	0.909704	48569
		GO:0021871	forebrain regionalization	0.00367543	0.680658	0.714044	48569
		GO:0021978	telencephalon regionalization	0.00167307	0.690961	0.646946	48569
		GO:0021983	pituitary gland development	0.0058574	0.676577	0.758878	48569
		GO:0021999	neural plate anterior/posterior regionalization	0.000582082	0.731068	0.953888	48569
		GO:0022612	gland morphogenesis	0.0154168	0.713436	0.798962	48569
		GO:0030878	thyroid gland development	0.00454356	0.693201	0.859561	48569
		GO:0035120	post-embryonic appendage morphogenesis	0.0073176	0.687223	0.951654	48569
		GO:0035215	genital disc development	0.00115418	0.759763	0.821065	48569
		GO:0035218	leg disc development	0.00218863	0.75274	0.845646	48569
		GO:0035220	wing disc development	0.00838863	0.736564	0.963519	48569
		GO:0035222	wing disc pattern formation	0.00164313	0.69813	0.834454	48569
		GO:0045317	equator specification	0.000119743	0.702798	0.841509	48569
		GO:0048036	central complex development	0.000176288	0.724687	0.561201	48569
		GO:0048190	wing disc dorsal/ventral pattern formation	0.00110097	0.702827	0.948914	48569
		GO:0048534	hematopoietic or lymphoid organ development	0.016571	0.668022	0.831068	48569
		GO:0048542	lymph gland development	0.00140697	0.702681	0.505673	48569
		GO:0048563	post-embryonic animal organ morphogenesis	0.0100351	0.661888	0.96783	48569
		GO:0048707	instar larval or pupal morphogenesis	0.00950622	0.682884	0.973683	48569
		GO:0048803	imaginal disc-derived male genitalia morphogenesis	0.000392489	0.694533	0.919119	48569
		GO:0048805	imaginal disc-derived genitalia morphogenesis	0.000419099	0.694131	0.997354	48569
		GO:0060856	establishment of blood-brain barrier	0.00225848	0.696766	0.595432	48569
		GO:0060896	neural plate pattern specification	0.0012074	0.723394	0.623229	48569
		GO:0060897	neural plate regionalization	0.000838198	0.726917	0.626925	48569
		GO:0070986	left/right axis specification	0.00180944	0.717654	0.736714	48569
		GO:0048859	formation of anatomical boundary	0.00239152	0.762985	0.432019	-
		GO:0000768	syncytium formation by plasma membrane fusion	0.00532189	0.751428	0.606354	48859
		GO:0006949	syncytium formation	0.00596052	0.750606	0.609916	48859
		GO:0007520	myoblast fusion	0.00427414	0.739645	0.988555	48859
		GO:0048645	animal organ formation	0.00698498	0.72281	0.582356	48859
		GO:0060021	roof of mouth development	0.0116849	0.768406	0.474738	-
		GO:0060022	hard palate development	0.000931331	0.794058	0.410083	-
		GO:0062009	secondary palate development	0.00279067	0.783424	0.820415	60022
	Unnasigned	GO:0000003	reproduction	0.683497	1	0	-
		GO:0005975	carbohydrate metabolic process	5.52155	0.99376	0.0764469	-
		GO:0006122	mitochondrial electron transport, ubiquinol to cytochrome c	0.0357365	0.990753	0.050329	-
		GO:0006123	mitochondrial electron transport, cytochrome c to oxygen	0.0470588	0.990606	0.862816	6122
		GO:0006793	phosphorus metabolic process	13.1715	0.986773	0.0857744	-
		GO:0007154	cell communication	8.66189	0.994495	0.0148342	-
		GO:0007155	cell adhesion	0.706078	0.995599	0.010746	-
		GO:0007156	homophilic cell adhesion via plasma membrane adhesion molecules	0.216252	0.983812	0.00950906	-
		GO:0007157	heterophilic cell-cell adhesion via plasma membrane cell adhesion molecules	0.00782983	0.986556	0.778327	7156
		GO:0007160	cell-matrix adhesion	0.0371501	0.986082	0.700879	7156
		GO:0007161	calcium-independent cell-matrix adhesion	0.000455687	0.988792	0.754358	7156
		GO:0016338	calcium-independent cell-cell adhesion via plasma membrane cell-adhesion molecules	0.000701824	0.988056	0.674051	7156
		GO:0016339	calcium-dependent cell-cell adhesion via plasma membrane cell adhesion molecules	0.00312328	0.987169	0.735002	7156
		GO:0031589	cell-substrate adhesion	0.048978	0.986284	0.71496	7156
		GO:0034113	heterotypic cell-cell adhesion	0.00362221	0.987196	0.710969	7156
		GO:0044331	cell-cell adhesion mediated by cadherin	0.00233831	0.987471	0.692447	7156
		GO:0098609	cell-cell adhesion	0.292744	0.984739	0.821751	7156
		GO:0098742	cell-cell adhesion via plasma-membrane adhesion molecules	0.228469	0.983899	0.952127	7156
		GO:0007163	establishment or maintenance of cell polarity	0.0687555	0.996276	0.0085554	-
		GO:0007568	(obsolete) aging	100	1	0	-
		GO:0008037	cell recognition	0.0874087	0.996217	0.00873899	-
		GO:0008283	cell population proliferation	0.110815	0.996156	0.00892838	-
		GO:0010942	(obsolete) positive regulation of cell death	100	1	0	-
		GO:0016477	cell migration	0.182534	0.989022	0.00935481	-
		GO:0045123	cellular extravasation	0.00401803	0.975249	0.652426	16477
		GO:0050900	leukocyte migration	0.0255018	0.972839	0.735118	16477
		GO:0097402	neuroblast migration	0.000751717	0.990855	0.592021	16477
		GO:0019748	secondary metabolic process	0.405362	0.997005	0.0248217	-
		GO:0030010	establishment of cell polarity	0.0348351	0.991569	0.00807488	-
		GO:0000132	establishment of mitotic spindle orientation	0.0112824	0.922478	0.85355	30010
		GO:0040001	establishment of mitotic spindle localization	0.0143591	0.924778	0.976478	30010
		GO:0051294	establishment of spindle orientation	0.0119343	0.922678	0.963485	30010
		GO:0030029	actin filament-based process	0.340744	0.995838	0.00994912	-
		GO:0032501	multicellular organismal process	2.36724	1	0	-
		GO:0032502	developmental process	2.30746	1	0	-
		GO:0033002	muscle cell proliferation	0.0054882	0.983971	0.00700544	-
		GO:0007405	neuroblast proliferation	0.00845183	0.671306	0.733816	33002
		GO:0014855	striated muscle cell proliferation	0.00428412	0.983265	0.912043	33002
		GO:0048659	smooth muscle cell proliferation	0.00106105	0.984291	0.639346	33002
		GO:0050673	epithelial cell proliferation	0.0270784	0.982635	0.806986	33002
		GO:0061351	neural precursor cell proliferation	0.015367	0.983132	0.758286	33002
		GO:0070661	leukocyte proliferation	0.0178217	0.983004	0.780731	33002
		GO:0072089	stem cell proliferation	0.0106438	0.98344	0.717103	33002
		GO:0035637	(obsolete) multicellular organismal signaling	0.22747	1	0	-
		GO:0040007	growth	0.095468	1	0	-
		GO:0040011	locomotion	0.578416	1	0	-
		GO:0040035	(obsolete) hermaphrodite genitalia development	0.22747	1	0	-
		GO:0042592	homeostatic process	0.682858	1	0	-
		GO:0043473	pigmentation	0.0205624	1	0	-
		GO:0048815	(obsolete) hermaphrodite genitalia morphogenesis	0.227438	1	0	-
		GO:0048870	cell motility	0.459043	0.995744	0.0102603	-
		GO:0050896	response to stimulus	14.674	1	0	-
		GO:0051179	localization	18.7921	1	0	-
		GO:0052314	phytoalexin metabolic process	0.000372532	0.993142	0.0381536	-
		GO:0055065	(obsolete) metal ion homeostasis	0.22747	1	0	-
		GO:0065007	biological regulation	23.0527	1	0	-
		GO:0071840	cellular component organization or biogenesis	9.44044	0.994446	0.0203379	-
		GO:0097164	ammonium ion metabolic process	0.0257779	0.995178	0.0501339	-
		GO:0120251	hydrocarbon biosynthetic process	0.0349848	0.991519	0.0303342	-
		GO:0042214	terpene metabolic process	0.020323	0.988985	0.924968	120251
		GO:0120252	hydrocarbon metabolic process	0.0492574	0.996374	0.0310766	-
		GO:0140253	cell-cell fusion	0.00534185	0.996807	0.0069919	-
		GO:1901615	organic hydroxy compound metabolic process	1.19504	0.995338	0.0402602	-
	Node 1: Biomphalaria glabrata iBS90 GCA_025434165.1 --- Expansion
	Group	TermID	Term Description	Frequency	Uniqueness	Dispensability	Representative
	Group 1: GO:0019953 (sexual reproduction)	GO:0019953	sexual reproduction	0.354165	0.93155	0	-
		GO:0001554	luteolysis	0.000359228	0.715867	0.764934	19953
		GO:0003006	developmental process involved in reproduction	0.295771	0.762121	0.863668	19953
		GO:0007276	gamete generation	0.166575	0.685639	0.975349	19953
		GO:0007292	female gamete generation	0.0484625	0.70655	0.858806	19953
		GO:0007341	penetration of zona pellucida	0.000984549	0.755824	0.78142	19953
		GO:0007617	mating behavior	0.0063397	0.719838	0.922981	19953
		GO:0007618	mating	0.000306009	0.950848	0.539974	19953
		GO:0007621	negative regulation of female receptivity	0.000502253	0.695992	0.954645	19953
		GO:0008345	larval locomotory behavior	0.00124399	0.769034	0.575143	19953
		GO:0022412	cellular process involved in reproduction in multicellular organism	0.112016	0.690794	0.796245	19953
		GO:0022414	reproductive process	0.637529	0.928979	0.925668	19953
		GO:0030537	larval behavior	0.00174957	0.765461	0.617046	19953
		GO:0032504	multicellular organism reproduction	0.201477	0.691803	0.835688	19953
		GO:0034606	response to hermaphrodite contact	0.000133047	0.762389	0.761611	19953
		GO:0034608	vulval location	8.64807e-05	0.766433	0.728502	19953
		GO:0035036	sperm-egg recognition	0.0141895	0.935254	0.682814	19953
		GO:0044703	multi-organism reproductive process	0.0127459	0.942705	0.6778	19953
		GO:0045434	negative regulation of female receptivity, post-mating	0.000196245	0.707494	0.887438	19953
		GO:0045924	regulation of female receptivity	0.00110762	0.685677	0.939804	19953
		GO:0046008	regulation of female receptivity, post-mating	0.000345923	0.700663	0.543608	19953
		GO:0048609	multicellular organismal reproductive process	0.182687	0.68489	0.945803	19953
		GO:0060179	male mating behavior	0.00284056	0.729272	0.838894	19953
		GO:0060180	female mating behavior	0.00127393	0.738885	0.889199	19953
		GO:0061364	apoptotic process involved in luteolysis	0.000276073	0.717176	0.53696	19953
		GO:0002077	acrosome matrix dispersal	9.97854e-06	0.9235	0.455041	-
	Group 2: GO:0021919 (BMP signaling pathway involved in spinal cord dorsal/ventral patterning)	GO:0021919	BMP signaling pathway involved in spinal cord dorsal/ventral patterning	0.000133047	0.657136	0.0969991	-
		GO:0003002	regionalization	0.0905553	0.665767	0.787325	21919
		GO:0007167	enzyme-linked receptor protein signaling pathway	0.235251	0.842618	0.662257	21919
		GO:0007178	transmembrane receptor protein serine/threonine kinase signaling pathway	0.0776031	0.852604	0.583631	21919
		GO:0007448	anterior/posterior pattern specification, imaginal disc	0.000552146	0.729417	0.546137	21919
		GO:0014002	astrocyte development	0.00318315	0.70069	0.687556	21919
		GO:0021510	spinal cord development	0.0195014	0.676083	0.588657	21919
		GO:0021511	spinal cord patterning	0.00309667	0.697466	0.714333	21919
		GO:0021513	spinal cord dorsal/ventral patterning	0.00282725	0.696868	0.86506	21919
		GO:0021764	amygdala development	0.000631974	0.72032	0.633368	21919
		GO:0021772	olfactory bulb development	0.00427082	0.69445	0.771488	21919
		GO:0021796	cerebral cortex regionalization	0.000868133	0.710906	0.655558	21919
		GO:0021800	cerebral cortex tangential migration	0.000631974	0.711272	0.755933	21919
		GO:0021872	forebrain generation of neurons	0.00698498	0.680997	0.758357	21919
		GO:0021877	forebrain neuron fate commitment	0.0010677	0.704138	0.649984	21919
		GO:0021879	forebrain neuron differentiation	0.00549152	0.682736	0.900262	21919
		GO:0021895	cerebral cortex neuron differentiation	0.00304013	0.692436	0.73901	21919
		GO:0021902	commitment of neuronal cell to specific neuron type in forebrain	0.000841524	0.707193	0.848073	21919
		GO:0021910	smoothened signaling pathway involved in ventral spinal cord patterning	0.000631974	0.636367	0.925112	21919
		GO:0021914	negative regulation of smoothened signaling pathway involved in ventral spinal cord patterning	0.000329292	0.629551	0.899001	21919
		GO:0021978	telencephalon regionalization	0.00167307	0.702718	0.901519	21919
		GO:0021988	olfactory lobe development	0.00453026	0.693604	0.809378	21919
		GO:0035221	genital disc pattern formation	0.000186266	0.741198	0.861742	21919
		GO:0035224	genital disc anterior/posterior pattern formation	0.000186266	0.741198	0.841373	21919
		GO:0048663	neuron fate commitment	0.0226846	0.676466	0.736169	21919
		GO:0048732	gland development	0.0622229	0.812954	0.637816	21919
		GO:0060911	cardiac cell fate commitment	0.00175955	0.709287	0.755185	21919
		GO:0001661	conditioned taste aversion	0.00025279	0.770775	0.40451	-
		GO:0007614	short-term memory	0.00183273	0.750904	0.682948	1661
		GO:0007631	feeding behavior	0.0172263	0.738305	0.701359	1661
		GO:0042755	eating behavior	0.00267425	0.760231	0.740048	1661
		GO:0001775	cell activation	0.095651	0.729523	0.418638	-
		GO:0007610	behavior	0.103724	0.731153	0.528788	1775
		GO:0001824	blastocyst development	0.0125231	0.704387	0.458643	-
		GO:0000768	syncytium formation by plasma membrane fusion	0.00532189	0.840144	0.56464	1824
		GO:0001525	angiogenesis	0.0585241	0.664147	0.960707	1824
		GO:0001568	blood vessel development	0.0873721	0.665491	0.978027	1824
		GO:0001701	in utero embryonic development	0.0450199	0.684414	0.826752	1824
		GO:0001829	trophectodermal cell differentiation	0.00238155	0.715954	0.784732	1824
		GO:0001944	vasculature development	0.0935887	0.664778	0.906957	1824
		GO:0003229	ventricular cardiac muscle tissue development	0.00734088	0.696727	0.768921	1824
		GO:0003279	cardiac septum development	0.0129887	0.687672	0.889844	1824
		GO:0003281	ventricular septum development	0.0085117	0.693904	0.925045	1824
		GO:0006949	syncytium formation	0.00596052	0.840807	0.60144	1824
		GO:0007275	multicellular organism development	1.22545	0.636813	0.888346	1824
		GO:0007399	nervous system development	0.5207	0.637348	0.888047	1824
		GO:0007417	central nervous system development	0.149405	0.654049	0.844501	1824
		GO:0007502	digestive tract mesoderm development	0.00018294	0.751596	0.633842	1824
		GO:0022612	gland morphogenesis	0.0154168	0.81856	0.79218	1824
		GO:0030097	hemopoiesis	0.107569	0.810317	0.763408	1824
[truncated: 12,094 more rows]
