# Supplementary material for: The genome and transcriptome of the snail Biomphalaria sudanica s.l.: immune gene diversification and highly polymorphic genomic regions in an important African vector of Schistosoma mansoni
Source: BMC Genomics. 2024 Feb 19;25:192. doi: 10.1186/s12864-024-10103-w (PMC10875847; doi:10.1186/s12864-024-10103-w)
Supplement: Supplementary file 19 — Additional file 19: Supplementary Table 18. Results of Biomphalaria sudanica gene family expansion and contraction analysis performed using topGO v2.48.0 [73] in R v4.3.1 [139] with the Weight01 algorithm, node size=10 and statistical test of Fisher (significant p-value ≤ 0.05). The test was performed by comparing the B. sudanica whole genome gene family composition to three separate lists (column=List) of the highly diverse genes identified; 1) ‘All’ 1047 highly diverse genes identified in the B. sudanica genome (as listed Supplementary Table 17), 2) ‘Group-2’ 245 genes classified as immune suspected genes from the highly diverse genes (group 2, Supplementary Table 17), and 3) ‘Group-2-3-4’ 247 genes shortlisted as the protein containing a transmembrane domain (TMD) and categorized in Immune Group 2, 3 (potential role in innate immunity) or 4 (an unknown function but contained TMD(s)) (Supplementary Table 17). Each group contains three tabs, showing gene family expansions and contractions in each set of genes in respects to their Molecular Function (MF), Cellular Component (CC) and Biological Process (BP). [file 12864_2024_10103_MOESM19_ESM.xlsx]

## Sheet: Supp_Table_17
		Supplementary Table 18. Results of Biomphalaria sudanica gene family expansion and contraction analysis performed using topGO v2.48.0 (Alexa and Rahnenfuhrer 2022) in R v4.3.1 (R Core Team 2018) with the Weight01 algorithm, node size=10 and statistical test of Fisher (significant p-value ≤ 0.05). The test was performed by comparing the B. sudanica whole genome gene family composition to three sep…
List	GO terms biological concepts	#	GO.ID	Term (highlighted - immune relevant)	Annotated	Significant	Expected	P_Value
All	MF	1	GO:0008757	S-adenosylmethionine-dependent methyltra...	386	47	10.42	2.1e-20
All	MF	2	GO:0019001	guanyl nucleotide binding	176	12	4.75	2.3e-12
All	MF	3	GO:0042578	phosphoric ester hydrolase activity	275	18	7.42	1e-11
All	MF	4	GO:0032554	purine deoxyribonucleotide binding	10	8	0.27	1.1e-11
All	MF	5	GO:0005509	calcium ion binding	407	35	10.99	9.5e-10
All	MF	6	GO:0005384	manganese ion transmembrane transporter ...	31	9	0.84	8e-08
All	MF	7	GO:0005031	tumor necrosis factor receptor activity	27	8	0.73	3.6e-07
All	MF	8	GO:0015278	calcium-release channel activity	39	9	1.05	6.9e-07
All	MF	9	GO:0045569	TRAIL binding	10	4	0.27	9.6e-05
All	MF	10	GO:0004540	ribonuclease activity	101	9	2.73	0.00038
All	MF	11	GO:0004709	MAP kinase kinase kinase activity	26	5	0.7	0.00057
All	MF	12	GO:0016298	lipase activity	108	7	2.92	0.00097
All	MF	13	GO:0140110	transcription regulator activity	953	20	25.73	0.00167
All	MF	14	GO:0032093	SAM domain binding	10	3	0.27	0.00203
All	MF	15	GO:0043120	tumor necrosis factor binding	11	3	0.3	0.00273
All	MF	16	GO:0002020	protease binding	204	14	5.51	0.00304
All	MF	17	GO:0005001	transmembrane receptor protein tyrosine ...	12	3	0.32	0.00357
All	MF	18	GO:0098770	FBXO family protein binding	13	3	0.35	0.00455
All	MF	19	GO:0008061	chitin binding	140	10	3.78	0.00458
All	MF	20	GO:0042802	identical protein binding	1660	57	44.81	0.00467
All	MF	21	GO:0016702	oxidoreductase activity, acting on singl...	28	4	0.76	0.00638
All	MF	22	GO:0022839	ion gated channel activity	219	13	5.91	0.00981
All	MF	23	GO:0003796	lysozyme activity	19	3	0.51	0.01368
All	MF	24	GO:0008198	ferrous iron binding	39	4	1.05	0.02035
All	MF	25	GO:0005201	extracellular matrix structural constitu...	84	6	2.27	0.02577
All	MF	26	GO:0018392	glycoprotein 3-alpha-L-fucosyltransferas...	10	2	0.27	0.02832
All	MF	27	GO:0033932	1,3-alpha-L-fucosidase activity	10	2	0.27	0.02832
All	MF	28	GO:0045294	alpha-catenin binding	10	2	0.27	0.02832
All	MF	29	GO:0008080	N-acetyltransferase activity	40	4	1.08	0.03974
All	MF	30	GO:0016500	protein-hormone receptor activity	12	2	0.32	0.04009
All	MF	31	GO:0097677	STAT family protein binding	12	2	0.32	0.04009
All	MF	32	GO:0008843	endochitinase activity	12	2	0.32	0.04009
All	MF	33	GO:0089720	caspase binding	72	5	1.94	0.04468
All	MF	34	GO:0030346	protein phosphatase 2B binding	13	2	0.35	0.04655
All	MF	35	GO:0008188	neuropeptide receptor activity	74	5	2	0.0493
All	CC	1	GO:0005802	trans-Golgi network	478	48	12.14	1.9e-18
All	CC	2	GO:0005768	endosome	1057	56	26.85	2.5e-17
All	CC	3	GO:0001533	cornified envelope	95	21	2.41	1.7e-14
All	CC	4	GO:0005856	cytoskeleton	1546	49	39.26	3.1e-07
All	CC	5	GO:0070821	tertiary granule membrane	68	9	1.73	5.1e-05
All	CC	6	GO:0101003	ficolin-1-rich granule membrane	73	9	1.85	9e-05
All	CC	7	GO:0060102	collagen and cuticulin-based cuticle ext...	24	5	0.61	0.00029
All	CC	8	GO:0032133	chromosome passenger complex	25	5	0.63	0.00036
All	CC	9	GO:0045121	membrane raft	371	17	9.42	0.00079
All	CC	10	GO:0035579	specific granule membrane	103	9	2.62	0.00121
All	CC	11	GO:0009897	external side of plasma membrane	210	14	5.33	0.00121
All	CC	12	GO:0001741	XY body	25	4	0.63	0.00338
All	CC	13	GO:0030428	cell septum	14	3	0.36	0.00479
All	CC	14	GO:0035631	CD40 receptor complex	20	3	0.51	0.01342
All	CC	15	GO:0051286	cell tip	24	3	0.61	0.02211
All	CC	16	GO:0097539	ciliary transition fiber	11	2	0.28	0.03039
All	CC	17	GO:0005886	plasma membrane	3107	101	78.91	0.03301
All	CC	18	GO:0070701	mucus layer	12	2	0.3	0.03587
All	CC	19	GO:0035580	specific granule lumen	75	5	1.9	0.04171
All	CC	20	GO:0051233	spindle midzone	78	5	1.98	0.04804
All	BP	1	GO:0032259	methylation	540	49	13.91	6.6e-24
All	BP	2	GO:0070268	cornification	104	21	2.68	1.5e-13
All	BP	3	GO:0046070	dGTP metabolic process	10	8	0.26	7.6e-12
All	BP	4	GO:0009217	purine deoxyribonucleoside triphosphate ...	10	8	0.26	7.6e-12
All	BP	5	GO:0009155	purine deoxyribonucleotide catabolic pro...	11	8	0.28	2.7e-11
All	BP	6	GO:0071502	cellular response to temperature stimulu...	27	10	0.7	6.3e-10
All	BP	7	GO:0046060	dATP metabolic process	16	8	0.41	1.9e-09
All	BP	8	GO:0002407	dendritic cell chemotaxis	24	9	0.62	4.1e-09
All	BP	9	GO:0050955	thermoception	49	9	1.26	2.6e-08
All	BP	10	GO:0097028	dendritic cell differentiation	29	9	0.75	2.8e-08
All	BP	11	GO:0071415	cellular response to purine-containing c...	29	9	0.75	2.8e-08
All	BP	12	GO:1903223	positive regulation of oxidative stress-...	31	9	0.8	5.4e-08
All	BP	13	GO:0071421	manganese ion transmembrane transport	32	9	0.82	7.3e-08
All	BP	14	GO:0051289	protein homotetramerization	124	16	3.19	1.1e-07
All	BP	15	GO:1902656	calcium ion import into cytosol	34	9	0.88	1.3e-07
All	BP	16	GO:0044849	estrous cycle	35	9	0.9	1.7e-07
All	BP	17	GO:1900409	positive regulation of cellular response...	46	10	1.18	2e-07
All	BP	18	GO:0035584	calcium-mediated signaling using intrace...	37	9	0.95	2.9e-07
All	BP	19	GO:0090501	RNA phosphodiester bond hydrolysis	140	10	3.61	3.6e-07
All	BP	20	GO:0033194	response to hydroperoxide	38	9	0.98	3.7e-07
All	BP	21	GO:0098703	calcium ion import across plasma membran...	39	9	1	4.7e-07
All	BP	22	GO:0071577	zinc ion transmembrane transport	51	10	1.31	5.5e-07
All	BP	23	GO:0060337	type I interferon signaling pathway	42	9	1.08	9.3e-07
All	BP	24	GO:0048731	system development	4369	105	112.52	1.2e-06
All	BP	25	GO:0001659	temperature homeostasis	45	9	1.16	1.7e-06
All	BP	26	GO:2000249	regulation of actin cytoskeleton reorgan...	48	9	1.24	3.1e-06
All	BP	27	GO:0070207	protein homotrimerization	64	9	1.65	3.5e-05
All	BP	28	GO:0009409	response to cold	99	10	2.55	3.6e-05
All	BP	29	GO:0071277	cellular response to calcium ion	67	9	1.73	5.1e-05
All	BP	30	GO:0010528	regulation of transposition	16	4	0.41	6.6e-05
All	BP	31	GO:0060284	regulation of cell development	1148	20	29.57	6.8e-05
All	BP	32	GO:0070247	regulation of natural killer cell apopto...	10	4	0.26	8e-05
All	BP	33	GO:0009071	serine family amino acid catabolic proce...	19	5	0.49	9.5e-05
All	BP	34	GO:0046439	L-cysteine metabolic process	11	4	0.28	0.00012
All	BP	35	GO:0051607	defense response to virus	169	14	4.35	0.00023
All	BP	36	GO:0019530	taurine metabolic process	13	4	0.33	0.00026
All	BP	37	GO:0043200	response to amino acid	164	10	4.22	0.00031
All	BP	38	GO:0031134	sister chromatid biorientation	25	5	0.64	0.00038
All	BP	39	GO:0045088	regulation of innate immune response	369	16	9.5	0.00039
All	BP	40	GO:0042127	regulation of cell population proliferat...	1356	31	34.92	0.0005
All	BP	41	GO:0009408	response to heat	231	14	5.95	0.00059
All	BP	42	GO:0070509	calcium ion import	93	9	2.4	0.00064
All	BP	43	GO:0033209	tumor necrosis factor-mediated signaling...	104	11	2.68	0.00091
All	BP	44	GO:0000098	sulfur amino acid catabolic process	18	4	0.46	0.00099
All	BP	45	GO:0032024	positive regulation of insulin secretion	101	9	2.6	0.00116
All	BP	46	GO:0061042	vascular wound healing	19	4	0.49	0.00123
All	BP	47	GO:0070301	cellular response to hydrogen peroxide	124	10	3.19	0.00135
All	BP	48	GO:0043123	positive regulation of I-kappaB kinase/N...	106	9	2.73	0.00163
All	BP	49	GO:0019236	response to pheromone	10	3	0.26	0.00177
All	BP	50	GO:0006954	inflammatory response	410	17	10.56	0.00216
All	BP	51	GO:0006964	positive regulation of biosynthetic proc...	22	4	0.57	0.00218
All	BP	52	GO:0000097	sulfur amino acid biosynthetic process	22	4	0.57	0.00218
All	BP	53	GO:0051209	release of sequestered calcium ion into ...	111	9	2.86	0.00224
All	BP	54	GO:1902443	negative regulation of ripoptosome assem...	11	3	0.28	0.00239
All	BP	55	GO:0051489	regulation of filopodium assembly	113	9	2.91	0.00253
All	BP	56	GO:0042332	gravitaxis	24	4	0.62	0.00305
All	BP	57	GO:0035641	locomotory exploration behavior	24	4	0.62	0.00305
All	BP	58	GO:1902523	positive regulation of protein K63-linke...	12	3	0.31	0.00313
All	BP	59	GO:1902524	positive regulation of protein K48-linke...	12	3	0.31	0.00313
All	BP	60	GO:0006955	immune response	1383	45	35.62	0.00326
All	BP	61	GO:0000075	cell cycle checkpoint signaling	249	11	6.41	0.00376
All	BP	62	GO:1902042	negative regulation of extrinsic apoptot...	41	5	1.06	0.00384
All	BP	63	GO:0051403	stress-activated MAPK cascade	278	10	7.16	0.00398
All	BP	64	GO:1902527	positive regulation of protein monoubiqu...	13	3	0.33	0.00399
All	BP	65	GO:0036462	TRAIL-activated apoptotic signaling path...	13	3	0.33	0.00399
All	BP	66	GO:0071236	cellular response to antibiotic	192	12	4.94	0.00407
All	BP	67	GO:0016042	lipid catabolic process	300	10	7.73	0.00408
All	BP	68	GO:0007415	defasciculation of motor neuron axon	15	3	0.39	0.00611
All	BP	69	GO:0061057	peptidoglycan recognition protein signal...	29	4	0.75	0.00616
All	BP	70	GO:0034404	nucleobase-containing small molecule bio...	153	10	3.94	0.0062
All	BP	71	GO:0007157	heterophilic cell-cell adhesion via plas...	47	5	1.21	0.00693
All	BP	72	GO:0000022	mitotic spindle elongation	47	5	1.21	0.00693
All	BP	73	GO:0071260	cellular response to mechanical stimulus	132	9	3.4	0.00706
All	BP	74	GO:0097237	cellular response to toxic substance	268	12	6.9	0.00723
All	BP	75	GO:0042307	positive regulation of protein import in...	67	6	1.73	0.00742
All	BP	76	GO:0003094	glomerular filtration	17	3	0.44	0.00879
All	BP	77	GO:1904591	positive regulation of protein import	70	6	1.8	0.00914
All	BP	78	GO:0019953	sexual reproduction	1698	18	43.73	0.00998
All	BP	79	GO:0008038	neuron recognition	191	10	4.92	0.0101
All	BP	80	GO:0035335	peptidyl-tyrosine dephosphorylation	52	5	1.34	0.01059
All	BP	81	GO:0002252	immune effector process	997	35	25.68	0.01101
All	BP	82	GO:0018996	molting cycle, collagen and cuticulin-ba...	53	5	1.36	0.01145
All	BP	83	GO:1903046	meiotic cell cycle process	339	10	8.73	0.01221
All	BP	84	GO:0007275	multicellular organism development	5248	130	135.16	0.01257
All	BP	85	GO:0042531	positive regulation of tyrosine phosphor...	36	4	0.93	0.01327
All	BP	86	GO:0007250	activation of NF-kappaB-inducing kinase ...	20	3	0.52	0.01393
All	BP	87	GO:0001502	cartilage condensation	21	3	0.54	0.01595
All	BP	88	GO:0071310	cellular response to organic substance	2106	59	54.24	0.01762
All	BP	89	GO:0010803	regulation of tumor necrosis factor-medi...	59	5	1.52	0.01765
All	BP	90	GO:0006082	organic acid metabolic process	1014	19	26.11	0.0178
All	BP	91	GO:0070424	regulation of nucleotide-binding oligome...	22	3	0.57	0.01812
All	BP	92	GO:0039535	regulation of RIG-I signaling pathway	22	3	0.57	0.01812
All	BP	93	GO:0046039	GTP metabolic process	40	4	1.03	0.01902
All	BP	94	GO:0033500	carbohydrate homeostasis	274	4	7.06	0.0218
All	BP	95	GO:0042326	negative regulation of phosphorylation	443	6	11.41	0.022
All	BP	96	GO:0008625	extrinsic apoptotic signaling pathway vi...	83	8	2.14	0.02221
All	BP	97	GO:0007094	mitotic spindle assembly checkpoint sign...	63	5	1.62	0.02282
All	BP	98	GO:0033762	response to glucagon	43	4	1.11	0.02419
All	BP	99	GO:0007595	lactation	65	5	1.67	0.02574
All	BP	100	GO:0070995	NADPH oxidation	10	2	0.26	0.02595
All	BP	101	GO:0048478	replication fork protection	10	2	0.26	0.02595
All	BP	102	GO:0071550	death-inducing signaling complex assembl...	10	2	0.26	0.02595
All	BP	103	GO:0033338	medial fin development	10	2	0.26	0.02595
All	BP	104	GO:1903054	negative regulation of extracellular mat...	10	2	0.26	0.02595
All	BP	105	GO:1901224	positive regulation of NIK/NF-kappaB sig...	45	4	1.16	0.02807
All	BP	106	GO:0060546	negative regulation of necroptotic proce...	26	3	0.67	0.02838
All	BP	107	GO:0007218	neuropeptide signaling pathway	90	6	2.32	0.02846
All	BP	108	GO:0007031	peroxisome organization	89	4	2.29	0.02854
All	BP	109	GO:0045143	homologous chromosome segregation	52	4	1.34	0.03099
All	BP	110	GO:0006978	DNA damage response, signal transduction...	11	2	0.28	0.03118
All	BP	111	GO:0070200	establishment of protein localization to...	11	2	0.28	0.03118
All	BP	112	GO:0007634	optokinetic behavior	11	2	0.28	0.03118
All	BP	113	GO:2001034	positive regulation of double-strand bre...	11	2	0.28	0.03118
All	BP	114	GO:0031023	microtubule organizing center organizati...	180	5	4.64	0.03146
All	BP	115	GO:0032147	activation of protein kinase activity	311	16	8.01	0.03603
All	BP	116	GO:0032790	ribosome disassembly	12	2	0.31	0.03679
All	BP	117	GO:0060402	calcium ion transport into cytosol	175	9	4.51	0.03722
All	BP	118	GO:1990001	inhibition of cysteine-type endopeptidas...	73	5	1.88	0.03975
All	BP	119	GO:0009914	hormone transport	330	13	8.5	0.04197
All	BP	120	GO:0048264	determination of ventral identity	13	2	0.33	0.04276
All	BP	121	GO:2000304	positive regulation of ceramide biosynth...	13	2	0.33	0.04276
All	BP	122	GO:0033334	fin morphogenesis	13	2	0.33	0.04276
All	BP	123	GO:0048631	regulation of skeletal muscle tissue gro...	13	2	0.33	0.04276
All	BP	124	GO:0034380	high-density lipoprotein particle assemb...	13	2	0.33	0.04276
All	BP	125	GO:0007378	amnioserosa formation	13	2	0.33	0.04276
All	BP	126	GO:0046427	positive regulation of receptor signalin...	52	4	1.34	0.04443
All	BP	127	GO:0071470	cellular response to osmotic stress	49	4	1.26	0.04448
All	BP	128	GO:0061028	establishment of endothelial barrier	31	3	0.8	0.04469
All	BP	129	GO:0006805	xenobiotic metabolic process	127	7	3.27	0.04577
All	BP	130	GO:0003006	developmental process involved in reprod...	1739	25	44.79	0.04682
All	BP	131	GO:0051445	regulation of meiotic cell cycle	90	5	2.32	0.04819
All	BP	132	GO:0046485	ether lipid metabolic process	32	3	0.82	0.0484
All	BP	133	GO:0033688	regulation of osteoblast proliferation	42	3	1.08	0.04897
All	BP	134	GO:0006895	Golgi to endosome transport	14	2	0.36	0.04905
All	BP	135	GO:0000722	telomere maintenance via recombination	14	2	0.36	0.04905
All	BP	136	GO:0071462	cellular response to water stimulus	14	2	0.36	0.04905
All	BP	137	GO:0031347	regulation of defense response	590	22	15.19	0.04976
Group-2	MF	1	GO:0019001	guanyl nucleotide binding	176	11	1.32	5e-17
Group-2	MF	2	GO:0032554	purine deoxyribonucleotide binding	10	8	0.08	3e-16
Group-2	MF	3	GO:0005031	tumor necrosis factor receptor activity	27	8	0.2	1.4e-11
Group-2	MF	4	GO:0045569	TRAIL binding	10	4	0.08	5.9e-07
Group-2	MF	5	GO:0004540	ribonuclease activity	101	8	0.76	7.9e-07
Group-2	MF	6	GO:0004709	MAP kinase kinase kinase activity	26	5	0.2	1.2e-06
Group-2	MF	7	GO:0008061	chitin binding	140	8	1.05	9.3e-06
Group-2	MF	8	GO:0032093	SAM domain binding	10	3	0.08	4.7e-05
Group-2	MF	9	GO:0042802	identical protein binding	1660	22	12.47	4.9e-05
Group-2	MF	10	GO:0043120	tumor necrosis factor binding	11	3	0.08	6.4e-05
Group-2	MF	11	GO:0003796	lysozyme activity	19	3	0.14	0.00036
Group-2	MF	12	GO:0002020	protease binding	204	7	1.53	0.00082
Group-2	MF	13	GO:0042578	phosphoric ester hydrolase activity	275	8	2.07	0.00102
Group-2	MF	14	GO:0008270	zinc ion binding	520	11	3.91	0.00161
Group-2	MF	15	GO:0008843	endochitinase activity	12	2	0.09	0.0035
Group-2	MF	16	GO:0005201	extracellular matrix structural constitu...	84	4	0.63	0.00359
Group-2	MF	17	GO:0043024	ribosomal small subunit binding	17	2	0.13	0.00703
Group-2	MF	18	GO:0008970	phospholipase A1 activity	20	2	0.15	0.00969
Group-2	MF	19	GO:0016709	oxidoreductase activity, acting on paire...	21	2	0.16	0.01065
Group-2	MF	20	GO:0005518	collagen binding	70	3	0.53	0.01553
Group-2	MF	21	GO:0019215	intermediate filament binding	29	2	0.22	0.01982
Group-2	MF	22	GO:0004623	phospholipase A2 activity	37	2	0.28	0.03128
Group-2	MF	23	GO:0003743	translation initiation factor activity	44	2	0.33	0.04297
Group-2	CC	1	GO:0060102	collagen and cuticulin-based cuticle ext...	24	5	0.18	7.1e-07
Group-2	CC	2	GO:0016020	membrane	5035	43	36.86	2e-05
Group-2	CC	3	GO:0005615	extracellular space	862	18	6.31	3.9e-05
Group-2	CC	4	GO:0030428	cell septum	14	3	0.1	0.00013
Group-2	CC	5	GO:0051286	cell tip	24	3	0.18	0.00068
Group-2	CC	6	GO:0005576	extracellular region	1550	30	11.35	0.00089
Group-2	CC	7	GO:0009986	cell surface	567	13	4.15	0.01146
Group-2	CC	8	GO:0098733	hemidesmosome associated protein complex	23	2	0.17	0.01212
Group-2	CC	9	GO:0009897	external side of plasma membrane	210	6	1.54	0.01266
Group-2	CC	10	GO:0032153	cell division site	82	3	0.6	0.02213
Group-2	CC	11	GO:0005918	septate junction	83	3	0.61	0.02284
Group-2	CC	12	GO:0005886	plasma membrane	3107	29	22.75	0.02439
Group-2	CC	13	GO:0005811	lipid droplet	88	3	0.64	0.02658
Group-2	CC	14	GO:0030056	hemidesmosome	39	2	0.29	0.03294
Group-2	CC	15	GO:0043231	intracellular membrane-bounded organelle	8022	45	58.73	0.03529
Group-2	CC	16	GO:0060076	excitatory synapse	41	2	0.3	0.03611
Group-2	CC	17	GO:0005882	intermediate filament	44	2	0.32	0.04108
Group-2	CC	18	GO:0031012	extracellular matrix	286	10	2.09	0.049
Group-2	BP	1	GO:0046070	dGTP metabolic process	10	8	0.07	2e-16
Group-2	BP	2	GO:0009217	purine deoxyribonucleoside triphosphate ...	10	8	0.07	2e-16
Group-2	BP	3	GO:0009155	purine deoxyribonucleotide catabolic pro...	11	8	0.08	7.4e-16
Group-2	BP	4	GO:0046060	dATP metabolic process	16	8	0.11	5.6e-14
Group-2	BP	5	GO:0060337	type I interferon signaling pathway	42	9	0.3	1.1e-11
Group-2	BP	6	GO:0033209	tumor necrosis factor-mediated signaling...	104	8	0.74	6.2e-07
Group-2	BP	7	GO:0006955	immune response	1383	20	9.84	2.2e-06
Group-2	BP	8	GO:0051289	protein homotetramerization	124	8	0.88	2.6e-06
Group-2	BP	9	GO:0051607	defense response to virus	169	9	1.2	2.9e-06
Group-2	BP	10	GO:0060284	regulation of cell development	1148	11	8.17	3.7e-06
Group-2	BP	11	GO:0071260	cellular response to mechanical stimulus	132	8	0.94	4.1e-06
Group-2	BP	12	GO:0090501	RNA phosphodiester bond hydrolysis	140	8	1	6.4e-06
Group-2	BP	13	GO:1902042	negative regulation of extrinsic apoptot...	41	5	0.29	9.8e-06
Group-2	BP	14	GO:0034404	nucleobase-containing small molecule bio...	153	8	1.09	1.2e-05
Group-2	BP	15	GO:0007157	heterophilic cell-cell adhesion via plas...	47	5	0.33	1.9e-05
Group-2	BP	16	GO:0018996	molting cycle, collagen and cuticulin-ba...	53	5	0.38	3.5e-05
Group-2	BP	17	GO:0019236	response to pheromone	10	3	0.07	4e-05
Group-2	BP	18	GO:0042127	regulation of cell population proliferat...	1356	13	9.65	8.2e-05
Group-2	BP	19	GO:0051403	stress-activated MAPK cascade	278	5	1.98	9.4e-05
Group-2	BP	20	GO:0036462	TRAIL-activated apoptotic signaling path...	13	3	0.09	9.4e-05
Group-2	BP	21	GO:0043123	positive regulation of I-kappaB kinase/N...	106	6	0.75	0.0001
Group-2	BP	22	GO:0002252	immune effector process	997	13	7.09	0.00017
Group-2	BP	23	GO:0010528	regulation of transposition	16	3	0.11	0.00018
Group-2	BP	24	GO:0003094	glomerular filtration	17	3	0.12	0.00022
Group-2	BP	25	GO:0061042	vascular wound healing	19	3	0.14	0.00031
Group-2	BP	26	GO:0007250	activation of NF-kappaB-inducing kinase ...	20	3	0.14	0.00036
Group-2	BP	27	GO:0006919	activation of cysteine-type endopeptidas...	90	5	0.64	0.00044
Group-2	BP	28	GO:0008625	extrinsic apoptotic signaling pathway vi...	83	8	0.59	0.00053
Group-2	BP	29	GO:0035641	locomotory exploration behavior	24	3	0.17	0.00063
Group-2	BP	30	GO:0042332	gravitaxis	24	3	0.17	0.00063
Group-2	BP	31	GO:0042981	regulation of apoptotic process	1366	16	9.72	0.00064
Group-2	BP	32	GO:0032496	response to lipopolysaccharide	283	8	2.01	0.00088
Group-2	BP	33	GO:1903046	meiotic cell cycle process	339	4	2.41	0.00116
Group-2	BP	34	GO:0071470	cellular response to osmotic stress	49	4	0.35	0.00131
Group-2	BP	35	GO:0006082	organic acid metabolic process	1014	6	7.21	0.00148
Group-2	BP	36	GO:0046485	ether lipid metabolic process	32	3	0.23	0.00148
Group-2	BP	37	GO:0016049	cell growth	594	5	4.23	0.0016
Group-2	BP	38	GO:0007275	multicellular organism development	5248	44	37.33	0.00168
Group-2	BP	39	GO:0043406	positive regulation of MAP kinase activi...	205	6	1.46	0.00182
Group-2	BP	40	GO:0045455	ecdysteroid metabolic process	35	3	0.25	0.00193
Group-2	BP	41	GO:0006954	inflammatory response	410	8	2.92	0.002
Group-2	BP	42	GO:0070995	NADPH oxidation	10	2	0.07	0.00217
Group-2	BP	43	GO:1903054	negative regulation of extracellular mat...	10	2	0.07	0.00217
Group-2	BP	44	GO:0071550	death-inducing signaling complex assembl...	10	2	0.07	0.00217
Group-2	BP	45	GO:0071554	cell wall organization or biogenesis	39	3	0.28	0.00263
Group-2	BP	46	GO:0031290	retinal ganglion cell axon guidance	40	3	0.28	0.00283
Group-2	BP	47	GO:0046039	GTP metabolic process	40	3	0.28	0.00283
Group-2	BP	48	GO:0032790	ribosome disassembly	12	2	0.09	0.00315
Group-2	BP	49	GO:2000304	positive regulation of ceramide biosynth...	13	2	0.09	0.0037
Group-2	BP	50	GO:0032147	activation of protein kinase activity	311	10	2.21	0.00372
Group-2	BP	51	GO:1901224	positive regulation of NIK/NF-kappaB sig...	45	3	0.32	0.00397
Group-2	BP	52	GO:0003006	developmental process involved in reprod...	1739	9	12.37	0.00414
Group-2	BP	53	GO:0045088	regulation of innate immune response	369	8	2.63	0.0046
Group-2	BP	54	GO:0032988	ribonucleoprotein complex disassembly	15	2	0.11	0.00494
Group-2	BP	55	GO:1902339	positive regulation of apoptotic process...	16	2	0.11	0.00562
Group-2	BP	56	GO:1904177	regulation of adipose tissue development	18	2	0.13	0.0071
Group-2	BP	57	GO:0007346	regulation of mitotic cell cycle	731	7	5.2	0.00711
Group-2	BP	58	GO:0070278	extracellular matrix constituent secreti...	19	2	0.14	0.0079
Group-2	BP	59	GO:0001502	cartilage condensation	21	2	0.15	0.00961
Group-2	BP	60	GO:1901068	guanosine-containing compound metabolic ...	62	3	0.44	0.0097
Group-2	BP	61	GO:0003176	aortic valve development	22	2	0.16	0.01053
Group-2	BP	62	GO:0003177	pulmonary valve development	22	2	0.16	0.01053
Group-2	BP	63	GO:0040005	chitin-based cuticle attachment to epith...	22	2	0.16	0.01053
Group-2	BP	64	GO:0002119	nematode larval development	494	7	3.51	0.01185
Group-2	BP	65	GO:0008039	synaptic target recognition	68	3	0.48	0.01247
Group-2	BP	66	GO:0019430	removal of superoxide radicals	25	2	0.18	0.01348
Group-2	BP	67	GO:0007155	cell adhesion	799	12	5.68	0.01403
Group-2	BP	68	GO:0070059	intrinsic apoptotic signaling pathway in...	72	3	0.51	0.01454
Group-2	BP	69	GO:0010614	negative regulation of cardiac muscle hy...	27	2	0.19	0.01563
Group-2	BP	70	GO:0045601	regulation of endothelial cell different...	28	2	0.2	0.01676
Group-2	BP	71	GO:0019991	septate junction assembly	76	3	0.54	0.0168
Group-2	BP	72	GO:0043525	positive regulation of neuron apoptotic ...	78	3	0.55	0.01799
Group-2	BP	73	GO:0031098	stress-activated protein kinase signalin...	309	7	2.2	0.01886
Group-2	BP	74	GO:0061028	establishment of endothelial barrier	31	2	0.22	0.02033
Group-2	BP	75	GO:0007031	peroxisome organization	89	3	0.63	0.02542
Group-2	BP	76	GO:0051445	regulation of meiotic cell cycle	90	3	0.64	0.02616
Group-2	BP	77	GO:0032715	negative regulation of interleukin-6 pro...	36	2	0.26	0.02693
Group-2	BP	78	GO:0042531	positive regulation of tyrosine phosphor...	36	2	0.26	0.02693
Group-2	BP	79	GO:0071392	cellular response to estradiol stimulus	36	2	0.26	0.02693
Group-2	BP	80	GO:0009611	response to wounding	666	8	4.74	0.03065
Group-2	BP	81	GO:0009404	toxin metabolic process	39	2	0.28	0.03124
Group-2	BP	82	GO:0034605	cellular response to heat	99	3	0.7	0.03339
Group-2	BP	83	GO:0006693	prostaglandin metabolic process	41	2	0.29	0.03426
Group-2	BP	84	GO:0044245	polysaccharide digestion	41	2	0.29	0.03426
Group-2	BP	85	GO:0022603	regulation of anatomical structure morph...	1045	8	7.43	0.03538
Group-2	BP	86	GO:0007475	apposition of dorsal and ventral imagina...	46	2	0.33	0.04228
Group-2	BP	87	GO:0044719	regulation of imaginal disc-derived wing...	46	2	0.33	0.04228
Group-2	BP	88	GO:0008362	chitin-based embryonic cuticle biosynthe...	48	2	0.34	0.04566
Group-2-3-4	MF	1	GO:0019001	guanyl nucleotide binding	176	12	2	1.6e-15
Group-2-3-4	MF	2	GO:0032554	purine deoxyribonucleotide binding	10	8	0.11	9.6e-15
Group-2-3-4	MF	3	GO:0005031	tumor necrosis factor receptor activity	27	8	0.31	4e-10
Group-2-3-4	MF	4	GO:0005384	manganese ion transmembrane transporter ...	31	8	0.35	1.4e-09
Group-2-3-4	MF	5	GO:0015278	calcium-release channel activity	39	8	0.44	9.9e-09
Group-2-3-4	MF	6	GO:0045569	TRAIL binding	10	4	0.11	3.2e-06
Group-2-3-4	MF	7	GO:0042578	phosphoric ester hydrolase activity	275	13	3.13	3.8e-06
Group-2-3-4	MF	8	GO:0004709	MAP kinase kinase kinase activity	26	5	0.3	9.4e-06
Group-2-3-4	MF	9	GO:0004540	ribonuclease activity	101	8	1.15	1.8e-05
Group-2-3-4	MF	10	GO:0032093	SAM domain binding	10	3	0.11	0.00016
Group-2-3-4	MF	11	GO:0008061	chitin binding	140	8	1.59	0.00019
Group-2-3-4	MF	12	GO:0043120	tumor necrosis factor binding	11	3	0.13	0.00022
Group-2-3-4	MF	13	GO:0005001	transmembrane receptor protein tyrosine ...	12	3	0.14	0.00029
Group-2-3-4	MF	14	GO:0042802	identical protein binding	1660	35	18.87	0.00041
Group-2-3-4	MF	15	GO:0005509	calcium ion binding	407	13	4.63	0.00069
Group-2-3-4	MF	16	GO:0003796	lysozyme activity	19	3	0.22	0.00121
Group-2-3-4	MF	17	GO:0008188	neuropeptide receptor activity	74	5	0.84	0.0015
Group-2-3-4	MF	18	GO:0045294	alpha-catenin binding	10	2	0.11	0.00543
Group-2-3-4	MF	19	GO:0008843	endochitinase activity	12	2	0.14	0.00784
Group-2-3-4	MF	20	GO:0016500	protein-hormone receptor activity	12	2	0.14	0.00784
Group-2-3-4	MF	21	GO:0002020	protease binding	204	7	2.32	0.00854
Group-2-3-4	MF	22	GO:0045295	gamma-catenin binding	15	2	0.17	0.01221
Group-2-3-4	MF	23	GO:0005201	extracellular matrix structural constitu...	84	4	0.95	0.01521
Group-2-3-4	MF	24	GO:0043024	ribosomal small subunit binding	17	2	0.19	0.01558
Group-2-3-4	MF	25	GO:0008970	phospholipase A1 activity	20	2	0.23	0.02129
Group-2-3-4	MF	26	GO:0016709	oxidoreductase activity, acting on paire...	21	2	0.24	0.02336
Group-2-3-4	MF	27	GO:0008270	zinc ion binding	520	11	5.91	0.03395
Group-2-3-4	MF	28	GO:0019215	intermediate filament binding	29	2	0.33	0.04259
Group-2-3-4	MF	29	GO:0005518	collagen binding	70	3	0.8	0.0452
Group-2-3-4	MF	30	GO:0042803	protein homodimerization activity	895	16	10.17	0.04556
Group-2-3-4	MF	31	GO:0051393	alpha-actinin binding	31	2	0.35	0.04807
Group-2-3-4	CC	1	GO:0009897	external side of plasma membrane	210	13	2.33	5.6e-07
Group-2-3-4	CC	2	GO:0070821	tertiary granule membrane	68	8	0.76	7.9e-07
Group-2-3-4	CC	3	GO:0101003	ficolin-1-rich granule membrane	73	8	0.81	1.4e-06
Group-2-3-4	CC	4	GO:0060102	collagen and cuticulin-based cuticle ext...	24	5	0.27	5.6e-06
Group-2-3-4	CC	5	GO:0035579	specific granule membrane	103	8	1.15	1.8e-05
Group-2-3-4	CC	6	GO:0005886	plasma membrane	3107	56	34.54	2.7e-05
Group-2-3-4	CC	7	GO:0005615	extracellular space	862	22	9.58	0.00019
Group-2-3-4	CC	8	GO:0043005	neuron projection	1252	22	13.92	0.00021
Group-2-3-4	CC	9	GO:0030428	cell septum	14	3	0.16	0.00045
Group-2-3-4	CC	10	GO:0051286	cell tip	24	3	0.27	0.00229
Group-2-3-4	CC	11	GO:0045121	membrane raft	371	11	4.12	0.00279
Group-2-3-4	CC	12	GO:0016020	membrane	5035	72	55.97	0.00327
Group-2-3-4	CC	13	GO:0009986	cell surface	567	23	6.3	0.00331
Group-2-3-4	CC	14	GO:0005765	lysosomal membrane	241	8	2.68	0.00542
Group-2-3-4	CC	15	GO:0030056	hemidesmosome	39	3	0.43	0.00916
Group-2-3-4	CC	16	GO:0043025	neuronal cell body	757	16	8.42	0.00956
Group-2-3-4	CC	17	GO:0060076	excitatory synapse	41	3	0.46	0.01051
Group-2-3-4	CC	18	GO:0005918	septate junction	83	4	0.92	0.01362
Group-2-3-4	CC	19	GO:0005576	extracellular region	1550	35	17.23	0.01787
Group-2-3-4	CC	20	GO:0043231	intracellular membrane-bounded organelle	8022	72	89.18	0.01852
Group-2-3-4	CC	21	GO:0098733	hemidesmosome associated protein complex	23	2	0.26	0.02663
Group-2-3-4	BP	1	GO:0046070	dGTP metabolic process	10	8	0.11	6.9e-15
Group-2-3-4	BP	2	GO:0009217	purine deoxyribonucleoside triphosphate ...	10	8	0.11	6.9e-15
Group-2-3-4	BP	3	GO:0009155	purine deoxyribonucleotide catabolic pro...	11	8	0.12	2.5e-14
Group-2-3-4	BP	4	GO:0046060	dATP metabolic process	16	8	0.17	1.9e-12
Group-2-3-4	BP	5	GO:0051289	protein homotetramerization	124	15	1.35	4.4e-12
Group-2-3-4	BP	6	GO:0002407	dendritic cell chemotaxis	24	8	0.26	1e-10
Group-2-3-4	BP	7	GO:0071502	cellular response to temperature stimulu...	27	8	0.29	2.9e-10
Group-2-3-4	BP	8	GO:0060337	type I interferon-mediated signaling pat...	42	9	0.46	5.3e-10
Group-2-3-4	BP	9	GO:0097028	dendritic cell differentiation	29	8	0.32	5.6e-10
Group-2-3-4	BP	10	GO:0071415	cellular response to purine-containing c...	29	8	0.32	5.6e-10
Group-2-3-4	BP	11	GO:1903223	positive regulation of oxidative stress-...	31	8	0.34	1e-09
Group-2-3-4	BP	12	GO:1900409	positive regulation of cellular response...	46	9	0.5	1.3e-09
Group-2-3-4	BP	13	GO:0071421	manganese ion transmembrane transport	32	8	0.35	1.3e-09
Group-2-3-4	BP	14	GO:0050955	thermoception	49	8	0.53	1.5e-09
Group-2-3-4	BP	15	GO:1902656	calcium ion import into cytosol	34	8	0.37	2.3e-09
Group-2-3-4	BP	16	GO:0044849	estrous cycle	35	8	0.38	2.9e-09
Group-2-3-4	BP	17	GO:0071577	zinc ion transmembrane transport	51	9	0.56	3.3e-09
Group-2-3-4	BP	18	GO:0035584	calcium-mediated signaling using intrace...	37	8	0.4	4.7e-09
Group-2-3-4	BP	19	GO:0033194	response to hydroperoxide	38	8	0.41	5.9e-09
Group-2-3-4	BP	20	GO:0098703	calcium ion import across plasma membran...	39	8	0.42	7.3e-09
Group-2-3-4	BP	21	GO:0001659	temperature homeostasis	45	8	0.49	2.4e-08
Group-2-3-4	BP	22	GO:2000249	regulation of actin cytoskeleton reorgan...	48	8	0.52	4.1e-08
Group-2-3-4	BP	23	GO:0070207	protein homotrimerization	64	8	0.7	4.2e-07
Group-2-3-4	BP	24	GO:0071277	cellular response to calcium ion	67	8	0.73	6e-07
Group-2-3-4	BP	25	GO:0009409	response to cold	99	9	1.08	9.5e-07
Group-2-3-4	BP	26	GO:0070509	calcium ion import	93	8	1.01	7.4e-06
Group-2-3-4	BP	27	GO:0033209	tumor necrosis factor-mediated signaling...	104	8	1.13	8e-06
Group-2-3-4	BP	28	GO:0070301	cellular response to hydrogen peroxide	124	9	1.35	8e-06
Group-2-3-4	BP	29	GO:0009408	response to heat	231	12	2.52	1.2e-05
Group-2-3-4	BP	30	GO:0006955	immune response	1383	30	15.07	1.3e-05
Group-2-3-4	BP	31	GO:0032024	positive regulation of insulin secretion	101	8	1.1	1.4e-05
Group-2-3-4	BP	32	GO:0060284	regulation of cell development	1331	17	14.5	2.1e-05
Group-2-3-4	BP	33	GO:0051209	release of sequestered calcium ion into ...	111	8	1.21	2.7e-05
Group-2-3-4	BP	34	GO:0051489	regulation of filopodium assembly	113	8	1.23	3.1e-05
Group-2-3-4	BP	35	GO:0071236	cellular response to antibiotic	192	10	2.09	4.5e-05
Group-2-3-4	BP	36	GO:0097237	cellular response to toxic substance	268	11	2.92	4.7e-05
Group-2-3-4	BP	37	GO:1902042	negative regulation of extrinsic apoptot...	41	5	0.45	7.7e-05
Group-2-3-4	BP	38	GO:0071260	cellular response to mechanical stimulus	132	8	1.44	9.4e-05
Group-2-3-4	BP	39	GO:0007275	multicellular organism development	5248	70	57.18	9.7e-05
Group-2-3-4	BP	40	GO:0051607	defense response to virus	172	9	1.87	0.00011
Group-2-3-4	BP	41	GO:0035641	locomotory exploration behavior	24	4	0.26	0.00012
Group-2-3-4	BP	42	GO:0042332	gravitaxis	24	4	0.26	0.00012
Group-2-3-4	BP	43	GO:0090501	RNA phosphodiester bond hydrolysis	140	8	1.53	0.00014
Group-2-3-4	BP	44	GO:0019236	response to pheromone	10	3	0.11	0.00014
Group-2-3-4	BP	45	GO:0007157	heterophilic cell-cell adhesion via plas...	47	5	0.51	0.00015
Group-2-3-4	BP	46	GO:0035335	peptidyl-tyrosine dephosphorylation	52	5	0.57	0.00024
Group-2-3-4	BP	47	GO:0034404	nucleobase-containing small molecule bio...	153	8	1.67	0.00026
Group-2-3-4	BP	48	GO:0018996	molting cycle, collagen and cuticulin-ba...	53	5	0.58	0.00027
Group-2-3-4	BP	49	GO:0051403	stress-activated MAPK cascade	278	6	3.03	0.00033
Group-2-3-4	BP	50	GO:0036462	TRAIL-activated apoptotic signaling path...	13	3	0.14	0.00033
Group-2-3-4	BP	51	GO:0051480	regulation of cytosolic calcium ion conc...	265	10	2.89	0.00062
Group-2-3-4	BP	52	GO:0042127	regulation of cell population proliferat...	1356	19	14.77	0.00063
Group-2-3-4	BP	53	GO:0010528	regulation of transposition	16	3	0.17	0.00064
Group-2-3-4	BP	54	GO:0060402	calcium ion transport into cytosol	175	8	1.91	0.00064
Group-2-3-4	BP	55	GO:0003094	glomerular filtration	17	3	0.19	0.00077
Group-2-3-4	BP	56	GO:0008038	neuron recognition	191	9	2.08	0.00082
Group-2-3-4	BP	57	GO:0043123	positive regulation of I-kappaB kinase/N...	106	6	1.15	0.00104
Group-2-3-4	BP	58	GO:0061042	vascular wound healing	19	3	0.21	0.00108
Group-2-3-4	BP	59	GO:0007250	activation of NF-kappaB-inducing kinase ...	20	3	0.22	0.00126
Group-2-3-4	BP	60	GO:1901224	positive regulation of NIK/NF-kappaB sig...	45	4	0.49	0.00142
Group-2-3-4	BP	61	GO:0008625	extrinsic apoptotic signaling pathway vi...	83	8	0.9	0.00194
Group-2-3-4	BP	62	GO:0043406	positive regulation of MAP kinase activi...	205	7	2.23	0.00231
Group-2-3-4	BP	63	GO:0002252	immune effector process	997	22	10.86	0.0024
Group-2-3-4	BP	64	GO:0006919	activation of cysteine-type endopeptidas...	90	5	0.98	0.00297
Group-2-3-4	BP	65	GO:0007218	neuropeptide signaling pathway	90	5	0.98	0.00297
Group-2-3-4	BP	66	GO:0006082	organic acid metabolic process	1014	6	11.05	0.00356
Group-2-3-4	BP	67	GO:0032496	response to lipopolysaccharide	283	9	3.08	0.00374
Group-2-3-4	BP	68	GO:1903046	meiotic cell cycle process	339	4	3.69	0.00396
Group-2-3-4	BP	69	GO:0033500	carbohydrate homeostasis	274	3	2.99	0.00416
Group-2-3-4	BP	70	GO:0071310	cellular response to organic substance	1937	43	21.11	0.00418
Group-2-3-4	BP	71	GO:0071470	cellular response to osmotic stress	49	4	0.53	0.00446
Group-2-3-4	BP	72	GO:0046485	ether lipid metabolic process	32	3	0.35	0.00497
Group-2-3-4	BP	73	GO:0042981	regulation of apoptotic process	1366	18	14.88	0.00499
Group-2-3-4	BP	74	GO:0071550	death-inducing signaling complex assembl...	10	2	0.11	0.005
Group-2-3-4	BP	75	GO:1903054	negative regulation of extracellular mat...	10	2	0.11	0.005
Group-2-3-4	BP	76	GO:0070995	NADPH oxidation	10	2	0.11	0.005
Group-2-3-4	BP	77	GO:0016049	cell growth	594	7	6.47	0.00523
Group-2-3-4	BP	78	GO:0007634	optokinetic behavior	11	2	0.12	0.00607
Group-2-3-4	BP	79	GO:0045455	ecdysteroid metabolic process	35	3	0.38	0.00641
Group-2-3-4	BP	80	GO:0032790	ribosome disassembly	12	2	0.13	0.00724
Group-2-3-4	BP	81	GO:0007155	cell adhesion	799	16	8.71	0.0079
Group-2-3-4	BP	82	GO:2000304	positive regulation of ceramide biosynth...	13	2	0.14	0.00849
Group-2-3-4	BP	83	GO:0071554	cell wall organization or biogenesis	39	3	0.42	0.00867
Group-2-3-4	BP	84	GO:0046039	GTP metabolic process	40	3	0.44	0.0093
Group-2-3-4	BP	85	GO:0031290	retinal ganglion cell axon guidance	40	3	0.44	0.0093
Group-2-3-4	BP	86	GO:0019991	septate junction assembly	76	4	0.83	0.00941
Group-2-3-4	BP	87	GO:0071462	cellular response to water stimulus	14	2	0.15	0.00984
Group-2-3-4	BP	88	GO:0007415	defasciculation of motor neuron axon	15	2	0.16	0.01127
Group-2-3-4	BP	89	GO:0032988	ribonucleoprotein complex disassembly	15	2	0.16	0.01127
Group-2-3-4	BP	90	GO:0032147	activation of protein kinase activity	311	11	3.39	0.01243
Group-2-3-4	BP	91	GO:1902339	positive regulation of apoptotic process...	16	2	0.17	0.01279
Group-2-3-4	BP	92	GO:0003006	developmental process involved in reprod...	1739	12	18.95	0.01346
Group-2-3-4	BP	93	GO:0043312	neutrophil degranulation	475	11	5.18	0.01446
Group-2-3-4	BP	94	GO:1904177	regulation of adipose tissue development	18	2	0.2	0.01607
Group-2-3-4	BP	95	GO:0006954	inflammatory response	410	8	4.47	0.01628
Group-2-3-4	BP	96	GO:0070278	extracellular matrix constituent secreti...	19	2	0.21	0.01784
Group-2-3-4	BP	97	GO:0001502	cartilage condensation	21	2	0.23	0.0216
Group-2-3-4	BP	98	GO:0003176	aortic valve development	22	2	0.24	0.02359
Group-2-3-4	BP	99	GO:0003177	pulmonary valve development	22	2	0.24	0.02359
Group-2-3-4	BP	100	GO:0040005	chitin-based cuticle attachment to epith...	22	2	0.24	0.02359
Group-2-3-4	BP	101	GO:1901068	guanosine-containing compound metabolic ...	62	3	0.68	0.02997
Group-2-3-4	BP	102	GO:0019430	removal of superoxide radicals	25	2	0.27	0.03
Group-2-3-4	BP	103	GO:0010614	negative regulation of cardiac muscle hy...	27	2	0.29	0.03461
Group-2-3-4	BP	104	GO:0007156	homophilic cell adhesion via plasma memb...	67	3	0.73	0.03651
Group-2-3-4	BP	105	GO:0045601	regulation of endothelial cell different...	28	2	0.31	0.03701
Group-2-3-4	BP	106	GO:0008039	synaptic target recognition	68	3	0.74	0.0379
Group-2-3-4	BP	107	GO:0044419	biological process involved in interspec...	1417	28	15.44	0.03824
Group-2-3-4	BP	108	GO:0034097	response to cytokine	782	23	8.52	0.04239
Group-2-3-4	BP	109	GO:0031098	stress-activated protein kinase signalin...	309	8	3.37	0.04257
Group-2-3-4	BP	110	GO:0070059	intrinsic apoptotic signaling pathway in...	72	3	0.78	0.04373
Group-2-3-4	BP	111	GO:0061028	establishment of endothelial barrier	31	2	0.34	0.04458
Group-2-3-4	BP	112	GO:0007346	regulation of mitotic cell cycle	731	8	7.96	0.04633
Group-2-3-4	BP	113	GO:0048534	hematopoietic or lymphoid organ developm...	680	13	7.41	0.04763
Group-2-3-4	BP	114	GO:0050830	defense response to Gram-positive bacter...	127	4	1.38	0.04991
