# Supplementary material for: The genome and transcriptome of the snail Biomphalaria sudanica s.l.: immune gene diversification and highly polymorphic genomic regions in an important African vector of Schistosoma mansoni
Source: BMC Genomics. 2024 Feb 19;25:192. doi: 10.1186/s12864-024-10103-w (PMC10875847; doi:10.1186/s12864-024-10103-w)
Supplement: Supplementary file 20 — Additional file 20: Supplementary Table 19. Pfam v35 [114] matches for function domains the 1047 most diverse genes identified in the Biomphalaria sudanica genome. [file 12864_2024_10103_MOESM20_ESM.xlsx]

## Sheet: Sheet1
Supplementary Table 18. Pfam v35 (Mistry et al. 2020) matches for function domains the 1047 most diverse genes identified in the Biomphalaria sudanica genome (.xlsx file).
query [Genome_ID][Gene_Number].[Transcript_number].p[Protein_number]	target name	accession	tlen	accession	qlen	full_seq_E-value	full_seq_score	full_seq_bias	#_this_domain	of_this_domain	c-Evalue_this_domain	i-Evalue_this_domain	score_this_domain	bias_this_domain	from_hmm_coord	to_hmm_coord	from_ali_coord	to_ali_coord	from_env_coord	to_env_coord	acc	description_of_target
BSUD.8.1.p1	Pkinase	PF00069.28	264	-	274	1e-35	123.5	0.1	1	1	2.1e-39	1.4e-35	123.1	0.1	25	260	18	242	7	243	0.85	Protein kinase domain
BSUD.8.1.p1	PK_Tyr_Ser-Thr	PF07714.20	259	-	274	2.9e-28	99	0	1	1	5.3e-32	3.5e-28	98.7	0	42	258	29	243	7	244	0.88	Protein tyrosine and serine/threonine kinase
BSUD.8.1.p1	Kinase-like	PF14531.9	288	-	274	0.012	15.1	0	1	1	2.4e-06	0.016	14.7	0	152	251	96	191	73	226	0.81	Kinase-like
BSUD.8.1.p2	VlpA_repeat	PF04649.15	13	-	129	0.65	10.4	2.7	1	5	0.0093	180	2.9	0	8	12	2	6	1	7	0.91	Mycoplasma hyorhinis VlpA repeat
BSUD.8.1.p2	VlpA_repeat	PF04649.15	13	-	129	0.65	10.4	2.7	2	5	0.13	2600	-0.7	0	8	11	29	32	27	32	0.86	Mycoplasma hyorhinis VlpA repeat
BSUD.8.1.p2	VlpA_repeat	PF04649.15	13	-	129	0.65	10.4	2.7	3	5	0.0078	150	3.1	0	8	12	38	42	36	43	0.89	Mycoplasma hyorhinis VlpA repeat
BSUD.8.1.p2	VlpA_repeat	PF04649.15	13	-	129	0.65	10.4	2.7	4	5	0.13	2500	-0.7	0.1	6	8	52	54	49	58	0.82	Mycoplasma hyorhinis VlpA repeat
BSUD.8.1.p2	VlpA_repeat	PF04649.15	13	-	129	0.65	10.4	2.7	5	5	0.24	4700	-1.5	0	8	11	83	86	82	86	0.87	Mycoplasma hyorhinis VlpA repeat
BSUD.8.2.p1	Pkinase	PF00069.28	264	-	274	1e-35	123.5	0.1	1	1	2.1e-39	1.4e-35	123.1	0.1	25	260	18	242	7	243	0.85	Protein kinase domain
BSUD.8.2.p1	PK_Tyr_Ser-Thr	PF07714.20	259	-	274	2.9e-28	99	0	1	1	5.3e-32	3.5e-28	98.7	0	42	258	29	243	7	244	0.88	Protein tyrosine and serine/threonine kinase
BSUD.8.2.p1	Kinase-like	PF14531.9	288	-	274	0.012	15.1	0	1	1	2.4e-06	0.016	14.7	0	152	251	96	191	73	226	0.81	Kinase-like
BSUD.14.1.p1	Pkinase	PF00069.28	264	-	378	2e-57	194.7	0	1	1	7.7e-61	2.5e-57	194.4	0	3	261	56	308	54	310	0.91	Protein kinase domain
BSUD.14.1.p1	PK_Tyr_Ser-Thr	PF07714.20	259	-	378	5.6e-44	150.5	0	1	1	2.1e-47	6.9e-44	150.2	0	2	258	55	308	54	309	0.91	Protein tyrosine and serine/threonine kinase
BSUD.14.1.p1	Pkinase_fungal	PF17667.4	405	-	378	2.8e-06	26.5	0	1	2	0.02	65	2.2	0	145	177	51	86	23	117	0.8	Fungal protein kinase
BSUD.14.1.p1	Pkinase_fungal	PF17667.4	405	-	378	2.8e-06	26.5	0	2	2	1.9e-08	6.2e-05	22.1	0	313	384	163	224	158	241	0.85	Fungal protein kinase
BSUD.14.1.p1	Kinase-like	PF14531.9	288	-	378	0.00011	21.8	0	1	2	0.73	2400	-2.3	0	14	54	54	95	47	110	0.73	Kinase-like
BSUD.14.1.p1	Kinase-like	PF14531.9	288	-	378	0.00011	21.8	0	2	2	8.4e-08	0.00028	20.5	0	150	282	159	289	146	299	0.79	Kinase-like
BSUD.14.1.p1	APH	PF01636.26	239	-	378	0.037	14	0	1	2	0.0081	26	4.7	0	3	65	58	127	56	171	0.73	Phosphotransferase enzyme family
BSUD.14.1.p1	APH	PF01636.26	239	-	378	0.037	14	0	2	2	0.0012	3.9	7.4	0	168	200	174	204	160	205	0.81	Phosphotransferase enzyme family
BSUD.14.1.p1	ABC1	PF03109.19	244	-	378	0.093	11.9	0	1	1	5.3e-05	0.17	11.1	0	184	221	170	207	161	215	0.87	ABC1 atypical kinase-like domain
BSUD.14.2.p1	Pkinase	PF00069.28	264	-	393	2.1e-57	194.6	0	1	1	1e-60	2.8e-57	194.2	0	3	261	56	308	54	310	0.91	Protein kinase domain
BSUD.14.2.p1	PK_Tyr_Ser-Thr	PF07714.20	259	-	393	6.2e-44	150.4	0	1	1	2.8e-47	7.7e-44	150	0	2	258	55	308	54	309	0.91	Protein tyrosine and serine/threonine kinase
BSUD.14.2.p1	Pkinase_fungal	PF17667.4	405	-	393	3e-06	26.4	0	1	2	0.025	69	2.1	0	145	177	51	86	23	117	0.8	Fungal protein kinase
BSUD.14.2.p1	Pkinase_fungal	PF17667.4	405	-	393	3e-06	26.4	0	2	2	2.3e-08	6.6e-05	22	0	313	384	163	224	158	241	0.85	Fungal protein kinase
BSUD.14.2.p1	Kinase-like	PF14531.9	288	-	393	0.00012	21.6	0	1	2	0.96	2700	-2.5	0	14	54	54	95	48	110	0.72	Kinase-like
BSUD.14.2.p1	Kinase-like	PF14531.9	288	-	393	0.00012	21.6	0	2	2	1.1e-07	0.0003	20.4	0	150	282	159	289	146	299	0.79	Kinase-like
BSUD.14.2.p1	HIN	PF02760.18	168	-	393	0.016	15	0.2	1	2	1.4	4000	-2.5	0	52	91	168	207	166	212	0.76	HIN-200/IF120x domain
BSUD.14.2.p1	HIN	PF02760.18	168	-	393	0.016	15	0.2	2	2	1.6e-05	0.046	13.6	0.1	88	138	279	329	267	336	0.93	HIN-200/IF120x domain
BSUD.14.2.p1	APH	PF01636.26	239	-	393	0.042	13.8	0	1	2	0.01	28	4.6	0	3	65	58	127	56	171	0.73	Phosphotransferase enzyme family
BSUD.14.2.p1	APH	PF01636.26	239	-	393	0.042	13.8	0	2	2	0.0014	4.1	7.3	0	168	200	174	204	160	205	0.81	Phosphotransferase enzyme family
BSUD.14.2.p1	ABC1	PF03109.19	244	-	393	0.095	11.9	0	1	1	6.5e-05	0.18	11	0	184	221	170	207	161	215	0.87	ABC1 atypical kinase-like domain
BSUD.15.1.p1	Pkinase	PF00069.28	264	-	344	2.6e-36	125.5	0	1	1	7.6e-40	3.7e-36	125	0	43	260	103	312	78	313	0.85	Protein kinase domain
BSUD.15.1.p1	PK_Tyr_Ser-Thr	PF07714.20	259	-	344	2.1e-28	99.5	0	1	1	5.6e-32	2.8e-28	99.1	0	30	258	89	313	76	314	0.87	Protein tyrosine and serine/threonine kinase
BSUD.15.1.p1	Kinase-like	PF14531.9	288	-	344	0.00051	19.6	0	1	1	1.5e-07	0.00073	19.1	0	152	251	166	261	143	296	0.81	Kinase-like
BSUD.15.1.p1	BRK	PF07533.19	44	-	344	0.032	14	0.1	1	4	0.29	1400	-0.9	0	35	42	18	25	17	27	0.8	BRK domain
BSUD.15.1.p1	BRK	PF07533.19	44	-	344	0.032	14	0.1	2	4	0.11	550	0.4	0	35	43	28	36	27	37	0.83	BRK domain
BSUD.15.1.p1	BRK	PF07533.19	44	-	344	0.032	14	0.1	3	4	0.29	1400	-0.9	0	35	42	38	45	37	47	0.8	BRK domain
BSUD.15.1.p1	BRK	PF07533.19	44	-	344	0.032	14	0.1	4	4	0.00053	2.6	7.9	0	22	38	55	71	54	71	0.93	BRK domain
BSUD.15.1.p4	CrtO	PF18927.3	123	-	62	1.5	9.3	8.9	1	1	8.9e-05	1.7	9.1	8.9	69	106	22	59	6	60	0.88	Glycosyl-4,4'-diaponeurosporenoate acyltransferase
BSUD.11.1.p1	DUF2811	PF10929.11	57	-	58	0.062	13.7	0	1	1	3.7e-06	0.073	13.5	0	25	43	36	54	22	57	0.87	Protein of unknown function (DUF2811)
BSUD.31.1.p1	Galactosyl_T	PF01762.24	195	-	350	3.3e-34	118.5	0	1	2	0.87	8600	-3.5	0.1	111	133	48	70	42	84	0.56	Galactosyltransferase
BSUD.31.1.p1	Galactosyl_T	PF01762.24	195	-	350	3.3e-34	118.5	0	2	2	6.5e-38	6.4e-34	117.6	0	19	191	164	336	145	340	0.92	Galactosyltransferase
BSUD.31.1.p1	Nse5	PF08691.13	513	-	350	0.0027	16.6	2	1	1	5.6e-07	0.0055	15.6	2	86	180	58	148	46	156	0.88	DNA repair proteins Nse5 and Nse6
BSUD.31.1.p3	SSP160	PF06933.14	756	-	74	0.14	10.4	0.3	1	1	7.7e-06	0.15	10.4	0.3	337	400	7	69	3	73	0.9	Special lobe-specific silk protein SSP160
BSUD.31.2.p1	Galactosyl_T	PF01762.24	195	-	350	3.3e-34	118.5	0	1	2	0.87	8600	-3.5	0.1	111	133	48	70	42	84	0.56	Galactosyltransferase
BSUD.31.2.p1	Galactosyl_T	PF01762.24	195	-	350	3.3e-34	118.5	0	2	2	6.5e-38	6.4e-34	117.6	0	19	191	164	336	145	340	0.92	Galactosyltransferase
BSUD.31.2.p1	Nse5	PF08691.13	513	-	350	0.0027	16.6	2	1	1	5.6e-07	0.0055	15.6	2	86	180	58	148	46	156	0.88	DNA repair proteins Nse5 and Nse6
BSUD.31.2.p3	SSP160	PF06933.14	756	-	74	0.14	10.4	0.3	1	1	7.7e-06	0.15	10.4	0.3	337	400	7	69	3	73	0.9	Special lobe-specific silk protein SSP160
BSUD.112.1.p1	TIR_2	PF13676.9	121	-	258	2.8e-23	83	0	1	1	1.5e-26	5.8e-23	81.9	0	1	114	123	236	123	243	0.84	TIR domain
BSUD.112.1.p1	CARD	PF00619.24	85	-	258	1.1e-11	44.7	0.1	1	1	5.6e-15	2.2e-11	43.7	0.1	3	82	14	93	12	96	0.94	Caspase recruitment domain
BSUD.112.1.p1	TIR	PF01582.23	176	-	258	4.3e-05	23.5	0.5	1	1	2.5e-08	9.9e-05	22.3	0.5	12	87	129	200	125	209	0.88	TIR domain
BSUD.112.1.p1	Nuc_deoxyri_tr3	PF11071.11	140	-	258	0.084	13	0.1	1	1	5e-05	0.2	11.8	0.1	51	107	148	206	118	212	0.79	Nucleoside 2-deoxyribosyltransferase YtoQ
BSUD.112.1.p1	CARD_2	PF16739.8	93	-	258	0.12	12.6	0	1	1	6e-05	0.24	11.6	0	8	90	14	94	8	97	0.88	Caspase recruitment domain
BSUD.136.1.p1	DUF5998	PF19461.2	179	-	303	0.075	12.8	0.7	1	1	6e-06	0.12	12.1	0.7	25	80	119	172	106	197	0.74	Family of unknown function (DUF5998)
BSUD.138.1.p1	Trypsin_2	PF13365.9	150	-	432	0.1	13.7	0.3	1	2	0.66	6500	-1.9	0	38	61	44	67	33	97	0.73	Trypsin-like peptidase domain
BSUD.138.1.p1	Trypsin_2	PF13365.9	150	-	432	0.1	13.7	0.3	2	2	4.3e-05	0.42	11.7	0.1	11	142	263	401	216	406	0.64	Trypsin-like peptidase domain
BSUD.138.1.p1	STAT_bind	PF02864.18	135	-	432	0.2	12.3	2.9	1	1	3.5e-05	0.34	11.6	2.9	51	112	4	65	2	86	0.88	STAT protein, DNA binding domain
BSUD.138.1.p2	DUF2207	PF09972.12	483	-	82	0.51	9.2	5.6	1	1	2.7e-05	0.54	9.1	5.6	379	448	4	73	1	79	0.64	Predicted membrane protein (DUF2207)
BSUD.138.2.p1	Trypsin_2	PF13365.9	150	-	432	0.1	13.7	0.3	1	2	0.66	6500	-1.9	0	38	61	44	67	33	97	0.73	Trypsin-like peptidase domain
BSUD.138.2.p1	Trypsin_2	PF13365.9	150	-	432	0.1	13.7	0.3	2	2	4.3e-05	0.42	11.7	0.1	11	142	263	401	216	406	0.64	Trypsin-like peptidase domain
BSUD.138.2.p1	STAT_bind	PF02864.18	135	-	432	0.2	12.3	2.9	1	1	3.5e-05	0.34	11.6	2.9	51	112	4	65	2	86	0.88	STAT protein, DNA binding domain
BSUD.138.2.p2	DUF2207	PF09972.12	483	-	82	0.51	9.2	5.6	1	1	2.7e-05	0.54	9.1	5.6	379	448	4	73	1	79	0.64	Predicted membrane protein (DUF2207)
BSUD.253.1.p1	Antistasin	PF02822.17	26	-	106	4.4e-06	27.3	7.3	1	2	0.36	7100	-2.2	2.8	6	6	53	53	43	63	0.51	Antistasin family
BSUD.253.1.p1	Antistasin	PF02822.17	26	-	106	4.4e-06	27.3	7.3	2	2	2.2e-10	4.4e-06	27.3	7.3	1	26	79	104	79	104	0.97	Antistasin family
BSUD.249.1.p1	Lustrin_cystein	PF14625.9	45	-	57	0.013	15.9	6.3	1	1	2.7e-06	0.027	15	6.4	18	35	30	48	25	56	0.89	Lustrin, cysteine-rich repeated domain
BSUD.249.1.p1	WAP	PF00095.24	43	-	57	0.019	15.5	5.6	1	1	2.2e-06	0.021	15.3	5.6	13	41	25	55	8	57	0.88	WAP-type (Whey Acidic Protein) 'four-disulfide core'
BSUD.352.1.p1	LRAT	PF04970.16	127	-	242	2.7e-16	60.1	0.8	1	2	1.1e-09	2.1e-05	25	0.3	4	35	20	53	17	69	0.77	Lecithin retinol acyltransferase
BSUD.352.1.p1	LRAT	PF04970.16	127	-	242	2.7e-16	60.1	0.8	2	2	8.4e-13	1.6e-08	35	0	62	126	58	122	52	123	0.93	Lecithin retinol acyltransferase
BSUD.352.2.p1	LRAT	PF04970.16	127	-	242	2.7e-16	60.1	0.8	1	2	1.1e-09	2.1e-05	25	0.3	4	35	20	53	17	69	0.77	Lecithin retinol acyltransferase
BSUD.352.2.p1	LRAT	PF04970.16	127	-	242	2.7e-16	60.1	0.8	2	2	8.4e-13	1.6e-08	35	0	62	126	58	122	52	123	0.93	Lecithin retinol acyltransferase
BSUD.400.1.p1	Pep_deformylase	PF01327.24	159	-	158	0.039	13.7	0.3	1	1	2.6e-06	0.05	13.3	0.3	52	113	21	86	8	112	0.82	Polypeptide deformylase
BSUD.773.1.p1	DUF4834	PF16118.8	99	-	435	0.11	13.5	1.1	1	2	0.12	1100	0.7	0	11	48	7	45	6	89	0.64	Domain of unknown function (DUF4834)
BSUD.773.1.p1	DUF4834	PF16118.8	99	-	435	0.11	13.5	1.1	2	2	0.00013	1.2	10.2	0.4	7	80	293	366	290	383	0.5	Domain of unknown function (DUF4834)
BSUD.773.1.p1	Syndecan	PF01034.23	63	-	435	0.8	9.8	3.4	1	1	0.00029	2.8	8	3.4	17	35	297	315	294	317	0.93	Syndecan domain
BSUD.773.4.p1	DUF4834	PF16118.8	99	-	435	0.11	13.5	1.1	1	2	0.12	1100	0.7	0	11	48	7	45	6	89	0.64	Domain of unknown function (DUF4834)
BSUD.773.4.p1	DUF4834	PF16118.8	99	-	435	0.11	13.5	1.1	2	2	0.00013	1.2	10.2	0.4	7	80	293	366	290	383	0.5	Domain of unknown function (DUF4834)
BSUD.773.4.p1	Syndecan	PF01034.23	63	-	435	0.8	9.8	3.4	1	1	0.00029	2.8	8	3.4	17	35	297	315	294	317	0.93	Syndecan domain
BSUD.773.2.p1	DUF4834	PF16118.8	99	-	435	0.11	13.5	1.1	1	2	0.12	1100	0.7	0	11	48	7	45	6	89	0.64	Domain of unknown function (DUF4834)
BSUD.773.2.p1	DUF4834	PF16118.8	99	-	435	0.11	13.5	1.1	2	2	0.00013	1.2	10.2	0.4	7	80	293	366	290	383	0.5	Domain of unknown function (DUF4834)
BSUD.773.2.p1	Syndecan	PF01034.23	63	-	435	0.8	9.8	3.4	1	1	0.00029	2.8	8	3.4	17	35	297	315	294	317	0.93	Syndecan domain
BSUD.773.3.p1	DUF4834	PF16118.8	99	-	435	0.11	13.5	1.1	1	2	0.12	1100	0.7	0	11	48	7	45	6	89	0.64	Domain of unknown function (DUF4834)
BSUD.773.3.p1	DUF4834	PF16118.8	99	-	435	0.11	13.5	1.1	2	2	0.00013	1.2	10.2	0.4	7	80	293	366	290	383	0.5	Domain of unknown function (DUF4834)
BSUD.773.3.p1	Syndecan	PF01034.23	63	-	435	0.8	9.8	3.4	1	1	0.00029	2.8	8	3.4	17	35	297	315	294	317	0.93	Syndecan domain
BSUD.773.5.p1	DUF4834	PF16118.8	99	-	399	0.12	13.5	1.1	1	2	0.1	980	0.9	0	11	49	7	46	6	90	0.64	Domain of unknown function (DUF4834)
BSUD.773.5.p1	DUF4834	PF16118.8	99	-	399	0.12	13.5	1.1	2	2	0.00011	1.1	10.4	0.4	7	80	293	366	290	383	0.5	Domain of unknown function (DUF4834)
BSUD.773.5.p1	Syndecan	PF01034.23	63	-	399	0.71	9.9	3.4	1	1	0.00026	2.5	8.2	3.4	17	35	297	315	294	317	0.93	Syndecan domain
BSUD.774.1.p5	Lant_dehydr_N	PF04738.16	650	-	53	0.094	10.8	0	1	1	4.8e-06	0.094	10.8	0	406	449	5	44	1	51	0.79	Lantibiotic dehydratase, N terminus
BSUD.768.1.p1	CFAP298	PF11069.11	97	-	79	0.0041	17.6	0.1	1	1	7.1e-07	0.0046	17.4	0.1	13	45	6	39	3	61	0.83	Cilia- and flagella-associated protein 298
BSUD.768.1.p1	Gal_Lectin	PF02140.21	80	-	79	0.044	14.3	0.7	1	1	8.1e-06	0.053	14	0.7	36	73	19	56	1	66	0.79	Galactose binding lectin domain
BSUD.768.1.p1	Toxin_8	PF07365.15	50	-	79	0.15	12.4	0	1	1	3.9e-05	0.26	11.6	0	19	44	15	39	11	41	0.74	Alpha conotoxin precursor
BSUD.770.1.p1	DUF1229	PF06797.14	139	-	181	0.0018	18.6	1.3	1	1	4.5e-07	0.0029	17.9	1.3	10	81	84	155	74	175	0.8	Protein of unknown function (DUF1229)
BSUD.770.1.p1	Baculo_11_kDa	PF06143.14	84	-	181	0.044	13.5	0.3	1	1	1.3e-05	0.083	12.6	0.3	36	82	84	130	81	132	0.91	Baculovirus 11 kDa family
BSUD.770.1.p1	DUF4834	PF16118.8	99	-	181	0.66	11.1	3	1	1	0.00021	1.4	10.1	3	6	75	84	161	82	177	0.41	Domain of unknown function (DUF4834)
BSUD.776.1.p1	Collagen	PF01391.21	60	-	426	4e-15	55.4	51.5	1	2	2.2e-12	8.6e-09	35.2	21.4	6	58	351	400	346	401	0.33	Collagen triple helix repeat (20 copies)
BSUD.776.1.p1	Collagen	PF01391.21	60	-	426	4e-15	55.4	51.5	2	2	4.6e-12	1.8e-08	34.1	22.1	1	53	373	425	373	425	0.93	Collagen triple helix repeat (20 copies)
BSUD.776.1.p1	Ig_3	PF13927.9	79	-	426	9.2e-06	26.2	1.3	1	2	0.00011	0.42	11.3	0.1	19	77	39	121	24	122	0.66	Immunoglobulin domain
BSUD.776.1.p1	Ig_3	PF13927.9	79	-	426	9.2e-06	26.2	1.3	2	2	4e-05	0.16	12.7	0.1	50	78	249	284	179	284	0.74	Immunoglobulin domain
BSUD.776.1.p1	V-set	PF07686.20	109	-	426	0.00038	20.7	0.5	1	3	0.00044	1.7	9	0.1	73	98	102	127	38	133	0.61	Immunoglobulin V-set domain
BSUD.776.1.p1	V-set	PF07686.20	109	-	426	0.00038	20.7	0.5	2	3	0.043	170	2.6	0	42	84	169	210	159	212	0.75	Immunoglobulin V-set domain
BSUD.776.1.p1	V-set	PF07686.20	109	-	426	0.00038	20.7	0.5	3	3	0.0049	19	5.6	0	65	93	256	286	233	297	0.79	Immunoglobulin V-set domain
BSUD.776.1.p1	Ig_2	PF13895.9	79	-	426	0.0013	19.1	0.1	1	2	0.03	120	3.2	0.1	38	63	93	121	38	135	0.72	Immunoglobulin domain
BSUD.776.1.p1	Ig_2	PF13895.9	79	-	426	0.0013	19.1	0.1	2	2	3.2e-05	0.12	12.8	0	4	65	181	285	178	297	0.67	Immunoglobulin domain
BSUD.776.1.p1	ig	PF00047.28	87	-	426	0.0071	16.6	0.1	1	3	0.0043	17	5.8	0	17	74	42	121	37	125	0.63	Immunoglobulin domain
BSUD.776.1.p1	ig	PF00047.28	87	-	426	0.0071	16.6	0.1	2	3	0.79	3100	-1.4	0	14	21	195	202	191	212	0.76	Immunoglobulin domain
BSUD.776.1.p1	ig	PF00047.28	87	-	426	0.0071	16.6	0.1	3	3	0.0017	6.5	7.1	0	55	75	264	284	241	295	0.81	Immunoglobulin domain
BSUD.776.1.p2	PRiA4_ORF3	PF07929.14	174	-	70	0.0033	17.3	0.4	1	1	1.7e-07	0.0034	17.3	0.4	60	109	19	68	4	69	0.84	Plasmid pRiA4b ORF-3-like protein
BSUD.776.2.p1	Collagen	PF01391.21	60	-	430	5.2e-14	51.9	50.2	1	2	3e-12	1.4e-08	34.4	17.8	4	55	355	406	353	406	0.41	Collagen triple helix repeat (20 copies)
BSUD.776.2.p1	Collagen	PF01391.21	60	-	430	5.2e-14	51.9	50.2	2	2	2.8e-11	1.4e-07	31.3	24.5	7	58	376	427	376	429	0.44	Collagen triple helix repeat (20 copies)
BSUD.776.2.p1	Ig_3	PF13927.9	79	-	430	0.0003	21.4	0.1	1	2	8.7e-05	0.43	11.3	0.1	19	77	45	127	30	128	0.66	Immunoglobulin domain
BSUD.776.2.p1	Ig_3	PF13927.9	79	-	430	0.0003	21.4	0.1	2	2	0.0021	10	6.9	0	19	77	201	289	185	290	0.64	Immunoglobulin domain
BSUD.776.2.p1	V-set	PF07686.20	109	-	430	0.026	14.8	0.5	1	3	0.00035	1.7	9	0.1	73	98	108	133	44	139	0.61	Immunoglobulin V-set domain
BSUD.776.2.p1	V-set	PF07686.20	109	-	430	0.026	14.8	0.5	2	3	0.035	170	2.5	0	42	84	175	216	165	218	0.75	Immunoglobulin V-set domain
BSUD.776.2.p1	V-set	PF07686.20	109	-	430	0.026	14.8	0.5	3	3	0.53	2600	-1.3	0	71	95	268	293	253	310	0.69	Immunoglobulin V-set domain
BSUD.776.2.p1	PapD-like	PF14874.9	102	-	430	0.085	13.2	0.2	1	2	4.9e-05	0.24	11.7	0.1	30	76	6	54	3	67	0.8	Flagellar-associated PapD-like
BSUD.776.2.p1	PapD-like	PF14874.9	102	-	430	0.085	13.2	0.2	2	2	2.5	12000	-3.4	0	73	95	167	189	164	192	0.78	Flagellar-associated PapD-like
BSUD.776.3.p1	Collagen	PF01391.21	60	-	454	6.1e-15	54.8	40.4	1	2	4e-12	2e-08	34	13.2	6	55	356	405	354	406	0.59	Collagen triple helix repeat (20 copies)
BSUD.776.3.p1	Collagen	PF01391.21	60	-	454	6.1e-15	54.8	40.4	2	2	2.3e-12	1.1e-08	34.8	19.2	1	59	378	436	378	439	0.91	Collagen triple helix repeat (20 copies)
BSUD.776.3.p1	Ig_3	PF13927.9	79	-	454	0.0011	19.6	0.2	1	2	9.7e-05	0.47	11.2	0.2	19	77	44	126	29	127	0.66	Immunoglobulin domain
BSUD.776.3.p1	Ig_3	PF13927.9	79	-	454	0.0011	19.6	0.2	2	2	0.0082	40	5	0	50	78	243	289	185	289	0.61	Immunoglobulin domain
BSUD.776.3.p1	V-set	PF07686.20	109	-	454	0.042	14.2	0.2	1	2	0.00038	1.9	8.8	0.1	73	98	107	132	43	138	0.61	Immunoglobulin V-set domain
BSUD.776.3.p1	V-set	PF07686.20	109	-	454	0.042	14.2	0.2	2	2	0.038	190	2.4	0	42	84	174	215	164	217	0.75	Immunoglobulin V-set domain
BSUD.776.3.p1	PapD-like	PF14874.9	102	-	454	0.1	12.9	0.2	1	2	5.7e-05	0.28	11.5	0.1	30	76	5	53	3	66	0.8	Flagellar-associated PapD-like
BSUD.776.3.p1	PapD-like	PF14874.9	102	-	454	0.1	12.9	0.2	2	2	3.3	16000	-3.8	0	73	95	166	188	164	190	0.78	Flagellar-associated PapD-like
BSUD.775.1.p1	CUB	PF00431.23	110	-	141	1.6e-17	64	3	1	1	1.9e-21	1.9e-17	63.7	3	1	110	20	128	20	128	0.91	CUB domain
BSUD.775.1.p1	CNDH2_M	PF16869.8	139	-	141	0.062	14.1	0	1	1	1.1e-05	0.1	13.4	0	19	62	49	91	46	99	0.85	Condensin II complex subunit CAP-H2 or CNDH2, mid domain
BSUD.777.1.p1	CUB	PF00431.23	110	-	132	2.5e-15	56.9	1.3	1	1	1.5e-19	3e-15	56.6	1.3	1	110	20	126	20	126	0.89	CUB domain
BSUD.777.1.p4	DUF5026	PF16429.8	82	-	65	0.0026	18	0	1	1	1.5e-07	0.0029	17.8	0	12	42	33	63	20	64	0.88	Domain of unknown function (DUF5026)
BSUD.777.2.p1	CUB	PF00431.23	110	-	132	2.5e-15	56.9	1.3	1	1	1.5e-19	3e-15	56.6	1.3	1	110	20	126	20	126	0.89	CUB domain
BSUD.777.2.p4	DUF5026	PF16429.8	82	-	65	0.0026	18	0	1	1	1.5e-07	0.0029	17.8	0	12	42	33	63	20	64	0.88	Domain of unknown function (DUF5026)
BSUD.777.3.p2	CUB	PF00431.23	110	-	76	0.00015	22.2	0.2	1	1	8.4e-09	0.00017	22.1	0.2	55	110	19	70	3	70	0.79	CUB domain
BSUD.777.3.p3	DUF5026	PF16429.8	82	-	65	0.0026	18	0	1	1	1.5e-07	0.0029	17.8	0	12	42	33	63	20	64	0.88	Domain of unknown function (DUF5026)
BSUD.781.1.p1	SHIPPO-rpt	PF07004.15	31	-	226	2.5e-07	31.4	41.3	1	6	0.0016	15	6.8	2.5	7	27	11	37	6	40	0.66	Sperm-tail PG-rich repeat
BSUD.781.1.p1	SHIPPO-rpt	PF07004.15	31	-	226	2.5e-07	31.4	41.3	2	6	0.002	19	6.5	1.4	3	31	45	75	45	75	0.83	Sperm-tail PG-rich repeat
BSUD.781.1.p1	SHIPPO-rpt	PF07004.15	31	-	226	2.5e-07	31.4	41.3	3	6	0.00079	7.7	7.7	1.1	3	26	86	107	84	110	0.7	Sperm-tail PG-rich repeat
BSUD.781.1.p1	SHIPPO-rpt	PF07004.15	31	-	226	2.5e-07	31.4	41.3	4	6	0.00016	1.5	10	0.6	1	11	117	127	117	145	0.74	Sperm-tail PG-rich repeat
BSUD.781.1.p1	SHIPPO-rpt	PF07004.15	31	-	226	2.5e-07	31.4	41.3	5	6	4.5e-06	0.044	14.8	2.3	1	28	155	178	155	179	0.92	Sperm-tail PG-rich repeat
BSUD.781.1.p1	SHIPPO-rpt	PF07004.15	31	-	226	2.5e-07	31.4	41.3	6	6	0.00014	1.3	10.1	0.2	1	28	187	213	187	215	0.9	Sperm-tail PG-rich repeat
BSUD.781.1.p1	Cuticle_2	PF08184.14	59	-	226	0.29	11.3	8.6	1	2	3.6e-05	0.36	11	2	29	52	25	50	15	54	0.82	Cuticle protein 7 isoform family
BSUD.781.1.p1	Cuticle_2	PF08184.14	59	-	226	0.29	11.3	8.6	2	2	0.0076	74	3.6	0.6	22	45	89	114	75	123	0.68	Cuticle protein 7 isoform family
BSUD.781.1.p2	ODV-E18	PF10717.12	87	-	77	0.021	14.8	0.2	1	1	5.3e-06	0.026	14.5	0.2	17	51	7	40	2	59	0.79	Occlusion-derived virus envelope protein ODV-E18
BSUD.781.1.p2	AgrB	PF04647.18	183	-	77	0.024	14.1	5.1	1	1	5.6e-06	0.028	13.9	5.1	86	143	3	58	1	64	0.68	Accessory gene regulator B
BSUD.781.1.p2	Synaptobrevin	PF00957.24	89	-	77	0.37	10.7	3.8	1	1	0.0001	0.51	10.3	3.8	63	86	12	35	9	37	0.76	Synaptobrevin
BSUD.781.1.p2	Sigma_reg_N	PF13800.9	91	-	77	0.59	10.6	5.3	1	2	0.074	360	1.6	0.1	32	50	3	21	1	22	0.72	Sigma factor regulator N-terminal
BSUD.781.1.p2	Sigma_reg_N	PF13800.9	91	-	77	0.59	10.6	5.3	2	2	0.00019	0.95	9.9	4.2	15	47	21	53	12	69	0.64	Sigma factor regulator N-terminal
BSUD.782.1.p1	p450	PF00067.25	463	-	508	2.5e-85	287.1	0	1	1	1.5e-89	2.9e-85	286.9	0	1	462	31	499	31	500	0.87	Cytochrome P450
BSUD.782.2.p1	p450	PF00067.25	463	-	508	2.5e-85	287.1	0	1	1	1.5e-89	2.9e-85	286.9	0	1	462	31	499	31	500	0.87	Cytochrome P450
BSUD.784.1.p1	Atg11_middle	PF19697.2	79	-	61	0.059	13.7	0.2	1	1	3.1e-06	0.061	13.7	0.2	17	54	15	52	4	59	0.88	Atg11 middle domain
BSUD.785.1.p1	UPF0242	PF06785.14	194	-	385	0.0023	18.2	11.4	1	1	3.3e-06	0.0046	17.2	11.4	82	177	38	135	14	141	0.77	Uncharacterised protein family (UPF0242) N-terminus
BSUD.785.1.p1	DUF2924	PF11149.11	135	-	385	0.11	13	6.2	1	2	0.00053	0.74	10.3	3.8	36	98	73	135	41	150	0.83	Protein of unknown function (DUF2924)
BSUD.785.1.p1	DUF2924	PF11149.11	135	-	385	0.11	13	6.2	2	2	0.18	250	2.1	0	6	30	285	309	281	317	0.82	Protein of unknown function (DUF2924)
BSUD.785.1.p1	IL6	PF00489.20	186	-	385	0.12	12.1	0.8	1	2	0.0044	6.1	6.5	0.2	100	138	96	134	90	146	0.89	Interleukin-6/G-CSF/MGF family
BSUD.785.1.p1	IL6	PF00489.20	186	-	385	0.12	12.1	0.8	2	2	0.038	53	3.4	0	141	163	341	361	329	370	0.82	Interleukin-6/G-CSF/MGF family
BSUD.785.1.p1	DUF1664	PF07889.15	124	-	385	0.26	11.5	10	1	3	3.2e-05	0.044	13.9	5.1	38	122	47	136	35	137	0.83	Protein of unknown function (DUF1664)
BSUD.785.1.p1	DUF1664	PF07889.15	124	-	385	0.26	11.5	10	2	3	3.2	4500	-2.2	0	56	70	213	227	202	239	0.52	Protein of unknown function (DUF1664)
BSUD.785.1.p1	DUF1664	PF07889.15	124	-	385	0.26	11.5	10	3	3	3.6	5000	-2.4	0	52	67	346	361	342	376	0.67	Protein of unknown function (DUF1664)
BSUD.785.1.p1	DUF5886	PF19233.2	135	-	385	0.34	11.3	0.9	1	2	2.9	4000	-1.8	0	82	107	46	71	43	87	0.74	Family of unknown function (DUF5886)
BSUD.785.1.p1	DUF5886	PF19233.2	135	-	385	0.34	11.3	0.9	2	2	0.00061	0.86	10.1	0.3	82	114	94	126	82	142	0.84	Family of unknown function (DUF5886)
BSUD.785.1.p1	HrpB7	PF09486.13	157	-	385	1.6	9.3	16.3	1	2	0.0038	5.4	7.5	8.5	10	54	41	85	33	91	0.84	Bacterial type III secretion protein (HrpB7)
BSUD.785.1.p1	HrpB7	PF09486.13	157	-	385	1.6	9.3	16.3	2	2	0.012	17	5.9	1.1	19	57	98	136	88	148	0.55	Bacterial type III secretion protein (HrpB7)
BSUD.785.1.p1	Jnk-SapK_ap_N	PF09744.12	150	-	385	1.6	9.2	17.9	1	2	0.016	23	5.5	9.6	86	149	40	107	32	108	0.83	JNK_SAPK-associated protein-1
BSUD.785.1.p1	Jnk-SapK_ap_N	PF09744.12	150	-	385	1.6	9.2	17.9	2	2	0.0011	1.6	9.2	5.4	48	95	99	146	97	183	0.88	JNK_SAPK-associated protein-1
BSUD.785.1.p1	Flagellin_N	PF00669.23	139	-	385	2.6	8.3	11.9	1	4	0.26	360	1.3	0.8	70	103	47	80	41	99	0.69	Bacterial flagellin N-terminal helical region
BSUD.785.1.p1	Flagellin_N	PF00669.23	139	-	385	2.6	8.3	11.9	2	4	0.00037	0.52	10.5	5.1	10	87	65	140	56	144	0.9	Bacterial flagellin N-terminal helical region
BSUD.785.1.p1	Flagellin_N	PF00669.23	139	-	385	2.6	8.3	11.9	3	4	0.44	610	0.6	0.1	93	119	204	232	198	240	0.59	Bacterial flagellin N-terminal helical region
BSUD.785.1.p1	Flagellin_N	PF00669.23	139	-	385	2.6	8.3	11.9	4	4	3.3	4600	-2.3	0	45	70	346	371	345	377	0.79	Bacterial flagellin N-terminal helical region
BSUD.785.1.p1	KxDL	PF10241.12	86	-	385	3.9	8	14	1	3	0.0017	2.5	8.6	7.9	6	79	43	118	40	121	0.76	Uncharacterized conserved protein
BSUD.785.1.p1	KxDL	PF10241.12	86	-	385	3.9	8	14	2	3	2.1	3000	-1.3	0	22	43	121	142	118	150	0.74	Uncharacterized conserved protein
BSUD.785.1.p1	KxDL	PF10241.12	86	-	385	3.9	8	14	3	3	1	1400	-0.3	0	26	46	208	228	201	236	0.63	Uncharacterized conserved protein
BSUD.785.1.p1	Exonuc_VII_L	PF02601.18	305	-	385	4.4	6.9	16	1	1	0.017	24	4.5	15.9	172	254	49	135	30	232	0.5	Exonuclease VII, large subunit
BSUD.785.1.p1	I_LWEQ	PF01608.20	152	-	385	4.5	7.5	16.5	1	2	0.011	15	5.7	13.7	58	147	47	135	45	139	0.93	I/LWEQ domain
BSUD.785.1.p1	I_LWEQ	PF01608.20	152	-	385	4.5	7.5	16.5	2	2	0.18	250	1.8	0	33	58	205	230	201	245	0.81	I/LWEQ domain
BSUD.785.1.p1	Prefoldin	PF02996.20	120	-	385	6.1	6.9	12.9	1	3	0.005	7.1	6.7	2.3	72	109	45	82	43	86	0.85	Prefoldin subunit
BSUD.785.1.p1	Prefoldin	PF02996.20	120	-	385	6.1	6.9	12.9	2	3	0.02	29	4.7	1.6	82	114	106	138	96	143	0.85	Prefoldin subunit
BSUD.785.1.p1	Prefoldin	PF02996.20	120	-	385	6.1	6.9	12.9	3	3	0.55	770	0.1	0	93	117	204	228	198	231	0.75	Prefoldin subunit
BSUD.785.1.p1	WASH-7_C	PF14746.9	175	-	385	6.3	6.6	8.1	1	2	1.1	1500	-1.2	0.3	120	144	56	79	36	97	0.43	WASH complex subunit 7, C-terminal
BSUD.785.1.p1	WASH-7_C	PF14746.9	175	-	385	6.3	6.6	8.1	2	2	0.00049	0.68	9.7	2.8	109	171	97	160	93	161	0.79	WASH complex subunit 7, C-terminal
BSUD.785.1.p1	FapA	PF03961.16	272	-	385	9.2	6	7.6	1	1	0.012	17	5.1	7.6	153	229	48	127	26	143	0.54	Flagellar Assembly Protein A beta solenoid domain
BSUD.786.1.p1	WW	PF00397.29	31	-	812	6.3e-08	32.7	0.3	1	1	6e-12	1.2e-07	31.8	0.3	1	31	53	82	53	82	0.99	WW domain
BSUD.786.2.p1	WW	PF00397.29	31	-	383	2.7e-08	33.9	0.3	1	1	2.4e-12	4.7e-08	33.1	0.3	1	31	53	82	53	82	0.99	WW domain
BSUD.787.1.p1	PLDc	PF00614.25	28	-	1492	3.7e-17	61.9	1.5	1	2	2.1e-11	1e-07	31.9	0	2	28	483	509	482	509	0.96	Phospholipase D Active site motif
BSUD.787.1.p1	PLDc	PF00614.25	28	-	1492	3.7e-17	61.9	1.5	2	2	3.5e-10	1.7e-06	28.1	0.7	5	28	1312	1335	1309	1335	0.95	Phospholipase D Active site motif
BSUD.787.1.p1	PLDc_2	PF13091.9	133	-	1492	9.4e-16	58	0.6	1	3	5.1e-07	0.0025	17.8	0	3	101	388	505	386	515	0.73	PLD-like domain
BSUD.787.1.p1	PLDc_2	PF13091.9	133	-	1492	9.4e-16	58	0.6	2	3	1.4	7100	-3	0.1	105	125	543	563	538	564	0.82	PLD-like domain
BSUD.787.1.p1	PLDc_2	PF13091.9	133	-	1492	9.4e-16	58	0.6	3	3	8.9e-13	4.4e-09	36.5	0.1	2	121	1185	1353	1184	1359	0.72	PLD-like domain
BSUD.787.1.p1	PX	PF00787.27	84	-	1492	1.3e-10	42	3.8	1	1	6.8e-14	3.4e-10	40.6	3.8	3	83	116	227	114	228	0.94	PX domain
BSUD.787.1.p1	PH	PF00169.32	105	-	1492	3.4e-05	24.4	1	1	2	3.5e-08	0.00017	22.2	0.1	16	104	263	348	239	349	0.81	PH domain
BSUD.787.1.p1	PH	PF00169.32	105	-	1492	3.4e-05	24.4	1	2	2	0.42	2000	-0.6	0.1	38	93	553	608	509	610	0.74	PH domain
BSUD.806.1.p1	HLH	PF00010.29	54	-	944	1.6e-11	44.1	0.1	1	1	1.2e-14	4e-11	42.9	0.1	1	53	48	100	48	101	0.94	Helix-loop-helix DNA-binding domain
BSUD.806.1.p1	Seryl_tRNA_N	PF02403.25	108	-	944	0.0056	17	0.2	1	1	5.5e-06	0.018	15.4	0.2	71	107	99	135	87	136	0.93	Seryl-tRNA synthetase N-terminal domain
BSUD.806.1.p1	HALZ	PF02183.21	43	-	944	0.12	12.7	0.1	1	1	7.9e-05	0.26	11.7	0.1	7	36	97	126	95	131	0.95	Homeobox associated leucine zipper
BSUD.806.1.p1	DUF1664	PF07889.15	124	-	944	0.13	12.4	1.6	1	2	0.00014	0.45	10.7	0.5	71	120	100	149	88	169	0.83	Protein of unknown function (DUF1664)
BSUD.806.1.p1	DUF1664	PF07889.15	124	-	944	0.13	12.4	1.6	2	2	0.45	1500	-0.7	0	62	92	507	537	491	550	0.83	Protein of unknown function (DUF1664)
BSUD.806.1.p1	ZapB	PF06005.15	71	-	944	0.16	12.6	0.2	1	1	0.00014	0.47	11.1	0.2	15	52	92	129	90	160	0.81	Cell division protein ZapB
BSUD.806.1.p1	ALMT	PF11744.11	408	-	944	2.1	7.2	5.4	1	2	5.2e-05	0.17	10.8	0.2	179	246	128	195	90	208	0.89	Aluminium activated malate transporter
BSUD.806.1.p1	ALMT	PF11744.11	408	-	944	2.1	7.2	5.4	2	2	0.95	3100	-3.3	0.9	192	239	396	440	384	534	0.54	Aluminium activated malate transporter
BSUD.806.1.p2	Csm4_C	PF17953.4	91	-	64	0.1	12.6	0	1	1	6e-06	0.12	12.4	0	35	76	9	52	6	60	0.86	CRISPR Csm4 C-terminal domain
BSUD.806.1.p3	BBIP10	PF14777.9	66	-	54	0.0062	16.2	0.2	1	1	3.5e-07	0.0068	16.1	0.2	26	43	5	22	2	42	0.81	Cilia BBSome complex subunit 10
BSUD.806.2.p1	HLH	PF00010.29	54	-	942	1.6e-11	44.1	0.1	1	1	1.2e-14	4e-11	42.9	0.1	1	53	46	98	46	99	0.94	Helix-loop-helix DNA-binding domain
BSUD.806.2.p1	Seryl_tRNA_N	PF02403.25	108	-	942	0.0056	17	0.2	1	1	5.4e-06	0.018	15.4	0.2	71	107	97	133	85	134	0.93	Seryl-tRNA synthetase N-terminal domain
BSUD.806.2.p1	HALZ	PF02183.21	43	-	942	0.12	12.7	0.1	1	1	7.8e-05	0.26	11.7	0.1	7	36	95	124	93	129	0.95	Homeobox associated leucine zipper
BSUD.806.2.p1	DUF1664	PF07889.15	124	-	942	0.13	12.4	1.6	1	2	0.00014	0.45	10.7	0.5	71	120	98	147	86	167	0.83	Protein of unknown function (DUF1664)
BSUD.806.2.p1	DUF1664	PF07889.15	124	-	942	0.13	12.4	1.6	2	2	0.45	1500	-0.7	0	62	92	505	535	489	548	0.83	Protein of unknown function (DUF1664)
BSUD.806.2.p1	ZapB	PF06005.15	71	-	942	0.16	12.6	0.2	1	1	0.00014	0.47	11.1	0.2	15	52	90	127	88	158	0.81	Cell division protein ZapB
BSUD.806.2.p1	ALMT	PF11744.11	408	-	942	2.1	7.2	5.4	1	2	5.2e-05	0.17	10.8	0.2	179	246	126	193	88	206	0.89	Aluminium activated malate transporter
BSUD.806.2.p1	ALMT	PF11744.11	408	-	942	2.1	7.2	5.4	2	2	0.95	3100	-3.3	0.9	192	239	394	438	382	532	0.54	Aluminium activated malate transporter
BSUD.806.2.p2	BBIP10	PF14777.9	66	-	54	0.0062	16.2	0.2	1	1	3.5e-07	0.0068	16.1	0.2	26	43	5	22	2	42	0.81	Cilia BBSome complex subunit 10
BSUD.806.3.p1	HLH	PF00010.29	54	-	716	1.3e-11	44.4	0.1	1	1	1.2e-14	2.8e-11	43.3	0.1	1	53	106	158	106	159	0.94	Helix-loop-helix DNA-binding domain
BSUD.806.3.p1	Seryl_tRNA_N	PF02403.25	108	-	716	0.0052	17.1	0.3	1	1	5.5e-06	0.013	15.8	0.3	71	107	157	193	144	194	0.93	Seryl-tRNA synthetase N-terminal domain
BSUD.806.3.p1	RasGAP_C	PF03836.18	136	-	716	0.087	13.1	0.3	1	3	3.5e-05	0.087	13.1	0.3	48	91	158	201	145	227	0.82	RasGAP C-terminus
BSUD.806.3.p1	RasGAP_C	PF03836.18	136	-	716	0.087	13.1	0.3	2	3	1.1	2700	-1.5	0.4	67	81	475	489	467	511	0.88	RasGAP C-terminus
BSUD.806.3.p1	RasGAP_C	PF03836.18	136	-	716	0.087	13.1	0.3	3	3	4	9700	-3.3	0.1	50	71	527	548	520	554	0.79	RasGAP C-terminus
BSUD.806.3.p1	HALZ	PF02183.21	43	-	716	0.098	13	0.1	1	1	7.6e-05	0.19	12.1	0.1	7	36	155	184	153	189	0.95	Homeobox associated leucine zipper
BSUD.806.3.p1	DUF1664	PF07889.15	124	-	716	0.1	12.7	2	1	2	0.00013	0.32	11.2	0.5	71	120	158	207	146	227	0.83	Protein of unknown function (DUF1664)
BSUD.806.3.p1	DUF1664	PF07889.15	124	-	716	0.1	12.7	2	2	2	0.4	990	-0.1	0	62	92	565	595	548	609	0.83	Protein of unknown function (DUF1664)
BSUD.806.3.p1	ALMT	PF11744.11	408	-	716	0.11	11.4	0	1	2	4.6e-05	0.11	11.4	0	180	246	187	253	181	265	0.84	Aluminium activated malate transporter
BSUD.806.3.p1	ALMT	PF11744.11	408	-	716	0.11	11.4	0	2	2	0.9	2200	-2.8	0.9	192	240	454	499	442	592	0.53	Aluminium activated malate transporter
BSUD.806.3.p1	ZapB	PF06005.15	71	-	716	0.13	12.9	0.2	1	1	0.00013	0.33	11.6	0.2	15	52	150	187	148	218	0.81	Cell division protein ZapB
BSUD.806.3.p1	DASH_Dad2	PF08654.13	99	-	716	0.14	12.7	0.5	1	1	0.00014	0.35	11.5	0.5	19	77	153	211	146	226	0.83	DASH complex subunit Dad2
BSUD.806.3.p2	BBIP10	PF14777.9	66	-	54	0.0062	16.2	0.2	1	1	3.5e-07	0.0068	16.1	0.2	26	43	5	22	2	42	0.81	Cilia BBSome complex subunit 10
BSUD.807.1.p1	GMC_oxred_N	PF00732.22	296	-	620	3.1e-83	279.7	0	1	1	1.8e-86	4e-83	279.3	0	1	295	60	355	60	356	0.95	GMC oxidoreductase
BSUD.807.1.p1	GMC_oxred_C	PF05199.16	145	-	620	7.5e-42	143.4	0	1	1	5.7e-45	1.2e-41	142.6	0	1	145	458	603	458	603	0.99	GMC oxidoreductase
BSUD.807.1.p1	FAD_binding_2	PF00890.27	417	-	620	1.5e-06	27.7	0.1	1	2	1.2e-05	0.026	13.8	0	1	39	61	100	61	116	0.9	FAD binding domain
BSUD.807.1.p1	FAD_binding_2	PF00890.27	417	-	620	1.5e-06	27.7	0.1	2	2	4.5e-05	0.098	11.8	0	153	204	269	319	240	337	0.83	FAD binding domain
BSUD.807.1.p1	Pyr_redox_2	PF07992.17	295	-	620	7.5e-06	25.5	0	1	2	1.1e-07	0.00025	20.5	0	1	58	60	126	60	177	0.84	Pyridine nucleotide-disulphide oxidoreductase
BSUD.807.1.p1	Pyr_redox_2	PF07992.17	295	-	620	7.5e-06	25.5	0	2	2	0.026	57	2.9	0	67	121	272	330	207	355	0.66	Pyridine nucleotide-disulphide oxidoreductase
BSUD.807.1.p1	DAO	PF01266.27	353	-	620	1.3e-05	25.1	0.3	1	1	2.2e-08	4.8e-05	23.2	0.3	1	92	61	185	61	334	0.63	FAD dependent oxidoreductase
BSUD.807.1.p1	Lycopene_cycl	PF05834.15	380	-	620	2.6e-05	23.6	0.1	1	1	2e-08	4.4e-05	22.8	0.1	1	40	61	97	61	103	0.9	Lycopene cyclase protein
BSUD.807.1.p1	NAD_binding_8	PF13450.9	68	-	620	0.00017	21.9	0	1	1	1.8e-07	0.0004	20.7	0	1	33	64	97	64	118	0.89	NAD(P)-binding Rossmann-like domain
BSUD.807.1.p1	Pyr_redox_3	PF13738.9	305	-	620	0.026	13.9	0	1	2	0.0022	4.9	6.4	0	1	50	63	114	63	137	0.81	Pyridine nucleotide-disulphide oxidoreductase
BSUD.807.1.p1	Pyr_redox_3	PF13738.9	305	-	620	0.026	13.9	0	2	2	0.0062	13	5	0	90	152	266	333	228	343	0.77	Pyridine nucleotide-disulphide oxidoreductase
BSUD.807.1.p1	Thi4	PF01946.20	235	-	620	0.047	13	0	1	1	3.9e-05	0.085	12.2	0	18	49	60	91	44	107	0.88	Thi4 family
BSUD.807.1.p4	Clathrin-link	PF09268.13	24	-	64	0.21	11	0.5	1	1	1.8e-05	0.35	10.3	0.5	2	11	16	25	16	27	0.91	Clathrin, heavy-chain linker
BSUD.807.2.p1	GMC_oxred_N	PF00732.22	296	-	620	3.1e-83	279.7	0	1	1	1.8e-86	4e-83	279.3	0	1	295	60	355	60	356	0.95	GMC oxidoreductase
BSUD.807.2.p1	GMC_oxred_C	PF05199.16	145	-	620	7.5e-42	143.4	0	1	1	5.7e-45	1.2e-41	142.6	0	1	145	458	603	458	603	0.99	GMC oxidoreductase
BSUD.807.2.p1	FAD_binding_2	PF00890.27	417	-	620	1.5e-06	27.7	0.1	1	2	1.2e-05	0.026	13.8	0	1	39	61	100	61	116	0.9	FAD binding domain
BSUD.807.2.p1	FAD_binding_2	PF00890.27	417	-	620	1.5e-06	27.7	0.1	2	2	4.5e-05	0.098	11.8	0	153	204	269	319	240	337	0.83	FAD binding domain
BSUD.807.2.p1	Pyr_redox_2	PF07992.17	295	-	620	7.5e-06	25.5	0	1	2	1.1e-07	0.00025	20.5	0	1	58	60	126	60	177	0.84	Pyridine nucleotide-disulphide oxidoreductase
BSUD.807.2.p1	Pyr_redox_2	PF07992.17	295	-	620	7.5e-06	25.5	0	2	2	0.026	57	2.9	0	67	121	272	330	207	355	0.66	Pyridine nucleotide-disulphide oxidoreductase
BSUD.807.2.p1	DAO	PF01266.27	353	-	620	1.3e-05	25.1	0.3	1	1	2.2e-08	4.8e-05	23.2	0.3	1	92	61	185	61	334	0.63	FAD dependent oxidoreductase
BSUD.807.2.p1	Lycopene_cycl	PF05834.15	380	-	620	2.6e-05	23.6	0.1	1	1	2e-08	4.4e-05	22.8	0.1	1	40	61	97	61	103	0.9	Lycopene cyclase protein
BSUD.807.2.p1	NAD_binding_8	PF13450.9	68	-	620	0.00017	21.9	0	1	1	1.8e-07	0.0004	20.7	0	1	33	64	97	64	118	0.89	NAD(P)-binding Rossmann-like domain
BSUD.807.2.p1	Pyr_redox_3	PF13738.9	305	-	620	0.026	13.9	0	1	2	0.0022	4.9	6.4	0	1	50	63	114	63	137	0.81	Pyridine nucleotide-disulphide oxidoreductase
BSUD.807.2.p1	Pyr_redox_3	PF13738.9	305	-	620	0.026	13.9	0	2	2	0.0062	13	5	0	90	152	266	333	228	343	0.77	Pyridine nucleotide-disulphide oxidoreductase
BSUD.807.2.p1	Thi4	PF01946.20	235	-	620	0.047	13	0	1	1	3.9e-05	0.085	12.2	0	18	49	60	91	44	107	0.88	Thi4 family
BSUD.809.1.p1	GMC_oxred_N	PF00732.22	296	-	601	2.6e-77	260.3	0.3	1	1	1.2e-80	3.3e-77	259.9	0.3	1	295	41	337	41	338	0.96	GMC oxidoreductase
BSUD.809.1.p1	GMC_oxred_C	PF05199.16	145	-	601	1e-40	139.7	0	1	1	8.1e-44	2.3e-40	138.6	0	1	143	440	583	440	585	0.99	GMC oxidoreductase
BSUD.809.1.p1	FAD_binding_2	PF00890.27	417	-	601	3.6e-09	36.4	0.1	1	2	0.00014	0.4	9.8	0	1	33	42	75	42	81	0.9	FAD binding domain
BSUD.809.1.p1	FAD_binding_2	PF00890.27	417	-	601	3.6e-09	36.4	0.1	2	2	4.8e-09	1.3e-05	24.6	0	112	204	218	301	171	351	0.81	FAD binding domain
BSUD.809.1.p1	Lycopene_cycl	PF05834.15	380	-	601	0.00043	19.6	0.1	1	1	2.8e-07	0.00078	18.7	0.1	1	35	42	75	42	80	0.93	Lycopene cyclase protein
BSUD.809.1.p1	NAD_binding_8	PF13450.9	68	-	601	0.0026	18.1	0.5	1	2	3.5e-06	0.0099	16.2	0.1	1	29	45	74	45	75	0.94	NAD(P)-binding Rossmann-like domain
BSUD.809.1.p1	NAD_binding_8	PF13450.9	68	-	601	0.0026	18.1	0.5	2	2	1.1	3200	-1.4	0.1	27	66	121	166	115	168	0.55	NAD(P)-binding Rossmann-like domain
BSUD.809.1.p1	Pyr_redox_2	PF07992.17	295	-	601	0.0093	15.4	0	1	2	4.5e-05	0.13	11.6	0	1	38	41	79	41	136	0.81	Pyridine nucleotide-disulphide oxidoreductase
BSUD.809.1.p1	Pyr_redox_2	PF07992.17	295	-	601	0.0093	15.4	0	2	2	0.051	140	1.6	0	181	225	257	298	168	339	0.57	Pyridine nucleotide-disulphide oxidoreductase
BSUD.809.1.p1	DAO	PF01266.27	353	-	601	0.16	11.7	3.5	1	1	0.00015	0.42	10.3	3.5	1	33	42	75	42	323	0.66	FAD dependent oxidoreductase
BSUD.808.1.p1	GMC_oxred_N	PF00732.22	296	-	622	1e-78	264.9	0.1	1	1	6.6e-82	1.4e-78	264.4	0.1	1	295	58	354	58	355	0.94	GMC oxidoreductase
BSUD.808.1.p1	GMC_oxred_C	PF05199.16	145	-	622	1.9e-36	125.8	0	1	1	1.6e-39	3.6e-36	125	0	1	145	461	606	461	606	0.98	GMC oxidoreductase
BSUD.808.1.p1	FAD_binding_2	PF00890.27	417	-	622	3e-09	36.6	0	1	2	1.3e-06	0.0028	16.9	0	1	45	59	104	59	134	0.82	FAD binding domain
BSUD.808.1.p1	FAD_binding_2	PF00890.27	417	-	622	3e-09	36.6	0	2	2	6.9e-07	0.0015	17.8	0	125	209	244	323	159	364	0.79	FAD binding domain
BSUD.808.1.p1	Lycopene_cycl	PF05834.15	380	-	622	4.9e-05	22.7	0.7	1	2	6.5e-08	0.00014	21.2	0.1	1	35	59	92	59	98	0.92	Lycopene cyclase protein
BSUD.808.1.p1	Lycopene_cycl	PF05834.15	380	-	622	4.9e-05	22.7	0.7	2	2	0.39	860	-1.2	0	21	69	211	273	205	297	0.66	Lycopene cyclase protein
BSUD.808.1.p1	Pyr_redox_2	PF07992.17	295	-	622	0.00011	21.6	0	1	2	3e-06	0.0066	15.9	0	1	50	58	112	58	152	0.83	Pyridine nucleotide-disulphide oxidoreductase
BSUD.808.1.p1	Pyr_redox_2	PF07992.17	295	-	622	0.00011	21.6	0	2	2	0.014	31	3.8	0	57	122	259	330	204	397	0.7	Pyridine nucleotide-disulphide oxidoreductase
BSUD.808.1.p1	NAD_binding_8	PF13450.9	68	-	622	0.00031	21	0.8	1	2	3.6e-07	0.00078	19.7	0.2	1	30	62	92	62	95	0.93	NAD(P)-binding Rossmann-like domain
BSUD.808.1.p1	NAD_binding_8	PF13450.9	68	-	622	0.00031	21	0.8	2	2	6	13000	-3.4	0	48	64	150	167	140	183	0.61	NAD(P)-binding Rossmann-like domain
BSUD.808.1.p1	DAO	PF01266.27	353	-	622	0.0013	18.5	3.6	1	1	3.7e-06	0.0081	15.9	3.6	1	204	59	316	59	342	0.55	FAD dependent oxidoreductase
BSUD.808.1.p1	HI0933_like	PF03486.17	409	-	622	0.06	12.2	0.2	1	2	0.00011	0.25	10.2	0	2	33	59	91	58	98	0.9	HI0933-like protein
BSUD.808.1.p1	HI0933_like	PF03486.17	409	-	622	0.06	12.2	0.2	2	2	0.22	480	-0.7	0.1	118	170	265	321	259	323	0.73	HI0933-like protein
BSUD.808.1.p1	GDI	PF00996.21	436	-	622	0.079	11.6	0.1	1	1	5.5e-05	0.12	11	0.1	2	34	55	88	54	101	0.84	GDP dissociation inhibitor
BSUD.817.1.p3	Vac_Fusion	PF02346.19	56	-	80	0.18	11.6	0	1	2	1.9e-05	0.38	10.6	0	33	52	25	44	17	46	0.92	Chordopoxvirus multifunctional envelope protein A27
BSUD.817.1.p3	Vac_Fusion	PF02346.19	56	-	80	0.18	11.6	0	2	2	0.33	6600	-3	0	30	31	65	66	55	73	0.63	Chordopoxvirus multifunctional envelope protein A27
BSUD.827.1.p1	Amidase	PF01425.24	446	-	529	5.6e-66	223.5	0	1	1	4.4e-70	8.7e-66	222.9	0	2	444	68	510	67	512	0.83	Amidase
BSUD.827.1.p2	Nodulin_late	PF07127.14	54	-	267	1.1	9.8	16.4	1	4	0.011	45	4.6	0.9	28	50	17	39	7	41	0.89	Late nodulin protein
BSUD.827.1.p2	Nodulin_late	PF07127.14	54	-	267	1.1	9.8	16.4	2	4	0.05	200	2.6	0.3	27	48	87	108	76	109	0.85	Late nodulin protein
BSUD.827.1.p2	Nodulin_late	PF07127.14	54	-	267	1.1	9.8	16.4	3	4	0.0031	12	6.4	0.3	27	48	135	156	124	157	0.89	Late nodulin protein
BSUD.827.1.p2	Nodulin_late	PF07127.14	54	-	267	1.1	9.8	16.4	4	4	0.01	40	4.8	0.1	26	50	182	206	165	208	0.84	Late nodulin protein
BSUD.827.1.p2	DUF3525	PF12039.11	453	-	267	1.2	8	3.8	1	3	0.1	390	-0.4	0	112	140	6	34	4	49	0.86	Protein of unknown function (DUF3525)
BSUD.827.1.p2	DUF3525	PF12039.11	453	-	267	1.2	8	3.8	2	3	0.0053	21	3.8	0.2	109	140	74	105	20	110	0.74	Protein of unknown function (DUF3525)
BSUD.827.1.p2	DUF3525	PF12039.11	453	-	267	1.2	8	3.8	3	3	0.0061	24	3.6	0.3	110	140	171	201	110	210	0.74	Protein of unknown function (DUF3525)
BSUD.827.1.p2	EHD_N	PF16880.8	33	-	267	3.3	7.8	7.6	1	3	0.021	84	3.3	0.2	17	28	65	77	64	78	0.81	N-terminal EH-domain containing protein
BSUD.827.1.p2	EHD_N	PF16880.8	33	-	267	3.3	7.8	7.6	2	3	0.021	84	3.3	0.2	17	28	113	125	112	126	0.81	N-terminal EH-domain containing protein
BSUD.827.1.p2	EHD_N	PF16880.8	33	-	267	3.3	7.8	7.6	3	3	0.013	50	4	0.2	17	27	161	171	160	174	0.78	N-terminal EH-domain containing protein
BSUD.827.1.p2	Rubredoxin_2	PF18073.4	28	-	267	5.2	7	20.7	1	4	0.0019	7.4	6.5	0.5	19	26	28	35	26	36	0.9	Rubredoxin metal binding domain
BSUD.827.1.p2	Rubredoxin_2	PF18073.4	28	-	267	5.2	7	20.7	2	4	0.0077	30	4.5	0.9	20	26	100	106	96	107	0.9	Rubredoxin metal binding domain
BSUD.827.1.p2	Rubredoxin_2	PF18073.4	28	-	267	5.2	7	20.7	3	4	0.015	60	3.5	0.4	19	26	147	154	146	155	0.87	Rubredoxin metal binding domain
BSUD.827.1.p2	Rubredoxin_2	PF18073.4	28	-	267	5.2	7	20.7	4	4	0.0077	30	4.5	0.9	20	26	196	202	192	203	0.9	Rubredoxin metal binding domain
BSUD.827.1.p2	DUF1232	PF06803.15	37	-	267	7.1	6.6	9.7	1	5	0.093	360	1.2	0.1	9	15	8	14	6	15	0.92	Protein of unknown function (DUF1232)
BSUD.827.1.p2	DUF1232	PF06803.15	37	-	267	7.1	6.6	9.7	2	5	0.026	100	3	0.1	5	16	53	64	50	66	0.85	Protein of unknown function (DUF1232)
BSUD.827.1.p2	DUF1232	PF06803.15	37	-	267	7.1	6.6	9.7	3	5	0.094	370	1.1	0	9	15	79	85	77	86	0.92	Protein of unknown function (DUF1232)
BSUD.827.1.p2	DUF1232	PF06803.15	37	-	267	7.1	6.6	9.7	4	5	0.094	370	1.1	0	9	15	127	133	125	134	0.92	Protein of unknown function (DUF1232)
BSUD.827.1.p2	DUF1232	PF06803.15	37	-	267	7.1	6.6	9.7	5	5	0.073	290	1.5	0.1	9	15	175	181	171	182	0.88	Protein of unknown function (DUF1232)
BSUD.827.1.p3	DUF3082	PF11282.11	80	-	251	0.022	15.2	0.3	1	3	0.074	240	2.2	0	41	62	41	62	33	70	0.85	Protein of unknown function (DUF3082)
BSUD.827.1.p3	DUF3082	PF11282.11	80	-	251	0.022	15.2	0.3	2	3	0.012	39	4.7	0	37	62	85	110	82	128	0.85	Protein of unknown function (DUF3082)
BSUD.827.1.p3	DUF3082	PF11282.11	80	-	251	0.022	15.2	0.3	3	3	0.014	44	4.5	0	37	62	133	158	125	166	0.88	Protein of unknown function (DUF3082)
BSUD.827.1.p3	Ca_chan_IQ	PF08763.14	78	-	251	0.044	14.2	0	1	3	0.02	66	4	0	45	64	39	59	28	62	0.69	Voltage gated calcium channel IQ domain
BSUD.827.1.p3	Ca_chan_IQ	PF08763.14	78	-	251	0.044	14.2	0	2	3	0.041	130	3	0	47	64	89	107	77	110	0.76	Voltage gated calcium channel IQ domain
BSUD.827.1.p3	Ca_chan_IQ	PF08763.14	78	-	251	0.044	14.2	0	3	3	0.038	120	3.1	0	47	64	137	155	122	158	0.75	Voltage gated calcium channel IQ domain
BSUD.827.1.p3	3A	PF00803.21	236	-	251	0.33	10.3	0.3	1	3	0.0051	17	4.8	0	71	108	28	64	22	68	0.85	3A/RNA2 movement protein family
BSUD.827.1.p3	3A	PF00803.21	236	-	251	0.33	10.3	0.3	2	3	0.094	310	0.6	0	84	108	89	112	88	116	0.84	3A/RNA2 movement protein family
BSUD.827.1.p3	3A	PF00803.21	236	-	251	0.33	10.3	0.3	3	3	0.094	310	0.6	0	84	108	137	160	136	164	0.84	3A/RNA2 movement protein family
BSUD.827.1.p3	Elf1	PF05129.16	78	-	251	2.7	8.2	4.6	1	2	0.014	45	4.3	0.3	15	35	16	37	12	42	0.72	Transcription elongation factor Elf1 like
BSUD.827.1.p3	Elf1	PF05129.16	78	-	251	2.7	8.2	4.6	2	2	0.0061	20	5.4	0.4	15	35	183	204	179	209	0.71	Transcription elongation factor Elf1 like
BSUD.827.1.p3	DUF5359	PF17313.5	56	-	251	2.8	8.1	4	1	3	0.036	120	2.9	0.1	19	40	60	81	53	82	0.81	Family of unknown function (DUF5359)
BSUD.827.1.p3	DUF5359	PF17313.5	56	-	251	2.8	8.1	4	2	3	0.09	300	1.6	0.1	19	40	108	129	101	130	0.8	Family of unknown function (DUF5359)
BSUD.827.1.p3	DUF5359	PF17313.5	56	-	251	2.8	8.1	4	3	3	0.036	120	2.9	0.1	19	40	156	177	149	178	0.81	Family of unknown function (DUF5359)
BSUD.827.1.p3	EHD_N	PF16880.8	33	-	251	8	6.5	11	1	4	0.025	83	3.3	0.2	17	28	65	77	64	78	0.8	N-terminal EH-domain containing protein
BSUD.827.1.p3	EHD_N	PF16880.8	33	-	251	8	6.5	11	2	4	0.014	46	4.1	0.2	17	27	113	123	112	126	0.78	N-terminal EH-domain containing protein
BSUD.827.1.p3	EHD_N	PF16880.8	33	-	251	8	6.5	11	3	4	0.025	83	3.3	0.2	17	28	161	173	160	174	0.8	N-terminal EH-domain containing protein
BSUD.827.1.p3	EHD_N	PF16880.8	33	-	251	8	6.5	11	4	4	0.27	880	0	0.1	17	25	209	217	208	218	0.81	N-terminal EH-domain containing protein
BSUD.827.1.p4	Nodulin_late	PF07127.14	54	-	193	0.0079	16.6	4.1	1	3	0.0067	33	5	0.2	27	50	16	39	6	41	0.86	Late nodulin protein
BSUD.827.1.p4	Nodulin_late	PF07127.14	54	-	193	0.0079	16.6	4.1	2	3	0.007	34	5	0	27	50	64	87	51	89	0.85	Late nodulin protein
BSUD.827.1.p4	Nodulin_late	PF07127.14	54	-	193	0.0079	16.6	4.1	3	3	0.0024	12	6.5	0.1	27	50	112	135	98	137	0.86	Late nodulin protein
BSUD.827.1.p4	Ca_chan_IQ	PF08763.14	78	-	193	0.012	15.9	0	1	3	0.018	89	3.5	0	45	67	39	62	28	65	0.71	Voltage gated calcium channel IQ domain
BSUD.827.1.p4	Ca_chan_IQ	PF08763.14	78	-	193	0.012	15.9	0	2	3	0.0021	11	6.5	0	45	67	87	110	76	113	0.71	Voltage gated calcium channel IQ domain
BSUD.827.1.p4	Ca_chan_IQ	PF08763.14	78	-	193	0.012	15.9	0	3	3	0.06	290	1.9	0	44	64	134	155	123	158	0.67	Voltage gated calcium channel IQ domain
BSUD.827.1.p4	Hyr1	PF15789.8	41	-	193	0.8	9.4	9.2	1	3	0.36	1700	-1.3	0.6	16	24	16	24	14	25	0.92	Hyphally regulated cell wall GPI-anchored protein 1
BSUD.827.1.p4	Hyr1	PF15789.8	41	-	193	0.8	9.4	9.2	2	3	0.00097	4.8	6.9	0.2	12	24	60	72	46	73	0.83	Hyphally regulated cell wall GPI-anchored protein 1
BSUD.827.1.p4	Hyr1	PF15789.8	41	-	193	0.8	9.4	9.2	3	3	0.00085	4.2	7.1	0.2	12	24	108	120	94	122	0.81	Hyphally regulated cell wall GPI-anchored protein 1
BSUD.827.1.p4	Rubredoxin_2	PF18073.4	28	-	193	6.5	6.6	16.7	1	3	0.0042	21	5	0.9	20	26	29	35	25	36	0.9	Rubredoxin metal binding domain
BSUD.827.1.p4	Rubredoxin_2	PF18073.4	28	-	193	6.5	6.6	16.7	2	3	0.0042	21	5	0.9	20	26	77	83	73	84	0.9	Rubredoxin metal binding domain
BSUD.827.1.p4	Rubredoxin_2	PF18073.4	28	-	193	6.5	6.6	16.7	3	3	0.0022	11	5.9	1.6	19	26	124	131	121	132	0.9	Rubredoxin metal binding domain
BSUD.827.1.p6	Transcript_VP30	PF11507.11	131	-	61	0.085	13.1	0.1	1	1	4.4e-06	0.086	13	0.1	82	117	22	57	4	60	0.8	Ebola virus-specific transcription factor VP30
BSUD.827.2.p1	Amidase	PF01425.24	446	-	342	4e-57	194.3	0	1	1	2.6e-61	5.1e-57	194	0	2	215	68	296	67	326	0.92	Amidase
BSUD.827.2.p2	Amidase	PF01425.24	446	-	194	2.4e-06	27	0	1	1	1.2e-10	2.4e-06	27	0	346	444	87	175	5	177	0.89	Amidase
BSUD.827.2.p3	Transcript_VP30	PF11507.11	131	-	61	0.085	13.1	0.1	1	1	4.4e-06	0.086	13	0.1	82	117	22	57	4	60	0.8	Ebola virus-specific transcription factor VP30
BSUD.828.3.p1	Cadherin	PF00028.20	93	-	1163	2.8e-38	130.4	16.4	1	7	4.8	16000	-3.4	0.1	13	49	51	88	42	99	0.58	Cadherin domain
BSUD.828.3.p1	Cadherin	PF00028.20	93	-	1163	2.8e-38	130.4	16.4	2	7	0.0017	5.5	7.6	0	18	64	161	203	140	232	0.76	Cadherin domain
BSUD.828.3.p1	Cadherin	PF00028.20	93	-	1163	2.8e-38	130.4	16.4	3	7	4e-12	1.3e-08	35.3	0.5	17	93	278	354	274	354	0.95	Cadherin domain
BSUD.828.3.p1	Cadherin	PF00028.20	93	-	1163	2.8e-38	130.4	16.4	4	7	2.6e-06	0.0084	16.7	0	2	50	369	416	368	432	0.92	Cadherin domain
BSUD.828.3.p1	Cadherin	PF00028.20	93	-	1163	2.8e-38	130.4	16.4	5	7	2.1e-08	7e-05	23.3	0	1	91	483	576	483	578	0.83	Cadherin domain
BSUD.828.3.p1	Cadherin	PF00028.20	93	-	1163	2.8e-38	130.4	16.4	6	7	0.0073	24	5.6	1.3	41	69	616	642	590	646	0.77	Cadherin domain
BSUD.828.3.p1	Cadherin	PF00028.20	93	-	1163	2.8e-38	130.4	16.4	7	7	1.2e-14	3.9e-11	43.4	0	5	92	680	764	676	765	0.91	Cadherin domain
BSUD.828.3.p1	DAG1	PF05454.14	290	-	1163	0.00078	19	0.6	1	2	1.5	4900	-3.3	0.2	100	142	573	618	565	623	0.69	Dystroglycan (Dystrophin-associated glycoprotein 1)
BSUD.828.3.p1	DAG1	PF05454.14	290	-	1163	0.00078	19	0.6	2	2	5.4e-07	0.0018	17.9	0	124	175	841	892	781	903	0.8	Dystroglycan (Dystrophin-associated glycoprotein 1)
BSUD.828.3.p1	YajC	PF02699.18	80	-	1163	0.0032	17.4	0.5	1	1	2.9e-06	0.0094	15.9	0.5	4	41	873	910	868	914	0.81	Preprotein translocase subunit
BSUD.828.3.p1	DUF6377	PF19904.2	249	-	1163	0.026	14.2	0.5	1	1	1.5e-05	0.049	13.3	0.5	43	124	832	917	804	940	0.58	Domain of unknown function (DUF6377)
BSUD.828.3.p1	DUF948	PF06103.14	89	-	1163	0.039	14.3	2	1	3	0.45	1500	-0.3	0.1	30	72	656	698	649	709	0.82	Bacterial protein of unknown function (DUF948)
BSUD.828.3.p1	DUF948	PF06103.14	89	-	1163	0.039	14.3	2	2	3	5.4e-05	0.18	12.2	0	1	43	867	909	867	929	0.92	Bacterial protein of unknown function (DUF948)
BSUD.828.3.p1	DUF948	PF06103.14	89	-	1163	0.039	14.3	2	3	3	3.5	11000	-3.2	0.1	43	59	1061	1077	1055	1079	0.59	Bacterial protein of unknown function (DUF948)
BSUD.828.3.p1	DUF3888	PF13027.9	88	-	1163	0.067	13.7	1	1	2	0.0036	12	6.5	0.4	11	72	290	353	288	364	0.85	Protein of unknown function (DUF3888)
BSUD.828.3.p1	DUF3888	PF13027.9	88	-	1163	0.067	13.7	1	2	2	0.021	68	4	0	31	68	800	837	770	850	0.83	Protein of unknown function (DUF3888)
BSUD.828.2.p1	Cadherin	PF00028.20	93	-	1163	2.8e-38	130.4	16.4	1	7	4.8	16000	-3.4	0.1	13	49	51	88	42	99	0.58	Cadherin domain
BSUD.828.2.p1	Cadherin	PF00028.20	93	-	1163	2.8e-38	130.4	16.4	2	7	0.0017	5.5	7.6	0	18	64	161	203	140	232	0.76	Cadherin domain
BSUD.828.2.p1	Cadherin	PF00028.20	93	-	1163	2.8e-38	130.4	16.4	3	7	4e-12	1.3e-08	35.3	0.5	17	93	278	354	274	354	0.95	Cadherin domain
BSUD.828.2.p1	Cadherin	PF00028.20	93	-	1163	2.8e-38	130.4	16.4	4	7	2.6e-06	0.0084	16.7	0	2	50	369	416	368	432	0.92	Cadherin domain
BSUD.828.2.p1	Cadherin	PF00028.20	93	-	1163	2.8e-38	130.4	16.4	5	7	2.1e-08	7e-05	23.3	0	1	91	483	576	483	578	0.83	Cadherin domain
BSUD.828.2.p1	Cadherin	PF00028.20	93	-	1163	2.8e-38	130.4	16.4	6	7	0.0073	24	5.6	1.3	41	69	616	642	590	646	0.77	Cadherin domain
BSUD.828.2.p1	Cadherin	PF00028.20	93	-	1163	2.8e-38	130.4	16.4	7	7	1.2e-14	3.9e-11	43.4	0	5	92	680	764	676	765	0.91	Cadherin domain
BSUD.828.2.p1	DAG1	PF05454.14	290	-	1163	0.00078	19	0.6	1	2	1.5	4900	-3.3	0.2	100	142	573	618	565	623	0.69	Dystroglycan (Dystrophin-associated glycoprotein 1)
BSUD.828.2.p1	DAG1	PF05454.14	290	-	1163	0.00078	19	0.6	2	2	5.4e-07	0.0018	17.9	0	124	175	841	892	781	903	0.8	Dystroglycan (Dystrophin-associated glycoprotein 1)
BSUD.828.2.p1	YajC	PF02699.18	80	-	1163	0.0032	17.4	0.5	1	1	2.9e-06	0.0094	15.9	0.5	4	41	873	910	868	914	0.81	Preprotein translocase subunit
BSUD.828.2.p1	DUF6377	PF19904.2	249	-	1163	0.026	14.2	0.5	1	1	1.5e-05	0.049	13.3	0.5	43	124	832	917	804	940	0.58	Domain of unknown function (DUF6377)
BSUD.828.2.p1	DUF948	PF06103.14	89	-	1163	0.039	14.3	2	1	3	0.45	1500	-0.3	0.1	30	72	656	698	649	709	0.82	Bacterial protein of unknown function (DUF948)
BSUD.828.2.p1	DUF948	PF06103.14	89	-	1163	0.039	14.3	2	2	3	5.4e-05	0.18	12.2	0	1	43	867	909	867	929	0.92	Bacterial protein of unknown function (DUF948)
BSUD.828.2.p1	DUF948	PF06103.14	89	-	1163	0.039	14.3	2	3	3	3.5	11000	-3.2	0.1	43	59	1061	1077	1055	1079	0.59	Bacterial protein of unknown function (DUF948)
BSUD.828.2.p1	DUF3888	PF13027.9	88	-	1163	0.067	13.7	1	1	2	0.0036	12	6.5	0.4	11	72	290	353	288	364	0.85	Protein of unknown function (DUF3888)
BSUD.828.2.p1	DUF3888	PF13027.9	88	-	1163	0.067	13.7	1	2	2	0.021	68	4	0	31	68	800	837	770	850	0.83	Protein of unknown function (DUF3888)
BSUD.828.1.p1	Cadherin	PF00028.20	93	-	1163	2.8e-38	130.4	16.4	1	7	4.8	16000	-3.4	0.1	13	49	51	88	42	99	0.58	Cadherin domain
BSUD.828.1.p1	Cadherin	PF00028.20	93	-	1163	2.8e-38	130.4	16.4	2	7	0.0017	5.5	7.6	0	18	64	161	203	140	232	0.76	Cadherin domain
BSUD.828.1.p1	Cadherin	PF00028.20	93	-	1163	2.8e-38	130.4	16.4	3	7	4e-12	1.3e-08	35.3	0.5	17	93	278	354	274	354	0.95	Cadherin domain
BSUD.828.1.p1	Cadherin	PF00028.20	93	-	1163	2.8e-38	130.4	16.4	4	7	2.6e-06	0.0084	16.7	0	2	50	369	416	368	432	0.92	Cadherin domain
BSUD.828.1.p1	Cadherin	PF00028.20	93	-	1163	2.8e-38	130.4	16.4	5	7	2.1e-08	7e-05	23.3	0	1	91	483	576	483	578	0.83	Cadherin domain
BSUD.828.1.p1	Cadherin	PF00028.20	93	-	1163	2.8e-38	130.4	16.4	6	7	0.0073	24	5.6	1.3	41	69	616	642	590	646	0.77	Cadherin domain
BSUD.828.1.p1	Cadherin	PF00028.20	93	-	1163	2.8e-38	130.4	16.4	7	7	1.2e-14	3.9e-11	43.4	0	5	92	680	764	676	765	0.91	Cadherin domain
BSUD.828.1.p1	DAG1	PF05454.14	290	-	1163	0.00078	19	0.6	1	2	1.5	4900	-3.3	0.2	100	142	573	618	565	623	0.69	Dystroglycan (Dystrophin-associated glycoprotein 1)
BSUD.828.1.p1	DAG1	PF05454.14	290	-	1163	0.00078	19	0.6	2	2	5.4e-07	0.0018	17.9	0	124	175	841	892	781	903	0.8	Dystroglycan (Dystrophin-associated glycoprotein 1)
BSUD.828.1.p1	YajC	PF02699.18	80	-	1163	0.0032	17.4	0.5	1	1	2.9e-06	0.0094	15.9	0.5	4	41	873	910	868	914	0.81	Preprotein translocase subunit
BSUD.828.1.p1	DUF6377	PF19904.2	249	-	1163	0.026	14.2	0.5	1	1	1.5e-05	0.049	13.3	0.5	43	124	832	917	804	940	0.58	Domain of unknown function (DUF6377)
BSUD.828.1.p1	DUF948	PF06103.14	89	-	1163	0.039	14.3	2	1	3	0.45	1500	-0.3	0.1	30	72	656	698	649	709	0.82	Bacterial protein of unknown function (DUF948)
BSUD.828.1.p1	DUF948	PF06103.14	89	-	1163	0.039	14.3	2	2	3	5.4e-05	0.18	12.2	0	1	43	867	909	867	929	0.92	Bacterial protein of unknown function (DUF948)
BSUD.828.1.p1	DUF948	PF06103.14	89	-	1163	0.039	14.3	2	3	3	3.5	11000	-3.2	0.1	43	59	1061	1077	1055	1079	0.59	Bacterial protein of unknown function (DUF948)
BSUD.828.1.p1	DUF3888	PF13027.9	88	-	1163	0.067	13.7	1	1	2	0.0036	12	6.5	0.4	11	72	290	353	288	364	0.85	Protein of unknown function (DUF3888)
BSUD.828.1.p1	DUF3888	PF13027.9	88	-	1163	0.067	13.7	1	2	2	0.021	68	4	0	31	68	800	837	770	850	0.83	Protein of unknown function (DUF3888)
BSUD.819.1.p1	7tm_1	PF00001.24	264	-	152	3.3e-06	26.7	0.1	1	2	0.13	2600	-2.4	0	206	218	55	67	21	72	0.64	7 transmembrane receptor (rhodopsin family)
BSUD.819.1.p1	7tm_1	PF00001.24	264	-	152	3.3e-06	26.7	0.1	2	2	3.6e-10	7.1e-06	25.6	0.1	1	35	75	109	75	117	0.92	7 transmembrane receptor (rhodopsin family)
BSUD.820.1.p1	Pkinase	PF00069.28	264	-	849	7e-66	222.4	0	1	1	4.7e-69	1e-65	221.9	0	5	264	73	324	69	324	0.92	Protein kinase domain
BSUD.820.1.p1	PK_Tyr_Ser-Thr	PF07714.20	259	-	849	1.5e-37	129.4	0	1	1	1.2e-40	2.6e-37	128.6	0	5	256	73	319	70	325	0.85	Protein tyrosine and serine/threonine kinase
BSUD.820.1.p1	Kinase-like	PF14531.9	288	-	849	1.7e-05	24.4	0	1	1	1.2e-08	2.6e-05	23.8	0	152	254	176	272	74	312	0.82	Kinase-like
BSUD.820.1.p1	ABC1	PF03109.19	244	-	849	0.00029	20.2	2.6	1	3	0.062	140	1.6	0.2	38	63	75	101	72	112	0.82	ABC1 atypical kinase-like domain
BSUD.820.1.p1	ABC1	PF03109.19	244	-	849	0.00029	20.2	2.6	2	3	1e-06	0.0022	17.3	0	128	217	123	218	107	229	0.71	ABC1 atypical kinase-like domain
BSUD.820.1.p1	ABC1	PF03109.19	244	-	849	0.00029	20.2	2.6	3	3	0.64	1400	-1.7	0	179	195	474	490	445	492	0.74	ABC1 atypical kinase-like domain
BSUD.820.1.p1	APH	PF01636.26	239	-	849	0.00053	20	0.3	1	2	1.8e-06	0.0038	17.2	0.1	147	196	169	215	103	219	0.83	Phosphotransferase enzyme family
BSUD.820.1.p1	APH	PF01636.26	239	-	849	0.00053	20	0.3	2	2	0.45	990	-0.5	0	137	176	451	487	423	487	0.66	Phosphotransferase enzyme family
BSUD.820.1.p1	Kdo	PF06293.17	207	-	849	0.0015	18.1	0.3	1	1	1.4e-06	0.003	17.1	0.3	113	166	163	212	93	220	0.86	Lipopolysaccharide kinase (Kdo/WaaP) family
BSUD.820.1.p1	Haspin_kinase	PF12330.11	369	-	849	0.048	12.7	2.5	1	3	0.36	790	-1.1	0	67	135	36	105	16	127	0.73	Haspin like kinase domain
BSUD.820.1.p1	Haspin_kinase	PF12330.11	369	-	849	0.048	12.7	2.5	2	3	4.7e-05	0.1	11.6	0.1	234	261	191	218	179	244	0.82	Haspin like kinase domain
BSUD.820.1.p1	Haspin_kinase	PF12330.11	369	-	849	0.048	12.7	2.5	3	3	0.44	970	-1.4	0.1	167	202	445	480	368	486	0.7	Haspin like kinase domain
BSUD.820.1.p1	Seadorna_VP7	PF07387.14	308	-	849	0.11	11.6	0.2	1	1	0.00011	0.24	10.6	0.2	158	187	183	212	174	217	0.87	Seadornavirus VP7
BSUD.820.1.p1	Pkinase_fungal	PF17667.4	405	-	849	0.36	9.7	2.7	1	2	8.8e-05	0.19	10.6	0.1	318	364	183	223	174	244	0.81	Fungal protein kinase
BSUD.820.1.p1	Pkinase_fungal	PF17667.4	405	-	849	0.36	9.7	2.7	2	2	1.5	3200	-3.3	0.3	259	285	433	467	365	481	0.46	Fungal protein kinase
BSUD.821.2.p1	Chlorophyllase2	PF12740.10	254	-	314	6.9e-37	126.9	0	1	1	9e-41	8.8e-37	126.5	0	3	251	46	289	44	292	0.87	Chlorophyllase enzyme
BSUD.821.2.p1	Chlorophyllase	PF07224.14	307	-	314	1.9e-14	53.5	0.1	1	2	4.9e-10	4.8e-06	25.9	0	6	134	23	161	18	187	0.71	Chlorophyllase
BSUD.821.2.p1	Chlorophyllase	PF07224.14	307	-	314	1.9e-14	53.5	0.1	2	2	5.2e-10	5.1e-06	25.9	0.1	198	295	208	303	189	312	0.82	Chlorophyllase
BSUD.821.1.p1	Chlorophyllase2	PF12740.10	254	-	314	6.9e-37	126.9	0	1	1	9e-41	8.8e-37	126.5	0	3	251	46	289	44	292	0.87	Chlorophyllase enzyme
BSUD.821.1.p1	Chlorophyllase	PF07224.14	307	-	314	1.9e-14	53.5	0.1	1	2	4.9e-10	4.8e-06	25.9	0	6	134	23	161	18	187	0.71	Chlorophyllase
BSUD.821.1.p1	Chlorophyllase	PF07224.14	307	-	314	1.9e-14	53.5	0.1	2	2	5.2e-10	5.1e-06	25.9	0.1	198	295	208	303	189	312	0.82	Chlorophyllase
BSUD.825.1.p1	RVT_1	PF00078.30	222	-	557	3e-46	157.8	0.7	1	1	5.1e-50	5e-46	157.1	0.7	3	222	128	371	123	371	0.93	Reverse transcriptase (RNA-dependent DNA polymerase)
BSUD.825.1.p1	Wbp11	PF09429.13	78	-	557	0.021	15.4	1.9	1	2	1.5e-05	0.15	12.7	0.9	35	77	305	348	301	349	0.89	WW domain binding protein 11
BSUD.825.1.p1	Wbp11	PF09429.13	78	-	557	0.021	15.4	1.9	2	2	0.15	1500	-0.2	0	60	75	428	443	420	457	0.73	WW domain binding protein 11
BSUD.825.1.p2	Chlorophyllase2	PF12740.10	254	-	316	1.2e-40	139.2	0.1	1	1	1.5e-44	1.5e-40	138.9	0.1	2	252	45	292	44	294	0.88	Chlorophyllase enzyme
BSUD.825.1.p2	Chlorophyllase	PF07224.14	307	-	316	7.6e-14	51.6	0.7	1	1	1.2e-15	1.1e-11	44.4	0.7	9	296	26	306	18	313	0.71	Chlorophyllase
BSUD.825.1.p3	ydhR	PF08803.14	96	-	75	0.49	10.5	3.1	1	2	0.0011	11	6.1	0.4	50	72	7	29	2	39	0.59	Putative mono-oxygenase ydhR
BSUD.825.1.p3	ydhR	PF08803.14	96	-	75	0.49	10.5	3.1	2	2	0.00092	9.1	6.4	0.6	50	74	29	53	24	67	0.64	Putative mono-oxygenase ydhR
BSUD.825.1.p3	ATG31	PF09795.12	158	-	75	2.3	8.3	8.3	1	3	0.0054	53	3.9	1	135	152	10	27	1	30	0.59	Autophagy-related protein 31
BSUD.825.1.p3	ATG31	PF09795.12	158	-	75	2.3	8.3	8.3	2	3	0.0041	40	4.3	1.3	135	154	21	40	12	43	0.77	Autophagy-related protein 31
BSUD.825.1.p3	ATG31	PF09795.12	158	-	75	2.3	8.3	8.3	3	3	0.002	19	5.3	0.4	136	154	44	62	40	65	0.9	Autophagy-related protein 31
BSUD.825.1.p5	ATG31	PF09795.12	158	-	61	1.1	9.4	6	1	3	0.0039	77	3.4	0.1	138	154	2	18	1	20	0.88	Autophagy-related protein 31
BSUD.825.1.p5	ATG31	PF09795.12	158	-	61	1.1	9.4	6	2	3	0.0012	24	5	0.2	136	154	22	40	19	42	0.89	Autophagy-related protein 31
BSUD.825.1.p5	ATG31	PF09795.12	158	-	61	1.1	9.4	6	3	3	0.0049	96	3	0.2	136	151	44	59	39	60	0.87	Autophagy-related protein 31
BSUD.822.1.p1	Chlorophyllase2	PF12740.10	254	-	345	7.9e-39	133.2	0.1	1	1	1.3e-42	1.3e-38	132.6	0.1	2	248	81	315	80	321	0.89	Chlorophyllase enzyme
BSUD.822.1.p1	Chlorophyllase	PF07224.14	307	-	345	1.5e-16	60.4	0.6	1	1	1.4e-18	1.4e-14	54	0.6	8	296	61	333	54	343	0.77	Chlorophyllase
BSUD.879.1.p1	Lectin_C	PF00059.24	109	-	205	2.5e-07	31.5	0	1	1	3.7e-11	3.6e-07	31	0	9	101	96	190	94	202	0.85	Lectin C-type domain
BSUD.879.1.p1	End_beta_propel	PF12217.11	367	-	205	0.051	12.6	0.1	1	1	7.2e-06	0.07	12.1	0.1	263	301	157	192	141	197	0.85	Catalytic beta propeller domain of bacteriophage endosialidase
BSUD.879.2.p1	Lectin_C	PF00059.24	109	-	108	2.1e-07	31.7	0	1	1	2.3e-11	2.3e-07	31.6	0	12	101	2	93	1	105	0.84	Lectin C-type domain
BSUD.879.2.p1	End_beta_propel	PF12217.11	367	-	108	0.016	14.2	0.1	1	1	2e-06	0.02	13.9	0.1	263	301	60	95	43	100	0.85	Catalytic beta propeller domain of bacteriophage endosialidase
BSUD.997.1.p1	Psg1	PF14610.9	194	-	228	0.025	14.5	0	1	1	6.7e-06	0.033	14.1	0	152	185	148	180	66	189	0.8	Ykl077w/Psg1 (Pma1 Stabilization in Golgi)
BSUD.997.1.p1	Nro1	PF12753.10	422	-	228	0.03	13.4	0.3	1	1	7.9e-06	0.039	13	0.3	36	84	59	106	26	123	0.84	Nuclear pore complex subunit Nro1
BSUD.997.1.p1	TMEM154	PF15102.9	153	-	228	0.031	14.2	0	1	2	0.29	1400	-0.9	0	76	109	13	46	2	53	0.71	TMEM154 protein family
BSUD.997.1.p1	TMEM154	PF15102.9	153	-	228	0.031	14.2	0	2	2	2.5e-05	0.12	12.3	0	52	83	146	178	134	212	0.72	TMEM154 protein family
BSUD.997.1.p1	DUF3377	PF11857.11	72	-	228	0.056	13.5	0	1	1	3.1e-05	0.15	12.1	0	23	56	153	187	147	194	0.75	Domain of unknown function (DUF3377)
BSUD.1000.1.p1	Glyco_hydro_18	PF00704.31	312	-	375	1.4e-28	100.7	2.3	1	1	8.6e-33	1.7e-28	100.4	2.3	3	312	25	349	23	349	0.84	Glycosyl hydrolases family 18
BSUD.999.1.p1	ApeC	PF16977.8	207	-	606	6.3e-42	143.9	2.7	1	1	1.3e-45	1.2e-41	143	2.7	1	207	395	600	395	600	0.83	C-terminal domain of apextrin
BSUD.999.1.p1	Hydantoinase_B	PF02538.17	517	-	606	0.21	10.1	0.1	1	2	0.0001	0.99	7.9	0.1	168	240	196	271	168	312	0.74	Hydantoinase B/oxoprolinase
BSUD.999.1.p1	Hydantoinase_B	PF02538.17	517	-	606	0.21	10.1	0.1	2	2	0.04	390	-0.7	0	248	288	490	530	478	542	0.88	Hydantoinase B/oxoprolinase
BSUD.999.1.p3	Kunitz_BPTI	PF00014.26	53	-	50	0.11	12.8	0.6	1	2	0.00016	3.2	8.2	0.3	26	44	3	21	1	24	0.88	Kunitz/Bovine pancreatic trypsin inhibitor domain
BSUD.999.1.p3	Kunitz_BPTI	PF00014.26	53	-	50	0.11	12.8	0.6	2	2	0.0047	93	3.5	0	29	38	29	38	28	48	0.84	Kunitz/Bovine pancreatic trypsin inhibitor domain
BSUD.1001.1.p1	WAP	PF00095.24	43	-	354	2.3e-07	31.2	25.2	1	5	3.5e-07	0.0035	17.8	9.9	2	41	23	67	22	68	0.78	WAP-type (Whey Acidic Protein) 'four-disulfide core'
BSUD.1001.1.p1	WAP	PF00095.24	43	-	354	2.3e-07	31.2	25.2	2	5	2	20000	-24.2	30.5	4	40	118	151	70	153	0.66	WAP-type (Whey Acidic Protein) 'four-disulfide core'
BSUD.1001.1.p1	WAP	PF00095.24	43	-	354	2.3e-07	31.2	25.2	3	5	2	20000	-7.7	17.4	5	41	162	206	159	208	0.63	WAP-type (Whey Acidic Protein) 'four-disulfide core'
BSUD.1001.1.p1	WAP	PF00095.24	43	-	354	2.3e-07	31.2	25.2	4	5	0.09	880	0.5	1.3	13	33	238	263	224	269	0.75	WAP-type (Whey Acidic Protein) 'four-disulfide core'
BSUD.1001.1.p1	WAP	PF00095.24	43	-	354	2.3e-07	31.2	25.2	5	5	5e-10	4.9e-06	27	7.4	1	33	275	309	275	328	0.73	WAP-type (Whey Acidic Protein) 'four-disulfide core'
BSUD.1001.1.p1	Antistasin	PF02822.17	26	-	354	1.2e-05	25.9	9	1	7	2	20000	-10.3	11.4	1	1	66	66	42	83	0.59	Antistasin family
BSUD.1001.1.p1	Antistasin	PF02822.17	26	-	354	1.2e-05	25.9	9	2	7	2	20000	-4.1	1.3	1	8	90	97	88	102	0.62	Antistasin family
BSUD.1001.1.p1	Antistasin	PF02822.17	26	-	354	1.2e-05	25.9	9	3	7	7.3e-06	0.072	13.8	7.4	1	26	109	137	109	137	0.83	Antistasin family
BSUD.1001.1.p1	Antistasin	PF02822.17	26	-	354	1.2e-05	25.9	9	4	7	1.2e-09	1.2e-05	25.9	9	1	26	143	167	143	167	0.96	Antistasin family
BSUD.1001.1.p1	Antistasin	PF02822.17	26	-	354	1.2e-05	25.9	9	5	7	2	20000	-5	4.6	6	7	186	187	173	206	0.64	Antistasin family
BSUD.1001.1.p1	Antistasin	PF02822.17	26	-	354	1.2e-05	25.9	9	6	7	0.82	8000	-2.3	0.1	5	13	239	248	236	250	0.73	Antistasin family
BSUD.1001.1.p1	Antistasin	PF02822.17	26	-	354	1.2e-05	25.9	9	7	7	2	20000	-5.2	3.4	1	6	300	306	294	308	0.58	Antistasin family
BSUD.1004.1.p1	Las1	PF04031.16	149	-	560	8e-40	136.5	1.2	1	1	2.4e-43	1.6e-39	135.5	1.2	1	148	30	180	30	181	0.98	Las1-like
BSUD.1004.1.p1	RNA_polI_A34	PF08208.14	207	-	560	0.09	13	2.4	1	1	4.3e-05	0.28	11.4	2.4	118	186	475	540	474	550	0.72	DNA-directed RNA polymerase I subunit RPA34.5
BSUD.1004.1.p1	XRCC4	PF06632.15	337	-	560	0.7	8.8	0	1	3	0.49	3200	-3.2	0	131	152	81	102	73	109	0.85	DNA double-strand break repair and V(D)J recombination protein XRCC4
BSUD.1004.1.p1	XRCC4	PF06632.15	337	-	560	0.7	8.8	0	2	3	0.00011	0.7	8.8	0	158	190	375	407	370	411	0.92	DNA double-strand break repair and V(D)J recombination protein XRCC4
BSUD.1004.1.p1	XRCC4	PF06632.15	337	-	560	0.7	8.8	0	3	3	0.26	1700	-2.3	5.4	239	284	489	537	481	551	0.52	DNA double-strand break repair and V(D)J recombination protein XRCC4
BSUD.1005.1.p1	zf-C3HC4_3	PF13920.9	50	-	487	2.1e-14	53.2	10.1	1	3	2.8	11000	-3.5	0	12	21	68	77	67	77	0.84	Zinc finger, C3HC4 type (RING finger)
BSUD.1005.1.p1	zf-C3HC4_3	PF13920.9	50	-	487	2.1e-14	53.2	10.1	2	3	0.38	1500	-0.7	1.5	23	43	336	355	322	358	0.72	Zinc finger, C3HC4 type (RING finger)
BSUD.1005.1.p1	zf-C3HC4_3	PF13920.9	50	-	487	2.1e-14	53.2	10.1	3	3	5.2e-18	2.1e-14	53.2	10.1	2	50	430	480	429	480	0.92	Zinc finger, C3HC4 type (RING finger)
BSUD.1005.1.p1	SWIB	PF02201.21	74	-	487	4.1e-06	26.7	0	1	2	4.5e-09	1.8e-05	24.7	0	16	56	45	86	27	101	0.82	SWIB/MDM2 domain
BSUD.1005.1.p1	SWIB	PF02201.21	74	-	487	4.1e-06	26.7	0	2	2	3.7	14000	-3.9	0	43	56	183	196	179	201	0.74	SWIB/MDM2 domain
BSUD.1005.1.p1	zf-RING_2	PF13639.9	44	-	487	0.0029	18	8.9	1	2	2.4	9500	-2.8	1.2	17	22	337	342	328	359	0.5	Ring finger domain
BSUD.1005.1.p1	zf-RING_2	PF13639.9	44	-	487	0.0029	18	8.9	2	2	7.5e-07	0.0029	18	8.9	2	44	432	474	431	474	0.78	Ring finger domain
BSUD.1005.1.p1	Prok-RING_4	PF14447.9	46	-	487	0.04	13.9	8.4	1	1	4.9e-05	0.19	11.7	8.4	1	41	433	478	433	483	0.84	Prokaryotic RING finger family 4
BSUD.1005.1.p1	zf-C3HC4_2	PF13923.9	40	-	487	0.35	10.9	8.9	1	1	0.00031	1.2	9.1	8.9	2	40	433	473	432	473	0.86	Zinc finger, C3HC4 type (RING finger)
BSUD.1005.2.p1	zf-C3HC4_3	PF13920.9	50	-	487	2.1e-14	53.2	10.1	1	3	2.8	11000	-3.5	0	12	21	68	77	67	77	0.84	Zinc finger, C3HC4 type (RING finger)
BSUD.1005.2.p1	zf-C3HC4_3	PF13920.9	50	-	487	2.1e-14	53.2	10.1	2	3	0.38	1500	-0.7	1.5	23	43	336	355	322	358	0.72	Zinc finger, C3HC4 type (RING finger)
BSUD.1005.2.p1	zf-C3HC4_3	PF13920.9	50	-	487	2.1e-14	53.2	10.1	3	3	5.2e-18	2.1e-14	53.2	10.1	2	50	430	480	429	480	0.92	Zinc finger, C3HC4 type (RING finger)
BSUD.1005.2.p1	SWIB	PF02201.21	74	-	487	4.1e-06	26.7	0	1	2	4.5e-09	1.8e-05	24.7	0	16	56	45	86	27	101	0.82	SWIB/MDM2 domain
BSUD.1005.2.p1	SWIB	PF02201.21	74	-	487	4.1e-06	26.7	0	2	2	3.7	14000	-3.9	0	43	56	183	196	179	201	0.74	SWIB/MDM2 domain
BSUD.1005.2.p1	zf-RING_2	PF13639.9	44	-	487	0.0029	18	8.9	1	2	2.4	9500	-2.8	1.2	17	22	337	342	328	359	0.5	Ring finger domain
BSUD.1005.2.p1	zf-RING_2	PF13639.9	44	-	487	0.0029	18	8.9	2	2	7.5e-07	0.0029	18	8.9	2	44	432	474	431	474	0.78	Ring finger domain
BSUD.1005.2.p1	Prok-RING_4	PF14447.9	46	-	487	0.04	13.9	8.4	1	1	4.9e-05	0.19	11.7	8.4	1	41	433	478	433	483	0.84	Prokaryotic RING finger family 4
BSUD.1005.2.p1	zf-C3HC4_2	PF13923.9	40	-	487	0.35	10.9	8.9	1	1	0.00031	1.2	9.1	8.9	2	40	433	473	432	473	0.86	Zinc finger, C3HC4 type (RING finger)
BSUD.1002.1.p1	LPD16	PF18830.4	82	-	669	0.075	12.9	0.1	1	1	3.9e-05	0.19	11.7	0.1	31	75	379	429	369	435	0.72	Large polyvalent protein-associated domain 16
BSUD.1002.1.p1	NADH-UOR_E	PF16514.8	74	-	669	0.15	12.5	0.1	1	1	7e-05	0.34	11.4	0.1	5	55	409	459	407	462	0.94	putative NADH-ubiquinone oxidoreductase chain E
BSUD.1002.1.p1	Gal_Lectin	PF02140.21	80	-	669	0.39	11.2	9.2	1	1	0.00044	2.2	8.9	9.2	2	71	45	131	44	136	0.75	Galactose binding lectin domain
BSUD.1002.1.p1	Adeno_E3_CR2	PF02439.18	38	-	669	2.1	8.3	8.5	1	1	0.0011	5.5	7	8.5	7	32	326	351	323	354	0.88	Adenovirus E3 region protein CR2
BSUD.1002.1.p2	PEX11	PF05648.17	223	-	109	0.34	10.5	5.7	1	2	0.0021	42	3.6	0.5	122	152	2	32	1	37	0.86	Peroxisomal biogenesis factor 11 (PEX11)
BSUD.1002.1.p2	PEX11	PF05648.17	223	-	109	0.34	10.5	5.7	2	2	2.1e-05	0.41	10.2	1.8	116	168	31	83	22	102	0.7	Peroxisomal biogenesis factor 11 (PEX11)
BSUD.1002.1.p3	DUF4787	PF16029.8	63	-	85	0.092	13	0.3	1	1	5.8e-06	0.11	12.7	0.3	16	50	13	49	2	60	0.82	Domain of unknown function (DUF4787)
BSUD.1095.1.p1	BIR	PF00653.24	73	-	746	6.7e-18	65.2	2.7	1	4	5.3e-06	0.021	15.6	0.2	1	71	13	76	13	78	0.8	Inhibitor of Apoptosis domain
BSUD.1095.1.p1	BIR	PF00653.24	73	-	746	6.7e-18	65.2	2.7	2	4	2e-19	7.9e-16	58.6	0.2	1	72	588	652	588	653	0.93	Inhibitor of Apoptosis domain
BSUD.1095.1.p1	BIR	PF00653.24	73	-	746	6.7e-18	65.2	2.7	3	4	5	20000	-4.2	0.2	37	47	693	703	689	704	0.75	Inhibitor of Apoptosis domain
BSUD.1095.1.p1	BIR	PF00653.24	73	-	746	6.7e-18	65.2	2.7	4	4	3	12000	-2.9	1	35	48	722	735	714	737	0.7	Inhibitor of Apoptosis domain
BSUD.1095.1.p1	zf-C3HC4_3	PF13920.9	50	-	746	6.3e-08	32.5	7	1	4	3	12000	-3.6	0.2	26	31	48	53	45	56	0.47	Zinc finger, C3HC4 type (RING finger)
BSUD.1095.1.p1	zf-C3HC4_3	PF13920.9	50	-	746	6.3e-08	32.5	7	2	4	2.1	8100	-3.1	0	12	24	365	377	363	378	0.85	Zinc finger, C3HC4 type (RING finger)
BSUD.1095.1.p1	zf-C3HC4_3	PF13920.9	50	-	746	6.3e-08	32.5	7	3	4	3.3	13000	-3.7	0.4	25	29	621	625	618	632	0.6	Zinc finger, C3HC4 type (RING finger)
BSUD.1095.1.p1	zf-C3HC4_3	PF13920.9	50	-	746	6.3e-08	32.5	7	4	4	1.6e-11	6.3e-08	32.5	7	2	47	695	736	694	739	0.95	Zinc finger, C3HC4 type (RING finger)
BSUD.1095.1.p1	Prok-RING_4	PF14447.9	46	-	746	0.00048	20.1	7.6	1	1	4.1e-07	0.0016	18.4	7.6	1	42	698	738	698	742	0.9	Prokaryotic RING finger family 4
BSUD.1095.1.p1	zf-ribbon_3	PF13248.9	27	-	746	1.6	8.4	7.7	1	4	0.22	850	-0.3	0.1	3	12	46	54	45	61	0.75	zinc-ribbon domain
BSUD.1095.1.p1	zf-ribbon_3	PF13248.9	27	-	746	1.6	8.4	7.7	2	4	0.08	310	1.1	0.1	3	14	489	501	487	504	0.71	zinc-ribbon domain
BSUD.1095.1.p1	zf-ribbon_3	PF13248.9	27	-	746	1.6	8.4	7.7	3	4	0.49	1900	-1.4	0.1	20	24	622	626	620	629	0.56	zinc-ribbon domain
BSUD.1095.1.p1	zf-ribbon_3	PF13248.9	27	-	746	1.6	8.4	7.7	4	4	0.00057	2.3	7.9	0.1	3	13	727	737	725	739	0.82	zinc-ribbon domain
BSUD.1095.1.p1	DUF2039	PF10217.12	89	-	746	4.9	7.6	7.8	1	2	0.73	2900	-1.2	0.1	55	70	46	62	38	73	0.7	Uncharacterized conserved protein (DUF2039)
BSUD.1095.1.p1	DUF2039	PF10217.12	89	-	746	4.9	7.6	7.8	2	2	0.00058	2.3	8.7	4	49	88	690	734	657	735	0.86	Uncharacterized conserved protein (DUF2039)
BSUD.1095.2.p1	BIR	PF00653.24	73	-	746	6.7e-18	65.2	2.7	1	4	5.3e-06	0.021	15.6	0.2	1	71	13	76	13	78	0.8	Inhibitor of Apoptosis domain
BSUD.1095.2.p1	BIR	PF00653.24	73	-	746	6.7e-18	65.2	2.7	2	4	2e-19	7.9e-16	58.6	0.2	1	72	588	652	588	653	0.93	Inhibitor of Apoptosis domain
BSUD.1095.2.p1	BIR	PF00653.24	73	-	746	6.7e-18	65.2	2.7	3	4	5	20000	-4.2	0.2	37	47	693	703	689	704	0.75	Inhibitor of Apoptosis domain
BSUD.1095.2.p1	BIR	PF00653.24	73	-	746	6.7e-18	65.2	2.7	4	4	3	12000	-2.9	1	35	48	722	735	714	737	0.7	Inhibitor of Apoptosis domain
BSUD.1095.2.p1	zf-C3HC4_3	PF13920.9	50	-	746	6.3e-08	32.5	7	1	4	3	12000	-3.6	0.2	26	31	48	53	45	56	0.47	Zinc finger, C3HC4 type (RING finger)
BSUD.1095.2.p1	zf-C3HC4_3	PF13920.9	50	-	746	6.3e-08	32.5	7	2	4	2.1	8100	-3.1	0	12	24	365	377	363	378	0.85	Zinc finger, C3HC4 type (RING finger)
BSUD.1095.2.p1	zf-C3HC4_3	PF13920.9	50	-	746	6.3e-08	32.5	7	3	4	3.3	13000	-3.7	0.4	25	29	621	625	618	632	0.6	Zinc finger, C3HC4 type (RING finger)
BSUD.1095.2.p1	zf-C3HC4_3	PF13920.9	50	-	746	6.3e-08	32.5	7	4	4	1.6e-11	6.3e-08	32.5	7	2	47	695	736	694	739	0.95	Zinc finger, C3HC4 type (RING finger)
BSUD.1095.2.p1	Prok-RING_4	PF14447.9	46	-	746	0.00048	20.1	7.6	1	1	4.1e-07	0.0016	18.4	7.6	1	42	698	738	698	742	0.9	Prokaryotic RING finger family 4
BSUD.1095.2.p1	zf-ribbon_3	PF13248.9	27	-	746	1.6	8.4	7.7	1	4	0.22	850	-0.3	0.1	3	12	46	54	45	61	0.75	zinc-ribbon domain
BSUD.1095.2.p1	zf-ribbon_3	PF13248.9	27	-	746	1.6	8.4	7.7	2	4	0.08	310	1.1	0.1	3	14	489	501	487	504	0.71	zinc-ribbon domain
BSUD.1095.2.p1	zf-ribbon_3	PF13248.9	27	-	746	1.6	8.4	7.7	3	4	0.49	1900	-1.4	0.1	20	24	622	626	620	629	0.56	zinc-ribbon domain
BSUD.1095.2.p1	zf-ribbon_3	PF13248.9	27	-	746	1.6	8.4	7.7	4	4	0.00057	2.3	7.9	0.1	3	13	727	737	725	739	0.82	zinc-ribbon domain
BSUD.1095.2.p1	DUF2039	PF10217.12	89	-	746	4.9	7.6	7.8	1	2	0.73	2900	-1.2	0.1	55	70	46	62	38	73	0.7	Uncharacterized conserved protein (DUF2039)
BSUD.1095.2.p1	DUF2039	PF10217.12	89	-	746	4.9	7.6	7.8	2	2	0.00058	2.3	8.7	4	49	88	690	734	657	735	0.86	Uncharacterized conserved protein (DUF2039)
BSUD.1097.1.p1	RRM_1	PF00076.25	70	-	647	7.3e-08	32.3	0.1	1	2	0.29	1100	-0.4	0	8	27	114	133	107	151	0.8	RNA recognition motif. (a.k.a. RRM, RBD, or RNP domain)
BSUD.1097.1.p1	RRM_1	PF00076.25	70	-	647	7.3e-08	32.3	0.1	2	2	1.8e-10	7.2e-07	29.1	0	1	69	573	639	573	640	0.97	RNA recognition motif. (a.k.a. RRM, RBD, or RNP domain)
BSUD.1097.1.p1	zf-CCHC	PF00098.26	18	-	647	4.7e-05	23.4	3.1	1	1	2.5e-08	9.9e-05	22.4	3.1	1	18	307	324	307	324	0.93	Zinc knuckle
BSUD.1097.1.p1	Asp_protease_2	PF13650.9	90	-	647	0.0044	17.8	0	1	1	3.8e-06	0.015	16.1	0	4	87	449	527	446	528	0.67	Aspartyl protease
BSUD.1097.1.p1	gag-asp_proteas	PF13975.9	92	-	647	0.017	15.8	0.2	1	2	2.6	10000	-2.7	0.1	40	63	70	93	46	102	0.48	gag-polyprotein putative aspartyl protease
BSUD.1097.1.p1	gag-asp_proteas	PF13975.9	92	-	647	0.017	15.8	0.2	2	2	1.9e-05	0.074	13.7	0	5	86	450	527	447	529	0.62	gag-polyprotein putative aspartyl protease
BSUD.1097.1.p1	zf-CCHC_5	PF14787.9	36	-	647	0.054	13.3	1.8	1	1	2.9e-05	0.12	12.3	1.8	4	19	308	323	305	326	0.91	GAG-polyprotein viral zinc-finger
BSUD.1098.1.p1	DUF4562	PF15123.9	115	-	184	0.083	13	0	1	1	7.3e-06	0.14	12.2	0	22	83	73	134	57	149	0.89	Domain of unknown function (DUF4562)
BSUD.1098.2.p1	DUF4562	PF15123.9	115	-	184	0.083	13	0	1	1	7.3e-06	0.14	12.2	0	22	83	73	134	57	149	0.89	Domain of unknown function (DUF4562)
BSUD.1098.3.p1	DUF4562	PF15123.9	115	-	184	0.083	13	0	1	1	7.3e-06	0.14	12.2	0	22	83	73	134	57	149	0.89	Domain of unknown function (DUF4562)
BSUD.1098.4.p1	DUF4562	PF15123.9	115	-	184	0.083	13	0	1	1	7.3e-06	0.14	12.2	0	22	83	73	134	57	149	0.89	Domain of unknown function (DUF4562)
BSUD.1099.1.p1	BIR	PF00653.24	73	-	490	2.2e-16	60.4	0.2	1	3	5.6e-20	2.2e-16	60.4	0.2	1	72	328	392	328	393	0.93	Inhibitor of Apoptosis domain
BSUD.1099.1.p1	BIR	PF00653.24	73	-	490	2.2e-16	60.4	0.2	2	3	3.2	12000	-2.9	0.1	37	47	433	443	427	446	0.76	Inhibitor of Apoptosis domain
BSUD.1099.1.p1	BIR	PF00653.24	73	-	490	2.2e-16	60.4	0.2	3	3	4.2	17000	-3.3	2.3	35	49	462	476	453	478	0.71	Inhibitor of Apoptosis domain
BSUD.1099.1.p1	zf-C3HC4_3	PF13920.9	50	-	490	4.9e-08	32.8	7.2	1	2	1.3	5300	-2.5	0.2	25	29	361	365	357	375	0.63	Zinc finger, C3HC4 type (RING finger)
BSUD.1099.1.p1	zf-C3HC4_3	PF13920.9	50	-	490	4.9e-08	32.8	7.2	2	2	1.2e-11	4.9e-08	32.8	7.2	2	47	435	476	434	479	0.95	Zinc finger, C3HC4 type (RING finger)
BSUD.1099.1.p1	Prok-RING_4	PF14447.9	46	-	490	7.9e-05	22.6	6.3	1	1	6.3e-08	0.00025	21	6.3	1	42	438	478	438	483	0.9	Prokaryotic RING finger family 4
BSUD.1099.1.p1	Trypsin_2	PF13365.9	150	-	490	0.0014	19.8	0	1	1	6e-07	0.0024	19	0	10	141	60	239	37	242	0.64	Trypsin-like peptidase domain
BSUD.1099.1.p1	DUF2039	PF10217.12	89	-	490	8.1	6.9	9.2	1	2	1.5	6000	-2.3	0.2	39	68	50	78	23	85	0.6	Uncharacterized conserved protein (DUF2039)
BSUD.1099.1.p1	DUF2039	PF10217.12	89	-	490	8.1	6.9	9.2	2	2	0.00022	0.86	10.1	4	49	88	430	474	395	475	0.86	Uncharacterized conserved protein (DUF2039)
BSUD.1099.1.p2	CclA_1	PF16942.8	103	-	85	0.055	13.9	0	1	1	3.4e-06	0.067	13.6	0	25	70	34	79	20	82	0.88	Putative cyclic bacteriocin
BSUD.1100.1.p6	DUF4713	PF15831.8	56	-	54	0.16	12.5	2.1	1	1	1.4e-05	0.27	11.8	2.1	20	43	6	29	3	32	0.91	Domain of unknown function (DUF4713)
BSUD.1101.1.p1	BIR	PF00653.24	73	-	749	1.6e-19	70.4	9.2	1	4	0.00014	0.7	10.7	0	23	71	32	76	13	77	0.85	Inhibitor of Apoptosis domain
BSUD.1101.1.p1	BIR	PF00653.24	73	-	749	1.6e-19	70.4	9.2	2	4	2.4e-21	1.2e-17	64.5	0	1	72	595	659	595	660	0.94	Inhibitor of Apoptosis domain
BSUD.1101.1.p1	BIR	PF00653.24	73	-	749	1.6e-19	70.4	9.2	3	4	1.6	7600	-2.2	0.1	33	47	692	706	686	710	0.77	Inhibitor of Apoptosis domain
BSUD.1101.1.p1	BIR	PF00653.24	73	-	749	1.6e-19	70.4	9.2	4	4	2	10000	-2.6	0.8	35	49	725	739	717	741	0.71	Inhibitor of Apoptosis domain
BSUD.1101.1.p1	zf-C3HC4_3	PF13920.9	50	-	749	4.2e-08	33	6.6	1	2	1.2	5700	-2.6	0.2	24	33	627	636	624	643	0.63	Zinc finger, C3HC4 type (RING finger)
BSUD.1101.1.p1	zf-C3HC4_3	PF13920.9	50	-	749	4.2e-08	33	6.6	2	2	8.5e-12	4.2e-08	33	6.6	2	47	698	739	697	742	0.95	Zinc finger, C3HC4 type (RING finger)
BSUD.1101.1.p1	Prok-RING_4	PF14447.9	46	-	749	0.0018	18.3	7.6	1	2	1.3	6300	-2.7	0.1	28	35	650	658	648	661	0.71	Prokaryotic RING finger family 4
BSUD.1101.1.p1	Prok-RING_4	PF14447.9	46	-	749	0.0018	18.3	7.6	2	2	3.6e-07	0.0018	18.3	7.6	1	42	701	741	701	745	0.9	Prokaryotic RING finger family 4
BSUD.1101.1.p1	Trypsin_2	PF13365.9	150	-	749	0.023	15.8	0	1	1	1e-05	0.049	14.7	0	10	141	333	500	298	502	0.61	Trypsin-like peptidase domain
BSUD.1101.2.p1	BIR	PF00653.24	73	-	750	1.6e-19	70.4	9.2	1	4	0.00018	0.7	10.7	0	23	71	32	76	13	77	0.85	Inhibitor of Apoptosis domain
BSUD.1101.2.p1	BIR	PF00653.24	73	-	750	1.6e-19	70.4	9.2	2	4	3e-21	1.2e-17	64.5	0	1	72	595	659	595	660	0.94	Inhibitor of Apoptosis domain
BSUD.1101.2.p1	BIR	PF00653.24	73	-	750	1.6e-19	70.4	9.2	3	4	2	7900	-2.3	0.1	33	47	693	707	688	711	0.77	Inhibitor of Apoptosis domain
BSUD.1101.2.p1	BIR	PF00653.24	73	-	750	1.6e-19	70.4	9.2	4	4	2.5	10000	-2.6	0.8	35	49	726	740	718	742	0.71	Inhibitor of Apoptosis domain
BSUD.1101.2.p1	zf-C3HC4_3	PF13920.9	50	-	750	4.2e-08	33	6.6	1	2	1.5	5700	-2.6	0.2	24	33	627	636	624	643	0.63	Zinc finger, C3HC4 type (RING finger)
BSUD.1101.2.p1	zf-C3HC4_3	PF13920.9	50	-	750	4.2e-08	33	6.6	2	2	1.1e-11	4.2e-08	33	6.6	2	47	699	740	698	743	0.95	Zinc finger, C3HC4 type (RING finger)
BSUD.1101.2.p1	Prok-RING_4	PF14447.9	46	-	750	0.0018	18.3	7.6	1	2	1.6	6300	-2.7	0.1	28	35	650	658	648	661	0.71	Prokaryotic RING finger family 4
BSUD.1101.2.p1	Prok-RING_4	PF14447.9	46	-	750	0.0018	18.3	7.6	2	2	4.5e-07	0.0018	18.3	7.6	1	42	702	742	702	746	0.9	Prokaryotic RING finger family 4
BSUD.1101.2.p1	Trypsin_2	PF13365.9	150	-	750	0.023	15.8	0	1	1	1.3e-05	0.049	14.7	0	10	141	333	500	298	502	0.61	Trypsin-like peptidase domain
BSUD.1101.2.p1	Fer4_8	PF13183.9	65	-	750	7.9	7.1	10.2	1	1	0.082	320	2	10.3	3	45	624	717	622	739	0.66	4Fe-4S dicluster domain
BSUD.1101.2.p4	IFN-gamma	PF00714.20	138	-	76	0.12	12.4	1.7	1	1	7.4e-06	0.14	12.1	1.7	58	99	7	50	4	61	0.7	Interferon gamma
BSUD.1101.3.p1	DUF3916	PF13079.9	151	-	322	0.15	12	0	1	1	1.3e-05	0.25	11.2	0	72	99	203	230	196	237	0.86	Protein of unknown function (DUF3916)
BSUD.1101.3.p2	BIR	PF00653.24	73	-	244	2.1e-18	66.9	0	1	3	3.2e-22	2.1e-18	66.9	0	1	72	90	154	90	155	0.94	Inhibitor of Apoptosis domain
BSUD.1101.3.p2	BIR	PF00653.24	73	-	244	2.1e-18	66.9	0	2	3	0.23	1500	0	0	32	47	186	201	170	206	0.81	Inhibitor of Apoptosis domain
BSUD.1101.3.p2	BIR	PF00653.24	73	-	244	2.1e-18	66.9	0	3	3	0.67	4400	-1.5	1.8	35	49	220	234	210	237	0.73	Inhibitor of Apoptosis domain
BSUD.1101.3.p2	zf-C3HC4_3	PF13920.9	50	-	244	9e-09	35.2	6.6	1	2	0.18	1100	-0.4	0.4	25	34	123	132	118	153	0.67	Zinc finger, C3HC4 type (RING finger)
BSUD.1101.3.p2	zf-C3HC4_3	PF13920.9	50	-	244	9e-09	35.2	6.6	2	2	1.4e-12	9e-09	35.2	6.6	2	47	193	234	192	237	0.95	Zinc finger, C3HC4 type (RING finger)
BSUD.1101.3.p2	Prok-RING_4	PF14447.9	46	-	244	0.00038	20.4	7.6	1	3	3	20000	-6.4	3.1	21	26	121	126	121	127	0.78	Prokaryotic RING finger family 4
BSUD.1101.3.p2	Prok-RING_4	PF14447.9	46	-	244	0.00038	20.4	7.6	2	3	0.2	1300	-0.5	0	27	35	144	153	142	159	0.75	Prokaryotic RING finger family 4
BSUD.1101.3.p2	Prok-RING_4	PF14447.9	46	-	244	0.00038	20.4	7.6	3	3	5.8e-08	0.00038	20.4	7.6	1	42	196	236	196	240	0.9	Prokaryotic RING finger family 4
BSUD.1101.3.p5	IFN-gamma	PF00714.20	138	-	76	0.12	12.4	1.7	1	1	7.4e-06	0.14	12.1	1.7	58	99	7	50	4	61	0.7	Interferon gamma
BSUD.1101.5.p1	DUF3916	PF13079.9	151	-	322	0.15	12	0	1	1	1.3e-05	0.25	11.2	0	72	99	203	230	196	237	0.86	Protein of unknown function (DUF3916)
BSUD.1101.5.p2	BIR	PF00653.24	73	-	245	2.1e-18	66.8	0	1	3	4.2e-22	2.1e-18	66.8	0	1	72	90	154	90	155	0.94	Inhibitor of Apoptosis domain
BSUD.1101.5.p2	BIR	PF00653.24	73	-	245	2.1e-18	66.8	0	2	3	0.34	1600	-0.1	0	32	47	187	202	174	207	0.81	Inhibitor of Apoptosis domain
BSUD.1101.5.p2	BIR	PF00653.24	73	-	245	2.1e-18	66.8	0	3	3	0.9	4400	-1.5	1.8	35	49	221	235	211	238	0.73	Inhibitor of Apoptosis domain
BSUD.1101.5.p2	zf-C3HC4_3	PF13920.9	50	-	245	9.1e-09	35.2	6.6	1	2	0.23	1200	-0.4	0.4	25	34	123	132	118	153	0.67	Zinc finger, C3HC4 type (RING finger)
BSUD.1101.5.p2	zf-C3HC4_3	PF13920.9	50	-	245	9.1e-09	35.2	6.6	2	2	1.8e-12	9.1e-09	35.2	6.6	2	47	194	235	193	238	0.95	Zinc finger, C3HC4 type (RING finger)
BSUD.1101.5.p2	Prok-RING_4	PF14447.9	46	-	245	0.00039	20.4	7.6	1	3	4	20000	-6.4	3.1	21	26	121	126	121	127	0.78	Prokaryotic RING finger family 4
BSUD.1101.5.p2	Prok-RING_4	PF14447.9	46	-	245	0.00039	20.4	7.6	2	3	0.27	1300	-0.6	0	27	35	144	153	142	159	0.75	Prokaryotic RING finger family 4
BSUD.1101.5.p2	Prok-RING_4	PF14447.9	46	-	245	0.00039	20.4	7.6	3	3	7.8e-08	0.00039	20.4	7.6	1	42	197	237	197	241	0.9	Prokaryotic RING finger family 4
BSUD.1101.5.p2	Fer4_8	PF13183.9	65	-	245	4.6	7.9	12.4	1	3	4	20000	-4	0	47	53	28	34	20	36	0.67	4Fe-4S dicluster domain
BSUD.1101.5.p2	Fer4_8	PF13183.9	65	-	245	4.6	7.9	12.4	2	3	3.6e-05	0.18	12.4	1.1	3	57	119	200	117	203	0.79	4Fe-4S dicluster domain
BSUD.1101.5.p2	Fer4_8	PF13183.9	65	-	245	4.6	7.9	12.4	3	3	0.14	700	0.9	2.9	2	20	215	233	210	238	0.81	4Fe-4S dicluster domain
BSUD.1101.6.p1	BIR	PF00653.24	73	-	634	0.0012	19.5	0.4	1	2	5.8e-05	0.57	11	0	23	71	32	76	13	77	0.85	Inhibitor of Apoptosis domain
BSUD.1101.6.p1	BIR	PF00653.24	73	-	634	0.0012	19.5	0.4	2	2	0.0018	18	6.2	0.1	1	31	595	621	595	624	0.88	Inhibitor of Apoptosis domain
BSUD.1101.6.p1	Trypsin_2	PF13365.9	150	-	634	0.016	16.3	0	1	1	3.7e-06	0.036	15.2	0	10	141	333	500	298	502	0.61	Trypsin-like peptidase domain
BSUD.1101.6.p4	zf-C3HC4_3	PF13920.9	50	-	79	7.1e-10	38.7	6.6	1	1	3.2e-13	8.9e-10	38.4	6.6	2	47	28	69	27	72	0.95	Zinc finger, C3HC4 type (RING finger)
BSUD.1101.6.p4	Prok-RING_4	PF14447.9	46	-	79	2.8e-05	24	7.6	1	1	1.4e-08	3.9e-05	23.5	7.6	1	42	31	71	31	75	0.9	Prokaryotic RING finger family 4
BSUD.1101.6.p4	OLF	PF02191.19	246	-	79	0.099	12.3	0	1	1	4.3e-05	0.12	12.1	0	143	186	12	54	6	61	0.73	Olfactomedin-like domain
BSUD.1101.6.p4	Sgf11	PF08209.14	33	-	79	0.12	12.1	0.1	1	3	0.37	1000	-0.5	0.3	5	10	29	34	26	37	0.77	Sgf11 (transcriptional regulation protein)
BSUD.1101.6.p4	Sgf11	PF08209.14	33	-	79	0.12	12.1	0.1	2	3	0.12	350	1	0.2	4	12	49	57	48	60	0.83	Sgf11 (transcriptional regulation protein)
BSUD.1101.6.p4	Sgf11	PF08209.14	33	-	79	0.12	12.1	0.1	3	3	4.2e-05	0.12	12.1	0.1	4	16	59	71	56	72	0.85	Sgf11 (transcriptional regulation protein)
BSUD.1101.6.p4	DUF2039	PF10217.12	89	-	79	0.18	12.2	5.9	1	1	8.4e-05	0.23	11.9	5.9	49	88	23	67	9	68	0.84	Uncharacterized conserved protein (DUF2039)
BSUD.1101.6.p4	DUF6487	PF20097.2	50	-	79	1.2	9.7	7.9	1	1	0.048	140	3.1	7.9	32	46	40	70	7	74	0.61	Domain of unknown function (DUF6487)
BSUD.1101.6.p4	zf_UBZ	PF18439.4	32	-	79	5.1	7	8.4	1	3	0.77	2200	-1.4	0.2	2	8	28	34	27	37	0.74	Ubiquitin-Binding Zinc Finger
BSUD.1101.6.p4	zf_UBZ	PF18439.4	32	-	79	5.1	7	8.4	2	3	0.0066	19	5.2	0.3	2	10	49	57	48	61	0.82	Ubiquitin-Binding Zinc Finger
BSUD.1101.6.p4	zf_UBZ	PF18439.4	32	-	79	5.1	7	8.4	3	3	0.0021	5.8	6.8	0.2	5	14	62	71	59	74	0.88	Ubiquitin-Binding Zinc Finger
BSUD.1101.4.p1	BIR	PF00653.24	73	-	750	1.6e-19	70.4	9.2	1	4	0.00018	0.7	10.7	0	23	71	32	76	13	77	0.85	Inhibitor of Apoptosis domain
BSUD.1101.4.p1	BIR	PF00653.24	73	-	750	1.6e-19	70.4	9.2	2	4	3e-21	1.2e-17	64.5	0	1	72	595	659	595	660	0.94	Inhibitor of Apoptosis domain
BSUD.1101.4.p1	BIR	PF00653.24	73	-	750	1.6e-19	70.4	9.2	3	4	2	7900	-2.3	0.1	33	47	693	707	688	711	0.77	Inhibitor of Apoptosis domain
BSUD.1101.4.p1	BIR	PF00653.24	73	-	750	1.6e-19	70.4	9.2	4	4	2.5	10000	-2.6	0.8	35	49	726	740	718	742	0.71	Inhibitor of Apoptosis domain
BSUD.1101.4.p1	zf-C3HC4_3	PF13920.9	50	-	750	4.2e-08	33	6.6	1	2	1.5	5700	-2.6	0.2	24	33	627	636	624	643	0.63	Zinc finger, C3HC4 type (RING finger)
BSUD.1101.4.p1	zf-C3HC4_3	PF13920.9	50	-	750	4.2e-08	33	6.6	2	2	1.1e-11	4.2e-08	33	6.6	2	47	699	740	698	743	0.95	Zinc finger, C3HC4 type (RING finger)
BSUD.1101.4.p1	Prok-RING_4	PF14447.9	46	-	750	0.0018	18.3	7.6	1	2	1.6	6300	-2.7	0.1	28	35	650	658	648	661	0.71	Prokaryotic RING finger family 4
BSUD.1101.4.p1	Prok-RING_4	PF14447.9	46	-	750	0.0018	18.3	7.6	2	2	4.5e-07	0.0018	18.3	7.6	1	42	702	742	702	746	0.9	Prokaryotic RING finger family 4
BSUD.1101.4.p1	Trypsin_2	PF13365.9	150	-	750	0.023	15.8	0	1	1	1.3e-05	0.049	14.7	0	10	141	333	500	298	502	0.61	Trypsin-like peptidase domain
BSUD.1101.4.p1	Fer4_8	PF13183.9	65	-	750	7.9	7.1	10.2	1	1	0.082	320	2	10.3	3	45	624	717	622	739	0.66	4Fe-4S dicluster domain
BSUD.1101.4.p4	IFN-gamma	PF00714.20	138	-	76	0.12	12.4	1.7	1	1	7.4e-06	0.14	12.1	1.7	58	99	7	50	4	61	0.7	Interferon gamma
BSUD.1101.8.p1	Trypsin_2	PF13365.9	150	-	373	0.0059	17.7	0	1	1	5.7e-07	0.011	16.8	0	10	141	70	239	37	241	0.61	Trypsin-like peptidase domain
BSUD.1101.8.p2	zf-C3HC4_3	PF13920.9	50	-	79	7.1e-10	38.7	6.6	1	1	3.2e-13	8.9e-10	38.4	6.6	2	47	28	69	27	72	0.95	Zinc finger, C3HC4 type (RING finger)
BSUD.1101.8.p2	Prok-RING_4	PF14447.9	46	-	79	2.8e-05	24	7.6	1	1	1.4e-08	3.9e-05	23.5	7.6	1	42	31	71	31	75	0.9	Prokaryotic RING finger family 4
BSUD.1101.8.p2	OLF	PF02191.19	246	-	79	0.099	12.3	0	1	1	4.3e-05	0.12	12.1	0	143	186	12	54	6	61	0.73	Olfactomedin-like domain
BSUD.1101.8.p2	Sgf11	PF08209.14	33	-	79	0.12	12.1	0.1	1	3	0.37	1000	-0.5	0.3	5	10	29	34	26	37	0.77	Sgf11 (transcriptional regulation protein)
BSUD.1101.8.p2	Sgf11	PF08209.14	33	-	79	0.12	12.1	0.1	2	3	0.12	350	1	0.2	4	12	49	57	48	60	0.83	Sgf11 (transcriptional regulation protein)
BSUD.1101.8.p2	Sgf11	PF08209.14	33	-	79	0.12	12.1	0.1	3	3	4.2e-05	0.12	12.1	0.1	4	16	59	71	56	72	0.85	Sgf11 (transcriptional regulation protein)
BSUD.1101.8.p2	DUF2039	PF10217.12	89	-	79	0.18	12.2	5.9	1	1	8.4e-05	0.23	11.9	5.9	49	88	23	67	9	68	0.84	Uncharacterized conserved protein (DUF2039)
BSUD.1101.8.p2	DUF6487	PF20097.2	50	-	79	1.2	9.7	7.9	1	1	0.048	140	3.1	7.9	32	46	40	70	7	74	0.61	Domain of unknown function (DUF6487)
BSUD.1101.8.p2	zf_UBZ	PF18439.4	32	-	79	5.1	7	8.4	1	3	0.77	2200	-1.4	0.2	2	8	28	34	27	37	0.74	Ubiquitin-Binding Zinc Finger
BSUD.1101.8.p2	zf_UBZ	PF18439.4	32	-	79	5.1	7	8.4	2	3	0.0066	19	5.2	0.3	2	10	49	57	48	61	0.82	Ubiquitin-Binding Zinc Finger
BSUD.1101.8.p2	zf_UBZ	PF18439.4	32	-	79	5.1	7	8.4	3	3	0.0021	5.8	6.8	0.2	5	14	62	71	59	74	0.88	Ubiquitin-Binding Zinc Finger
BSUD.1101.7.p1	BIR	PF00653.24	73	-	245	2.1e-18	66.8	0	1	3	4.2e-22	2.1e-18	66.8	0	1	72	90	154	90	155	0.94	Inhibitor of Apoptosis domain
BSUD.1101.7.p1	BIR	PF00653.24	73	-	245	2.1e-18	66.8	0	2	3	0.34	1600	-0.1	0	32	47	187	202	174	207	0.81	Inhibitor of Apoptosis domain
BSUD.1101.7.p1	BIR	PF00653.24	73	-	245	2.1e-18	66.8	0	3	3	0.9	4400	-1.5	1.8	35	49	221	235	211	238	0.73	Inhibitor of Apoptosis domain
BSUD.1101.7.p1	zf-C3HC4_3	PF13920.9	50	-	245	9.1e-09	35.2	6.6	1	2	0.23	1200	-0.4	0.4	25	34	123	132	118	153	0.67	Zinc finger, C3HC4 type (RING finger)
BSUD.1101.7.p1	zf-C3HC4_3	PF13920.9	50	-	245	9.1e-09	35.2	6.6	2	2	1.8e-12	9.1e-09	35.2	6.6	2	47	194	235	193	238	0.95	Zinc finger, C3HC4 type (RING finger)
BSUD.1101.7.p1	Prok-RING_4	PF14447.9	46	-	245	0.00039	20.4	7.6	1	3	4	20000	-6.4	3.1	21	26	121	126	121	127	0.78	Prokaryotic RING finger family 4
BSUD.1101.7.p1	Prok-RING_4	PF14447.9	46	-	245	0.00039	20.4	7.6	2	3	0.27	1300	-0.6	0	27	35	144	153	142	159	0.75	Prokaryotic RING finger family 4
BSUD.1101.7.p1	Prok-RING_4	PF14447.9	46	-	245	0.00039	20.4	7.6	3	3	7.8e-08	0.00039	20.4	7.6	1	42	197	237	197	241	0.9	Prokaryotic RING finger family 4
BSUD.1101.7.p1	Fer4_8	PF13183.9	65	-	245	4.6	7.9	12.4	1	3	4	20000	-4	0	47	53	28	34	20	36	0.67	4Fe-4S dicluster domain
BSUD.1101.7.p1	Fer4_8	PF13183.9	65	-	245	4.6	7.9	12.4	2	3	3.6e-05	0.18	12.4	1.1	3	57	119	200	117	203	0.79	4Fe-4S dicluster domain
BSUD.1101.7.p1	Fer4_8	PF13183.9	65	-	245	4.6	7.9	12.4	3	3	0.14	700	0.9	2.9	2	20	215	233	210	238	0.81	4Fe-4S dicluster domain
BSUD.1101.7.p4	IFN-gamma	PF00714.20	138	-	76	0.12	12.4	1.7	1	1	7.4e-06	0.14	12.1	1.7	58	99	7	50	4	61	0.7	Interferon gamma
BSUD.1102.1.p1	BIR	PF00653.24	73	-	699	7.4e-21	74.7	2.2	1	4	6.7e-08	0.00026	21.7	0	1	71	10	71	10	73	0.75	Inhibitor of Apoptosis domain
BSUD.1102.1.p1	BIR	PF00653.24	73	-	699	7.4e-21	74.7	2.2	2	4	3e-20	1.2e-16	61.2	0.6	1	72	542	606	542	607	0.94	Inhibitor of Apoptosis domain
BSUD.1102.1.p1	BIR	PF00653.24	73	-	699	7.4e-21	74.7	2.2	3	4	5	20000	-4.1	0.1	37	47	646	656	640	658	0.72	Inhibitor of Apoptosis domain
BSUD.1102.1.p1	BIR	PF00653.24	73	-	699	7.4e-21	74.7	2.2	4	4	5	20000	-3.9	2.3	35	49	675	689	666	691	0.71	Inhibitor of Apoptosis domain
BSUD.1102.1.p1	zf-C3HC4_3	PF13920.9	50	-	699	3.3e-08	33.4	7.2	1	2	2	8000	-3.1	0.3	25	29	575	579	570	587	0.61	Zinc finger, C3HC4 type (RING finger)
BSUD.1102.1.p1	zf-C3HC4_3	PF13920.9	50	-	699	3.3e-08	33.4	7.2	2	2	8.4e-12	3.3e-08	33.4	7.2	2	47	648	689	647	692	0.95	Zinc finger, C3HC4 type (RING finger)
BSUD.1102.1.p1	Prok-RING_4	PF14447.9	46	-	699	0.0015	18.5	9.6	1	2	1.7	6800	-2.8	0	32	46	141	155	135	155	0.71	Prokaryotic RING finger family 4
BSUD.1102.1.p1	Prok-RING_4	PF14447.9	46	-	699	0.0015	18.5	9.6	2	2	4.1e-07	0.0016	18.4	7.6	1	42	651	691	651	695	0.9	Prokaryotic RING finger family 4
BSUD.1102.1.p1	Trypsin_2	PF13365.9	150	-	699	0.0035	18.4	0	1	1	2.4e-06	0.0094	17.1	0	11	143	290	454	246	460	0.55	Trypsin-like peptidase domain
BSUD.1102.1.p1	CcmH	PF03918.17	143	-	699	0.15	11.5	0.9	1	2	1.3	5000	-3.2	0	81	89	395	403	393	409	0.81	Cytochrome C biogenesis protein
BSUD.1102.1.p1	CcmH	PF03918.17	143	-	699	0.15	11.5	0.9	2	2	9.1e-05	0.36	10.2	0.2	11	48	624	661	615	665	0.86	Cytochrome C biogenesis protein
BSUD.1102.2.p1	BIR	PF00653.24	73	-	699	7.4e-21	74.7	2.2	1	4	6.7e-08	0.00026	21.7	0	1	71	10	71	10	73	0.75	Inhibitor of Apoptosis domain
BSUD.1102.2.p1	BIR	PF00653.24	73	-	699	7.4e-21	74.7	2.2	2	4	3e-20	1.2e-16	61.2	0.6	1	72	542	606	542	607	0.94	Inhibitor of Apoptosis domain
BSUD.1102.2.p1	BIR	PF00653.24	73	-	699	7.4e-21	74.7	2.2	3	4	5	20000	-4.1	0.1	37	47	646	656	640	658	0.72	Inhibitor of Apoptosis domain
BSUD.1102.2.p1	BIR	PF00653.24	73	-	699	7.4e-21	74.7	2.2	4	4	5	20000	-3.9	2.3	35	49	675	689	666	691	0.71	Inhibitor of Apoptosis domain
BSUD.1102.2.p1	zf-C3HC4_3	PF13920.9	50	-	699	3.3e-08	33.4	7.2	1	2	2	8000	-3.1	0.3	25	29	575	579	570	587	0.61	Zinc finger, C3HC4 type (RING finger)
BSUD.1102.2.p1	zf-C3HC4_3	PF13920.9	50	-	699	3.3e-08	33.4	7.2	2	2	8.4e-12	3.3e-08	33.4	7.2	2	47	648	689	647	692	0.95	Zinc finger, C3HC4 type (RING finger)
BSUD.1102.2.p1	Prok-RING_4	PF14447.9	46	-	699	0.0015	18.5	9.6	1	2	1.7	6800	-2.8	0	32	46	141	155	135	155	0.71	Prokaryotic RING finger family 4
BSUD.1102.2.p1	Prok-RING_4	PF14447.9	46	-	699	0.0015	18.5	9.6	2	2	4.1e-07	0.0016	18.4	7.6	1	42	651	691	651	695	0.9	Prokaryotic RING finger family 4
BSUD.1102.2.p1	Trypsin_2	PF13365.9	150	-	699	0.0035	18.4	0	1	1	2.4e-06	0.0094	17.1	0	11	143	290	454	246	460	0.55	Trypsin-like peptidase domain
BSUD.1102.2.p1	CcmH	PF03918.17	143	-	699	0.15	11.5	0.9	1	2	1.3	5000	-3.2	0	81	89	395	403	393	409	0.81	Cytochrome C biogenesis protein
BSUD.1102.2.p1	CcmH	PF03918.17	143	-	699	0.15	11.5	0.9	2	2	9.1e-05	0.36	10.2	0.2	11	48	624	661	615	665	0.86	Cytochrome C biogenesis protein
BSUD.1105.1.p1	BIR	PF00653.24	73	-	740	2.9e-19	69.6	3	1	4	9.3e-07	0.0037	18	0.2	1	71	13	76	13	78	0.83	Inhibitor of Apoptosis domain
BSUD.1105.1.p1	BIR	PF00653.24	73	-	740	2.9e-19	69.6	3	2	4	4e-20	1.6e-16	60.8	0.2	1	72	581	645	581	646	0.94	Inhibitor of Apoptosis domain
BSUD.1105.1.p1	BIR	PF00653.24	73	-	740	2.9e-19	69.6	3	3	4	0.46	1800	-0.2	0	33	48	683	698	667	702	0.84	Inhibitor of Apoptosis domain
BSUD.1105.1.p1	BIR	PF00653.24	73	-	740	2.9e-19	69.6	3	4	4	5	20000	-3.7	2.5	34	49	715	730	707	732	0.73	Inhibitor of Apoptosis domain
BSUD.1105.1.p1	zf-C3HC4_3	PF13920.9	50	-	740	5.4e-07	29.5	8.3	1	2	0.2	770	0.2	0.3	4	10	611	617	608	627	0.72	Zinc finger, C3HC4 type (RING finger)
BSUD.1105.1.p1	zf-C3HC4_3	PF13920.9	50	-	740	5.4e-07	29.5	8.3	2	2	1.4e-10	5.4e-07	29.5	8.3	2	47	689	730	688	733	0.94	Zinc finger, C3HC4 type (RING finger)
BSUD.1105.1.p1	Prok-RING_4	PF14447.9	46	-	740	0.0052	16.8	9	1	2	5	20000	-7.2	3.1	1	4	612	615	612	618	0.45	Prokaryotic RING finger family 4
BSUD.1105.1.p1	Prok-RING_4	PF14447.9	46	-	740	0.0052	16.8	9	2	2	1.3e-06	0.0052	16.8	9	1	42	692	732	692	736	0.9	Prokaryotic RING finger family 4
BSUD.1105.1.p1	PUA	PF01472.23	74	-	740	0.071	13.2	0	1	1	3.6e-05	0.14	12.2	0	8	51	246	289	244	291	0.88	PUA domain
BSUD.1105.1.p1	OLF	PF02191.19	246	-	740	0.22	11.2	0.3	1	2	2	8000	-3.7	0	151	194	304	347	302	352	0.59	Olfactomedin-like domain
BSUD.1105.1.p1	OLF	PF02191.19	246	-	740	0.22	11.2	0.3	2	2	0.00016	0.63	9.7	0	141	188	669	717	666	723	0.82	Olfactomedin-like domain
BSUD.1105.2.p1	BIR	PF00653.24	73	-	740	2.9e-19	69.6	3	1	4	9.3e-07	0.0037	18	0.2	1	71	13	76	13	78	0.83	Inhibitor of Apoptosis domain
BSUD.1105.2.p1	BIR	PF00653.24	73	-	740	2.9e-19	69.6	3	2	4	4e-20	1.6e-16	60.8	0.2	1	72	581	645	581	646	0.94	Inhibitor of Apoptosis domain
BSUD.1105.2.p1	BIR	PF00653.24	73	-	740	2.9e-19	69.6	3	3	4	0.46	1800	-0.2	0	33	48	683	698	667	702	0.84	Inhibitor of Apoptosis domain
BSUD.1105.2.p1	BIR	PF00653.24	73	-	740	2.9e-19	69.6	3	4	4	5	20000	-3.7	2.5	34	49	715	730	707	732	0.73	Inhibitor of Apoptosis domain
BSUD.1105.2.p1	zf-C3HC4_3	PF13920.9	50	-	740	5.4e-07	29.5	8.3	1	2	0.2	770	0.2	0.3	4	10	611	617	608	627	0.72	Zinc finger, C3HC4 type (RING finger)
BSUD.1105.2.p1	zf-C3HC4_3	PF13920.9	50	-	740	5.4e-07	29.5	8.3	2	2	1.4e-10	5.4e-07	29.5	8.3	2	47	689	730	688	733	0.94	Zinc finger, C3HC4 type (RING finger)
BSUD.1105.2.p1	Prok-RING_4	PF14447.9	46	-	740	0.0052	16.8	9	1	2	5	20000	-7.2	3.1	1	4	612	615	612	618	0.45	Prokaryotic RING finger family 4
BSUD.1105.2.p1	Prok-RING_4	PF14447.9	46	-	740	0.0052	16.8	9	2	2	1.3e-06	0.0052	16.8	9	1	42	692	732	692	736	0.9	Prokaryotic RING finger family 4
BSUD.1105.2.p1	PUA	PF01472.23	74	-	740	0.071	13.2	0	1	1	3.6e-05	0.14	12.2	0	8	51	246	289	244	291	0.88	PUA domain
BSUD.1105.2.p1	OLF	PF02191.19	246	-	740	0.22	11.2	0.3	1	2	2	8000	-3.7	0	151	194	304	347	302	352	0.59	Olfactomedin-like domain
BSUD.1105.2.p1	OLF	PF02191.19	246	-	740	0.22	11.2	0.3	2	2	0.00016	0.63	9.7	0	141	188	669	717	666	723	0.82	Olfactomedin-like domain
BSUD.1105.3.p1	BIR	PF00653.24	73	-	740	2.9e-19	69.6	3	1	4	9.3e-07	0.0037	18	0.2	1	71	13	76	13	78	0.83	Inhibitor of Apoptosis domain
BSUD.1105.3.p1	BIR	PF00653.24	73	-	740	2.9e-19	69.6	3	2	4	4e-20	1.6e-16	60.8	0.2	1	72	581	645	581	646	0.94	Inhibitor of Apoptosis domain
BSUD.1105.3.p1	BIR	PF00653.24	73	-	740	2.9e-19	69.6	3	3	4	0.46	1800	-0.2	0	33	48	683	698	667	702	0.84	Inhibitor of Apoptosis domain
BSUD.1105.3.p1	BIR	PF00653.24	73	-	740	2.9e-19	69.6	3	4	4	5	20000	-3.7	2.5	34	49	715	730	707	732	0.73	Inhibitor of Apoptosis domain
BSUD.1105.3.p1	zf-C3HC4_3	PF13920.9	50	-	740	5.4e-07	29.5	8.3	1	2	0.2	770	0.2	0.3	4	10	611	617	608	627	0.72	Zinc finger, C3HC4 type (RING finger)
BSUD.1105.3.p1	zf-C3HC4_3	PF13920.9	50	-	740	5.4e-07	29.5	8.3	2	2	1.4e-10	5.4e-07	29.5	8.3	2	47	689	730	688	733	0.94	Zinc finger, C3HC4 type (RING finger)
BSUD.1105.3.p1	Prok-RING_4	PF14447.9	46	-	740	0.0052	16.8	9	1	2	5	20000	-7.2	3.1	1	4	612	615	612	618	0.45	Prokaryotic RING finger family 4
BSUD.1105.3.p1	Prok-RING_4	PF14447.9	46	-	740	0.0052	16.8	9	2	2	1.3e-06	0.0052	16.8	9	1	42	692	732	692	736	0.9	Prokaryotic RING finger family 4
BSUD.1105.3.p1	PUA	PF01472.23	74	-	740	0.071	13.2	0	1	1	3.6e-05	0.14	12.2	0	8	51	246	289	244	291	0.88	PUA domain
BSUD.1105.3.p1	OLF	PF02191.19	246	-	740	0.22	11.2	0.3	1	2	2	8000	-3.7	0	151	194	304	347	302	352	0.59	Olfactomedin-like domain
BSUD.1105.3.p1	OLF	PF02191.19	246	-	740	0.22	11.2	0.3	2	2	0.00016	0.63	9.7	0	141	188	669	717	666	723	0.82	Olfactomedin-like domain
BSUD.1105.4.p1	BIR	PF00653.24	73	-	740	2.9e-19	69.6	3	1	4	9.3e-07	0.0037	18	0.2	1	71	13	76	13	78	0.83	Inhibitor of Apoptosis domain
BSUD.1105.4.p1	BIR	PF00653.24	73	-	740	2.9e-19	69.6	3	2	4	4e-20	1.6e-16	60.8	0.2	1	72	581	645	581	646	0.94	Inhibitor of Apoptosis domain
BSUD.1105.4.p1	BIR	PF00653.24	73	-	740	2.9e-19	69.6	3	3	4	0.46	1800	-0.2	0	33	48	683	698	667	702	0.84	Inhibitor of Apoptosis domain
BSUD.1105.4.p1	BIR	PF00653.24	73	-	740	2.9e-19	69.6	3	4	4	5	20000	-3.7	2.5	34	49	715	730	707	732	0.73	Inhibitor of Apoptosis domain
BSUD.1105.4.p1	zf-C3HC4_3	PF13920.9	50	-	740	5.4e-07	29.5	8.3	1	2	0.2	770	0.2	0.3	4	10	611	617	608	627	0.72	Zinc finger, C3HC4 type (RING finger)
BSUD.1105.4.p1	zf-C3HC4_3	PF13920.9	50	-	740	5.4e-07	29.5	8.3	2	2	1.4e-10	5.4e-07	29.5	8.3	2	47	689	730	688	733	0.94	Zinc finger, C3HC4 type (RING finger)
BSUD.1105.4.p1	Prok-RING_4	PF14447.9	46	-	740	0.0052	16.8	9	1	2	5	20000	-7.2	3.1	1	4	612	615	612	618	0.45	Prokaryotic RING finger family 4
BSUD.1105.4.p1	Prok-RING_4	PF14447.9	46	-	740	0.0052	16.8	9	2	2	1.3e-06	0.0052	16.8	9	1	42	692	732	692	736	0.9	Prokaryotic RING finger family 4
BSUD.1105.4.p1	PUA	PF01472.23	74	-	740	0.071	13.2	0	1	1	3.6e-05	0.14	12.2	0	8	51	246	289	244	291	0.88	PUA domain
BSUD.1105.4.p1	OLF	PF02191.19	246	-	740	0.22	11.2	0.3	1	2	2	8000	-3.7	0	151	194	304	347	302	352	0.59	Olfactomedin-like domain
BSUD.1105.4.p1	OLF	PF02191.19	246	-	740	0.22	11.2	0.3	2	2	0.00016	0.63	9.7	0	141	188	669	717	666	723	0.82	Olfactomedin-like domain
BSUD.1105.5.p1	BIR	PF00653.24	73	-	740	2.9e-19	69.6	3	1	4	9.3e-07	0.0037	18	0.2	1	71	13	76	13	78	0.83	Inhibitor of Apoptosis domain
BSUD.1105.5.p1	BIR	PF00653.24	73	-	740	2.9e-19	69.6	3	2	4	4e-20	1.6e-16	60.8	0.2	1	72	581	645	581	646	0.94	Inhibitor of Apoptosis domain
BSUD.1105.5.p1	BIR	PF00653.24	73	-	740	2.9e-19	69.6	3	3	4	0.46	1800	-0.2	0	33	48	683	698	667	702	0.84	Inhibitor of Apoptosis domain
BSUD.1105.5.p1	BIR	PF00653.24	73	-	740	2.9e-19	69.6	3	4	4	5	20000	-3.7	2.5	34	49	715	730	707	732	0.73	Inhibitor of Apoptosis domain
BSUD.1105.5.p1	zf-C3HC4_3	PF13920.9	50	-	740	5.4e-07	29.5	8.3	1	2	0.2	770	0.2	0.3	4	10	611	617	608	627	0.72	Zinc finger, C3HC4 type (RING finger)
BSUD.1105.5.p1	zf-C3HC4_3	PF13920.9	50	-	740	5.4e-07	29.5	8.3	2	2	1.4e-10	5.4e-07	29.5	8.3	2	47	689	730	688	733	0.94	Zinc finger, C3HC4 type (RING finger)
BSUD.1105.5.p1	Prok-RING_4	PF14447.9	46	-	740	0.0052	16.8	9	1	2	5	20000	-7.2	3.1	1	4	612	615	612	618	0.45	Prokaryotic RING finger family 4
BSUD.1105.5.p1	Prok-RING_4	PF14447.9	46	-	740	0.0052	16.8	9	2	2	1.3e-06	0.0052	16.8	9	1	42	692	732	692	736	0.9	Prokaryotic RING finger family 4
BSUD.1105.5.p1	PUA	PF01472.23	74	-	740	0.071	13.2	0	1	1	3.6e-05	0.14	12.2	0	8	51	246	289	244	291	0.88	PUA domain
BSUD.1105.5.p1	OLF	PF02191.19	246	-	740	0.22	11.2	0.3	1	2	2	8000	-3.7	0	151	194	304	347	302	352	0.59	Olfactomedin-like domain
BSUD.1105.5.p1	OLF	PF02191.19	246	-	740	0.22	11.2	0.3	2	2	0.00016	0.63	9.7	0	141	188	669	717	666	723	0.82	Olfactomedin-like domain
BSUD.1103.1.p1	Trypsin_2	PF13365.9	150	-	281	0.17	12.9	0	1	1	4.2e-05	0.82	10.8	0	11	143	105	247	70	251	0.67	Trypsin-like peptidase domain
BSUD.1647.1.p1	Ig_3	PF13927.9	79	-	391	2.4e-19	69.8	13.9	1	4	6.8e-05	0.17	12.6	0.9	6	76	26	119	23	120	0.72	Immunoglobulin domain
BSUD.1647.1.p1	Ig_3	PF13927.9	79	-	391	2.4e-19	69.8	13.9	2	4	9.1e-05	0.22	12.2	1	6	64	145	218	139	233	0.6	Immunoglobulin domain
BSUD.1647.1.p1	Ig_3	PF13927.9	79	-	391	2.4e-19	69.8	13.9	3	4	0.33	810	0.8	0	10	31	214	239	205	243	0.69	Immunoglobulin domain
BSUD.1647.1.p1	Ig_3	PF13927.9	79	-	391	2.4e-19	69.8	13.9	4	4	7.5e-17	1.8e-13	50.9	0.3	6	79	267	338	261	338	0.81	Immunoglobulin domain
BSUD.1647.1.p1	Ig_2	PF13895.9	79	-	391	5e-14	52.5	11	1	3	0.00059	1.5	9.3	0.5	13	64	36	121	23	138	0.72	Immunoglobulin domain
BSUD.1647.1.p1	Ig_2	PF13895.9	79	-	391	5e-14	52.5	11	2	3	2.6e-05	0.064	13.7	0.7	2	67	143	212	142	229	0.84	Immunoglobulin domain
BSUD.1647.1.p1	Ig_2	PF13895.9	79	-	391	5e-14	52.5	11	3	3	7.2e-12	1.8e-08	34.7	0.1	9	65	273	338	260	345	0.7	Immunoglobulin domain
BSUD.1647.1.p1	I-set	PF07679.19	90	-	391	2.8e-12	46.7	1	1	3	0.013	32	4.8	0.1	44	79	88	124	33	136	0.73	Immunoglobulin I-set domain
BSUD.1647.1.p1	I-set	PF07679.19	90	-	391	2.8e-12	46.7	1	2	3	4.5	11000	-3.3	0	11	24	151	164	144	182	0.57	Immunoglobulin I-set domain
BSUD.1647.1.p1	I-set	PF07679.19	90	-	391	2.8e-12	46.7	1	3	3	3e-13	7.3e-10	38.9	0	11	83	274	344	266	348	0.89	Immunoglobulin I-set domain
BSUD.1647.1.p1	ig	PF00047.28	87	-	391	5.5e-10	39.4	9.9	1	4	0.0016	3.8	7.9	0.7	8	74	34	120	31	131	0.83	Immunoglobulin domain
BSUD.1647.1.p1	ig	PF00047.28	87	-	391	5.5e-10	39.4	9.9	2	4	0.4	970	0.2	0.1	4	33	148	178	145	215	0.8	Immunoglobulin domain
BSUD.1647.1.p1	ig	PF00047.28	87	-	391	5.5e-10	39.4	9.9	3	4	0.88	2200	-1	0	8	23	219	234	212	240	0.75	Immunoglobulin domain
BSUD.1647.1.p1	ig	PF00047.28	87	-	391	5.5e-10	39.4	9.9	4	4	1.8e-11	4.3e-08	33.3	0.2	7	78	274	340	269	346	0.9	Immunoglobulin domain
BSUD.1647.1.p1	C2-set_2	PF08205.15	89	-	391	4.4e-07	30	4.7	1	3	0.044	110	3.1	0.2	13	30	34	53	23	109	0.79	CD80-like C2-set immunoglobulin domain
BSUD.1647.1.p1	C2-set_2	PF08205.15	89	-	391	4.4e-07	30	4.7	2	3	1.2e-07	0.00029	20.9	0.1	6	85	146	236	138	240	0.81	CD80-like C2-set immunoglobulin domain
BSUD.1647.1.p1	C2-set_2	PF08205.15	89	-	391	4.4e-07	30	4.7	3	3	0.0051	13	6.1	0	13	61	277	322	262	337	0.75	CD80-like C2-set immunoglobulin domain
BSUD.1647.1.p1	V-set	PF07686.20	109	-	391	1.8e-06	28.2	7.8	1	3	2.2e-06	0.0054	17	0.8	10	98	36	126	33	138	0.73	Immunoglobulin V-set domain
BSUD.1647.1.p1	V-set	PF07686.20	109	-	391	1.8e-06	28.2	7.8	2	3	0.00045	1.1	9.6	0	4	39	271	303	268	313	0.82	Immunoglobulin V-set domain
BSUD.1647.1.p1	V-set	PF07686.20	109	-	391	1.8e-06	28.2	7.8	3	3	0.037	92	3.4	0.2	75	95	318	342	313	355	0.68	Immunoglobulin V-set domain
BSUD.1647.1.p1	Ig_5	PF16681.8	83	-	391	0.011	16.3	0.2	1	4	0.44	1100	0.3	0	5	19	35	49	33	64	0.84	Ig-like domain on T-cell surface glycoprotein CD3 epsilon chain
BSUD.1647.1.p1	Ig_5	PF16681.8	83	-	391	0.011	16.3	0.2	2	4	2.1	5100	-1.9	0	33	58	96	121	66	139	0.61	Ig-like domain on T-cell surface glycoprotein CD3 epsilon chain
BSUD.1647.1.p1	Ig_5	PF16681.8	83	-	391	0.011	16.3	0.2	3	4	5.2	13000	-3.2	0	9	26	157	178	152	185	0.65	Ig-like domain on T-cell surface glycoprotein CD3 epsilon chain
BSUD.1647.1.p1	Ig_5	PF16681.8	83	-	391	0.011	16.3	0.2	4	4	0.00012	0.29	11.7	0	6	63	277	342	275	348	0.76	Ig-like domain on T-cell surface glycoprotein CD3 epsilon chain
BSUD.1647.1.p1	Lep_receptor_Ig	PF06328.14	86	-	391	5	7.3	8.1	1	3	2.5	6200	-2.6	0.1	63	63	54	54	35	79	0.54	Ig-like C2-type domain
BSUD.1647.1.p1	Lep_receptor_Ig	PF06328.14	86	-	391	5	7.3	8.1	2	3	0.0022	5.4	7.2	1.4	12	44	150	179	145	237	0.83	Ig-like C2-type domain
BSUD.1647.1.p1	Lep_receptor_Ig	PF06328.14	86	-	391	5	7.3	8.1	3	3	0.16	380	1.2	0	51	72	305	327	278	339	0.76	Ig-like C2-type domain
BSUD.1647.2.p1	Ig_3	PF13927.9	79	-	370	2e-19	70.1	14.1	1	4	6.1e-05	0.15	12.8	0.9	6	76	5	98	2	99	0.72	Immunoglobulin domain
BSUD.1647.2.p1	Ig_3	PF13927.9	79	-	370	2e-19	70.1	14.1	2	4	8.7e-05	0.21	12.3	1.1	6	64	124	197	118	212	0.6	Immunoglobulin domain
BSUD.1647.2.p1	Ig_3	PF13927.9	79	-	370	2e-19	70.1	14.1	3	4	0.31	750	0.9	0	10	31	193	218	184	222	0.69	Immunoglobulin domain
BSUD.1647.2.p1	Ig_3	PF13927.9	79	-	370	2e-19	70.1	14.1	4	4	6.8e-17	1.7e-13	51.1	0.3	6	79	246	317	240	317	0.81	Immunoglobulin domain
BSUD.1647.2.p1	Ig_2	PF13895.9	79	-	370	7.7e-14	51.9	11.8	1	3	0.00072	1.8	9.1	0.9	13	64	15	100	3	117	0.72	Immunoglobulin domain
BSUD.1647.2.p1	Ig_2	PF13895.9	79	-	370	7.7e-14	51.9	11.8	2	3	2.4e-05	0.059	13.8	0.7	2	67	122	191	121	208	0.84	Immunoglobulin domain
BSUD.1647.2.p1	Ig_2	PF13895.9	79	-	370	7.7e-14	51.9	11.8	3	3	6.6e-12	1.6e-08	34.8	0.1	9	65	252	317	239	324	0.7	Immunoglobulin domain
BSUD.1647.2.p1	I-set	PF07679.19	90	-	370	2.2e-12	47	0.9	1	3	0.012	29	4.9	0.1	44	79	67	103	12	115	0.73	Immunoglobulin I-set domain
BSUD.1647.2.p1	I-set	PF07679.19	90	-	370	2.2e-12	47	0.9	2	3	4.1	10000	-3.2	0	11	24	130	143	123	162	0.57	Immunoglobulin I-set domain
BSUD.1647.2.p1	I-set	PF07679.19	90	-	370	2.2e-12	47	0.9	3	3	2.7e-13	6.7e-10	39	0	11	83	253	323	245	327	0.89	Immunoglobulin I-set domain
BSUD.1647.2.p1	ig	PF00047.28	87	-	370	3.9e-10	39.9	9.8	1	4	0.0014	3.5	8	0.7	8	74	13	99	10	110	0.84	Immunoglobulin domain
BSUD.1647.2.p1	ig	PF00047.28	87	-	370	3.9e-10	39.9	9.8	2	4	0.35	860	0.3	0.1	4	33	127	157	124	196	0.79	Immunoglobulin domain
BSUD.1647.2.p1	ig	PF00047.28	87	-	370	3.9e-10	39.9	9.8	3	4	0.82	2000	-0.9	0	8	23	198	213	191	219	0.75	Immunoglobulin domain
BSUD.1647.2.p1	ig	PF00047.28	87	-	370	3.9e-10	39.9	9.8	4	4	1.6e-11	3.9e-08	33.5	0.2	7	78	253	319	248	325	0.9	Immunoglobulin domain
BSUD.1647.2.p1	C2-set_2	PF08205.15	89	-	370	4.3e-07	30	5	1	3	0.041	100	3.2	0.2	13	30	13	32	2	88	0.79	CD80-like C2-set immunoglobulin domain
BSUD.1647.2.p1	C2-set_2	PF08205.15	89	-	370	4.3e-07	30	5	2	3	1.1e-07	0.00027	21.1	0.1	6	85	125	215	117	219	0.81	CD80-like C2-set immunoglobulin domain
BSUD.1647.2.p1	C2-set_2	PF08205.15	89	-	370	4.3e-07	30	5	3	3	0.0047	12	6.2	0	13	61	256	301	241	316	0.75	CD80-like C2-set immunoglobulin domain
BSUD.1647.2.p1	V-set	PF07686.20	109	-	370	1.4e-06	28.6	7.8	1	3	2e-06	0.0049	17.2	0.8	10	98	15	105	12	117	0.73	Immunoglobulin V-set domain
BSUD.1647.2.p1	V-set	PF07686.20	109	-	370	1.4e-06	28.6	7.8	2	3	0.00042	1	9.7	0	4	39	250	282	247	292	0.82	Immunoglobulin V-set domain
BSUD.1647.2.p1	V-set	PF07686.20	109	-	370	1.4e-06	28.6	7.8	3	3	0.035	85	3.5	0.2	75	95	297	321	292	334	0.68	Immunoglobulin V-set domain
BSUD.1647.2.p1	Ig_5	PF16681.8	83	-	370	0.012	16.2	0.5	1	3	0.28	690	0.9	0.1	5	19	14	28	12	118	0.82	Ig-like domain on T-cell surface glycoprotein CD3 epsilon chain
BSUD.1647.2.p1	Ig_5	PF16681.8	83	-	370	0.012	16.2	0.5	2	3	4.5	11000	-3	0	9	27	136	158	131	165	0.65	Ig-like domain on T-cell surface glycoprotein CD3 epsilon chain
BSUD.1647.2.p1	Ig_5	PF16681.8	83	-	370	0.012	16.2	0.5	3	3	0.00011	0.26	11.9	0	6	63	256	321	254	327	0.76	Ig-like domain on T-cell surface glycoprotein CD3 epsilon chain
BSUD.1647.2.p1	Lep_receptor_Ig	PF06328.14	86	-	370	6.2	7	8.7	1	3	2.5	6100	-2.6	0.1	64	64	34	34	15	58	0.53	Ig-like C2-type domain
BSUD.1647.2.p1	Lep_receptor_Ig	PF06328.14	86	-	370	6.2	7	8.7	2	3	0.0027	6.5	6.9	1.8	12	44	129	158	124	217	0.83	Ig-like C2-type domain
BSUD.1647.2.p1	Lep_receptor_Ig	PF06328.14	86	-	370	6.2	7	8.7	3	3	0.14	350	1.4	0	51	72	284	306	257	318	0.76	Ig-like C2-type domain
BSUD.1648.1.p1	Ig_3	PF13927.9	79	-	525	1.2e-20	74	15.9	1	3	5.4e-06	0.0076	16.9	1.3	14	76	35	117	24	119	0.75	Immunoglobulin domain
BSUD.1648.1.p1	Ig_3	PF13927.9	79	-	525	1.2e-20	74	15.9	2	3	8.2e-05	0.11	13.1	0.9	8	72	145	201	137	231	0.63	Immunoglobulin domain
BSUD.1648.1.p1	Ig_3	PF13927.9	79	-	525	1.2e-20	74	15.9	3	3	1.4e-16	2e-13	50.8	0.8	4	79	265	338	264	338	0.83	Immunoglobulin domain
BSUD.1648.1.p1	Ig_2	PF13895.9	79	-	525	2.2e-14	53.7	17	1	3	0.0017	2.4	8.6	3.9	13	66	36	121	25	136	0.67	Immunoglobulin domain
BSUD.1648.1.p1	Ig_2	PF13895.9	79	-	525	2.2e-14	53.7	17	2	3	0.00083	1.2	9.7	0.2	4	66	143	209	140	227	0.81	Immunoglobulin domain
BSUD.1648.1.p1	Ig_2	PF13895.9	79	-	525	2.2e-14	53.7	17	3	3	4.2e-14	5.9e-11	42.6	0.8	4	77	267	350	264	352	0.77	Immunoglobulin domain
BSUD.1648.1.p1	ig	PF00047.28	87	-	525	2.9e-10	40.3	11.1	1	3	3.3e-05	0.047	14	0.6	10	84	36	128	32	131	0.88	Immunoglobulin domain
BSUD.1648.1.p1	ig	PF00047.28	87	-	525	2.9e-10	40.3	11.1	2	3	0.14	200	2.4	0.1	4	34	146	177	143	238	0.58	Immunoglobulin domain
BSUD.1648.1.p1	ig	PF00047.28	87	-	525	2.9e-10	40.3	11.1	3	3	1.8e-09	2.5e-06	27.7	0.6	6	85	273	347	269	349	0.89	Immunoglobulin domain
BSUD.1648.1.p1	I-set	PF07679.19	90	-	525	5.9e-10	39.2	2.3	1	3	0.0093	13	6.1	0.1	44	75	86	118	34	131	0.72	Immunoglobulin I-set domain
BSUD.1648.1.p1	I-set	PF07679.19	90	-	525	5.9e-10	39.2	2.3	2	3	0.62	870	0.2	0.1	56	78	187	209	144	219	0.72	Immunoglobulin I-set domain
BSUD.1648.1.p1	I-set	PF07679.19	90	-	525	5.9e-10	39.2	2.3	3	3	3.1e-10	4.3e-07	30	0.1	12	83	275	344	266	350	0.83	Immunoglobulin I-set domain
BSUD.1648.1.p1	C2-set_2	PF08205.15	89	-	525	1.1e-07	31.9	5.9	1	3	0.044	62	3.9	0.2	13	41	36	63	24	110	0.7	CD80-like C2-set immunoglobulin domain
BSUD.1648.1.p1	C2-set_2	PF08205.15	89	-	525	1.1e-07	31.9	5.9	2	3	1.9e-07	0.00026	21.1	0.1	8	85	146	234	138	237	0.87	CD80-like C2-set immunoglobulin domain
BSUD.1648.1.p1	C2-set_2	PF08205.15	89	-	525	1.1e-07	31.9	5.9	3	3	0.0025	3.4	7.9	0.1	11	62	277	323	264	334	0.82	CD80-like C2-set immunoglobulin domain
BSUD.1648.1.p1	V-set	PF07686.20	109	-	525	1.2e-06	28.8	5.6	1	3	1.7e-07	0.00024	21.4	0.4	9	98	35	124	33	135	0.59	Immunoglobulin V-set domain
BSUD.1648.1.p1	V-set	PF07686.20	109	-	525	1.2e-06	28.8	5.6	2	3	0.004	5.6	7.3	0.1	6	39	273	303	268	311	0.82	Immunoglobulin V-set domain
BSUD.1648.1.p1	V-set	PF07686.20	109	-	525	1.2e-06	28.8	5.6	3	3	1.1	1600	-0.6	0.1	84	98	328	345	306	355	0.67	Immunoglobulin V-set domain
BSUD.1648.1.p1	TMEM154	PF15102.9	153	-	525	5.7e-06	26.3	0.5	1	1	9.8e-09	1.4e-05	25.1	0.5	17	110	356	445	340	456	0.73	TMEM154 protein family
BSUD.1648.1.p1	Mid2	PF04478.15	150	-	525	5.4e-05	23.1	2.6	1	1	1.1e-07	0.00015	21.6	2.6	21	77	367	429	349	431	0.6	Mid2 like cell wall stress sensor
BSUD.1648.1.p1	RIFIN	PF02009.19	327	-	525	0.00046	20.3	0.1	1	1	6.6e-07	0.00092	19.3	0.1	204	317	316	433	280	436	0.65	Rifin
BSUD.1648.1.p1	Syndecan	PF01034.23	63	-	525	0.0019	18.2	0.1	1	1	3e-06	0.0042	17.1	0.1	5	39	398	431	396	456	0.78	Syndecan domain
BSUD.1648.1.p1	Protocadherin	PF08374.14	217	-	525	0.017	15.2	0.3	1	3	0.66	930	-0.2	0	140	168	72	100	46	104	0.68	Protocadherin
BSUD.1648.1.p1	Protocadherin	PF08374.14	217	-	525	0.017	15.2	0.3	2	3	1.1	1500	-0.9	0	110	152	187	240	173	244	0.69	Protocadherin
BSUD.1648.1.p1	Protocadherin	PF08374.14	217	-	525	0.017	15.2	0.3	3	3	0.00019	0.27	11.3	0	32	65	393	429	364	483	0.72	Protocadherin
BSUD.1648.1.p1	PRIMA1	PF16101.8	122	-	525	0.037	14.2	0	1	1	0.00011	0.15	12.3	0	53	91	392	432	337	457	0.8	Proline-rich membrane anchor 1
BSUD.1648.1.p1	Adeno_E3_CR2	PF02439.18	38	-	525	0.057	13.3	5.8	1	1	8.7e-05	0.12	12.3	5.8	8	33	401	429	399	434	0.69	Adenovirus E3 region protein CR2
BSUD.1648.1.p1	Ig_5	PF16681.8	83	-	525	0.07	13.7	2.2	1	3	0.73	1000	0.3	0.2	30	30	62	62	33	137	0.57	Ig-like domain on T-cell surface glycoprotein CD3 epsilon chain
BSUD.1648.1.p1	Ig_5	PF16681.8	83	-	525	0.07	13.7	2.2	2	3	4	5600	-2	0	9	55	155	204	151	218	0.55	Ig-like domain on T-cell surface glycoprotein CD3 epsilon chain
BSUD.1648.1.p1	Ig_5	PF16681.8	83	-	525	0.07	13.7	2.2	3	3	0.00035	0.49	11	0.1	6	66	277	345	272	351	0.76	Ig-like domain on T-cell surface glycoprotein CD3 epsilon chain
BSUD.1651.1.p1	DUF3715	PF12509.11	151	-	351	1.5e-22	80.3	0	1	1	1.6e-26	3.1e-22	79.3	0	5	151	94	235	90	235	0.93	Protein of unknown function (DUF3715)
BSUD.1651.2.p1	DUF3715	PF12509.11	151	-	351	1.5e-22	80.3	0	1	1	1.6e-26	3.1e-22	79.3	0	5	151	94	235	90	235	0.93	Protein of unknown function (DUF3715)
BSUD.1651.3.p1	DUF3715	PF12509.11	151	-	351	1.5e-22	80.3	0	1	1	1.6e-26	3.1e-22	79.3	0	5	151	94	235	90	235	0.93	Protein of unknown function (DUF3715)
BSUD.1651.4.p1	DDE_Tnp_1_7	PF13843.9	350	-	141	7.1e-33	114.5	0	1	1	4e-37	7.9e-33	114.4	0	120	253	2	133	1	139	0.93	Transposase IS4
BSUD.1651.4.p2	DDE_Tnp_1_7	PF13843.9	350	-	81	4.9e-10	39.4	0.2	1	1	2.5e-14	5e-10	39.4	0.2	21	87	5	79	1	80	0.89	Transposase IS4
BSUD.1651.4.p3	Rhamno_transf	PF11316.11	235	-	66	0.16	11.5	0.1	1	1	8.3e-06	0.16	11.5	0.1	177	213	12	48	2	58	0.84	Putative rhamnosyl transferase
BSUD.1651.4.p4	CKAP2_C	PF15297.9	348	-	54	0.19	11	0.2	1	1	1e-05	0.21	10.9	0.2	257	284	14	41	6	44	0.86	Cytoskeleton-associated protein 2 C-terminus
BSUD.1649.1.p2	Rieske	PF00355.29	89	-	68	3.1e-07	30.3	0.1	1	1	3.2e-11	3.2e-07	30.3	0.1	32	75	4	51	1	64	0.85	Rieske [2Fe-2S] domain
BSUD.1649.1.p2	Rieske_2	PF13806.9	104	-	68	0.0011	19	0	1	1	1.2e-07	0.0012	18.9	0	31	82	3	53	1	63	0.9	Rieske-like [2Fe-2S] domain
BSUD.1678.1.p1	Arrestin_N	PF00339.32	146	-	362	6.5e-25	88	0.1	1	2	2e-27	8e-24	84.5	0	1	146	7	151	7	151	0.86	Arrestin (or S-antigen), N-terminal domain
BSUD.1678.1.p1	Arrestin_N	PF00339.32	146	-	362	6.5e-25	88	0.1	2	2	0.078	310	1.5	0	54	126	214	285	174	305	0.63	Arrestin (or S-antigen), N-terminal domain
BSUD.1678.1.p1	Arrestin_C	PF02752.25	136	-	362	1.3e-20	74.4	0.2	1	2	0.025	98	3.6	0	75	115	86	124	33	160	0.79	Arrestin (or S-antigen), C-terminal domain
BSUD.1678.1.p1	Arrestin_C	PF02752.25	136	-	362	1.3e-20	74.4	0.2	2	2	1.6e-22	6.2e-19	69	0.1	3	134	176	302	175	304	0.9	Arrestin (or S-antigen), C-terminal domain
BSUD.1678.1.p1	Vps26	PF03643.18	275	-	362	0.0005	19.3	0	1	1	1.7e-07	0.00067	18.9	0	34	153	17	157	7	283	0.62	Vacuolar protein sorting-associated protein 26
BSUD.1678.1.p1	Rgp1	PF08737.13	414	-	362	0.0012	18.2	2.9	1	3	1.8e-06	0.007	15.7	0.2	107	141	91	125	83	147	0.85	Rgp1
BSUD.1678.1.p1	Rgp1	PF08737.13	414	-	362	0.0012	18.2	2.9	2	3	0.076	300	0.5	0.1	303	343	177	217	175	226	0.85	Rgp1
BSUD.1678.1.p1	Rgp1	PF08737.13	414	-	362	0.0012	18.2	2.9	3	3	0.095	370	0.1	0	120	158	261	297	258	319	0.75	Rgp1
BSUD.1678.1.p1	LDB19	PF13002.10	193	-	362	0.033	14	0	1	1	2.1e-05	0.083	12.7	0	44	98	85	135	55	150	0.83	Arrestin_N terminal like
BSUD.1678.2.p1	Arrestin_N	PF00339.32	146	-	382	7.8e-25	87.8	0.1	1	2	2.3e-27	9e-24	84.3	0	1	146	27	171	27	171	0.86	Arrestin (or S-antigen), N-terminal domain
BSUD.1678.2.p1	Arrestin_N	PF00339.32	146	-	382	7.8e-25	87.8	0.1	2	2	0.086	340	1.4	0	54	126	234	305	194	325	0.63	Arrestin (or S-antigen), N-terminal domain
BSUD.1678.2.p1	Arrestin_C	PF02752.25	136	-	382	1.5e-20	74.2	0.2	1	2	0.027	110	3.4	0	75	115	106	144	53	180	0.79	Arrestin (or S-antigen), C-terminal domain
BSUD.1678.2.p1	Arrestin_C	PF02752.25	136	-	382	1.5e-20	74.2	0.2	2	2	1.8e-22	6.9e-19	68.8	0.1	3	134	196	322	195	324	0.9	Arrestin (or S-antigen), C-terminal domain
BSUD.1678.2.p1	Vps26	PF03643.18	275	-	382	0.00043	19.5	0	1	1	1.5e-07	0.0006	19	0	33	153	36	177	10	302	0.65	Vacuolar protein sorting-associated protein 26
BSUD.1678.2.p1	Rgp1	PF08737.13	414	-	382	0.0015	17.9	3	1	3	1.9e-06	0.0076	15.6	0.2	107	141	111	145	103	167	0.85	Rgp1
BSUD.1678.2.p1	Rgp1	PF08737.13	414	-	382	0.0015	17.9	3	2	3	0.083	320	0.3	0.1	303	343	197	237	195	245	0.84	Rgp1
BSUD.1678.2.p1	Rgp1	PF08737.13	414	-	382	0.0015	17.9	3	3	3	0.1	400	0	0	120	158	281	317	278	339	0.75	Rgp1
BSUD.1678.2.p1	LDB19	PF13002.10	193	-	382	0.013	15.3	0.1	1	2	0.21	810	-0.3	0	23	63	12	54	5	94	0.67	Arrestin_N terminal like
BSUD.1678.2.p1	LDB19	PF13002.10	193	-	382	0.013	15.3	0.1	2	2	2.3e-05	0.09	12.6	0	44	98	105	155	77	171	0.83	Arrestin_N terminal like
BSUD.1678.3.p1	Arrestin_N	PF00339.32	146	-	362	6.5e-25	88	0.1	1	2	2e-27	8e-24	84.5	0	1	146	7	151	7	151	0.86	Arrestin (or S-antigen), N-terminal domain
BSUD.1678.3.p1	Arrestin_N	PF00339.32	146	-	362	6.5e-25	88	0.1	2	2	0.078	310	1.5	0	54	126	214	285	174	305	0.63	Arrestin (or S-antigen), N-terminal domain
BSUD.1678.3.p1	Arrestin_C	PF02752.25	136	-	362	1.3e-20	74.4	0.2	1	2	0.025	98	3.6	0	75	115	86	124	33	160	0.79	Arrestin (or S-antigen), C-terminal domain
BSUD.1678.3.p1	Arrestin_C	PF02752.25	136	-	362	1.3e-20	74.4	0.2	2	2	1.6e-22	6.2e-19	69	0.1	3	134	176	302	175	304	0.9	Arrestin (or S-antigen), C-terminal domain
BSUD.1678.3.p1	Vps26	PF03643.18	275	-	362	0.0005	19.3	0	1	1	1.7e-07	0.00067	18.9	0	34	153	17	157	7	283	0.62	Vacuolar protein sorting-associated protein 26
BSUD.1678.3.p1	Rgp1	PF08737.13	414	-	362	0.0012	18.2	2.9	1	3	1.8e-06	0.007	15.7	0.2	107	141	91	125	83	147	0.85	Rgp1
BSUD.1678.3.p1	Rgp1	PF08737.13	414	-	362	0.0012	18.2	2.9	2	3	0.076	300	0.5	0.1	303	343	177	217	175	226	0.85	Rgp1
BSUD.1678.3.p1	Rgp1	PF08737.13	414	-	362	0.0012	18.2	2.9	3	3	0.095	370	0.1	0	120	158	261	297	258	319	0.75	Rgp1
BSUD.1678.3.p1	LDB19	PF13002.10	193	-	362	0.033	14	0	1	1	2.1e-05	0.083	12.7	0	44	98	85	135	55	150	0.83	Arrestin_N terminal like
BSUD.1681.1.p1	BIR	PF00653.24	73	-	944	2.8e-16	60	6.1	1	3	5.2e-07	0.0034	18.1	1.3	1	51	370	415	370	435	0.72	Inhibitor of Apoptosis domain
BSUD.1681.1.p1	BIR	PF00653.24	73	-	944	2.8e-16	60	6.1	2	3	4.7e-18	3e-14	53.5	0.2	1	71	615	678	615	680	0.92	Inhibitor of Apoptosis domain
BSUD.1681.1.p1	BIR	PF00653.24	73	-	944	2.8e-16	60	6.1	3	3	3	20000	-4.7	3.4	18	47	896	922	887	934	0.66	Inhibitor of Apoptosis domain
BSUD.1681.1.p1	zf-C3HC4_3	PF13920.9	50	-	944	1.1e-06	28.5	13	1	2	0.038	250	1.7	0.6	3	15	290	302	288	309	0.71	Zinc finger, C3HC4 type (RING finger)
BSUD.1681.1.p1	zf-C3HC4_3	PF13920.9	50	-	944	1.1e-06	28.5	13	2	2	1.7e-10	1.1e-06	28.5	13	2	47	893	934	892	937	0.94	Zinc finger, C3HC4 type (RING finger)
BSUD.1681.1.p1	Prok-RING_4	PF14447.9	46	-	944	4.6	7.3	16.8	1	2	0.11	720	0.3	0.2	32	41	291	299	284	308	0.61	Prokaryotic RING finger family 4
BSUD.1681.1.p1	Prok-RING_4	PF14447.9	46	-	944	4.6	7.3	16.8	2	2	0.0004	2.6	8.1	11.8	1	41	896	935	896	939	0.86	Prokaryotic RING finger family 4
BSUD.1681.2.p1	BIR	PF00653.24	73	-	943	2.8e-16	60	6.1	1	3	5.2e-07	0.0034	18.1	1.3	1	51	370	415	370	435	0.72	Inhibitor of Apoptosis domain
BSUD.1681.2.p1	BIR	PF00653.24	73	-	943	2.8e-16	60	6.1	2	3	4.6e-18	3e-14	53.5	0.2	1	71	615	678	615	680	0.92	Inhibitor of Apoptosis domain
BSUD.1681.2.p1	BIR	PF00653.24	73	-	943	2.8e-16	60	6.1	3	3	3	20000	-4.7	3.4	18	47	895	921	886	933	0.66	Inhibitor of Apoptosis domain
BSUD.1681.2.p1	zf-C3HC4_3	PF13920.9	50	-	943	1.1e-06	28.5	13	1	2	0.038	250	1.7	0.6	3	15	290	302	288	309	0.71	Zinc finger, C3HC4 type (RING finger)
BSUD.1681.2.p1	zf-C3HC4_3	PF13920.9	50	-	943	1.1e-06	28.5	13	2	2	1.7e-10	1.1e-06	28.5	13	2	47	892	933	891	936	0.94	Zinc finger, C3HC4 type (RING finger)
BSUD.1681.2.p1	Prok-RING_4	PF14447.9	46	-	943	4.6	7.3	16.8	1	2	0.11	720	0.3	0.2	32	41	291	299	284	308	0.61	Prokaryotic RING finger family 4
BSUD.1681.2.p1	Prok-RING_4	PF14447.9	46	-	943	4.6	7.3	16.8	2	2	0.0004	2.6	8.1	11.8	1	41	895	934	895	938	0.86	Prokaryotic RING finger family 4
BSUD.1682.1.p1	BIR	PF00653.24	73	-	548	3.3e-10	40.6	0	1	4	0.0037	37	5.2	0.2	18	55	79	113	62	124	0.79	Inhibitor of Apoptosis domain
BSUD.1682.1.p1	BIR	PF00653.24	73	-	548	3.3e-10	40.6	0	2	4	3.4e-14	3.3e-10	40.6	0	1	71	341	404	341	406	0.93	Inhibitor of Apoptosis domain
BSUD.1682.1.p1	BIR	PF00653.24	73	-	548	3.3e-10	40.6	0	3	4	0.2	2000	-0.4	1.3	37	48	494	505	473	510	0.83	Inhibitor of Apoptosis domain
BSUD.1682.1.p1	BIR	PF00653.24	73	-	548	3.3e-10	40.6	0	4	4	2	20000	-3.6	0.7	39	49	529	539	515	541	0.61	Inhibitor of Apoptosis domain
BSUD.1682.1.p1	zf-C3HC4_3	PF13920.9	50	-	548	0.0002	21.2	20.8	1	2	0.0093	92	3.1	2	21	49	96	126	93	127	0.81	Zinc finger, C3HC4 type (RING finger)
BSUD.1682.1.p1	zf-C3HC4_3	PF13920.9	50	-	548	0.0002	21.2	20.8	2	2	2e-08	0.0002	21.2	20.8	4	49	498	541	495	542	0.92	Zinc finger, C3HC4 type (RING finger)
BSUD.1682.2.p1	BIR	PF00653.24	73	-	548	3.3e-10	40.6	0	1	4	0.0037	37	5.2	0.2	18	55	79	113	62	124	0.79	Inhibitor of Apoptosis domain
BSUD.1682.2.p1	BIR	PF00653.24	73	-	548	3.3e-10	40.6	0	2	4	3.4e-14	3.3e-10	40.6	0	1	71	341	404	341	406	0.93	Inhibitor of Apoptosis domain
BSUD.1682.2.p1	BIR	PF00653.24	73	-	548	3.3e-10	40.6	0	3	4	0.2	2000	-0.4	1.3	37	48	494	505	473	510	0.83	Inhibitor of Apoptosis domain
BSUD.1682.2.p1	BIR	PF00653.24	73	-	548	3.3e-10	40.6	0	4	4	2	20000	-3.6	0.7	39	49	529	539	515	541	0.61	Inhibitor of Apoptosis domain
BSUD.1682.2.p1	zf-C3HC4_3	PF13920.9	50	-	548	0.0002	21.2	20.8	1	2	0.0093	92	3.1	2	21	49	96	126	93	127	0.81	Zinc finger, C3HC4 type (RING finger)
BSUD.1682.2.p1	zf-C3HC4_3	PF13920.9	50	-	548	0.0002	21.2	20.8	2	2	2e-08	0.0002	21.2	20.8	4	49	498	541	495	542	0.92	Zinc finger, C3HC4 type (RING finger)
BSUD.1682.3.p1	BIR	PF00653.24	73	-	548	3.3e-10	40.6	0	1	4	0.0037	37	5.2	0.2	18	55	79	113	62	124	0.79	Inhibitor of Apoptosis domain
BSUD.1682.3.p1	BIR	PF00653.24	73	-	548	3.3e-10	40.6	0	2	4	3.4e-14	3.3e-10	40.6	0	1	71	341	404	341	406	0.93	Inhibitor of Apoptosis domain
BSUD.1682.3.p1	BIR	PF00653.24	73	-	548	3.3e-10	40.6	0	3	4	0.2	2000	-0.4	1.3	37	48	494	505	473	510	0.83	Inhibitor of Apoptosis domain
BSUD.1682.3.p1	BIR	PF00653.24	73	-	548	3.3e-10	40.6	0	4	4	2	20000	-3.6	0.7	39	49	529	539	515	541	0.61	Inhibitor of Apoptosis domain
BSUD.1682.3.p1	zf-C3HC4_3	PF13920.9	50	-	548	0.0002	21.2	20.8	1	2	0.0093	92	3.1	2	21	49	96	126	93	127	0.81	Zinc finger, C3HC4 type (RING finger)
BSUD.1682.3.p1	zf-C3HC4_3	PF13920.9	50	-	548	0.0002	21.2	20.8	2	2	2e-08	0.0002	21.2	20.8	4	49	498	541	495	542	0.92	Zinc finger, C3HC4 type (RING finger)
BSUD.1682.3.p2	PHD	PF00628.32	52	-	192	5.8e-07	29.4	6.9	1	1	2.5e-10	1.2e-06	28.4	6.9	4	49	109	153	108	155	0.88	PHD-finger
BSUD.1682.3.p2	PHD_4	PF16866.8	68	-	192	0.023	14.9	5.5	1	1	7.9e-06	0.039	14.1	5.5	24	67	110	153	96	154	0.82	PHD-finger
BSUD.1682.3.p2	SH3_6	PF12913.10	53	-	192	0.052	13.2	0.9	1	3	0.054	260	1.3	0	20	38	27	45	24	46	0.89	SH3 domain (SH3b1 type)
BSUD.1682.3.p2	SH3_6	PF12913.10	53	-	192	0.052	13.2	0.9	2	3	0.75	3700	-2.3	0.1	35	42	97	104	96	107	0.84	SH3 domain (SH3b1 type)
BSUD.1682.3.p2	SH3_6	PF12913.10	53	-	192	0.052	13.2	0.9	3	3	0.00021	1	9	0	20	43	128	151	123	155	0.89	SH3 domain (SH3b1 type)
BSUD.1682.3.p2	XPA_N	PF01286.21	32	-	192	5.2	7.3	7.6	1	3	0.0082	40	4.5	0.1	17	25	102	110	101	111	0.96	XPA protein N-terminal
BSUD.1682.3.p2	XPA_N	PF01286.21	32	-	192	5.2	7.3	7.6	2	3	0.16	800	0.3	0.7	4	9	119	124	117	134	0.66	XPA protein N-terminal
BSUD.1682.3.p2	XPA_N	PF01286.21	32	-	192	5.2	7.3	7.6	3	3	0.0053	26	5.1	0.1	3	21	149	167	148	169	0.93	XPA protein N-terminal
BSUD.1682.3.p3	Exo_endo_phos_2	PF14529.9	119	-	169	5.4e-08	32.9	1.7	1	2	2.7e-12	5.4e-08	32.9	1.7	16	118	3	95	1	96	0.89	Endonuclease-reverse transcriptase
BSUD.1682.3.p3	Exo_endo_phos_2	PF14529.9	119	-	169	5.4e-08	32.9	1.7	2	2	0.055	1100	-0.4	0.2	35	41	137	143	97	167	0.53	Endonuclease-reverse transcriptase
BSUD.1683.1.p1	RhoGAP	PF00620.30	149	-	677	1.9e-20	73.4	0	1	1	3.1e-24	3.1e-20	72.7	0	3	146	43	183	41	186	0.96	RhoGAP domain
BSUD.1683.1.p1	Rhabdo_ncap_2	PF03216.16	295	-	677	0.078	12.5	0	1	1	1.1e-05	0.11	12	0	72	165	249	363	118	366	0.83	Rhabdovirus nucleoprotein
BSUD.1683.1.p6	RMI1_N	PF08585.15	217	-	55	0.18	11.7	0	1	1	2e-05	0.19	11.6	0	14	50	4	39	2	49	0.86	RecQ mediated genome instability protein
BSUD.1683.1.p6	BAF1_ABF1	PF04684.16	576	-	55	0.44	9.7	1.9	1	1	4.7e-05	0.47	9.6	1.9	54	74	12	33	7	39	0.86	BAF1 / ABF1 chromatin reorganising factor
BSUD.2118.1.p1	DUF5721	PF18988.3	149	-	395	0.038	13.9	0.1	1	1	7e-06	0.069	13	0.1	93	144	257	311	238	317	0.84	Family of unknown function (DUF5721)
BSUD.2118.1.p1	Trypsin_2	PF13365.9	150	-	395	0.054	14.6	0.2	1	1	2.3e-05	0.23	12.6	0.2	12	140	227	362	216	366	0.7	Trypsin-like peptidase domain
BSUD.2118.3.p1	DUF5721	PF18988.3	149	-	395	0.038	13.9	0.1	1	1	7e-06	0.069	13	0.1	93	144	257	311	238	317	0.84	Family of unknown function (DUF5721)
BSUD.2118.3.p1	Trypsin_2	PF13365.9	150	-	395	0.054	14.6	0.2	1	1	2.3e-05	0.23	12.6	0.2	12	140	227	362	216	366	0.7	Trypsin-like peptidase domain
BSUD.2118.4.p1	DUF5721	PF18988.3	149	-	395	0.038	13.9	0.1	1	1	7e-06	0.069	13	0.1	93	144	257	311	238	317	0.84	Family of unknown function (DUF5721)
BSUD.2118.4.p1	Trypsin_2	PF13365.9	150	-	395	0.054	14.6	0.2	1	1	2.3e-05	0.23	12.6	0.2	12	140	227	362	216	366	0.7	Trypsin-like peptidase domain
BSUD.2120.1.p1	QVR	PF17064.8	85	-	163	0.18	12.8	2.3	1	1	1.3e-05	0.26	12.3	2.3	13	79	93	160	78	162	0.61	Sleepless protein
BSUD.2120.2.p1	QVR	PF17064.8	85	-	163	0.18	12.8	2.3	1	1	1.3e-05	0.26	12.3	2.3	13	79	93	160	78	162	0.61	Sleepless protein
BSUD.2120.3.p1	QVR	PF17064.8	85	-	163	0.18	12.8	2.3	1	1	1.3e-05	0.26	12.3	2.3	13	79	93	160	78	162	0.61	Sleepless protein
BSUD.2121.1.p1	DNA_pol3_beta_3	PF02768.18	121	-	52	0.21	11.6	0	1	1	1.2e-05	0.23	11.5	0	76	106	2	32	1	40	0.89	DNA polymerase III beta subunit, C-terminal domain
BSUD.2122.3.p1	Trypsin_2	PF13365.9	150	-	249	0.039	15.1	0.2	1	1	9.3e-06	0.092	13.8	0.2	82	140	165	216	31	221	0.62	Trypsin-like peptidase domain
BSUD.2122.3.p1	zf-HC5HC2H_2	PF13832.9	109	-	249	1.1	9.6	9.4	1	3	0.71	7000	-2.7	0.1	70	78	59	67	47	86	0.68	PHD-zinc-finger like domain
BSUD.2122.3.p1	zf-HC5HC2H_2	PF13832.9	109	-	249	1.1	9.6	9.4	2	3	0.002	20	5.5	0.4	44	69	117	142	104	151	0.82	PHD-zinc-finger like domain
BSUD.2122.3.p1	zf-HC5HC2H_2	PF13832.9	109	-	249	1.1	9.6	9.4	3	3	0.00012	1.2	9.5	0.8	14	72	158	219	146	225	0.79	PHD-zinc-finger like domain
BSUD.2122.3.p3	CH_2	PF06294.14	96	-	56	0.018	15.2	0	1	1	1.1e-06	0.021	15	0	55	94	10	53	7	55	0.85	CH-like domain in sperm protein
BSUD.2122.1.p1	Trypsin_2	PF13365.9	150	-	249	0.039	15.1	0.2	1	1	9.3e-06	0.092	13.8	0.2	82	140	165	216	31	221	0.62	Trypsin-like peptidase domain
BSUD.2122.1.p1	zf-HC5HC2H_2	PF13832.9	109	-	249	1.1	9.6	9.4	1	3	0.71	7000	-2.7	0.1	70	78	59	67	47	86	0.68	PHD-zinc-finger like domain
BSUD.2122.1.p1	zf-HC5HC2H_2	PF13832.9	109	-	249	1.1	9.6	9.4	2	3	0.002	20	5.5	0.4	44	69	117	142	104	151	0.82	PHD-zinc-finger like domain
BSUD.2122.1.p1	zf-HC5HC2H_2	PF13832.9	109	-	249	1.1	9.6	9.4	3	3	0.00012	1.2	9.5	0.8	14	72	158	219	146	225	0.79	PHD-zinc-finger like domain
BSUD.2122.1.p3	CH_2	PF06294.14	96	-	56	0.018	15.2	0	1	1	1.1e-06	0.021	15	0	55	94	10	53	7	55	0.85	CH-like domain in sperm protein
BSUD.2122.2.p1	Bact_hydrolase	PF20603.1	160	-	649	5e-05	23.4	0	1	4	0.0003	1.5	8.8	0	30	109	59	140	55	145	0.75	Bacterial hydrolase
BSUD.2122.2.p1	Bact_hydrolase	PF20603.1	160	-	649	5e-05	23.4	0	2	4	0.0003	1.5	8.8	0	30	109	160	241	156	246	0.75	Bacterial hydrolase
BSUD.2122.2.p1	Bact_hydrolase	PF20603.1	160	-	649	5e-05	23.4	0	3	4	0.17	860	-0.1	0	30	75	261	306	258	313	0.69	Bacterial hydrolase
BSUD.2122.2.p1	Bact_hydrolase	PF20603.1	160	-	649	5e-05	23.4	0	4	4	0.79	3900	-2.3	0.1	129	147	593	610	585	617	0.67	Bacterial hydrolase
BSUD.2122.2.p1	zf-C2HE	PF16278.8	63	-	649	0.0016	19	1.4	1	4	0.15	740	0.9	0	8	37	68	97	60	99	0.64	C2HE / C2H2 / C2HC zinc-binding finger
BSUD.2122.2.p1	zf-C2HE	PF16278.8	63	-	649	0.0016	19	1.4	2	4	0.15	740	0.9	0	8	37	169	198	161	200	0.64	C2HE / C2H2 / C2HC zinc-binding finger
BSUD.2122.2.p1	zf-C2HE	PF16278.8	63	-	649	0.0016	19	1.4	3	4	0.15	740	0.9	0	8	37	270	299	262	301	0.64	C2HE / C2H2 / C2HC zinc-binding finger
BSUD.2122.2.p1	zf-C2HE	PF16278.8	63	-	649	0.0016	19	1.4	4	4	0.00017	0.83	10.3	0	37	63	528	555	497	555	0.7	C2HE / C2H2 / C2HC zinc-binding finger
BSUD.2122.2.p1	DUF6393	PF19930.2	96	-	649	0.0058	16.9	0.1	1	4	0.02	99	3.4	0	4	51	49	96	46	103	0.85	Family of unknown function (DUF6393)
BSUD.2122.2.p1	DUF6393	PF19930.2	96	-	649	0.0058	16.9	0.1	2	4	0.02	99	3.4	0	4	51	150	197	147	204	0.85	Family of unknown function (DUF6393)
BSUD.2122.2.p1	DUF6393	PF19930.2	96	-	649	0.0058	16.9	0.1	3	4	0.02	97	3.4	0	4	51	251	298	248	306	0.85	Family of unknown function (DUF6393)
BSUD.2122.2.p1	DUF6393	PF19930.2	96	-	649	0.0058	16.9	0.1	4	4	0.23	1100	0	0	11	43	359	391	352	399	0.79	Family of unknown function (DUF6393)
BSUD.2122.2.p1	SET_assoc	PF11767.11	66	-	649	0.014	15.2	2.1	1	4	0.013	63	3.4	0	5	28	59	82	57	88	0.85	Histone lysine methyltransferase SET associated
BSUD.2122.2.p1	SET_assoc	PF11767.11	66	-	649	0.014	15.2	2.1	2	4	0.013	63	3.4	0	5	28	160	183	158	189	0.85	Histone lysine methyltransferase SET associated
BSUD.2122.2.p1	SET_assoc	PF11767.11	66	-	649	0.014	15.2	2.1	3	4	0.013	63	3.4	0	5	28	261	284	259	290	0.85	Histone lysine methyltransferase SET associated
BSUD.2122.2.p1	SET_assoc	PF11767.11	66	-	649	0.014	15.2	2.1	4	4	0.11	530	0.5	0	4	24	361	381	360	388	0.82	Histone lysine methyltransferase SET associated
BSUD.2122.2.p3	CH_2	PF06294.14	96	-	56	0.018	15.2	0	1	1	1.1e-06	0.021	15	0	55	94	10	53	7	55	0.85	CH-like domain in sperm protein
BSUD.2127.1.p1	Trypsin_2	PF13365.9	150	-	426	0.044	14.9	0	1	1	1.9e-05	0.12	13.4	0	13	139	258	392	247	395	0.65	Trypsin-like peptidase domain
BSUD.2127.1.p1	Reprolysin_3	PF13582.9	124	-	426	0.18	12.4	0.8	1	2	0.14	890	0.5	0.6	22	92	4	73	1	106	0.57	Metallo-peptidase family M12B Reprolysin-like
BSUD.2127.1.p1	Reprolysin_3	PF13582.9	124	-	426	0.18	12.4	0.8	2	2	0.00021	1.4	9.5	0	63	113	216	262	169	273	0.72	Metallo-peptidase family M12B Reprolysin-like
BSUD.2127.1.p1	Yippee-Mis18	PF03226.17	105	-	426	3.1	8.2	12.4	1	4	0.22	1400	-0.4	0.5	5	5	69	69	9	134	0.57	Yippee zinc-binding/DNA-binding /Mis18, centromere assembly
BSUD.2127.1.p1	Yippee-Mis18	PF03226.17	105	-	426	3.1	8.2	12.4	2	4	0.068	450	1.3	0.1	26	62	205	243	196	245	0.71	Yippee zinc-binding/DNA-binding /Mis18, centromere assembly
BSUD.2127.1.p1	Yippee-Mis18	PF03226.17	105	-	426	3.1	8.2	12.4	3	4	4.2e-05	0.27	11.6	3.3	5	82	239	332	235	342	0.73	Yippee zinc-binding/DNA-binding /Mis18, centromere assembly
BSUD.2127.1.p1	Yippee-Mis18	PF03226.17	105	-	426	3.1	8.2	12.4	4	4	0.52	3400	-1.6	0.1	34	61	357	385	333	391	0.57	Yippee zinc-binding/DNA-binding /Mis18, centromere assembly
BSUD.2127.2.p1	Trypsin_2	PF13365.9	150	-	399	0.04	15	0	1	1	1.1e-05	0.11	13.6	0	13	139	231	365	220	368	0.65	Trypsin-like peptidase domain
BSUD.2127.2.p1	Yippee-Mis18	PF03226.17	105	-	399	0.17	12.2	7.8	1	4	0.25	2500	-1.1	0	5	50	42	95	40	107	0.61	Yippee zinc-binding/DNA-binding /Mis18, centromere assembly
BSUD.2127.2.p1	Yippee-Mis18	PF03226.17	105	-	399	0.17	12.2	7.8	2	4	0.037	360	1.5	0.1	26	62	178	216	169	232	0.76	Yippee zinc-binding/DNA-binding /Mis18, centromere assembly
BSUD.2127.2.p1	Yippee-Mis18	PF03226.17	105	-	399	0.17	12.2	7.8	3	4	2e-05	0.19	12.1	2.8	5	82	212	305	210	312	0.72	Yippee zinc-binding/DNA-binding /Mis18, centromere assembly
BSUD.2127.2.p1	Yippee-Mis18	PF03226.17	105	-	399	0.17	12.2	7.8	4	4	0.32	3100	-1.5	0.1	34	61	330	358	306	364	0.57	Yippee zinc-binding/DNA-binding /Mis18, centromere assembly
BSUD.2090.2.p1	GcnA_N	PF18229.4	78	-	101	0.18	12	1.5	1	2	0.072	1400	-0.5	0	38	51	13	27	4	49	0.58	N-acetyl-beta-D-glucosaminidase N-terminal domain
BSUD.2090.2.p1	GcnA_N	PF18229.4	78	-	101	0.18	12	1.5	2	2	1.4e-05	0.27	11.4	0.3	30	49	68	87	44	93	0.84	N-acetyl-beta-D-glucosaminidase N-terminal domain
BSUD.2090.3.p1	GcnA_N	PF18229.4	78	-	101	0.18	12	1.5	1	2	0.072	1400	-0.5	0	38	51	13	27	4	49	0.58	N-acetyl-beta-D-glucosaminidase N-terminal domain
BSUD.2090.3.p1	GcnA_N	PF18229.4	78	-	101	0.18	12	1.5	2	2	1.4e-05	0.27	11.4	0.3	30	49	68	87	44	93	0.84	N-acetyl-beta-D-glucosaminidase N-terminal domain
BSUD.2090.3.p6	DUF4492	PF14899.9	63	-	50	0.0038	17.2	0.1	1	1	2e-07	0.0038	17.2	0.1	27	52	20	45	9	49	0.87	Domain of unknown function (DUF4492)
BSUD.2091.1.p1	Trypsin_2	PF13365.9	150	-	360	0.014	16.5	0.2	1	1	3.8e-06	0.037	15.1	0.1	11	141	192	329	178	337	0.73	Trypsin-like peptidase domain
BSUD.2091.1.p1	Yippee-Mis18	PF03226.17	105	-	360	0.033	14.5	6.3	1	4	0.65	6400	-2.5	0	5	33	4	32	3	67	0.6	Yippee zinc-binding/DNA-binding /Mis18, centromere assembly
BSUD.2091.1.p1	Yippee-Mis18	PF03226.17	105	-	360	0.033	14.5	6.3	2	4	0.12	1100	-0.1	0.4	46	62	162	179	134	183	0.67	Yippee zinc-binding/DNA-binding /Mis18, centromere assembly
BSUD.2091.1.p1	Yippee-Mis18	PF03226.17	105	-	360	0.033	14.5	6.3	3	4	4e-06	0.039	14.3	1.9	25	82	211	268	173	278	0.72	Yippee zinc-binding/DNA-binding /Mis18, centromere assembly
BSUD.2091.1.p1	Yippee-Mis18	PF03226.17	105	-	360	0.033	14.5	6.3	4	4	0.15	1500	-0.5	0.2	33	61	292	320	268	327	0.72	Yippee zinc-binding/DNA-binding /Mis18, centromere assembly
BSUD.2091.2.p1	Trypsin_2	PF13365.9	150	-	378	0.02	16	1.1	1	2	1	10000	-2.5	0	42	62	15	34	4	60	0.62	Trypsin-like peptidase domain
BSUD.2091.2.p1	Trypsin_2	PF13365.9	150	-	378	0.02	16	1.1	2	2	3.9e-06	0.039	15.1	0.1	11	141	210	347	191	355	0.74	Trypsin-like peptidase domain
BSUD.2091.2.p1	Yippee-Mis18	PF03226.17	105	-	378	0.027	14.8	5.8	1	4	0.75	7400	-2.7	0	5	33	22	50	21	83	0.59	Yippee zinc-binding/DNA-binding /Mis18, centromere assembly
BSUD.2091.2.p1	Yippee-Mis18	PF03226.17	105	-	378	0.027	14.8	5.8	2	4	0.12	1200	-0.1	0.4	46	62	180	197	152	201	0.67	Yippee zinc-binding/DNA-binding /Mis18, centromere assembly
BSUD.2091.2.p1	Yippee-Mis18	PF03226.17	105	-	378	0.027	14.8	5.8	3	4	4e-06	0.039	14.3	1.7	25	82	229	286	191	296	0.72	Yippee zinc-binding/DNA-binding /Mis18, centromere assembly
BSUD.2091.2.p1	Yippee-Mis18	PF03226.17	105	-	378	0.027	14.8	5.8	4	4	0.15	1500	-0.4	0.1	33	61	310	338	286	347	0.73	Yippee zinc-binding/DNA-binding /Mis18, centromere assembly
BSUD.2091.3.p1	Trypsin_2	PF13365.9	150	-	246	0.006	17.7	0.4	1	2	0.8	7800	-2.2	0	101	125	29	51	15	68	0.6	Trypsin-like peptidase domain
BSUD.2091.3.p1	Trypsin_2	PF13365.9	150	-	246	0.006	17.7	0.4	2	2	1.3e-06	0.013	16.6	0.3	11	141	78	215	31	223	0.77	Trypsin-like peptidase domain
BSUD.2091.3.p1	Yippee-Mis18	PF03226.17	105	-	246	0.0092	16.3	0.7	1	3	0.064	620	0.8	0.5	46	62	48	65	20	80	0.72	Yippee zinc-binding/DNA-binding /Mis18, centromere assembly
BSUD.2091.3.p1	Yippee-Mis18	PF03226.17	105	-	246	0.0092	16.3	0.7	2	3	9.4e-07	0.0092	16.3	0.7	25	82	97	154	60	161	0.72	Yippee zinc-binding/DNA-binding /Mis18, centromere assembly
BSUD.2091.3.p1	Yippee-Mis18	PF03226.17	105	-	246	0.0092	16.3	0.7	3	3	0.084	820	0.4	0.3	33	61	178	206	155	216	0.73	Yippee zinc-binding/DNA-binding /Mis18, centromere assembly
BSUD.2170.1.p1	DUF5998	PF19461.2	179	-	186	0.029	14.1	0.1	1	1	3.2e-06	0.032	14	0.1	25	84	60	117	47	168	0.77	Family of unknown function (DUF5998)
BSUD.2170.1.p1	UCH_N	PF16674.8	105	-	186	0.076	13.1	0.1	1	1	2.5e-05	0.24	11.5	0	37	81	33	74	24	83	0.8	N-terminal of ubiquitin carboxyl-terminal hydrolase 37
BSUD.2170.2.p3	CoV_S1_C	PF19209.3	58	-	108	0.013	15.8	0.1	1	3	0.00038	7.4	6.9	0	28	53	10	35	2	39	0.78	Coronavirus spike glycoprotein S1, C-terminal
BSUD.2170.2.p3	CoV_S1_C	PF19209.3	58	-	108	0.013	15.8	0.1	2	3	0.00045	8.8	6.7	0	28	53	38	63	26	68	0.74	Coronavirus spike glycoprotein S1, C-terminal
BSUD.2170.2.p3	CoV_S1_C	PF19209.3	58	-	108	0.013	15.8	0.1	3	3	0.02	390	1.4	0	25	45	63	83	54	90	0.7	Coronavirus spike glycoprotein S1, C-terminal
BSUD.2170.2.p14	RE_BsaWI	PF18643.4	105	-	54	0.058	13.6	0.2	1	1	6.8e-06	0.067	13.3	0.2	3	45	9	49	7	50	0.89	BsaWI restriction endonuclease type 2
BSUD.2170.2.p14	ASFV_360	PF01671.19	215	-	54	0.11	12.1	0	1	1	1.1e-05	0.11	12.1	0	19	70	1	52	1	53	0.91	African swine fever virus multigene family 360 protein
BSUD.2218.1.p2	TMEM247	PF15444.9	206	-	62	0.5	10.5	3.8	1	1	2.9e-05	0.57	10.3	3.8	162	205	7	53	4	54	0.89	Transmembrane protein 247
BSUD.2632.1.p1	Trypsin	PF00089.29	221	-	308	1.1e-43	149.7	0	1	1	1.4e-47	1.3e-43	149.5	0	1	221	59	296	59	296	0.9	Trypsin
BSUD.2632.1.p1	DUF1986	PF09342.14	116	-	308	0.014	15.9	0	1	1	6.9e-06	0.068	13.7	0	14	110	87	191	71	196	0.6	Domain of unknown function (DUF1986)
BSUD.2660.1.p1	TQ	PF18202.4	131	-	123	0.031	14.8	0.1	1	1	2e-06	0.039	14.5	0.1	28	84	30	95	4	102	0.74	T-Q ester bond containing domain
BSUD.2660.1.p4	DUF4495	PF14906.9	318	-	53	0.06	12.5	0.1	1	1	3.1e-06	0.06	12.5	0.1	152	183	5	36	1	46	0.9	Domain of unknown function (DUF4495)
BSUD.2663.2.p1	DUF5998	PF19461.2	179	-	328	0.048	13.4	1	1	1	1.5e-05	0.073	12.8	1	25	76	121	171	108	202	0.74	Family of unknown function (DUF5998)
BSUD.2663.2.p1	UCH_N	PF16674.8	105	-	328	0.05	13.7	0.1	1	2	3.6e-05	0.18	11.9	0	41	82	98	136	82	145	0.86	N-terminal of ubiquitin carboxyl-terminal hydrolase 37
BSUD.2663.2.p1	UCH_N	PF16674.8	105	-	328	0.05	13.7	0.1	2	2	1.3	6500	-2.8	0	35	51	149	164	139	176	0.68	N-terminal of ubiquitin carboxyl-terminal hydrolase 37
BSUD.2663.2.p1	E2_bind	PF08825.13	82	-	328	0.12	12.6	0	1	1	4.2e-05	0.21	11.9	0	22	81	163	225	150	226	0.77	E2 binding domain
BSUD.2663.2.p1	Cortexin	PF11057.11	76	-	328	4	7.5	6.3	1	3	0.05	240	1.8	0	38	53	17	32	5	37	0.76	Cortexin of kidney
BSUD.2663.2.p1	Cortexin	PF11057.11	76	-	328	4	7.5	6.3	2	3	0.37	1800	-1	0	12	33	63	84	56	86	0.75	Cortexin of kidney
BSUD.2663.2.p1	Cortexin	PF11057.11	76	-	328	4	7.5	6.3	3	3	0.0023	11	6	1.8	20	45	237	263	223	270	0.8	Cortexin of kidney
BSUD.2663.1.p1	DUF6358	PF19885.2	61	-	346	0.0042	17.3	0	1	1	2.2e-06	0.011	16	0	23	60	247	285	239	286	0.82	Family of unknown function (DUF6358)
BSUD.2663.1.p1	DUF5998	PF19461.2	179	-	346	0.052	13.3	1	1	1	1.6e-05	0.08	12.7	1	25	76	121	171	108	202	0.74	Family of unknown function (DUF5998)
BSUD.2663.1.p1	UCH_N	PF16674.8	105	-	346	0.054	13.6	0.1	1	1	4.5e-05	0.22	11.6	0	41	82	98	136	89	144	0.86	N-terminal of ubiquitin carboxyl-terminal hydrolase 37
BSUD.2663.1.p1	E2_bind	PF08825.13	82	-	346	0.13	12.5	0	1	1	4.6e-05	0.23	11.7	0	22	81	163	225	150	226	0.77	E2 binding domain
BSUD.2663.3.p1	DUF6358	PF19885.2	61	-	294	0.0037	17.5	0	1	1	1.7e-06	0.0084	16.3	0	23	60	247	285	239	286	0.83	Family of unknown function (DUF6358)
BSUD.2663.3.p1	UCH_N	PF16674.8	105	-	294	0.041	14	0.1	1	2	3.1e-05	0.15	12.1	0	41	82	98	136	81	144	0.86	N-terminal of ubiquitin carboxyl-terminal hydrolase 37
BSUD.2663.3.p1	UCH_N	PF16674.8	105	-	294	0.041	14	0.1	2	2	1.2	6000	-2.6	0	35	51	149	164	142	177	0.68	N-terminal of ubiquitin carboxyl-terminal hydrolase 37
BSUD.2663.3.p1	DUF5998	PF19461.2	179	-	294	0.047	13.5	1.1	1	1	1.4e-05	0.067	12.9	1.1	25	76	121	171	108	203	0.74	Family of unknown function (DUF5998)
BSUD.2663.3.p1	E2_bind	PF08825.13	82	-	294	0.11	12.8	0	1	1	3.5e-05	0.17	12.1	0	22	81	163	225	150	226	0.77	E2 binding domain
BSUD.2680.1.p1	CLEC16A_C	PF19439.2	766	-	154	9.4	4.7	8	1	1	0.00058	11	4.4	8	631	715	39	126	30	139	0.57	CLEC16A C-terminal
BSUD.2772.1.p1	DUF5450	PF17529.5	161	-	211	4.9	7.3	7.7	1	2	0.00028	5.6	7.1	6.9	74	126	5	57	1	91	0.87	Family of unknown function (DUF5450)
BSUD.2772.1.p1	DUF5450	PF17529.5	161	-	211	4.9	7.3	7.7	2	2	0.11	2100	-1.3	0.2	85	91	76	82	52	114	0.51	Family of unknown function (DUF5450)
BSUD.2772.1.p2	CDRT4	PF15213.9	137	-	83	0.16	12.7	0	1	1	8e-06	0.16	12.7	0	87	128	35	80	5	82	0.68	CMT1A duplicated region transcript 4 protein
BSUD.2772.2.p1	DUF5450	PF17529.5	161	-	211	4.9	7.3	7.7	1	2	0.00028	5.6	7.1	6.9	74	126	5	57	1	91	0.87	Family of unknown function (DUF5450)
BSUD.2772.2.p1	DUF5450	PF17529.5	161	-	211	4.9	7.3	7.7	2	2	0.11	2100	-1.3	0.2	85	91	76	82	52	114	0.51	Family of unknown function (DUF5450)
BSUD.2772.2.p2	CDRT4	PF15213.9	137	-	83	0.16	12.7	0	1	1	8e-06	0.16	12.7	0	87	128	35	80	5	82	0.68	CMT1A duplicated region transcript 4 protein
BSUD.2904.2.p1	BTB	PF00651.34	111	-	606	2.1e-18	66.7	2.2	1	2	6.4e-22	3.1e-18	66.1	0.5	6	108	29	128	24	131	0.93	BTB/POZ domain
BSUD.2904.2.p1	BTB	PF00651.34	111	-	606	2.1e-18	66.7	2.2	2	2	0.95	4700	-2	0.1	77	97	259	279	253	287	0.74	BTB/POZ domain
BSUD.2904.2.p1	BACK	PF07707.18	103	-	606	1.5e-15	57.3	8.1	1	3	0.13	640	0.6	0.1	3	28	106	131	104	133	0.9	BTB And C-terminal Kelch
BSUD.2904.2.p1	BACK	PF07707.18	103	-	606	1.5e-15	57.3	8.1	2	3	7.7e-17	3.8e-13	49.5	1.5	3	76	138	211	136	218	0.92	BTB And C-terminal Kelch
BSUD.2904.2.p1	BACK	PF07707.18	103	-	606	1.5e-15	57.3	8.1	3	3	0.00031	1.5	9	0.1	73	101	258	286	241	287	0.87	BTB And C-terminal Kelch
BSUD.2904.2.p1	CRC_subunit	PF08624.13	135	-	606	0.087	13.4	0.5	1	3	0.77	3800	-1.6	0.1	56	95	43	82	37	89	0.74	Chromatin remodelling complex Rsc7/Swp82 subunit
BSUD.2904.2.p1	CRC_subunit	PF08624.13	135	-	606	0.087	13.4	0.5	2	3	0.00012	0.61	10.7	0.1	42	84	225	266	216	275	0.85	Chromatin remodelling complex Rsc7/Swp82 subunit
BSUD.2904.2.p1	CRC_subunit	PF08624.13	135	-	606	0.087	13.4	0.5	3	3	3.6	18000	-3.8	0	54	73	499	520	496	526	0.69	Chromatin remodelling complex Rsc7/Swp82 subunit
BSUD.2904.2.p1	SANBR_BTB	PF11822.11	97	-	606	1.1	9.6	8.3	1	4	1.7e-05	0.083	13.2	0.8	13	94	42	121	36	124	0.85	SANT and BTB domain regulator of CSR, BTB domain
BSUD.2904.2.p1	SANBR_BTB	PF11822.11	97	-	606	1.1	9.6	8.3	2	4	0.44	2200	-0.9	0.1	72	93	131	152	128	156	0.83	SANT and BTB domain regulator of CSR, BTB domain
BSUD.2904.2.p1	SANBR_BTB	PF11822.11	97	-	606	1.1	9.6	8.3	3	4	1.9	9400	-3	0	22	50	172	199	160	220	0.51	SANT and BTB domain regulator of CSR, BTB domain
BSUD.2904.2.p1	SANBR_BTB	PF11822.11	97	-	606	1.1	9.6	8.3	4	4	1.5	7500	-2.7	0	75	84	589	598	584	601	0.84	SANT and BTB domain regulator of CSR, BTB domain
BSUD.2904.2.p2	Ank_2	PF12796.10	83	-	392	1.2e-35	122.1	17	1	6	4.5e-08	0.00018	22.2	0	49	81	51	83	24	85	0.78	Ankyrin repeats (3 copies)
BSUD.2904.2.p2	Ank_2	PF12796.10	83	-	392	1.2e-35	122.1	17	2	6	7.9e-05	0.31	11.8	0.1	7	77	100	177	85	187	0.75	Ankyrin repeats (3 copies)
BSUD.2904.2.p2	Ank_2	PF12796.10	83	-	392	1.2e-35	122.1	17	3	6	1.8e-14	7.1e-11	42.7	0	9	81	188	269	181	271	0.85	Ankyrin repeats (3 copies)
BSUD.2904.2.p2	Ank_2	PF12796.10	83	-	392	1.2e-35	122.1	17	4	6	1.3e-12	5e-09	36.7	0.2	11	81	255	335	252	337	0.88	Ankyrin repeats (3 copies)
BSUD.2904.2.p2	Ank_2	PF12796.10	83	-	392	1.2e-35	122.1	17	5	6	2.5e-13	9.7e-10	39	0.4	5	83	282	370	278	370	0.86	Ankyrin repeats (3 copies)
BSUD.2904.2.p2	Ank_2	PF12796.10	83	-	392	1.2e-35	122.1	17	6	6	1e-05	0.04	14.6	0.1	21	65	332	385	330	389	0.68	Ankyrin repeats (3 copies)
BSUD.2904.2.p2	Ank_4	PF13637.9	55	-	392	1.9e-28	98.6	7.1	1	10	2.8e-06	0.011	16.4	0.1	25	55	46	75	40	75	0.93	Ankyrin repeats (many copies)
BSUD.2904.2.p2	Ank_4	PF13637.9	55	-	392	1.9e-28	98.6	7.1	2	10	0.0092	36	5.2	0	14	30	68	84	65	120	0.81	Ankyrin repeats (many copies)
BSUD.2904.2.p2	Ank_4	PF13637.9	55	-	392	1.9e-28	98.6	7.1	3	10	1.3	5200	-1.7	0	14	36	103	122	91	137	0.66	Ankyrin repeats (many copies)
BSUD.2904.2.p2	Ank_4	PF13637.9	55	-	392	1.9e-28	98.6	7.1	4	10	0.0093	36	5.2	0	4	26	156	178	153	188	0.8	Ankyrin repeats (many copies)
BSUD.2904.2.p2	Ank_4	PF13637.9	55	-	392	1.9e-28	98.6	7.1	5	10	3.8e-09	1.5e-05	25.6	0	11	55	186	229	181	229	0.91	Ankyrin repeats (many copies)
BSUD.2904.2.p2	Ank_4	PF13637.9	55	-	392	1.9e-28	98.6	7.1	6	10	7.6e-12	3e-08	34.2	0	1	49	209	258	209	262	0.86	Ankyrin repeats (many copies)
BSUD.2904.2.p2	Ank_4	PF13637.9	55	-	392	1.9e-28	98.6	7.1	7	10	0.0052	21	6	0	15	55	255	294	249	294	0.85	Ankyrin repeats (many copies)
BSUD.2904.2.p2	Ank_4	PF13637.9	55	-	392	1.9e-28	98.6	7.1	8	10	1e-06	0.004	17.8	0	4	55	277	327	274	327	0.95	Ankyrin repeats (many copies)
BSUD.2904.2.p2	Ank_4	PF13637.9	55	-	392	1.9e-28	98.6	7.1	9	10	2.3e-07	0.0009	19.9	0	3	43	309	348	307	354	0.91	Ankyrin repeats (many copies)
BSUD.2904.2.p2	Ank_4	PF13637.9	55	-	392	1.9e-28	98.6	7.1	10	10	0.00021	0.83	10.4	0	18	44	357	382	355	386	0.9	Ankyrin repeats (many copies)
BSUD.2904.2.p2	Ank_3	PF13606.9	31	-	392	3.6e-28	94.6	4.4	1	9	5.3e-08	0.00021	21.6	0	1	31	54	83	54	83	0.95	Ankyrin repeat
BSUD.2904.2.p2	Ank_3	PF13606.9	31	-	392	3.6e-28	94.6	4.4	2	9	0.43	1700	0.4	0	14	29	102	116	87	118	0.63	Ankyrin repeat
BSUD.2904.2.p2	Ank_3	PF13606.9	31	-	392	3.6e-28	94.6	4.4	3	9	0.013	49	5.1	0	3	27	154	177	152	181	0.88	Ankyrin repeat
BSUD.2904.2.p2	Ank_3	PF13606.9	31	-	392	3.6e-28	94.6	4.4	4	9	0.48	1900	0.2	0	13	30	187	203	178	204	0.8	Ankyrin repeat
BSUD.2904.2.p2	Ank_3	PF13606.9	31	-	392	3.6e-28	94.6	4.4	5	9	5.1e-08	0.0002	21.7	0	2	30	209	236	208	237	0.9	Ankyrin repeat
BSUD.2904.2.p2	Ank_3	PF13606.9	31	-	392	3.6e-28	94.6	4.4	6	9	0.59	2300	0	0	1	21	241	260	241	269	0.63	Ankyrin repeat
BSUD.2904.2.p2	Ank_3	PF13606.9	31	-	392	3.6e-28	94.6	4.4	7	9	0.0088	35	5.6	0	2	30	274	301	273	302	0.9	Ankyrin repeat
BSUD.2904.2.p2	Ank_3	PF13606.9	31	-	392	3.6e-28	94.6	4.4	8	9	6.4e-07	0.0025	18.3	0	3	31	308	335	306	335	0.94	Ankyrin repeat
BSUD.2904.2.p2	Ank_3	PF13606.9	31	-	392	3.6e-28	94.6	4.4	9	9	6.2e-05	0.24	12.2	0.1	1	31	339	368	339	368	0.95	Ankyrin repeat
BSUD.2904.2.p2	Ank_5	PF13857.9	56	-	392	1.9e-26	91.9	3.8	1	7	1.3e-06	0.0051	17.2	0.1	7	48	46	87	43	97	0.91	Ankyrin repeats (many copies)
BSUD.2904.2.p2	Ank_5	PF13857.9	56	-	392	1.9e-26	91.9	3.8	2	7	1.4	5300	-2	0	1	26	109	131	108	132	0.63	Ankyrin repeats (many copies)
BSUD.2904.2.p2	Ank_5	PF13857.9	56	-	392	1.9e-26	91.9	3.8	3	7	0.37	1500	-0.2	0	15	39	154	176	146	185	0.74	Ankyrin repeats (many copies)
BSUD.2904.2.p2	Ank_5	PF13857.9	56	-	392	1.9e-26	91.9	3.8	4	7	1.1e-10	4.2e-07	30.2	0	8	53	201	246	195	248	0.92	Ankyrin repeats (many copies)
BSUD.2904.2.p2	Ank_5	PF13857.9	56	-	392	1.9e-26	91.9	3.8	5	7	0.00059	2.3	8.8	0	7	56	265	314	263	314	0.95	Ankyrin repeats (many copies)
BSUD.2904.2.p2	Ank_5	PF13857.9	56	-	392	1.9e-26	91.9	3.8	6	7	1.3e-09	5.1e-06	26.8	0	1	56	293	347	293	347	0.86	Ankyrin repeats (many copies)
BSUD.2904.2.p2	Ank_5	PF13857.9	56	-	392	1.9e-26	91.9	3.8	7	7	4e-09	1.6e-05	25.2	0.1	1	54	326	378	326	380	0.94	Ankyrin repeats (many copies)
BSUD.2904.2.p2	Ank	PF00023.33	33	-	392	1.5e-23	82.3	9	1	8	6.9e-09	2.7e-05	24.5	0	1	30	54	83	54	86	0.87	Ankyrin repeat
BSUD.2904.2.p2	Ank	PF00023.33	33	-	392	1.5e-23	82.3	9	2	8	0.28	1100	0.4	0	5	26	93	114	91	118	0.67	Ankyrin repeat
BSUD.2904.2.p2	Ank	PF00023.33	33	-	392	1.5e-23	82.3	9	3	8	0.31	1200	0.3	0	4	22	155	173	154	207	0.49	Ankyrin repeat
BSUD.2904.2.p2	Ank	PF00023.33	33	-	392	1.5e-23	82.3	9	4	8	4.8e-07	0.0019	18.7	0.1	2	32	209	239	208	240	0.89	Ankyrin repeat
BSUD.2904.2.p2	Ank	PF00023.33	33	-	392	1.5e-23	82.3	9	5	8	2.6e-05	0.1	13.2	0	2	32	242	271	241	272	0.9	Ankyrin repeat
BSUD.2904.2.p2	Ank	PF00023.33	33	-	392	1.5e-23	82.3	9	6	8	1.4	5500	-1.8	0	18	30	290	302	281	305	0.71	Ankyrin repeat
BSUD.2904.2.p2	Ank	PF00023.33	33	-	392	1.5e-23	82.3	9	7	8	7.7e-05	0.3	11.7	0	5	32	310	337	308	338	0.89	Ankyrin repeat
BSUD.2904.2.p2	Ank	PF00023.33	33	-	392	1.5e-23	82.3	9	8	8	0.00021	0.83	10.3	0.1	1	32	339	370	339	371	0.87	Ankyrin repeat
BSUD.2904.2.p3	TEX19	PF15553.9	159	-	93	0.0098	16	0	1	1	5.5e-07	0.011	15.9	0	29	83	20	88	6	92	0.6	Testis-expressed protein 19
BSUD.2906.1.p1	BTB	PF00651.34	111	-	596	2.4e-19	69.7	0.4	1	1	1.4e-22	8.8e-19	67.9	0.4	6	107	19	117	14	121	0.94	BTB/POZ domain
BSUD.2906.1.p1	BACK	PF07707.18	103	-	596	9.8e-14	51.4	2.3	1	3	9.6e-16	6.3e-12	45.6	0.5	2	71	127	196	126	204	0.96	BTB And C-terminal Kelch
BSUD.2906.1.p1	BACK	PF07707.18	103	-	596	9.8e-14	51.4	2.3	2	3	0.012	79	3.5	0	73	101	250	277	234	279	0.86	BTB And C-terminal Kelch
BSUD.2906.1.p1	BACK	PF07707.18	103	-	596	9.8e-14	51.4	2.3	3	3	0.41	2700	-1.4	0	27	43	426	442	423	446	0.85	BTB And C-terminal Kelch
BSUD.2906.1.p1	SANBR_BTB	PF11822.11	97	-	596	0.0042	17.4	2.1	1	2	1.6e-06	0.011	16.1	0.9	13	96	32	113	26	114	0.89	SANT and BTB domain regulator of CSR, BTB domain
BSUD.2906.1.p1	SANBR_BTB	PF11822.11	97	-	596	0.0042	17.4	2.1	2	2	0.79	5200	-2.1	0	44	71	174	201	139	226	0.64	SANT and BTB domain regulator of CSR, BTB domain
BSUD.2906.1.p2	H_lectin	PF09458.13	67	-	376	7.4e-06	26.2	0.2	1	2	2	20000	-4.4	0.6	41	51	114	124	113	127	0.72	H-type lectin domain
BSUD.2906.1.p2	H_lectin	PF09458.13	67	-	376	7.4e-06	26.2	0.2	2	2	7.5e-10	7.4e-06	26.2	0.2	2	67	312	373	311	373	0.91	H-type lectin domain
BSUD.2906.1.p2	CCDC24	PF15669.8	200	-	376	0.21	11.5	1.4	1	2	0.0005	4.9	7	2.2	119	178	118	193	72	197	0.73	Coiled-coil domain-containing protein 24 family
BSUD.2906.1.p2	CCDC24	PF15669.8	200	-	376	0.21	11.5	1.4	2	2	0.032	310	1.1	0	115	156	257	296	248	299	0.83	Coiled-coil domain-containing protein 24 family
BSUD.2906.2.p1	BTB	PF00651.34	111	-	599	9.8e-19	67.8	0.2	1	1	6e-22	3e-18	66.2	0.2	6	110	19	120	14	121	0.93	BTB/POZ domain
BSUD.2906.2.p1	BACK	PF07707.18	103	-	599	4.4e-12	46.1	5.2	1	3	0.026	130	2.9	0.1	2	35	95	128	94	132	0.84	BTB And C-terminal Kelch
BSUD.2906.2.p1	BACK	PF07707.18	103	-	599	4.4e-12	46.1	5.2	2	3	2.6e-14	1.3e-10	41.4	0.2	3	79	128	204	126	216	0.9	BTB And C-terminal Kelch
BSUD.2906.2.p1	BACK	PF07707.18	103	-	599	4.4e-12	46.1	5.2	3	3	0.024	120	3	0.1	23	63	232	274	226	298	0.75	BTB And C-terminal Kelch
BSUD.2906.2.p1	SANBR_BTB	PF11822.11	97	-	599	0.036	14.4	1.2	1	2	3.7e-05	0.18	12.1	0.3	13	96	32	113	27	114	0.88	SANT and BTB domain regulator of CSR, BTB domain
BSUD.2906.2.p1	SANBR_BTB	PF11822.11	97	-	599	0.036	14.4	1.2	2	2	0.28	1400	-0.3	0	43	69	173	201	142	216	0.63	SANT and BTB domain regulator of CSR, BTB domain
BSUD.2906.2.p1	Endonuclease_1	PF04231.16	230	-	599	0.38	10.6	2.7	1	3	9.3e-05	0.46	10.3	0.1	178	225	174	221	155	224	0.8	Endonuclease I
BSUD.2906.2.p1	Endonuclease_1	PF04231.16	230	-	599	0.38	10.6	2.7	2	3	0.85	4200	-2.7	0	182	207	284	309	277	322	0.78	Endonuclease I
BSUD.2906.2.p1	Endonuclease_1	PF04231.16	230	-	599	0.38	10.6	2.7	3	3	0.44	2200	-1.7	0.1	50	74	357	383	335	394	0.67	Endonuclease I
BSUD.2906.2.p2	BTB	PF00651.34	111	-	596	2.4e-19	69.7	0.4	1	1	1.4e-22	8.8e-19	67.9	0.4	6	107	19	117	14	121	0.94	BTB/POZ domain
BSUD.2906.2.p2	BACK	PF07707.18	103	-	596	9.8e-14	51.4	2.3	1	3	9.6e-16	6.3e-12	45.6	0.5	2	71	127	196	126	204	0.96	BTB And C-terminal Kelch
BSUD.2906.2.p2	BACK	PF07707.18	103	-	596	9.8e-14	51.4	2.3	2	3	0.012	79	3.5	0	73	101	250	277	234	279	0.86	BTB And C-terminal Kelch
BSUD.2906.2.p2	BACK	PF07707.18	103	-	596	9.8e-14	51.4	2.3	3	3	0.41	2700	-1.4	0	27	43	426	442	423	446	0.85	BTB And C-terminal Kelch
BSUD.2906.2.p2	SANBR_BTB	PF11822.11	97	-	596	0.0042	17.4	2.1	1	2	1.6e-06	0.011	16.1	0.9	13	96	32	113	26	114	0.89	SANT and BTB domain regulator of CSR, BTB domain
BSUD.2906.2.p2	SANBR_BTB	PF11822.11	97	-	596	0.0042	17.4	2.1	2	2	0.79	5200	-2.1	0	44	71	174	201	139	226	0.64	SANT and BTB domain regulator of CSR, BTB domain
BSUD.2906.2.p3	H_lectin	PF09458.13	67	-	376	7.4e-06	26.2	0.2	1	2	2	20000	-4.4	0.6	41	51	114	124	113	127	0.72	H-type lectin domain
BSUD.2906.2.p3	H_lectin	PF09458.13	67	-	376	7.4e-06	26.2	0.2	2	2	7.5e-10	7.4e-06	26.2	0.2	2	67	312	373	311	373	0.91	H-type lectin domain
BSUD.2906.2.p3	CCDC24	PF15669.8	200	-	376	0.21	11.5	1.4	1	2	0.0005	4.9	7	2.2	119	178	118	193	72	197	0.73	Coiled-coil domain-containing protein 24 family
BSUD.2906.2.p3	CCDC24	PF15669.8	200	-	376	0.21	11.5	1.4	2	2	0.032	310	1.1	0	115	156	257	296	248	299	0.83	Coiled-coil domain-containing protein 24 family
BSUD.2906.2.p5	PLA2_inh	PF02988.18	83	-	67	0.013	16.3	0.7	1	1	7.9e-07	0.015	16	0.7	32	79	16	61	10	64	0.88	Phospholipase A2 inhibitor
BSUD.2907.1.p1	CUB	PF00431.23	110	-	1012	8.9e-49	164.5	2.1	1	3	2.5e-24	8.3e-21	74.5	0	1	110	23	139	23	139	0.9	CUB domain
BSUD.2907.1.p1	CUB	PF00431.23	110	-	1012	8.9e-49	164.5	2.1	2	3	2.9e-08	9.5e-05	22.8	0	1	72	404	479	404	484	0.86	CUB domain
BSUD.2907.1.p1	CUB	PF00431.23	110	-	1012	8.9e-49	164.5	2.1	3	3	5.4e-21	1.8e-17	63.8	1	1	106	763	867	763	871	0.91	CUB domain
BSUD.2907.1.p1	EGF_CA	PF07645.18	42	-	1012	6.3e-26	90.4	68.7	1	12	6	20000	-10.4	15.4	11	35	159	186	143	193	0.67	Calcium-binding EGF domain
BSUD.2907.1.p1	EGF_CA	PF07645.18	42	-	1012	6.3e-26	90.4	68.7	2	12	3e-07	0.00099	19.4	10.9	5	38	193	228	186	232	0.78	Calcium-binding EGF domain
BSUD.2907.1.p1	EGF_CA	PF07645.18	42	-	1012	6.3e-26	90.4	68.7	3	12	0.66	2200	-0.9	5.3	3	37	230	263	229	268	0.78	Calcium-binding EGF domain
BSUD.2907.1.p1	EGF_CA	PF07645.18	42	-	1012	6.3e-26	90.4	68.7	4	12	6	20000	-4.8	10.8	11	32	267	300	261	314	0.69	Calcium-binding EGF domain
BSUD.2907.1.p1	EGF_CA	PF07645.18	42	-	1012	6.3e-26	90.4	68.7	5	12	6	20000	-6	10.8	5	34	323	351	313	357	0.72	Calcium-binding EGF domain
BSUD.2907.1.p1	EGF_CA	PF07645.18	42	-	1012	6.3e-26	90.4	68.7	6	12	1.8e-11	5.9e-08	32.9	8.8	1	36	358	398	358	404	0.88	Calcium-binding EGF domain
BSUD.2907.1.p1	EGF_CA	PF07645.18	42	-	1012	6.3e-26	90.4	68.7	7	12	6	20000	-10.4	13	6	34	545	572	533	576	0.74	Calcium-binding EGF domain
BSUD.2907.1.p1	EGF_CA	PF07645.18	42	-	1012	6.3e-26	90.4	68.7	8	12	6.4e-12	2.1e-08	34.4	3.9	1	34	579	612	579	620	0.9	Calcium-binding EGF domain
BSUD.2907.1.p1	EGF_CA	PF07645.18	42	-	1012	6.3e-26	90.4	68.7	9	12	6	20000	-5.9	4.5	12	20	677	687	661	710	0.55	Calcium-binding EGF domain
BSUD.2907.1.p1	EGF_CA	PF07645.18	42	-	1012	6.3e-26	90.4	68.7	10	12	4.7e-13	1.5e-09	38	7.8	1	42	715	758	715	758	0.87	Calcium-binding EGF domain
BSUD.2907.1.p1	EGF_CA	PF07645.18	42	-	1012	6.3e-26	90.4	68.7	11	12	0.63	2100	-0.8	11.8	10	35	888	915	874	919	0.8	Calcium-binding EGF domain
BSUD.2907.1.p1	EGF_CA	PF07645.18	42	-	1012	6.3e-26	90.4	68.7	12	12	2.5e-09	8e-06	26.1	5.6	1	38	921	957	921	963	0.88	Calcium-binding EGF domain
BSUD.2907.1.p1	EGF_3	PF12947.10	36	-	1012	3.4e-06	27.3	24.7	1	13	6	20000	-7.7	9.2	22	27	157	162	153	183	0.52	EGF domain
BSUD.2907.1.p1	EGF_3	PF12947.10	36	-	1012	3.4e-06	27.3	24.7	2	13	1.6e-06	0.0053	17	1.1	7	31	198	222	193	223	0.89	EGF domain
BSUD.2907.1.p1	EGF_3	PF12947.10	36	-	1012	3.4e-06	27.3	24.7	3	13	0.068	220	2.2	1.7	11	28	242	259	232	261	0.82	EGF domain
BSUD.2907.1.p1	EGF_3	PF12947.10	36	-	1012	3.4e-06	27.3	24.7	4	13	1.9	6100	-2.4	3.2	5	23	265	283	262	284	0.86	EGF domain
BSUD.2907.1.p1	EGF_3	PF12947.10	36	-	1012	3.4e-06	27.3	24.7	5	13	1.9	6200	-2.4	0.2	21	31	293	303	286	304	0.73	EGF domain
BSUD.2907.1.p1	EGF_3	PF12947.10	36	-	1012	3.4e-06	27.3	24.7	6	13	3.4	11000	-3.2	6.4	14	29	337	350	314	353	0.71	EGF domain
BSUD.2907.1.p1	EGF_3	PF12947.10	36	-	1012	3.4e-06	27.3	24.7	7	13	1.4e-05	0.045	14.1	2.1	10	30	374	394	362	395	0.81	EGF domain
BSUD.2907.1.p1	EGF_3	PF12947.10	36	-	1012	3.4e-06	27.3	24.7	8	13	6	20000	-4.4	12.7	7	31	549	573	543	576	0.76	EGF domain
BSUD.2907.1.p1	EGF_3	PF12947.10	36	-	1012	3.4e-06	27.3	24.7	9	13	1.1e-05	0.036	14.4	1.8	1	30	583	612	583	614	0.92	EGF domain
BSUD.2907.1.p1	EGF_3	PF12947.10	36	-	1012	3.4e-06	27.3	24.7	10	13	3.5	12000	-3.2	0.2	23	31	701	709	696	710	0.86	EGF domain
BSUD.2907.1.p1	EGF_3	PF12947.10	36	-	1012	3.4e-06	27.3	24.7	11	13	1.8e-07	0.0006	20.1	3.8	1	27	719	745	719	750	0.9	EGF domain
BSUD.2907.1.p1	EGF_3	PF12947.10	36	-	1012	3.4e-06	27.3	24.7	12	13	5.4	18000	-3.8	8.4	6	30	884	914	880	917	0.65	EGF domain
BSUD.2907.1.p1	EGF_3	PF12947.10	36	-	1012	3.4e-06	27.3	24.7	13	13	3.3e-07	0.0011	19.3	4.9	4	32	927	955	925	955	0.92	EGF domain
BSUD.2907.1.p1	EGF_MSP1_1	PF12946.10	37	-	1012	0.0038	17.3	2.8	1	13	0.16	510	0.9	5.7	20	30	172	182	154	188	0.85	MSP1 EGF domain 1
BSUD.2907.1.p1	EGF_MSP1_1	PF12946.10	37	-	1012	0.0038	17.3	2.8	2	13	0.00071	2.3	8.4	6.5	2	36	193	228	192	229	0.85	MSP1 EGF domain 1
BSUD.2907.1.p1	EGF_MSP1_1	PF12946.10	37	-	1012	0.0038	17.3	2.8	3	13	2.2	7200	-2.8	2.2	13	36	245	268	243	269	0.71	MSP1 EGF domain 1
BSUD.2907.1.p1	EGF_MSP1_1	PF12946.10	37	-	1012	0.0038	17.3	2.8	4	13	2.7	8700	-3	0.7	18	27	322	331	320	332	0.81	MSP1 EGF domain 1
BSUD.2907.1.p1	EGF_MSP1_1	PF12946.10	37	-	1012	0.0038	17.3	2.8	5	13	0.19	630	0.6	0.9	23	30	344	351	338	363	0.8	MSP1 EGF domain 1
BSUD.2907.1.p1	EGF_MSP1_1	PF12946.10	37	-	1012	0.0038	17.3	2.8	6	13	8.4e-06	0.027	14.6	2.6	9	36	374	401	361	402	0.86	MSP1 EGF domain 1
BSUD.2907.1.p1	EGF_MSP1_1	PF12946.10	37	-	1012	0.0038	17.3	2.8	7	13	1.3	4100	-2	6.8	8	29	552	571	543	575	0.73	MSP1 EGF domain 1
BSUD.2907.1.p1	EGF_MSP1_1	PF12946.10	37	-	1012	0.0038	17.3	2.8	8	13	0.00056	1.8	8.7	4.7	6	36	589	619	582	620	0.81	MSP1 EGF domain 1
BSUD.2907.1.p1	EGF_MSP1_1	PF12946.10	37	-	1012	0.0038	17.3	2.8	9	13	0.17	570	0.8	0.1	21	37	650	666	642	666	0.88	MSP1 EGF domain 1
BSUD.2907.1.p1	EGF_MSP1_1	PF12946.10	37	-	1012	0.0038	17.3	2.8	10	13	5.2	17000	-4	0.7	23	29	701	707	699	708	0.85	MSP1 EGF domain 1
BSUD.2907.1.p1	EGF_MSP1_1	PF12946.10	37	-	1012	0.0038	17.3	2.8	11	13	0.00023	0.75	10	4.8	6	36	725	758	718	759	0.78	MSP1 EGF domain 1
BSUD.2907.1.p1	EGF_MSP1_1	PF12946.10	37	-	1012	0.0038	17.3	2.8	12	13	0.0035	11	6.2	8.6	4	30	883	914	880	918	0.85	MSP1 EGF domain 1
BSUD.2907.1.p1	EGF_MSP1_1	PF12946.10	37	-	1012	0.0038	17.3	2.8	13	13	1.2e-06	0.0038	17.3	2.8	1	29	924	952	924	956	0.91	MSP1 EGF domain 1
BSUD.2907.1.p1	EGF	PF00008.30	32	-	1012	0.014	15.8	4.5	1	13	6	20000	-5.9	5.9	18	28	171	181	154	183	0.55	EGF-like domain
BSUD.2907.1.p1	EGF	PF00008.30	32	-	1012	0.014	15.8	4.5	2	13	7.5e-05	0.25	11.8	5.2	4	28	195	220	186	222	0.76	EGF-like domain
BSUD.2907.1.p1	EGF	PF00008.30	32	-	1012	0.014	15.8	4.5	3	13	0.0075	24	5.4	1.7	10	28	243	261	232	267	0.84	EGF-like domain
BSUD.2907.1.p1	EGF	PF00008.30	32	-	1012	0.014	15.8	4.5	4	13	2.2	7300	-2.5	7.9	1	27	274	300	265	304	0.8	EGF-like domain
BSUD.2907.1.p1	EGF	PF00008.30	32	-	1012	0.014	15.8	4.5	5	13	0.11	350	1.7	2.9	20	29	342	351	324	354	0.83	EGF-like domain
BSUD.2907.1.p1	EGF	PF00008.30	32	-	1012	0.014	15.8	4.5	6	13	0.01	33	5	1.3	12	28	378	393	374	394	0.9	EGF-like domain
BSUD.2907.1.p1	EGF	PF00008.30	32	-	1012	0.014	15.8	4.5	7	13	6	20000	-6.5	9.8	7	28	553	571	541	574	0.72	EGF-like domain
BSUD.2907.1.p1	EGF	PF00008.30	32	-	1012	0.014	15.8	4.5	8	13	4.2e-06	0.014	15.8	4.5	1	29	583	612	583	614	0.94	EGF-like domain
BSUD.2907.1.p1	EGF	PF00008.30	32	-	1012	0.014	15.8	4.5	9	13	3.8	12000	-3.2	3.8	5	14	632	639	628	659	0.57	EGF-like domain
BSUD.2907.1.p1	EGF	PF00008.30	32	-	1012	0.014	15.8	4.5	10	13	0.046	150	2.9	0.1	21	31	700	710	694	711	0.87	EGF-like domain
BSUD.2907.1.p1	EGF	PF00008.30	32	-	1012	0.014	15.8	4.5	11	13	0.001	3.3	8.2	5.5	9	26	729	745	719	750	0.83	EGF-like domain
BSUD.2907.1.p1	EGF	PF00008.30	32	-	1012	0.014	15.8	4.5	12	13	0.8	2600	-1	8.9	6	29	886	914	876	915	0.7	EGF-like domain
BSUD.2907.1.p1	EGF	PF00008.30	32	-	1012	0.014	15.8	4.5	13	13	0.0012	3.9	8	4.8	9	29	936	953	925	955	0.89	EGF-like domain
BSUD.2907.1.p1	hEGF	PF12661.10	22	-	1012	0.029	15.1	2.3	1	15	6	20000	-5.4	7.4	13	19	165	178	153	181	0.59	Human growth factor-like EGF
BSUD.2907.1.p1	hEGF	PF12661.10	22	-	1012	0.029	15.1	2.3	2	15	0.00049	1.6	9.6	5.8	6	22	204	220	199	220	0.92	Human growth factor-like EGF
BSUD.2907.1.p1	hEGF	PF12661.10	22	-	1012	0.029	15.1	2.3	3	15	3.6	12000	-2.7	0.1	4	10	225	231	224	231	0.74	Human growth factor-like EGF
BSUD.2907.1.p1	hEGF	PF12661.10	22	-	1012	0.029	15.1	2.3	4	15	1.3	4300	-1.3	3.8	5	21	243	259	238	259	0.84	Human growth factor-like EGF
BSUD.2907.1.p1	hEGF	PF12661.10	22	-	1012	0.029	15.1	2.3	5	15	4.1	14000	-2.9	5.5	1	16	268	283	268	283	0.76	Human growth factor-like EGF
BSUD.2907.1.p1	hEGF	PF12661.10	22	-	1012	0.029	15.1	2.3	6	15	0.00062	2	9.3	1	7	22	337	350	334	350	0.89	Human growth factor-like EGF
BSUD.2907.1.p1	hEGF	PF12661.10	22	-	1012	0.029	15.1	2.3	7	15	3.5e-05	0.11	13.3	2.1	6	22	377	393	373	393	0.91	Human growth factor-like EGF
BSUD.2907.1.p1	hEGF	PF12661.10	22	-	1012	0.029	15.1	2.3	8	15	2.1	6900	-1.9	0.8	6	20	543	552	541	552	0.66	Human growth factor-like EGF
BSUD.2907.1.p1	hEGF	PF12661.10	22	-	1012	0.029	15.1	2.3	9	15	0.017	56	4.7	6.7	3	22	552	571	550	571	0.83	Human growth factor-like EGF
BSUD.2907.1.p1	hEGF	PF12661.10	22	-	1012	0.029	15.1	2.3	10	15	0.00019	0.63	10.9	3.7	1	21	590	610	590	610	0.93	Human growth factor-like EGF
BSUD.2907.1.p1	hEGF	PF12661.10	22	-	1012	0.029	15.1	2.3	11	15	0.74	2400	-0.5	1.3	5	18	690	703	685	703	0.74	Human growth factor-like EGF
BSUD.2907.1.p1	hEGF	PF12661.10	22	-	1012	0.029	15.1	2.3	12	15	1.1e-05	0.036	14.8	4.7	1	19	726	744	726	745	0.96	Human growth factor-like EGF
BSUD.2907.1.p1	hEGF	PF12661.10	22	-	1012	0.029	15.1	2.3	13	15	6	20000	-5.4	2.3	6	18	885	892	885	893	0.66	Human growth factor-like EGF
BSUD.2907.1.p1	hEGF	PF12661.10	22	-	1012	0.029	15.1	2.3	14	15	2.2e-05	0.072	13.9	2.1	6	22	899	913	895	913	0.87	Human growth factor-like EGF
BSUD.2907.1.p1	hEGF	PF12661.10	22	-	1012	0.029	15.1	2.3	15	15	8.8e-06	0.029	15.1	2.3	1	22	931	952	931	952	0.97	Human growth factor-like EGF
BSUD.2907.2.p1	CUB	PF00431.23	110	-	408	4.3e-18	65.8	1	1	2	1.5e-21	4.3e-18	65.8	1	1	106	159	263	159	267	0.91	CUB domain
BSUD.2907.2.p1	CUB	PF00431.23	110	-	408	4.3e-18	65.8	1	2	2	7	20000	-3.9	0.2	51	66	279	294	274	304	0.68	CUB domain
BSUD.2907.2.p1	EGF_CA	PF07645.18	42	-	408	2.3e-14	53.4	21.3	1	6	7	20000	-4.4	1.1	19	27	25	33	20	35	0.5	Calcium-binding EGF domain
BSUD.2907.2.p1	EGF_CA	PF07645.18	42	-	408	2.3e-14	53.4	21.3	2	6	7	20000	-6.6	6.8	12	21	73	84	57	108	0.55	Calcium-binding EGF domain
BSUD.2907.2.p1	EGF_CA	PF07645.18	42	-	408	2.3e-14	53.4	21.3	3	6	1.8e-13	5e-10	39.6	7.8	1	42	111	154	111	154	0.87	Calcium-binding EGF domain
BSUD.2907.2.p1	EGF_CA	PF07645.18	42	-	408	2.3e-14	53.4	21.3	4	6	0.74	2100	-0.8	13.4	10	35	284	311	269	315	0.8	Calcium-binding EGF domain
BSUD.2907.2.p1	EGF_CA	PF07645.18	42	-	408	2.3e-14	53.4	21.3	5	6	9.3e-10	2.6e-06	27.6	5.6	1	38	317	353	317	359	0.88	Calcium-binding EGF domain
BSUD.2907.2.p1	EGF_CA	PF07645.18	42	-	408	2.3e-14	53.4	21.3	6	6	5.3	15000	-3.6	1.1	11	19	377	385	369	393	0.64	Calcium-binding EGF domain
BSUD.2907.2.p1	EGF_3	PF12947.10	36	-	408	1.2e-06	28.7	16.6	1	7	7	20000	-4.5	1.8	14	23	24	33	22	34	0.71	EGF domain
BSUD.2907.2.p1	EGF_3	PF12947.10	36	-	408	1.2e-06	28.7	16.6	2	7	1.3	3700	-1.7	0.7	23	31	97	105	84	108	0.82	EGF domain
BSUD.2907.2.p1	EGF_3	PF12947.10	36	-	408	1.2e-06	28.7	16.6	3	7	7.3e-08	0.0002	21.6	3.8	1	27	115	141	115	146	0.9	EGF domain
BSUD.2907.2.p1	EGF_3	PF12947.10	36	-	408	1.2e-06	28.7	16.6	4	7	3.8	11000	-3.1	0.3	10	18	150	158	149	161	0.64	EGF domain
BSUD.2907.2.p1	EGF_3	PF12947.10	36	-	408	1.2e-06	28.7	16.6	5	7	2.6	7300	-2.6	8.6	5	30	279	310	276	313	0.66	EGF domain
BSUD.2907.2.p1	EGF_3	PF12947.10	36	-	408	1.2e-06	28.7	16.6	6	7	1.3e-07	0.00037	20.7	4.9	4	32	323	351	321	351	0.92	EGF domain
BSUD.2907.2.p1	EGF_3	PF12947.10	36	-	408	1.2e-06	28.7	16.6	7	7	4.5	13000	-3.4	0.3	7	23	377	393	374	394	0.67	EGF domain
BSUD.2907.2.p1	hEGF	PF12661.10	22	-	408	8.4e-06	26.4	41.8	1	5	0.31	880	0.9	1.3	5	18	86	99	81	99	0.74	Human growth factor-like EGF
BSUD.2907.2.p1	hEGF	PF12661.10	22	-	408	8.4e-06	26.4	41.8	2	5	4.5e-06	0.013	16.3	4.7	1	19	122	140	122	141	0.96	Human growth factor-like EGF
BSUD.2907.2.p1	hEGF	PF12661.10	22	-	408	8.4e-06	26.4	41.8	3	5	5.2	14000	-2.9	1.5	6	18	281	288	279	289	0.72	Human growth factor-like EGF
BSUD.2907.2.p1	hEGF	PF12661.10	22	-	408	8.4e-06	26.4	41.8	4	5	9.2e-06	0.026	15.3	2.1	6	22	295	309	291	309	0.87	Human growth factor-like EGF
BSUD.2907.2.p1	hEGF	PF12661.10	22	-	408	8.4e-06	26.4	41.8	5	5	3.6e-06	0.01	16.6	2.3	1	22	327	348	327	348	0.97	Human growth factor-like EGF
BSUD.2907.2.p1	EGF_MSP1_1	PF12946.10	37	-	408	0.001	19.1	2.5	1	6	0.072	200	2.2	0.2	21	37	46	62	32	62	0.87	MSP1 EGF domain 1
BSUD.2907.2.p1	EGF_MSP1_1	PF12946.10	37	-	408	0.001	19.1	2.5	2	6	1.3	3600	-1.8	0.3	23	29	97	103	93	105	0.84	MSP1 EGF domain 1
BSUD.2907.2.p1	EGF_MSP1_1	PF12946.10	37	-	408	0.001	19.1	2.5	3	6	8.9e-05	0.25	11.5	4.8	6	36	121	154	114	155	0.78	MSP1 EGF domain 1
BSUD.2907.2.p1	EGF_MSP1_1	PF12946.10	37	-	408	0.001	19.1	2.5	4	6	2.4	6600	-2.6	0.2	23	30	209	216	208	219	0.82	MSP1 EGF domain 1
BSUD.2907.2.p1	EGF_MSP1_1	PF12946.10	37	-	408	0.001	19.1	2.5	5	6	0.0014	3.8	7.7	8.6	4	30	279	310	276	314	0.85	MSP1 EGF domain 1
BSUD.2907.2.p1	EGF_MSP1_1	PF12946.10	37	-	408	0.001	19.1	2.5	6	6	3.7e-07	0.001	19.1	2.5	1	29	320	348	320	353	0.91	MSP1 EGF domain 1
BSUD.2907.2.p1	FXa_inhibition	PF14670.9	36	-	408	0.013	15.9	6.3	1	5	0.0011	3	8.4	7.1	7	33	28	60	24	64	0.78	Coagulation Factor Xa inhibitory site
BSUD.2907.2.p1	FXa_inhibition	PF14670.9	36	-	408	0.013	15.9	6.3	2	5	1.2	3300	-1.4	2.1	12	29	81	105	76	115	0.62	Coagulation Factor Xa inhibitory site
BSUD.2907.2.p1	FXa_inhibition	PF14670.9	36	-	408	0.013	15.9	6.3	3	5	4.7e-06	0.013	15.9	6.3	7	36	121	154	108	154	0.75	Coagulation Factor Xa inhibitory site
BSUD.2907.2.p1	FXa_inhibition	PF14670.9	36	-	408	0.013	15.9	6.3	4	5	7	20000	-8.4	12.9	8	30	282	312	270	327	0.67	Coagulation Factor Xa inhibitory site
BSUD.2907.2.p1	FXa_inhibition	PF14670.9	36	-	408	0.013	15.9	6.3	5	5	0.00023	0.65	10.5	5.8	1	30	314	351	314	357	0.64	Coagulation Factor Xa inhibitory site
BSUD.2907.2.p1	cEGF	PF12662.10	24	-	408	0.028	14.5	1.8	1	6	0.32	890	0.1	0.8	4	17	48	62	47	65	0.81	Complement Clr-like EGF-like
BSUD.2907.2.p1	cEGF	PF12662.10	24	-	408	0.028	14.5	1.8	2	6	1.1	3100	-1.7	0	16	21	78	83	74	85	0.76	Complement Clr-like EGF-like
BSUD.2907.2.p1	cEGF	PF12662.10	24	-	408	0.028	14.5	1.8	3	6	0.039	110	3	0	10	24	100	114	100	114	0.89	Complement Clr-like EGF-like
BSUD.2907.2.p1	cEGF	PF12662.10	24	-	408	0.028	14.5	1.8	4	6	0.0052	15	5.8	0.8	1	23	134	158	134	158	0.87	Complement Clr-like EGF-like
BSUD.2907.2.p1	cEGF	PF12662.10	24	-	408	0.028	14.5	1.8	5	6	0.023	64	3.7	2	4	13	303	312	302	323	0.7	Complement Clr-like EGF-like
BSUD.2907.2.p1	cEGF	PF12662.10	24	-	408	0.028	14.5	1.8	6	6	9.9e-06	0.028	14.5	1.8	1	13	339	351	339	358	0.84	Complement Clr-like EGF-like
BSUD.2907.3.p1	CUB	PF00431.23	110	-	355	3.3e-18	66.1	1.1	1	2	1.4e-21	3.3e-18	66.1	1.1	1	106	106	210	106	214	0.91	CUB domain
BSUD.2907.3.p1	CUB	PF00431.23	110	-	355	3.3e-18	66.1	1.1	2	2	6.7	16000	-3.7	0.3	51	66	226	241	221	252	0.67	CUB domain
BSUD.2907.3.p1	EGF_CA	PF07645.18	42	-	355	1.4e-14	54.2	21.3	1	5	8	20000	-6.2	6.6	12	21	20	31	4	55	0.55	Calcium-binding EGF domain
BSUD.2907.3.p1	EGF_CA	PF07645.18	42	-	355	1.4e-14	54.2	21.3	2	5	1.7e-13	4.1e-10	39.8	7.8	1	42	58	101	58	101	0.87	Calcium-binding EGF domain
BSUD.2907.3.p1	EGF_CA	PF07645.18	42	-	355	1.4e-14	54.2	21.3	3	5	0.57	1400	-0.3	13.1	10	35	231	258	216	262	0.8	Calcium-binding EGF domain
BSUD.2907.3.p1	EGF_CA	PF07645.18	42	-	355	1.4e-14	54.2	21.3	4	5	8.8e-10	2.2e-06	27.9	5.6	1	38	264	300	264	306	0.88	Calcium-binding EGF domain
BSUD.2907.3.p1	EGF_CA	PF07645.18	42	-	355	1.4e-14	54.2	21.3	5	5	5.1	13000	-3.3	1.1	11	19	324	332	316	340	0.64	Calcium-binding EGF domain
BSUD.2907.3.p1	EGF_3	PF12947.10	36	-	355	7.5e-07	29.3	16.6	1	8	2.4	6000	-2.3	1.7	23	31	44	52	28	55	0.82	EGF domain
BSUD.2907.3.p1	EGF_3	PF12947.10	36	-	355	7.5e-07	29.3	16.6	2	8	7e-08	0.00017	21.8	3.8	1	27	62	88	62	93	0.9	EGF domain
BSUD.2907.3.p1	EGF_3	PF12947.10	36	-	355	7.5e-07	29.3	16.6	3	8	3.7	9100	-2.9	0.3	10	18	97	105	96	108	0.64	EGF domain
BSUD.2907.3.p1	EGF_3	PF12947.10	36	-	355	7.5e-07	29.3	16.6	4	8	5.7	14000	-3.5	0.2	10	14	129	133	128	134	0.61	EGF domain
BSUD.2907.3.p1	EGF_3	PF12947.10	36	-	355	7.5e-07	29.3	16.6	5	8	6.7	16000	-3.7	0	25	29	158	162	157	169	0.61	EGF domain
BSUD.2907.3.p1	EGF_3	PF12947.10	36	-	355	7.5e-07	29.3	16.6	6	8	5.9	15000	-3.6	9.9	5	30	226	257	223	261	0.66	EGF domain
BSUD.2907.3.p1	EGF_3	PF12947.10	36	-	355	7.5e-07	29.3	16.6	7	8	1.3e-07	0.00031	21	4.9	4	32	270	298	268	298	0.92	EGF domain
BSUD.2907.3.p1	EGF_3	PF12947.10	36	-	355	7.5e-07	29.3	16.6	8	8	3.6	8900	-2.9	0.3	7	23	324	340	320	342	0.67	EGF domain
BSUD.2907.3.p1	hEGF	PF12661.10	22	-	355	4e-05	24.2	44.7	1	6	0.3	750	1.1	1.3	5	18	33	46	28	46	0.74	Human growth factor-like EGF
BSUD.2907.3.p1	hEGF	PF12661.10	22	-	355	4e-05	24.2	44.7	2	6	4.4e-06	0.011	16.5	4.7	1	19	69	87	69	88	0.96	Human growth factor-like EGF
BSUD.2907.3.p1	hEGF	PF12661.10	22	-	355	4e-05	24.2	44.7	3	6	4.2	10000	-2.5	1.4	6	18	228	235	225	236	0.73	Human growth factor-like EGF
BSUD.2907.3.p1	hEGF	PF12661.10	22	-	355	4e-05	24.2	44.7	4	6	8.9e-06	0.022	15.5	2.1	6	22	242	256	238	256	0.87	Human growth factor-like EGF
BSUD.2907.3.p1	hEGF	PF12661.10	22	-	355	4e-05	24.2	44.7	5	6	3.5e-06	0.0085	16.8	2.3	1	22	274	295	274	295	0.97	Human growth factor-like EGF
BSUD.2907.3.p1	hEGF	PF12661.10	22	-	355	4e-05	24.2	44.7	6	6	8	20000	-3.6	0	5	8	302	305	302	309	0.69	Human growth factor-like EGF
BSUD.2907.3.p1	EGF_MSP1_1	PF12946.10	37	-	355	0.00087	19.4	2.5	1	7	1.3	3100	-1.6	0.3	23	29	44	50	40	52	0.84	MSP1 EGF domain 1
BSUD.2907.3.p1	EGF_MSP1_1	PF12946.10	37	-	355	0.00087	19.4	2.5	2	7	8.5e-05	0.21	11.8	4.8	6	36	68	101	61	102	0.78	MSP1 EGF domain 1
BSUD.2907.3.p1	EGF_MSP1_1	PF12946.10	37	-	355	0.00087	19.4	2.5	3	7	8	20000	-4.6	0.5	9	13	129	133	127	133	0.77	MSP1 EGF domain 1
BSUD.2907.3.p1	EGF_MSP1_1	PF12946.10	37	-	355	0.00087	19.4	2.5	4	7	2	5000	-2.3	0.1	23	30	156	163	154	166	0.83	MSP1 EGF domain 1
BSUD.2907.3.p1	EGF_MSP1_1	PF12946.10	37	-	355	0.00087	19.4	2.5	5	7	0.0013	3.2	8	8.6	4	30	226	257	223	261	0.85	MSP1 EGF domain 1
BSUD.2907.3.p1	EGF_MSP1_1	PF12946.10	37	-	355	0.00087	19.4	2.5	6	7	3.6e-07	0.00087	19.4	2.5	1	29	267	295	267	300	0.91	MSP1 EGF domain 1
BSUD.2907.3.p1	EGF_MSP1_1	PF12946.10	37	-	355	0.00087	19.4	2.5	7	7	5.5	14000	-3.6	0.1	19	24	327	332	326	332	0.76	MSP1 EGF domain 1
BSUD.2907.3.p1	FXa_inhibition	PF14670.9	36	-	355	0.013	15.9	6.6	1	4	1.9	4700	-1.8	2.8	12	29	28	52	23	62	0.62	Coagulation Factor Xa inhibitory site
BSUD.2907.3.p1	FXa_inhibition	PF14670.9	36	-	355	0.013	15.9	6.6	2	4	5.4e-06	0.013	15.9	6.6	7	36	68	101	55	101	0.75	Coagulation Factor Xa inhibitory site
BSUD.2907.3.p1	FXa_inhibition	PF14670.9	36	-	355	0.013	15.9	6.6	3	4	8	20000	-5.1	9.7	8	30	229	259	217	268	0.64	Coagulation Factor Xa inhibitory site
BSUD.2907.3.p1	FXa_inhibition	PF14670.9	36	-	355	0.013	15.9	6.6	4	4	0.00023	0.57	10.7	5.9	1	30	261	298	261	304	0.64	Coagulation Factor Xa inhibitory site
BSUD.2907.3.p1	cEGF	PF12662.10	24	-	355	0.027	14.5	2	1	5	1.1	2700	-1.5	0	16	21	25	30	21	32	0.76	Complement Clr-like EGF-like
BSUD.2907.3.p1	cEGF	PF12662.10	24	-	355	0.027	14.5	2	2	5	0.047	110	2.9	0.4	10	24	47	61	43	61	0.9	Complement Clr-like EGF-like
BSUD.2907.3.p1	cEGF	PF12662.10	24	-	355	0.027	14.5	2	3	5	0.005	12	6	0.8	1	23	81	105	81	105	0.87	Complement Clr-like EGF-like
BSUD.2907.3.p1	cEGF	PF12662.10	24	-	355	0.027	14.5	2	4	5	0.022	55	3.9	2	4	13	250	259	249	270	0.7	Complement Clr-like EGF-like
BSUD.2907.3.p1	cEGF	PF12662.10	24	-	355	0.027	14.5	2	5	5	1.1e-05	0.027	14.5	2	1	13	286	298	286	306	0.84	Complement Clr-like EGF-like
BSUD.2907.3.p1	EGF	PF00008.30	32	-	355	0.07	13.6	37.8	1	4	0.019	46	4.6	0.1	21	31	43	53	37	54	0.87	EGF-like domain
BSUD.2907.3.p1	EGF	PF00008.30	32	-	355	0.07	13.6	37.8	2	4	0.0003	0.73	10.3	5.1	9	26	72	88	61	94	0.83	EGF-like domain
BSUD.2907.3.p1	EGF	PF00008.30	32	-	355	0.07	13.6	37.8	3	4	0.22	540	1.1	8.4	6	29	229	257	219	258	0.71	EGF-like domain
BSUD.2907.3.p1	EGF	PF00008.30	32	-	355	0.07	13.6	37.8	4	4	0.00039	0.96	9.9	4.6	9	29	279	296	267	298	0.89	EGF-like domain
BSUD.2907.4.p1	CUB	PF00431.23	110	-	355	3.3e-18	66.1	1.1	1	2	1.4e-21	3.3e-18	66.1	1.1	1	106	106	210	106	214	0.91	CUB domain
BSUD.2907.4.p1	CUB	PF00431.23	110	-	355	3.3e-18	66.1	1.1	2	2	6.7	16000	-3.7	0.3	51	66	226	241	221	252	0.67	CUB domain
BSUD.2907.4.p1	EGF_CA	PF07645.18	42	-	355	1.4e-14	54.2	21.3	1	5	8	20000	-6.2	6.6	12	21	20	31	4	55	0.55	Calcium-binding EGF domain
BSUD.2907.4.p1	EGF_CA	PF07645.18	42	-	355	1.4e-14	54.2	21.3	2	5	1.7e-13	4.1e-10	39.8	7.8	1	42	58	101	58	101	0.87	Calcium-binding EGF domain
BSUD.2907.4.p1	EGF_CA	PF07645.18	42	-	355	1.4e-14	54.2	21.3	3	5	0.57	1400	-0.3	13.1	10	35	231	258	216	262	0.8	Calcium-binding EGF domain
BSUD.2907.4.p1	EGF_CA	PF07645.18	42	-	355	1.4e-14	54.2	21.3	4	5	8.8e-10	2.2e-06	27.9	5.6	1	38	264	300	264	306	0.88	Calcium-binding EGF domain
BSUD.2907.4.p1	EGF_CA	PF07645.18	42	-	355	1.4e-14	54.2	21.3	5	5	5.1	13000	-3.3	1.1	11	19	324	332	316	340	0.64	Calcium-binding EGF domain
BSUD.2907.4.p1	EGF_3	PF12947.10	36	-	355	7.5e-07	29.3	16.6	1	8	2.4	6000	-2.3	1.7	23	31	44	52	28	55	0.82	EGF domain
BSUD.2907.4.p1	EGF_3	PF12947.10	36	-	355	7.5e-07	29.3	16.6	2	8	7e-08	0.00017	21.8	3.8	1	27	62	88	62	93	0.9	EGF domain
BSUD.2907.4.p1	EGF_3	PF12947.10	36	-	355	7.5e-07	29.3	16.6	3	8	3.7	9100	-2.9	0.3	10	18	97	105	96	108	0.64	EGF domain
BSUD.2907.4.p1	EGF_3	PF12947.10	36	-	355	7.5e-07	29.3	16.6	4	8	5.7	14000	-3.5	0.2	10	14	129	133	128	134	0.61	EGF domain
BSUD.2907.4.p1	EGF_3	PF12947.10	36	-	355	7.5e-07	29.3	16.6	5	8	6.7	16000	-3.7	0	25	29	158	162	157	169	0.61	EGF domain
BSUD.2907.4.p1	EGF_3	PF12947.10	36	-	355	7.5e-07	29.3	16.6	6	8	5.9	15000	-3.6	9.9	5	30	226	257	223	261	0.66	EGF domain
BSUD.2907.4.p1	EGF_3	PF12947.10	36	-	355	7.5e-07	29.3	16.6	7	8	1.3e-07	0.00031	21	4.9	4	32	270	298	268	298	0.92	EGF domain
BSUD.2907.4.p1	EGF_3	PF12947.10	36	-	355	7.5e-07	29.3	16.6	8	8	3.6	8900	-2.9	0.3	7	23	324	340	320	342	0.67	EGF domain
BSUD.2907.4.p1	hEGF	PF12661.10	22	-	355	4e-05	24.2	44.7	1	6	0.3	750	1.1	1.3	5	18	33	46	28	46	0.74	Human growth factor-like EGF
BSUD.2907.4.p1	hEGF	PF12661.10	22	-	355	4e-05	24.2	44.7	2	6	4.4e-06	0.011	16.5	4.7	1	19	69	87	69	88	0.96	Human growth factor-like EGF
BSUD.2907.4.p1	hEGF	PF12661.10	22	-	355	4e-05	24.2	44.7	3	6	4.2	10000	-2.5	1.4	6	18	228	235	225	236	0.73	Human growth factor-like EGF
BSUD.2907.4.p1	hEGF	PF12661.10	22	-	355	4e-05	24.2	44.7	4	6	8.9e-06	0.022	15.5	2.1	6	22	242	256	238	256	0.87	Human growth factor-like EGF
BSUD.2907.4.p1	hEGF	PF12661.10	22	-	355	4e-05	24.2	44.7	5	6	3.5e-06	0.0085	16.8	2.3	1	22	274	295	274	295	0.97	Human growth factor-like EGF
BSUD.2907.4.p1	hEGF	PF12661.10	22	-	355	4e-05	24.2	44.7	6	6	8	20000	-3.6	0	5	8	302	305	302	309	0.69	Human growth factor-like EGF
BSUD.2907.4.p1	EGF_MSP1_1	PF12946.10	37	-	355	0.00087	19.4	2.5	1	7	1.3	3100	-1.6	0.3	23	29	44	50	40	52	0.84	MSP1 EGF domain 1
BSUD.2907.4.p1	EGF_MSP1_1	PF12946.10	37	-	355	0.00087	19.4	2.5	2	7	8.5e-05	0.21	11.8	4.8	6	36	68	101	61	102	0.78	MSP1 EGF domain 1
BSUD.2907.4.p1	EGF_MSP1_1	PF12946.10	37	-	355	0.00087	19.4	2.5	3	7	8	20000	-4.6	0.5	9	13	129	133	127	133	0.77	MSP1 EGF domain 1
BSUD.2907.4.p1	EGF_MSP1_1	PF12946.10	37	-	355	0.00087	19.4	2.5	4	7	2	5000	-2.3	0.1	23	30	156	163	154	166	0.83	MSP1 EGF domain 1
BSUD.2907.4.p1	EGF_MSP1_1	PF12946.10	37	-	355	0.00087	19.4	2.5	5	7	0.0013	3.2	8	8.6	4	30	226	257	223	261	0.85	MSP1 EGF domain 1
BSUD.2907.4.p1	EGF_MSP1_1	PF12946.10	37	-	355	0.00087	19.4	2.5	6	7	3.6e-07	0.00087	19.4	2.5	1	29	267	295	267	300	0.91	MSP1 EGF domain 1
BSUD.2907.4.p1	EGF_MSP1_1	PF12946.10	37	-	355	0.00087	19.4	2.5	7	7	5.5	14000	-3.6	0.1	19	24	327	332	326	332	0.76	MSP1 EGF domain 1
BSUD.2907.4.p1	FXa_inhibition	PF14670.9	36	-	355	0.013	15.9	6.6	1	4	1.9	4700	-1.8	2.8	12	29	28	52	23	62	0.62	Coagulation Factor Xa inhibitory site
BSUD.2907.4.p1	FXa_inhibition	PF14670.9	36	-	355	0.013	15.9	6.6	2	4	5.4e-06	0.013	15.9	6.6	7	36	68	101	55	101	0.75	Coagulation Factor Xa inhibitory site
BSUD.2907.4.p1	FXa_inhibition	PF14670.9	36	-	355	0.013	15.9	6.6	3	4	8	20000	-5.1	9.7	8	30	229	259	217	268	0.64	Coagulation Factor Xa inhibitory site
BSUD.2907.4.p1	FXa_inhibition	PF14670.9	36	-	355	0.013	15.9	6.6	4	4	0.00023	0.57	10.7	5.9	1	30	261	298	261	304	0.64	Coagulation Factor Xa inhibitory site
BSUD.2907.4.p1	cEGF	PF12662.10	24	-	355	0.027	14.5	2	1	5	1.1	2700	-1.5	0	16	21	25	30	21	32	0.76	Complement Clr-like EGF-like
BSUD.2907.4.p1	cEGF	PF12662.10	24	-	355	0.027	14.5	2	2	5	0.047	110	2.9	0.4	10	24	47	61	43	61	0.9	Complement Clr-like EGF-like
BSUD.2907.4.p1	cEGF	PF12662.10	24	-	355	0.027	14.5	2	3	5	0.005	12	6	0.8	1	23	81	105	81	105	0.87	Complement Clr-like EGF-like
BSUD.2907.4.p1	cEGF	PF12662.10	24	-	355	0.027	14.5	2	4	5	0.022	55	3.9	2	4	13	250	259	249	270	0.7	Complement Clr-like EGF-like
BSUD.2907.4.p1	cEGF	PF12662.10	24	-	355	0.027	14.5	2	5	5	1.1e-05	0.027	14.5	2	1	13	286	298	286	306	0.84	Complement Clr-like EGF-like
BSUD.2907.4.p1	EGF	PF00008.30	32	-	355	0.07	13.6	37.8	1	4	0.019	46	4.6	0.1	21	31	43	53	37	54	0.87	EGF-like domain
BSUD.2907.4.p1	EGF	PF00008.30	32	-	355	0.07	13.6	37.8	2	4	0.0003	0.73	10.3	5.1	9	26	72	88	61	94	0.83	EGF-like domain
BSUD.2907.4.p1	EGF	PF00008.30	32	-	355	0.07	13.6	37.8	3	4	0.22	540	1.1	8.4	6	29	229	257	219	258	0.71	EGF-like domain
BSUD.2907.4.p1	EGF	PF00008.30	32	-	355	0.07	13.6	37.8	4	4	0.00039	0.96	9.9	4.6	9	29	279	296	267	298	0.89	EGF-like domain
BSUD.2908.2.p1	EGF_CA	PF07645.18	42	-	1481	5.6e-57	189.8	361.6	1	23	8	20000	-6.1	7.1	26	35	381	391	356	405	0.73	Calcium-binding EGF domain
BSUD.2908.2.p1	EGF_CA	PF07645.18	42	-	1481	5.6e-57	189.8	361.6	2	23	0.72	1800	-0.6	7.1	2	41	397	441	396	442	0.63	Calcium-binding EGF domain
BSUD.2908.2.p1	EGF_CA	PF07645.18	42	-	1481	5.6e-57	189.8	361.6	3	23	4.4e-11	1.1e-07	32.1	8.9	1	42	444	483	444	483	0.88	Calcium-binding EGF domain
BSUD.2908.2.p1	EGF_CA	PF07645.18	42	-	1481	5.6e-57	189.8	361.6	4	23	1.7e-09	4.3e-06	27	13.3	1	42	485	524	485	524	0.96	Calcium-binding EGF domain
BSUD.2908.2.p1	EGF_CA	PF07645.18	42	-	1481	5.6e-57	189.8	361.6	5	23	7.2	18000	-3.8	3.6	26	36	548	558	534	565	0.78	Calcium-binding EGF domain
BSUD.2908.2.p1	EGF_CA	PF07645.18	42	-	1481	5.6e-57	189.8	361.6	6	23	5e-10	1.2e-06	28.7	12	1	42	567	606	567	609	0.91	Calcium-binding EGF domain
BSUD.2908.2.p1	EGF_CA	PF07645.18	42	-	1481	5.6e-57	189.8	361.6	7	23	8	20000	-11.5	11.6	5	34	618	643	613	648	0.67	Calcium-binding EGF domain
BSUD.2908.2.p1	EGF_CA	PF07645.18	42	-	1481	5.6e-57	189.8	361.6	8	23	5.6e-12	1.4e-08	34.9	5	1	34	650	682	650	688	0.91	Calcium-binding EGF domain
BSUD.2908.2.p1	EGF_CA	PF07645.18	42	-	1481	5.6e-57	189.8	361.6	9	23	1.1e-10	2.6e-07	30.8	8	1	36	690	728	690	733	0.84	Calcium-binding EGF domain
BSUD.2908.2.p1	EGF_CA	PF07645.18	42	-	1481	5.6e-57	189.8	361.6	10	23	6.6e-11	1.6e-07	31.5	8.1	1	42	735	774	735	774	0.96	Calcium-binding EGF domain
BSUD.2908.2.p1	EGF_CA	PF07645.18	42	-	1481	5.6e-57	189.8	361.6	11	23	0.0035	8.6	6.8	7.7	3	42	779	816	778	816	0.78	Calcium-binding EGF domain
BSUD.2908.2.p1	EGF_CA	PF07645.18	42	-	1481	5.6e-57	189.8	361.6	12	23	1.8e-10	4.3e-07	30.1	11.5	1	42	818	860	818	860	0.92	Calcium-binding EGF domain
BSUD.2908.2.p1	EGF_CA	PF07645.18	42	-	1481	5.6e-57	189.8	361.6	13	23	8	20000	-5	9.6	5	23	878	896	872	904	0.64	Calcium-binding EGF domain
BSUD.2908.2.p1	EGF_CA	PF07645.18	42	-	1481	5.6e-57	189.8	361.6	14	23	1.7e-09	4.2e-06	27	4.8	1	34	905	938	905	944	0.91	Calcium-binding EGF domain
BSUD.2908.2.p1	EGF_CA	PF07645.18	42	-	1481	5.6e-57	189.8	361.6	15	23	1.4e-10	3.3e-07	30.5	11.5	1	42	946	986	946	986	0.89	Calcium-binding EGF domain
BSUD.2908.2.p1	EGF_CA	PF07645.18	42	-	1481	5.6e-57	189.8	361.6	16	23	8.9e-10	2.2e-06	27.9	7.4	1	39	988	1024	988	1027	0.83	Calcium-binding EGF domain
BSUD.2908.2.p1	EGF_CA	PF07645.18	42	-	1481	5.6e-57	189.8	361.6	17	23	0.018	43	4.5	9.5	5	42	1033	1067	1026	1067	0.81	Calcium-binding EGF domain
BSUD.2908.2.p1	EGF_CA	PF07645.18	42	-	1481	5.6e-57	189.8	361.6	18	23	0.39	950	0.2	10.3	1	42	1069	1108	1069	1111	0.8	Calcium-binding EGF domain
BSUD.2908.2.p1	EGF_CA	PF07645.18	42	-	1481	5.6e-57	189.8	361.6	19	23	5.3	13000	-3.4	11.6	11	34	1125	1148	1119	1154	0.73	Calcium-binding EGF domain
BSUD.2908.2.p1	EGF_CA	PF07645.18	42	-	1481	5.6e-57	189.8	361.6	20	23	8.6e-13	2.1e-09	37.5	6.1	1	42	1155	1196	1155	1203	0.89	Calcium-binding EGF domain
BSUD.2908.2.p1	EGF_CA	PF07645.18	42	-	1481	5.6e-57	189.8	361.6	21	23	8	20000	-6.5	7.5	7	24	1210	1226	1205	1228	0.63	Calcium-binding EGF domain
BSUD.2908.2.p1	EGF_CA	PF07645.18	42	-	1481	5.6e-57	189.8	361.6	22	23	0.00023	0.58	10.5	10	5	42	1266	1305	1265	1305	0.9	Calcium-binding EGF domain
BSUD.2908.2.p1	EGF_CA	PF07645.18	42	-	1481	5.6e-57	189.8	361.6	23	23	8	20000	-4	1.7	11	19	1433	1441	1425	1449	0.53	Calcium-binding EGF domain
BSUD.2908.2.p1	cEGF	PF12662.10	24	-	1481	7.1e-49	163.4	197.3	1	23	8	20000	-6.7	9.2	3	16	381	390	381	414	0.68	Complement Clr-like EGF-like
BSUD.2908.2.p1	cEGF	PF12662.10	24	-	1481	7.1e-49	163.4	197.3	2	23	8.3e-07	0.002	18.1	0.6	1	24	425	447	425	447	0.87	Complement Clr-like EGF-like
BSUD.2908.2.p1	cEGF	PF12662.10	24	-	1481	7.1e-49	163.4	197.3	3	23	9.8e-11	2.4e-07	30.7	2.5	1	24	464	488	464	488	0.92	Complement Clr-like EGF-like
BSUD.2908.2.p1	cEGF	PF12662.10	24	-	1481	7.1e-49	163.4	197.3	4	23	5e-07	0.0012	18.8	5.2	2	19	507	524	506	527	0.95	Complement Clr-like EGF-like
BSUD.2908.2.p1	cEGF	PF12662.10	24	-	1481	7.1e-49	163.4	197.3	5	23	1.3e-06	0.0032	17.5	3	3	24	548	570	547	570	0.86	Complement Clr-like EGF-like
BSUD.2908.2.p1	cEGF	PF12662.10	24	-	1481	7.1e-49	163.4	197.3	6	23	7.8e-06	0.019	15	4	1	19	588	606	588	607	0.97	Complement Clr-like EGF-like
BSUD.2908.2.p1	cEGF	PF12662.10	24	-	1481	7.1e-49	163.4	197.3	7	23	2.8	6900	-2.8	7.1	3	24	621	653	621	653	0.74	Complement Clr-like EGF-like
BSUD.2908.2.p1	cEGF	PF12662.10	24	-	1481	7.1e-49	163.4	197.3	8	23	4.8e-08	0.00012	22.1	0.6	1	24	672	693	672	693	0.96	Complement Clr-like EGF-like
BSUD.2908.2.p1	cEGF	PF12662.10	24	-	1481	7.1e-49	163.4	197.3	9	23	5.7e-08	0.00014	21.8	3.6	1	24	716	738	716	738	0.92	Complement Clr-like EGF-like
BSUD.2908.2.p1	cEGF	PF12662.10	24	-	1481	7.1e-49	163.4	197.3	10	23	1.1e-06	0.0026	17.8	1.4	1	20	756	775	756	775	0.97	Complement Clr-like EGF-like
BSUD.2908.2.p1	cEGF	PF12662.10	24	-	1481	7.1e-49	163.4	197.3	11	23	5.6e-08	0.00014	21.8	1.6	4	24	802	821	801	821	0.89	Complement Clr-like EGF-like
BSUD.2908.2.p1	cEGF	PF12662.10	24	-	1481	7.1e-49	163.4	197.3	12	23	9e-07	0.0022	18	0.1	1	20	842	861	842	862	0.96	Complement Clr-like EGF-like
BSUD.2908.2.p1	cEGF	PF12662.10	24	-	1481	7.1e-49	163.4	197.3	13	23	0.17	410	1.2	4.6	4	13	891	900	890	912	0.75	Complement Clr-like EGF-like
BSUD.2908.2.p1	cEGF	PF12662.10	24	-	1481	7.1e-49	163.4	197.3	14	23	0.0001	0.25	11.4	0.3	3	24	930	949	929	949	0.92	Complement Clr-like EGF-like
BSUD.2908.2.p1	cEGF	PF12662.10	24	-	1481	7.1e-49	163.4	197.3	15	23	6.4e-08	0.00016	21.6	1	1	24	968	991	968	991	0.92	Complement Clr-like EGF-like
BSUD.2908.2.p1	cEGF	PF12662.10	24	-	1481	7.1e-49	163.4	197.3	16	23	0.0079	19	5.4	0.9	1	8	1009	1016	1009	1028	0.8	Complement Clr-like EGF-like
BSUD.2908.2.p1	cEGF	PF12662.10	24	-	1481	7.1e-49	163.4	197.3	17	23	1.5e-05	0.036	14.1	0.7	3	23	1051	1071	1051	1071	0.97	Complement Clr-like EGF-like
BSUD.2908.2.p1	cEGF	PF12662.10	24	-	1481	7.1e-49	163.4	197.3	18	23	0.00041	1	9.5	0.1	1	19	1090	1108	1090	1109	0.97	Complement Clr-like EGF-like
BSUD.2908.2.p1	cEGF	PF12662.10	24	-	1481	7.1e-49	163.4	197.3	19	23	0.23	560	0.7	1.2	3	24	1140	1158	1140	1158	0.8	Complement Clr-like EGF-like
BSUD.2908.2.p1	cEGF	PF12662.10	24	-	1481	7.1e-49	163.4	197.3	20	23	0.00035	0.86	9.7	0.1	2	20	1179	1197	1178	1197	0.9	Complement Clr-like EGF-like
BSUD.2908.2.p1	cEGF	PF12662.10	24	-	1481	7.1e-49	163.4	197.3	21	23	1.1	2600	-1.4	0.9	4	11	1196	1204	1196	1213	0.79	Complement Clr-like EGF-like
BSUD.2908.2.p1	cEGF	PF12662.10	24	-	1481	7.1e-49	163.4	197.3	22	23	0.00028	0.68	10	1.4	1	22	1287	1308	1287	1308	0.89	Complement Clr-like EGF-like
BSUD.2908.2.p1	cEGF	PF12662.10	24	-	1481	7.1e-49	163.4	197.3	23	23	1.7	4100	-2.1	0.4	15	22	1330	1337	1324	1337	0.72	Complement Clr-like EGF-like
BSUD.2908.2.p1	FXa_inhibition	PF14670.9	36	-	1481	5.6e-38	129.1	303.3	1	22	0.63	1500	-0.3	2.8	20	30	381	391	356	395	0.71	Coagulation Factor Xa inhibitory site
BSUD.2908.2.p1	FXa_inhibition	PF14670.9	36	-	1481	5.6e-38	129.1	303.3	2	22	0.5	1200	0	8	1	28	393	436	393	442	0.73	Coagulation Factor Xa inhibitory site
BSUD.2908.2.p1	FXa_inhibition	PF14670.9	36	-	1481	5.6e-38	129.1	303.3	3	22	1.3e-09	3.3e-06	27.4	7.6	4	36	450	483	448	483	0.92	Coagulation Factor Xa inhibitory site
BSUD.2908.2.p1	FXa_inhibition	PF14670.9	36	-	1481	5.6e-38	129.1	303.3	4	22	6.6e-10	1.6e-06	28.4	14.5	1	36	489	524	489	524	0.98	Coagulation Factor Xa inhibitory site
BSUD.2908.2.p1	FXa_inhibition	PF14670.9	36	-	1481	5.6e-38	129.1	303.3	5	22	0.01	25	5.4	3.5	8	28	537	556	534	564	0.85	Coagulation Factor Xa inhibitory site
BSUD.2908.2.p1	FXa_inhibition	PF14670.9	36	-	1481	5.6e-38	129.1	303.3	6	22	1e-09	2.5e-06	27.8	12.1	1	36	571	606	571	606	0.99	Coagulation Factor Xa inhibitory site
BSUD.2908.2.p1	FXa_inhibition	PF14670.9	36	-	1481	5.6e-38	129.1	303.3	7	22	8	20000	-8	5.3	8	17	618	627	616	646	0.54	Coagulation Factor Xa inhibitory site
BSUD.2908.2.p1	FXa_inhibition	PF14670.9	36	-	1481	5.6e-38	129.1	303.3	8	22	0.00053	1.3	9.5	5.6	8	30	660	684	657	703	0.83	Coagulation Factor Xa inhibitory site
BSUD.2908.2.p1	FXa_inhibition	PF14670.9	36	-	1481	5.6e-38	129.1	303.3	9	22	0.00028	0.69	10.4	5.4	7	28	702	726	688	731	0.82	Coagulation Factor Xa inhibitory site
BSUD.2908.2.p1	FXa_inhibition	PF14670.9	36	-	1481	5.6e-38	129.1	303.3	10	22	7.6e-10	1.9e-06	28.2	7.1	1	36	739	774	739	774	0.98	Coagulation Factor Xa inhibitory site
BSUD.2908.2.p1	FXa_inhibition	PF14670.9	36	-	1481	5.6e-38	129.1	303.3	11	22	0.00088	2.2	8.8	7.1	7	30	787	811	781	822	0.77	Coagulation Factor Xa inhibitory site
BSUD.2908.2.p1	FXa_inhibition	PF14670.9	36	-	1481	5.6e-38	129.1	303.3	12	22	1.1e-06	0.0027	18.1	5.6	11	36	835	860	822	860	0.79	Coagulation Factor Xa inhibitory site
BSUD.2908.2.p1	FXa_inhibition	PF14670.9	36	-	1481	5.6e-38	129.1	303.3	13	22	8	20000	-5.9	7.5	20	34	890	907	870	909	0.7	Coagulation Factor Xa inhibitory site
BSUD.2908.2.p1	FXa_inhibition	PF14670.9	36	-	1481	5.6e-38	129.1	303.3	14	22	0.00052	1.3	9.6	5.7	1	29	909	939	909	950	0.76	Coagulation Factor Xa inhibitory site
BSUD.2908.2.p1	FXa_inhibition	PF14670.9	36	-	1481	5.6e-38	129.1	303.3	15	22	9e-06	0.022	15.2	13.2	6	36	956	986	941	986	0.89	Coagulation Factor Xa inhibitory site
BSUD.2908.2.p1	FXa_inhibition	PF14670.9	36	-	1481	5.6e-38	129.1	303.3	16	22	1e-09	2.5e-06	27.8	8.4	1	36	992	1027	992	1027	0.96	Coagulation Factor Xa inhibitory site
BSUD.2908.2.p1	FXa_inhibition	PF14670.9	36	-	1481	5.6e-38	129.1	303.3	17	22	6.8e-06	0.017	15.6	4.7	4	36	1035	1067	1034	1067	0.94	Coagulation Factor Xa inhibitory site
BSUD.2908.2.p1	FXa_inhibition	PF14670.9	36	-	1481	5.6e-38	129.1	303.3	18	22	6.4e-05	0.16	12.5	6.7	8	36	1078	1108	1073	1108	0.89	Coagulation Factor Xa inhibitory site
BSUD.2908.2.p1	FXa_inhibition	PF14670.9	36	-	1481	5.6e-38	129.1	303.3	19	22	8	20000	-6.3	7.2	20	30	1140	1150	1111	1159	0.62	Coagulation Factor Xa inhibitory site
BSUD.2908.2.p1	FXa_inhibition	PF14670.9	36	-	1481	5.6e-38	129.1	303.3	20	22	0.00064	1.6	9.3	8.8	1	32	1159	1192	1152	1212	0.9	Coagulation Factor Xa inhibitory site
BSUD.2908.2.p1	FXa_inhibition	PF14670.9	36	-	1481	5.6e-38	129.1	303.3	21	22	3.6	8900	-2.7	0.6	1	8	1220	1227	1210	1229	0.67	Coagulation Factor Xa inhibitory site
BSUD.2908.2.p1	FXa_inhibition	PF14670.9	36	-	1481	5.6e-38	129.1	303.3	22	22	0.00043	1.1	9.8	7.5	10	36	1279	1305	1266	1305	0.81	Coagulation Factor Xa inhibitory site
BSUD.2908.2.p1	EGF_3	PF12947.10	36	-	1481	4.7e-05	23.6	35.3	1	24	1.1	2800	-1.3	4.1	21	31	380	390	356	393	0.74	EGF domain
BSUD.2908.2.p1	EGF_3	PF12947.10	36	-	1481	4.7e-05	23.6	35.3	2	24	9.9e-05	0.24	11.7	7	13	32	457	476	442	478	0.78	EGF domain
BSUD.2908.2.p1	EGF_3	PF12947.10	36	-	1481	4.7e-05	23.6	35.3	3	24	5.1e-06	0.012	15.9	15.3	1	36	489	524	489	524	0.88	EGF domain
BSUD.2908.2.p1	EGF_3	PF12947.10	36	-	1481	4.7e-05	23.6	35.3	4	24	0.14	330	1.7	0.4	19	30	544	556	540	558	0.84	EGF domain
BSUD.2908.2.p1	EGF_3	PF12947.10	36	-	1481	4.7e-05	23.6	35.3	5	24	3.3e-05	0.08	13.3	9.2	1	30	571	598	571	600	0.94	EGF domain
BSUD.2908.2.p1	EGF_3	PF12947.10	36	-	1481	4.7e-05	23.6	35.3	6	24	8	20000	-8.8	9.4	21	29	620	629	609	638	0.85	EGF domain
BSUD.2908.2.p1	EGF_3	PF12947.10	36	-	1481	4.7e-05	23.6	35.3	7	24	1.7e-05	0.042	14.2	3.6	7	32	659	684	657	688	0.89	EGF domain
BSUD.2908.2.p1	EGF_3	PF12947.10	36	-	1481	4.7e-05	23.6	35.3	8	24	6.8e-05	0.17	12.2	4.3	13	30	709	726	694	728	0.84	EGF domain
BSUD.2908.2.p1	EGF_3	PF12947.10	36	-	1481	4.7e-05	23.6	35.3	9	24	3.4e-05	0.083	13.2	4	1	30	739	766	739	768	0.84	EGF domain
BSUD.2908.2.p1	EGF_3	PF12947.10	36	-	1481	4.7e-05	23.6	35.3	10	24	1.2	3000	-1.4	6.3	16	34	795	813	786	816	0.81	EGF domain
BSUD.2908.2.p1	EGF_3	PF12947.10	36	-	1481	4.7e-05	23.6	35.3	11	24	9.2e-06	0.023	15	5.9	1	32	822	854	822	854	0.84	EGF domain
BSUD.2908.2.p1	EGF_3	PF12947.10	36	-	1481	4.7e-05	23.6	35.3	12	24	0.82	2000	-0.8	8	19	31	887	899	875	902	0.86	EGF domain
BSUD.2908.2.p1	EGF_3	PF12947.10	36	-	1481	4.7e-05	23.6	35.3	13	24	2.7e-06	0.0066	16.7	2.6	1	30	909	938	909	944	0.94	EGF domain
BSUD.2908.2.p1	EGF_3	PF12947.10	36	-	1481	4.7e-05	23.6	35.3	14	24	1.5	3700	-1.7	1.4	5	18	941	954	938	959	0.84	EGF domain
BSUD.2908.2.p1	EGF_3	PF12947.10	36	-	1481	4.7e-05	23.6	35.3	15	24	7.7e-05	0.19	12.1	9.6	4	32	954	980	950	980	0.85	EGF domain
BSUD.2908.2.p1	EGF_3	PF12947.10	36	-	1481	4.7e-05	23.6	35.3	16	24	1.5	3700	-1.6	0.7	5	17	983	995	982	1000	0.76	EGF domain
BSUD.2908.2.p1	EGF_3	PF12947.10	36	-	1481	4.7e-05	23.6	35.3	17	24	9.6e-05	0.23	11.8	6.1	1	36	992	1027	992	1027	0.73	EGF domain
BSUD.2908.2.p1	EGF_3	PF12947.10	36	-	1481	4.7e-05	23.6	35.3	18	24	1.1	2700	-1.2	6.6	13	28	1042	1057	1033	1059	0.82	EGF domain
BSUD.2908.2.p1	EGF_3	PF12947.10	36	-	1481	4.7e-05	23.6	35.3	19	24	0.49	1200	-0.1	7.9	14	36	1082	1108	1063	1108	0.87	EGF domain
BSUD.2908.2.p1	EGF_3	PF12947.10	36	-	1481	4.7e-05	23.6	35.3	20	24	8	20000	-5	7.1	14	31	1134	1149	1119	1152	0.78	EGF domain
BSUD.2908.2.p1	EGF_3	PF12947.10	36	-	1481	4.7e-05	23.6	35.3	21	24	7.9e-08	0.00019	21.6	2	1	31	1159	1189	1159	1190	0.95	EGF domain
BSUD.2908.2.p1	EGF_3	PF12947.10	36	-	1481	4.7e-05	23.6	35.3	22	24	7.9	19000	-4	6.1	7	20	1213	1226	1208	1228	0.84	EGF domain
BSUD.2908.2.p1	EGF_3	PF12947.10	36	-	1481	4.7e-05	23.6	35.3	23	24	0.0053	13	6.2	4.2	10	29	1277	1296	1266	1297	0.87	EGF domain
BSUD.2908.2.p1	EGF_3	PF12947.10	36	-	1481	4.7e-05	23.6	35.3	24	24	2.9	7100	-2.6	2.2	6	24	1432	1450	1425	1451	0.84	EGF domain
BSUD.2908.2.p1	EGF	PF00008.30	32	-	1481	0.00098	19.5	15.4	1	23	0.012	31	5.1	4	4	31	354	391	352	392	0.75	EGF-like domain
BSUD.2908.2.p1	EGF	PF00008.30	32	-	1481	0.00098	19.5	15.4	2	23	0.17	420	1.5	6.1	1	28	400	435	400	436	0.73	EGF-like domain
BSUD.2908.2.p1	EGF	PF00008.30	32	-	1481	0.00098	19.5	15.4	3	23	5e-05	0.12	12.8	6.5	3	29	450	474	440	477	0.84	EGF-like domain
BSUD.2908.2.p1	EGF	PF00008.30	32	-	1481	0.00098	19.5	15.4	4	23	4.1e-05	0.1	13.1	9	4	29	494	516	489	518	0.89	EGF-like domain
BSUD.2908.2.p1	EGF	PF00008.30	32	-	1481	0.00098	19.5	15.4	5	23	2.2	5400	-2	6.1	12	29	537	556	533	558	0.72	EGF-like domain
BSUD.2908.2.p1	EGF	PF00008.30	32	-	1481	0.00098	19.5	15.4	6	23	0.006	15	6.1	9.4	4	29	576	598	571	599	0.88	EGF-like domain
BSUD.2908.2.p1	EGF	PF00008.30	32	-	1481	0.00098	19.5	15.4	7	23	6.3	15000	-3.5	10.6	1	32	618	646	618	646	0.83	EGF-like domain
BSUD.2908.2.p1	EGF	PF00008.30	32	-	1481	0.00098	19.5	15.4	8	23	5.1e-05	0.13	12.8	4.7	4	28	658	681	654	682	0.81	EGF-like domain
BSUD.2908.2.p1	EGF	PF00008.30	32	-	1481	0.00098	19.5	15.4	9	23	4.1e-06	0.01	16.3	0.2	12	30	710	727	705	729	0.9	EGF-like domain
BSUD.2908.2.p1	EGF	PF00008.30	32	-	1481	0.00098	19.5	15.4	10	23	0.00083	2	8.9	2.1	4	28	744	765	739	769	0.78	EGF-like domain
BSUD.2908.2.p1	EGF	PF00008.30	32	-	1481	0.00098	19.5	15.4	11	23	0.0011	2.6	8.6	3.9	3	29	785	809	784	811	0.89	EGF-like domain
BSUD.2908.2.p1	EGF	PF00008.30	32	-	1481	0.00098	19.5	15.4	12	23	0.0003	0.73	10.3	4.5	8	29	833	852	822	855	0.75	EGF-like domain
BSUD.2908.2.p1	EGF	PF00008.30	32	-	1481	0.00098	19.5	15.4	13	23	1.3	3100	-1.3	7.3	22	32	891	901	863	901	0.87	EGF-like domain
BSUD.2908.2.p1	EGF	PF00008.30	32	-	1481	0.00098	19.5	15.4	14	23	0.00012	0.29	11.6	5.3	1	28	909	937	902	938	0.71	EGF-like domain
BSUD.2908.2.p1	EGF	PF00008.30	32	-	1481	0.00098	19.5	15.4	15	23	4.8e-06	0.012	16	10	3	29	955	978	944	980	0.84	EGF-like domain
BSUD.2908.2.p1	EGF	PF00008.30	32	-	1481	0.00098	19.5	15.4	16	23	0.12	290	2	7.9	2	25	993	1015	986	1018	0.76	EGF-like domain
BSUD.2908.2.p1	EGF	PF00008.30	32	-	1481	0.00098	19.5	15.4	17	23	1.5	3800	-1.6	7.1	1	28	1027	1058	1027	1062	0.8	EGF-like domain
BSUD.2908.2.p1	EGF	PF00008.30	32	-	1481	0.00098	19.5	15.4	18	23	0.0003	0.75	10.3	3.3	1	27	1073	1098	1073	1104	0.93	EGF-like domain
BSUD.2908.2.p1	EGF	PF00008.30	32	-	1481	0.00098	19.5	15.4	19	23	0.46	1100	0.1	5.4	20	31	1139	1150	1120	1151	0.81	EGF-like domain
BSUD.2908.2.p1	EGF	PF00008.30	32	-	1481	0.00098	19.5	15.4	20	23	0.0023	5.5	7.5	4.6	5	29	1165	1188	1159	1190	0.82	EGF-like domain
BSUD.2908.2.p1	EGF	PF00008.30	32	-	1481	0.00098	19.5	15.4	21	23	1.3	3200	-1.3	0.2	23	30	1198	1205	1198	1207	0.88	EGF-like domain
BSUD.2908.2.p1	EGF	PF00008.30	32	-	1481	0.00098	19.5	15.4	22	23	8	20000	-6.2	3	1	8	1214	1222	1214	1228	0.76	EGF-like domain
BSUD.2908.2.p1	EGF	PF00008.30	32	-	1481	0.00098	19.5	15.4	23	23	0.00061	1.5	9.3	4.4	9	28	1278	1296	1266	1297	0.82	EGF-like domain
BSUD.2908.2.p1	SEA	PF01390.23	106	-	1481	0.0094	16.2	1.6	1	1	9e-06	0.022	15.1	1.6	6	80	1314	1384	1309	1399	0.79	SEA domain
BSUD.2908.2.p1	Ribosomal_L31	PF01197.21	67	-	1481	0.056	13.8	0.3	1	2	0.00028	0.68	10.3	0.1	15	50	356	392	345	401	0.72	Ribosomal protein L31
BSUD.2908.2.p1	Ribosomal_L31	PF01197.21	67	-	1481	0.056	13.8	0.3	2	2	2.9	7100	-2.6	0	34	50	1191	1207	1178	1210	0.87	Ribosomal protein L31
BSUD.2908.2.p1	Spore_GerAC	PF05504.14	164	-	1481	0.12	12.7	1	1	2	0.00014	0.35	11.2	0.2	68	124	1310	1359	1276	1361	0.83	Spore germination B3/ GerAC like, C-terminal
BSUD.2908.2.p1	Spore_GerAC	PF05504.14	164	-	1481	0.12	12.7	1	2	2	1.7	4200	-2.1	0	47	80	1427	1460	1402	1465	0.71	Spore germination B3/ GerAC like, C-terminal
BSUD.2908.2.p3	DUF2358	PF10184.12	113	-	55	0.029	14.8	0.6	1	1	1.5e-06	0.029	14.8	0.6	47	91	3	49	1	54	0.8	Uncharacterized conserved protein (DUF2358)
BSUD.2908.1.p1	EGF_CA	PF07645.18	42	-	2899	5.1e-57	189.9	255	1	23	3.3e-05	0.059	13.7	15	11	38	193	223	182	227	0.77	Calcium-binding EGF domain
BSUD.2908.1.p1	EGF_CA	PF07645.18	42	-	2899	5.1e-57	189.9	255	2	23	3.9	6900	-2.5	9.6	4	42	226	263	224	274	0.88	Calcium-binding EGF domain
BSUD.2908.1.p1	EGF_CA	PF07645.18	42	-	2899	5.1e-57	189.9	255	3	23	7.4e-10	1.3e-06	28.6	10.7	1	42	353	396	353	399	0.88	Calcium-binding EGF domain
BSUD.2908.1.p1	EGF_CA	PF07645.18	42	-	2899	5.1e-57	189.9	255	4	23	0.28	500	1.1	10.6	11	34	547	571	540	576	0.78	Calcium-binding EGF domain
BSUD.2908.1.p1	EGF_CA	PF07645.18	42	-	2899	5.1e-57	189.9	255	5	23	3.6e-06	0.0065	16.8	11.8	1	34	578	611	578	639	0.92	Calcium-binding EGF domain
BSUD.2908.1.p1	EGF_CA	PF07645.18	42	-	2899	5.1e-57	189.9	255	6	23	7.2e-07	0.0013	19	13.1	1	42	712	752	712	753	0.88	Calcium-binding EGF domain
BSUD.2908.1.p1	EGF_CA	PF07645.18	42	-	2899	5.1e-57	189.9	255	7	23	6.6e-11	1.2e-07	32	10.1	1	35	912	948	912	964	0.87	Calcium-binding EGF domain
BSUD.2908.1.p1	EGF_CA	PF07645.18	42	-	2899	5.1e-57	189.9	255	8	23	1.4	2500	-1.1	6.6	2	41	1815	1859	1814	1860	0.63	Calcium-binding EGF domain
BSUD.2908.1.p1	EGF_CA	PF07645.18	42	-	2899	5.1e-57	189.9	255	9	23	1.3e-10	2.2e-07	31.1	8.9	1	42	1862	1901	1862	1901	0.88	Calcium-binding EGF domain
BSUD.2908.1.p1	EGF_CA	PF07645.18	42	-	2899	5.1e-57	189.9	255	10	23	5e-09	9e-06	25.9	13.3	1	42	1903	1942	1903	1942	0.96	Calcium-binding EGF domain
BSUD.2908.1.p1	EGF_CA	PF07645.18	42	-	2899	5.1e-57	189.9	255	11	23	1.4e-09	2.6e-06	27.7	12	1	42	1985	2024	1985	2027	0.91	Calcium-binding EGF domain
BSUD.2908.1.p1	EGF_CA	PF07645.18	42	-	2899	5.1e-57	189.9	255	12	23	1.6e-11	2.9e-08	33.9	5	1	34	2068	2100	2068	2106	0.91	Calcium-binding EGF domain
BSUD.2908.1.p1	EGF_CA	PF07645.18	42	-	2899	5.1e-57	189.9	255	13	23	3.1e-10	5.5e-07	29.8	8	1	36	2108	2146	2108	2151	0.84	Calcium-binding EGF domain
BSUD.2908.1.p1	EGF_CA	PF07645.18	42	-	2899	5.1e-57	189.9	255	14	23	1.9e-10	3.4e-07	30.5	8.1	1	42	2153	2192	2153	2192	0.96	Calcium-binding EGF domain
BSUD.2908.1.p1	EGF_CA	PF07645.18	42	-	2899	5.1e-57	189.9	255	15	23	0.01	18	5.8	7.7	4	42	2198	2234	2196	2234	0.78	Calcium-binding EGF domain
BSUD.2908.1.p1	EGF_CA	PF07645.18	42	-	2899	5.1e-57	189.9	255	16	23	5.1e-10	9e-07	29.1	11.5	1	42	2236	2278	2236	2278	0.92	Calcium-binding EGF domain
BSUD.2908.1.p1	EGF_CA	PF07645.18	42	-	2899	5.1e-57	189.9	255	17	23	4.9e-09	8.8e-06	26	4.8	1	34	2323	2356	2323	2362	0.91	Calcium-binding EGF domain
BSUD.2908.1.p1	EGF_CA	PF07645.18	42	-	2899	5.1e-57	189.9	255	18	23	3.9e-10	7e-07	29.5	11.5	1	42	2364	2404	2364	2404	0.89	Calcium-binding EGF domain
BSUD.2908.1.p1	EGF_CA	PF07645.18	42	-	2899	5.1e-57	189.9	255	19	23	2.5e-09	4.4e-06	26.9	7.3	1	39	2406	2442	2406	2445	0.83	Calcium-binding EGF domain
BSUD.2908.1.p1	EGF_CA	PF07645.18	42	-	2899	5.1e-57	189.9	255	20	23	0.047	85	3.6	9.4	5	42	2451	2485	2444	2485	0.81	Calcium-binding EGF domain
BSUD.2908.1.p1	EGF_CA	PF07645.18	42	-	2899	5.1e-57	189.9	255	21	23	1.1	2000	-0.8	10.3	1	42	2487	2526	2487	2529	0.8	Calcium-binding EGF domain
BSUD.2908.1.p1	EGF_CA	PF07645.18	42	-	2899	5.1e-57	189.9	255	22	23	4.3e-12	7.7e-09	35.8	6.9	1	42	2573	2614	2573	2617	0.88	Calcium-binding EGF domain
BSUD.2908.1.p1	EGF_CA	PF07645.18	42	-	2899	5.1e-57	189.9	255	23	23	0.00067	1.2	9.5	10	5	42	2684	2723	2683	2723	0.9	Calcium-binding EGF domain
BSUD.2908.1.p1	CUB	PF00431.23	110	-	2899	1.5e-44	151	8.7	1	4	1e-21	1.8e-18	67	0.3	1	110	23	135	23	135	0.93	CUB domain
BSUD.2908.1.p1	CUB	PF00431.23	110	-	2899	1.5e-44	151	8.7	2	4	6.5e-07	0.0012	19.3	0	1	72	399	468	399	472	0.86	CUB domain
BSUD.2908.1.p1	CUB	PF00431.23	110	-	2899	1.5e-44	151	8.7	3	4	1.2e-21	2.1e-18	66.8	0.6	1	106	757	858	757	862	0.93	CUB domain
BSUD.2908.1.p1	CUB	PF00431.23	110	-	2899	1.5e-44	151	8.7	4	4	3.1	5600	-2.2	0	55	99	1505	1549	1500	1557	0.81	CUB domain
BSUD.2908.1.p1	cEGF	PF12662.10	24	-	2899	4e-34	116.3	308.2	1	33	0.012	22	5.2	3.2	1	16	206	221	206	227	0.86	Complement Clr-like EGF-like
BSUD.2908.1.p1	cEGF	PF12662.10	24	-	2899	4e-34	116.3	308.2	2	33	0.12	220	2	0.6	3	21	248	265	248	265	0.69	Complement Clr-like EGF-like
BSUD.2908.1.p1	cEGF	PF12662.10	24	-	2899	4e-34	116.3	308.2	3	33	0.34	610	0.6	1.2	4	20	290	307	289	309	0.87	Complement Clr-like EGF-like
BSUD.2908.1.p1	cEGF	PF12662.10	24	-	2899	4e-34	116.3	308.2	4	33	0.0024	4.3	7.5	3.9	3	24	338	356	337	356	0.93	Complement Clr-like EGF-like
BSUD.2908.1.p1	cEGF	PF12662.10	24	-	2899	4e-34	116.3	308.2	5	33	0.00047	0.84	9.7	1.6	1	21	379	398	379	398	0.95	Complement Clr-like EGF-like
BSUD.2908.1.p1	cEGF	PF12662.10	24	-	2899	4e-34	116.3	308.2	6	33	0.061	110	3	1.3	4	24	564	581	564	581	0.9	Complement Clr-like EGF-like
BSUD.2908.1.p1	cEGF	PF12662.10	24	-	2899	4e-34	116.3	308.2	7	33	0.16	290	1.6	2.5	4	23	604	623	601	628	0.69	Complement Clr-like EGF-like
BSUD.2908.1.p1	cEGF	PF12662.10	24	-	2899	4e-34	116.3	308.2	8	33	6.5	12000	-3.5	1.6	4	19	651	667	651	668	0.82	Complement Clr-like EGF-like
BSUD.2908.1.p1	cEGF	PF12662.10	24	-	2899	4e-34	116.3	308.2	9	33	1	1800	-0.9	3.7	2	23	734	756	733	756	0.8	Complement Clr-like EGF-like
BSUD.2908.1.p1	cEGF	PF12662.10	24	-	2899	4e-34	116.3	308.2	10	33	0.61	1100	-0.2	2.6	4	24	898	915	897	916	0.72	Complement Clr-like EGF-like
BSUD.2908.1.p1	cEGF	PF12662.10	24	-	2899	4e-34	116.3	308.2	11	33	3e-05	0.053	13.6	2.6	1	19	936	953	936	955	0.91	Complement Clr-like EGF-like
BSUD.2908.1.p1	cEGF	PF12662.10	24	-	2899	4e-34	116.3	308.2	12	33	0.38	670	0.5	0.2	3	13	977	987	977	995	0.71	Complement Clr-like EGF-like
BSUD.2908.1.p1	cEGF	PF12662.10	24	-	2899	4e-34	116.3	308.2	13	33	2.3e-06	0.0042	17.1	0.6	1	24	1843	1865	1843	1865	0.87	Complement Clr-like EGF-like
BSUD.2908.1.p1	cEGF	PF12662.10	24	-	2899	4e-34	116.3	308.2	14	33	2.8e-10	4.9e-07	29.7	2.5	1	24	1882	1906	1882	1906	0.92	Complement Clr-like EGF-like
BSUD.2908.1.p1	cEGF	PF12662.10	24	-	2899	4e-34	116.3	308.2	15	33	1.4e-06	0.0025	17.8	5.2	2	19	1925	1942	1924	1945	0.95	Complement Clr-like EGF-like
BSUD.2908.1.p1	cEGF	PF12662.10	24	-	2899	4e-34	116.3	308.2	16	33	3.6e-06	0.0065	16.5	3	3	24	1966	1988	1965	1988	0.86	Complement Clr-like EGF-like
BSUD.2908.1.p1	cEGF	PF12662.10	24	-	2899	4e-34	116.3	308.2	17	33	2.2e-05	0.039	14	4	1	19	2006	2024	2006	2025	0.97	Complement Clr-like EGF-like
BSUD.2908.1.p1	cEGF	PF12662.10	24	-	2899	4e-34	116.3	308.2	18	33	8.1	14000	-3.8	7.1	3	24	2039	2071	2039	2071	0.74	Complement Clr-like EGF-like
BSUD.2908.1.p1	cEGF	PF12662.10	24	-	2899	4e-34	116.3	308.2	19	33	1.3e-07	0.00024	21.1	0.6	1	24	2090	2111	2090	2111	0.96	Complement Clr-like EGF-like
BSUD.2908.1.p1	cEGF	PF12662.10	24	-	2899	4e-34	116.3	308.2	20	33	1.6e-07	0.00029	20.8	3.6	1	24	2134	2156	2134	2156	0.92	Complement Clr-like EGF-like
BSUD.2908.1.p1	cEGF	PF12662.10	24	-	2899	4e-34	116.3	308.2	21	33	3e-06	0.0053	16.8	1.4	1	20	2174	2193	2174	2193	0.97	Complement Clr-like EGF-like
BSUD.2908.1.p1	cEGF	PF12662.10	24	-	2899	4e-34	116.3	308.2	22	33	1.6e-07	0.00028	20.8	1.6	4	24	2220	2239	2219	2239	0.89	Complement Clr-like EGF-like
BSUD.2908.1.p1	cEGF	PF12662.10	24	-	2899	4e-34	116.3	308.2	23	33	2.5e-06	0.0045	17	0.1	1	20	2260	2279	2260	2280	0.96	Complement Clr-like EGF-like
BSUD.2908.1.p1	cEGF	PF12662.10	24	-	2899	4e-34	116.3	308.2	24	33	0.46	830	0.2	4.6	4	13	2309	2318	2308	2330	0.75	Complement Clr-like EGF-like
BSUD.2908.1.p1	cEGF	PF12662.10	24	-	2899	4e-34	116.3	308.2	25	33	0.00029	0.52	10.4	0.3	3	24	2348	2367	2347	2367	0.92	Complement Clr-like EGF-like
BSUD.2908.1.p1	cEGF	PF12662.10	24	-	2899	4e-34	116.3	308.2	26	33	1.8e-07	0.00033	20.6	1	1	24	2386	2409	2386	2409	0.92	Complement Clr-like EGF-like
BSUD.2908.1.p1	cEGF	PF12662.10	24	-	2899	4e-34	116.3	308.2	27	33	0.022	39	4.4	0.9	1	8	2427	2434	2427	2446	0.8	Complement Clr-like EGF-like
BSUD.2908.1.p1	cEGF	PF12662.10	24	-	2899	4e-34	116.3	308.2	28	33	4.1e-05	0.074	13.1	0.7	3	23	2469	2489	2469	2489	0.97	Complement Clr-like EGF-like
BSUD.2908.1.p1	cEGF	PF12662.10	24	-	2899	4e-34	116.3	308.2	29	33	0.0012	2.1	8.5	0.1	1	19	2508	2526	2508	2527	0.97	Complement Clr-like EGF-like
BSUD.2908.1.p1	cEGF	PF12662.10	24	-	2899	4e-34	116.3	308.2	30	33	0.64	1100	-0.3	1.2	3	24	2558	2576	2558	2576	0.8	Complement Clr-like EGF-like
BSUD.2908.1.p1	cEGF	PF12662.10	24	-	2899	4e-34	116.3	308.2	31	33	0.0017	3.1	7.9	1	2	20	2597	2615	2596	2627	0.93	Complement Clr-like EGF-like
BSUD.2908.1.p1	cEGF	PF12662.10	24	-	2899	4e-34	116.3	308.2	32	33	0.00078	1.4	9	1.4	1	22	2705	2726	2705	2726	0.89	Complement Clr-like EGF-like
BSUD.2908.1.p1	cEGF	PF12662.10	24	-	2899	4e-34	116.3	308.2	33	33	5.3	9400	-3.2	0.5	15	22	2748	2755	2743	2755	0.72	Complement Clr-like EGF-like
BSUD.2908.1.p1	FXa_inhibition	PF14670.9	36	-	2899	2.3e-19	69.5	494.7	1	28	0.0048	8.6	6.9	7.5	8	32	194	220	186	223	0.79	Coagulation Factor Xa inhibitory site
BSUD.2908.1.p1	FXa_inhibition	PF14670.9	36	-	2899	2.3e-19	69.5	494.7	2	28	8.6	15000	-3.5	8.8	3	27	218	255	217	263	0.77	Coagulation Factor Xa inhibitory site
BSUD.2908.1.p1	FXa_inhibition	PF14670.9	36	-	2899	2.3e-19	69.5	494.7	3	28	0.02	36	4.9	7.7	6	36	272	306	268	306	0.8	Coagulation Factor Xa inhibitory site
BSUD.2908.1.p1	FXa_inhibition	PF14670.9	36	-	2899	2.3e-19	69.5	494.7	4	28	9.3	17000	-3.6	9.2	8	30	318	348	315	355	0.61	Coagulation Factor Xa inhibitory site
BSUD.2908.1.p1	FXa_inhibition	PF14670.9	36	-	2899	2.3e-19	69.5	494.7	5	28	0.00078	1.4	9.4	8.6	1	28	357	389	357	396	0.81	Coagulation Factor Xa inhibitory site
BSUD.2908.1.p1	FXa_inhibition	PF14670.9	36	-	2899	2.3e-19	69.5	494.7	6	28	0.0025	4.6	7.8	4.7	1	32	582	615	582	627	0.81	Coagulation Factor Xa inhibitory site
BSUD.2908.1.p1	FXa_inhibition	PF14670.9	36	-	2899	2.3e-19	69.5	494.7	7	28	0.0014	2.5	8.6	3.4	7	32	631	662	627	667	0.74	Coagulation Factor Xa inhibitory site
BSUD.2908.1.p1	FXa_inhibition	PF14670.9	36	-	2899	2.3e-19	69.5	494.7	8	28	0.11	200	2.5	13.9	9	36	722	752	709	752	0.79	Coagulation Factor Xa inhibitory site
BSUD.2908.1.p1	FXa_inhibition	PF14670.9	36	-	2899	2.3e-19	69.5	494.7	9	28	4.6e-05	0.082	13.4	5.4	3	34	919	952	916	953	0.85	Coagulation Factor Xa inhibitory site
BSUD.2908.1.p1	FXa_inhibition	PF14670.9	36	-	2899	2.3e-19	69.5	494.7	10	28	0.0007	1.2	9.6	4.7	7	36	963	994	959	994	0.8	Coagulation Factor Xa inhibitory site
BSUD.2908.1.p1	FXa_inhibition	PF14670.9	36	-	2899	2.3e-19	69.5	494.7	11	28	6.3	11000	-3	4.8	20	30	1799	1809	1774	1818	0.73	Coagulation Factor Xa inhibitory site
BSUD.2908.1.p1	FXa_inhibition	PF14670.9	36	-	2899	2.3e-19	69.5	494.7	12	28	1.5	2700	-1.1	8.1	1	28	1811	1854	1811	1860	0.73	Coagulation Factor Xa inhibitory site
BSUD.2908.1.p1	FXa_inhibition	PF14670.9	36	-	2899	2.3e-19	69.5	494.7	13	28	3.8e-09	6.8e-06	26.4	7.6	4	36	1868	1901	1866	1901	0.92	Coagulation Factor Xa inhibitory site
BSUD.2908.1.p1	FXa_inhibition	PF14670.9	36	-	2899	2.3e-19	69.5	494.7	14	28	1.9e-09	3.4e-06	27.4	14.5	1	36	1907	1942	1907	1942	0.98	Coagulation Factor Xa inhibitory site
BSUD.2908.1.p1	FXa_inhibition	PF14670.9	36	-	2899	2.3e-19	69.5	494.7	15	28	0.029	52	4.4	3.5	8	28	1955	1974	1952	1982	0.85	Coagulation Factor Xa inhibitory site
BSUD.2908.1.p1	FXa_inhibition	PF14670.9	36	-	2899	2.3e-19	69.5	494.7	16	28	2.9e-09	5.2e-06	26.8	12.1	1	36	1989	2024	1989	2024	0.99	Coagulation Factor Xa inhibitory site
BSUD.2908.1.p1	FXa_inhibition	PF14670.9	36	-	2899	2.3e-19	69.5	494.7	17	28	0.0014	2.4	8.7	5.4	8	30	2078	2102	2075	2121	0.83	Coagulation Factor Xa inhibitory site
BSUD.2908.1.p1	FXa_inhibition	PF14670.9	36	-	2899	2.3e-19	69.5	494.7	18	28	0.00071	1.3	9.6	5.2	7	28	2120	2144	2106	2149	0.82	Coagulation Factor Xa inhibitory site
BSUD.2908.1.p1	FXa_inhibition	PF14670.9	36	-	2899	2.3e-19	69.5	494.7	19	28	2.2e-09	3.9e-06	27.2	7.1	1	36	2157	2192	2157	2192	0.98	Coagulation Factor Xa inhibitory site
BSUD.2908.1.p1	FXa_inhibition	PF14670.9	36	-	2899	2.3e-19	69.5	494.7	20	28	0.0024	4.2	7.9	7	7	30	2205	2229	2199	2240	0.77	Coagulation Factor Xa inhibitory site
BSUD.2908.1.p1	FXa_inhibition	PF14670.9	36	-	2899	2.3e-19	69.5	494.7	21	28	3.1e-06	0.0056	17.1	5.6	11	36	2253	2278	2240	2278	0.79	Coagulation Factor Xa inhibitory site
BSUD.2908.1.p1	FXa_inhibition	PF14670.9	36	-	2899	2.3e-19	69.5	494.7	22	28	0.0086	15	6.1	8.2	1	29	2327	2357	2320	2368	0.78	Coagulation Factor Xa inhibitory site
BSUD.2908.1.p1	FXa_inhibition	PF14670.9	36	-	2899	2.3e-19	69.5	494.7	23	28	2.4e-05	0.043	14.3	13.1	6	36	2374	2404	2362	2404	0.88	Coagulation Factor Xa inhibitory site
BSUD.2908.1.p1	FXa_inhibition	PF14670.9	36	-	2899	2.3e-19	69.5	494.7	24	28	2.9e-09	5.2e-06	26.8	8.4	1	36	2410	2445	2410	2445	0.96	Coagulation Factor Xa inhibitory site
BSUD.2908.1.p1	FXa_inhibition	PF14670.9	36	-	2899	2.3e-19	69.5	494.7	25	28	1.9e-05	0.035	14.6	4.7	4	36	2453	2485	2452	2485	0.94	Coagulation Factor Xa inhibitory site
BSUD.2908.1.p1	FXa_inhibition	PF14670.9	36	-	2899	2.3e-19	69.5	494.7	26	28	0.00018	0.33	11.5	6.7	8	36	2496	2526	2491	2526	0.89	Coagulation Factor Xa inhibitory site
BSUD.2908.1.p1	FXa_inhibition	PF14670.9	36	-	2899	2.3e-19	69.5	494.7	27	28	0.0015	2.7	8.5	8.4	1	32	2577	2610	2577	2617	0.87	Coagulation Factor Xa inhibitory site
BSUD.2908.1.p1	FXa_inhibition	PF14670.9	36	-	2899	2.3e-19	69.5	494.7	28	28	0.0012	2.2	8.8	7.5	10	36	2697	2723	2684	2723	0.81	Coagulation Factor Xa inhibitory site
BSUD.2908.1.p1	CUB_2	PF02408.23	120	-	2899	8.3e-08	32.1	8.8	1	3	0.0005	0.9	9.5	0.4	35	62	40	67	19	120	0.8	CUB-like domain
BSUD.2908.1.p1	CUB_2	PF02408.23	120	-	2899	8.3e-08	32.1	8.8	2	3	0.0038	6.8	6.6	0	42	77	425	461	411	471	0.81	CUB-like domain
BSUD.2908.1.p1	CUB_2	PF02408.23	120	-	2899	8.3e-08	32.1	8.8	3	3	1.3e-06	0.0023	17.8	0.9	5	82	756	824	748	850	0.79	CUB-like domain
BSUD.2908.1.p1	EGF_3	PF12947.10	36	-	2899	6.9e-06	26.3	25.5	1	27	0.0011	2	8.8	4.2	8	30	194	216	189	217	0.92	EGF domain
BSUD.2908.1.p1	EGF_3	PF12947.10	36	-	2899	6.9e-06	26.3	25.5	2	27	3.4	6100	-2.4	3	9	28	235	254	227	256	0.77	EGF domain
BSUD.2908.1.p1	EGF_3	PF12947.10	36	-	2899	6.9e-06	26.3	25.5	3	27	1.9e-06	0.0034	17.7	5	10	30	369	389	357	390	0.83	EGF domain
BSUD.2908.1.p1	EGF_3	PF12947.10	36	-	2899	6.9e-06	26.3	25.5	4	27	2.8	4900	-2.1	4.3	13	31	555	572	547	575	0.82	EGF domain
BSUD.2908.1.p1	EGF_3	PF12947.10	36	-	2899	6.9e-06	26.3	25.5	5	27	0.00026	0.47	10.8	1.4	1	30	582	611	582	613	0.91	EGF domain
BSUD.2908.1.p1	EGF_3	PF12947.10	36	-	2899	6.9e-06	26.3	25.5	6	27	0.22	380	1.5	8.2	7	30	720	745	715	746	0.85	EGF domain
BSUD.2908.1.p1	EGF_3	PF12947.10	36	-	2899	6.9e-06	26.3	25.5	7	27	2.3e-07	0.00041	20.6	3.1	3	32	919	948	916	950	0.92	EGF domain
BSUD.2908.1.p1	EGF_3	PF12947.10	36	-	2899	6.9e-06	26.3	25.5	8	27	3	5400	-2.2	1.1	4	23	949	968	947	969	0.81	EGF domain
BSUD.2908.1.p1	EGF_3	PF12947.10	36	-	2899	6.9e-06	26.3	25.5	9	27	3.3	5900	-2.3	4.2	21	31	1798	1808	1774	1811	0.74	EGF domain
BSUD.2908.1.p1	EGF_3	PF12947.10	36	-	2899	6.9e-06	26.3	25.5	10	27	4.5e-05	0.08	13.3	4.3	13	32	1875	1894	1861	1896	0.79	EGF domain
BSUD.2908.1.p1	EGF_3	PF12947.10	36	-	2899	6.9e-06	26.3	25.5	11	27	1.4e-05	0.026	14.8	15.3	1	36	1907	1942	1907	1942	0.88	EGF domain
BSUD.2908.1.p1	EGF_3	PF12947.10	36	-	2899	6.9e-06	26.3	25.5	12	27	0.38	680	0.7	0.4	19	30	1962	1974	1958	1976	0.84	EGF domain
BSUD.2908.1.p1	EGF_3	PF12947.10	36	-	2899	6.9e-06	26.3	25.5	13	27	9.2e-05	0.16	12.3	9.2	1	30	1989	2016	1989	2018	0.94	EGF domain
BSUD.2908.1.p1	EGF_3	PF12947.10	36	-	2899	6.9e-06	26.3	25.5	14	27	3.4e-05	0.06	13.7	3.1	7	32	2077	2102	2075	2106	0.89	EGF domain
BSUD.2908.1.p1	EGF_3	PF12947.10	36	-	2899	6.9e-06	26.3	25.5	15	27	0.00017	0.3	11.4	4.2	13	30	2127	2144	2110	2146	0.85	EGF domain
BSUD.2908.1.p1	EGF_3	PF12947.10	36	-	2899	6.9e-06	26.3	25.5	16	27	9.6e-05	0.17	12.2	4	1	30	2157	2184	2157	2186	0.84	EGF domain
BSUD.2908.1.p1	EGF_3	PF12947.10	36	-	2899	6.9e-06	26.3	25.5	17	27	6.8	12000	-3.3	7.2	16	34	2213	2231	2205	2234	0.8	EGF domain
BSUD.2908.1.p1	EGF_3	PF12947.10	36	-	2899	6.9e-06	26.3	25.5	18	27	2.6e-05	0.047	14	5.9	1	32	2240	2272	2240	2272	0.84	EGF domain
BSUD.2908.1.p1	EGF_3	PF12947.10	36	-	2899	6.9e-06	26.3	25.5	19	27	2.9	5100	-2.1	8.3	19	31	2305	2317	2294	2320	0.86	EGF domain
BSUD.2908.1.p1	EGF_3	PF12947.10	36	-	2899	6.9e-06	26.3	25.5	20	27	6.6e-06	0.012	15.9	2.4	1	30	2327	2356	2327	2362	0.94	EGF domain
BSUD.2908.1.p1	EGF_3	PF12947.10	36	-	2899	6.9e-06	26.3	25.5	21	27	0.00019	0.34	11.3	9.4	4	32	2372	2398	2368	2398	0.85	EGF domain
BSUD.2908.1.p1	EGF_3	PF12947.10	36	-	2899	6.9e-06	26.3	25.5	22	27	0.00021	0.38	11.1	5.7	1	36	2410	2445	2410	2445	0.73	EGF domain
BSUD.2908.1.p1	EGF_3	PF12947.10	36	-	2899	6.9e-06	26.3	25.5	23	27	3.2	5600	-2.2	6.6	13	28	2460	2475	2451	2477	0.82	EGF domain
BSUD.2908.1.p1	EGF_3	PF12947.10	36	-	2899	6.9e-06	26.3	25.5	24	27	0.057	100	3.3	3.4	14	36	2500	2526	2497	2526	0.81	EGF domain
BSUD.2908.1.p1	EGF_3	PF12947.10	36	-	2899	6.9e-06	26.3	25.5	25	27	2.2e-07	0.0004	20.6	2	1	31	2577	2607	2577	2608	0.95	EGF domain
BSUD.2908.1.p1	EGF_3	PF12947.10	36	-	2899	6.9e-06	26.3	25.5	26	27	0.015	27	5.2	4.2	10	29	2695	2714	2684	2715	0.87	EGF domain
BSUD.2908.1.p1	EGF_3	PF12947.10	36	-	2899	6.9e-06	26.3	25.5	27	27	2.9	5100	-2.1	0.5	6	24	2850	2868	2845	2868	0.86	EGF domain
BSUD.2908.1.p1	EGF_MSP1_1	PF12946.10	37	-	2899	0.0031	17.6	7	1	26	0.1	180	2.3	3.8	20	31	168	179	155	184	0.81	MSP1 EGF domain 1
BSUD.2908.1.p1	EGF_MSP1_1	PF12946.10	37	-	2899	0.0031	17.6	7	2	26	0.01	18	5.6	9.8	2	37	189	224	188	224	0.89	MSP1 EGF domain 1
BSUD.2908.1.p1	EGF_MSP1_1	PF12946.10	37	-	2899	0.0031	17.6	7	3	26	3.2e-05	0.058	13.5	2.4	9	36	369	396	363	397	0.94	MSP1 EGF domain 1
BSUD.2908.1.p1	EGF_MSP1_1	PF12946.10	37	-	2899	0.0031	17.6	7	4	26	7.1e-05	0.13	12.5	3.9	7	28	589	609	581	619	0.86	MSP1 EGF domain 1
BSUD.2908.1.p1	EGF_MSP1_1	PF12946.10	37	-	2899	0.0031	17.6	7	5	26	3.7	6700	-2.7	0.1	21	37	649	665	644	665	0.87	MSP1 EGF domain 1
BSUD.2908.1.p1	EGF_MSP1_1	PF12946.10	37	-	2899	0.0031	17.6	7	6	26	0.0074	13	6	8	1	36	715	752	715	753	0.91	MSP1 EGF domain 1
BSUD.2908.1.p1	EGF_MSP1_1	PF12946.10	37	-	2899	0.0031	17.6	7	7	26	0.14	240	2	8.6	4	32	874	907	872	911	0.82	MSP1 EGF domain 1
BSUD.2908.1.p1	EGF_MSP1_1	PF12946.10	37	-	2899	0.0031	17.6	7	8	26	1.7e-06	0.0031	17.6	7	4	31	921	947	915	960	0.83	MSP1 EGF domain 1
BSUD.2908.1.p1	EGF_MSP1_1	PF12946.10	37	-	2899	0.0031	17.6	7	9	26	5.2	9200	-3.1	2.2	12	15	958	961	949	983	0.53	MSP1 EGF domain 1
BSUD.2908.1.p1	EGF_MSP1_1	PF12946.10	37	-	2899	0.0031	17.6	7	10	26	0.044	78	3.5	5.7	2	30	1866	1892	1859	1896	0.77	MSP1 EGF domain 1
BSUD.2908.1.p1	EGF_MSP1_1	PF12946.10	37	-	2899	0.0031	17.6	7	11	26	1.8	3200	-1.6	9.6	2	31	1907	1935	1900	1943	0.69	MSP1 EGF domain 1
BSUD.2908.1.p1	EGF_MSP1_1	PF12946.10	37	-	2899	0.0031	17.6	7	12	26	0.13	230	2	0.1	22	31	1966	1975	1959	1978	0.84	MSP1 EGF domain 1
BSUD.2908.1.p1	EGF_MSP1_1	PF12946.10	37	-	2899	0.0031	17.6	7	13	26	0.0018	3.2	8	6.2	12	30	1999	2016	1988	2024	0.8	MSP1 EGF domain 1
BSUD.2908.1.p1	EGF_MSP1_1	PF12946.10	37	-	2899	0.0031	17.6	7	14	26	0.001	1.8	8.7	4.4	7	36	2078	2106	2071	2107	0.8	MSP1 EGF domain 1
BSUD.2908.1.p1	EGF_MSP1_1	PF12946.10	37	-	2899	0.0031	17.6	7	15	26	0.0043	7.7	6.7	2.4	13	33	2128	2147	2126	2152	0.86	MSP1 EGF domain 1
BSUD.2908.1.p1	EGF_MSP1_1	PF12946.10	37	-	2899	0.0031	17.6	7	16	26	0.018	33	4.7	2.4	13	32	2168	2186	2160	2193	0.8	MSP1 EGF domain 1
BSUD.2908.1.p1	EGF_MSP1_1	PF12946.10	37	-	2899	0.0031	17.6	7	17	26	1.6	2900	-1.5	5.9	15	36	2213	2234	2205	2235	0.81	MSP1 EGF domain 1
BSUD.2908.1.p1	EGF_MSP1_1	PF12946.10	37	-	2899	0.0031	17.6	7	18	26	0.005	9	6.5	4.4	12	36	2253	2278	2245	2279	0.81	MSP1 EGF domain 1
BSUD.2908.1.p1	EGF_MSP1_1	PF12946.10	37	-	2899	0.0031	17.6	7	19	26	7.4	13000	-3.6	5.5	16	29	2302	2315	2289	2320	0.81	MSP1 EGF domain 1
BSUD.2908.1.p1	EGF_MSP1_1	PF12946.10	37	-	2899	0.0031	17.6	7	20	26	0.35	630	0.6	5.5	11	36	2338	2362	2326	2363	0.8	MSP1 EGF domain 1
BSUD.2908.1.p1	EGF_MSP1_1	PF12946.10	37	-	2899	0.0031	17.6	7	21	26	0.3	530	0.9	5.5	12	30	2379	2396	2368	2405	0.8	MSP1 EGF domain 1
BSUD.2908.1.p1	EGF_MSP1_1	PF12946.10	37	-	2899	0.0031	17.6	7	22	26	0.48	860	0.2	3.1	13	27	2421	2434	2417	2446	0.84	MSP1 EGF domain 1
BSUD.2908.1.p1	EGF_MSP1_1	PF12946.10	37	-	2899	0.0031	17.6	7	23	26	4	7100	-2.7	4.1	13	28	2461	2475	2450	2486	0.74	MSP1 EGF domain 1
BSUD.2908.1.p1	EGF_MSP1_1	PF12946.10	37	-	2899	0.0031	17.6	7	24	26	0.7	1200	-0.3	0.9	18	31	2506	2519	2499	2526	0.73	MSP1 EGF domain 1
BSUD.2908.1.p1	EGF_MSP1_1	PF12946.10	37	-	2899	0.0031	17.6	7	25	26	0.042	76	3.6	3.8	5	29	2582	2605	2576	2615	0.85	MSP1 EGF domain 1
BSUD.2908.1.p1	EGF_MSP1_1	PF12946.10	37	-	2899	0.0031	17.6	7	26	26	0.032	57	4	3.9	9	36	2695	2723	2689	2724	0.77	MSP1 EGF domain 1
BSUD.2908.1.p1	SEA	PF01390.23	106	-	2899	0.019	15.2	1.6	1	1	2.7e-05	0.048	14	1.6	7	80	2733	2802	2727	2817	0.79	SEA domain
BSUD.2908.1.p1	EGF	PF00008.30	32	-	2899	0.021	15.3	0.2	1	31	2e-05	0.037	14.5	7.9	5	28	190	215	182	217	0.87	EGF-like domain
BSUD.2908.1.p1	EGF	PF00008.30	32	-	2899	0.021	15.3	0.2	2	31	2.4	4300	-1.7	11	4	29	316	346	309	349	0.82	EGF-like domain
BSUD.2908.1.p1	EGF	PF00008.30	32	-	2899	0.021	15.3	0.2	3	31	0.00017	0.31	11.5	3.3	8	29	369	389	368	392	0.93	EGF-like domain
BSUD.2908.1.p1	EGF	PF00008.30	32	-	2899	0.021	15.3	0.2	4	31	0.75	1300	-0.1	7.2	8	31	552	573	542	574	0.7	EGF-like domain
BSUD.2908.1.p1	EGF	PF00008.30	32	-	2899	0.021	15.3	0.2	5	31	0.68	1200	0	4.5	4	29	585	611	582	614	0.81	EGF-like domain
BSUD.2908.1.p1	EGF	PF00008.30	32	-	2899	0.021	15.3	0.2	6	31	1.3	2400	-0.9	3.5	1	27	627	656	627	663	0.62	EGF-like domain
BSUD.2908.1.p1	EGF	PF00008.30	32	-	2899	0.021	15.3	0.2	7	31	3.8	6800	-2.4	11.4	1	29	716	745	716	748	0.88	EGF-like domain
BSUD.2908.1.p1	EGF	PF00008.30	32	-	2899	0.021	15.3	0.2	8	31	1.6	2900	-1.2	5.2	16	29	889	905	873	908	0.69	EGF-like domain
BSUD.2908.1.p1	EGF	PF00008.30	32	-	2899	0.021	15.3	0.2	9	31	0.00011	0.2	12.1	1.8	9	29	929	946	921	949	0.9	EGF-like domain
BSUD.2908.1.p1	EGF	PF00008.30	32	-	2899	0.021	15.3	0.2	10	31	2.3	4100	-1.7	2.9	4	27	961	983	958	990	0.77	EGF-like domain
BSUD.2908.1.p1	EGF	PF00008.30	32	-	2899	0.021	15.3	0.2	11	31	0.027	48	4.5	3.6	4	31	1772	1809	1770	1810	0.75	EGF-like domain
BSUD.2908.1.p1	EGF	PF00008.30	32	-	2899	0.021	15.3	0.2	12	31	0.49	870	0.5	6.1	1	28	1818	1853	1818	1854	0.73	EGF-like domain
BSUD.2908.1.p1	EGF	PF00008.30	32	-	2899	0.021	15.3	0.2	13	31	0.00012	0.21	12	6.2	3	29	1868	1892	1860	1895	0.83	EGF-like domain
BSUD.2908.1.p1	EGF	PF00008.30	32	-	2899	0.021	15.3	0.2	14	31	0.00012	0.21	12.1	9	4	29	1912	1934	1907	1936	0.89	EGF-like domain
BSUD.2908.1.p1	EGF	PF00008.30	32	-	2899	0.021	15.3	0.2	15	31	6.2	11000	-3	6.1	12	29	1955	1974	1951	1976	0.72	EGF-like domain
BSUD.2908.1.p1	EGF	PF00008.30	32	-	2899	0.021	15.3	0.2	16	31	0.017	31	5.1	9.4	4	29	1994	2016	1989	2017	0.88	EGF-like domain
BSUD.2908.1.p1	EGF	PF00008.30	32	-	2899	0.021	15.3	0.2	17	31	0.00014	0.26	11.8	4.7	4	28	2076	2099	2072	2100	0.81	EGF-like domain
BSUD.2908.1.p1	EGF	PF00008.30	32	-	2899	0.021	15.3	0.2	18	31	1.2e-05	0.021	15.3	0.2	12	30	2128	2145	2123	2147	0.9	EGF-like domain
BSUD.2908.1.p1	EGF	PF00008.30	32	-	2899	0.021	15.3	0.2	19	31	0.0024	4.2	7.9	2.1	4	28	2162	2183	2157	2187	0.78	EGF-like domain
BSUD.2908.1.p1	EGF	PF00008.30	32	-	2899	0.021	15.3	0.2	20	31	0.003	5.3	7.6	3.9	3	29	2203	2227	2202	2229	0.89	EGF-like domain
BSUD.2908.1.p1	EGF	PF00008.30	32	-	2899	0.021	15.3	0.2	21	31	0.00085	1.5	9.3	4.5	8	29	2251	2270	2240	2273	0.75	EGF-like domain
BSUD.2908.1.p1	EGF	PF00008.30	32	-	2899	0.021	15.3	0.2	22	31	1.4	2400	-0.9	5.8	22	32	2309	2319	2287	2319	0.89	EGF-like domain
BSUD.2908.1.p1	EGF	PF00008.30	32	-	2899	0.021	15.3	0.2	23	31	0.00034	0.61	10.6	5.3	1	28	2327	2355	2320	2356	0.71	EGF-like domain
BSUD.2908.1.p1	EGF	PF00008.30	32	-	2899	0.021	15.3	0.2	24	31	1.3e-05	0.022	15.2	9.9	3	29	2373	2396	2362	2398	0.84	EGF-like domain
BSUD.2908.1.p1	EGF	PF00008.30	32	-	2899	0.021	15.3	0.2	25	31	0.34	600	1	7.9	2	25	2411	2433	2404	2436	0.76	EGF-like domain
BSUD.2908.1.p1	EGF	PF00008.30	32	-	2899	0.021	15.3	0.2	26	31	4.4	7800	-2.6	7.1	1	28	2445	2476	2445	2480	0.8	EGF-like domain
BSUD.2908.1.p1	EGF	PF00008.30	32	-	2899	0.021	15.3	0.2	27	31	0.00087	1.5	9.3	3.3	1	27	2491	2516	2491	2522	0.93	EGF-like domain
BSUD.2908.1.p1	EGF	PF00008.30	32	-	2899	0.021	15.3	0.2	28	31	0.68	1200	0	4.5	20	31	2557	2568	2538	2569	0.81	EGF-like domain
BSUD.2908.1.p1	EGF	PF00008.30	32	-	2899	0.021	15.3	0.2	29	31	0.0064	11	6.5	4.6	5	29	2583	2606	2577	2608	0.82	EGF-like domain
BSUD.2908.1.p1	EGF	PF00008.30	32	-	2899	0.021	15.3	0.2	30	31	4.7	8300	-2.7	0.2	23	30	2616	2623	2616	2624	0.89	EGF-like domain
BSUD.2908.1.p1	EGF	PF00008.30	32	-	2899	0.021	15.3	0.2	31	31	0.0017	3.1	8.3	4.4	9	28	2696	2714	2684	2715	0.82	EGF-like domain
BSUD.2908.1.p1	Spore_GerAC	PF05504.14	164	-	2899	0.43	10.9	1.1	1	2	0.00041	0.73	10.1	0.2	68	124	2728	2777	2694	2779	0.83	Spore germination B3/ GerAC like, C-terminal
BSUD.2908.1.p1	Spore_GerAC	PF05504.14	164	-	2899	0.43	10.9	1.1	2	2	7.1	13000	-3.6	0	48	80	2846	2878	2823	2881	0.74	Spore germination B3/ GerAC like, C-terminal
BSUD.2908.1.p1	Ribosomal_L31	PF01197.21	67	-	2899	0.61	10.4	5.5	1	3	0.35	630	0.8	0	13	34	99	116	91	135	0.73	Ribosomal protein L31
BSUD.2908.1.p1	Ribosomal_L31	PF01197.21	67	-	2899	0.61	10.4	5.5	2	3	5.7	10000	-3.1	0.5	16	49	148	180	142	187	0.81	Ribosomal protein L31
BSUD.2908.1.p1	Ribosomal_L31	PF01197.21	67	-	2899	0.61	10.4	5.5	3	3	0.0008	1.4	9.3	0.1	15	50	1774	1810	1763	1819	0.72	Ribosomal protein L31
BSUD.2908.1.p5	DUF2358	PF10184.12	113	-	55	0.029	14.8	0.6	1	1	1.5e-06	0.029	14.8	0.6	47	91	3	49	1	54	0.8	Uncharacterized conserved protein (DUF2358)
BSUD.2908.3.p1	CUB	PF00431.23	110	-	416	5.9e-20	71.8	0.3	1	1	4.3e-23	1.2e-19	70.8	0.3	1	110	23	135	23	135	0.93	CUB domain
BSUD.2908.3.p1	EGF_CA	PF07645.18	42	-	416	1.2e-09	38.3	30.2	1	6	7	20000	-9.3	18.3	5	42	150	189	147	189	0.74	Calcium-binding EGF domain
BSUD.2908.3.p1	EGF_CA	PF07645.18	42	-	416	1.2e-09	38.3	30.2	2	6	2e-06	0.0056	17	15.1	11	38	193	223	181	227	0.75	Calcium-binding EGF domain
BSUD.2908.3.p1	EGF_CA	PF07645.18	42	-	416	1.2e-09	38.3	30.2	3	6	0.053	150	2.8	7.4	4	42	226	263	224	263	0.85	Calcium-binding EGF domain
BSUD.2908.3.p1	EGF_CA	PF07645.18	42	-	416	1.2e-09	38.3	30.2	4	6	7	20000	-6.8	10.4	10	42	261	306	257	309	0.68	Calcium-binding EGF domain
BSUD.2908.3.p1	EGF_CA	PF07645.18	42	-	416	1.2e-09	38.3	30.2	5	6	7	20000	-7.1	17.6	3	35	316	348	308	352	0.74	Calcium-binding EGF domain
BSUD.2908.3.p1	EGF_CA	PF07645.18	42	-	416	1.2e-09	38.3	30.2	6	6	4.1e-12	1.2e-08	35.2	7.1	1	42	353	396	353	396	0.89	Calcium-binding EGF domain
BSUD.2908.3.p1	EGF_3	PF12947.10	36	-	416	0.00038	20.7	5	1	7	7	20000	-7.7	12.9	5	28	147	176	144	179	0.65	EGF domain
BSUD.2908.3.p1	EGF_3	PF12947.10	36	-	416	0.00038	20.7	5	2	7	2.3e-05	0.064	13.6	2.5	8	30	194	216	188	218	0.92	EGF domain
BSUD.2908.3.p1	EGF_3	PF12947.10	36	-	416	0.00038	20.7	5	3	7	0.79	2200	-1	4.7	9	28	235	254	217	256	0.81	EGF domain
BSUD.2908.3.p1	EGF_3	PF12947.10	36	-	416	0.00038	20.7	5	4	7	6.4	18000	-3.8	4.7	5	23	260	278	257	282	0.88	EGF domain
BSUD.2908.3.p1	EGF_3	PF12947.10	36	-	416	0.00038	20.7	5	5	7	7	20000	-7.7	6.9	20	30	287	297	269	299	0.65	EGF domain
BSUD.2908.3.p1	EGF_3	PF12947.10	36	-	416	0.00038	20.7	5	6	7	7	20000	-7.5	13	7	30	323	346	315	350	0.64	EGF domain
BSUD.2908.3.p1	EGF_3	PF12947.10	36	-	416	0.00038	20.7	5	7	7	1.4e-07	0.00038	20.7	5	10	30	369	389	357	390	0.83	EGF domain
BSUD.2908.3.p1	EGF	PF00008.30	32	-	416	0.0022	18.4	19.1	1	6	5.9	17000	-3.6	6.4	18	29	167	178	150	180	0.65	EGF-like domain
BSUD.2908.3.p1	EGF	PF00008.30	32	-	416	0.0022	18.4	19.1	2	6	1.4e-06	0.004	17.5	7.9	5	28	190	215	182	217	0.86	EGF-like domain
BSUD.2908.3.p1	EGF	PF00008.30	32	-	416	0.0022	18.4	19.1	3	6	7	20000	-9.1	12.3	16	27	238	254	218	256	0.49	EGF-like domain
BSUD.2908.3.p1	EGF	PF00008.30	32	-	416	0.0022	18.4	19.1	4	6	1	2900	-1.2	2.9	6	27	274	295	269	305	0.56	EGF-like domain
BSUD.2908.3.p1	EGF	PF00008.30	32	-	416	0.0022	18.4	19.1	5	6	0.16	460	1.4	11	4	29	316	346	309	349	0.82	EGF-like domain
BSUD.2908.3.p1	EGF	PF00008.30	32	-	416	0.0022	18.4	19.1	6	6	1.3e-05	0.035	14.5	3.3	8	29	369	389	368	392	0.93	EGF-like domain
BSUD.2908.3.p1	DSL	PF01414.22	46	-	416	0.035	14.5	19.4	1	6	0.12	350	1.7	12.1	5	45	144	184	140	185	0.8	Delta serrate ligand
BSUD.2908.3.p1	DSL	PF01414.22	46	-	416	0.035	14.5	19.4	2	6	0.95	2700	-1.1	9.8	20	46	203	230	188	230	0.88	Delta serrate ligand
BSUD.2908.3.p1	DSL	PF01414.22	46	-	416	0.035	14.5	19.4	3	6	5.1	14000	-3.4	0.4	34	44	240	250	239	255	0.55	Delta serrate ligand
BSUD.2908.3.p1	DSL	PF01414.22	46	-	416	0.035	14.5	19.4	4	6	3.8	11000	-3	0.7	8	14	272	278	269	285	0.65	Delta serrate ligand
BSUD.2908.3.p1	DSL	PF01414.22	46	-	416	0.035	14.5	19.4	5	6	1.2e-05	0.035	14.5	19.4	1	45	309	352	309	353	0.93	Delta serrate ligand
BSUD.2908.3.p1	DSL	PF01414.22	46	-	416	0.035	14.5	19.4	6	6	2.2	6100	-2.3	0.6	23	31	370	379	362	392	0.49	Delta serrate ligand
BSUD.2908.3.p1	hEGF	PF12661.10	22	-	416	0.061	14.1	7.6	1	9	6.2	17000	-3.2	0.5	6	16	13	23	13	23	0.74	Human growth factor-like EGF
BSUD.2908.3.p1	hEGF	PF12661.10	22	-	416	0.061	14.1	7.6	2	9	4.4	12000	-2.7	7	7	20	164	175	150	177	0.78	Human growth factor-like EGF
BSUD.2908.3.p1	hEGF	PF12661.10	22	-	416	0.061	14.1	7.6	3	9	2.2e-05	0.061	14.1	7.6	1	22	194	215	194	215	0.95	Human growth factor-like EGF
BSUD.2908.3.p1	hEGF	PF12661.10	22	-	416	0.061	14.1	7.6	4	9	6.7	19000	-3.3	2	1	1	227	227	219	241	0.63	Human growth factor-like EGF
BSUD.2908.3.p1	hEGF	PF12661.10	22	-	416	0.061	14.1	7.6	5	9	0.13	350	2.2	3.7	5	21	238	254	233	254	0.87	Human growth factor-like EGF
BSUD.2908.3.p1	hEGF	PF12661.10	22	-	416	0.061	14.1	7.6	6	9	2.5	7000	-1.9	1.9	7	19	318	325	315	326	0.7	Human growth factor-like EGF
BSUD.2908.3.p1	hEGF	PF12661.10	22	-	416	0.061	14.1	7.6	7	9	0.0032	9	7.2	1.5	7	22	332	345	331	345	0.84	Human growth factor-like EGF
BSUD.2908.3.p1	hEGF	PF12661.10	22	-	416	0.061	14.1	7.6	8	9	6.1e-05	0.17	12.7	4	3	22	369	388	368	388	0.96	Human growth factor-like EGF
BSUD.2908.3.p1	hEGF	PF12661.10	22	-	416	0.061	14.1	7.6	9	9	7	20000	-3.7	0.1	3	8	392	397	391	398	0.6	Human growth factor-like EGF
BSUD.2908.3.p1	RNA_pol_Rpb1_4	PF05000.20	108	-	416	0.19	11.8	0.2	1	1	0.00013	0.37	10.9	0.2	46	64	111	129	99	132	0.79	RNA polymerase Rpb1, domain 4
BSUD.2908.3.p3	NigD_C	PF17415.5	120	-	61	0.051	13.7	0	1	1	3e-06	0.058	13.5	0	5	39	15	49	10	57	0.83	NigD-like C-terminal beta sandwich domain
BSUD.2922.1.p1	EGF_CA	PF07645.18	42	-	1126	3.3e-58	193.8	310.6	1	20	4.4e-09	1.2e-05	25.5	11.2	1	38	1	36	1	43	0.85	Calcium-binding EGF domain
BSUD.2922.1.p1	EGF_CA	PF07645.18	42	-	1126	3.3e-58	193.8	310.6	2	20	7	20000	-10.4	15.8	5	34	52	77	49	82	0.79	Calcium-binding EGF domain
BSUD.2922.1.p1	EGF_CA	PF07645.18	42	-	1126	3.3e-58	193.8	310.6	3	20	8.9e-13	2.5e-09	37.3	6.2	1	42	84	122	84	122	0.93	Calcium-binding EGF domain
BSUD.2922.1.p1	EGF_CA	PF07645.18	42	-	1126	3.3e-58	193.8	310.6	4	20	5.4e-11	1.5e-07	31.6	9.7	1	37	124	163	124	167	0.84	Calcium-binding EGF domain
BSUD.2922.1.p1	EGF_CA	PF07645.18	42	-	1126	3.3e-58	193.8	310.6	5	20	7e-12	2e-08	34.4	9.5	1	42	169	208	169	208	0.97	Calcium-binding EGF domain
BSUD.2922.1.p1	EGF_CA	PF07645.18	42	-	1126	3.3e-58	193.8	310.6	6	20	7	20000	-5.4	12.1	9	42	212	250	208	250	0.52	Calcium-binding EGF domain
BSUD.2922.1.p1	EGF_CA	PF07645.18	42	-	1126	3.3e-58	193.8	310.6	7	20	5.9e-11	1.6e-07	31.5	10.4	1	42	252	294	252	294	0.91	Calcium-binding EGF domain
BSUD.2922.1.p1	EGF_CA	PF07645.18	42	-	1126	3.3e-58	193.8	310.6	8	20	7	20000	-4.7	9.8	5	33	312	331	304	338	0.59	Calcium-binding EGF domain
BSUD.2922.1.p1	EGF_CA	PF07645.18	42	-	1126	3.3e-58	193.8	310.6	9	20	4.7e-10	1.3e-06	28.6	8.6	1	42	339	378	339	378	0.92	Calcium-binding EGF domain
BSUD.2922.1.p1	EGF_CA	PF07645.18	42	-	1126	3.3e-58	193.8	310.6	10	20	6.8e-10	1.9e-06	28.1	9.9	1	42	380	420	380	420	0.91	Calcium-binding EGF domain
BSUD.2922.1.p1	EGF_CA	PF07645.18	42	-	1126	3.3e-58	193.8	310.6	11	20	1.6e-10	4.5e-07	30.1	4.2	1	31	422	450	422	453	0.95	Calcium-binding EGF domain
BSUD.2922.1.p1	EGF_CA	PF07645.18	42	-	1126	3.3e-58	193.8	310.6	12	20	0.17	460	1.2	7.8	11	42	466	501	457	504	0.78	Calcium-binding EGF domain
BSUD.2922.1.p1	EGF_CA	PF07645.18	42	-	1126	3.3e-58	193.8	310.6	13	20	2.7	7500	-2.6	6.5	11	24	518	531	503	534	0.84	Calcium-binding EGF domain
BSUD.2922.1.p1	EGF_CA	PF07645.18	42	-	1126	3.3e-58	193.8	310.6	14	20	1.6e-05	0.046	14.1	6.8	5	42	603	640	600	640	0.85	Calcium-binding EGF domain
BSUD.2922.1.p1	EGF_CA	PF07645.18	42	-	1126	3.3e-58	193.8	310.6	15	20	3.9e-09	1.1e-05	25.6	10.8	1	42	642	682	642	682	0.91	Calcium-binding EGF domain
BSUD.2922.1.p1	EGF_CA	PF07645.18	42	-	1126	3.3e-58	193.8	310.6	16	20	1.6e-10	4.5e-07	30.1	4.2	1	31	684	712	684	715	0.95	Calcium-binding EGF domain
BSUD.2922.1.p1	EGF_CA	PF07645.18	42	-	1126	3.3e-58	193.8	310.6	17	20	0.042	120	3.2	6.9	11	42	728	763	719	763	0.79	Calcium-binding EGF domain
BSUD.2922.1.p1	EGF_CA	PF07645.18	42	-	1126	3.3e-58	193.8	310.6	18	20	2.8	7800	-2.7	5.8	12	24	781	793	764	796	0.82	Calcium-binding EGF domain
BSUD.2922.1.p1	EGF_CA	PF07645.18	42	-	1126	3.3e-58	193.8	310.6	19	20	1.1e-05	0.032	14.6	7.7	5	42	865	902	862	902	0.84	Calcium-binding EGF domain
BSUD.2922.1.p1	EGF_CA	PF07645.18	42	-	1126	3.3e-58	193.8	310.6	20	20	0.95	2700	-1.2	1	6	19	1021	1034	1016	1038	0.79	Calcium-binding EGF domain
BSUD.2922.1.p1	cEGF	PF12662.10	24	-	1126	1.3e-43	146.7	160.5	1	19	6.6e-06	0.019	15	1.7	1	20	22	41	22	41	0.97	Complement Clr-like EGF-like
BSUD.2922.1.p1	cEGF	PF12662.10	24	-	1126	1.3e-43	146.7	160.5	2	19	3.2	9000	-3.2	0.5	3	7	55	59	55	60	0.87	Complement Clr-like EGF-like
BSUD.2922.1.p1	cEGF	PF12662.10	24	-	1126	1.3e-43	146.7	160.5	3	19	0.26	740	0.3	0.3	15	24	77	87	75	87	0.88	Complement Clr-like EGF-like
BSUD.2922.1.p1	cEGF	PF12662.10	24	-	1126	1.3e-43	146.7	160.5	4	19	3.6e-09	1e-05	25.5	0.2	2	24	107	127	106	127	0.92	Complement Clr-like EGF-like
BSUD.2922.1.p1	cEGF	PF12662.10	24	-	1126	1.3e-43	146.7	160.5	5	19	4.8e-08	0.00013	21.9	2.7	1	24	150	172	150	172	0.9	Complement Clr-like EGF-like
BSUD.2922.1.p1	cEGF	PF12662.10	24	-	1126	1.3e-43	146.7	160.5	6	19	3.3e-07	0.00092	19.2	0.5	1	20	190	209	190	209	0.97	Complement Clr-like EGF-like
BSUD.2922.1.p1	cEGF	PF12662.10	24	-	1126	1.3e-43	146.7	160.5	7	19	1.2e-07	0.00034	20.6	2.5	4	24	236	255	235	255	0.93	Complement Clr-like EGF-like
BSUD.2922.1.p1	cEGF	PF12662.10	24	-	1126	1.3e-43	146.7	160.5	8	19	2.4e-07	0.00067	19.6	0.2	1	20	276	295	276	296	0.97	Complement Clr-like EGF-like
BSUD.2922.1.p1	cEGF	PF12662.10	24	-	1126	1.3e-43	146.7	160.5	9	19	0.00017	0.48	10.5	3.2	4	24	325	342	324	342	0.95	Complement Clr-like EGF-like
BSUD.2922.1.p1	cEGF	PF12662.10	24	-	1126	1.3e-43	146.7	160.5	10	19	1.4e-05	0.04	14	2.8	4	24	365	383	364	383	0.89	Complement Clr-like EGF-like
BSUD.2922.1.p1	cEGF	PF12662.10	24	-	1126	1.3e-43	146.7	160.5	11	19	7.3e-07	0.002	18.1	5.3	2	24	403	425	402	425	0.9	Complement Clr-like EGF-like
BSUD.2922.1.p1	cEGF	PF12662.10	24	-	1126	1.3e-43	146.7	160.5	12	19	0.011	29	4.8	2.2	1	20	443	462	443	462	0.85	Complement Clr-like EGF-like
BSUD.2922.1.p1	cEGF	PF12662.10	24	-	1126	1.3e-43	146.7	160.5	13	19	0.00064	1.8	8.7	1.8	3	20	485	502	485	503	0.96	Complement Clr-like EGF-like
BSUD.2922.1.p1	cEGF	PF12662.10	24	-	1126	1.3e-43	146.7	160.5	14	19	1.5	4100	-2.1	0.1	4	9	517	522	514	524	0.88	Complement Clr-like EGF-like
BSUD.2922.1.p1	cEGF	PF12662.10	24	-	1126	1.3e-43	146.7	160.5	15	19	6.7e-08	0.00019	21.4	1.6	1	24	622	645	622	645	0.91	Complement Clr-like EGF-like
BSUD.2922.1.p1	cEGF	PF12662.10	24	-	1126	1.3e-43	146.7	160.5	16	19	3.1e-06	0.0088	16.1	7.3	2	24	665	687	664	687	0.9	Complement Clr-like EGF-like
BSUD.2922.1.p1	cEGF	PF12662.10	24	-	1126	1.3e-43	146.7	160.5	17	19	0.011	29	4.8	2.2	1	20	705	724	705	724	0.85	Complement Clr-like EGF-like
BSUD.2922.1.p1	cEGF	PF12662.10	24	-	1126	1.3e-43	146.7	160.5	18	19	0.00058	1.6	8.8	2	3	20	747	764	747	765	0.96	Complement Clr-like EGF-like
BSUD.2922.1.p1	cEGF	PF12662.10	24	-	1126	1.3e-43	146.7	160.5	19	19	0.00015	0.42	10.7	0.9	1	22	884	905	884	905	0.85	Complement Clr-like EGF-like
BSUD.2922.1.p1	FXa_inhibition	PF14670.9	36	-	1126	2.1e-37	127.3	286.9	1	19	2e-09	5.7e-06	26.7	11.6	1	36	5	40	5	40	0.99	Coagulation Factor Xa inhibitory site
BSUD.2922.1.p1	FXa_inhibition	PF14670.9	36	-	1126	2.1e-37	127.3	286.9	2	19	7	20000	-9.1	9.9	8	29	52	78	43	88	0.68	Coagulation Factor Xa inhibitory site
BSUD.2922.1.p1	FXa_inhibition	PF14670.9	36	-	1126	2.1e-37	127.3	286.9	3	19	2e-05	0.055	13.9	3.7	8	32	94	120	81	122	0.82	Coagulation Factor Xa inhibitory site
BSUD.2922.1.p1	FXa_inhibition	PF14670.9	36	-	1126	2.1e-37	127.3	286.9	4	19	0.00016	0.45	11	7.4	5	29	134	161	128	167	0.84	Coagulation Factor Xa inhibitory site
BSUD.2922.1.p1	FXa_inhibition	PF14670.9	36	-	1126	2.1e-37	127.3	286.9	5	19	3.2e-09	9e-06	26	9.6	1	36	173	208	173	208	0.98	Coagulation Factor Xa inhibitory site
BSUD.2922.1.p1	FXa_inhibition	PF14670.9	36	-	1126	2.1e-37	127.3	286.9	6	19	0.00054	1.5	9.3	9.6	1	32	215	248	215	255	0.84	Coagulation Factor Xa inhibitory site
BSUD.2922.1.p1	FXa_inhibition	PF14670.9	36	-	1126	2.1e-37	127.3	286.9	7	19	1.6e-07	0.00044	20.6	8.4	1	36	256	294	256	294	0.86	Coagulation Factor Xa inhibitory site
BSUD.2922.1.p1	FXa_inhibition	PF14670.9	36	-	1126	2.1e-37	127.3	286.9	8	19	7	20000	-7.4	9.4	18	30	322	334	298	343	0.66	Coagulation Factor Xa inhibitory site
BSUD.2922.1.p1	FXa_inhibition	PF14670.9	36	-	1126	2.1e-37	127.3	286.9	9	19	0.0057	16	6.1	9.7	1	28	343	372	336	384	0.82	Coagulation Factor Xa inhibitory site
BSUD.2922.1.p1	FXa_inhibition	PF14670.9	36	-	1126	2.1e-37	127.3	286.9	10	19	2e-06	0.0055	17.1	10.1	6	36	390	420	378	420	0.83	Coagulation Factor Xa inhibitory site
BSUD.2922.1.p1	FXa_inhibition	PF14670.9	36	-	1126	2.1e-37	127.3	286.9	11	19	2.2e-10	6e-07	29.8	6.1	1	36	426	461	426	461	0.98	Coagulation Factor Xa inhibitory site
BSUD.2922.1.p1	FXa_inhibition	PF14670.9	36	-	1126	2.1e-37	127.3	286.9	12	19	2e-05	0.056	13.9	9.1	4	36	469	501	467	501	0.95	Coagulation Factor Xa inhibitory site
BSUD.2922.1.p1	FXa_inhibition	PF14670.9	36	-	1126	2.1e-37	127.3	286.9	13	19	7	20000	-4.9	7.2	18	36	514	532	502	532	0.72	Coagulation Factor Xa inhibitory site
BSUD.2922.1.p1	FXa_inhibition	PF14670.9	36	-	1126	2.1e-37	127.3	286.9	14	19	0.00018	0.5	10.9	3.9	10	36	614	640	606	640	0.84	Coagulation Factor Xa inhibitory site
BSUD.2922.1.p1	FXa_inhibition	PF14670.9	36	-	1126	2.1e-37	127.3	286.9	15	19	4.3e-07	0.0012	19.3	9.2	6	36	652	682	646	682	0.82	Coagulation Factor Xa inhibitory site
BSUD.2922.1.p1	FXa_inhibition	PF14670.9	36	-	1126	2.1e-37	127.3	286.9	16	19	2.2e-10	6e-07	29.8	6.1	1	36	688	723	688	723	0.98	Coagulation Factor Xa inhibitory site
BSUD.2922.1.p1	FXa_inhibition	PF14670.9	36	-	1126	2.1e-37	127.3	286.9	17	19	1.7e-05	0.048	14.1	9.6	4	36	731	763	729	763	0.95	Coagulation Factor Xa inhibitory site
BSUD.2922.1.p1	FXa_inhibition	PF14670.9	36	-	1126	2.1e-37	127.3	286.9	18	19	7	20000	-5.3	6.8	19	36	777	794	764	794	0.67	Coagulation Factor Xa inhibitory site
BSUD.2922.1.p1	FXa_inhibition	PF14670.9	36	-	1126	2.1e-37	127.3	286.9	19	19	0.00011	0.31	11.6	4.4	10	36	876	902	868	902	0.83	Coagulation Factor Xa inhibitory site
BSUD.2922.1.p1	SEA	PF01390.23	106	-	1126	7.3e-05	23	1	1	1	6.5e-08	0.00018	21.7	1	19	85	923	985	907	995	0.81	SEA domain
BSUD.2922.1.p1	EGF_3	PF12947.10	36	-	1126	0.0002	21.6	17.3	1	21	0.00015	0.41	11	8.7	1	30	5	32	5	34	0.92	EGF domain
BSUD.2922.1.p1	EGF_3	PF12947.10	36	-	1126	0.0002	21.6	17.3	2	21	7	20000	-9.6	13.9	7	32	51	79	43	81	0.73	EGF domain
BSUD.2922.1.p1	EGF_3	PF12947.10	36	-	1126	0.0002	21.6	17.3	3	21	3.4e-05	0.097	13	7.3	6	36	92	122	88	122	0.9	EGF domain
BSUD.2922.1.p1	EGF_3	PF12947.10	36	-	1126	0.0002	21.6	17.3	4	21	3.7e-05	0.11	12.9	6.5	5	30	134	160	128	162	0.86	EGF domain
BSUD.2922.1.p1	EGF_3	PF12947.10	36	-	1126	0.0002	21.6	17.3	5	21	1e-05	0.029	14.7	6	1	32	173	202	173	202	0.9	EGF domain
BSUD.2922.1.p1	EGF_3	PF12947.10	36	-	1126	0.0002	21.6	17.3	6	21	0.99	2800	-1.3	11	1	34	215	247	208	250	0.7	EGF domain
BSUD.2922.1.p1	EGF_3	PF12947.10	36	-	1126	0.0002	21.6	17.3	7	21	8.6e-08	0.00024	21.3	4.5	3	32	259	288	256	288	0.9	EGF domain
BSUD.2922.1.p1	EGF_3	PF12947.10	36	-	1126	0.0002	21.6	17.3	8	21	0.37	1000	0.1	7.6	19	31	321	333	308	336	0.85	EGF domain
BSUD.2922.1.p1	EGF_3	PF12947.10	36	-	1126	0.0002	21.6	17.3	9	21	6.1e-06	0.017	15.4	4.9	1	30	343	372	343	378	0.93	EGF domain
BSUD.2922.1.p1	EGF_3	PF12947.10	36	-	1126	0.0002	21.6	17.3	10	21	1.5e-05	0.041	14.2	7.2	7	32	391	414	384	417	0.87	EGF domain
BSUD.2922.1.p1	EGF_3	PF12947.10	36	-	1126	0.0002	21.6	17.3	11	21	8.9e-05	0.25	11.7	4.7	1	36	426	461	426	461	0.74	EGF domain
BSUD.2922.1.p1	EGF_3	PF12947.10	36	-	1126	0.0002	21.6	17.3	12	21	4.2	12000	-3.3	8.4	5	36	470	501	467	501	0.74	EGF domain
BSUD.2922.1.p1	EGF_3	PF12947.10	36	-	1126	0.0002	21.6	17.3	13	21	7	20000	-4.4	5.3	23	29	517	523	502	532	0.61	EGF domain
BSUD.2922.1.p1	EGF_3	PF12947.10	36	-	1126	0.0002	21.6	17.3	14	21	0.0041	11	6.4	1.8	11	29	613	631	605	632	0.77	EGF domain
BSUD.2922.1.p1	EGF_3	PF12947.10	36	-	1126	0.0002	21.6	17.3	15	21	4.2	12000	-3.3	0.8	3	16	635	648	634	654	0.75	EGF domain
BSUD.2922.1.p1	EGF_3	PF12947.10	36	-	1126	0.0002	21.6	17.3	16	21	1.8e-05	0.049	13.9	7.7	7	32	653	676	646	679	0.87	EGF domain
BSUD.2922.1.p1	EGF_3	PF12947.10	36	-	1126	0.0002	21.6	17.3	17	21	8.9e-05	0.25	11.7	4.7	1	36	688	723	688	723	0.74	EGF domain
BSUD.2922.1.p1	EGF_3	PF12947.10	36	-	1126	0.0002	21.6	17.3	18	21	3.4	9600	-3	9.3	5	36	732	763	729	763	0.77	EGF domain
BSUD.2922.1.p1	EGF_3	PF12947.10	36	-	1126	0.0002	21.6	17.3	19	21	7	20000	-4.2	3.8	8	19	781	792	765	795	0.71	EGF domain
BSUD.2922.1.p1	EGF_3	PF12947.10	36	-	1126	0.0002	21.6	17.3	20	21	0.0016	4.4	7.7	2.5	8	29	870	893	867	894	0.79	EGF domain
BSUD.2922.1.p1	EGF_3	PF12947.10	36	-	1126	0.0002	21.6	17.3	21	21	1.9	5300	-2.2	1	4	24	1023	1043	1021	1046	0.85	EGF domain
BSUD.2922.1.p1	EGF	PF00008.30	32	-	1126	0.00022	21.6	240.2	1	20	0.065	180	2.7	10.2	4	27	10	30	5	51	0.86	EGF-like domain
BSUD.2922.1.p1	EGF	PF00008.30	32	-	1126	0.00022	21.6	240.2	2	20	0.52	1500	-0.2	11.3	1	32	52	80	52	80	0.9	EGF-like domain
BSUD.2922.1.p1	EGF	PF00008.30	32	-	1126	0.00022	21.6	240.2	3	20	2.5e-05	0.07	13.6	4.5	1	31	88	118	88	119	0.83	EGF-like domain
BSUD.2922.1.p1	EGF	PF00008.30	32	-	1126	0.00022	21.6	240.2	4	20	4.9e-06	0.014	15.8	2	9	31	141	162	128	163	0.8	EGF-like domain
BSUD.2922.1.p1	EGF	PF00008.30	32	-	1126	0.00022	21.6	240.2	5	20	0.035	97	3.5	5.9	5	28	179	199	162	200	0.82	EGF-like domain
BSUD.2922.1.p1	EGF	PF00008.30	32	-	1126	0.00022	21.6	240.2	6	20	0.00074	2.1	8.9	6.4	1	29	215	243	215	245	0.93	EGF-like domain
BSUD.2922.1.p1	EGF	PF00008.30	32	-	1126	0.00022	21.6	240.2	7	20	8.7e-05	0.24	11.8	4.5	5	29	260	286	256	289	0.81	EGF-like domain
BSUD.2922.1.p1	EGF	PF00008.30	32	-	1126	0.00022	21.6	240.2	8	20	0.054	150	2.9	3.6	22	32	325	335	303	335	0.87	EGF-like domain
BSUD.2922.1.p1	EGF	PF00008.30	32	-	1126	0.00022	21.6	240.2	9	20	0.0025	6.9	7.2	6.6	1	29	343	372	343	381	0.84	EGF-like domain
BSUD.2922.1.p1	EGF	PF00008.30	32	-	1126	0.00022	21.6	240.2	10	20	7.3e-05	0.2	12.1	6	1	29	384	412	384	414	0.87	EGF-like domain
BSUD.2922.1.p1	EGF	PF00008.30	32	-	1126	0.00022	21.6	240.2	11	20	0.0076	21	5.6	4.8	6	25	433	449	426	451	0.8	EGF-like domain
BSUD.2922.1.p1	EGF	PF00008.30	32	-	1126	0.00022	21.6	240.2	12	20	0.0018	5	7.6	3.6	1	27	467	491	467	500	0.79	EGF-like domain
BSUD.2922.1.p1	EGF	PF00008.30	32	-	1126	0.00022	21.6	240.2	13	20	7	20000	-5.5	5	4	12	517	525	513	535	0.57	EGF-like domain
BSUD.2922.1.p1	EGF	PF00008.30	32	-	1126	0.00022	21.6	240.2	14	20	9.7e-05	0.27	11.7	0.9	9	28	613	631	608	634	0.9	EGF-like domain
BSUD.2922.1.p1	EGF	PF00008.30	32	-	1126	0.00022	21.6	240.2	15	20	5.5e-05	0.15	12.5	6.7	1	29	646	674	646	676	0.87	EGF-like domain
BSUD.2922.1.p1	EGF	PF00008.30	32	-	1126	0.00022	21.6	240.2	16	20	0.0076	21	5.6	4.8	6	25	695	711	688	713	0.8	EGF-like domain
BSUD.2922.1.p1	EGF	PF00008.30	32	-	1126	0.00022	21.6	240.2	17	20	0.0019	5.4	7.5	4.1	1	27	729	753	729	762	0.76	EGF-like domain
BSUD.2922.1.p1	EGF	PF00008.30	32	-	1126	0.00022	21.6	240.2	18	20	7	20000	-4.3	2.1	24	27	781	784	778	797	0.55	EGF-like domain
BSUD.2922.1.p1	EGF	PF00008.30	32	-	1126	0.00022	21.6	240.2	19	20	3.3e-05	0.092	13.2	1.1	9	28	875	893	870	896	0.9	EGF-like domain
BSUD.2922.1.p1	EGF	PF00008.30	32	-	1126	0.00022	21.6	240.2	20	20	0.78	2200	-0.8	0.3	4	22	1025	1042	1022	1043	0.77	EGF-like domain
BSUD.2922.1.p1	hEGF	PF12661.10	22	-	1126	0.0011	19.7	5.2	1	25	0.19	540	1.6	5.4	6	18	15	27	12	27	0.93	Human growth factor-like EGF
BSUD.2922.1.p1	hEGF	PF12661.10	22	-	1126	0.0011	19.7	5.2	2	25	0.22	600	1.4	8.3	1	22	58	76	58	76	0.94	Human growth factor-like EGF
BSUD.2922.1.p1	hEGF	PF12661.10	22	-	1126	0.0011	19.7	5.2	3	25	0.00025	0.7	10.7	4.3	5	22	97	115	94	115	0.86	Human growth factor-like EGF
BSUD.2922.1.p1	hEGF	PF12661.10	22	-	1126	0.0011	19.7	5.2	4	25	2.2	6100	-1.8	0.4	3	9	118	124	117	129	0.75	Human growth factor-like EGF
BSUD.2922.1.p1	hEGF	PF12661.10	22	-	1126	0.0011	19.7	5.2	5	25	6.9e-05	0.19	12.5	1.8	7	22	144	159	142	159	0.95	Human growth factor-like EGF
BSUD.2922.1.p1	hEGF	PF12661.10	22	-	1126	0.0011	19.7	5.2	6	25	1.1	3000	-0.8	0.3	2	9	162	169	162	173	0.82	Human growth factor-like EGF
BSUD.2922.1.p1	hEGF	PF12661.10	22	-	1126	0.0011	19.7	5.2	7	25	0.0069	19	6.2	1.3	6	22	183	199	182	199	0.92	Human growth factor-like EGF
BSUD.2922.1.p1	hEGF	PF12661.10	22	-	1126	0.0011	19.7	5.2	8	25	1	2800	-0.7	3	7	22	226	242	220	242	0.79	Human growth factor-like EGF
BSUD.2922.1.p1	hEGF	PF12661.10	22	-	1126	0.0011	19.7	5.2	9	25	0.0005	1.4	9.8	6.6	1	22	264	285	264	285	0.95	Human growth factor-like EGF
BSUD.2922.1.p1	hEGF	PF12661.10	22	-	1126	0.0011	19.7	5.2	10	25	5.3	15000	-3	0.7	6	18	305	312	297	312	0.63	Human growth factor-like EGF
BSUD.2922.1.p1	hEGF	PF12661.10	22	-	1126	0.0011	19.7	5.2	11	25	0.19	530	1.6	2.7	12	22	323	331	312	331	0.75	Human growth factor-like EGF
BSUD.2922.1.p1	hEGF	PF12661.10	22	-	1126	0.0011	19.7	5.2	12	25	0.087	240	2.7	3.5	7	22	356	371	350	371	0.88	Human growth factor-like EGF
BSUD.2922.1.p1	hEGF	PF12661.10	22	-	1126	0.0011	19.7	5.2	13	25	1.6	4400	-1.3	0.4	4	9	375	380	374	385	0.64	Human growth factor-like EGF
BSUD.2922.1.p1	hEGF	PF12661.10	22	-	1126	0.0011	19.7	5.2	14	25	0.023	63	4.5	0.9	7	22	396	411	393	411	0.87	Human growth factor-like EGF
BSUD.2922.1.p1	hEGF	PF12661.10	22	-	1126	0.0011	19.7	5.2	15	25	0.0026	7.4	7.5	1.2	7	18	437	448	435	450	0.92	Human growth factor-like EGF
BSUD.2922.1.p1	hEGF	PF12661.10	22	-	1126	0.0011	19.7	5.2	16	25	1.5	4100	-1.2	5	7	21	477	491	467	491	0.73	Human growth factor-like EGF
BSUD.2922.1.p1	hEGF	PF12661.10	22	-	1126	0.0011	19.7	5.2	17	25	1.7	4700	-1.4	3.1	14	21	515	522	504	522	0.77	Human growth factor-like EGF
BSUD.2922.1.p1	hEGF	PF12661.10	22	-	1126	0.0011	19.7	5.2	18	25	3.2	9100	-2.3	0.6	4	8	529	533	525	536	0.59	Human growth factor-like EGF
BSUD.2922.1.p1	hEGF	PF12661.10	22	-	1126	0.0011	19.7	5.2	19	25	1.6e-05	0.046	14.5	0.4	6	22	615	631	611	631	0.91	Human growth factor-like EGF
BSUD.2922.1.p1	hEGF	PF12661.10	22	-	1126	0.0011	19.7	5.2	20	25	0.017	49	4.9	1.4	7	22	658	673	655	673	0.88	Human growth factor-like EGF
BSUD.2922.1.p1	hEGF	PF12661.10	22	-	1126	0.0011	19.7	5.2	21	25	0.0026	7.4	7.5	1.2	7	18	699	710	697	712	0.92	Human growth factor-like EGF
BSUD.2922.1.p1	hEGF	PF12661.10	22	-	1126	0.0011	19.7	5.2	22	25	1.5	4100	-1.2	5	7	21	739	753	729	753	0.73	Human growth factor-like EGF
BSUD.2922.1.p1	hEGF	PF12661.10	22	-	1126	0.0011	19.7	5.2	23	25	4.7	13000	-2.8	2.6	14	21	777	784	766	784	0.74	Human growth factor-like EGF
BSUD.2922.1.p1	hEGF	PF12661.10	22	-	1126	0.0011	19.7	5.2	24	25	3.2	9100	-2.3	0.6	4	8	791	795	787	798	0.59	Human growth factor-like EGF
BSUD.2922.1.p1	hEGF	PF12661.10	22	-	1126	0.0011	19.7	5.2	25	25	3.3e-06	0.0094	16.7	0.6	6	22	877	893	873	893	0.92	Human growth factor-like EGF
BSUD.2922.1.p3	Drf_GBD	PF06371.16	192	-	76	0.081	12.6	1.9	1	1	4.7e-06	0.092	12.4	1.9	139	186	14	61	8	70	0.89	Diaphanous GTPase-binding Domain
BSUD.2922.2.p1	EGF_CA	PF07645.18	42	-	864	4.5e-49	164.5	233.7	1	15	3.7e-09	9.1e-06	25.9	11.2	1	38	1	36	1	43	0.85	Calcium-binding EGF domain
BSUD.2922.2.p1	EGF_CA	PF07645.18	42	-	864	4.5e-49	164.5	233.7	2	15	8	20000	-10	15.8	5	34	52	77	49	82	0.79	Calcium-binding EGF domain
BSUD.2922.2.p1	EGF_CA	PF07645.18	42	-	864	4.5e-49	164.5	233.7	3	15	7.5e-13	1.8e-09	37.7	6.2	1	42	84	122	84	122	0.93	Calcium-binding EGF domain
BSUD.2922.2.p1	EGF_CA	PF07645.18	42	-	864	4.5e-49	164.5	233.7	4	15	4.5e-11	1.1e-07	32	9.7	1	37	124	163	124	167	0.84	Calcium-binding EGF domain
BSUD.2922.2.p1	EGF_CA	PF07645.18	42	-	864	4.5e-49	164.5	233.7	5	15	5.9e-12	1.5e-08	34.9	9.5	1	42	169	208	169	208	0.97	Calcium-binding EGF domain
BSUD.2922.2.p1	EGF_CA	PF07645.18	42	-	864	4.5e-49	164.5	233.7	6	15	8	20000	-4.9	12.1	9	42	212	250	208	250	0.52	Calcium-binding EGF domain
BSUD.2922.2.p1	EGF_CA	PF07645.18	42	-	864	4.5e-49	164.5	233.7	7	15	4.9e-11	1.2e-07	31.9	10.4	1	42	252	294	252	294	0.91	Calcium-binding EGF domain
BSUD.2922.2.p1	EGF_CA	PF07645.18	42	-	864	4.5e-49	164.5	233.7	8	15	2	5000	-2.1	7.6	5	33	312	331	305	338	0.59	Calcium-binding EGF domain
BSUD.2922.2.p1	EGF_CA	PF07645.18	42	-	864	4.5e-49	164.5	233.7	9	15	4e-10	9.7e-07	29	8.6	1	42	339	378	339	378	0.92	Calcium-binding EGF domain
BSUD.2922.2.p1	EGF_CA	PF07645.18	42	-	864	4.5e-49	164.5	233.7	10	15	5.7e-10	1.4e-06	28.5	9.9	1	42	380	420	380	420	0.91	Calcium-binding EGF domain
BSUD.2922.2.p1	EGF_CA	PF07645.18	42	-	864	4.5e-49	164.5	233.7	11	15	1.4e-10	3.3e-07	30.5	4.2	1	31	422	450	422	453	0.95	Calcium-binding EGF domain
BSUD.2922.2.p1	EGF_CA	PF07645.18	42	-	864	4.5e-49	164.5	233.7	12	15	0.035	86	3.6	6.9	11	42	466	501	457	501	0.79	Calcium-binding EGF domain
BSUD.2922.2.p1	EGF_CA	PF07645.18	42	-	864	4.5e-49	164.5	233.7	13	15	2.4	5800	-2.3	5.8	12	24	519	531	502	534	0.82	Calcium-binding EGF domain
BSUD.2922.2.p1	EGF_CA	PF07645.18	42	-	864	4.5e-49	164.5	233.7	14	15	9.6e-06	0.023	15	7.7	5	42	603	640	600	640	0.84	Calcium-binding EGF domain
BSUD.2922.2.p1	EGF_CA	PF07645.18	42	-	864	4.5e-49	164.5	233.7	15	15	0.68	1700	-0.5	0.8	6	19	759	772	754	778	0.8	Calcium-binding EGF domain
BSUD.2922.2.p1	cEGF	PF12662.10	24	-	864	1.2e-37	127.5	113.9	1	14	5.7e-06	0.014	15.4	1.7	1	20	22	41	22	41	0.98	Complement Clr-like EGF-like
BSUD.2922.2.p1	cEGF	PF12662.10	24	-	864	1.2e-37	127.5	113.9	2	14	2.2	5500	-2.5	0.5	3	7	55	59	55	62	0.84	Complement Clr-like EGF-like
BSUD.2922.2.p1	cEGF	PF12662.10	24	-	864	1.2e-37	127.5	113.9	3	14	0.23	560	0.7	0.3	15	24	77	87	75	87	0.88	Complement Clr-like EGF-like
BSUD.2922.2.p1	cEGF	PF12662.10	24	-	864	1.2e-37	127.5	113.9	4	14	3.1e-09	7.5e-06	25.9	0.2	2	24	107	127	106	127	0.92	Complement Clr-like EGF-like
BSUD.2922.2.p1	cEGF	PF12662.10	24	-	864	1.2e-37	127.5	113.9	5	14	4.1e-08	0.0001	22.3	2.7	1	24	150	172	150	172	0.9	Complement Clr-like EGF-like
BSUD.2922.2.p1	cEGF	PF12662.10	24	-	864	1.2e-37	127.5	113.9	6	14	2.8e-07	0.00069	19.6	0.5	1	20	190	209	190	209	0.97	Complement Clr-like EGF-like
BSUD.2922.2.p1	cEGF	PF12662.10	24	-	864	1.2e-37	127.5	113.9	7	14	1e-07	0.00026	21	2.5	4	24	236	255	235	255	0.93	Complement Clr-like EGF-like
BSUD.2922.2.p1	cEGF	PF12662.10	24	-	864	1.2e-37	127.5	113.9	8	14	2e-07	0.0005	20	0.2	1	20	276	295	276	296	0.97	Complement Clr-like EGF-like
BSUD.2922.2.p1	cEGF	PF12662.10	24	-	864	1.2e-37	127.5	113.9	9	14	0.00015	0.36	10.9	3.2	4	24	325	342	324	342	0.95	Complement Clr-like EGF-like
BSUD.2922.2.p1	cEGF	PF12662.10	24	-	864	1.2e-37	127.5	113.9	10	14	1.2e-05	0.03	14.4	2.8	4	24	365	383	364	383	0.89	Complement Clr-like EGF-like
BSUD.2922.2.p1	cEGF	PF12662.10	24	-	864	1.2e-37	127.5	113.9	11	14	6.2e-07	0.0015	18.5	5.3	2	24	403	425	402	425	0.9	Complement Clr-like EGF-like
BSUD.2922.2.p1	cEGF	PF12662.10	24	-	864	1.2e-37	127.5	113.9	12	14	0.011	27	4.9	2.5	1	20	443	462	443	462	0.85	Complement Clr-like EGF-like
BSUD.2922.2.p1	cEGF	PF12662.10	24	-	864	1.2e-37	127.5	113.9	13	14	0.00049	1.2	9.2	2	3	20	485	502	485	503	0.96	Complement Clr-like EGF-like
BSUD.2922.2.p1	cEGF	PF12662.10	24	-	864	1.2e-37	127.5	113.9	14	14	0.00013	0.32	11.1	0.9	1	22	622	643	622	643	0.85	Complement Clr-like EGF-like
BSUD.2922.2.p1	FXa_inhibition	PF14670.9	36	-	864	1.2e-25	89.7	218.4	1	15	1.7e-09	4.2e-06	27.1	11.6	1	36	5	40	5	40	0.99	Coagulation Factor Xa inhibitory site
BSUD.2922.2.p1	FXa_inhibition	PF14670.9	36	-	864	1.2e-25	89.7	218.4	2	15	8	20000	-8.9	10.2	8	29	52	78	43	88	0.68	Coagulation Factor Xa inhibitory site
BSUD.2922.2.p1	FXa_inhibition	PF14670.9	36	-	864	1.2e-25	89.7	218.4	3	15	1.8e-05	0.044	14.2	3.8	8	32	94	120	81	122	0.82	Coagulation Factor Xa inhibitory site
BSUD.2922.2.p1	FXa_inhibition	PF14670.9	36	-	864	1.2e-25	89.7	218.4	4	15	0.00014	0.33	11.4	7.4	5	29	134	161	128	167	0.84	Coagulation Factor Xa inhibitory site
BSUD.2922.2.p1	FXa_inhibition	PF14670.9	36	-	864	1.2e-25	89.7	218.4	5	15	2.7e-09	6.6e-06	26.5	9.6	1	36	173	208	173	208	0.98	Coagulation Factor Xa inhibitory site
BSUD.2922.2.p1	FXa_inhibition	PF14670.9	36	-	864	1.2e-25	89.7	218.4	6	15	0.00045	1.1	9.8	9.6	1	32	215	248	215	255	0.84	Coagulation Factor Xa inhibitory site
BSUD.2922.2.p1	FXa_inhibition	PF14670.9	36	-	864	1.2e-25	89.7	218.4	7	15	1.3e-07	0.00033	21.1	8.4	1	36	256	294	256	294	0.86	Coagulation Factor Xa inhibitory site
BSUD.2922.2.p1	FXa_inhibition	PF14670.9	36	-	864	1.2e-25	89.7	218.4	8	15	8	20000	-7.5	9.9	19	30	323	334	303	343	0.63	Coagulation Factor Xa inhibitory site
BSUD.2922.2.p1	FXa_inhibition	PF14670.9	36	-	864	1.2e-25	89.7	218.4	9	15	0.0009	2.2	8.8	7.3	1	28	343	372	343	384	0.82	Coagulation Factor Xa inhibitory site
BSUD.2922.2.p1	FXa_inhibition	PF14670.9	36	-	864	1.2e-25	89.7	218.4	10	15	1.5e-06	0.0036	17.7	9.9	6	36	390	420	378	420	0.83	Coagulation Factor Xa inhibitory site
BSUD.2922.2.p1	FXa_inhibition	PF14670.9	36	-	864	1.2e-25	89.7	218.4	11	15	1.8e-10	4.4e-07	30.2	6.1	1	36	426	461	426	461	0.98	Coagulation Factor Xa inhibitory site
BSUD.2922.2.p1	FXa_inhibition	PF14670.9	36	-	864	1.2e-25	89.7	218.4	12	15	1.4e-05	0.035	14.5	9.6	4	36	469	501	467	501	0.95	Coagulation Factor Xa inhibitory site
BSUD.2922.2.p1	FXa_inhibition	PF14670.9	36	-	864	1.2e-25	89.7	218.4	13	15	8	20000	-4.8	6.9	19	36	515	532	502	532	0.67	Coagulation Factor Xa inhibitory site
BSUD.2922.2.p1	FXa_inhibition	PF14670.9	36	-	864	1.2e-25	89.7	218.4	14	15	9.2e-05	0.23	12	4.4	10	36	614	640	606	640	0.83	Coagulation Factor Xa inhibitory site
BSUD.2922.2.p1	FXa_inhibition	PF14670.9	36	-	864	1.2e-25	89.7	218.4	15	15	7.4	18000	-3.7	0.4	8	21	765	780	761	781	0.63	Coagulation Factor Xa inhibitory site
BSUD.2922.2.p1	EGF	PF00008.30	32	-	864	3e-05	24.4	181.5	1	16	0.029	71	4	9.3	4	27	10	30	5	51	0.86	EGF-like domain
BSUD.2922.2.p1	EGF	PF00008.30	32	-	864	3e-05	24.4	181.5	2	16	0.44	1100	0.2	11.3	1	32	52	80	52	80	0.9	EGF-like domain
BSUD.2922.2.p1	EGF	PF00008.30	32	-	864	3e-05	24.4	181.5	3	16	2.1e-05	0.052	14	4.5	1	31	88	118	88	119	0.83	EGF-like domain
BSUD.2922.2.p1	EGF	PF00008.30	32	-	864	3e-05	24.4	181.5	4	16	5.1e-06	0.012	16	2.3	9	31	141	162	128	163	0.8	EGF-like domain
BSUD.2922.2.p1	EGF	PF00008.30	32	-	864	3e-05	24.4	181.5	5	16	0.036	88	3.7	6.2	5	28	179	199	162	200	0.82	EGF-like domain
BSUD.2922.2.p1	EGF	PF00008.30	32	-	864	3e-05	24.4	181.5	6	16	0.00062	1.5	9.3	6.4	1	29	215	243	215	245	0.93	EGF-like domain
BSUD.2922.2.p1	EGF	PF00008.30	32	-	864	3e-05	24.4	181.5	7	16	7.4e-05	0.18	12.3	4.5	5	29	260	286	256	289	0.81	EGF-like domain
BSUD.2922.2.p1	EGF	PF00008.30	32	-	864	3e-05	24.4	181.5	8	16	0.04	97	3.5	3.4	22	32	325	335	303	335	0.87	EGF-like domain
BSUD.2922.2.p1	EGF	PF00008.30	32	-	864	3e-05	24.4	181.5	9	16	9.8e-05	0.24	11.9	2.3	1	29	343	372	343	375	0.81	EGF-like domain
BSUD.2922.2.p1	EGF	PF00008.30	32	-	864	3e-05	24.4	181.5	10	16	6.2e-05	0.15	12.5	6	1	29	384	412	384	414	0.87	EGF-like domain
BSUD.2922.2.p1	EGF	PF00008.30	32	-	864	3e-05	24.4	181.5	11	16	0.0065	16	6	4.8	6	25	433	449	426	451	0.8	EGF-like domain
BSUD.2922.2.p1	EGF	PF00008.30	32	-	864	3e-05	24.4	181.5	12	16	0.0016	4	8	4.1	1	27	467	491	467	500	0.76	EGF-like domain
BSUD.2922.2.p1	EGF	PF00008.30	32	-	864	3e-05	24.4	181.5	13	16	8	20000	-3.9	0.1	23	31	503	511	503	512	0.83	EGF-like domain
BSUD.2922.2.p1	EGF	PF00008.30	32	-	864	3e-05	24.4	181.5	14	16	8	20000	-3.9	2.1	24	27	519	522	516	535	0.55	EGF-like domain
BSUD.2922.2.p1	EGF	PF00008.30	32	-	864	3e-05	24.4	181.5	15	16	2.8e-05	0.069	13.6	1.1	9	28	613	631	608	634	0.9	EGF-like domain
BSUD.2922.2.p1	EGF	PF00008.30	32	-	864	3e-05	24.4	181.5	16	16	0.67	1600	-0.4	0.3	4	22	763	780	760	781	0.77	EGF-like domain
BSUD.2922.2.p1	SEA	PF01390.23	106	-	864	5.6e-05	23.4	1	1	1	5.3e-08	0.00013	22.2	1	19	85	661	723	645	733	0.81	SEA domain
BSUD.2922.2.p1	EGF_3	PF12947.10	36	-	864	7.9e-05	22.9	31.4	1	16	0.00012	0.3	11.4	8.7	1	30	5	32	5	34	0.92	EGF domain
BSUD.2922.2.p1	EGF_3	PF12947.10	36	-	864	7.9e-05	22.9	31.4	2	16	8	20000	-9.6	14.3	7	32	51	79	43	81	0.73	EGF domain
BSUD.2922.2.p1	EGF_3	PF12947.10	36	-	864	7.9e-05	22.9	31.4	3	16	2.9e-05	0.072	13.4	7.3	6	36	92	122	88	122	0.9	EGF domain
BSUD.2922.2.p1	EGF_3	PF12947.10	36	-	864	7.9e-05	22.9	31.4	4	16	3.2e-05	0.078	13.3	6.5	5	30	134	160	128	162	0.86	EGF domain
BSUD.2922.2.p1	EGF_3	PF12947.10	36	-	864	7.9e-05	22.9	31.4	5	16	8.8e-06	0.022	15.1	6	1	32	173	202	173	202	0.9	EGF domain
BSUD.2922.2.p1	EGF_3	PF12947.10	36	-	864	7.9e-05	22.9	31.4	6	16	0.83	2000	-0.8	11	1	34	215	247	208	250	0.7	EGF domain
BSUD.2922.2.p1	EGF_3	PF12947.10	36	-	864	7.9e-05	22.9	31.4	7	16	7.3e-08	0.00018	21.8	4.5	3	32	259	288	256	288	0.9	EGF domain
BSUD.2922.2.p1	EGF_3	PF12947.10	36	-	864	7.9e-05	22.9	31.4	8	16	0.22	550	1	7.1	19	31	321	333	307	336	0.85	EGF domain
BSUD.2922.2.p1	EGF_3	PF12947.10	36	-	864	7.9e-05	22.9	31.4	9	16	5.8e-06	0.014	15.7	5.1	1	30	343	372	343	378	0.93	EGF domain
BSUD.2922.2.p1	EGF_3	PF12947.10	36	-	864	7.9e-05	22.9	31.4	10	16	2.3	5800	-2.3	0.7	5	17	375	387	372	393	0.77	EGF domain
BSUD.2922.2.p1	EGF_3	PF12947.10	36	-	864	7.9e-05	22.9	31.4	11	16	1.5e-05	0.036	14.4	7.4	7	32	391	414	384	417	0.87	EGF domain
BSUD.2922.2.p1	EGF_3	PF12947.10	36	-	864	7.9e-05	22.9	31.4	12	16	7.5e-05	0.18	12.1	4.7	1	36	426	461	426	461	0.74	EGF domain
BSUD.2922.2.p1	EGF_3	PF12947.10	36	-	864	7.9e-05	22.9	31.4	13	16	2.9	7100	-2.6	9.3	5	36	470	501	467	501	0.77	EGF domain
BSUD.2922.2.p1	EGF_3	PF12947.10	36	-	864	7.9e-05	22.9	31.4	14	16	1.9	4600	-1.9	1.4	8	20	519	531	517	533	0.79	EGF domain
BSUD.2922.2.p1	EGF_3	PF12947.10	36	-	864	7.9e-05	22.9	31.4	15	16	0.0013	3.3	8.1	2.5	8	29	608	631	605	632	0.79	EGF domain
BSUD.2922.2.p1	EGF_3	PF12947.10	36	-	864	7.9e-05	22.9	31.4	16	16	1.6	4000	-1.8	1	4	24	761	781	759	784	0.85	EGF domain
BSUD.2922.2.p1	hEGF	PF12661.10	22	-	864	0.007	17.1	0.6	1	19	0.16	400	2	5.4	6	18	15	27	12	27	0.93	Human growth factor-like EGF
BSUD.2922.2.p1	hEGF	PF12661.10	22	-	864	0.007	17.1	0.6	2	19	0.18	450	1.8	8.3	1	22	58	76	58	76	0.94	Human growth factor-like EGF
BSUD.2922.2.p1	hEGF	PF12661.10	22	-	864	0.007	17.1	0.6	3	19	0.00021	0.52	11.2	4.3	5	22	97	115	94	115	0.86	Human growth factor-like EGF
BSUD.2922.2.p1	hEGF	PF12661.10	22	-	864	0.007	17.1	0.6	4	19	1.9	4600	-1.4	0.4	3	9	118	124	117	129	0.75	Human growth factor-like EGF
BSUD.2922.2.p1	hEGF	PF12661.10	22	-	864	0.007	17.1	0.6	5	19	5.9e-05	0.14	12.9	1.8	7	22	144	159	142	159	0.95	Human growth factor-like EGF
BSUD.2922.2.p1	hEGF	PF12661.10	22	-	864	0.007	17.1	0.6	6	19	0.9	2200	-0.4	0.3	2	9	162	169	162	173	0.82	Human growth factor-like EGF
BSUD.2922.2.p1	hEGF	PF12661.10	22	-	864	0.007	17.1	0.6	7	19	0.0059	14	6.6	1.3	6	22	183	199	182	199	0.92	Human growth factor-like EGF
BSUD.2922.2.p1	hEGF	PF12661.10	22	-	864	0.007	17.1	0.6	8	19	0.84	2100	-0.3	3	7	22	226	242	219	242	0.79	Human growth factor-like EGF
BSUD.2922.2.p1	hEGF	PF12661.10	22	-	864	0.007	17.1	0.6	9	19	0.00043	1.1	10.2	6.6	1	22	264	285	264	285	0.95	Human growth factor-like EGF
BSUD.2922.2.p1	hEGF	PF12661.10	22	-	864	0.007	17.1	0.6	10	19	7.5	19000	-3.3	1.6	6	18	305	312	297	315	0.68	Human growth factor-like EGF
BSUD.2922.2.p1	hEGF	PF12661.10	22	-	864	0.007	17.1	0.6	11	19	0.21	500	1.7	3	12	22	323	331	312	331	0.75	Human growth factor-like EGF
BSUD.2922.2.p1	hEGF	PF12661.10	22	-	864	0.007	17.1	0.6	12	19	0.075	180	3.1	3.5	7	22	356	371	350	371	0.88	Human growth factor-like EGF
BSUD.2922.2.p1	hEGF	PF12661.10	22	-	864	0.007	17.1	0.6	13	19	1.3	3300	-0.9	0.4	4	9	375	380	374	385	0.64	Human growth factor-like EGF
BSUD.2922.2.p1	hEGF	PF12661.10	22	-	864	0.007	17.1	0.6	14	19	0.019	47	4.9	0.9	7	22	396	411	393	411	0.87	Human growth factor-like EGF
BSUD.2922.2.p1	hEGF	PF12661.10	22	-	864	0.007	17.1	0.6	15	19	0.0023	5.5	7.9	1.2	7	18	437	448	435	450	0.92	Human growth factor-like EGF
BSUD.2922.2.p1	hEGF	PF12661.10	22	-	864	0.007	17.1	0.6	16	19	1.3	3100	-0.8	5	7	21	477	491	467	491	0.73	Human growth factor-like EGF
BSUD.2922.2.p1	hEGF	PF12661.10	22	-	864	0.007	17.1	0.6	17	19	4	9900	-2.4	2.6	14	21	515	522	504	522	0.74	Human growth factor-like EGF
BSUD.2922.2.p1	hEGF	PF12661.10	22	-	864	0.007	17.1	0.6	18	19	2.8	6800	-1.9	0.6	4	8	529	533	525	536	0.59	Human growth factor-like EGF
BSUD.2922.2.p1	hEGF	PF12661.10	22	-	864	0.007	17.1	0.6	19	19	2.8e-06	0.007	17.1	0.6	6	22	615	631	611	631	0.92	Human growth factor-like EGF
BSUD.2922.2.p1	EGF_2	PF07974.16	32	-	864	0.026	15	16.1	1	17	0.52	1300	0	10.3	1	27	5	31	5	32	0.88	EGF-like domain
BSUD.2922.2.p1	EGF_2	PF07974.16	32	-	864	0.026	15	16.1	2	17	0.7	1700	-0.4	0.2	23	32	43	52	40	52	0.91	EGF-like domain
BSUD.2922.2.p1	EGF_2	PF07974.16	32	-	864	0.026	15	16.1	3	17	1e-05	0.026	15	16.1	1	32	56	81	52	81	0.88	EGF-like domain
BSUD.2922.2.p1	EGF_2	PF07974.16	32	-	864	0.026	15	16.1	4	17	0.26	650	1	7	7	27	93	115	88	122	0.79	EGF-like domain
BSUD.2922.2.p1	EGF_2	PF07974.16	32	-	864	0.026	15	16.1	5	17	0.08	200	2.6	4	13	27	143	159	128	163	0.85	EGF-like domain
BSUD.2922.2.p1	EGF_2	PF07974.16	32	-	864	0.026	15	16.1	6	17	0.5	1200	0.1	6	1	27	173	199	173	202	0.82	EGF-like domain
BSUD.2922.2.p1	EGF_2	PF07974.16	32	-	864	0.026	15	16.1	7	17	1.1	2700	-1.1	8.3	13	32	226	250	215	250	0.59	EGF-like domain
BSUD.2922.2.p1	EGF_2	PF07974.16	32	-	864	0.026	15	16.1	8	17	0.039	97	3.6	5.8	5	27	261	285	256	286	0.82	EGF-like domain
BSUD.2922.2.p1	EGF_2	PF07974.16	32	-	864	0.026	15	16.1	9	17	0.25	620	1	19.9	13	32	318	336	290	336	0.89	EGF-like domain
BSUD.2922.2.p1	EGF_2	PF07974.16	32	-	864	0.026	15	16.1	10	17	8.5e-05	0.21	12.1	4.1	1	28	343	372	343	378	0.89	EGF-like domain
BSUD.2922.2.p1	EGF_2	PF07974.16	32	-	864	0.026	15	16.1	11	17	0.13	310	2	7	1	28	384	412	378	415	0.86	EGF-like domain
BSUD.2922.2.p1	EGF_2	PF07974.16	32	-	864	0.026	15	16.1	12	17	4.6	11000	-3	5.3	14	24	437	449	426	451	0.76	EGF-like domain
BSUD.2922.2.p1	EGF_2	PF07974.16	32	-	864	0.026	15	16.1	13	17	1.1	2600	-1	8.4	1	32	461	501	461	501	0.64	EGF-like domain
BSUD.2922.2.p1	EGF_2	PF07974.16	32	-	864	0.026	15	16.1	14	17	0.021	52	4.5	0.7	22	32	503	513	503	513	0.95	EGF-like domain
BSUD.2922.2.p1	EGF_2	PF07974.16	32	-	864	0.026	15	16.1	15	17	2.3	5600	-2	2.6	1	15	519	533	517	535	0.61	EGF-like domain
BSUD.2922.2.p1	EGF_2	PF07974.16	32	-	864	0.026	15	16.1	16	17	0.0036	8.8	6.9	3.2	9	27	611	631	603	635	0.77	EGF-like domain
BSUD.2922.2.p1	EGF_2	PF07974.16	32	-	864	0.026	15	16.1	17	17	4.6	11000	-3	0.4	7	20	764	777	760	783	0.64	EGF-like domain
BSUD.2929.1.p1	EGF_CA	PF07645.18	42	-	217	8.3e-08	32.4	10.6	1	3	0.0007	3.4	8.1	19.7	11	34	4	27	2	83	0.92	Calcium-binding EGF domain
BSUD.2929.1.p1	EGF_CA	PF07645.18	42	-	217	8.3e-08	32.4	10.6	2	3	4	20000	-4.5	5.2	26	34	112	120	81	124	0.66	Calcium-binding EGF domain
BSUD.2929.1.p1	EGF_CA	PF07645.18	42	-	217	8.3e-08	32.4	10.6	3	3	1.7e-11	8.3e-08	32.4	10.6	1	42	127	169	127	169	0.83	Calcium-binding EGF domain
BSUD.2929.1.p1	EGF_3	PF12947.10	36	-	217	6.4e-07	29.6	16.3	1	6	6.1e-08	0.0003	21	1.3	7	29	4	26	1	29	0.9	EGF domain
BSUD.2929.1.p1	EGF_3	PF12947.10	36	-	217	6.4e-07	29.6	16.3	2	6	0.53	2600	-1.2	2	10	24	30	44	29	56	0.76	EGF domain
BSUD.2929.1.p1	EGF_3	PF12947.10	36	-	217	6.4e-07	29.6	16.3	3	6	0.35	1700	-0.6	0.3	22	36	66	80	59	80	0.78	EGF domain
BSUD.2929.1.p1	EGF_3	PF12947.10	36	-	217	6.4e-07	29.6	16.3	4	6	0.74	3600	-1.6	1.2	22	29	112	119	92	122	0.72	EGF domain
BSUD.2929.1.p1	EGF_3	PF12947.10	36	-	217	6.4e-07	29.6	16.3	5	6	7.8e-08	0.00038	20.7	7.8	1	29	131	161	131	162	0.89	EGF domain
BSUD.2929.1.p1	EGF_3	PF12947.10	36	-	217	6.4e-07	29.6	16.3	6	6	2.7	13000	-3.4	0.1	11	15	198	202	197	202	0.67	EGF domain
BSUD.2929.1.p1	hEGF	PF12661.10	22	-	217	0.0066	17.2	5.3	1	6	1.3e-06	0.0066	17.2	5.3	1	21	5	25	5	25	0.9	Human growth factor-like EGF
BSUD.2929.1.p1	hEGF	PF12661.10	22	-	217	0.0066	17.2	5.3	2	6	3.2	16000	-3	0.1	13	16	31	34	29	35	0.69	Human growth factor-like EGF
BSUD.2929.1.p1	hEGF	PF12661.10	22	-	217	0.0066	17.2	5.3	3	6	0.73	3600	-1	1	7	17	43	53	41	53	0.81	Human growth factor-like EGF
BSUD.2929.1.p1	hEGF	PF12661.10	22	-	217	0.0066	17.2	5.3	4	6	1.5	7200	-2	2	14	18	111	115	95	115	0.6	Human growth factor-like EGF
BSUD.2929.1.p1	hEGF	PF12661.10	22	-	217	0.0066	17.2	5.3	5	6	0.00061	3	8.7	4.9	1	18	138	155	138	157	0.93	Human growth factor-like EGF
BSUD.2929.1.p1	hEGF	PF12661.10	22	-	217	0.0066	17.2	5.3	6	6	0.87	4300	-1.3	0	5	8	167	170	165	173	0.73	Human growth factor-like EGF
BSUD.2929.1.p1	FXa_inhibition	PF14670.9	36	-	217	0.012	16.1	5.5	1	5	2.4e-06	0.012	16.1	5.5	8	36	5	34	3	34	0.82	Coagulation Factor Xa inhibitory site
BSUD.2929.1.p1	FXa_inhibition	PF14670.9	36	-	217	0.012	16.1	5.5	2	5	0.073	360	1.7	8.7	7	32	47	78	43	85	0.72	Coagulation Factor Xa inhibitory site
BSUD.2929.1.p1	FXa_inhibition	PF14670.9	36	-	217	0.012	16.1	5.5	3	5	1.2	5900	-2.2	2	20	28	112	120	90	131	0.66	Coagulation Factor Xa inhibitory site
BSUD.2929.1.p1	FXa_inhibition	PF14670.9	36	-	217	0.012	16.1	5.5	4	5	0.068	340	1.8	10.8	3	27	133	161	131	169	0.75	Coagulation Factor Xa inhibitory site
BSUD.2929.1.p1	FXa_inhibition	PF14670.9	36	-	217	0.012	16.1	5.5	5	5	0.15	740	0.7	0.3	3	13	164	175	163	183	0.82	Coagulation Factor Xa inhibitory site
BSUD.2932.1.p1	EGF_CA	PF07645.18	42	-	610	8.2e-30	102.9	77	1	12	0.011	43	4.6	1.6	25	39	1	14	1	17	0.76	Calcium-binding EGF domain
BSUD.2932.1.p1	EGF_CA	PF07645.18	42	-	610	8.2e-30	102.9	77	2	12	1.1e-11	4.3e-08	33.4	9.7	1	42	19	58	19	58	0.97	Calcium-binding EGF domain
BSUD.2932.1.p1	EGF_CA	PF07645.18	42	-	610	8.2e-30	102.9	77	3	12	0.26	1000	0.2	10	5	41	58	99	58	100	0.68	Calcium-binding EGF domain
BSUD.2932.1.p1	EGF_CA	PF07645.18	42	-	610	8.2e-30	102.9	77	4	12	1.6e-11	6.5e-08	32.8	12.3	1	42	102	144	102	147	0.91	Calcium-binding EGF domain
BSUD.2932.1.p1	EGF_CA	PF07645.18	42	-	610	8.2e-30	102.9	77	5	12	5	20000	-9.1	14.5	5	33	162	181	142	188	0.67	Calcium-binding EGF domain
BSUD.2932.1.p1	EGF_CA	PF07645.18	42	-	610	8.2e-30	102.9	77	6	12	4.5e-11	1.8e-07	31.4	9.8	1	41	189	227	189	228	0.91	Calcium-binding EGF domain
BSUD.2932.1.p1	EGF_CA	PF07645.18	42	-	610	8.2e-30	102.9	77	7	12	8.5e-11	3.3e-07	30.5	10.2	1	42	230	270	230	270	0.92	Calcium-binding EGF domain
BSUD.2932.1.p1	EGF_CA	PF07645.18	42	-	610	8.2e-30	102.9	77	8	12	2.6e-11	1e-07	32.2	3.2	1	31	272	300	272	303	0.95	Calcium-binding EGF domain
BSUD.2932.1.p1	EGF_CA	PF07645.18	42	-	610	8.2e-30	102.9	77	9	12	0.1	400	1.4	8.4	12	42	317	351	306	351	0.77	Calcium-binding EGF domain
BSUD.2932.1.p1	EGF_CA	PF07645.18	42	-	610	8.2e-30	102.9	77	10	12	1.1	4100	-1.8	7.7	27	42	367	382	352	382	0.8	Calcium-binding EGF domain
BSUD.2932.1.p1	EGF_CA	PF07645.18	42	-	610	8.2e-30	102.9	77	11	12	5	20000	-4.1	0.2	3	7	420	424	420	427	0.77	Calcium-binding EGF domain
BSUD.2932.1.p1	EGF_CA	PF07645.18	42	-	610	8.2e-30	102.9	77	12	12	0.23	890	0.3	1.4	4	19	504	519	501	522	0.81	Calcium-binding EGF domain
BSUD.2932.1.p1	cEGF	PF12662.10	24	-	610	1.8e-26	91.8	90.5	1	10	1.4e-07	0.00057	19.9	1.8	2	24	1	22	1	22	0.88	Complement Clr-like EGF-like
BSUD.2932.1.p1	cEGF	PF12662.10	24	-	610	1.8e-26	91.8	90.5	2	10	6.2e-08	0.00024	21	0.8	1	20	40	59	40	59	0.97	Complement Clr-like EGF-like
BSUD.2932.1.p1	cEGF	PF12662.10	24	-	610	1.8e-26	91.8	90.5	3	10	6.4e-08	0.00025	21	1.3	2	24	84	105	83	105	0.92	Complement Clr-like EGF-like
BSUD.2932.1.p1	cEGF	PF12662.10	24	-	610	1.8e-26	91.8	90.5	4	10	7.8e-08	0.0003	20.7	0.3	1	20	126	145	126	145	0.97	Complement Clr-like EGF-like
BSUD.2932.1.p1	cEGF	PF12662.10	24	-	610	1.8e-26	91.8	90.5	5	10	0.00032	1.3	9.2	2.7	4	24	175	192	174	192	0.98	Complement Clr-like EGF-like
BSUD.2932.1.p1	cEGF	PF12662.10	24	-	610	1.8e-26	91.8	90.5	6	10	1.1e-06	0.0041	17.1	3	3	24	214	233	213	233	0.89	Complement Clr-like EGF-like
BSUD.2932.1.p1	cEGF	PF12662.10	24	-	610	1.8e-26	91.8	90.5	7	10	5.9e-07	0.0023	17.9	7	1	24	252	275	252	275	0.88	Complement Clr-like EGF-like
BSUD.2932.1.p1	cEGF	PF12662.10	24	-	610	1.8e-26	91.8	90.5	8	10	0.0066	26	5	3	1	20	293	312	293	312	0.85	Complement Clr-like EGF-like
BSUD.2932.1.p1	cEGF	PF12662.10	24	-	610	1.8e-26	91.8	90.5	9	10	0.00012	0.47	10.5	2.2	3	20	335	352	335	353	0.96	Complement Clr-like EGF-like
BSUD.2932.1.p1	cEGF	PF12662.10	24	-	610	1.8e-26	91.8	90.5	10	10	0.53	2100	-1.1	2.8	4	19	367	382	366	383	0.73	Complement Clr-like EGF-like
BSUD.2932.1.p1	FXa_inhibition	PF14670.9	36	-	610	6.7e-24	84.1	142.6	1	11	0.065	260	2.2	1.3	19	28	1	10	1	17	0.81	Coagulation Factor Xa inhibitory site
BSUD.2932.1.p1	FXa_inhibition	PF14670.9	36	-	610	6.7e-24	84.1	142.6	2	11	1e-09	4.1e-06	27.2	10.5	1	36	23	58	23	58	0.97	Coagulation Factor Xa inhibitory site
BSUD.2932.1.p1	FXa_inhibition	PF14670.9	36	-	610	6.7e-24	84.1	142.6	3	11	2.4e-05	0.094	13.2	4.4	1	32	65	98	65	106	0.82	Coagulation Factor Xa inhibitory site
BSUD.2932.1.p1	FXa_inhibition	PF14670.9	36	-	610	6.7e-24	84.1	142.6	4	11	2.7e-08	0.00011	22.6	6.9	8	36	114	144	100	144	0.82	Coagulation Factor Xa inhibitory site
BSUD.2932.1.p1	FXa_inhibition	PF14670.9	36	-	610	6.7e-24	84.1	142.6	5	11	5	20000	-9.4	12.4	18	29	172	183	146	189	0.6	Coagulation Factor Xa inhibitory site
BSUD.2932.1.p1	FXa_inhibition	PF14670.9	36	-	610	6.7e-24	84.1	142.6	6	11	5.4e-06	0.021	15.3	9.3	1	28	193	222	193	234	0.88	Coagulation Factor Xa inhibitory site
BSUD.2932.1.p1	FXa_inhibition	PF14670.9	36	-	610	6.7e-24	84.1	142.6	7	11	0.77	3000	-1.2	0.1	5	12	225	234	222	240	0.81	Coagulation Factor Xa inhibitory site
BSUD.2932.1.p1	FXa_inhibition	PF14670.9	36	-	610	6.7e-24	84.1	142.6	8	11	6e-08	0.00023	21.5	10.1	6	36	240	270	234	270	0.85	Coagulation Factor Xa inhibitory site
BSUD.2932.1.p1	FXa_inhibition	PF14670.9	36	-	610	6.7e-24	84.1	142.6	9	11	8.5e-10	3.3e-06	27.4	5.5	7	36	282	311	276	311	0.93	Coagulation Factor Xa inhibitory site
BSUD.2932.1.p1	FXa_inhibition	PF14670.9	36	-	610	6.7e-24	84.1	142.6	10	11	3.5e-06	0.014	15.9	9.2	4	36	319	351	317	351	0.94	Coagulation Factor Xa inhibitory site
BSUD.2932.1.p1	FXa_inhibition	PF14670.9	36	-	610	6.7e-24	84.1	142.6	11	11	0.91	3600	-1.5	7.3	19	36	365	382	352	382	0.79	Coagulation Factor Xa inhibitory site
BSUD.2932.1.p1	EGF	PF00008.30	32	-	610	2.5e-08	34.2	122.9	1	11	0.0018	7	7.2	0.5	20	30	1	11	1	20	0.92	EGF-like domain
BSUD.2932.1.p1	EGF	PF00008.30	32	-	610	2.5e-08	34.2	122.9	2	11	0.003	12	6.5	6.2	1	28	23	49	23	50	0.79	EGF-like domain
BSUD.2932.1.p1	EGF	PF00008.30	32	-	610	2.5e-08	34.2	122.9	3	11	2.9e-05	0.11	12.9	5.4	1	28	65	92	65	96	0.83	EGF-like domain
BSUD.2932.1.p1	EGF	PF00008.30	32	-	610	2.5e-08	34.2	122.9	4	11	6.1e-05	0.24	11.9	2.2	9	29	118	136	111	139	0.87	EGF-like domain
BSUD.2932.1.p1	EGF	PF00008.30	32	-	610	2.5e-08	34.2	122.9	5	11	0.13	500	1.3	7.9	22	31	175	184	144	185	0.86	EGF-like domain
BSUD.2932.1.p1	EGF	PF00008.30	32	-	610	2.5e-08	34.2	122.9	6	11	4.7e-08	0.00018	21.8	5.7	1	29	193	222	193	225	0.9	EGF-like domain
BSUD.2932.1.p1	EGF	PF00008.30	32	-	610	2.5e-08	34.2	122.9	7	11	1.7e-05	0.068	13.6	7.1	1	29	234	262	234	264	0.87	EGF-like domain
BSUD.2932.1.p1	EGF	PF00008.30	32	-	610	2.5e-08	34.2	122.9	8	11	0.0041	16	6	5.5	5	25	279	299	275	301	0.78	EGF-like domain
BSUD.2932.1.p1	EGF	PF00008.30	32	-	610	2.5e-08	34.2	122.9	9	11	0.00045	1.7	9.1	6.5	1	27	317	341	317	363	0.82	EGF-like domain
BSUD.2932.1.p1	EGF	PF00008.30	32	-	610	2.5e-08	34.2	122.9	10	11	0.14	550	1.1	0.7	22	29	367	374	365	377	0.89	EGF-like domain
BSUD.2932.1.p1	EGF	PF00008.30	32	-	610	2.5e-08	34.2	122.9	11	11	1.9	7300	-2.5	0.6	4	12	510	518	508	527	0.73	EGF-like domain
BSUD.2932.1.p1	EGF_3	PF12947.10	36	-	610	2.6e-06	27.6	20	1	13	0.025	97	3.4	1.1	21	29	1	9	1	10	0.91	EGF domain
BSUD.2932.1.p1	EGF_3	PF12947.10	36	-	610	2.6e-06	27.6	20	2	13	1.1e-05	0.043	14.1	6.3	1	32	23	52	23	52	0.85	EGF domain
BSUD.2932.1.p1	EGF_3	PF12947.10	36	-	610	2.6e-06	27.6	20	3	13	0.1	400	1.4	7.8	14	34	76	97	58	100	0.73	EGF domain
BSUD.2932.1.p1	EGF_3	PF12947.10	36	-	610	2.6e-06	27.6	20	4	13	4.2e-07	0.0017	18.7	5.2	4	32	110	138	106	138	0.89	EGF domain
BSUD.2932.1.p1	EGF_3	PF12947.10	36	-	610	2.6e-06	27.6	20	5	13	1.3	5200	-2.1	0.5	22	31	143	153	139	156	0.66	EGF domain
BSUD.2932.1.p1	EGF_3	PF12947.10	36	-	610	2.6e-06	27.6	20	6	13	5	20000	-6	12.3	18	31	170	183	145	186	0.78	EGF domain
BSUD.2932.1.p1	EGF_3	PF12947.10	36	-	610	2.6e-06	27.6	20	7	13	1.5e-08	5.9e-05	23.3	6.9	1	30	193	222	193	228	0.96	EGF domain
BSUD.2932.1.p1	EGF_3	PF12947.10	36	-	610	2.6e-06	27.6	20	8	13	1.2	4600	-2	0.1	5	16	225	236	222	240	0.81	EGF domain
BSUD.2932.1.p1	EGF_3	PF12947.10	36	-	610	2.6e-06	27.6	20	9	13	9.4e-06	0.037	14.3	8.3	7	32	241	264	234	267	0.87	EGF domain
BSUD.2932.1.p1	EGF_3	PF12947.10	36	-	610	2.6e-06	27.6	20	10	13	2.9e-05	0.12	12.8	3.4	12	36	285	311	271	311	0.78	EGF domain
BSUD.2932.1.p1	EGF_3	PF12947.10	36	-	610	2.6e-06	27.6	20	11	13	4.3	17000	-3.8	10.7	4	36	319	351	317	351	0.79	EGF domain
BSUD.2932.1.p1	EGF_3	PF12947.10	36	-	610	2.6e-06	27.6	20	12	13	3.8	15000	-3.6	6	21	30	365	374	353	382	0.81	EGF domain
BSUD.2932.1.p1	EGF_3	PF12947.10	36	-	610	2.6e-06	27.6	20	13	13	1.6	6400	-2.4	2.5	3	23	507	527	503	528	0.84	EGF domain
BSUD.2932.1.p2	Drf_GBD	PF06371.16	192	-	87	0.083	12.5	2.5	1	1	4.5e-06	0.089	12.4	2.5	139	186	25	72	9	81	0.88	Diaphanous GTPase-binding Domain
BSUD.2932.1.p4	DUF761	PF05553.14	36	-	55	0.0053	16.4	0	1	1	3.6e-07	0.0071	16	0	10	33	2	25	2	27	0.91	Cotton fibre expressed protein
BSUD.2933.1.p1	EGF_CA	PF07645.18	42	-	123	7.3e-18	64.6	27.1	1	3	2.5e-11	4.9e-08	33.2	12.8	1	42	1	40	1	43	0.91	Calcium-binding EGF domain
BSUD.2933.1.p1	EGF_CA	PF07645.18	42	-	123	7.3e-18	64.6	27.1	2	3	10	20000	-5	15.6	3	39	50	78	49	82	0.81	Calcium-binding EGF domain
BSUD.2933.1.p1	EGF_CA	PF07645.18	42	-	123	7.3e-18	64.6	27.1	3	3	1.5e-14	2.8e-11	43.5	6.3	1	42	84	122	84	122	0.94	Calcium-binding EGF domain
BSUD.2933.1.p1	FXa_inhibition	PF14670.9	36	-	123	2.3e-10	40.7	25.6	1	3	3.8e-12	7.4e-09	35.9	12.5	1	36	5	40	5	40	1	Coagulation Factor Xa inhibitory site
BSUD.2933.1.p1	FXa_inhibition	PF14670.9	36	-	123	2.3e-10	40.7	25.6	2	3	10	20000	-7.1	12.3	7	29	51	78	43	88	0.7	Coagulation Factor Xa inhibitory site
BSUD.2933.1.p1	FXa_inhibition	PF14670.9	36	-	123	2.3e-10	40.7	25.6	3	3	3.3e-06	0.0065	16.9	5.1	8	32	94	120	81	122	0.82	Coagulation Factor Xa inhibitory site
BSUD.2933.1.p1	cEGF	PF12662.10	24	-	123	3e-06	27.1	11.9	1	6	2.3	4500	-2.2	1.6	21	24	1	4	1	4	0.96	Complement Clr-like EGF-like
BSUD.2933.1.p1	cEGF	PF12662.10	24	-	123	3e-06	27.1	11.9	2	6	9e-08	0.00018	21.5	5.5	1	19	22	40	22	41	0.98	Complement Clr-like EGF-like
BSUD.2933.1.p1	cEGF	PF12662.10	24	-	123	3e-06	27.1	11.9	3	6	0.33	640	0.5	0.5	3	7	55	59	55	62	0.84	Complement Clr-like EGF-like
BSUD.2933.1.p1	cEGF	PF12662.10	24	-	123	3e-06	27.1	11.9	4	6	5.2	10000	-3.3	0.4	4	7	70	73	70	74	0.78	Complement Clr-like EGF-like
BSUD.2933.1.p1	cEGF	PF12662.10	24	-	123	3e-06	27.1	11.9	5	6	0.029	57	3.9	0.3	15	24	77	87	75	87	0.89	Complement Clr-like EGF-like
BSUD.2933.1.p1	cEGF	PF12662.10	24	-	123	3e-06	27.1	11.9	6	6	5.8e-06	0.011	15.7	0.4	2	20	107	123	106	123	0.83	Complement Clr-like EGF-like
BSUD.2933.1.p1	EGF_3	PF12947.10	36	-	123	5e-06	26.7	22.8	1	4	3.2e-07	0.00063	20	7	1	30	5	32	5	34	0.94	EGF domain
BSUD.2933.1.p1	EGF_3	PF12947.10	36	-	123	5e-06	26.7	22.8	2	4	0.3	590	0.9	1.1	20	32	37	50	32	52	0.78	EGF domain
BSUD.2933.1.p1	EGF_3	PF12947.10	36	-	123	5e-06	26.7	22.8	3	4	10	20000	-4.6	13.2	7	32	51	79	49	82	0.72	EGF domain
BSUD.2933.1.p1	EGF_3	PF12947.10	36	-	123	5e-06	26.7	22.8	4	4	7.5e-07	0.0015	18.8	7.8	6	36	92	122	88	122	0.9	EGF domain
BSUD.2933.1.p1	EGF	PF00008.30	32	-	123	5.3e-05	23.5	41.7	1	4	0.0002	0.4	11.2	9	4	29	10	32	5	34	0.87	EGF-like domain
BSUD.2933.1.p1	EGF	PF00008.30	32	-	123	5.3e-05	23.5	41.7	2	4	1.1	2200	-0.8	0.1	24	32	43	51	42	51	0.86	EGF-like domain
BSUD.2933.1.p1	EGF	PF00008.30	32	-	123	5.3e-05	23.5	41.7	3	4	0.0031	6	7.4	7.7	1	32	52	80	52	80	0.91	EGF-like domain
BSUD.2933.1.p1	EGF	PF00008.30	32	-	123	5.3e-05	23.5	41.7	4	4	6.8e-07	0.0013	19.1	5.2	1	31	88	118	88	119	0.83	EGF-like domain
BSUD.2933.1.p1	Plasmod_Pvs28	PF06247.14	41	-	123	0.00029	21.2	5.9	1	3	0.00032	0.63	10.5	10.2	10	40	14	40	4	41	0.74	Pvs28 EGF domain
BSUD.2933.1.p1	Plasmod_Pvs28	PF06247.14	41	-	123	0.00029	21.2	5.9	2	3	10	20000	-5.6	6.8	24	27	56	59	49	84	0.63	Pvs28 EGF domain
BSUD.2933.1.p1	Plasmod_Pvs28	PF06247.14	41	-	123	0.00029	21.2	5.9	3	3	1.5e-07	0.00029	21.2	5.9	2	41	88	123	87	123	0.89	Pvs28 EGF domain
BSUD.2933.1.p1	EGF_2	PF07974.16	32	-	123	0.00049	20.5	13.5	1	4	0.022	43	4.7	10.6	1	27	5	31	5	32	0.9	EGF-like domain
BSUD.2933.1.p1	EGF_2	PF07974.16	32	-	123	0.00049	20.5	13.5	2	4	0.19	380	1.7	2	23	32	43	52	39	52	0.9	EGF-like domain
BSUD.2933.1.p1	EGF_2	PF07974.16	32	-	123	0.00049	20.5	13.5	3	4	2.5e-07	0.00049	20.5	13.5	1	32	56	81	53	81	0.93	EGF-like domain
BSUD.2933.1.p1	EGF_2	PF07974.16	32	-	123	0.00049	20.5	13.5	4	4	0.016	32	5.1	7.3	7	28	93	116	88	122	0.8	EGF-like domain
BSUD.2933.1.p1	EGF_MSP1_1	PF12946.10	37	-	123	0.034	14.3	6.8	1	3	1.7e-05	0.034	14.3	6.8	12	35	15	37	4	41	0.75	MSP1 EGF domain 1
BSUD.2933.1.p1	EGF_MSP1_1	PF12946.10	37	-	123	0.034	14.3	6.8	2	3	10	20000	-4.7	8.9	21	33	68	80	51	82	0.8	MSP1 EGF domain 1
BSUD.2933.1.p1	EGF_MSP1_1	PF12946.10	37	-	123	0.034	14.3	6.8	3	3	6.5e-05	0.13	12.4	5.6	1	37	87	123	87	123	0.88	MSP1 EGF domain 1
BSUD.2933.1.p1	hEGF	PF12661.10	22	-	123	0.048	14.4	5.2	1	5	0.012	24	5.9	5.6	6	18	15	27	12	31	0.87	Human growth factor-like EGF
BSUD.2933.1.p1	hEGF	PF12661.10	22	-	123	0.048	14.4	5.2	2	5	0.25	490	1.7	1.8	7	19	52	59	43	59	0.79	Human growth factor-like EGF
BSUD.2933.1.p1	hEGF	PF12661.10	22	-	123	0.048	14.4	5.2	3	5	0.014	27	5.7	7.8	1	22	58	76	58	76	0.94	Human growth factor-like EGF
BSUD.2933.1.p1	hEGF	PF12661.10	22	-	123	0.048	14.4	5.2	4	5	2.4e-05	0.048	14.4	5.2	5	22	97	115	94	115	0.86	Human growth factor-like EGF
BSUD.2933.1.p1	hEGF	PF12661.10	22	-	123	0.048	14.4	5.2	5	5	1.1	2200	-0.3	0.1	3	8	118	123	117	123	0.79	Human growth factor-like EGF
BSUD.2933.1.p1	DSL	PF01414.22	46	-	123	0.066	13.6	15.4	1	3	0.42	820	0.5	6.6	5	27	7	26	3	36	0.79	Delta serrate ligand
BSUD.2933.1.p1	DSL	PF01414.22	46	-	123	0.066	13.6	15.4	2	3	3.4e-05	0.066	13.6	15.4	1	44	43	82	43	84	0.93	Delta serrate ligand
BSUD.2933.1.p1	DSL	PF01414.22	46	-	123	0.066	13.6	15.4	3	3	1.9	3700	-1.5	0.8	26	37	109	114	92	122	0.63	Delta serrate ligand
BSUD.2934.1.p2	cEGF	PF12662.10	24	-	72	0.29	11.2	6	1	2	0.0076	150	2.6	0	16	21	18	23	16	24	0.89	Complement Clr-like EGF-like
BSUD.2934.1.p2	cEGF	PF12662.10	24	-	72	0.29	11.2	6	2	2	7.4e-05	1.4	9	3.3	1	19	35	52	35	53	0.73	Complement Clr-like EGF-like
BSUD.2934.2.p1	CUB	PF00431.23	110	-	1855	5.3e-54	181.4	6.4	1	3	1e-24	2.3e-21	76.3	0	1	110	31	147	31	147	0.9	CUB domain
BSUD.2934.2.p1	CUB	PF00431.23	110	-	1855	5.3e-54	181.4	6.4	2	3	8.6e-13	1.9e-09	38	0	1	110	371	483	371	483	0.86	CUB domain
BSUD.2934.2.p1	CUB	PF00431.23	110	-	1855	5.3e-54	181.4	6.4	3	3	8.8e-22	1.9e-18	66.9	1.7	1	110	713	824	713	824	0.91	CUB domain
BSUD.2934.2.p1	EGF_CA	PF07645.18	42	-	1855	9.9e-22	77	62.8	1	15	8.7	19000	-3.9	11.8	10	34	166	190	159	195	0.78	Calcium-binding EGF domain
BSUD.2934.2.p1	EGF_CA	PF07645.18	42	-	1855	9.9e-22	77	62.8	2	15	9.4e-06	0.02	15.2	11.2	2	42	198	237	198	248	0.84	Calcium-binding EGF domain
BSUD.2934.2.p1	EGF_CA	PF07645.18	42	-	1855	9.9e-22	77	62.8	3	15	9	20000	-9.9	11.4	11	42	236	278	232	281	0.66	Calcium-binding EGF domain
BSUD.2934.2.p1	EGF_CA	PF07645.18	42	-	1855	9.9e-22	77	62.8	4	15	9	20000	-6.4	6.2	10	19	288	297	278	322	0.57	Calcium-binding EGF domain
BSUD.2934.2.p1	EGF_CA	PF07645.18	42	-	1855	9.9e-22	77	62.8	5	15	3e-11	6.5e-08	32.8	10.9	1	39	325	368	325	371	0.87	Calcium-binding EGF domain
BSUD.2934.2.p1	EGF_CA	PF07645.18	42	-	1855	9.9e-22	77	62.8	6	15	9	20000	-8.9	13.3	4	34	496	526	486	531	0.61	Calcium-binding EGF domain
BSUD.2934.2.p1	EGF_CA	PF07645.18	42	-	1855	9.9e-22	77	62.8	7	15	2.4e-11	5.2e-08	33.1	5	1	39	533	570	533	573	0.88	Calcium-binding EGF domain
BSUD.2934.2.p1	EGF_CA	PF07645.18	42	-	1855	9.9e-22	77	62.8	8	15	9	20000	-4.7	1.8	8	20	583	593	576	600	0.62	Calcium-binding EGF domain
BSUD.2934.2.p1	EGF_CA	PF07645.18	42	-	1855	9.9e-22	77	62.8	9	15	9	20000	-8.4	8.9	11	34	630	659	614	664	0.6	Calcium-binding EGF domain
BSUD.2934.2.p1	EGF_CA	PF07645.18	42	-	1855	9.9e-22	77	62.8	10	15	7.4e-09	1.6e-05	25.1	10.6	1	42	666	708	666	710	0.89	Calcium-binding EGF domain
BSUD.2934.2.p1	EGF_CA	PF07645.18	42	-	1855	9.9e-22	77	62.8	11	15	2.4	5300	-2.2	12.3	10	36	843	869	836	873	0.75	Calcium-binding EGF domain
BSUD.2934.2.p1	EGF_CA	PF07645.18	42	-	1855	9.9e-22	77	62.8	12	15	1.3e-11	2.9e-08	33.9	12.4	1	42	874	916	874	927	0.9	Calcium-binding EGF domain
BSUD.2934.2.p1	EGF_CA	PF07645.18	42	-	1855	9.9e-22	77	62.8	13	15	6.5	14000	-3.5	6.7	11	35	915	950	911	957	0.64	Calcium-binding EGF domain
BSUD.2934.2.p1	EGF_CA	PF07645.18	42	-	1855	9.9e-22	77	62.8	14	15	7.3	16000	-3.7	2.8	26	36	1774	1784	1749	1793	0.71	Calcium-binding EGF domain
BSUD.2934.2.p1	EGF_CA	PF07645.18	42	-	1855	9.9e-22	77	62.8	15	15	1	2200	-0.9	6	4	39	1792	1832	1789	1835	0.59	Calcium-binding EGF domain
BSUD.2934.2.p1	VWD	PF00094.28	157	-	1855	4e-16	59.8	0	1	3	1.9	4200	-2	0.1	126	140	298	311	291	312	0.77	von Willebrand factor type D domain
BSUD.2934.2.p1	VWD	PF00094.28	157	-	1855	4e-16	59.8	0	2	3	9	20000	-4.5	2.3	6	26	642	672	637	758	0.6	von Willebrand factor type D domain
BSUD.2934.2.p1	VWD	PF00094.28	157	-	1855	4e-16	59.8	0	3	3	1.8e-19	4e-16	59.8	0	4	157	1379	1551	1377	1551	0.81	von Willebrand factor type D domain
BSUD.2934.2.p1	EGF_MSP1_1	PF12946.10	37	-	1855	1.8e-07	31.1	30	1	12	2.7	6000	-2.5	6.3	7	29	162	189	158	193	0.63	MSP1 EGF domain 1
BSUD.2934.2.p1	EGF_MSP1_1	PF12946.10	37	-	1855	1.8e-07	31.1	30	2	12	0.0016	3.6	7.8	4.6	12	36	213	237	201	238	0.86	MSP1 EGF domain 1
BSUD.2934.2.p1	EGF_MSP1_1	PF12946.10	37	-	1855	1.8e-07	31.1	30	3	12	0.24	520	0.9	1.8	6	30	289	318	286	321	0.7	MSP1 EGF domain 1
BSUD.2934.2.p1	EGF_MSP1_1	PF12946.10	37	-	1855	1.8e-07	31.1	30	4	12	9.6e-08	0.00021	21.4	2.8	9	36	341	368	336	369	0.95	MSP1 EGF domain 1
BSUD.2934.2.p1	EGF_MSP1_1	PF12946.10	37	-	1855	1.8e-07	31.1	30	5	12	9	20000	-4.3	0.5	23	29	519	525	516	527	0.87	MSP1 EGF domain 1
BSUD.2934.2.p1	EGF_MSP1_1	PF12946.10	37	-	1855	1.8e-07	31.1	30	6	12	8.4e-07	0.0018	18.3	4.3	6	37	543	574	536	574	0.89	MSP1 EGF domain 1
BSUD.2934.2.p1	EGF_MSP1_1	PF12946.10	37	-	1855	1.8e-07	31.1	30	7	12	8.8	19000	-4.1	2.4	21	29	650	658	631	660	0.68	MSP1 EGF domain 1
BSUD.2934.2.p1	EGF_MSP1_1	PF12946.10	37	-	1855	1.8e-07	31.1	30	8	12	0.032	70	3.7	7.2	6	36	676	708	669	709	0.87	MSP1 EGF domain 1
BSUD.2934.2.p1	EGF_MSP1_1	PF12946.10	37	-	1855	1.8e-07	31.1	30	9	12	0.0023	5	7.3	8.4	4	30	836	867	833	873	0.84	MSP1 EGF domain 1
BSUD.2934.2.p1	EGF_MSP1_1	PF12946.10	37	-	1855	1.8e-07	31.1	30	10	12	2.8e-08	6.1e-05	23.1	7.2	4	36	883	916	877	917	0.83	MSP1 EGF domain 1
BSUD.2934.2.p1	EGF_MSP1_1	PF12946.10	37	-	1855	1.8e-07	31.1	30	11	12	0.84	1800	-0.9	1.8	12	25	930	943	921	953	0.8	MSP1 EGF domain 1
BSUD.2934.2.p1	EGF_MSP1_1	PF12946.10	37	-	1855	1.8e-07	31.1	30	12	12	5	11000	-3.3	0.1	23	29	1775	1781	1774	1785	0.87	MSP1 EGF domain 1
BSUD.2934.2.p1	EGF_3	PF12947.10	36	-	1855	8e-07	29.3	21	1	13	9	20000	-7.7	10.3	14	31	176	191	157	194	0.64	EGF domain
BSUD.2934.2.p1	EGF_3	PF12947.10	36	-	1855	8e-07	29.3	21	2	13	0.00064	1.4	9.3	2.1	10	28	210	228	201	230	0.79	EGF domain
BSUD.2934.2.p1	EGF_3	PF12947.10	36	-	1855	8e-07	29.3	21	3	13	3.3	7200	-2.6	6.5	3	23	232	252	231	253	0.9	EGF domain
BSUD.2934.2.p1	EGF_3	PF12947.10	36	-	1855	8e-07	29.3	21	4	13	9	20000	-7	5.6	6	19	288	301	277	313	0.7	EGF domain
BSUD.2934.2.p1	EGF_3	PF12947.10	36	-	1855	8e-07	29.3	21	5	13	5.7e-07	0.0012	19.1	1.3	10	30	341	361	332	361	0.94	EGF domain
BSUD.2934.2.p1	EGF_3	PF12947.10	36	-	1855	8e-07	29.3	21	6	13	9	20000	-7	9.3	21	31	517	527	493	529	0.58	EGF domain
BSUD.2934.2.p1	EGF_3	PF12947.10	36	-	1855	8e-07	29.3	21	7	13	9.8e-07	0.0021	18.3	1.1	1	28	537	564	537	567	0.96	EGF domain
BSUD.2934.2.p1	EGF_3	PF12947.10	36	-	1855	8e-07	29.3	21	8	13	9	20000	-6.4	3.1	7	25	636	654	630	658	0.55	EGF domain
BSUD.2934.2.p1	EGF_3	PF12947.10	36	-	1855	8e-07	29.3	21	9	13	6e-06	0.013	15.8	8	1	29	670	698	670	700	0.88	EGF domain
BSUD.2934.2.p1	EGF_3	PF12947.10	36	-	1855	8e-07	29.3	21	10	13	6.1	13000	-3.4	8.3	5	30	836	867	833	870	0.71	EGF domain
BSUD.2934.2.p1	EGF_3	PF12947.10	36	-	1855	8e-07	29.3	21	11	13	6.2e-08	0.00014	22.1	4.4	3	32	881	910	878	913	0.93	EGF domain
BSUD.2934.2.p1	EGF_3	PF12947.10	36	-	1855	8e-07	29.3	21	12	13	9	20000	-5.6	6.2	14	28	931	946	910	950	0.52	EGF domain
BSUD.2934.2.p1	EGF_3	PF12947.10	36	-	1855	8e-07	29.3	21	13	13	1.8	4000	-1.8	3.2	21	31	1773	1783	1749	1786	0.73	EGF domain
BSUD.2934.2.p1	cEGF	PF12662.10	24	-	1855	0.0069	16.4	1	1	12	0.004	8.8	6.5	1.2	1	19	220	237	220	239	0.84	Complement Clr-like EGF-like
BSUD.2934.2.p1	cEGF	PF12662.10	24	-	1855	0.0069	16.4	1	2	12	0.058	130	2.8	3.7	3	20	263	279	263	283	0.83	Complement Clr-like EGF-like
BSUD.2934.2.p1	cEGF	PF12662.10	24	-	1855	0.0069	16.4	1	3	12	9.9e-05	0.22	11.6	1.8	1	19	351	368	351	370	0.9	Complement Clr-like EGF-like
BSUD.2934.2.p1	cEGF	PF12662.10	24	-	1855	0.0069	16.4	1	4	12	0.0023	5	7.2	2.4	3	24	518	536	517	536	0.89	Complement Clr-like EGF-like
BSUD.2934.2.p1	cEGF	PF12662.10	24	-	1855	0.0069	16.4	1	5	12	0.00016	0.36	10.9	0.4	1	23	556	578	556	578	0.88	Complement Clr-like EGF-like
BSUD.2934.2.p1	cEGF	PF12662.10	24	-	1855	0.0069	16.4	1	6	12	2.3	5000	-2.3	2.2	2	23	690	712	689	712	0.73	Complement Clr-like EGF-like
BSUD.2934.2.p1	cEGF	PF12662.10	24	-	1855	0.0069	16.4	1	7	12	0.26	560	0.7	4.2	4	24	860	877	859	878	0.8	Complement Clr-like EGF-like
BSUD.2934.2.p1	cEGF	PF12662.10	24	-	1855	0.0069	16.4	1	8	12	3.2e-06	0.0069	16.4	1	1	19	898	916	898	918	0.83	Complement Clr-like EGF-like
BSUD.2934.2.p1	cEGF	PF12662.10	24	-	1855	0.0069	16.4	1	9	12	0.041	89	3.3	0.2	3	19	940	957	940	958	0.7	Complement Clr-like EGF-like
BSUD.2934.2.p1	cEGF	PF12662.10	24	-	1855	0.0069	16.4	1	10	12	4.6	9900	-3.3	1.2	3	8	1774	1779	1774	1787	0.68	Complement Clr-like EGF-like
BSUD.2934.2.p1	cEGF	PF12662.10	24	-	1855	0.0069	16.4	1	11	12	4.5	9800	-3.3	0.3	16	21	1801	1806	1800	1806	0.9	Complement Clr-like EGF-like
BSUD.2934.2.p1	cEGF	PF12662.10	24	-	1855	0.0069	16.4	1	12	12	0.039	85	3.3	3.3	1	19	1818	1835	1818	1836	0.73	Complement Clr-like EGF-like
BSUD.2934.2.p1	FXa_inhibition	PF14670.9	36	-	1855	0.0078	16.7	4.9	1	14	9	20000	-6.5	4.7	19	24	164	169	156	190	0.61	Coagulation Factor Xa inhibitory site
BSUD.2934.2.p1	FXa_inhibition	PF14670.9	36	-	1855	0.0078	16.7	4.9	2	14	1.3e-05	0.029	14.8	3.5	6	31	205	233	201	237	0.8	Coagulation Factor Xa inhibitory site
BSUD.2934.2.p1	FXa_inhibition	PF14670.9	36	-	1855	0.0078	16.7	4.9	3	14	0.0016	3.5	8.2	10.2	6	36	246	278	237	278	0.84	Coagulation Factor Xa inhibitory site
BSUD.2934.2.p1	FXa_inhibition	PF14670.9	36	-	1855	0.0078	16.7	4.9	4	14	9	20000	-5	1.9	8	23	290	313	287	318	0.63	Coagulation Factor Xa inhibitory site
BSUD.2934.2.p1	FXa_inhibition	PF14670.9	36	-	1855	0.0078	16.7	4.9	5	14	0.052	110	3.3	6.6	12	28	345	361	322	368	0.82	Coagulation Factor Xa inhibitory site
BSUD.2934.2.p1	FXa_inhibition	PF14670.9	36	-	1855	0.0078	16.7	4.9	6	14	9	20000	-4.3	8.6	17	30	508	528	488	533	0.63	Coagulation Factor Xa inhibitory site
BSUD.2934.2.p1	FXa_inhibition	PF14670.9	36	-	1855	0.0078	16.7	4.9	7	14	3.6e-06	0.0078	16.7	4.9	1	33	537	571	530	573	0.87	Coagulation Factor Xa inhibitory site
BSUD.2934.2.p1	FXa_inhibition	PF14670.9	36	-	1855	0.0078	16.7	4.9	8	14	0.48	1100	0.2	8.9	7	33	586	618	582	622	0.72	Coagulation Factor Xa inhibitory site
BSUD.2934.2.p1	FXa_inhibition	PF14670.9	36	-	1855	0.0078	16.7	4.9	9	14	0.0043	9.4	6.8	10.8	8	36	677	708	663	711	0.81	Coagulation Factor Xa inhibitory site
BSUD.2934.2.p1	FXa_inhibition	PF14670.9	36	-	1855	0.0078	16.7	4.9	10	14	9	20000	-9.7	12.3	8	28	839	867	824	878	0.52	Coagulation Factor Xa inhibitory site
BSUD.2934.2.p1	FXa_inhibition	PF14670.9	36	-	1855	0.0078	16.7	4.9	11	14	0.00097	2.1	8.9	11	3	33	881	913	871	922	0.82	Coagulation Factor Xa inhibitory site
BSUD.2934.2.p1	FXa_inhibition	PF14670.9	36	-	1855	0.0078	16.7	4.9	12	14	0.0011	2.5	8.6	7.1	7	36	926	957	916	957	0.83	Coagulation Factor Xa inhibitory site
[truncated: 18,817 more rows]
