# Supplementary material for: The genome and transcriptome of the snail Biomphalaria sudanica s.l.: immune gene diversification and highly polymorphic genomic regions in an important African vector of Schistosoma mansoni
Source: BMC Genomics. 2024 Feb 19;25:192. doi: 10.1186/s12864-024-10103-w (PMC10875847; doi:10.1186/s12864-024-10103-w)
Supplement: Supplementary file 22 — Additional file 22: Supplementary Table 21. BLASTp matches for the 1047 most diverse genes identified in the Biomphalaria sudanica genome. [file 12864_2024_10103_MOESM22_ESM.xlsx]

## Sheet: Sheet1
Supplementary Table 21. BLASTp matches for the 1047 most diverse genes identified in the Biomphalaria sudanica genome (.xlsx file).
query acc.ver	subject acc.ver	% identity	alignment length	mismatches	gap opens	q. start	q. end	s. start	s. end	evalue	bit score	subject title
BSUD.1000_contig_1200:2076409-2133092	KAI8791388.1	80.054	371	74	0	1	371	57	427	0	599	acidic mammalian chitinase-like, partial [Biomphalaria glabrata]
BSUD.1000_contig_1200:2076409-2133092	XP_013091820.1	76.712	219	51	0	73	291	1	219	1.16e-118	355	PREDICTED: acidic mammalian chitinase-like, partial [Biomphalaria glabrata]
BSUD.1000_contig_1200:2076409-2133092	XP_013093709.1	42.857	371	206	4	6	373	12	379	1.13e-97	306	PREDICTED: acidic mammalian chitinase-like isoform X1 [Biomphalaria glabrata]
BSUD.1000_contig_1200:2076409-2133092	XP_013093715.1	44.282	341	184	4	36	373	24	361	1.21e-90	287	PREDICTED: acidic mammalian chitinase-like isoform X2 [Biomphalaria glabrata]
BSUD.1000_contig_1200:2076409-2133092	KAI8792260.1	40.947	359	210	2	14	371	14	371	7.27e-84	270	chitotriosidase-1-like [Biomphalaria glabrata]
# Query: BSUD.1001_contig_1200:2238188-2248889
# 5 hits found
BSUD.1001_contig_1200:2238188-2248889	KAI8757906.1	96.034	353	14	0	1	353	1	353	0	687	cysteine-rich motor neuron 1 protein-like [Biomphalaria glabrata]
BSUD.1001_contig_1200:2238188-2248889	KAI8791383.1	95.751	353	15	0	1	353	1	353	0	685	cysteine-rich motor neuron 1 protein-like [Biomphalaria glabrata]
BSUD.1001_contig_1200:2238188-2248889	XP_013093401.1	95.467	353	16	0	1	353	1	353	0	682	PREDICTED: cysteine-rich motor neuron 1 protein-like [Biomphalaria glabrata]
BSUD.1001_contig_1200:2238188-2248889	KAI8773104.1	48.857	350	175	3	5	353	7	353	6.49e-107	327	keratin-associated protein 9-1-like isoform X1 [Biomphalaria glabrata]
BSUD.1001_contig_1200:2238188-2248889	KAI8757825.1	49.143	350	174	3	5	353	7	353	6.85e-107	327	keratin-associated protein 9-1-like isoform X1 [Biomphalaria glabrata]
# Query: BSUD.1002_contig_1200:2300909-2320656
# 5 hits found
BSUD.1002_contig_1200:2300909-2320656	KAI8757901.1	95.94	665	27	0	4	668	1	665	0	1320	mucin-3A-like [Biomphalaria glabrata]
BSUD.1002_contig_1200:2300909-2320656	XP_013093353.1	95.502	667	30	0	2	668	9	675	0	1319	PREDICTED: uncharacterized protein LOC106077122 [Biomphalaria glabrata]
BSUD.1002_contig_1200:2300909-2320656	KAI8791380.1	95.94	665	27	0	4	668	1	665	0	1318	mucin-3A-like [Biomphalaria glabrata]
BSUD.1002_contig_1200:2300909-2320656	KAH9499049.1	59.151	377	141	7	153	520	1	373	1.24e-122	380	hypothetical protein Btru_005514 [Bulinus truncatus]
BSUD.1002_contig_1200:2300909-2320656	GFR66237.1	43.262	282	144	5	28	302	1	273	2.73e-68	250	hypothetical protein ElyMa_005553500 [Elysia marginata]
# Query: BSUD.1004_contig_1200:2256498-2269770
# 5 hits found
BSUD.1004_contig_1200:2256498-2269770	KAI8791382.1	99.086	547	5	0	1	547	1	547	0	1124	ribosomal biogenesis protein LAS1L-like [Biomphalaria glabrata]
BSUD.1004_contig_1200:2256498-2269770	XP_013093387.1	98.903	547	6	0	1	547	1	547	0	1122	PREDICTED: ribosomal biogenesis protein LAS1L-like [Biomphalaria glabrata]
BSUD.1004_contig_1200:2256498-2269770	KAI8757905.1	99.434	530	3	0	1	530	1	530	0	1093	ribosomal biogenesis protein LAS1L-like [Biomphalaria glabrata]
BSUD.1004_contig_1200:2256498-2269770	KAH9499046.1	74.863	549	134	2	1	547	1	547	0	811	hypothetical protein Btru_005505 [Bulinus truncatus]
BSUD.1004_contig_1200:2256498-2269770	XP_005100039.1	51.504	565	238	12	1	546	17	564	0	553	ribosomal biogenesis protein LAS1L [Aplysia californica]
# Query: BSUD.1005_contig_1200:2273409-2294053
# 5 hits found
BSUD.1005_contig_1200:2273409-2294053	KAI8791381.1	97.119	486	13	1	1	486	10	494	0	972	E3 ubiquitin-protein ligase Mdm2-like isoform X1 [Biomphalaria glabrata]
BSUD.1005_contig_1200:2273409-2294053	XP_013093362.1	96.708	486	15	1	1	486	10	494	0	969	PREDICTED: E3 ubiquitin-protein ligase Mdm2-like isoform X1 [Biomphalaria glabrata]
BSUD.1005_contig_1200:2273409-2294053	XP_013093367.1	96.708	486	15	1	1	486	1	485	0	968	PREDICTED: E3 ubiquitin-protein ligase Mdm2-like isoform X2 [Biomphalaria glabrata]
BSUD.1005_contig_1200:2273409-2294053	KAI8757904.1	96.701	485	15	1	1	485	1	484	0	966	E3 ubiquitin-protein ligase Mdm2-like isoform X2, partial [Biomphalaria glabrata]
BSUD.1005_contig_1200:2273409-2294053	KAI8757902.1	98.171	328	6	0	159	486	25	352	0	662	E3 ubiquitin-protein ligase Mdm2-like isoform X2, partial [Biomphalaria glabrata]
# Query: BSUD.10179_contig_412:94953-108464
# 4 hits found
BSUD.10179_contig_412:94953-108464	KAI8745482.1	82.961	493	57	4	1	485	1	474	0	818	baculoviral IAP repeat-containing protein 2-like isoform X1 [Biomphalaria glabrata]
BSUD.10179_contig_412:94953-108464	XP_013084104.1	83.023	430	48	3	64	485	10	422	0	711	PREDICTED: uncharacterized protein LOC106069077 isoform X2 [Biomphalaria glabrata]
BSUD.10179_contig_412:94953-108464	XP_013084103.1	83.023	430	48	3	64	485	10	422	0	711	PREDICTED: uncharacterized protein LOC106069077 isoform X1 [Biomphalaria glabrata]
BSUD.10179_contig_412:94953-108464	KAI8725992.1	82.609	207	34	1	5	211	1	205	2.12e-114	348	baculoviral IAP repeat-containing protein 2-like isoform X1 [Biomphalaria glabrata]
# Query: BSUD.10226_contig_4139:213035-242809
# 6 hits found
BSUD.10226_contig_4139:213035-242809	XP_013094564.1	99.488	1561	8	0	1	1561	1	1561	0	3246	PREDICTED: dual oxidase 2-like [Biomphalaria glabrata]
BSUD.10226_contig_4139:213035-242809	KAI8768987.1	99.423	1561	9	0	1	1561	12	1572	0	3242	hypothetical protein BgiMline_001010, partial [Biomphalaria glabrata]
BSUD.10226_contig_4139:213035-242809	KAI8789215.1	99.423	1561	9	0	1	1561	12	1572	0	3240	hypothetical protein BgiBS90_009473, partial [Biomphalaria glabrata]
BSUD.10226_contig_4139:213035-242809	KAH9512490.1	81.836	1558	274	2	12	1561	299	1855	0	2708	Dual oxidase 2 [Bulinus truncatus]
BSUD.10226_contig_4139:213035-242809	KAH9512490.1	63.077	325	94	3	1	325	1	299	3.58e-115	414	Dual oxidase 2 [Bulinus truncatus]
BSUD.10226_contig_4139:213035-242809	KAI8789216.1	81.702	1563	284	1	1	1561	1	1563	0	2679	hypothetical protein BgiBS90_009474 [Biomphalaria glabrata]
# Query: BSUD.10227_contig_4139:248642-289179
# 6 hits found
BSUD.10227_contig_4139:248642-289179	KAI8789216.1	98.01	1558	31	0	1	1558	1	1558	0	3185	hypothetical protein BgiBS90_009474 [Biomphalaria glabrata]
BSUD.10227_contig_4139:248642-289179	KAH9512490.1	82.186	1555	266	3	12	1558	299	1850	0	2691	Dual oxidase 2 [Bulinus truncatus]
BSUD.10227_contig_4139:248642-289179	KAH9512490.1	63.393	336	87	3	1	331	1	305	1.58e-120	430	Dual oxidase 2 [Bulinus truncatus]
BSUD.10227_contig_4139:248642-289179	KAI8768987.1	82.194	1550	274	1	9	1558	20	1567	0	2683	hypothetical protein BgiMline_001010, partial [Biomphalaria glabrata]
BSUD.10227_contig_4139:248642-289179	KAI8789215.1	82.129	1550	275	1	9	1558	20	1567	0	2680	hypothetical protein BgiBS90_009473, partial [Biomphalaria glabrata]
BSUD.10227_contig_4139:248642-289179	XP_013094564.1	82.129	1550	275	1	9	1558	9	1556	0	2672	PREDICTED: dual oxidase 2-like [Biomphalaria glabrata]
# Query: BSUD.10228_contig_4139:290801-304521
# 3 hits found
BSUD.10228_contig_4139:290801-304521	KAI8789217.1	92.934	467	32	1	8	473	2	468	0	889	hypothetical protein BgiBS90_009475, partial [Biomphalaria glabrata]
BSUD.10228_contig_4139:290801-304521	XP_013093949.1	93.235	340	22	1	135	473	1	340	0	641	PREDICTED: uncharacterized protein LOC106077779 [Biomphalaria glabrata]
BSUD.10228_contig_4139:290801-304521	KAH9512491.1	45.041	484	231	13	1	464	1	469	1.24e-102	326	hypothetical protein Btru_038605 [Bulinus truncatus]
# Query: BSUD.10229_contig_4139:310421-367188
# 8 hits found
BSUD.10229_contig_4139:310421-367188	KAI8768989.1	93.541	836	51	1	308	1143	1	833	0	1571	hypothetical protein BgiMline_001012, partial [Biomphalaria glabrata]
BSUD.10229_contig_4139:310421-367188	XP_013081549.1	71.003	738	191	8	252	971	403	1135	0	1026	PREDICTED: uncharacterized protein LOC106067000 isoform X1 [Biomphalaria glabrata]
BSUD.10229_contig_4139:310421-367188	XP_013081549.1	47.541	366	165	10	1	345	1	360	6.44e-77	291	PREDICTED: uncharacterized protein LOC106067000 isoform X1 [Biomphalaria glabrata]
BSUD.10229_contig_4139:310421-367188	XP_013081551.1	70.692	737	183	8	252	971	403	1123	0	1023	PREDICTED: uncharacterized protein LOC106067000 isoform X2 [Biomphalaria glabrata]
BSUD.10229_contig_4139:310421-367188	XP_013081551.1	47.541	366	165	10	1	345	1	360	6.71e-77	291	PREDICTED: uncharacterized protein LOC106067000 isoform X2 [Biomphalaria glabrata]
BSUD.10229_contig_4139:310421-367188	KAI8789218.1	47.793	1178	552	20	239	1387	391	1534	0	1013	PAR14 polymerase [Biomphalaria glabrata]
BSUD.10229_contig_4139:310421-367188	KAI8789218.1	42.647	340	171	7	1	324	1	332	7.2e-62	246	PAR14 polymerase [Biomphalaria glabrata]
BSUD.10229_contig_4139:310421-367188	KAH9512492.1	35.904	830	468	25	258	1042	212	1022	4.04e-121	425	hypothetical protein Btru_038606 [Bulinus truncatus]
# Query: BSUD.10230_contig_4139:385857-404592
# 6 hits found
BSUD.10230_contig_4139:385857-404592	XP_013064017.1	94.613	1021	48	1	1	1021	1	1014	0	1961	PREDICTED: uncharacterized protein LOC106053095 isoform X1 [Biomphalaria glabrata]
BSUD.10230_contig_4139:385857-404592	KAI8768991.1	95.005	961	48	0	17	977	1	961	0	1854	protein mono-ADP-ribosyltransferase PARP14-like isoform X2, partial [Biomphalaria glabrata]
BSUD.10230_contig_4139:385857-404592	KAI8789221.1	76.773	973	196	11	58	1022	1	951	0	1441	protein mono-ADP-ribosyltransferase PARP10, partial [Biomphalaria glabrata]
BSUD.10230_contig_4139:385857-404592	XP_013064018.1	92.668	491	36	0	531	1021	342	832	0	936	PREDICTED: uncharacterized protein LOC106053095 isoform X2 [Biomphalaria glabrata]
BSUD.10230_contig_4139:385857-404592	XP_013064018.1	94.413	358	13	1	1	358	1	351	0	676	PREDICTED: uncharacterized protein LOC106053095 isoform X2 [Biomphalaria glabrata]
BSUD.10230_contig_4139:385857-404592	KAH9512493.1	36.943	628	316	13	7	616	4	569	3.57e-105	351	hypothetical protein Btru_038607 [Bulinus truncatus]
# Query: BSUD.10231_contig_4139:404679-450930
# 10 hits found
BSUD.10231_contig_4139:404679-450930	KAI8768992.1	89.413	1738	78	3	258	1993	2	1635	0	3132	hypothetical protein BgiMline_001015, partial [Biomphalaria glabrata]
BSUD.10231_contig_4139:404679-450930	KAI8768992.1	32.686	618	407	7	200	814	268	879	3.93e-88	333	hypothetical protein BgiMline_001015, partial [Biomphalaria glabrata]
BSUD.10231_contig_4139:404679-450930	KAI8789222.1	89.721	1615	160	3	379	1993	168	1776	0	2937	hypothetical protein BgiBS90_009480 [Biomphalaria glabrata]
BSUD.10231_contig_4139:404679-450930	KAI8789222.1	63.294	1008	357	8	1	1004	1	999	0	1217	hypothetical protein BgiBS90_009480 [Biomphalaria glabrata]
BSUD.10231_contig_4139:404679-450930	XP_013089827.1	96.667	1050	32	1	944	1993	1	1047	0	2078	PREDICTED: uncharacterized protein LOC106073743 [Biomphalaria glabrata]
BSUD.10231_contig_4139:404679-450930	XP_013064015.1	95.318	897	42	0	1	897	1	897	0	1738	PREDICTED: uncharacterized protein LOC106053093 [Biomphalaria glabrata]
BSUD.10231_contig_4139:404679-450930	XP_013064015.1	51.635	734	344	7	379	1108	171	897	0	687	PREDICTED: uncharacterized protein LOC106053093 [Biomphalaria glabrata]
BSUD.10231_contig_4139:404679-450930	XP_013064015.1	32.565	651	426	8	593	1237	171	814	5.78e-95	342	PREDICTED: uncharacterized protein LOC106053093 [Biomphalaria glabrata]
BSUD.10231_contig_4139:404679-450930	KAH9512495.1	42.375	1423	733	23	603	1969	174	1565	0	1054	hypothetical protein Btru_038617 [Bulinus truncatus]
BSUD.10231_contig_4139:404679-450930	KAH9512495.1	32.284	858	505	17	35	842	13	844	8.92e-119	433	hypothetical protein Btru_038617 [Bulinus truncatus]
# Query: BSUD.10232_contig_4139:462299-481998
# 4 hits found
BSUD.10232_contig_4139:462299-481998	KAI8768993.1	96.541	983	34	0	1	983	1	983	0	1969	hypothetical protein BgiMline_001016 [Biomphalaria glabrata]
BSUD.10232_contig_4139:462299-481998	XP_013064013.1	95.626	983	43	0	1	983	1	983	0	1950	PREDICTED: uncharacterized protein LOC106053092 [Biomphalaria glabrata]
BSUD.10232_contig_4139:462299-481998	KAI8789223.1	96.782	808	26	0	1	808	1	808	0	1623	hypothetical protein BgiBS90_009481, partial [Biomphalaria glabrata]
BSUD.10232_contig_4139:462299-481998	KAH9512495.1	40.916	655	351	16	30	668	1566	2200	1.02e-122	425	hypothetical protein Btru_038617 [Bulinus truncatus]
# Query: BSUD.10233_contig_4139:490121-504366
# 5 hits found
BSUD.10233_contig_4139:490121-504366	KAI8768994.1	95.956	544	22	0	1	544	1	544	0	1067	hypothetical protein BgiMline_001017 [Biomphalaria glabrata]
BSUD.10233_contig_4139:490121-504366	XP_013064019.1	96.14	544	20	1	1	544	1	543	0	1066	PREDICTED: uncharacterized protein LOC106053097 isoform X1 [Biomphalaria glabrata]
BSUD.10233_contig_4139:490121-504366	KAI8789224.1	95.404	544	25	0	1	544	1	544	0	1060	hypothetical protein BgiBS90_009482 [Biomphalaria glabrata]
BSUD.10233_contig_4139:490121-504366	XP_013064020.1	96.053	532	20	1	13	544	1	531	0	1043	PREDICTED: uncharacterized protein LOC106053097 isoform X2 [Biomphalaria glabrata]
BSUD.10233_contig_4139:490121-504366	XP_013064021.1	96.099	487	19	0	58	544	4	490	0	980	PREDICTED: uncharacterized protein LOC106053097 isoform X3 [Biomphalaria glabrata]
# Query: BSUD.10234_contig_4139:505489-513207
# 5 hits found
BSUD.10234_contig_4139:505489-513207	KAI8768995.1	99.407	337	2	0	1	337	1	337	0	666	G kinase-anchoring protein 1-like [Biomphalaria glabrata]
BSUD.10234_contig_4139:505489-513207	KAI8789225.1	99.407	337	1	1	1	337	1	336	0	661	G kinase-anchoring protein 1-like [Biomphalaria glabrata]
BSUD.10234_contig_4139:505489-513207	XP_013064024.1	99.11	337	2	1	1	337	1	336	0	657	PREDICTED: LOW QUALITY PROTEIN: G kinase-anchoring protein 1-like [Biomphalaria glabrata]
BSUD.10234_contig_4139:505489-513207	KAH9524599.1	81.024	332	62	1	1	331	48	379	3.38e-180	514	hypothetical protein Btru_027290 [Bulinus truncatus]
BSUD.10234_contig_4139:505489-513207	CAG5135498.1	69.006	342	101	2	1	337	1	342	3.76e-141	413	unnamed protein product [Candidula unifasciata]
# Query: BSUD.10237_contig_4144:170352-175288
# 0 hits found
# Query: BSUD.10238_contig_4144:43693-88687
# 5 hits found
BSUD.10238_contig_4144:43693-88687	XP_013069976.1	94.672	244	13	0	1	244	1	244	7.94e-170	478	PREDICTED: uncharacterized protein LOC106057356 isoform X2 [Biomphalaria glabrata]
BSUD.10238_contig_4144:43693-88687	XP_013069975.1	93.506	231	15	0	14	244	23	253	2.64e-157	447	PREDICTED: uncharacterized protein LOC106057356 isoform X1 [Biomphalaria glabrata]
BSUD.10238_contig_4144:43693-88687	XP_013069978.1	94.667	225	12	0	20	244	1	225	3.1e-156	443	PREDICTED: uncharacterized protein LOC106057356 isoform X3 [Biomphalaria glabrata]
BSUD.10238_contig_4144:43693-88687	KAI8727952.1	78.689	244	22	3	1	244	1	214	6.78e-128	371	galectin-related protein 1.2; partial [Biomphalaria glabrata]
BSUD.10238_contig_4144:43693-88687	KAI8747815.1	78.279	244	23	3	1	244	1	214	1.38e-126	367	galectin-related protein 1.2 [Biomphalaria glabrata]
# Query: BSUD.10239_contig_4144:72845-74094
# 0 hits found
# Query: BSUD.10240_contig_4144:77175-78469
# 3 hits found
BSUD.10240_contig_4144:77175-78469	XP_013069979.1	86.243	189	26	0	14	202	2	190	2.38e-116	339	PREDICTED: tumor necrosis factor receptor superfamily member 1A-like [Biomphalaria glabrata]
BSUD.10240_contig_4144:77175-78469	KAI8747816.1	85.549	173	25	0	30	202	1	173	5.23e-104	307	Tumor necrosis factor receptor superfamily member 1A-like [Biomphalaria glabrata]
BSUD.10240_contig_4144:77175-78469	KAI8747821.1	67.188	128	41	1	69	195	43	170	5.29e-54	180	tumor necrosis factor receptor superfamily member 1A-like [Biomphalaria glabrata]
# Query: BSUD.10241_contig_4144:93384-100479
# 1 hits found
BSUD.10241_contig_4144:93384-100479	KAI8747817.1	79.651	172	32	1	1	172	1	169	1.11e-92	281	tumor necrosis factor receptor superfamily member 10C-like, partial [Biomphalaria glabrata]
# Query: BSUD.10244_contig_4144:114009-118258
# 0 hits found
# Query: BSUD.10245_contig_4144:121626-138426
# 5 hits found
BSUD.10245_contig_4144:121626-138426	KAI8747820.1	81.172	239	45	0	1	239	1	239	4.91e-135	391	tumor necrosis factor receptorsuperfamily member 11B-like [Biomphalaria glabrata]
BSUD.10245_contig_4144:121626-138426	XP_013069980.1	81.59	239	40	1	1	239	1	235	1.41e-134	390	PREDICTED: tumor necrosis factor receptor superfamily member 11B-like [Biomphalaria glabrata]
BSUD.10245_contig_4144:121626-138426	KAI8727956.1	81.59	239	44	0	1	239	1	239	1.11e-133	388	tumor necrosis factor receptor superfamily member 11B-like [Biomphalaria glabrata]
BSUD.10245_contig_4144:121626-138426	KAI8747822.1	45.238	210	111	1	1	206	1	210	2.58e-53	183	tumor necrosis factor receptor superfamily member 10C-like [Biomphalaria glabrata]
BSUD.10245_contig_4144:121626-138426	XP_013069984.1	42.534	221	126	1	1	221	1	220	3.88e-53	183	PREDICTED: tumor necrosis factor receptor superfamily member 10C-like [Biomphalaria glabrata]
# Query: BSUD.10246_contig_4144:152605-159720
# 5 hits found
BSUD.10246_contig_4144:152605-159720	KAI8747822.1	86.809	235	31	0	1	235	1	235	5.95e-141	404	tumor necrosis factor receptor superfamily member 10C-like [Biomphalaria glabrata]
BSUD.10246_contig_4144:152605-159720	KAI8727957.1	86.239	218	30	0	18	235	1	218	1.79e-127	370	tumor necrosis factor receptor superfamily member 10C-like [Biomphalaria glabrata]
BSUD.10246_contig_4144:152605-159720	KAI8747820.1	42.553	235	130	2	1	235	1	230	1e-56	191	tumor necrosis factor receptorsuperfamily member 11B-like [Biomphalaria glabrata]
BSUD.10246_contig_4144:152605-159720	XP_013069980.1	41.81	232	125	4	1	232	1	222	3.85e-53	182	PREDICTED: tumor necrosis factor receptor superfamily member 11B-like [Biomphalaria glabrata]
BSUD.10246_contig_4144:152605-159720	KAI8727956.1	40.426	235	135	2	1	235	1	230	7.89e-52	179	tumor necrosis factor receptor superfamily member 11B-like [Biomphalaria glabrata]
# Query: BSUD.10247_contig_4144:177460-181876
# 3 hits found
BSUD.10247_contig_4144:177460-181876	KAI8727963.1	83.117	154	24	1	1	154	1	152	5.68e-89	266	tumor necrosis factor receptor superfamily member 26-like [Biomphalaria glabrata]
BSUD.10247_contig_4144:177460-181876	KAI8727964.1	79.851	134	27	0	21	154	71	204	9.46e-74	229	tumor necrosis factor receptor superfamily member 1A-like [Biomphalaria glabrata]
BSUD.10247_contig_4144:177460-181876	KAH9510380.1	54.054	148	64	2	9	154	9	154	1.37e-51	172	hypothetical protein Btru_042977 [Bulinus truncatus]
# Query: BSUD.10248_contig_4144:194985-204838
# 5 hits found
BSUD.10248_contig_4144:194985-204838	KAI8747825.1	100	182	0	0	1	182	440	621	4.97e-129	385	urease subunit alpha-like, partial [Biomphalaria glabrata]
BSUD.10248_contig_4144:194985-204838	KAI8727967.1	99.451	182	1	0	1	182	627	808	2.38e-126	384	urease subunit alpha-like [Biomphalaria glabrata]
BSUD.10248_contig_4144:194985-204838	XP_013076643.1	99.451	182	1	0	1	182	669	850	4.24e-126	385	PREDICTED: urease subunit alpha-like [Biomphalaria glabrata]
BSUD.10248_contig_4144:194985-204838	KAH9518885.1	78.142	183	39	1	1	182	380	562	4.31e-100	310	hypothetical protein Btru_008578, partial [Bulinus truncatus]
BSUD.10248_contig_4144:194985-204838	RUS85032.1	74.033	181	47	0	2	182	671	851	5.53e-92	296	hypothetical protein EGW08_007216 [Elysia chlorotica]
# Query: BSUD.10249_contig_4144:207763-221901
# 5 hits found
BSUD.10249_contig_4144:207763-221901	XP_013076643.1	99.242	264	2	0	1	264	376	639	0	543	PREDICTED: urease subunit alpha-like [Biomphalaria glabrata]
BSUD.10249_contig_4144:207763-221901	KAI8727967.1	99.242	264	2	0	1	264	334	597	0	542	urease subunit alpha-like [Biomphalaria glabrata]
BSUD.10249_contig_4144:207763-221901	KAI8747825.1	99.242	264	2	0	1	264	147	410	0	539	urease subunit alpha-like, partial [Biomphalaria glabrata]
BSUD.10249_contig_4144:207763-221901	KAH9518885.1	90.152	264	26	0	1	264	87	350	5.93e-167	484	hypothetical protein Btru_008578, partial [Bulinus truncatus]
BSUD.10249_contig_4144:207763-221901	KAH9518886.1	90.152	264	26	0	1	264	379	642	9.87e-166	485	hypothetical protein Btru_008579, partial [Bulinus truncatus]
# Query: BSUD.10250_contig_4144:224594-235037
# 5 hits found
BSUD.10250_contig_4144:224594-235037	XP_013076643.1	97.015	268	8	0	3	270	93	360	0	530	PREDICTED: urease subunit alpha-like [Biomphalaria glabrata]
BSUD.10250_contig_4144:224594-235037	KAI8727967.1	96.269	268	10	0	3	270	51	318	2.61e-180	526	urease subunit alpha-like [Biomphalaria glabrata]
BSUD.10250_contig_4144:224594-235037	KAH9518886.1	73.801	271	68	2	3	270	93	363	1.07e-140	422	hypothetical protein Btru_008579, partial [Bulinus truncatus]
BSUD.10250_contig_4144:224594-235037	RUS85032.1	65.926	270	89	2	3	270	93	361	9.13e-124	383	hypothetical protein EGW08_007216 [Elysia chlorotica]
BSUD.10250_contig_4144:224594-235037	GFN92598.1	66.296	270	89	1	3	270	24	293	7.73e-123	369	urease [Plakobranchus ocellatus]
# Query: BSUD.10251_contig_4144:240881-260806
# 5 hits found
BSUD.10251_contig_4144:240881-260806	XP_013076645.1	99.627	268	1	0	1	268	1	268	0	555	PREDICTED: urease accessory protein UreG-like [Biomphalaria glabrata]
BSUD.10251_contig_4144:240881-260806	KAI8727968.1	98.134	268	5	0	1	268	1	268	0	548	urease accessory protein UreG-like [Biomphalaria glabrata]
BSUD.10251_contig_4144:240881-260806	KAI8747826.1	97.388	268	7	0	1	268	1	268	0	545	urease accessory protein UreG-like [Biomphalaria glabrata]
BSUD.10251_contig_4144:240881-260806	XP_035828147.1	69.466	262	74	2	9	268	9	266	8.4e-129	376	urease accessory protein UreG [Aplysia californica]
BSUD.10251_contig_4144:240881-260806	RUS85033.1	67.315	257	81	2	9	265	9	262	4.1e-124	364	hypothetical protein EGW08_007217 [Elysia chlorotica]
# Query: BSUD.10527_contig_421:150118-155262
# 5 hits found
BSUD.10527_contig_421:150118-155262	KAI8780379.1	81.622	185	32	2	20	203	189	372	6.46e-97	296	hypothetical protein BgiBS90_019573, partial [Biomphalaria glabrata]
BSUD.10527_contig_421:150118-155262	KAI8780336.1	80.749	187	33	3	20	204	244	429	1.06e-95	295	hypothetical protein BgiBS90_019530 [Biomphalaria glabrata]
BSUD.10527_contig_421:150118-155262	KAI8780337.1	80.541	185	34	2	20	203	209	392	3.41e-95	293	hypothetical protein BgiBS90_019531 [Biomphalaria glabrata]
BSUD.10527_contig_421:150118-155262	XP_013065088.1	81.421	183	32	2	20	201	62	243	3.89e-95	287	PREDICTED: uncharacterized protein LOC106053941 [Biomphalaria glabrata]
BSUD.10527_contig_421:150118-155262	KAI8780348.1	79.459	185	37	1	20	203	173	357	1.39e-94	290	hypothetical protein BgiBS90_019542, partial [Biomphalaria glabrata]
# Query: BSUD.10546_contig_4215:189014-199680
# 5 hits found
BSUD.10546_contig_4215:189014-199680	KAI8780344.1	84.81	395	56	3	1	394	5	396	0	666	hypothetical protein BgiBS90_019538 [Biomphalaria glabrata]
BSUD.10546_contig_4215:189014-199680	KAI8780341.1	81.108	397	72	2	1	397	1	394	0	636	hypothetical protein BgiBS90_019535 [Biomphalaria glabrata]
BSUD.10546_contig_4215:189014-199680	KAI8780351.1	80	395	76	2	1	394	5	397	0	635	hypothetical protein BgiBS90_019545 [Biomphalaria glabrata]
BSUD.10546_contig_4215:189014-199680	KAI8780337.1	81.519	395	69	3	1	395	1	391	0	635	hypothetical protein BgiBS90_019531 [Biomphalaria glabrata]
BSUD.10546_contig_4215:189014-199680	KAI8780355.1	82.025	395	68	2	1	394	5	397	0	630	hypothetical protein BgiBS90_019549 [Biomphalaria glabrata]
# Query: BSUD.10573_contig_4225:216454-219419
# 0 hits found
# Query: BSUD.1095_contig_1225:662394-716901
# 5 hits found
BSUD.1095_contig_1225:662394-716901	KAI8758972.1	94.362	745	32	2	1	745	1	735	0	1402	baculoviral IAP repeat-containing protein 7-like [Biomphalaria glabrata]
BSUD.1095_contig_1225:662394-716901	KAI8792456.1	93.289	745	39	3	1	745	1	734	0	1385	baculoviral IAP repeat-containing protein 7-like [Biomphalaria glabrata]
BSUD.1095_contig_1225:662394-716901	XP_013094477.1	84	750	104	6	1	745	1	739	0	1256	PREDICTED: uncharacterized protein LOC106078207 [Biomphalaria glabrata]
BSUD.1095_contig_1225:662394-716901	KAI8758974.1	84.63	527	63	2	171	695	86	596	0	905	baculoviral IAP repeat-containing protein 7-like [Biomphalaria glabrata]
BSUD.1095_contig_1225:662394-716901	XP_013091094.1	48.182	770	352	14	1	745	1	748	0	684	PREDICTED: uncharacterized protein LOC106074799 [Biomphalaria glabrata]
# Query: BSUD.1096_contig_1225:675348-694968
# 2 hits found
BSUD.1096_contig_1225:675348-694968	KAI8758971.1	90.526	190	18	0	1	190	1	190	1.19e-122	357	hypothetical protein BgiMline_009595 [Biomphalaria glabrata]
BSUD.1096_contig_1225:675348-694968	XP_013071514.1	61.881	202	62	4	3	199	1	192	1.09e-77	241	PREDICTED: uncharacterized protein LOC106058601 [Biomphalaria glabrata]
# Query: BSUD.1097_contig_1225:717737-723424
# 5 hits found
BSUD.1097_contig_1225:717737-723424	KAI8727570.1	67.426	571	140	10	1	547	1	549	0	687	protein kinase 4-like; partial [Biomphalaria glabrata]
BSUD.1097_contig_1225:717737-723424	XP_013085146.1	65.476	504	135	7	1	500	1	469	0	587	PREDICTED: protein kinase 4-like, partial [Biomphalaria glabrata]
BSUD.1097_contig_1225:717737-723424	XP_013091995.1	57.67	352	105	6	123	472	37	346	3.63e-112	351	PREDICTED: GATA zinc finger domain-containing protein 4-like, partial [Biomphalaria glabrata]
BSUD.1097_contig_1225:717737-723424	XP_013082597.1	55.593	295	97	8	140	422	4	276	1.24e-85	285	PREDICTED: putative uncharacterized protein DDB_G0282499 [Biomphalaria glabrata]
BSUD.1097_contig_1225:717737-723424	XP_013083024.1	35.526	456	259	8	102	537	233	673	8.26e-80	278	PREDICTED: uncharacterized protein LOC106068265 isoform X3 [Biomphalaria glabrata]
# Query: BSUD.1098_contig_1225:728511-740556
# 3 hits found
BSUD.1098_contig_1225:728511-740556	KAI8758975.1	88.398	181	20	1	1	180	1	181	2.68e-112	328	hypothetical protein BgiMline_009599 [Biomphalaria glabrata]
BSUD.1098_contig_1225:728511-740556	KAI8792459.1	87.845	181	21	1	1	180	1	181	3.03e-112	328	hypothetical protein BgiBS90_007923 [Biomphalaria glabrata]
BSUD.1098_contig_1225:728511-740556	XP_013094478.1	88.398	181	20	1	1	180	1	181	4.03e-111	325	PREDICTED: uncharacterized protein LOC106078208 [Biomphalaria glabrata]
# Query: BSUD.1099_contig_1225:763256-774059
# 5 hits found
BSUD.1099_contig_1225:763256-774059	XP_013060628.1	77.393	491	103	2	1	485	1	489	0	782	PREDICTED: uncharacterized protein LOC106050224 [Biomphalaria glabrata]
BSUD.1099_contig_1225:763256-774059	KAI8792460.1	75.61	492	108	4	1	485	228	714	0	762	hypothetical protein BgiBS90_007924 [Biomphalaria glabrata]
BSUD.1099_contig_1225:763256-774059	XP_013091094.1	75.813	492	107	4	1	485	262	748	0	761	PREDICTED: uncharacterized protein LOC106074799 [Biomphalaria glabrata]
BSUD.1099_contig_1225:763256-774059	XP_013094477.1	72.764	492	121	4	1	485	254	739	0	730	PREDICTED: uncharacterized protein LOC106078207 [Biomphalaria glabrata]
BSUD.1099_contig_1225:763256-774059	KAI8792456.1	73.566	488	120	5	1	485	253	734	0	723	baculoviral IAP repeat-containing protein 7-like [Biomphalaria glabrata]
# Query: BSUD.11_contig_101:244186-245660
# 0 hits found
# Query: BSUD.1100_contig_1225:777838-789604
# 1 hits found
BSUD.1100_contig_1225:777838-789604	XP_013091096.1	84.181	177	25	1	1	177	1	174	5.94e-102	302	PREDICTED: uncharacterized protein LOC106074800 [Biomphalaria glabrata]
# Query: BSUD.1101_contig_1225:789711-804269
# 5 hits found
BSUD.1101_contig_1225:789711-804269	XP_013091094.1	92.79	749	53	1	1	749	1	748	0	1446	PREDICTED: uncharacterized protein LOC106074799 [Biomphalaria glabrata]
BSUD.1101_contig_1225:789711-804269	KAI8792460.1	81.308	749	105	3	1	749	1	714	0	1247	hypothetical protein BgiBS90_007924 [Biomphalaria glabrata]
BSUD.1101_contig_1225:789711-804269	KAI8758976.1	77.724	624	99	5	1	621	1	587	0	979	hypothetical protein BgiMline_009600, partial [Biomphalaria glabrata]
BSUD.1101_contig_1225:789711-804269	XP_013060628.1	90.204	490	45	2	262	749	1	489	0	913	PREDICTED: uncharacterized protein LOC106050224 [Biomphalaria glabrata]
BSUD.1101_contig_1225:789711-804269	KAI8758980.1	48.501	767	351	11	1	749	1	741	0	705	hypothetical protein BgiMline_009604 [Biomphalaria glabrata]
# Query: BSUD.1102_contig_1225:813667-830009
# 5 hits found
BSUD.1102_contig_1225:813667-830009	KAI8792461.1	94.413	698	32	1	1	698	1	691	0	1347	hypothetical protein BgiBS90_007925 [Biomphalaria glabrata]
BSUD.1102_contig_1225:813667-830009	KAI8758977.1	93.983	698	42	0	1	698	1	698	0	1345	hypothetical protein BgiMline_009601 [Biomphalaria glabrata]
BSUD.1102_contig_1225:813667-830009	XP_013093229.1	92.837	698	43	1	1	698	1	691	0	1342	PREDICTED: uncharacterized protein LOC106076982 [Biomphalaria glabrata]
BSUD.1102_contig_1225:813667-830009	XP_013060627.1	69.786	513	147	5	188	698	14	520	0	731	PREDICTED: uncharacterized protein LOC106050223 [Biomphalaria glabrata]
BSUD.1102_contig_1225:813667-830009	XP_013094477.1	49.321	736	317	16	10	698	13	739	0	665	PREDICTED: uncharacterized protein LOC106078207 [Biomphalaria glabrata]
# Query: BSUD.1103_contig_1225:877769-882895
# 3 hits found
BSUD.1103_contig_1225:877769-882895	KAI8792465.1	93.863	277	15	1	6	280	32	308	0	543	hypothetical protein BgiBS90_007929 [Biomphalaria glabrata]
BSUD.1103_contig_1225:877769-882895	XP_013060629.1	95.926	270	9	1	13	280	1	270	0	540	PREDICTED: uncharacterized protein LOC106050225 [Biomphalaria glabrata]
BSUD.1103_contig_1225:877769-882895	KAI8758981.1	92.78	277	18	1	6	280	32	308	0	538	hypothetical protein BgiMline_009605 [Biomphalaria glabrata]
# Query: BSUD.1104_contig_1225:833902-858129
# 4 hits found
BSUD.1104_contig_1225:833902-858129	XP_013060632.1	88.718	195	18	1	1	191	1	195	7.7e-122	352	PREDICTED: uncharacterized protein LOC106050227 [Biomphalaria glabrata]
BSUD.1104_contig_1225:833902-858129	XP_013093228.1	89.231	195	17	1	1	191	1	195	9.07e-122	352	PREDICTED: uncharacterized protein LOC106076981 [Biomphalaria glabrata]
BSUD.1104_contig_1225:833902-858129	KAI8792463.1	88.205	195	19	1	1	191	1	195	3.61e-121	351	hypothetical protein BgiBS90_007927 [Biomphalaria glabrata]
BSUD.1104_contig_1225:833902-858129	KAI8758979.1	87.692	195	20	1	1	191	1	195	2.81e-120	348	hypothetical protein BgiMline_009603 [Biomphalaria glabrata]
# Query: BSUD.1105_contig_1225:839596-871674
# 5 hits found
BSUD.1105_contig_1225:839596-871674	KAI8792464.1	92.857	742	47	3	1	739	1	739	0	1397	hypothetical protein BgiBS90_007928 [Biomphalaria glabrata]
BSUD.1105_contig_1225:839596-871674	KAI8758980.1	92.183	742	54	2	1	739	1	741	0	1395	hypothetical protein BgiMline_009604 [Biomphalaria glabrata]
BSUD.1105_contig_1225:839596-871674	XP_013060630.1	92.453	742	50	3	1	739	1	739	0	1392	PREDICTED: uncharacterized protein LOC106050226 [Biomphalaria glabrata]
BSUD.1105_contig_1225:839596-871674	XP_013091094.1	49.155	769	340	14	1	739	1	748	0	705	PREDICTED: uncharacterized protein LOC106074799 [Biomphalaria glabrata]
BSUD.1105_contig_1225:839596-871674	KAI8792460.1	48.408	754	334	14	1	739	1	714	0	692	hypothetical protein BgiBS90_007924 [Biomphalaria glabrata]
# Query: BSUD.11097_contig_442:996257-1065607
# 0 hits found
# Query: BSUD.112_contig_101:3042073-3061623
# 5 hits found
BSUD.112_contig_101:3042073-3061623	KAI8786256.1	82.49	257	45	0	1	257	18	274	6.27e-157	447	hypothetical protein BgiBS90_013614 [Biomphalaria glabrata]
BSUD.112_contig_101:3042073-3061623	XP_013061168.1	82.879	257	44	0	1	257	1	257	9.62e-156	443	PREDICTED: uncharacterized protein LOC106050690 [Biomphalaria glabrata]
BSUD.112_contig_101:3042073-3061623	KAI8752466.1	84.663	163	25	0	1	163	23	185	2.42e-93	295	death domain-containing protein CRADD-like [Biomphalaria glabrata]
BSUD.112_contig_101:3042073-3061623	KAH9500422.1	44.487	263	134	3	4	257	6	265	7e-61	203	hypothetical protein Btru_071847 [Bulinus truncatus]
BSUD.112_contig_101:3042073-3061623	XP_013078855.1	81.197	117	22	0	1	117	1	117	3.97e-59	194	PREDICTED: uncharacterized protein LOC106064781 [Biomphalaria glabrata]
# Query: BSUD.1138_contig_1226:944884-947894
# 0 hits found
# Query: BSUD.11483_contig_450:618757-635122
# 5 hits found
BSUD.11483_contig_450:618757-635122	XP_013073634.1	81.567	217	40	0	1	217	1	217	3.31e-122	360	PREDICTED: uncharacterized protein LOC106060345 [Biomphalaria glabrata]
BSUD.11483_contig_450:618757-635122	KAI8764564.1	66.204	216	72	1	2	217	31	245	1.6e-101	309	hypothetical protein BgiBS90_029949 [Biomphalaria glabrata]
BSUD.11483_contig_450:618757-635122	KAI8730620.1	65.728	213	72	1	5	217	173	384	2.28e-96	300	hypothetical protein BgiMline_030965 [Biomphalaria glabrata]
BSUD.11483_contig_450:618757-635122	KAI8771466.1	53.488	215	98	2	4	217	12	225	6.12e-79	251	hypothetical protein BgiBS90_028185 [Biomphalaria glabrata]
BSUD.11483_contig_450:618757-635122	KAI8729365.1	46.847	222	116	2	1	221	19	239	1.2e-70	230	hypothetical protein BgiMline_032064 [Biomphalaria glabrata]
# Query: BSUD.11484_contig_450:642822-656472
# 4 hits found
BSUD.11484_contig_450:642822-656472	KAI8730625.1	97.81	137	3	0	1	137	1	137	2.09e-93	278	protein PLANT CADMIUM RESISTANCE 10-like; partial [Biomphalaria glabrata]
BSUD.11484_contig_450:642822-656472	KAI8730627.1	85.475	179	20	2	1	176	1	176	2.8e-86	261	protein PLANT CADMIUM RESISTANCE 10-like; partial [Biomphalaria glabrata]
BSUD.11484_contig_450:642822-656472	XP_013072772.1	85.366	123	15	1	1	120	1	123	9.46e-67	210	PREDICTED: protein PLANT CADMIUM RESISTANCE 10-like, partial [Biomphalaria glabrata]
BSUD.11484_contig_450:642822-656472	KAI8764571.1	82.857	140	18	2	1	137	1	137	4.37e-66	220	protein PLANT CADMIUM RESISTANCE 10-like [Biomphalaria glabrata]
# Query: BSUD.11485_contig_450:664142-668036
# 0 hits found
# Query: BSUD.11515_contig_4507:779359-810245
# 5 hits found
BSUD.11515_contig_4507:779359-810245	KAI8779066.1	99.484	581	3	0	1	581	2	582	0	1194	serine/threonine-protein phosphatase 6 regulatory ankyrin repeat subunit B-like isoform X1 [Biomphalaria glabrata]
BSUD.11515_contig_4507:779359-810245	XP_013073891.1	99.312	581	4	0	1	581	2	582	0	1192	PREDICTED: serine/threonine-protein phosphatase 6 regulatory ankyrin repeat subunit B-like isoform X1 [Biomphalaria glabrata]
BSUD.11515_contig_4507:779359-810245	KAI8748152.1	98.967	581	5	1	1	581	2	581	0	1184	serine/threonine-protein phosphatase 6 regulatory ankyrin repeat subunit B-like isoform X2 [Biomphalaria glabrata]
BSUD.11515_contig_4507:779359-810245	XP_013073893.1	98.967	581	5	1	1	581	2	581	0	1183	PREDICTED: serine/threonine-protein phosphatase 6 regulatory ankyrin repeat subunit B-like isoform X2 [Biomphalaria glabrata]
BSUD.11515_contig_4507:779359-810245	KAH9498964.1	74.115	537	139	0	28	564	1	537	0	850	hypothetical protein Btru_004081 [Bulinus truncatus]
# Query: BSUD.11516_contig_4507:823194-863423
# 5 hits found
BSUD.11516_contig_4507:823194-863423	KAI8779065.1	98.444	1607	25	0	1	1607	1	1607	0	3290	laminin subunit gamma-1-like [Biomphalaria glabrata]
BSUD.11516_contig_4507:823194-863423	KAI8748151.1	98.241	1478	26	0	130	1607	1	1478	0	3015	laminin subunit gamma-1-like, partial [Biomphalaria glabrata]
BSUD.11516_contig_4507:823194-863423	KAH9498965.1	77.925	1590	350	1	18	1607	24	1612	0	2637	Laminin subunit gamma-1 [Bulinus truncatus]
BSUD.11516_contig_4507:823194-863423	XP_013085096.1	98.864	1232	14	0	1	1232	1	1232	0	2558	PREDICTED: laminin subunit gamma-1-like [Biomphalaria glabrata]
BSUD.11516_contig_4507:823194-863423	CAG5119951.1	64.591	1590	545	5	17	1604	16	1589	0	2137	unnamed protein product [Candidula unifasciata]
# Query: BSUD.11517_contig_4507:885892-894410
# 1 hits found
BSUD.11517_contig_4507:885892-894410	KAH9493225.1	40.604	298	167	5	17	310	14	305	4.98e-57	197	hypothetical protein Btru_020929 [Bulinus truncatus]
# Query: BSUD.11518_contig_4507:898167-911147
# 5 hits found
BSUD.11518_contig_4507:898167-911147	XP_013076425.1	44.308	325	174	4	10	331	83	403	3.18e-77	253	PREDICTED: uncharacterized protein LOC106062673 [Biomphalaria glabrata]
BSUD.11518_contig_4507:898167-911147	KAI8746314.1	43.692	325	176	4	10	331	83	403	1.37e-75	249	hypothetical protein BgiMline_020030 [Biomphalaria glabrata]
BSUD.11518_contig_4507:898167-911147	KAI8737961.1	43.711	318	173	4	10	325	20	333	1.94e-75	246	hypothetical protein BgiBS90_035771, partial [Biomphalaria glabrata]
BSUD.11518_contig_4507:898167-911147	XP_013086361.1	43.26	319	170	4	12	325	11	323	2.79e-75	245	PREDICTED: uncharacterized protein LOC106070910 [Biomphalaria glabrata]
BSUD.11518_contig_4507:898167-911147	KAI8748875.1	43.574	319	169	4	12	325	11	323	7.47e-75	244	hypothetical protein BgiMline_018307 [Biomphalaria glabrata]
# Query: BSUD.11519_contig_4507:916063-920207
# 0 hits found
# Query: BSUD.1152_contig_1226:1008953-1017470
# 1 hits found
BSUD.1152_contig_1226:1008953-1017470	XP_013097129.1	75.373	134	15	1	1	134	1	116	6.59e-53	173	PREDICTED: mucin-5AC-like [Biomphalaria glabrata]
# Query: BSUD.11520_contig_4507:935792-938323
# 5 hits found
BSUD.11520_contig_4507:935792-938323	KAI8726121.1	89.189	222	21	1	5	226	123	341	2.87e-145	419	G-protein coupled receptor 84-like isoform X2 [Biomphalaria glabrata]
BSUD.11520_contig_4507:935792-938323	KAI8748148.1	88.739	222	22	1	5	226	123	341	1.26e-144	417	G-protein coupled receptor 84-like isoform X2 [Biomphalaria glabrata]
BSUD.11520_contig_4507:935792-938323	XP_013093762.1	65.158	221	77	0	5	225	9	229	7.16e-94	285	PREDICTED: uncharacterized protein LOC106077582 [Biomphalaria glabrata]
BSUD.11520_contig_4507:935792-938323	KAI8779060.1	64.414	222	79	0	5	226	121	342	4.2e-91	281	G-protein coupled receptor 84-like isoform X2 [Biomphalaria glabrata]
BSUD.11520_contig_4507:935792-938323	KAI8726122.1	63.514	222	81	0	5	226	121	342	3.66e-89	277	G-protein coupled receptor 84-like isoform X2 [Biomphalaria glabrata]
# Query: BSUD.11521_contig_4507:991640-1011496
# 5 hits found
BSUD.11521_contig_4507:991640-1011496	XP_013095737.1	62.457	293	108	1	8	298	10	302	2.47e-129	381	PREDICTED: GTPase IMAP family member 4-like [Biomphalaria glabrata]
BSUD.11521_contig_4507:991640-1011496	KAI8748146.1	62.457	293	108	1	8	298	6	298	1.91e-128	379	AIG Resistant factor, partial [Biomphalaria glabrata]
BSUD.11521_contig_4507:991640-1011496	KAI8779058.1	61.775	293	110	1	8	298	10	302	8.81e-128	377	AIG Resistant factor [Biomphalaria glabrata]
BSUD.11521_contig_4507:991640-1011496	XP_013086817.1	59.592	245	97	1	8	250	6	250	4.78e-102	310	PREDICTED: putative protein PHLOEM PROTEIN 2-LIKE A3, partial [Biomphalaria glabrata]
BSUD.11521_contig_4507:991640-1011496	KAI8748145.1	65.385	208	72	0	89	296	1	208	1.27e-93	287	AIG Resistant factor [Biomphalaria glabrata]
# Query: BSUD.11522_contig_4507:997409-998618
# 5 hits found
BSUD.11522_contig_4507:997409-998618	KAG0721929.1	45.722	374	193	3	13	386	6	369	1.08e-100	315	hypothetical protein GWK47_045441 [Chionoecetes opilio]
BSUD.11522_contig_4507:997409-998618	XP_022168535.1	41.626	406	219	8	1	401	64	456	5.22e-100	317	uncharacterized protein LOC111032484, partial [Myzus persicae]
BSUD.11522_contig_4507:997409-998618	XP_050524055.1	42.469	405	226	4	1	403	62	461	9.31e-100	323	uncharacterized protein LOC126895832 [Daktulosphaira vitifoliae]
BSUD.11522_contig_4507:997409-998618	XP_050533733.1	42.469	405	226	4	1	403	62	461	1.05e-99	323	uncharacterized protein LOC126901366 [Daktulosphaira vitifoliae]
BSUD.11522_contig_4507:997409-998618	KAE9543733.1	40.295	407	223	7	1	401	23	415	1.14e-99	314	hypothetical protein AGLY_002129 [Aphis glycines]
# Query: BSUD.11780_contig_4600:58726-84609
# 5 hits found
BSUD.11780_contig_4600:58726-84609	XP_013063864.1	84.091	572	88	2	30	600	1	570	0	998	PREDICTED: serine/threonine-protein kinase PLK1-like [Biomphalaria glabrata]
BSUD.11780_contig_4600:58726-84609	KAI8748968.1	83.794	543	85	2	69	610	1	541	0	945	serine/threonine-protein kinase PLK1-like, partial [Biomphalaria glabrata]
BSUD.11780_contig_4600:58726-84609	KAH9495254.1	51.246	281	134	1	9	289	29	306	1.5e-89	293	hypothetical protein Btru_016195 [Bulinus truncatus]
BSUD.11780_contig_4600:58726-84609	KAH9495259.1	51.786	280	132	2	9	288	29	305	9.43e-87	294	hypothetical protein Btru_016201 [Bulinus truncatus]
BSUD.11780_contig_4600:58726-84609	KAI8761364.1	42.693	349	183	7	271	611	2	341	1.7e-78	263	hypothetical protein BgiBS90_031149 [Biomphalaria glabrata]
# Query: BSUD.11935_contig_47:2898367-2904720
# 1 hits found
BSUD.11935_contig_47:2898367-2904720	KAI8759035.1	54.502	211	84	5	11	215	3	207	1.44e-64	209	hypothetical protein BgiMline_009659, partial [Biomphalaria glabrata]
# Query: BSUD.12181_contig_4782:86067-91506
# 5 hits found
BSUD.12181_contig_4782:86067-91506	XP_013088051.1	93.878	147	9	0	4	150	1	147	2.93e-96	284	PREDICTED: nuclear receptor 2C2-associated protein-like [Biomphalaria glabrata]
BSUD.12181_contig_4782:86067-91506	KAI8769064.1	93.878	147	9	0	4	150	1	147	3.42e-96	284	nuclear receptor 2C2-associated protein-like [Biomphalaria glabrata]
BSUD.12181_contig_4782:86067-91506	KAI8789306.1	93.878	147	9	0	4	150	1	147	2.58e-95	282	nuclear receptor 2C2-associated protein-like [Biomphalaria glabrata]
BSUD.12181_contig_4782:86067-91506	GFO46304.1	59.184	147	56	2	4	149	1	144	1.44e-54	179	nuclear receptor 2c2-associated protein-like [Plakobranchus ocellatus]
BSUD.12181_contig_4782:86067-91506	CAG5132213.1	59.859	142	57	0	9	150	3	144	1.34e-52	174	unnamed protein product [Candidula unifasciata]
# Query: BSUD.12502_contig_486:83337-100628
# 5 hits found
BSUD.12502_contig_486:83337-100628	AAO59919.1	76.049	405	55	1	22	384	20	424	0	618	fibrinogen related protein 12.1-as1 precursor [Biomphalaria glabrata]
BSUD.12502_contig_486:83337-100628	KAI8727930.1	71.663	427	72	3	2	384	3	424	0	606	FREP12.1 fibrinogen related protein 12.1-as1 precursor [Biomphalaria glabrata]
BSUD.12502_contig_486:83337-100628	XP_013089084.1	57.908	411	126	4	18	382	16	425	9.77e-161	468	PREDICTED: fibroleukin-like [Biomphalaria glabrata]
BSUD.12502_contig_486:83337-100628	AAO59916.1	56.813	433	130	6	2	380	1	430	2.22e-160	468	fibrinogen related protein 3.2-as1 precursor [Biomphalaria glabrata]
BSUD.12502_contig_486:83337-100628	XP_013070006.1	58.596	413	114	6	22	380	21	430	5.92e-160	466	PREDICTED: tenascin-R-like [Biomphalaria glabrata]
# Query: BSUD.12745_contig_4916:496585-506707
# 0 hits found
# Query: BSUD.12807_contig_496:576169-579040
# 0 hits found
# Query: BSUD.12886_contig_499:94071-97095
# 5 hits found
BSUD.12886_contig_499:94071-97095	KAI8734431.1	84.397	423	65	1	1	422	1	423	0	744	C-type lectin domain family 3 member A-like isoform X2 [Biomphalaria glabrata]
BSUD.12886_contig_499:94071-97095	KAI8734424.1	85.106	423	54	2	1	422	1	415	0	743	C-type lectin domain family 3 member A-like isoform X2 [Biomphalaria glabrata]
BSUD.12886_contig_499:94071-97095	XP_013083784.1	82.938	422	71	1	1	421	1	422	0	724	PREDICTED: uncharacterized protein LOC106068829 [Biomphalaria glabrata]
BSUD.12886_contig_499:94071-97095	XP_013080031.1	81.087	423	71	2	1	422	1	415	0	704	PREDICTED: uncharacterized protein LOC106065690 [Biomphalaria glabrata]
BSUD.12886_contig_499:94071-97095	KAI8775075.1	76.832	423	93	3	1	422	1	419	0	660	C-type lectin domain family 3 member A-like isoform X2 [Biomphalaria glabrata]
# Query: BSUD.12893_contig_499:282821-336536
# 0 hits found
# Query: BSUD.12894_contig_499:339461-371123
# 5 hits found
BSUD.12894_contig_499:339461-371123	MCG8049147.1	29.651	688	448	14	15	678	215	890	5.07e-85	298	hypothetical protein [Candidatus Thiodiazotropha taylori]
BSUD.12894_contig_499:339461-371123	KAI8521375.1	30.046	659	434	11	8	646	869	1520	3.75e-77	281	hypothetical protein Bbelb_011290 [Branchiostoma belcheri]
BSUD.12894_contig_499:339461-371123	CAH1233576.1	28.613	685	462	11	8	673	223	899	2.43e-75	271	Hypp797 [Branchiostoma lanceolatum]
BSUD.12894_contig_499:339461-371123	MCG7864845.1	30.376	665	427	14	14	655	457	1108	4.03e-74	271	hypothetical protein [Candidatus Thiodiazotropha taylori]
BSUD.12894_contig_499:339461-371123	KAI8478584.1	29.123	673	430	14	8	650	448	1103	4.72e-74	273	hypothetical protein Bbelb_436820 [Branchiostoma belcheri]
# Query: BSUD.12895_contig_499:578382-582980
# 1 hits found
BSUD.12895_contig_499:578382-582980	XP_013091540.1	78.39	236	31	2	531	766	1	216	4.05e-114	355	PREDICTED: uncharacterized protein LOC106075162 [Biomphalaria glabrata]
# Query: BSUD.12896_contig_499:584003-611589
# 5 hits found
BSUD.12896_contig_499:584003-611589	KAI8734416.1	87.788	737	84	3	15	746	1	736	0	1263	lectin BRA-3-like [Biomphalaria glabrata]
BSUD.12896_contig_499:584003-611589	KAI8775057.1	85.376	718	100	3	33	746	1	717	0	1191	lectin BRA-3-like [Biomphalaria glabrata]
BSUD.12896_contig_499:584003-611589	XP_013078256.1	86.497	511	66	2	1	509	1	510	0	879	PREDICTED: uncharacterized protein LOC106064311 [Biomphalaria glabrata]
BSUD.12896_contig_499:584003-611589	KAI8734417.1	55.703	754	298	11	1	745	1	727	0	748	lectin BRA-3-like [Biomphalaria glabrata]
BSUD.12896_contig_499:584003-611589	KAI8775062.1	52.406	748	344	6	1	746	1	738	0	704	lectin BRA-3-like [Biomphalaria glabrata]
# Query: BSUD.12897_contig_499:620645-623304
# 5 hits found
BSUD.12897_contig_499:620645-623304	AAZ80787.1	98.795	166	2	0	1	166	1	166	1.68e-120	347	dermatopontin 3 [Biomphalaria glabrata]
BSUD.12897_contig_499:620645-623304	XP_013062552.1	98.193	166	3	0	1	166	1	166	9.42e-119	342	PREDICTED: dermatopontin-like [Biomphalaria glabrata]
BSUD.12897_contig_499:620645-623304	KAI8775055.1	96.988	166	5	0	1	166	1	166	1.08e-118	342	dermatopontin-like dermatopontin-like Cell adhesion/Resistant factor [Biomphalaria glabrata]
BSUD.12897_contig_499:620645-623304	AAZ80788.1	97.59	166	4	0	1	166	1	166	3.29e-118	341	dermatopontin 3 [Biomphalaria glabrata]
BSUD.12897_contig_499:620645-623304	KAI8775054.1	87.654	162	20	0	5	166	7	168	1.03e-105	310	strain EAF dermatopontin 2 dermatopontin 2 [Biomphalaria glabrata]
# Query: BSUD.12898_contig_499:413397-434819
# 5 hits found
BSUD.12898_contig_499:413397-434819	XP_013060664.1	76.233	223	51	2	1	223	33	253	1.03e-117	346	PREDICTED: lectin BRA-3-like [Biomphalaria glabrata]
BSUD.12898_contig_499:413397-434819	KAI8734418.1	76.233	223	52	1	1	223	33	254	2.42e-117	358	lectin BRA-3-like [Biomphalaria glabrata]
BSUD.12898_contig_499:413397-434819	KAI8734421.1	77.027	222	50	1	1	222	33	253	2.5e-115	348	lectin BRA-3-like [Biomphalaria glabrata]
BSUD.12898_contig_499:413397-434819	KAI8775063.1	76.056	213	49	2	11	223	1	211	2.98e-106	323	lectin BRA-3-like [Biomphalaria glabrata]
BSUD.12898_contig_499:413397-434819	KAI8775062.1	72.851	221	59	1	1	221	33	252	2.09e-104	328	lectin BRA-3-like [Biomphalaria glabrata]
# Query: BSUD.12899_contig_499:437062-444425
# 4 hits found
BSUD.12899_contig_499:437062-444425	XP_013060662.1	83.333	156	26	0	7	162	94	249	5.27e-88	273	PREDICTED: uncharacterized protein LOC106050256, partial [Biomphalaria glabrata]
BSUD.12899_contig_499:437062-444425	KAI8775062.1	85.43	151	22	0	12	162	302	452	1.49e-83	271	lectin BRA-3-like [Biomphalaria glabrata]
BSUD.12899_contig_499:437062-444425	KAI8734421.1	77.07	157	36	0	7	163	297	453	2e-78	251	lectin BRA-3-like [Biomphalaria glabrata]
BSUD.12899_contig_499:437062-444425	KAI8775063.1	73.885	157	41	0	7	163	254	410	8.95e-75	241	lectin BRA-3-like [Biomphalaria glabrata]
# Query: BSUD.12901_contig_499:465952-500783
# 5 hits found
BSUD.12901_contig_499:465952-500783	KAI8775062.1	79.78	455	89	2	1	454	1	453	0	749	lectin BRA-3-like [Biomphalaria glabrata]
BSUD.12901_contig_499:465952-500783	KAI8734421.1	76.652	454	103	2	1	453	1	452	0	706	lectin BRA-3-like [Biomphalaria glabrata]
BSUD.12901_contig_499:465952-500783	KAI8775063.1	74.939	411	101	1	43	453	1	409	0	625	lectin BRA-3-like [Biomphalaria glabrata]
BSUD.12901_contig_499:465952-500783	KAI8734418.1	72.507	371	99	2	1	370	1	369	0	566	lectin BRA-3-like [Biomphalaria glabrata]
BSUD.12901_contig_499:465952-500783	XP_013078256.1	48.684	456	225	4	5	454	5	457	4.85e-137	414	PREDICTED: uncharacterized protein LOC106064311 [Biomphalaria glabrata]
# Query: BSUD.12902_contig_499:502958-534078
# 5 hits found
BSUD.12902_contig_499:502958-534078	KAI8775062.1	85.366	738	100	2	1	730	1	738	0	1246	lectin BRA-3-like [Biomphalaria glabrata]
BSUD.12902_contig_499:502958-534078	KAI8734421.1	77.434	452	102	0	1	452	1	452	0	721	lectin BRA-3-like [Biomphalaria glabrata]
BSUD.12902_contig_499:502958-534078	KAI8734416.1	53.46	737	321	8	15	730	1	736	0	676	lectin BRA-3-like [Biomphalaria glabrata]
BSUD.12902_contig_499:502958-534078	KAI8775057.1	54.318	718	307	8	33	730	1	717	0	659	lectin BRA-3-like [Biomphalaria glabrata]
BSUD.12902_contig_499:502958-534078	KAI8775063.1	76.341	410	96	1	43	452	1	409	0	637	lectin BRA-3-like [Biomphalaria glabrata]
# Query: BSUD.12903_contig_499:541868-577854
# 7 hits found
BSUD.12903_contig_499:541868-577854	KAI8734417.1	75.069	361	81	3	1	355	1	358	0	551	lectin BRA-3-like [Biomphalaria glabrata]
BSUD.12903_contig_499:541868-577854	KAI8734417.1	86.598	291	39	0	355	645	438	728	4.29e-136	426	lectin BRA-3-like [Biomphalaria glabrata]
BSUD.12903_contig_499:541868-577854	KAI8734418.1	48.518	641	312	11	5	637	5	635	3.7e-175	523	lectin BRA-3-like [Biomphalaria glabrata]
BSUD.12903_contig_499:541868-577854	KAI8775058.1	86.851	289	38	0	357	645	1	289	7.16e-140	420	hypothetical protein BgiBS90_023534, partial [Biomphalaria glabrata]
BSUD.12903_contig_499:541868-577854	XP_013078255.1	83.502	297	49	0	349	645	321	617	3.82e-133	415	PREDICTED: uncharacterized protein LOC106064310 [Biomphalaria glabrata]
BSUD.12903_contig_499:541868-577854	XP_013078255.1	74.892	231	55	2	126	355	2	230	9.71e-112	359	PREDICTED: uncharacterized protein LOC106064310 [Biomphalaria glabrata]
BSUD.12903_contig_499:541868-577854	KAI8734423.1	44.297	377	196	5	1	374	1	366	4.55e-100	321	lectin BRA-3-like [Biomphalaria glabrata]
# Query: BSUD.12904_contig_499:629659-632432
# 5 hits found
BSUD.12904_contig_499:629659-632432	KAI8775054.1	97.619	168	4	0	1	168	1	168	3.01e-119	344	strain EAF dermatopontin 2 dermatopontin 2 [Biomphalaria glabrata]
BSUD.12904_contig_499:629659-632432	AAZ80785.1	97.436	156	4	0	13	168	1	156	3.41e-110	320	dermatopontin 2 [Biomphalaria glabrata]
BSUD.12904_contig_499:629659-632432	AAZ80787.1	88.889	162	18	0	7	168	5	166	1.49e-106	311	dermatopontin 3 [Biomphalaria glabrata]
BSUD.12904_contig_499:629659-632432	KAI8775055.1	87.73	163	20	0	6	168	4	166	1.95e-106	311	dermatopontin-like dermatopontin-like Cell adhesion/Resistant factor [Biomphalaria glabrata]
BSUD.12904_contig_499:629659-632432	XP_013062552.1	87.117	163	21	0	6	168	4	166	4.6e-105	308	PREDICTED: dermatopontin-like [Biomphalaria glabrata]
# Query: BSUD.12905_contig_499:675371-692869
# 5 hits found
BSUD.12905_contig_499:675371-692869	KAI8775049.1	89.189	222	23	1	20	240	1	222	3.25e-145	416	alpha 1-3-fucosyltransferase C-like, partial [Biomphalaria glabrata]
BSUD.12905_contig_499:675371-692869	KAI8779754.1	53.386	251	105	2	28	272	66	310	2.94e-92	285	alpha 1-3-fucosyltransferase C-like, partial [Biomphalaria glabrata]
BSUD.12905_contig_499:675371-692869	XP_013071038.1	53.175	252	106	2	28	273	26	271	2.12e-89	282	PREDICTED: alpha-(1,3)-fucosyltransferase C-like [Biomphalaria glabrata]
BSUD.12905_contig_499:675371-692869	KAI8745801.1	57.746	213	84	1	67	273	4	216	4.95e-88	277	alpha 1-3-fucosyltransferase C-like [Biomphalaria glabrata]
BSUD.12905_contig_499:675371-692869	KAI8779753.1	53.846	195	87	1	82	273	32	226	4.58e-75	244	alpha 1-3-fucosyltransferase C-like [Biomphalaria glabrata]
# Query: BSUD.12906_contig_499:707919-709998
# 0 hits found
# Query: BSUD.12907_contig_499:710003-714186
# 0 hits found
# Query: BSUD.12908_contig_499:741654-748113
# 8 hits found
BSUD.12908_contig_499:741654-748113	MCG8117700.1	59.187	615	217	6	594	1181	1	608	0	757	DDE-type integrase/transposase/recombinase [Candidatus Thiodiazotropha taylori]
BSUD.12908_contig_499:741654-748113	XP_022301137.1	53.147	715	293	11	504	1181	327	1036	0	751	uncharacterized protein LOC111109348 [Crassostrea virginica]
BSUD.12908_contig_499:741654-748113	XP_022301137.1	32.222	450	253	11	1	416	3	434	4.05e-59	236	uncharacterized protein LOC111109348 [Crassostrea virginica]
BSUD.12908_contig_499:741654-748113	XP_022330021.1	53.287	715	292	11	504	1181	327	1036	0	749	uncharacterized protein LOC111128597 [Crassostrea virginica]
BSUD.12908_contig_499:741654-748113	XP_022330021.1	32.584	445	248	11	6	416	8	434	1.95e-58	233	uncharacterized protein LOC111128597 [Crassostrea virginica]
BSUD.12908_contig_499:741654-748113	XP_022301068.1	52.727	715	296	11	504	1181	327	1036	0	742	uncharacterized protein LOC111109277 [Crassostrea virginica]
BSUD.12908_contig_499:741654-748113	XP_022301068.1	32.667	450	251	11	1	416	3	434	9.89e-60	236	uncharacterized protein LOC111109277 [Crassostrea virginica]
BSUD.12908_contig_499:741654-748113	MCH1595567.1	57.051	624	226	9	593	1181	408	1024	0	735	hypothetical protein [Flavobacteriaceae bacterium]
# Query: BSUD.12909_contig_499:753770-798653
# 5 hits found
BSUD.12909_contig_499:753770-798653	KAI8775043.1	75.297	1178	231	8	1	1177	1	1119	0	1709	lectin BRA-3-like [Biomphalaria glabrata]
BSUD.12909_contig_499:753770-798653	XP_013095800.1	73.684	969	202	5	243	1177	120	1069	0	1375	PREDICTED: uncharacterized protein LOC106079205 isoform X2 [Biomphalaria glabrata]
BSUD.12909_contig_499:753770-798653	XP_013095801.1	73.183	977	205	6	239	1177	48	1005	0	1369	PREDICTED: uncharacterized protein LOC106079205 isoform X3 [Biomphalaria glabrata]
BSUD.12909_contig_499:753770-798653	XP_013095799.1	73.381	973	202	6	243	1177	120	1073	0	1368	PREDICTED: uncharacterized protein LOC106079205 isoform X1 [Biomphalaria glabrata]
BSUD.12909_contig_499:753770-798653	KAI8734409.1	70.102	980	227	8	242	1177	161	1118	0	1266	lectin BRA-3-like [Biomphalaria glabrata]
# Query: BSUD.12910_contig_499:809013-947472
# 5 hits found
BSUD.12910_contig_499:809013-947472	CAG5123493.1	80.347	519	89	2	1	518	1	507	0	890	unnamed protein product [Candidula unifasciata]
BSUD.12910_contig_499:809013-947472	XP_048254571.1	78.337	517	97	2	1	515	1	504	0	857	high affinity cGMP-specific 3',5'-cyclic phosphodiesterase 9A-like isoform X4 [Haliotis rufescens]
BSUD.12910_contig_499:809013-947472	XP_046570958.1	77.95	517	99	2	1	515	1	504	0	853	high affinity cGMP-specific 3',5'-cyclic phosphodiesterase 9A-like isoform X2 [Haliotis rubra]
BSUD.12910_contig_499:809013-947472	XP_048254569.1	78.185	518	97	3	1	515	1	505	0	852	high affinity cGMP-specific 3',5'-cyclic phosphodiesterase 9A-like isoform X2 [Haliotis rufescens]
BSUD.12910_contig_499:809013-947472	XP_025102504.1	81.595	489	89	1	1	488	1	489	0	852	high affinity cGMP-specific 3',5'-cyclic phosphodiesterase 9A-like isoform X1 [Pomacea canaliculata]
# Query: BSUD.12911_contig_499:948484-985636
# 5 hits found
BSUD.12911_contig_499:948484-985636	KAI8734402.1	96.182	550	7	1	1	550	1	536	0	1093	putative protein maelstrom [Biomphalaria glabrata]
BSUD.12911_contig_499:948484-985636	KAI8775039.1	96	550	8	1	1	550	1	536	0	1091	putative protein maelstrom [Biomphalaria glabrata]
BSUD.12911_contig_499:948484-985636	XP_013089657.1	100	212	0	0	1	212	1	212	1.03e-153	450	PREDICTED: protein maelstrom homolog [Biomphalaria glabrata]
BSUD.12911_contig_499:948484-985636	KAH9514913.1	47.292	480	224	9	1	462	43	511	3.67e-143	434	hypothetical protein Btru_021342 [Bulinus truncatus]
BSUD.12911_contig_499:948484-985636	KAH9514912.1	43.986	557	265	14	12	550	1	528	9.91e-142	430	hypothetical protein Btru_021340 [Bulinus truncatus]
# Query: BSUD.12913_contig_499:990656-1080323
# 5 hits found
BSUD.12913_contig_499:990656-1080323	KAI8734400.1	91.027	769	16	2	79	797	2	767	0	1437	AMP deaminase 2, partial [Biomphalaria glabrata]
BSUD.12913_contig_499:990656-1080323	XP_035824327.1	76.294	831	143	5	19	797	20	848	0	1301	AMP deaminase 2 [Aplysia californica]
BSUD.12913_contig_499:990656-1080323	CAG5119398.1	71.046	822	197	5	1	787	1	816	0	1195	unnamed protein product [Candidula unifasciata]
BSUD.12913_contig_499:990656-1080323	KAH9514914.1	82.849	688	49	2	160	797	33	701	0	1169	AMP deaminase 2 [Bulinus truncatus]
BSUD.12913_contig_499:990656-1080323	RUS75731.1	75.758	759	157	5	3	736	2	758	0	1160	hypothetical protein EGW08_016513 [Elysia chlorotica]
# Query: BSUD.12990_contig_501:23612-30730
# 5 hits found
BSUD.12990_contig_501:23612-30730	KAI8739291.1	82.095	296	47	3	1	291	24	318	8.28e-167	500	acidic repeat-containing protein-like isoform X2 [Biomphalaria glabrata]
BSUD.12990_contig_501:23612-30730	KAI8739359.1	42.216	334	151	8	7	311	20	340	2.26e-71	235	acidic repeat-containing protein-like isoform X2 [Biomphalaria glabrata]
BSUD.12990_contig_501:23612-30730	KAH9525851.1	48.485	264	118	7	54	314	43	291	1.72e-70	231	hypothetical protein Btru_002561 [Bulinus truncatus]
BSUD.12990_contig_501:23612-30730	KAI8738150.1	43.243	296	141	9	37	313	78	365	6.82e-70	232	acidic repeat-containing protein-like isoform X2 [Biomphalaria glabrata]
BSUD.12990_contig_501:23612-30730	XP_013069376.1	43.243	296	131	7	43	311	52	337	6.78e-68	226	PREDICTED: uncharacterized protein LOC106056958 [Biomphalaria glabrata]
# Query: BSUD.12999_contig_502:26357-34412
# 8 hits found
BSUD.12999_contig_502:26357-34412	XP_013083188.1	70.427	656	182	7	1	652	1	648	0	928	PREDICTED: uncharacterized protein LOC106068390 [Biomphalaria glabrata]
BSUD.12999_contig_502:26357-34412	KAI8739291.1	70.427	656	182	7	1	652	346	993	0	925	acidic repeat-containing protein-like isoform X2 [Biomphalaria glabrata]
BSUD.12999_contig_502:26357-34412	XP_013083190.1	79	200	42	0	453	652	257	456	1.4e-108	346	PREDICTED: uncharacterized protein LOC106068392 isoform X1 [Biomphalaria glabrata]
BSUD.12999_contig_502:26357-34412	XP_013083190.1	58.491	159	66	0	316	474	2	160	4.46e-52	197	PREDICTED: uncharacterized protein LOC106068392 isoform X1 [Biomphalaria glabrata]
BSUD.12999_contig_502:26357-34412	XP_013083192.1	79	200	42	0	453	652	247	446	1.9e-108	345	PREDICTED: acidic repeat-containing protein-like isoform X2 [Biomphalaria glabrata]
BSUD.12999_contig_502:26357-34412	XP_013083192.1	58.491	159	66	0	316	474	2	160	4.09e-52	197	PREDICTED: acidic repeat-containing protein-like isoform X2 [Biomphalaria glabrata]
BSUD.12999_contig_502:26357-34412	KAI8739284.1	78.5	200	43	0	453	652	329	528	1.04e-107	346	acidic repeat-containing protein-like isoform X2 [Biomphalaria glabrata]
BSUD.12999_contig_502:26357-34412	KAI8739284.1	59.119	159	65	0	316	474	2	160	5.06e-52	199	acidic repeat-containing protein-like isoform X2 [Biomphalaria glabrata]
# Query: BSUD.13019_contig_505:73993-77925
# 0 hits found
# Query: BSUD.13105_contig_507:92308-110970
# 0 hits found
# Query: BSUD.13110_contig_507:402499-431479
# 5 hits found
BSUD.13110_contig_507:402499-431479	KAI8780344.1	80.759	395	74	2	1	394	5	398	0	639	hypothetical protein BgiBS90_019538 [Biomphalaria glabrata]
BSUD.13110_contig_507:402499-431479	KAI8780379.1	83.11	373	62	1	22	394	1	372	0	635	hypothetical protein BgiBS90_019573, partial [Biomphalaria glabrata]
BSUD.13110_contig_507:402499-431479	KAI8780359.1	78.164	403	78	2	1	394	2	403	0	634	hypothetical protein BgiBS90_019553 [Biomphalaria glabrata]
BSUD.13110_contig_507:402499-431479	KAI8780337.1	80.203	394	76	2	1	394	1	392	0	633	hypothetical protein BgiBS90_019531 [Biomphalaria glabrata]
BSUD.13110_contig_507:402499-431479	KAI8780341.1	79.241	395	81	1	1	395	1	394	0	628	hypothetical protein BgiBS90_019535 [Biomphalaria glabrata]
# Query: BSUD.13214_contig_51:1132727-1159671
# 4 hits found
BSUD.13214_contig_51:1132727-1159671	KAI8756397.1	100	116	0	0	1	116	111	226	3.4e-78	245	glycine receptor subunit alpha-2-like; partial, partial [Biomphalaria glabrata]
BSUD.13214_contig_51:1132727-1159671	KAI8797777.1	100	116	0	0	1	116	111	226	3.91e-78	245	glycine receptor subunit alpha-2-like, partial [Biomphalaria glabrata]
BSUD.13214_contig_51:1132727-1159671	KAH9498796.1	89.655	116	12	0	1	116	76	191	2.86e-69	221	Glycine receptor subunit alpha-3 [Bulinus truncatus]
BSUD.13214_contig_51:1132727-1159671	XP_013081830.1	100	83	0	0	1	83	91	173	1.33e-53	176	PREDICTED: glycine receptor subunit alpha-2-like, partial [Biomphalaria glabrata]
# Query: BSUD.13374_contig_519:966309-967399
# 5 hits found
BSUD.13374_contig_519:966309-967399	KAI8778325.1	89.354	263	28	0	30	292	1	263	3.23e-175	494	microfibril-associated glycoprotein 4-like [Biomphalaria glabrata]
BSUD.13374_contig_519:966309-967399	KAI8743509.1	88.258	264	30	1	30	292	1	264	3.1e-171	484	microfibril-associated glycoprotein 4-like [Biomphalaria glabrata]
BSUD.13374_contig_519:966309-967399	KAI8743510.1	84.586	266	40	1	30	294	1	266	4.79e-166	471	microfibril-associated glycoprotein 4-like [Biomphalaria glabrata]
BSUD.13374_contig_519:966309-967399	KAI8778326.1	88.106	227	27	0	68	294	1	227	1.18e-146	421	microfibril-associated glycoprotein 4-like [Biomphalaria glabrata]
BSUD.13374_contig_519:966309-967399	KAI8750936.1	65.025	203	71	0	90	292	88	290	1.5e-93	289	Microfibril-associated glycoprotein 4-like Resistant factor [Biomphalaria glabrata]
# Query: BSUD.13376_contig_519:983061-987904
# 5 hits found
BSUD.13376_contig_519:983061-987904	KAI8743510.1	86.517	267	35	1	1	267	1	266	1.62e-169	479	microfibril-associated glycoprotein 4-like [Biomphalaria glabrata]
BSUD.13376_contig_519:983061-987904	KAI8778325.1	79.623	265	52	1	1	265	1	263	4.27e-158	450	microfibril-associated glycoprotein 4-like [Biomphalaria glabrata]
BSUD.13376_contig_519:983061-987904	KAI8743509.1	79.323	266	52	2	1	265	1	264	8.07e-156	444	microfibril-associated glycoprotein 4-like [Biomphalaria glabrata]
BSUD.13376_contig_519:983061-987904	KAI8778326.1	85.022	227	34	0	41	267	1	227	3.75e-142	408	microfibril-associated glycoprotein 4-like [Biomphalaria glabrata]
BSUD.13376_contig_519:983061-987904	KAI8750936.1	66.01	203	69	0	63	265	88	290	5.57e-94	289	Microfibril-associated glycoprotein 4-like Resistant factor [Biomphalaria glabrata]
# Query: BSUD.13377_contig_519:1243904-1259819
# 5 hits found
BSUD.13377_contig_519:1243904-1259819	KAI8743514.1	93.093	333	23	0	1	333	98	430	0	639	nose resistant to fluoxetine protein 6-like, partial [Biomphalaria glabrata]
BSUD.13377_contig_519:1243904-1259819	KAI8743517.1	90.964	332	30	0	1	332	432	763	0	637	nose resistant to fluoxetine protein 6-like [Biomphalaria glabrata]
BSUD.13377_contig_519:1243904-1259819	KAI8750593.1	55.821	335	144	2	1	331	351	685	9.91e-128	391	nose resistant to fluoxetine protein 6-like [Biomphalaria glabrata]
BSUD.13377_contig_519:1243904-1259819	XP_013081704.1	55.522	335	145	2	1	331	500	834	3.11e-126	392	PREDICTED: nose resistant to fluoxetine protein 6-like [Biomphalaria glabrata]
BSUD.13377_contig_519:1243904-1259819	KAH9488787.1	54.328	335	149	2	1	331	481	815	4.96e-125	388	hypothetical protein Btru_049992 [Bulinus truncatus]
# Query: BSUD.13378_contig_519:1143239-1166377
# 3 hits found
BSUD.13378_contig_519:1143239-1166377	KAI8743513.1	80.656	610	97	6	12	604	1	606	0	911	transient receptor potential cation channel subfamily M member 1-like isoform X1, partial [Biomphalaria glabrata]
BSUD.13378_contig_519:1143239-1166377	KAI8778340.1	52.899	276	87	5	1	238	1	271	4.6e-62	221	hypothetical protein BgiBS90_020990, partial [Biomphalaria glabrata]
BSUD.13378_contig_519:1143239-1166377	KAI8778340.1	67.935	184	58	1	86	269	186	368	1.32e-58	211	hypothetical protein BgiBS90_020990, partial [Biomphalaria glabrata]
# Query: BSUD.13381_contig_519:1172118-1172318
# 0 hits found
# Query: BSUD.13383_contig_519:1178259-1178521
# 0 hits found
# Query: BSUD.13385_contig_519:1191994-1220693
# 1 hits found
BSUD.13385_contig_519:1191994-1220693	XP_013071672.1	75.926	162	38	1	1	162	1	161	1.15e-84	256	PREDICTED: uncharacterized protein LOC106058727 [Biomphalaria glabrata]
# Query: BSUD.13387_contig_519:1564744-1648706
# 5 hits found
BSUD.13387_contig_519:1564744-1648706	KAI8743518.1	61.579	760	194	13	184	849	1	756	0	845	transient receptor potential cation channel subfamily M member 3-like; partial, partial [Biomphalaria glabrata]
BSUD.13387_contig_519:1564744-1648706	KAI8743516.1	66.725	568	147	5	43	609	1	527	0	716	transient receptor potential cation channel subfamily M member 1-like, partial [Biomphalaria glabrata]
BSUD.13387_contig_519:1564744-1648706	XP_013062963.1	77.273	198	44	1	605	802	1	197	5.63e-91	296	PREDICTED: transient receptor potential cation channel subfamily M member 3-like, partial [Biomphalaria glabrata]
BSUD.13387_contig_519:1564744-1648706	XP_013093495.1	92.157	153	12	0	455	607	1	153	3.06e-90	296	PREDICTED: uncharacterized protein LOC106077270, partial [Biomphalaria glabrata]
BSUD.13387_contig_519:1564744-1648706	KAI8778348.1	78.195	133	29	0	670	802	1	133	2.09e-63	221	transient receptor potential cation channel subfamily M member 3-like, partial [Biomphalaria glabrata]
# Query: BSUD.13388_contig_519:1667783-1693565
# 2 hits found
BSUD.13388_contig_519:1667783-1693565	XP_013062963.1	81.595	163	26	1	1	159	4	166	5.59e-81	252	PREDICTED: transient receptor potential cation channel subfamily M member 3-like, partial [Biomphalaria glabrata]
BSUD.13388_contig_519:1667783-1693565	KAI8743518.1	69.88	166	44	3	1	160	512	677	7.53e-61	216	transient receptor potential cation channel subfamily M member 3-like; partial, partial [Biomphalaria glabrata]
# Query: BSUD.13389_contig_519:1297671-1540349
# 7 hits found
BSUD.13389_contig_519:1297671-1540349	KAI8743516.1	75.216	694	132	7	508	1192	8	670	0	989	transient receptor potential cation channel subfamily M member 1-like, partial [Biomphalaria glabrata]
BSUD.13389_contig_519:1297671-1540349	KAI8743516.1	80.788	203	34	3	270	471	1	199	5.15e-88	314	transient receptor potential cation channel subfamily M member 1-like, partial [Biomphalaria glabrata]
BSUD.13389_contig_519:1297671-1540349	KAI8743516.1	77.833	203	40	3	38	239	1	199	1.92e-83	301	transient receptor potential cation channel subfamily M member 1-like, partial [Biomphalaria glabrata]
BSUD.13389_contig_519:1297671-1540349	KAI8743518.1	64.249	786	247	13	618	1386	1	769	0	912	transient receptor potential cation channel subfamily M member 3-like; partial, partial [Biomphalaria glabrata]
BSUD.13389_contig_519:1297671-1540349	KAH9489290.1	34.384	730	395	13	665	1318	13	734	1.08e-118	405	hypothetical protein Btru_057021 [Bulinus truncatus]
BSUD.13389_contig_519:1297671-1540349	KAH9509873.1	37.85	642	360	12	705	1317	344	975	7.11e-115	401	hypothetical protein Btru_045483, partial [Bulinus truncatus]
BSUD.13389_contig_519:1297671-1540349	KAI8743252.1	30.904	741	424	16	615	1284	85	808	1.57e-95	344	transient receptor potential cation channel subfamily M member 1-like, partial [Biomphalaria glabrata]
# Query: BSUD.13410_contig_520:642029-651874
# 4 hits found
BSUD.13410_contig_520:642029-651874	KAI8746461.1	69.613	181	49	2	1	180	1	176	2.6e-79	244	synapse differentiation-inducing gene protein 1-like [Biomphalaria glabrata]
BSUD.13410_contig_520:642029-651874	KAI8763593.1	63.842	177	63	1	1	176	9	185	1.62e-71	224	synapse differentiation-inducing gene protein 1-like [Biomphalaria glabrata]
BSUD.13410_contig_520:642029-651874	KAI8763594.1	68.627	153	48	0	1	153	13	165	3.51e-67	214	synapse differentiation-inducing gene protein 1-like, partial [Biomphalaria glabrata]
BSUD.13410_contig_520:642029-651874	XP_013061104.1	69.466	131	35	1	50	180	3	128	1.28e-54	179	PREDICTED: synapse differentiation-inducing gene protein 1-like [Biomphalaria glabrata]
# Query: BSUD.13419_contig_520:843142-887867
# 1 hits found
BSUD.13419_contig_520:843142-887867	XP_013093881.1	68.605	172	13	2	137	292	1	147	2.3e-67	217	PREDICTED: uncharacterized protein LOC106077697 [Biomphalaria glabrata]
# Query: BSUD.13435_contig_520:1449610-1450715
# 0 hits found
# Query: BSUD.13448_contig_521:36645-38720
# 4 hits found
BSUD.13448_contig_521:36645-38720	XP_013076467.1	96.635	208	7	0	1	208	7	214	3.18e-139	412	PREDICTED: putative ferric-chelate reductase 1 homolog, partial [Biomphalaria glabrata]
BSUD.13448_contig_521:36645-38720	KAI8754550.1	95.673	208	9	0	1	208	72	279	3.26e-136	408	putative ferric-chelate reductase 1; partial [Biomphalaria glabrata]
BSUD.13448_contig_521:36645-38720	KAI8773175.1	96.154	208	8	0	1	208	72	279	2.75e-130	392	putative ferric-chelate reductase 1, partial [Biomphalaria glabrata]
BSUD.13448_contig_521:36645-38720	KAH9510324.1	66.977	215	65	4	1	209	35	249	3.36e-86	278	hypothetical protein Btru_042775 [Bulinus truncatus]
# Query: BSUD.136_contig_1012:40543-54026
# 5 hits found
BSUD.136_contig_1012:40543-54026	KAI8780370.1	77.174	276	59	2	1	276	1	272	5.31e-149	430	hypothetical protein BgiBS90_019564, partial [Biomphalaria glabrata]
BSUD.136_contig_1012:40543-54026	XP_013083679.1	77.174	276	60	1	1	276	1	273	4.64e-148	427	PREDICTED: uncharacterized protein LOC106068760, partial [Biomphalaria glabrata]
BSUD.136_contig_1012:40543-54026	KAI8780362.1	81.752	274	49	1	1	273	1	274	1.21e-145	421	hypothetical protein BgiBS90_019556 [Biomphalaria glabrata]
BSUD.136_contig_1012:40543-54026	XP_013076423.1	81.028	253	48	0	1	253	1	253	5.93e-145	419	PREDICTED: uncharacterized protein LOC106062672 isoform X1 [Biomphalaria glabrata]
BSUD.136_contig_1012:40543-54026	KAI8746316.1	84.937	239	36	0	1	239	1	239	9.23e-144	414	hypothetical protein BgiMline_020032, partial [Biomphalaria glabrata]
# Query: BSUD.137_contig_1012:59515-60794
# 5 hits found
BSUD.137_contig_1012:59515-60794	KAI8780344.1	82.196	337	58	2	1	336	63	398	0	553	hypothetical protein BgiBS90_019538 [Biomphalaria glabrata]
BSUD.137_contig_1012:59515-60794	KAI8780337.1	81.845	336	60	1	1	336	58	392	0	553	hypothetical protein BgiBS90_019531 [Biomphalaria glabrata]
BSUD.137_contig_1012:59515-60794	KAI8780341.1	80.952	336	64	0	1	336	58	393	0	551	hypothetical protein BgiBS90_019535 [Biomphalaria glabrata]
BSUD.137_contig_1012:59515-60794	KAI8780334.1	80.712	337	64	1	1	336	41	377	0	550	hypothetical protein BgiBS90_019528 [Biomphalaria glabrata]
BSUD.137_contig_1012:59515-60794	KAI8780367.1	80	335	65	2	3	336	43	376	0	546	hypothetical protein BgiBS90_019561 [Biomphalaria glabrata]
# Query: BSUD.138_contig_1012:67794-89386
# 5 hits found
BSUD.138_contig_1012:67794-89386	KAI8780344.1	82.161	398	70	1	34	430	1	398	0	659	hypothetical protein BgiBS90_019538 [Biomphalaria glabrata]
BSUD.138_contig_1012:67794-89386	KAI8780336.1	75.973	437	87	3	5	431	1	429	0	656	hypothetical protein BgiBS90_019530 [Biomphalaria glabrata]
BSUD.138_contig_1012:67794-89386	KAI8780337.1	81.425	393	72	1	38	430	1	392	0	647	hypothetical protein BgiBS90_019531 [Biomphalaria glabrata]
BSUD.138_contig_1012:67794-89386	XP_013073265.1	78.841	397	74	1	34	430	1	387	0	643	PREDICTED: uncharacterized protein LOC106060062 [Biomphalaria glabrata]
BSUD.138_contig_1012:67794-89386	KAI8780355.1	82.25	400	69	2	34	431	1	400	0	643	hypothetical protein BgiBS90_019549 [Biomphalaria glabrata]
# Query: BSUD.13827_contig_530:3412813-3414448
# 5 hits found
BSUD.13827_contig_530:3412813-3414448	KAI8751636.1	95.122	205	10	0	1	205	11	215	1.13e-134	400	kelch-like protein 40 [Biomphalaria glabrata]
BSUD.13827_contig_530:3412813-3414448	KAI8770750.1	94.634	205	11	0	1	205	11	215	7.93e-134	399	kelch-like protein 40 [Biomphalaria glabrata]
BSUD.13827_contig_530:3412813-3414448	KAI8770752.1	83.415	205	34	0	1	205	43	247	6.77e-119	349	kelch-like protein 40 [Biomphalaria glabrata]
BSUD.13827_contig_530:3412813-3414448	KAI8770743.1	79.803	203	40	1	1	203	11	212	5.57e-108	332	kelch-like protein 40 [Biomphalaria glabrata]
BSUD.13827_contig_530:3412813-3414448	XP_013072882.1	77.778	207	42	1	1	203	11	217	1.85e-106	328	PREDICTED: kelch-like protein 40 [Biomphalaria glabrata]
# Query: BSUD.13837_contig_530:3326181-3362132
# 7 hits found
BSUD.13837_contig_530:3326181-3362132	KAI8751624.1	91.614	632	53	0	1	632	546	1177	0	1205	kelch-like protein 40a isoform X1 [Biomphalaria glabrata]
BSUD.13837_contig_530:3326181-3362132	KAI8751624.1	44.87	653	307	10	1	641	1177	1788	4.55e-164	524	kelch-like protein 40a isoform X1 [Biomphalaria glabrata]
BSUD.13837_contig_530:3326181-3362132	KAI8751624.1	32.746	568	336	11	83	637	1	535	7.83e-72	265	kelch-like protein 40a isoform X1 [Biomphalaria glabrata]
BSUD.13837_contig_530:3326181-3362132	XP_013081422.1	82.215	641	104	3	1	640	16	647	0	1085	PREDICTED: kelch-like protein 40a isoform X1 [Biomphalaria glabrata]
BSUD.13837_contig_530:3326181-3362132	XP_013081423.1	82.215	641	104	3	1	640	1	632	0	1085	PREDICTED: kelch-like protein 40a isoform X2 [Biomphalaria glabrata]
BSUD.13837_contig_530:3326181-3362132	XP_013081424.1	78.939	641	96	4	1	640	16	618	0	1032	PREDICTED: uncharacterized protein LOC106066869 isoform X3 [Biomphalaria glabrata]
BSUD.13837_contig_530:3326181-3362132	KAI8780242.1	65.921	581	196	1	58	638	1	579	0	778	kelch-like protein 40a isoform X2 [Biomphalaria glabrata]
# Query: BSUD.13838_contig_530:3346484-3351579
# 5 hits found
BSUD.13838_contig_530:3346484-3351579	XP_013093287.1	90.148	609	57	2	1	606	1	609	0	1132	PREDICTED: uncharacterized protein LOC106077046 [Biomphalaria glabrata]
BSUD.13838_contig_530:3346484-3351579	KAI8770737.1	64.975	611	206	6	1	605	1	609	0	804	kelch repeat and BTB domain-containing protein 7-like [Biomphalaria glabrata]
BSUD.13838_contig_530:3346484-3351579	XP_013074508.1	64.754	610	207	5	1	605	1	607	0	801	PREDICTED: kelch repeat and BTB domain-containing protein 7-like [Biomphalaria glabrata]
BSUD.13838_contig_530:3346484-3351579	XP_013074482.1	54.003	637	260	3	1	605	1	636	0	692	PREDICTED: uncharacterized protein LOC106060986 isoform X2 [Biomphalaria glabrata]
BSUD.13838_contig_530:3346484-3351579	KAI8770738.1	54.003	637	260	3	1	605	1	636	0	692	kelch-like protein 28 [Biomphalaria glabrata]
# Query: BSUD.13839_contig_530:3363798-3371475
# 5 hits found
BSUD.13839_contig_530:3363798-3371475	KAI8770737.1	93.607	610	36	3	1	607	1	610	0	1182	kelch repeat and BTB domain-containing protein 7-like [Biomphalaria glabrata]
BSUD.13839_contig_530:3363798-3371475	XP_013074508.1	92.27	608	46	1	1	607	1	608	0	1170	PREDICTED: kelch repeat and BTB domain-containing protein 7-like [Biomphalaria glabrata]
BSUD.13839_contig_530:3363798-3371475	KAI8751628.1	93.018	487	33	1	122	607	1	487	0	939	kelch repeat and BTB domain-containing protein 7-like [Biomphalaria glabrata]
BSUD.13839_contig_530:3363798-3371475	XP_013083638.1	94.69	452	21	3	1	449	1	452	0	881	PREDICTED: kelch-like protein 13, partial [Biomphalaria glabrata]
BSUD.13839_contig_530:3363798-3371475	XP_013093287.1	64.111	613	208	7	1	606	1	608	0	788	PREDICTED: uncharacterized protein LOC106077046 [Biomphalaria glabrata]
# Query: BSUD.13840_contig_530:3377002-3386916
# 5 hits found
BSUD.13840_contig_530:3377002-3386916	KAI8770738.1	95.133	637	31	0	12	648	1	637	0	1259	kelch-like protein 28 [Biomphalaria glabrata]
BSUD.13840_contig_530:3377002-3386916	XP_013074482.1	94.662	637	34	0	12	648	1	637	0	1252	PREDICTED: uncharacterized protein LOC106060986 isoform X2 [Biomphalaria glabrata]
BSUD.13840_contig_530:3377002-3386916	KAI8751629.1	85.226	643	94	1	6	648	1616	2257	0	1144	kelch repeat and BTB domain-containing protein 7-like [Biomphalaria glabrata]
BSUD.13840_contig_530:3377002-3386916	XP_013074480.1	68.339	638	195	4	12	645	1	635	0	868	PREDICTED: uncharacterized protein LOC106060986 isoform X1 [Biomphalaria glabrata]
BSUD.13840_contig_530:3377002-3386916	XP_013074484.1	67.317	615	194	4	12	622	1	612	0	820	PREDICTED: uncharacterized protein LOC106060986 isoform X3 [Biomphalaria glabrata]
# Query: BSUD.13841_contig_530:3388708-3394144
# 5 hits found
BSUD.13841_contig_530:3388708-3394144	KAI8770740.1	93.223	605	41	0	1	605	1	605	0	1174	kelch-like protein 40 [Biomphalaria glabrata]
BSUD.13841_contig_530:3388708-3394144	KAI8751630.1	92.701	548	40	0	58	605	1	548	0	1052	kelch-like protein 40 [Biomphalaria glabrata]
BSUD.13841_contig_530:3388708-3394144	XP_013072882.1	69.672	610	171	5	1	604	1	602	0	844	PREDICTED: kelch-like protein 40 [Biomphalaria glabrata]
BSUD.13841_contig_530:3388708-3394144	KAI8770743.1	69.016	610	175	5	1	604	1	602	0	839	kelch-like protein 40 [Biomphalaria glabrata]
BSUD.13841_contig_530:3388708-3394144	KAI8751634.1	68.085	611	180	5	1	605	127	728	0	838	kelch-like protein 40 [Biomphalaria glabrata]
# Query: BSUD.13842_contig_530:3397771-3401644
# 0 hits found
# Query: BSUD.13843_contig_530:3405804-3407735
# 5 hits found
BSUD.13843_contig_530:3405804-3407735	KAI8751635.1	92.084	379	30	0	1	379	1	379	0	731	C-type lectin domain family 3 member A-like isoform X2 [Biomphalaria glabrata]
BSUD.13843_contig_530:3405804-3407735	XP_013076067.1	92.084	379	30	0	1	379	1	379	0	730	PREDICTED: uncharacterized protein LOC106062345 isoform X1 [Biomphalaria glabrata]
BSUD.13843_contig_530:3405804-3407735	KAI8770749.1	91.293	379	33	0	1	379	1	379	0	723	C-type lectin domain family 3 member A-like isoform X2 [Biomphalaria glabrata]
BSUD.13843_contig_530:3405804-3407735	XP_013063880.1	90.765	379	35	0	1	379	1	379	0	711	PREDICTED: uncharacterized protein LOC106052956 [Biomphalaria glabrata]
BSUD.13843_contig_530:3405804-3407735	XP_013076068.1	90.909	363	33	0	17	379	9	371	0	695	PREDICTED: uncharacterized protein LOC106062345 isoform X2 [Biomphalaria glabrata]
# Query: BSUD.14_contig_101:87332-122061
# 5 hits found
BSUD.14_contig_101:87332-122061	KAI8752359.1	89.147	387	40	2	6	391	1	386	0	702	mitogen-activated protein kinase kinase kinase 1-like isoform X2, partial [Biomphalaria glabrata]
BSUD.14_contig_101:87332-122061	XP_013081819.1	93.413	334	21	1	2	335	13	345	0	632	PREDICTED: mitogen-activated protein kinase kinase kinase 1-like isoform X1 [Biomphalaria glabrata]
BSUD.14_contig_101:87332-122061	KAI8786129.1	93.03	330	22	1	6	335	1	329	0	629	mitogen-activated protein kinase kinase kinase 1-like isoform X2, partial [Biomphalaria glabrata]
BSUD.14_contig_101:87332-122061	XP_013081820.1	93.333	330	21	1	6	335	1	329	0	624	PREDICTED: mitogen-activated protein kinase kinase kinase 1-like isoform X2 [Biomphalaria glabrata]
BSUD.14_contig_101:87332-122061	KAI8752332.1	71.689	219	48	4	183	388	2	219	2.22e-94	303	mitogen-activated protein kinase kinase kinase 1-like, partial [Biomphalaria glabrata]
# Query: BSUD.14093_contig_5340:6262-7722
# 0 hits found
# Query: BSUD.14204_contig_540:629843-635167
# 5 hits found
BSUD.14204_contig_540:629843-635167	XP_013081530.1	94.853	136	7	0	1	136	92	227	1.26e-87	265	PREDICTED: adhesion G protein-coupled receptor E2-like [Biomphalaria glabrata]
BSUD.14204_contig_540:629843-635167	KAI8754303.1	95.588	136	6	0	1	136	763	898	7.51e-82	268	adhesion G protein-coupled receptor E2-like [Biomphalaria glabrata]
BSUD.14204_contig_540:629843-635167	KAI8774142.1	95.588	136	6	0	1	136	763	898	8.25e-82	268	adhesion G protein-coupled receptor E2-like [Biomphalaria glabrata]
BSUD.14204_contig_540:629843-635167	KAI8754302.1	69.63	135	41	0	1	135	1037	1171	2.77e-60	211	adhesion G protein-coupled receptor E2-like [Biomphalaria glabrata]
BSUD.14204_contig_540:629843-635167	KAI8774143.1	67.153	137	44	1	1	136	638	774	1.43e-55	196	adhesion G protein-coupled receptor E4-like [Biomphalaria glabrata]
# Query: BSUD.14206_contig_540:702155-710644
# 0 hits found
# Query: BSUD.14207_contig_540:714235-731124
# 13 hits found
BSUD.14207_contig_540:714235-731124	KAI8754312.1	90.719	334	26	1	1	334	243	571	0	611	receptor-type tyrosine-protein phosphatase alpha-like, partial [Biomphalaria glabrata]
BSUD.14207_contig_540:714235-731124	KAI8754312.1	62.455	277	102	1	60	334	663	939	1.2e-106	354	receptor-type tyrosine-protein phosphatase alpha-like, partial [Biomphalaria glabrata]
BSUD.14207_contig_540:714235-731124	KAI8754312.1	57.246	276	116	2	60	334	1213	1487	5.25e-92	312	receptor-type tyrosine-protein phosphatase alpha-like, partial [Biomphalaria glabrata]
BSUD.14207_contig_540:714235-731124	KAI8754312.1	56.159	276	119	2	60	334	802	1076	5.25e-91	310	receptor-type tyrosine-protein phosphatase alpha-like, partial [Biomphalaria glabrata]
BSUD.14207_contig_540:714235-731124	KAI8754312.1	55.839	274	119	2	60	332	939	1211	3.79e-90	307	receptor-type tyrosine-protein phosphatase alpha-like, partial [Biomphalaria glabrata]
BSUD.14207_contig_540:714235-731124	KAI8754312.1	55.435	276	121	2	60	334	1076	1350	4.78e-88	301	receptor-type tyrosine-protein phosphatase alpha-like, partial [Biomphalaria glabrata]
BSUD.14207_contig_540:714235-731124	KAI8754312.1	52.471	263	122	3	60	320	434	695	2.37e-70	250	receptor-type tyrosine-protein phosphatase alpha-like, partial [Biomphalaria glabrata]
BSUD.14207_contig_540:714235-731124	XP_013094645.1	92.734	289	21	0	1	289	158	446	0	547	PREDICTED: delta-like protein 4 [Biomphalaria glabrata]
BSUD.14207_contig_540:714235-731124	XP_013081310.1	63.406	276	99	2	60	334	510	784	1.67e-111	358	PREDICTED: uncharacterized protein LOC106066771 [Biomphalaria glabrata]
BSUD.14207_contig_540:714235-731124	XP_013081310.1	47.326	374	150	1	8	334	274	647	1.13e-105	343	PREDICTED: uncharacterized protein LOC106066771 [Biomphalaria glabrata]
BSUD.14207_contig_540:714235-731124	KAI8774149.1	69.737	228	69	0	107	334	1	228	7.15e-108	328	hypothetical protein BgiBS90_025334, partial [Biomphalaria glabrata]
BSUD.14207_contig_540:714235-731124	KAI8774149.1	55.844	231	100	2	60	289	91	320	3.06e-76	248	hypothetical protein BgiBS90_025334, partial [Biomphalaria glabrata]
BSUD.14207_contig_540:714235-731124	KAI8774147.1	45.26	327	177	2	10	334	259	585	7.82e-80	276	receptor-type tyrosine-protein phosphatase alpha-like, partial [Biomphalaria glabrata]
# Query: BSUD.14208_contig_540:737042-776116
# 11 hits found
BSUD.14208_contig_540:737042-776116	KAI8754312.1	94.483	1432	78	1	1	1432	705	2135	0	2690	receptor-type tyrosine-protein phosphatase alpha-like, partial [Biomphalaria glabrata]
BSUD.14208_contig_540:737042-776116	KAI8754312.1	62.942	877	231	4	2	784	338	1214	0	1112	receptor-type tyrosine-protein phosphatase alpha-like, partial [Biomphalaria glabrata]
BSUD.14208_contig_540:737042-776116	KAI8754312.1	61.073	876	247	3	3	784	476	1351	0	1058	receptor-type tyrosine-protein phosphatase alpha-like, partial [Biomphalaria glabrata]
BSUD.14208_contig_540:737042-776116	KAI8754312.1	54.476	782	260	6	98	784	297	1077	0	810	receptor-type tyrosine-protein phosphatase alpha-like, partial [Biomphalaria glabrata]
BSUD.14208_contig_540:737042-776116	KAI8774147.1	58.974	936	358	8	511	1424	311	1242	0	1061	receptor-type tyrosine-protein phosphatase alpha-like, partial [Biomphalaria glabrata]
BSUD.14208_contig_540:737042-776116	KAI8774151.1	92.95	539	37	1	894	1432	1	538	0	1034	receptor-type tyrosine-protein phosphatase alpha-like, partial [Biomphalaria glabrata]
BSUD.14208_contig_540:737042-776116	KAI8773633.1	40.764	1099	610	19	349	1420	86	1170	0	787	hypothetical protein BgiBS90_026051, partial [Biomphalaria glabrata]
BSUD.14208_contig_540:737042-776116	KAI8773633.1	38.546	454	266	7	58	507	74	518	1.71e-74	285	hypothetical protein BgiBS90_026051, partial [Biomphalaria glabrata]
BSUD.14208_contig_540:737042-776116	KAI8773633.1	38.14	430	254	10	2	425	105	528	1.9e-69	269	hypothetical protein BgiBS90_026051, partial [Biomphalaria glabrata]
BSUD.14208_contig_540:737042-776116	XP_048255982.1	33.333	1521	888	39	8	1426	340	1836	0	784	uncharacterized protein LOC124153060 isoform X4 [Haliotis rufescens]
BSUD.14208_contig_540:737042-776116	XP_048255982.1	39.351	709	403	16	3	691	461	1162	1.31e-128	452	uncharacterized protein LOC124153060 isoform X4 [Haliotis rufescens]
# Query: BSUD.14209_contig_540:776307-784763
# 2 hits found
BSUD.14209_contig_540:776307-784763	XP_013081510.1	87.156	109	14	0	71	179	190	298	9.41e-54	183	PREDICTED: platelet endothelial aggregation receptor 1-like isoform X2 [Biomphalaria glabrata]
BSUD.14209_contig_540:776307-784763	XP_013081502.1	87.156	109	14	0	71	179	245	353	4.37e-53	183	PREDICTED: uncharacterized protein LOC106066944 isoform X1 [Biomphalaria glabrata]
# Query: BSUD.14210_contig_540:796674-797932
# 1 hits found
BSUD.14210_contig_540:796674-797932	XP_013081502.1	86.813	91	12	0	1	91	6	96	9.43e-51	174	PREDICTED: uncharacterized protein LOC106066944 isoform X1 [Biomphalaria glabrata]
# Query: BSUD.14211_contig_540:801420-821152
# 5 hits found
BSUD.14211_contig_540:801420-821152	XP_013086850.1	93.786	515	32	0	1	515	1	515	0	987	PREDICTED: uncharacterized protein LOC106071319 isoform X1 [Biomphalaria glabrata]
BSUD.14211_contig_540:801420-821152	KAI8754313.1	81.605	511	88	3	5	510	2	511	0	810	platelet endothelial aggregation receptor 1-like isoform X2 [Biomphalaria glabrata]
BSUD.14211_contig_540:801420-821152	KAI8774152.1	81.605	511	88	3	5	510	2	511	0	809	platelet endothelial aggregation receptor 1-like isoform X2 [Biomphalaria glabrata]
BSUD.14211_contig_540:801420-821152	KAI8774153.1	94.613	297	16	0	219	515	1	297	0	532	platelet endothelial aggregation receptor 1-like [Biomphalaria glabrata]
BSUD.14211_contig_540:801420-821152	KAI8774158.1	94.422	251	14	0	1	251	1	251	9.9e-175	502	platelet endothelial aggregation receptor 1-like isoform X2 [Biomphalaria glabrata]
# Query: BSUD.14212_contig_540:897338-907690
# 3 hits found
BSUD.14212_contig_540:897338-907690	KAI8774163.1	97.436	234	6	0	1	234	1	234	5.26e-171	480	multiple epidermal growth factor-like domains protein 10 [Biomphalaria glabrata]
BSUD.14212_contig_540:897338-907690	XP_013084218.1	97.009	234	7	0	1	234	1	234	3.11e-170	478	PREDICTED: uncharacterized protein LOC106069157 [Biomphalaria glabrata]
BSUD.14212_contig_540:897338-907690	KAI8754321.1	96.581	234	8	0	1	234	1	234	1.94e-169	476	multiple epidermal growth factor-like domains protein 10 [Biomphalaria glabrata]
# Query: BSUD.14213_contig_540:845432-880025
# 5 hits found
BSUD.14213_contig_540:845432-880025	KAI8754319.1	92.26	801	60	2	13	813	1	799	0	1514	receptor-type tyrosine-protein phosphatase alpha-like [Biomphalaria glabrata]
BSUD.14213_contig_540:845432-880025	KAI8774160.1	92.371	485	36	1	163	647	1	484	0	947	receptor-type tyrosine-protein phosphatase alpha-like, partial [Biomphalaria glabrata]
BSUD.14213_contig_540:845432-880025	KAH9508790.1	51.579	665	303	10	141	795	72	727	0	677	hypothetical protein Btru_050064 [Bulinus truncatus]
BSUD.14213_contig_540:845432-880025	KAH9508789.1	50.368	679	318	10	127	795	15	684	0	673	hypothetical protein Btru_050063 [Bulinus truncatus]
BSUD.14213_contig_540:845432-880025	KAI8754996.1	37.437	788	435	16	40	807	1	750	9.29e-167	513	multiple epidermal growth factor-like domains 10 protein, partial [Biomphalaria glabrata]
# Query: BSUD.14214_contig_540:880336-882409
# 0 hits found
# Query: BSUD.14215_contig_540:882918-894394
# 0 hits found
# Query: BSUD.14216_contig_540:908460-916920
# 1 hits found
BSUD.14216_contig_540:908460-916920	KAH9508791.1	46.953	279	130	4	21	288	13	284	1.54e-83	263	hypothetical protein Btru_050065 [Bulinus truncatus]
# Query: BSUD.14217_contig_540:919138-935231
# 5 hits found
BSUD.14217_contig_540:919138-935231	KAI8754322.1	92.418	699	42	3	16	703	1	699	0	1294	cell death abnormality protein 1-like; partial [Biomphalaria glabrata]
BSUD.14217_contig_540:919138-935231	XP_013084217.1	92.67	573	32	2	16	578	1	573	0	1068	PREDICTED: uncharacterized protein LOC106069156, partial [Biomphalaria glabrata]
BSUD.14217_contig_540:919138-935231	KAI8774165.1	95.157	351	17	0	353	703	1	351	0	677	multiple epidermal growth factor-like domains protein 11, partial [Biomphalaria glabrata]
BSUD.14217_contig_540:919138-935231	KAH9508799.1	52.305	499	216	6	206	699	234	715	3.33e-173	523	hypothetical protein Btru_050091, partial [Bulinus truncatus]
BSUD.14217_contig_540:919138-935231	KAI8774164.1	92.481	266	18	1	16	279	1	266	5.85e-171	500	hypothetical protein BgiBS90_025349, partial [Biomphalaria glabrata]
# Query: BSUD.14219_contig_540:965989-982554
# 3 hits found
BSUD.14219_contig_540:965989-982554	KAI8754323.1	91.057	246	22	0	1	246	1	246	5.25e-167	471	hypothetical protein BgiMline_012789 [Biomphalaria glabrata]
BSUD.14219_contig_540:965989-982554	XP_013082072.1	90.65	246	23	0	1	246	1	246	1.94e-166	469	PREDICTED: ryncolin-1-like [Biomphalaria glabrata]
BSUD.14219_contig_540:965989-982554	KAI8774168.1	87.295	244	31	0	1	244	1	244	4.17e-157	448	Ryncolin-1-like Resistant factor [Biomphalaria glabrata]
# Query: BSUD.14220_contig_540:984201-1001383
# 5 hits found
BSUD.14220_contig_540:984201-1001383	KAI8774169.1	97.258	547	15	0	1	547	677	1223	0	1112	receptor-type tyrosine-protein phosphatase epsilon-like isoform X1, partial [Biomphalaria glabrata]
BSUD.14220_contig_540:984201-1001383	KAI8754324.1	97.258	547	15	0	1	547	660	1206	0	1110	receptor-type tyrosine-protein phosphatase epsilon-like isoform X2 [Biomphalaria glabrata]
BSUD.14220_contig_540:984201-1001383	XP_013082097.1	96.892	547	17	0	1	547	376	922	0	1108	PREDICTED: receptor-type tyrosine-protein phosphatase epsilon-like isoform X3 [Biomphalaria glabrata]
BSUD.14220_contig_540:984201-1001383	XP_013082082.1	96.892	547	17	0	1	547	422	968	0	1108	PREDICTED: receptor-type tyrosine-protein phosphatase epsilon-like isoform X1 [Biomphalaria glabrata]
BSUD.14220_contig_540:984201-1001383	XP_013082090.1	96.892	547	17	0	1	547	377	923	0	1108	PREDICTED: receptor-type tyrosine-protein phosphatase epsilon-like isoform X2 [Biomphalaria glabrata]
# Query: BSUD.14221_contig_540:1003315-1005867
# 5 hits found
BSUD.14221_contig_540:1003315-1005867	XP_013082090.1	92.361	144	11	0	1	144	145	288	5.77e-80	264	PREDICTED: receptor-type tyrosine-protein phosphatase epsilon-like isoform X2 [Biomphalaria glabrata]
BSUD.14221_contig_540:1003315-1005867	XP_013082104.1	92.361	144	11	0	1	144	190	333	1.68e-79	261	PREDICTED: receptor-type tyrosine-protein phosphatase epsilon-like isoform X4 [Biomphalaria glabrata]
BSUD.14221_contig_540:1003315-1005867	XP_013082082.1	92.361	144	11	0	1	144	190	333	3.18e-79	263	PREDICTED: receptor-type tyrosine-protein phosphatase epsilon-like isoform X1 [Biomphalaria glabrata]
BSUD.14221_contig_540:1003315-1005867	KAI8774169.1	92.361	144	11	0	1	144	445	588	1.72e-76	257	receptor-type tyrosine-protein phosphatase epsilon-like isoform X1, partial [Biomphalaria glabrata]
BSUD.14221_contig_540:1003315-1005867	KAI8754324.1	73.684	152	32	2	1	144	420	571	6.81e-56	199	receptor-type tyrosine-protein phosphatase epsilon-like isoform X2 [Biomphalaria glabrata]
# Query: BSUD.14222_contig_540:1006458-1015343
# 5 hits found
BSUD.14222_contig_540:1006458-1015343	KAI8754324.1	95.61	205	9	0	1	205	259	463	1.02e-136	422	receptor-type tyrosine-protein phosphatase epsilon-like isoform X2 [Biomphalaria glabrata]
BSUD.14222_contig_540:1006458-1015343	KAI8774169.1	95.61	205	9	0	1	205	239	443	5.86e-136	421	receptor-type tyrosine-protein phosphatase epsilon-like isoform X1, partial [Biomphalaria glabrata]
BSUD.14222_contig_540:1006458-1015343	XP_013082097.1	96.809	188	6	0	18	205	1	188	1.12e-128	394	PREDICTED: receptor-type tyrosine-protein phosphatase epsilon-like isoform X3 [Biomphalaria glabrata]
BSUD.14222_contig_540:1006458-1015343	XP_013082104.1	96.809	188	6	0	18	205	1	188	1.72e-127	389	PREDICTED: receptor-type tyrosine-protein phosphatase epsilon-like isoform X4 [Biomphalaria glabrata]
BSUD.14222_contig_540:1006458-1015343	XP_013082082.1	96.809	188	6	0	18	205	1	188	3.36e-127	392	PREDICTED: receptor-type tyrosine-protein phosphatase epsilon-like isoform X1 [Biomphalaria glabrata]
# Query: BSUD.14223_contig_540:1039742-1042738
# 5 hits found
BSUD.14223_contig_540:1039742-1042738	KAI8754326.1	96.296	108	4	0	3	110	1	108	6.03e-69	212	low-density lipoprotein receptor-like [Biomphalaria glabrata]
BSUD.14223_contig_540:1039742-1042738	KAI8774171.1	96.296	108	4	0	3	110	1	108	3.1e-68	210	low-density lipoprotein receptor-like [Biomphalaria glabrata]
BSUD.14223_contig_540:1039742-1042738	KAI8754327.1	83.333	108	18	0	3	110	1	108	5.98e-59	187	very low-density lipoprotein receptor-like [Biomphalaria glabrata]
BSUD.14223_contig_540:1039742-1042738	KAI8774172.1	82.407	108	19	0	3	110	1	108	1.6e-58	186	very low-density lipoprotein receptor-like [Biomphalaria glabrata]
BSUD.14223_contig_540:1039742-1042738	XP_013082059.1	84.112	107	17	0	2	108	837	943	3.03e-55	195	PREDICTED: uncharacterized protein LOC106067428 [Biomphalaria glabrata]
# Query: BSUD.14224_contig_540:1045050-1047912
# 5 hits found
BSUD.14224_contig_540:1045050-1047912	KAI8754327.1	94.444	108	6	0	1	108	1	108	9.57e-67	206	very low-density lipoprotein receptor-like [Biomphalaria glabrata]
BSUD.14224_contig_540:1045050-1047912	KAI8774172.1	93.519	108	7	0	1	108	1	108	2.66e-66	205	very low-density lipoprotein receptor-like [Biomphalaria glabrata]
BSUD.14224_contig_540:1045050-1047912	KAI8754326.1	85.185	108	16	0	1	108	1	108	5.92e-61	192	low-density lipoprotein receptor-like [Biomphalaria glabrata]
BSUD.14224_contig_540:1045050-1047912	KAI8774171.1	85.185	108	16	0	1	108	1	108	3.87e-60	189	low-density lipoprotein receptor-like [Biomphalaria glabrata]
BSUD.14224_contig_540:1045050-1047912	XP_013082059.1	94.286	105	6	0	1	105	838	942	1.58e-59	207	PREDICTED: uncharacterized protein LOC106067428 [Biomphalaria glabrata]
# Query: BSUD.14283_contig_5459:65160-66553
# 0 hits found
# Query: BSUD.14284_contig_5459:449-31696
# 5 hits found
BSUD.14284_contig_5459:449-31696	XP_013078035.1	67.956	362	109	4	1	357	1	360	1.6e-162	475	PREDICTED: cell adhesion molecule 2-like [Biomphalaria glabrata]
BSUD.14284_contig_5459:449-31696	KAI8746290.1	65.47	362	118	4	1	357	1	360	5.18e-155	456	cell adhesion molecule 2-like [Biomphalaria glabrata]
BSUD.14284_contig_5459:449-31696	KAI8746291.1	58.516	364	141	4	11	365	10	372	2.53e-142	421	CD166 antigen-like protein, partial [Biomphalaria glabrata]
BSUD.14284_contig_5459:449-31696	KAI8780294.1	58.516	364	141	4	11	365	10	372	1.61e-141	421	CD166 antigen [Biomphalaria glabrata]
BSUD.14284_contig_5459:449-31696	XP_013069005.1	59.89	364	136	4	11	365	10	372	1.02e-140	417	PREDICTED: CD166 antigen homolog A-like isoform X1 [Biomphalaria glabrata]
# Query: BSUD.14413_contig_550:57-25998
# 5 hits found
BSUD.14413_contig_550:57-25998	KAI8779735.1	72.826	552	142	3	20	565	1	550	0	804	hypothetical protein BgiBS90_018929, partial [Biomphalaria glabrata]
BSUD.14413_contig_550:57-25998	KAI8745772.1	52.135	773	360	7	1	767	16	784	0	788	hypothetical protein BgiMline_019488, partial [Biomphalaria glabrata]
BSUD.14413_contig_550:57-25998	KAI8745773.1	69.161	548	167	1	19	566	8	553	0	749	hypothetical protein BgiMline_019489 [Biomphalaria glabrata]
BSUD.14413_contig_550:57-25998	KAI8779728.1	57.112	457	193	3	338	792	1	456	3.66e-174	526	hypothetical protein BgiBS90_018922 [Biomphalaria glabrata]
BSUD.14413_contig_550:57-25998	KAI8745771.1	35.538	771	438	13	1	763	1	720	5.43e-155	481	hypothetical protein BgiMline_019487 [Biomphalaria glabrata]
# Query: BSUD.14414_contig_550:32164-53854
# 7 hits found
BSUD.14414_contig_550:32164-53854	KAI8745772.1	53.299	788	358	7	1	782	1	784	0	814	hypothetical protein BgiMline_019488, partial [Biomphalaria glabrata]
BSUD.14414_contig_550:32164-53854	KAI8779735.1	73.188	552	140	3	35	580	1	550	0	801	hypothetical protein BgiBS90_018929, partial [Biomphalaria glabrata]
BSUD.14414_contig_550:32164-53854	KAI8779735.1	89.761	293	29	1	716	1008	551	842	6.2e-126	414	hypothetical protein BgiBS90_018929, partial [Biomphalaria glabrata]
BSUD.14414_contig_550:32164-53854	KAI8745773.1	69.369	555	168	1	27	581	1	553	0	758	hypothetical protein BgiMline_019489 [Biomphalaria glabrata]
BSUD.14414_contig_550:32164-53854	KAI8745773.1	73.592	284	69	2	707	989	554	832	4.19e-108	367	hypothetical protein BgiMline_019489 [Biomphalaria glabrata]
BSUD.14414_contig_550:32164-53854	KAI8779728.1	61.305	659	249	4	353	1008	1	656	0	732	hypothetical protein BgiBS90_018922 [Biomphalaria glabrata]
BSUD.14414_contig_550:32164-53854	XP_013093833.1	68.868	530	162	3	463	989	1	530	0	684	PREDICTED: uncharacterized protein LOC106077643 isoform X1 [Biomphalaria glabrata]
# Query: BSUD.14415_contig_550:65293-76666
# 4 hits found
BSUD.14415_contig_550:65293-76666	KAI8745774.1	86.722	482	64	0	1	482	62	543	0	859	hypothetical protein BgiMline_019490, partial [Biomphalaria glabrata]
BSUD.14415_contig_550:65293-76666	KAI8779736.1	85.892	482	68	0	1	482	197	678	0	826	hypothetical protein BgiBS90_018930 [Biomphalaria glabrata]
BSUD.14415_contig_550:65293-76666	XP_013072784.1	83.129	326	55	0	1	326	197	522	0	558	PREDICTED: uncharacterized protein LOC106059655 [Biomphalaria glabrata]
BSUD.14415_contig_550:65293-76666	XP_013072787.1	92.248	129	10	0	354	482	1	129	1.89e-76	246	PREDICTED: uncharacterized protein LOC106059658 [Biomphalaria glabrata]
# Query: BSUD.14417_contig_550:86517-107343
# 0 hits found
# Query: BSUD.14418_contig_550:145774-153795
# 3 hits found
BSUD.14418_contig_550:145774-153795	KAI8745779.1	84.936	312	41	2	1	312	709	1014	0	537	hypothetical protein BgiMline_019495 [Biomphalaria glabrata]
BSUD.14418_contig_550:145774-153795	KAI8779737.1	83.019	318	44	2	1	312	321	634	0	530	hypothetical protein BgiBS90_018931 [Biomphalaria glabrata]
BSUD.14418_contig_550:145774-153795	XP_013072788.1	85.098	255	34	1	58	312	1	251	3.29e-152	437	PREDICTED: uncharacterized protein LOC106059659 [Biomphalaria glabrata]
# Query: BSUD.14419_contig_550:158585-159710
# 1 hits found
BSUD.14419_contig_550:158585-159710	XP_013072785.1	94.624	93	5	0	1	93	67	159	3.55e-53	176	PREDICTED: uncharacterized protein LOC106059656 [Biomphalaria glabrata]
# Query: BSUD.14420_contig_550:175575-186632
# 5 hits found
BSUD.14420_contig_550:175575-186632	XP_013072786.1	94.301	579	33	0	1	579	1	579	0	1132	PREDICTED: uncharacterized protein LOC106059657 [Biomphalaria glabrata]
BSUD.14420_contig_550:175575-186632	KAI8779738.1	94.128	579	34	0	1	579	1	579	0	1130	hypothetical protein BgiBS90_018932 [Biomphalaria glabrata]
BSUD.14420_contig_550:175575-186632	KAI8745780.1	94.473	579	32	0	1	579	1	579	0	1130	hypothetical protein BgiMline_019496 [Biomphalaria glabrata]
BSUD.14420_contig_550:175575-186632	KAI8764579.1	35.076	459	266	10	132	574	26	468	5.9e-76	261	hypothetical protein BgiBS90_029964 [Biomphalaria glabrata]
BSUD.14420_contig_550:175575-186632	KAI8730632.1	36.099	446	253	10	132	561	26	455	1.48e-75	260	hypothetical protein BgiMline_030977 [Biomphalaria glabrata]
# Query: BSUD.14421_contig_550:199233-210855
# 5 hits found
BSUD.14421_contig_550:199233-210855	KAI8745783.1	91.86	344	28	0	23	366	1	344	0	667	glycoprotein-N-acetylgalactosamine 3-beta-galactosyltransferase 1-B-like, partial [Biomphalaria glabrata]
BSUD.14421_contig_550:199233-210855	XP_013080481.1	95.506	267	12	0	98	364	1	267	0	540	PREDICTED: glycoprotein-N-acetylgalactosamine 3-beta-galactosyltransferase 1-B-like [Biomphalaria glabrata]
BSUD.14421_contig_550:199233-210855	KAH9508231.1	53.873	284	130	1	57	340	81	363	2.03e-108	332	Glycoprotein-N-acetylgalactosamine 3-beta-galactosyltransferase 1, partial [Bulinus truncatus]
BSUD.14421_contig_550:199233-210855	KAH9508233.1	54.48	279	126	1	57	335	264	541	2.76e-106	333	Glycoprotein-N-acetylgalactosamine 3-beta-galactosyltransferase 1 [Bulinus truncatus]
BSUD.14421_contig_550:199233-210855	XP_041363539.1	51.701	294	138	2	45	335	71	363	2.07e-105	325	glycoprotein-N-acetylgalactosamine 3-beta-galactosyltransferase 1-like [Gigantopelta aegis]
# Query: BSUD.14422_contig_550:215446-222260
# 5 hits found
BSUD.14422_contig_550:215446-222260	XP_013080477.1	91.437	327	28	0	1	327	1	327	0	628	PREDICTED: uncharacterized protein LOC106066053 isoform X2 [Biomphalaria glabrata]
BSUD.14422_contig_550:215446-222260	KAI8745784.1	90.52	327	31	0	1	327	1	327	0	622	hypothetical protein BgiMline_019500 [Biomphalaria glabrata]
BSUD.14422_contig_550:215446-222260	XP_013080476.1	91.29	310	27	0	18	327	23	332	0	597	PREDICTED: uncharacterized protein LOC106066053 isoform X1 [Biomphalaria glabrata]
BSUD.14422_contig_550:215446-222260	KAI8746088.1	47.664	321	162	2	12	326	6	326	9.2e-103	315	hypothetical protein BgiMline_019804 [Biomphalaria glabrata]
BSUD.14422_contig_550:215446-222260	KAI8780085.1	47.619	315	159	2	18	326	1	315	2.21e-99	306	hypothetical protein BgiBS90_019279, partial [Biomphalaria glabrata]
# Query: BSUD.14423_contig_550:222332-236797
# 5 hits found
BSUD.14423_contig_550:222332-236797	KAI8745785.1	97.028	471	14	0	1	471	1	471	0	947	hypothetical protein BgiMline_019501 [Biomphalaria glabrata]
BSUD.14423_contig_550:222332-236797	KAI8779740.1	97.028	471	14	0	1	471	1	471	0	946	hypothetical protein BgiBS90_018934 [Biomphalaria glabrata]
BSUD.14423_contig_550:222332-236797	KAH9512182.1	54.737	475	203	6	1	471	1	467	6.47e-176	512	hypothetical protein Btru_040991 [Bulinus truncatus]
BSUD.14423_contig_550:222332-236797	KAI8746082.1	51.445	346	155	5	35	376	77	413	1.79e-115	356	hypothetical protein BgiMline_019798, partial [Biomphalaria glabrata]
BSUD.14423_contig_550:222332-236797	XP_013061177.1	50.139	359	161	5	35	389	91	435	3.93e-114	354	PREDICTED: uncharacterized protein LOC106050702 [Biomphalaria glabrata]
# Query: BSUD.14424_contig_550:243997-251746
# 5 hits found
BSUD.14424_contig_550:243997-251746	KAI8745786.1	99.239	394	3	0	1	394	1	394	0	815	hypothetical protein BgiMline_019502 [Biomphalaria glabrata]
BSUD.14424_contig_550:243997-251746	XP_013073202.1	98.731	394	5	0	1	394	1	394	0	814	PREDICTED: uncharacterized protein LOC106060025 [Biomphalaria glabrata]
BSUD.14424_contig_550:243997-251746	KAI8779744.1	98.985	394	4	0	1	394	1	394	0	814	hypothetical protein BgiBS90_018938 [Biomphalaria glabrata]
BSUD.14424_contig_550:243997-251746	KAH9512181.1	60.789	380	145	2	17	394	13	390	1.39e-168	487	hypothetical protein Btru_040989 [Bulinus truncatus]
BSUD.14424_contig_550:243997-251746	KAI8745785.1	51.911	314	137	6	1	309	1	305	7.24e-102	320	hypothetical protein BgiMline_019501 [Biomphalaria glabrata]
# Query: BSUD.14425_contig_550:290937-306270
# 5 hits found
BSUD.14425_contig_550:290937-306270	KAI8745790.1	88.491	391	43	2	1	391	1	389	0	701	hypothetical protein BgiMline_019506 [Biomphalaria glabrata]
BSUD.14425_contig_550:290937-306270	KAI8779745.1	83.376	391	41	3	1	391	1	367	0	652	hypothetical protein BgiBS90_018939 [Biomphalaria glabrata]
BSUD.14425_contig_550:290937-306270	XP_013075378.1	85.549	173	24	1	1	173	1	172	2e-99	305	PREDICTED: uncharacterized protein LOC106061721 [Biomphalaria glabrata]
BSUD.14425_contig_550:290937-306270	KAI8746101.1	52.966	236	104	3	25	255	26	259	2.74e-77	251	polymorphic transmembrane cluster 2 transmembrane protein 9, partial [Biomphalaria glabrata]
BSUD.14425_contig_550:290937-306270	KAI8780100.1	52.119	236	106	3	25	255	52	285	7.81e-76	248	polymorphic transmembrane cluster 2 transmembrane protein 9, partial [Biomphalaria glabrata]
# Query: BSUD.14426_contig_550:445045-464201
# 0 hits found
# Query: BSUD.14427_contig_550:332551-419662
# 1 hits found
BSUD.14427_contig_550:332551-419662	XP_013074610.1	86.124	209	29	0	136	344	10	218	3.43e-114	340	PREDICTED: uncharacterized protein LOC106061093 [Biomphalaria glabrata]
# Query: BSUD.14428_contig_550:526828-546446
# 5 hits found
BSUD.14428_contig_550:526828-546446	KAI8779750.1	93.979	382	18	2	1	378	121	501	0	724	solute carrier family 22 member 21-like isoform X1, partial [Biomphalaria glabrata]
BSUD.14428_contig_550:526828-546446	KAI8745797.1	94.678	357	14	2	1	353	121	476	0	656	solute carrier family 22 member 8-like, partial [Biomphalaria glabrata]
BSUD.14428_contig_550:526828-546446	XP_013077486.1	93.98	299	13	2	87	381	1	298	0	559	PREDICTED: solute carrier family 22 member 21-like isoform X1 [Biomphalaria glabrata]
BSUD.14428_contig_550:526828-546446	XP_013077487.1	94.872	273	9	2	87	355	1	272	2.31e-179	511	PREDICTED: solute carrier family 22 member 21-like isoform X2 [Biomphalaria glabrata]
BSUD.14428_contig_550:526828-546446	KAI8798685.1	52.32	388	178	2	1	381	74	461	1.37e-138	416	solute carrier family 22 member 6-A-like, partial [Biomphalaria glabrata]
# Query: BSUD.14429_contig_550:546890-579485
# 0 hits found
# Query: BSUD.14443_contig_550:1038568-1052254
# 5 hits found
BSUD.14443_contig_550:1038568-1052254	KAI8745816.1	76.697	442	102	1	15	456	1	441	0	704	alpha 1-3-fucosyltransferase C-like [Biomphalaria glabrata]
BSUD.14443_contig_550:1038568-1052254	KAI8745817.1	90.368	353	21	1	117	456	1	353	0	667	alpha 1-3-fucosyltransferase C-like [Biomphalaria glabrata]
BSUD.14443_contig_550:1038568-1052254	KAI8777992.1	54.497	378	163	1	88	456	42	419	3.09e-149	442	alpha 1-3-fucosyltransferase C-like [Biomphalaria glabrata]
BSUD.14443_contig_550:1038568-1052254	KAI8743226.1	55.313	367	155	1	99	456	53	419	8.41e-148	438	alpha 1-3-fucosyltransferase C-like [Biomphalaria glabrata]
BSUD.14443_contig_550:1038568-1052254	KAH9512173.1	54.108	353	157	3	109	456	77	429	1.88e-136	409	hypothetical protein Btru_040959 [Bulinus truncatus]
# Query: BSUD.14507_contig_5559:14098-17721
# 0 hits found
# Query: BSUD.14760_contig_5607:859474-862906
# 0 hits found
# Query: BSUD.14789_contig_561:614729-617691
# 0 hits found
# Query: BSUD.14964_contig_5742:292-3447
# 2 hits found
BSUD.14964_contig_5742:292-3447	XP_013083846.1	83.173	208	35	0	1	208	60	267	5.51e-117	345	PREDICTED: GTPase IMAP family member 8-like [Biomphalaria glabrata]
BSUD.14964_contig_5742:292-3447	KAI8780346.1	47.291	203	102	3	9	211	9	206	1.94e-53	181	GTPase IMAP family member 8-like, partial [Biomphalaria glabrata]
# Query: BSUD.15_contig_101:129731-182144
# 5 hits found
BSUD.15_contig_101:129731-182144	KAI8786128.1	89.399	283	30	0	52	334	45	327	0	533	mitogen-activated protein kinase kinase kinase 1-like, partial [Biomphalaria glabrata]
BSUD.15_contig_101:129731-182144	KAI8752332.1	87.143	280	33	1	55	334	276	552	2.53e-178	516	mitogen-activated protein kinase kinase kinase 1-like, partial [Biomphalaria glabrata]
BSUD.15_contig_101:129731-182144	KAI8786130.1	81.624	234	40	2	104	337	2	232	1.98e-135	395	mitogen-activated protein kinase kinase kinase 1-like, partial [Biomphalaria glabrata]
BSUD.15_contig_101:129731-182144	XP_013063577.1	82.5	200	35	0	140	339	1	200	6.14e-118	350	PREDICTED: mitogen-activated protein kinase kinase kinase 1-like [Biomphalaria glabrata]
BSUD.15_contig_101:129731-182144	KAI8752359.1	88.55	131	15	0	55	185	400	530	3.33e-73	246	mitogen-activated protein kinase kinase kinase 1-like isoform X2, partial [Biomphalaria glabrata]
# Query: BSUD.15049_contig_580:72390-94960
# 5 hits found
BSUD.15049_contig_580:72390-94960	XP_013062364.1	80.901	466	43	3	11	432	1	464	0	732	PREDICTED: uncharacterized protein LOC106051705 isoform X1 [Biomphalaria glabrata]
BSUD.15049_contig_580:72390-94960	XP_013062365.1	80.472	466	45	3	11	432	1	464	0	728	PREDICTED: uncharacterized protein LOC106051705 isoform X2 [Biomphalaria glabrata]
BSUD.15049_contig_580:72390-94960	KAI8746235.1	79.14	465	50	3	11	432	1	461	0	707	hypothetical protein BgiMline_019951 [Biomphalaria glabrata]
BSUD.15049_contig_580:72390-94960	KAI8780224.1	58.875	569	172	9	11	574	1	512	0	623	hypothetical protein BgiBS90_019418 [Biomphalaria glabrata]
BSUD.15049_contig_580:72390-94960	KAI8746234.1	59.489	548	160	9	32	574	1	491	0	603	hypothetical protein BgiMline_019950, partial [Biomphalaria glabrata]
# Query: BSUD.15059_contig_580:101872-117626
# 2 hits found
BSUD.15059_contig_580:101872-117626	KAI8780223.1	83.626	342	52	2	17	354	1	342	0	561	hypothetical protein BgiBS90_019417, partial [Biomphalaria glabrata]
BSUD.15059_contig_580:101872-117626	XP_013062354.1	86.42	243	33	0	1	243	1	243	2.06e-150	435	PREDICTED: uncharacterized protein LOC106051696, partial [Biomphalaria glabrata]
# Query: BSUD.15060_contig_580:130681-157867
# 4 hits found
BSUD.15060_contig_580:130681-157867	KAI8780221.1	90.043	693	69	0	1	693	1	693	0	1313	hypothetical protein BgiBS90_019415 [Biomphalaria glabrata]
BSUD.15060_contig_580:130681-157867	KAI8746231.1	89.902	614	62	0	1	614	8	621	0	1163	hypothetical protein BgiMline_019947, partial [Biomphalaria glabrata]
BSUD.15060_contig_580:130681-157867	XP_013073982.1	89.377	546	58	0	148	693	1	546	0	1008	PREDICTED: uncharacterized protein LOC106060594 [Biomphalaria glabrata]
BSUD.15060_contig_580:130681-157867	KAH9500418.1	29.851	737	426	17	4	693	7	699	3.79e-99	330	hypothetical protein Btru_071841 [Bulinus truncatus]
# Query: BSUD.15062_contig_580:166536-196152
# 5 hits found
BSUD.15062_contig_580:166536-196152	XP_013073983.1	81.494	589	51	3	1	532	1	588	0	898	PREDICTED: uncharacterized protein LOC106060595 isoform X1 [Biomphalaria glabrata]
BSUD.15062_contig_580:166536-196152	XP_013073984.1	80.985	589	51	4	1	532	1	585	0	885	PREDICTED: uncharacterized protein LOC106060595 isoform X2 [Biomphalaria glabrata]
BSUD.15062_contig_580:166536-196152	KAI8746228.1	77.011	609	55	3	8	532	1	608	0	864	hypothetical protein BgiMline_019944 [Biomphalaria glabrata]
BSUD.15062_contig_580:166536-196152	KAI8780218.1	74.384	609	54	4	8	532	1	591	0	821	hypothetical protein BgiBS90_019412 [Biomphalaria glabrata]
BSUD.15062_contig_580:166536-196152	XP_013073985.1	82.707	532	76	5	1	532	1	516	0	813	PREDICTED: uncharacterized protein LOC106060595 isoform X3 [Biomphalaria glabrata]
# Query: BSUD.15064_contig_580:199190-203604
# 2 hits found
BSUD.15064_contig_580:199190-203604	XP_013073987.1	89.091	110	12	0	47	156	17	126	7.57e-62	197	PREDICTED: uncharacterized protein LOC106060597 isoform X1 [Biomphalaria glabrata]
BSUD.15064_contig_580:199190-203604	XP_013073988.1	89.091	110	12	0	47	156	7	116	1.23e-61	196	PREDICTED: uncharacterized protein LOC106060597 isoform X2 [Biomphalaria glabrata]
# Query: BSUD.15065_contig_580:203894-210327
# 3 hits found
BSUD.15065_contig_580:203894-210327	KAI8746226.1	90	100	10	0	1	100	1	100	4.39e-58	184	hypothetical protein BgiMline_019942 [Biomphalaria glabrata]
BSUD.15065_contig_580:203894-210327	XP_013073992.1	90	100	10	0	1	100	1	100	8.02e-58	183	PREDICTED: uncharacterized protein LOC106060598 isoform X2 [Biomphalaria glabrata]
BSUD.15065_contig_580:203894-210327	XP_013073991.1	90	100	10	0	1	100	2	101	9.14e-58	183	PREDICTED: uncharacterized protein LOC106060598 isoform X1 [Biomphalaria glabrata]
# Query: BSUD.15066_contig_580:214540-231002
# 0 hits found
# Query: BSUD.15067_contig_580:240528-252048
# 0 hits found
# Query: BSUD.15068_contig_580:252282-264500
# 5 hits found
BSUD.15068_contig_580:252282-264500	KAI8746221.1	60.338	237	94	0	7	243	318	554	5.04e-96	302	hypothetical protein BgiMline_019937 [Biomphalaria glabrata]
BSUD.15068_contig_580:252282-264500	XP_013090671.1	59.916	237	95	0	7	243	320	556	2.8e-94	298	PREDICTED: uncharacterized protein LOC106074446 [Biomphalaria glabrata]
BSUD.15068_contig_580:252282-264500	KAI8780199.1	56.667	240	100	2	4	243	70	305	5.39e-94	288	hypothetical protein BgiBS90_019393 [Biomphalaria glabrata]
BSUD.15068_contig_580:252282-264500	KAI8746211.1	56.25	240	101	2	4	243	69	304	5.81e-94	288	hypothetical protein BgiMline_019927 [Biomphalaria glabrata]
BSUD.15068_contig_580:252282-264500	XP_013066919.1	49.372	239	118	2	6	244	59	294	2.04e-84	264	PREDICTED: uncharacterized protein LOC106055276 [Biomphalaria glabrata]
# Query: BSUD.15071_contig_580:448056-455107
# 6 hits found
BSUD.15071_contig_580:448056-455107	KAI8780205.1	91.543	875	74	0	47	921	1	875	0	1662	toll-like receptor 7, partial [Biomphalaria glabrata]
BSUD.15071_contig_580:448056-455107	KAI8746219.1	88.092	655	71	2	273	921	81	734	0	1192	toll-like receptor 4 [Biomphalaria glabrata]
BSUD.15071_contig_580:448056-455107	KAI8746219.1	87.273	110	14	0	1	110	1	110	5.86e-51	204	toll-like receptor 4 [Biomphalaria glabrata]
BSUD.15071_contig_580:448056-455107	KAI8780202.1	58.089	921	375	6	1	919	10	921	0	1030	toll-like receptor 7 [Biomphalaria glabrata]
BSUD.15071_contig_580:448056-455107	KAI8780201.1	59.459	888	357	3	34	919	10	896	0	1030	toll-like receptor 7 [Biomphalaria glabrata]
BSUD.15071_contig_580:448056-455107	XP_013087197.1	59.347	888	358	3	34	919	37	923	0	1027	PREDICTED: toll-like receptor 7 [Biomphalaria glabrata]
# Query: BSUD.15073_contig_580:498016-501948
# 5 hits found
BSUD.15073_contig_580:498016-501948	KAI8780200.1	87.13	878	111	1	1	878	1	876	0	1549	leucine-rich repeat-containing protein 4B-like [Biomphalaria glabrata]
BSUD.15073_contig_580:498016-501948	KAI8746212.1	87.13	878	111	1	1	878	1	876	0	1542	leucine-rich repeat-containing protein 4B-like [Biomphalaria glabrata]
BSUD.15073_contig_580:498016-501948	KAI8746215.1	52.42	847	386	4	39	878	103	939	0	848	toll-like receptor 7 [Biomphalaria glabrata]
BSUD.15073_contig_580:498016-501948	KAI8780201.1	52.774	847	383	4	39	878	60	896	0	839	toll-like receptor 7 [Biomphalaria glabrata]
BSUD.15073_contig_580:498016-501948	XP_013087197.1	52.774	847	383	4	39	878	87	923	0	837	PREDICTED: toll-like receptor 7 [Biomphalaria glabrata]
# Query: BSUD.15074_contig_580:519939-532744
# 5 hits found
BSUD.15074_contig_580:519939-532744	XP_013071925.1	92.308	559	43	0	1	559	1	559	0	1078	PREDICTED: uncharacterized protein LOC106058949 [Biomphalaria glabrata]
BSUD.15074_contig_580:519939-532744	KAI8746210.1	90.698	559	52	0	1	559	1	559	0	1054	hypothetical protein BgiMline_019926 [Biomphalaria glabrata]
BSUD.15074_contig_580:519939-532744	XP_013094292.1	81.769	554	97	2	8	559	1	552	0	941	PREDICTED: uncharacterized protein LOC106078090 [Biomphalaria glabrata]
BSUD.15074_contig_580:519939-532744	KAI8780194.1	81.588	554	98	2	8	559	1	552	0	915	hypothetical protein BgiBS90_019388 [Biomphalaria glabrata]
BSUD.15074_contig_580:519939-532744	KAI8746207.1	77.737	548	120	1	8	555	1	546	0	844	hypothetical protein BgiMline_019923 [Biomphalaria glabrata]
# Query: BSUD.15075_contig_580:544751-548277
# 1 hits found
BSUD.15075_contig_580:544751-548277	KAI8727536.1	84.694	196	26	1	1	196	1	192	1.28e-114	345	hypothetical protein BgiMline_033488, partial [Biomphalaria glabrata]
# Query: BSUD.15076_contig_580:548399-550033
# 2 hits found
BSUD.15076_contig_580:548399-550033	KAI8748744.1	95.588	136	4	1	1	134	23	158	1.29e-91	272	P2X purinoceptor 7-like [Biomphalaria glabrata]
BSUD.15076_contig_580:548399-550033	XP_013090897.1	95.798	119	3	1	1	117	33	151	5.15e-79	240	PREDICTED: uncharacterized protein LOC106074634 [Biomphalaria glabrata]
# Query: BSUD.15077_contig_580:550453-573769
# 3 hits found
BSUD.15077_contig_580:550453-573769	XP_013090218.1	75.862	232	46	5	5	231	1	227	1.26e-108	326	PREDICTED: uncharacterized protein LOC106074040 [Biomphalaria glabrata]
BSUD.15077_contig_580:550453-573769	KAI8780196.1	70.539	241	43	6	14	231	1	236	3.01e-99	302	hypothetical protein BgiBS90_019390, partial [Biomphalaria glabrata]
BSUD.15077_contig_580:550453-573769	KAI8746209.1	69.898	196	51	3	23	212	1	194	2.68e-76	242	hypothetical protein BgiMline_019925, partial [Biomphalaria glabrata]
# Query: BSUD.15078_contig_580:574338-586735
# 5 hits found
BSUD.15078_contig_580:574338-586735	KAI8746207.1	92.308	182	14	0	1	182	196	377	6.9e-115	347	hypothetical protein BgiMline_019923 [Biomphalaria glabrata]
BSUD.15078_contig_580:574338-586735	KAI8746210.1	85.955	178	25	0	5	182	209	386	1.27e-103	319	hypothetical protein BgiMline_019926 [Biomphalaria glabrata]
BSUD.15078_contig_580:574338-586735	XP_013071925.1	85.393	178	26	0	5	182	209	386	3.74e-103	317	PREDICTED: uncharacterized protein LOC106058949 [Biomphalaria glabrata]
BSUD.15078_contig_580:574338-586735	KAI8780194.1	78.333	180	37	1	5	182	200	379	6.9e-92	288	hypothetical protein BgiBS90_019388 [Biomphalaria glabrata]
BSUD.15078_contig_580:574338-586735	XP_013094292.1	77.778	180	38	1	5	182	200	379	6.17e-91	286	PREDICTED: uncharacterized protein LOC106078090 [Biomphalaria glabrata]
# Query: BSUD.15079_contig_580:592401-605850
# 0 hits found
# Query: BSUD.15080_contig_580:611130-637916
# 1 hits found
BSUD.15080_contig_580:611130-637916	KAI8746206.1	73.256	172	24	2	159	308	1	172	1.71e-71	241	hypothetical protein BgiMline_019922, partial [Biomphalaria glabrata]
# Query: BSUD.15083_contig_580:642457-656574
# 4 hits found
BSUD.15083_contig_580:642457-656574	KAI8746206.1	77.286	339	47	4	3	312	183	520	7.45e-178	513	hypothetical protein BgiMline_019922, partial [Biomphalaria glabrata]
BSUD.15083_contig_580:642457-656574	XP_013090211.1	88.186	237	27	1	3	239	1	236	3.86e-140	406	PREDICTED: uncharacterized protein LOC106074032, partial [Biomphalaria glabrata]
BSUD.15083_contig_580:642457-656574	KAI8746208.1	67.133	143	43	2	19	161	91	229	1.77e-54	192	hypothetical protein BgiMline_019924, partial [Biomphalaria glabrata]
BSUD.15083_contig_580:642457-656574	KAI8780190.1	52.97	202	82	6	23	224	5	193	2.94e-54	190	hypothetical protein BgiBS90_019384, partial [Biomphalaria glabrata]
# Query: BSUD.15084_contig_580:656760-674580
# 5 hits found
BSUD.15084_contig_580:656760-674580	KAI8746205.1	93.695	571	32	1	19	585	1	571	0	1087	polymorphic transmembrane cluster 2 transmembrane protein 2; partial, partial [Biomphalaria glabrata]
BSUD.15084_contig_580:656760-674580	XP_013071925.1	38.772	570	304	17	1	547	8	555	4.17e-119	374	PREDICTED: uncharacterized protein LOC106058949 [Biomphalaria glabrata]
BSUD.15084_contig_580:656760-674580	KAI8746210.1	38.556	568	308	16	1	547	8	555	5.11e-116	366	hypothetical protein BgiMline_019926 [Biomphalaria glabrata]
BSUD.15084_contig_580:656760-674580	XP_013094292.1	39.399	566	296	19	6	547	6	548	1.11e-115	365	PREDICTED: uncharacterized protein LOC106078090 [Biomphalaria glabrata]
BSUD.15084_contig_580:656760-674580	KAI8780194.1	37.722	562	311	16	6	547	6	548	1.98e-111	354	hypothetical protein BgiBS90_019388 [Biomphalaria glabrata]
# Query: BSUD.15086_contig_580:688073-712758
# 0 hits found
# Query: BSUD.15164_contig_582:35907-107809
# 5 hits found
BSUD.15164_contig_582:35907-107809	KAI8773564.1	95.077	711	35	0	544	1254	28	738	0	1364	receptor-type tyrosine-protein phosphatase T-like [Biomphalaria glabrata]
BSUD.15164_contig_582:35907-107809	KAH9490852.1	44.279	1346	618	20	24	1254	55	1383	0	1109	hypothetical protein Btru_033551 [Bulinus truncatus]
BSUD.15164_contig_582:35907-107809	KAI8754930.1	96.043	556	22	0	699	1254	1	556	0	1094	receptor-type tyrosine-protein phosphatase T-like, partial [Biomphalaria glabrata]
BSUD.15164_contig_582:35907-107809	KAH9490853.1	48.707	1160	521	16	26	1160	28	1138	0	1078	hypothetical protein Btru_033552, partial [Bulinus truncatus]
BSUD.15164_contig_582:35907-107809	KAH9489069.1	49.558	1130	495	13	155	1228	1	1111	0	1071	hypothetical protein Btru_059390 [Bulinus truncatus]
# Query: BSUD.15165_contig_582:150566-162035
# 5 hits found
BSUD.15165_contig_582:150566-162035	KAI8754913.1	61.794	301	113	2	1	300	17	316	2.41e-128	384	multiple epidermal growth factor-like domains protein 11; partial, partial [Biomphalaria glabrata]
BSUD.15165_contig_582:150566-162035	KAI8773561.1	52.09	311	136	6	1	300	18	326	1.2e-89	291	multiple epidermal growth factor-like domains protein 11 [Biomphalaria glabrata]
BSUD.15165_contig_582:150566-162035	KAI8754916.1	65.347	202	70	0	99	300	1	202	5.47e-88	271	multiple epidermal growth factor-like domains protein 11; partial, partial [Biomphalaria glabrata]
BSUD.15165_contig_582:150566-162035	KAI8773553.1	45	300	141	5	1	300	14	289	4.13e-72	241	multiple epidermal growth factor-like domains protein 11, partial [Biomphalaria glabrata]
BSUD.15165_contig_582:150566-162035	KAI8754792.1	40.129	309	171	5	1	300	31	334	7.78e-69	232	multiple epidermal growth factor-like domains protein 11; partial [Biomphalaria glabrata]
# Query: BSUD.15167_contig_582:222578-256674
# 5 hits found
BSUD.15167_contig_582:222578-256674	KAI8754913.1	58.586	495	190	3	39	531	1	482	0	587	multiple epidermal growth factor-like domains protein 11; partial, partial [Biomphalaria glabrata]
BSUD.15167_contig_582:222578-256674	KAI8773561.1	50	552	261	7	38	576	1	550	5.15e-180	540	multiple epidermal growth factor-like domains protein 11 [Biomphalaria glabrata]
BSUD.15167_contig_582:222578-256674	KAI8773553.1	44.444	531	267	9	48	576	7	511	3.1e-140	432	multiple epidermal growth factor-like domains protein 11, partial [Biomphalaria glabrata]
BSUD.15167_contig_582:222578-256674	KAI8773544.1	62.112	322	121	1	211	531	1	322	4.66e-136	414	multiple epidermal growth factor-like domains protein 11, partial [Biomphalaria glabrata]
BSUD.15167_contig_582:222578-256674	XP_013087156.1	62.112	322	121	1	211	531	1	322	2.67e-135	413	PREDICTED: multiple epidermal growth factor-like domains protein 11, partial [Biomphalaria glabrata]
# Query: BSUD.15191_contig_5825:634562-641181
# 5 hits found
BSUD.15191_contig_5825:634562-641181	KAI8752129.1	100	141	0	0	1	141	1	141	5.62e-98	288	mediator of RNA polymerase II transcription subunit 31-like isoform X1 [Biomphalaria glabrata]
BSUD.15191_contig_5825:634562-641181	XP_013083703.1	99.291	141	1	0	1	141	1	141	1.76e-97	286	PREDICTED: mediator of RNA polymerase II transcription subunit 31-like isoform X1 [Biomphalaria glabrata]
BSUD.15191_contig_5825:634562-641181	XP_013083704.1	98.507	134	2	0	8	141	1	134	3.7e-91	270	PREDICTED: mediator of RNA polymerase II transcription subunit 31-like isoform X2 [Biomphalaria glabrata]
BSUD.15191_contig_5825:634562-641181	KAH9509662.1	92.199	141	11	0	1	141	18	158	8.27e-90	268	Mediator of RNA polymerase II transcription subunit 31-A [Bulinus truncatus]
BSUD.15191_contig_5825:634562-641181	GFR61656.1	80.142	141	28	0	1	141	1	141	2.42e-79	241	mediator of RNA polymerase II transcription subunit 31 [Elysia marginata]
# Query: BSUD.15192_contig_5825:641353-648143
# 8 hits found
BSUD.15192_contig_5825:641353-648143	KAI8785833.1	96.711	608	17	1	1	608	1	605	0	1194	zinc finger protein 596-like [Biomphalaria glabrata]
BSUD.15192_contig_5825:641353-648143	KAI8752130.1	96.217	608	20	1	1	608	1	605	0	1188	zinc finger protein 596-like [Biomphalaria glabrata]
BSUD.15192_contig_5825:641353-648143	XP_013062399.1	98.913	368	4	0	146	513	1	368	0	743	PREDICTED: zinc finger protein 596-like [Biomphalaria glabrata]
BSUD.15192_contig_5825:641353-648143	XP_022309566.1	35.667	457	255	8	176	607	625	1067	1.28e-79	283	zinc finger protein 665-like [Crassostrea virginica]
BSUD.15192_contig_5825:641353-648143	XP_022309566.1	34.157	445	250	6	176	607	597	1011	1.66e-78	280	zinc finger protein 665-like [Crassostrea virginica]
BSUD.15192_contig_5825:641353-648143	XP_022309566.1	32.09	402	214	6	215	607	548	899	2.25e-60	229	zinc finger protein 665-like [Crassostrea virginica]
BSUD.15192_contig_5825:641353-648143	XP_036370093.1	36.468	436	260	4	172	607	31	449	2.3e-79	269	zinc finger protein OZF-like isoform X2 [Octopus sinensis]
BSUD.15192_contig_5825:641353-648143	XP_036370093.1	35.661	401	213	6	166	552	81	450	3.11e-62	224	zinc finger protein OZF-like isoform X2 [Octopus sinensis]
# Query: BSUD.15193_contig_5825:689953-693431
# 5 hits found
BSUD.15193_contig_5825:689953-693431	KAI8752133.1	95.862	145	6	0	1	145	85	229	6.44e-98	291	killer cell lectin-like receptor subfamily F member 1; partial [Biomphalaria glabrata]
BSUD.15193_contig_5825:689953-693431	KAI8785837.1	95.172	145	7	0	1	145	85	229	1.72e-96	288	killer cell lectin-like receptor subfamily F member 1 [Biomphalaria glabrata]
BSUD.15193_contig_5825:689953-693431	XP_013060915.1	97.087	103	3	0	1	103	62	164	6.61e-67	210	PREDICTED: killer cell lectin-like receptor subfamily F member 1, partial [Biomphalaria glabrata]
BSUD.15193_contig_5825:689953-693431	KAI8752135.1	63.448	145	52	1	1	145	97	240	3.82e-60	196	killer cell lectin-like receptor subfamily F member 1; partial [Biomphalaria glabrata]
BSUD.15193_contig_5825:689953-693431	KAI8785840.1	61.481	135	51	1	1	135	97	230	2.48e-51	174	killer cell lectin-like receptor subfamily F member 1 [Biomphalaria glabrata]
# Query: BSUD.15194_contig_5825:702682-711006
# 0 hits found
# Query: BSUD.15195_contig_5825:712304-715343
# 0 hits found
# Query: BSUD.15272_contig_588:27601-67027
# 5 hits found
BSUD.15272_contig_588:27601-67027	XP_013070141.1	79.749	479	31	3	235	647	5	483	0	734	PREDICTED: fibronectin-like [Biomphalaria glabrata]
BSUD.15272_contig_588:27601-67027	KAI8772636.1	94.186	258	15	0	390	647	1	258	2.74e-156	501	fibronectin-like, partial [Biomphalaria glabrata]
BSUD.15272_contig_588:27601-67027	KAH9525575.1	45.506	534	279	8	118	647	29	554	1.35e-117	397	Tyrosine-protein phosphatase 10D [Bulinus truncatus]
BSUD.15272_contig_588:27601-67027	XP_035826277.1	35.484	620	372	15	47	647	51	661	3.84e-88	313	tyrosine-protein phosphatase 10D [Aplysia californica]
BSUD.15272_contig_588:27601-67027	GFN86195.1	35.191	628	367	15	33	647	26	626	1.1e-86	301	protein-tyrosine-phosphatase [Plakobranchus ocellatus]
# Query: BSUD.15273_contig_588:98741-102617
# 0 hits found
# Query: BSUD.15274_contig_588:111765-128315
# 5 hits found
BSUD.15274_contig_588:111765-128315	XP_013070223.1	97.396	192	5	0	12	203	1	192	2.61e-134	384	PREDICTED: superoxide dismutase [Cu-Zn]-like isoform X2 [Biomphalaria glabrata]
BSUD.15274_contig_588:111765-128315	XP_013070222.1	90.777	206	5	1	12	203	1	206	8.51e-131	376	PREDICTED: superoxide dismutase [Cu-Zn]-like isoform X1 [Biomphalaria glabrata]
BSUD.15274_contig_588:111765-128315	KAI8772640.1	90.777	206	5	1	12	203	1	206	1.64e-130	375	superoxide dismutase Cu-Zn-like [Biomphalaria glabrata]
BSUD.15274_contig_588:111765-128315	KAH9525576.1	64.497	169	59	1	36	203	22	190	9.12e-76	236	Superoxide dismutase [Cu-Zn] [Bulinus truncatus]
BSUD.15274_contig_588:111765-128315	XP_013070220.1	58.929	168	67	1	38	203	42	209	1.3e-67	216	PREDICTED: superoxide dismutase [Cu-Zn], chloroplastic-like [Biomphalaria glabrata]
# Query: BSUD.15275_contig_588:139491-144679
# 5 hits found
BSUD.15275_contig_588:139491-144679	XP_013070220.1	95.302	149	7	0	1	149	61	209	1.7e-98	292	PREDICTED: superoxide dismutase [Cu-Zn], chloroplastic-like [Biomphalaria glabrata]
BSUD.15275_contig_588:139491-144679	KAI8772641.1	80.537	149	6	1	1	149	61	186	1.09e-75	234	superoxide dismutase Cu-Zn [Biomphalaria glabrata]
BSUD.15275_contig_588:139491-144679	XP_013070222.1	61.074	149	56	1	1	149	60	206	3.54e-61	197	PREDICTED: superoxide dismutase [Cu-Zn]-like isoform X1 [Biomphalaria glabrata]
BSUD.15275_contig_588:139491-144679	XP_013070223.1	61.074	149	56	1	1	149	46	192	3.75e-61	197	PREDICTED: superoxide dismutase [Cu-Zn]-like isoform X2 [Biomphalaria glabrata]
BSUD.15275_contig_588:139491-144679	KAI8772640.1	60.403	149	57	1	1	149	60	206	1.02e-60	196	superoxide dismutase Cu-Zn-like [Biomphalaria glabrata]
# Query: BSUD.15276_contig_588:151999-168206
# 2 hits found
BSUD.15276_contig_588:151999-168206	KAI8742520.1	95.455	132	6	0	1	132	93	224	3.08e-85	261	somatostatin receptor type 5-like [Biomphalaria glabrata]
BSUD.15276_contig_588:151999-168206	KAI8772642.1	93.939	132	8	0	1	132	217	348	5.15e-83	258	KASomatostatin receptor type 5 [Biomphalaria glabrata]
# Query: BSUD.15550_contig_60:1816384-1818873
# 0 hits found
# Query: BSUD.156_contig_1022:140703-147217
# 0 hits found
# Query: BSUD.15625_contig_603:115181-146376
# 6 hits found
BSUD.15625_contig_603:115181-146376	XP_013060550.1	92.652	313	23	0	1	313	1	313	0	594	PREDICTED: potassium channel subfamily K member 4-like isoform X1 [Biomphalaria glabrata]
BSUD.15625_contig_603:115181-146376	KAI8741539.1	94.323	229	13	0	1	229	1	229	4.52e-157	448	potassium channel subfamily K member 4-like isoform X1, partial [Biomphalaria glabrata]
BSUD.15625_contig_603:115181-146376	KAH9512288.1	59.22	282	114	1	1	282	12	292	3.02e-117	351	potassium channel sub K member 4 [Bulinus truncatus]
BSUD.15625_contig_603:115181-146376	KAH9512272.1	58.511	282	116	1	1	282	356	636	1.64e-111	348	potassium channel sub K member 4, partial [Bulinus truncatus]
BSUD.15625_contig_603:115181-146376	XP_013060551.1	93.22	118	8	0	1	118	1	118	5.91e-72	233	PREDICTED: potassium channel subfamily K member 10-like isoform X2 [Biomphalaria glabrata]
BSUD.15625_contig_603:115181-146376	XP_013060551.1	88.462	130	15	0	184	313	114	243	5.48e-71	230	PREDICTED: potassium channel subfamily K member 10-like isoform X2 [Biomphalaria glabrata]
# Query: BSUD.15626_contig_603:152324-163230
# 7 hits found
BSUD.15626_contig_603:152324-163230	KAI8741538.1	95.345	1074	50	0	1	1074	781	1854	0	2066	serine/threonine-protein phosphatase 6 regulatory ankyrin repeat subunit A-like [Biomphalaria glabrata]
BSUD.15626_contig_603:152324-163230	KAI8741538.1	44.923	581	299	6	36	596	31	610	3.29e-129	444	serine/threonine-protein phosphatase 6 regulatory ankyrin repeat subunit A-like [Biomphalaria glabrata]
BSUD.15626_contig_603:152324-163230	XP_013060533.1	94.549	1064	52	1	11	1074	1081	2138	0	2000	PREDICTED: LOW QUALITY PROTEIN: uncharacterized protein LOC106050137 [Biomphalaria glabrata]
BSUD.15626_contig_603:152324-163230	XP_013060533.1	47.092	1049	538	8	36	1072	31	1074	0	900	PREDICTED: LOW QUALITY PROTEIN: uncharacterized protein LOC106050137 [Biomphalaria glabrata]
BSUD.15626_contig_603:152324-163230	KAI8788180.1	95.406	566	26	0	18	583	1	566	0	1106	serine/threonine-protein phosphatase 6 regulatory ankyrin repeat subunit A-like [Biomphalaria glabrata]
BSUD.15626_contig_603:152324-163230	KAI8788177.1	52.968	1078	489	7	1	1072	1	1066	0	1050	serine/threonine-protein phosphatase 6 regulatory ankyrin repeat subunit A-like [Biomphalaria glabrata]
BSUD.15626_contig_603:152324-163230	XP_013060543.1	52.461	1077	495	7	1	1072	1	1065	0	1012	PREDICTED: LOW QUALITY PROTEIN: serine/threonine-protein phosphatase 6 regulatory ankyrin repeat subunit A-like [Biomphalaria glabrata]
# Query: BSUD.15627_contig_603:167450-176087
# 7 hits found
BSUD.15627_contig_603:167450-176087	KAI8788179.1	91.44	736	63	0	1	736	1	736	0	1355	ankyrin-3-like [Biomphalaria glabrata]
BSUD.15627_contig_603:167450-176087	XP_013060533.1	91.304	736	64	0	1	736	1	736	0	1355	PREDICTED: LOW QUALITY PROTEIN: uncharacterized protein LOC106050137 [Biomphalaria glabrata]
BSUD.15627_contig_603:167450-176087	XP_013060533.1	47.724	725	366	5	16	736	1088	1803	0	620	PREDICTED: LOW QUALITY PROTEIN: uncharacterized protein LOC106050137 [Biomphalaria glabrata]
BSUD.15627_contig_603:167450-176087	KAI8741538.1	62.162	703	191	6	30	715	30	674	0	805	serine/threonine-protein phosphatase 6 regulatory ankyrin repeat subunit A-like [Biomphalaria glabrata]
BSUD.15627_contig_603:167450-176087	KAI8741538.1	48.414	725	367	4	16	736	798	1519	0	651	serine/threonine-protein phosphatase 6 regulatory ankyrin repeat subunit A-like [Biomphalaria glabrata]
BSUD.15627_contig_603:167450-176087	XP_013076330.1	50.628	717	352	2	20	736	28	742	0	709	PREDICTED: serine/threonine-protein phosphatase 6 regulatory ankyrin repeat subunit A-like, partial [Biomphalaria glabrata]
BSUD.15627_contig_603:167450-176087	KAI8788177.1	50.07	717	356	2	20	736	28	742	0	708	serine/threonine-protein phosphatase 6 regulatory ankyrin repeat subunit A-like [Biomphalaria glabrata]
# Query: BSUD.15628_contig_603:184731-197938
# 6 hits found
BSUD.15628_contig_603:184731-197938	XP_013076330.1	75.587	979	235	1	1	979	1	975	0	1482	PREDICTED: serine/threonine-protein phosphatase 6 regulatory ankyrin repeat subunit A-like, partial [Biomphalaria glabrata]
BSUD.15628_contig_603:184731-197938	KAI8741535.1	75.542	969	233	1	11	979	1	965	0	1464	serine/threonine-protein phosphatase 6 regulatory ankyrin repeat subunit A-like; partial [Biomphalaria glabrata]
BSUD.15628_contig_603:184731-197938	XP_013060543.1	74.566	979	242	3	1	979	1	972	0	1453	PREDICTED: LOW QUALITY PROTEIN: serine/threonine-protein phosphatase 6 regulatory ankyrin repeat subunit A-like [Biomphalaria glabrata]
BSUD.15628_contig_603:184731-197938	KAI8788177.1	74.362	979	245	2	1	979	1	973	0	1453	serine/threonine-protein phosphatase 6 regulatory ankyrin repeat subunit A-like [Biomphalaria glabrata]
BSUD.15628_contig_603:184731-197938	KAI8741538.1	54.035	979	441	4	1	978	781	1751	0	1003	serine/threonine-protein phosphatase 6 regulatory ankyrin repeat subunit A-like [Biomphalaria glabrata]
BSUD.15628_contig_603:184731-197938	KAI8741538.1	41.611	596	327	5	43	617	32	627	2.99e-125	431	serine/threonine-protein phosphatase 6 regulatory ankyrin repeat subunit A-like [Biomphalaria glabrata]
# Query: BSUD.15630_contig_603:205882-218630
# 3 hits found
BSUD.15630_contig_603:205882-218630	KAI8788174.1	96.454	141	5	0	1	141	1	141	1.27e-86	259	hypothetical protein BgiBS90_010842 [Biomphalaria glabrata]
BSUD.15630_contig_603:205882-218630	XP_013060548.1	95.745	141	6	0	1	141	1	141	6.87e-86	257	PREDICTED: uncharacterized protein LOC106050149 [Biomphalaria glabrata]
BSUD.15630_contig_603:205882-218630	KAI8741532.1	95.745	141	6	0	1	141	1	141	2.43e-78	263	mucin-17-like [Biomphalaria glabrata]
# Query: BSUD.15631_contig_603:224343-239212
# 5 hits found
BSUD.15631_contig_603:224343-239212	XP_013060537.1	98.519	540	8	0	1	540	1	540	0	1113	PREDICTED: mucin-17-like [Biomphalaria glabrata]
BSUD.15631_contig_603:224343-239212	KAI8741532.1	94.413	537	28	1	1	535	165	701	0	1047	mucin-17-like [Biomphalaria glabrata]
BSUD.15631_contig_603:224343-239212	KAI8788173.1	94.074	540	7	1	1	540	1	515	0	1046	mucin-17-like [Biomphalaria glabrata]
BSUD.15631_contig_603:224343-239212	KAH9512287.1	66.422	545	154	8	3	540	11	533	0	657	hypothetical protein Btru_041388 [Bulinus truncatus]
BSUD.15631_contig_603:224343-239212	KAH9512293.1	68.611	360	95	4	3	360	43	386	3.06e-158	467	hypothetical protein Btru_041397 [Bulinus truncatus]
# Query: BSUD.15632_contig_603:246538-250987
# 5 hits found
BSUD.15632_contig_603:246538-250987	XP_013060540.1	98.438	192	3	0	1	192	1	192	1.33e-136	390	PREDICTED: 39S ribosomal protein L11, mitochondrial-like [Biomphalaria glabrata]
BSUD.15632_contig_603:246538-250987	KAI8741531.1	98.438	192	3	0	1	192	170	361	3.43e-134	390	39S ribosomal protein L11; mitochondrial-like [Biomphalaria glabrata]
BSUD.15632_contig_603:246538-250987	KAH9512911.1	83.333	192	32	0	1	192	1	192	1.03e-118	344	54S ribosomal protein L11, mitochondrial [Bulinus truncatus]
BSUD.15632_contig_603:246538-250987	CAG5114756.1	76.562	192	45	0	1	192	1	192	1.92e-94	283	unnamed protein product [Candidula unifasciata]
BSUD.15632_contig_603:246538-250987	GFR83265.1	72.396	192	53	0	1	192	1	192	1.13e-90	273	39S ribosomal protein L11, mitochondrial [Elysia marginata]
# Query: BSUD.15633_contig_603:258302-263078
# 5 hits found
BSUD.15633_contig_603:258302-263078	XP_013060539.1	99.057	212	2	0	1	212	1	212	1.04e-153	434	PREDICTED: uridine diphosphate glucose pyrophosphatase-like [Biomphalaria glabrata]
BSUD.15633_contig_603:258302-263078	KAH9512296.1	83.491	212	35	0	1	212	1	212	3.22e-135	388	Nudix hydrolase 14, chloroplastic [Bulinus truncatus]
BSUD.15633_contig_603:258302-263078	KAI8741531.1	97.093	172	5	0	1	172	1	172	1.04e-118	352	39S ribosomal protein L11; mitochondrial-like [Biomphalaria glabrata]
BSUD.15633_contig_603:258302-263078	KAI8788171.1	98.214	168	3	0	1	168	1	168	4e-117	342	uridine diphosphate glucose pyrophosphatase-like [Biomphalaria glabrata]
BSUD.15633_contig_603:258302-263078	RUS70507.1	70.952	210	61	0	1	210	1	210	7.48e-114	334	hypothetical protein EGW08_021732 [Elysia chlorotica]
# Query: BSUD.15634_contig_603:263296-277557
# 5 hits found
BSUD.15634_contig_603:263296-277557	KAI8788170.1	99.171	724	6	0	1	724	1	724	0	1458	putative serologically defined colon cancer antigen 8 isoform X2 [Biomphalaria glabrata]
BSUD.15634_contig_603:263296-277557	XP_013060547.1	99.033	724	6	1	1	724	1	723	0	1452	PREDICTED: serologically defined colon cancer antigen 8 homolog isoform X2 [Biomphalaria glabrata]
BSUD.15634_contig_603:263296-277557	XP_013060546.1	98.897	725	6	2	1	724	1	724	0	1447	PREDICTED: serologically defined colon cancer antigen 8 homolog isoform X1 [Biomphalaria glabrata]
BSUD.15634_contig_603:263296-277557	KAI8741530.1	99.124	571	5	0	1	571	1	571	0	1154	putative serologically defined colon cancer antigen 8 isoform X2, partial [Biomphalaria glabrata]
BSUD.15634_contig_603:263296-277557	XP_005104362.1	68.435	735	216	5	1	721	1	733	0	1006	serologically defined colon cancer antigen 8 homolog [Aplysia californica]
# Query: BSUD.15635_contig_603:277955-298989
# 5 hits found
BSUD.15635_contig_603:277955-298989	KAI8788169.1	86.818	660	36	4	39	682	11	635	0	1111	O-acetyl-ADP-ribose deacetylase MACROD2-like [Biomphalaria glabrata]
BSUD.15635_contig_603:277955-298989	KAI8741529.1	88.149	616	37	4	39	654	11	590	0	1055	O-acetyl-ADP-ribose deacetylase MACROD2-like [Biomphalaria glabrata]
BSUD.15635_contig_603:277955-298989	XP_013060542.1	93.439	503	28	3	1	502	1	499	0	958	PREDICTED: O-acetyl-ADP-ribose deacetylase MACROD2-like [Biomphalaria glabrata]
BSUD.15635_contig_603:277955-298989	XP_005105996.1	59.109	247	86	3	183	419	43	284	1.95e-94	309	ADP-ribose glycohydrolase MACROD2 [Aplysia californica]
BSUD.15635_contig_603:277955-298989	GFO17035.1	57.895	247	99	3	180	421	208	454	3.11e-91	302	O-acetyl-ADP-ribose deacetylase macrod2 [Plakobranchus ocellatus]
# Query: BSUD.15636_contig_603:299135-320656
# 5 hits found
BSUD.15636_contig_603:299135-320656	XP_013092277.1	99.711	346	1	0	1	346	1	346	0	715	PREDICTED: retinol dehydrogenase 12-like [Biomphalaria glabrata]
BSUD.15636_contig_603:299135-320656	KAI8788168.1	99.422	346	2	0	1	346	1	346	0	713	retinol dehydrogenase 12-like [Biomphalaria glabrata]
BSUD.15636_contig_603:299135-320656	KAH9512304.1	80.473	338	66	0	8	345	7	344	0	569	retinol dehydrogenase 12 (all-trans 9-cis 11-cis) [Bulinus truncatus]
BSUD.15636_contig_603:299135-320656	CAG5130695.1	62.034	295	111	1	52	345	1	295	2.97e-129	382	unnamed protein product [Candidula unifasciata]
BSUD.15636_contig_603:299135-320656	RUS76525.1	60.828	314	117	2	31	344	32	339	3.64e-127	378	hypothetical protein EGW08_015718 [Elysia chlorotica]
# Query: BSUD.15715_contig_605:639258-644305
# 5 hits found
BSUD.15715_contig_605:639258-644305	WP_233552517.1	58.421	190	79	0	52	241	13	202	3.67e-70	226	reverse transcriptase domain-containing protein, partial [Alcanivorax profundi]
BSUD.15715_contig_605:639258-644305	RJG14924.1	58.421	190	79	0	52	241	28	217	7.36e-70	226	hypothetical protein D4A39_16760, partial [Alcanivorax profundi]
BSUD.15715_contig_605:639258-644305	XP_039386731.1	59.788	189	75	1	53	241	417	604	4.36e-67	231	uncharacterized protein LOC120401127, partial [Mauremys reevesii]
BSUD.15715_contig_605:639258-644305	KAI8513702.1	61.053	190	71	2	53	241	212	399	5.09e-67	230	hypothetical protein Bbelb_080260 [Branchiostoma belcheri]
BSUD.15715_contig_605:639258-644305	XP_035658037.1	59.788	189	75	1	53	241	370	557	7.76e-67	232	uncharacterized protein LOC118403431 [Branchiostoma floridae]
# Query: BSUD.15761_contig_6086:2-49830
# 27 hits found
BSUD.15761_contig_6086:2-49830	KAI8773355.1	84.615	182	28	0	240	421	1	182	1.78e-93	312	hypothetical protein BgiBS90_025773, partial [Biomphalaria glabrata]
BSUD.15761_contig_6086:2-49830	KAI8773355.1	54.545	275	122	3	149	421	1	274	4.21e-81	279	hypothetical protein BgiBS90_025773, partial [Biomphalaria glabrata]
BSUD.15761_contig_6086:2-49830	KAI8773355.1	49.091	275	138	2	149	421	552	826	8.72e-77	268	hypothetical protein BgiBS90_025773, partial [Biomphalaria glabrata]
BSUD.15761_contig_6086:2-49830	KAI8773355.1	48.364	275	140	2	149	421	414	688	4.54e-75	263	hypothetical protein BgiBS90_025773, partial [Biomphalaria glabrata]
BSUD.15761_contig_6086:2-49830	KAI8773355.1	50.725	276	134	2	147	420	90	365	1.63e-74	261	hypothetical protein BgiBS90_025773, partial [Biomphalaria glabrata]
BSUD.15761_contig_6086:2-49830	KAI8773355.1	47.35	283	146	3	140	419	36	318	3.43e-72	255	hypothetical protein BgiBS90_025773, partial [Biomphalaria glabrata]
BSUD.15761_contig_6086:2-49830	KAI8773355.1	46.931	277	145	2	147	421	366	642	3.71e-70	249	hypothetical protein BgiBS90_025773, partial [Biomphalaria glabrata]
BSUD.15761_contig_6086:2-49830	KAI8773355.1	46.739	276	145	2	148	421	275	550	1.01e-68	246	hypothetical protein BgiBS90_025773, partial [Biomphalaria glabrata]
BSUD.15761_contig_6086:2-49830	KAI8773355.1	45.985	274	146	2	149	420	598	871	1.43e-66	239	hypothetical protein BgiBS90_025773, partial [Biomphalaria glabrata]
BSUD.15761_contig_6086:2-49830	KAI8773355.1	46.909	275	144	2	148	420	137	411	1.68e-66	239	hypothetical protein BgiBS90_025773, partial [Biomphalaria glabrata]
BSUD.15761_contig_6086:2-49830	XP_013075794.1	72.396	192	36	2	1	192	1	175	2.36e-89	278	PREDICTED: uncharacterized protein LOC106062074, partial [Biomphalaria glabrata]
BSUD.15761_contig_6086:2-49830	KAI8773357.1	40.092	434	238	8	1	421	1	425	1.07e-85	283	multiple epidermal growth factor-like domains protein 11 [Biomphalaria glabrata]
BSUD.15761_contig_6086:2-49830	KAI8773357.1	48.364	275	140	2	149	421	197	471	9.11e-77	260	multiple epidermal growth factor-like domains protein 11 [Biomphalaria glabrata]
BSUD.15761_contig_6086:2-49830	KAI8773357.1	47.94	267	137	2	147	411	241	507	3.89e-70	243	multiple epidermal growth factor-like domains protein 11 [Biomphalaria glabrata]
BSUD.15761_contig_6086:2-49830	XP_013086137.1	50.542	277	135	2	147	421	12	288	4.92e-83	273	PREDICTED: multiple epidermal growth factor-like domains protein 11 [Biomphalaria glabrata]
BSUD.15761_contig_6086:2-49830	XP_013086137.1	48.364	275	140	2	149	421	60	334	2.39e-78	260	PREDICTED: multiple epidermal growth factor-like domains protein 11 [Biomphalaria glabrata]
BSUD.15761_contig_6086:2-49830	XP_013086137.1	47.94	267	137	2	147	411	104	370	1.39e-71	243	PREDICTED: multiple epidermal growth factor-like domains protein 11 [Biomphalaria glabrata]
BSUD.15761_contig_6086:2-49830	XP_013081645.1	84.568	162	25	0	260	421	1	162	7.74e-81	278	PREDICTED: multiple epidermal growth factor-like domains protein 10 [Biomphalaria glabrata]
BSUD.15761_contig_6086:2-49830	XP_013081645.1	56.299	254	109	2	170	421	1	254	1.2e-77	270	PREDICTED: multiple epidermal growth factor-like domains protein 10 [Biomphalaria glabrata]
BSUD.15761_contig_6086:2-49830	XP_013081645.1	49.091	275	138	2	149	421	532	806	8.48e-77	267	PREDICTED: multiple epidermal growth factor-like domains protein 10 [Biomphalaria glabrata]
BSUD.15761_contig_6086:2-49830	XP_013081645.1	48.364	275	140	2	149	421	394	668	2.36e-75	263	PREDICTED: multiple epidermal growth factor-like domains protein 10 [Biomphalaria glabrata]
BSUD.15761_contig_6086:2-49830	XP_013081645.1	50.725	276	134	2	147	420	70	345	1.63e-74	261	PREDICTED: multiple epidermal growth factor-like domains protein 10 [Biomphalaria glabrata]
BSUD.15761_contig_6086:2-49830	XP_013081645.1	47.35	283	146	3	140	419	16	298	3.32e-72	255	PREDICTED: multiple epidermal growth factor-like domains protein 10 [Biomphalaria glabrata]
BSUD.15761_contig_6086:2-49830	XP_013081645.1	47.292	277	144	2	147	421	346	622	6.34e-71	251	PREDICTED: multiple epidermal growth factor-like domains protein 10 [Biomphalaria glabrata]
BSUD.15761_contig_6086:2-49830	XP_013081645.1	46.739	276	145	2	148	421	255	530	5.51e-69	246	PREDICTED: multiple epidermal growth factor-like domains protein 10 [Biomphalaria glabrata]
BSUD.15761_contig_6086:2-49830	XP_013081645.1	46.35	274	145	2	149	420	578	851	1.03e-67	243	PREDICTED: multiple epidermal growth factor-like domains protein 10 [Biomphalaria glabrata]
BSUD.15761_contig_6086:2-49830	XP_013081645.1	46.909	275	144	2	148	420	117	391	1.72e-66	239	PREDICTED: multiple epidermal growth factor-like domains protein 10 [Biomphalaria glabrata]
# Query: BSUD.15962_contig_617:51229-53529
# 0 hits found
# Query: BSUD.15968_contig_617:274288-280195
# 5 hits found
BSUD.15968_contig_617:274288-280195	XP_013065088.1	84.016	244	38	1	1	244	1	243	1.71e-145	417	PREDICTED: uncharacterized protein LOC106053941 [Biomphalaria glabrata]
BSUD.15968_contig_617:274288-280195	KAI8780337.1	83.74	246	39	1	1	246	148	392	2.54e-144	419	hypothetical protein BgiBS90_019531 [Biomphalaria glabrata]
BSUD.15968_contig_617:274288-280195	KAI8780375.1	83.401	247	39	2	1	246	112	357	6.2e-142	412	hypothetical protein BgiBS90_019569, partial [Biomphalaria glabrata]
BSUD.15968_contig_617:274288-280195	KAI8779690.1	81.707	246	44	1	1	246	90	334	3.86e-141	409	hypothetical protein BgiBS90_018884, partial [Biomphalaria glabrata]
BSUD.15968_contig_617:274288-280195	KAI8780379.1	81.301	246	45	1	1	246	128	372	1.08e-139	407	hypothetical protein BgiBS90_019573, partial [Biomphalaria glabrata]
# Query: BSUD.16054_contig_6293:12197-12811
# 0 hits found
# Query: BSUD.16075_contig_63:177384-199909
# 4 hits found
BSUD.16075_contig_63:177384-199909	KAI8778666.1	93.22	177	12	0	1	177	1	177	1.68e-114	341	hypothetical protein BgiBS90_019648 [Biomphalaria glabrata]
BSUD.16075_contig_63:177384-199909	XP_013079617.1	93.22	177	12	0	1	177	1	177	3.19e-114	340	PREDICTED: uncharacterized protein LOC106065371 isoform X2 [Biomphalaria glabrata]
BSUD.16075_contig_63:177384-199909	XP_013079616.1	92.655	177	13	0	1	177	1	177	1.38e-113	338	PREDICTED: uncharacterized protein LOC106065371 isoform X1 [Biomphalaria glabrata]
BSUD.16075_contig_63:177384-199909	KAI8778659.1	59.281	167	61	3	13	177	22	183	4.97e-56	192	hypothetical protein BgiBS90_019641 [Biomphalaria glabrata]
# Query: BSUD.16159_contig_6317:2090-14434
# 5 hits found
BSUD.16159_contig_6317:2090-14434	XP_013075652.1	93.431	685	45	0	2	686	30	714	0	1286	PREDICTED: uncharacterized protein LOC106061960 [Biomphalaria glabrata]
BSUD.16159_contig_6317:2090-14434	KAI8787985.1	94.444	648	36	0	39	686	1	648	0	1263	hypothetical protein BgiBS90_010653 [Biomphalaria glabrata]
BSUD.16159_contig_6317:2090-14434	KAI8741352.1	94.612	631	34	0	56	686	1	631	0	1236	hypothetical protein BgiMline_022884 [Biomphalaria glabrata]
BSUD.16159_contig_6317:2090-14434	KAI8732798.1	88.018	676	38	1	11	686	1	633	0	1172	hypothetical protein BgiMline_029523, partial [Biomphalaria glabrata]
BSUD.16159_contig_6317:2090-14434	KAI8787971.1	52.746	692	309	4	9	684	7	696	0	754	hypothetical protein BgiBS90_010639 [Biomphalaria glabrata]
# Query: BSUD.16281_contig_6375:11317-16881
# 3 hits found
BSUD.16281_contig_6375:11317-16881	KAI8730736.1	91.968	249	20	0	1	249	1	249	4.93e-164	464	tumor necrosis factor receptor superfamily member 1A [Biomphalaria glabrata]
BSUD.16281_contig_6375:11317-16881	KAI8764686.1	41.81	232	127	1	4	235	2	225	1.3e-55	188	hypothetical protein BgiBS90_030071 [Biomphalaria glabrata]
BSUD.16281_contig_6375:11317-16881	KAI8730734.1	39.224	232	134	1	4	235	2	226	4.1e-52	179	hypothetical protein BgiMline_031079 [Biomphalaria glabrata]
# Query: BSUD.16283_contig_6375:46123-54226
# 5 hits found
BSUD.16283_contig_6375:46123-54226	KAI8730739.1	91.244	217	19	0	24	240	3	219	4.55e-137	397	hypothetical protein BgiMline_031084 [Biomphalaria glabrata]
BSUD.16283_contig_6375:46123-54226	KAI8764688.1	67.429	175	55	1	1	175	1	173	2.24e-80	250	putative tumor necrosis factor receptor superfamily member 10B isoform X3 [Biomphalaria glabrata]
BSUD.16283_contig_6375:46123-54226	KAI8764687.1	64.607	178	59	2	30	204	18	194	9.31e-78	245	hypothetical protein BgiBS90_030072 [Biomphalaria glabrata]
BSUD.16283_contig_6375:46123-54226	XP_013093004.1	64.607	178	59	2	30	204	32	208	2.06e-77	244	PREDICTED: uncharacterized protein LOC106076730 [Biomphalaria glabrata]
BSUD.16283_contig_6375:46123-54226	KAI8730738.1	71.25	160	42	2	28	184	3	161	2.03e-75	239	hypothetical protein BgiMline_031083 [Biomphalaria glabrata]
# Query: BSUD.1647_contig_1399:449-26151
# 5 hits found
BSUD.1647_contig_1399:449-26151	XP_013078035.1	67.956	362	109	4	1	357	1	360	1.6e-162	475	PREDICTED: cell adhesion molecule 2-like [Biomphalaria glabrata]
BSUD.1647_contig_1399:449-26151	KAI8746290.1	65.47	362	118	4	1	357	1	360	5.18e-155	456	cell adhesion molecule 2-like [Biomphalaria glabrata]
BSUD.1647_contig_1399:449-26151	KAI8746291.1	58.516	364	141	4	11	365	10	372	2.53e-142	421	CD166 antigen-like protein, partial [Biomphalaria glabrata]
BSUD.1647_contig_1399:449-26151	KAI8780294.1	58.516	364	141	4	11	365	10	372	1.61e-141	421	CD166 antigen [Biomphalaria glabrata]
BSUD.1647_contig_1399:449-26151	XP_013069005.1	59.89	364	136	4	11	365	10	372	1.02e-140	417	PREDICTED: CD166 antigen homolog A-like isoform X1 [Biomphalaria glabrata]
# Query: BSUD.1648_contig_1399:30034-56739
# 5 hits found
BSUD.1648_contig_1399:30034-56739	KAI8746290.1	59.649	456	167	6	13	451	12	467	2.93e-166	489	cell adhesion molecule 2-like [Biomphalaria glabrata]
BSUD.1648_contig_1399:30034-56739	XP_013089898.1	82.985	335	54	2	191	524	5	337	1.09e-164	480	PREDICTED: cell adhesion molecule 2-like [Biomphalaria glabrata]
BSUD.1648_contig_1399:30034-56739	XP_013078035.1	63.023	430	150	5	8	428	7	436	1.19e-164	486	PREDICTED: cell adhesion molecule 2-like [Biomphalaria glabrata]
BSUD.1648_contig_1399:30034-56739	KAI8746287.1	56.867	517	203	10	19	524	8	515	2.39e-152	456	cell surface glycoprotein MUC18-like; partial, partial [Biomphalaria glabrata]
BSUD.1648_contig_1399:30034-56739	KAI8780294.1	57.314	417	167	5	1	409	1	414	1.77e-151	452	CD166 antigen [Biomphalaria glabrata]
# Query: BSUD.1649_contig_1399:106089-114860
# 0 hits found
# Query: BSUD.1651_contig_1399:80048-103640
# 5 hits found
BSUD.1651_contig_1399:80048-103640	KAI8745419.1	82.807	285	38	4	1	274	1	285	2.68e-149	459	protein TASOR-like isoform X4, partial [Biomphalaria glabrata]
BSUD.1651_contig_1399:80048-103640	XP_013068157.1	82.105	285	40	4	1	274	1	285	1.27e-147	455	PREDICTED: uncharacterized protein LOC106056111 [Biomphalaria glabrata]
BSUD.1651_contig_1399:80048-103640	CAG5122107.1	60.938	256	94	2	9	258	11	266	2.21e-109	333	unnamed protein product [Candidula unifasciata]
BSUD.1651_contig_1399:80048-103640	GFR61956.1	57.895	247	98	2	17	257	13	259	7.47e-96	320	protein TASOR [Elysia marginata]
BSUD.1651_contig_1399:80048-103640	RUS77106.1	53.731	268	102	4	14	259	4	271	3.84e-93	311	hypothetical protein EGW08_015122, partial [Elysia chlorotica]
# Query: BSUD.16551_contig_65:2290980-2323629
# 5 hits found
BSUD.16551_contig_65:2290980-2323629	XP_013089776.1	57.786	533	180	9	1	497	1	524	0	595	PREDICTED: calmodulin-regulated spectrin-associated protein 1-like isoform X1 [Biomphalaria glabrata]
BSUD.16551_contig_65:2290980-2323629	XP_013089777.1	58.126	523	182	9	1	497	1	512	0	585	PREDICTED: calmodulin-regulated spectrin-associated protein 1-like isoform X2 [Biomphalaria glabrata]
BSUD.16551_contig_65:2290980-2323629	XP_013089778.1	58.071	508	168	9	26	497	1	499	0	584	PREDICTED: patronin-like isoform X3 [Biomphalaria glabrata]
BSUD.16551_contig_65:2290980-2323629	XP_012946515.1	38.58	324	168	8	28	326	31	348	3.37e-63	221	calmodulin-regulated spectrin-associated protein 1, partial [Aplysia californica]
BSUD.16551_contig_65:2290980-2323629	CAG5134247.1	35.694	353	201	4	26	353	52	403	3.58e-59	215	unnamed protein product, partial [Candidula unifasciata]
# Query: BSUD.16565_contig_6513:68138-69657
# 0 hits found
# Query: BSUD.16573_contig_6513:162920-167073
# 5 hits found
BSUD.16573_contig_6513:162920-167073	KAI8761268.1	86.404	228	23	2	1	220	1	228	2.35e-127	369	hypothetical protein BgiBS90_031053 [Biomphalaria glabrata]
BSUD.16573_contig_6513:162920-167073	XP_013090455.1	82.174	230	31	3	1	220	1	230	3.95e-117	343	PREDICTED: uncharacterized protein LOC106074250 isoform X1 [Biomphalaria glabrata]
BSUD.16573_contig_6513:162920-167073	XP_013090456.1	81.304	230	31	4	1	220	1	228	7.98e-114	335	PREDICTED: uncharacterized protein LOC106074250 isoform X2 [Biomphalaria glabrata]
BSUD.16573_contig_6513:162920-167073	KAI8738931.1	67.797	177	44	4	52	220	121	292	1.11e-58	197	hypothetical protein BgiMline_024664 [Biomphalaria glabrata]
BSUD.16573_contig_6513:162920-167073	XP_013090457.1	84.615	117	13	1	109	220	50	166	2.64e-51	174	PREDICTED: uncharacterized protein LOC106074250 isoform X3 [Biomphalaria glabrata]
# Query: BSUD.16694_contig_657:165587-187356
# 5 hits found
BSUD.16694_contig_657:165587-187356	KAI8729978.1	60.891	202	73	4	1	197	1	201	2.09e-75	236	hypothetical protein BgiMline_031397 [Biomphalaria glabrata]
BSUD.16694_contig_657:165587-187356	KAI8729977.1	59.901	202	75	4	1	197	1	201	4.26e-74	233	hypothetical protein BgiMline_031396 [Biomphalaria glabrata]
BSUD.16694_contig_657:165587-187356	KAI8729972.1	52.217	203	91	4	1	197	1	203	6.67e-61	199	Ag precursor [Biomphalaria glabrata]
BSUD.16694_contig_657:165587-187356	KAI8729974.1	57.214	201	77	4	1	197	1	196	1.85e-58	193	hypothetical protein BgiMline_031393 [Biomphalaria glabrata]
BSUD.16694_contig_657:165587-187356	XP_013082625.1	56.219	201	79	4	1	197	1	196	3.52e-57	189	PREDICTED: uncharacterized protein LOC106067902, partial [Biomphalaria glabrata]
# Query: BSUD.16717_contig_657:700579-704744
# 0 hits found
# Query: BSUD.1678_contig_1422:32140-209555
# 5 hits found
BSUD.1678_contig_1422:32140-209555	CAG5135831.1	91.826	367	30	0	15	381	12	378	0	718	unnamed protein product [Candidula unifasciata]
BSUD.1678_contig_1422:32140-209555	CAG5129520.1	92.521	361	27	0	21	381	1	361	0	708	unnamed protein product [Candidula unifasciata]
BSUD.1678_contig_1422:32140-209555	KAG5696810.1	80.263	380	70	2	7	381	4	383	0	651	hypothetical protein BaRGS_012833 [Batillaria attramentaria]
BSUD.1678_contig_1422:32140-209555	GFO06251.1	93.769	321	20	0	61	381	1	321	0	639	arrestin domain-containing protein 3, partial [Plakobranchus ocellatus]
BSUD.1678_contig_1422:32140-209555	XP_046353994.1	82.271	361	59	1	21	381	2	357	0	638	arrestin domain-containing protein 2-like isoform X4 [Haliotis rufescens]
# Query: BSUD.16789_contig_6584:1075217-1142296
# 5 hits found
BSUD.16789_contig_6584:1075217-1142296	KAI8793561.1	94.568	902	49	0	14	915	1	902	0	1727	hypothetical protein BgiBS90_006550 [Biomphalaria glabrata]
BSUD.16789_contig_6584:1075217-1142296	KAI8756030.1	93.902	902	55	0	14	915	1	902	0	1717	G-protein coupled receptor 126-like [Biomphalaria glabrata]
BSUD.16789_contig_6584:1075217-1142296	KAI8756028.1	91.978	723	58	0	193	915	1	723	0	1332	G-protein coupled receptor 126-like [Biomphalaria glabrata]
BSUD.16789_contig_6584:1075217-1142296	KAI8756022.1	63.286	907	303	12	34	915	29	930	0	1109	G-protein coupled receptor 64-like [Biomphalaria glabrata]
BSUD.16789_contig_6584:1075217-1142296	XP_013083226.1	62.719	912	309	11	31	915	26	933	0	1097	PREDICTED: uncharacterized protein LOC106068424 [Biomphalaria glabrata]
# Query: BSUD.16790_contig_6584:1130266-1137347
# 5 hits found
BSUD.16790_contig_6584:1130266-1137347	KAI8797278.1	95.798	119	4	1	1	118	80	198	3.66e-76	234	hypothetical protein BgiBS90_002455 [Biomphalaria glabrata]
BSUD.16790_contig_6584:1130266-1137347	KAI8789558.1	94.958	119	5	1	1	118	83	201	6.4e-76	233	hypothetical protein BgiBS90_009816 [Biomphalaria glabrata]
BSUD.16790_contig_6584:1130266-1137347	KAI8788861.1	94.958	119	5	1	1	118	494	612	7.08e-71	233	hypothetical protein BgiBS90_011529 [Biomphalaria glabrata]
BSUD.16790_contig_6584:1130266-1137347	KAI8797139.1	94.958	119	5	1	1	118	494	612	7.16e-71	233	hypothetical protein BgiBS90_002316 [Biomphalaria glabrata]
BSUD.16790_contig_6584:1130266-1137347	KAI8775443.1	94.643	112	5	1	1	111	303	414	1.2e-66	217	hypothetical protein BgiBS90_023919, partial [Biomphalaria glabrata]
# Query: BSUD.16791_contig_6584:1157351-1164325
# 5 hits found
BSUD.16791_contig_6584:1157351-1164325	KAI8756026.1	85.038	929	133	4	1	927	7	931	0	1583	G-protein coupled receptor 64-like [Biomphalaria glabrata]
BSUD.16791_contig_6584:1157351-1164325	KAI8756022.1	70.833	936	258	7	1	927	1	930	0	1298	G-protein coupled receptor 64-like [Biomphalaria glabrata]
BSUD.16791_contig_6584:1157351-1164325	KAI8793555.1	70.265	945	248	6	1	927	1	930	0	1280	G-protein coupled receptor 64-like [Biomphalaria glabrata]
BSUD.16791_contig_6584:1157351-1164325	XP_013083226.1	70.594	942	253	8	1	927	1	933	0	1273	PREDICTED: uncharacterized protein LOC106068424 [Biomphalaria glabrata]
BSUD.16791_contig_6584:1157351-1164325	KAI8756025.1	71.447	760	200	5	176	927	1	751	0	1056	G-protein coupled receptor 64-like [Biomphalaria glabrata]
# Query: BSUD.16792_contig_6584:1193621-1210073
# 5 hits found
BSUD.16792_contig_6584:1193621-1210073	XP_013083219.1	97.775	719	16	0	1	719	1	719	0	1448	PREDICTED: peroxisomal bifunctional enzyme-like [Biomphalaria glabrata]
BSUD.16792_contig_6584:1193621-1210073	KAI8756021.1	97.079	719	21	0	1	719	675	1393	0	1441	peroxisomal bifunctional enzyme-like [Biomphalaria glabrata]
BSUD.16792_contig_6584:1193621-1210073	KAI8793554.1	92.768	719	14	1	1	719	10	690	0	1357	peroxisomal bifunctional enzyme-like, partial [Biomphalaria glabrata]
BSUD.16792_contig_6584:1193621-1210073	KAH9519001.1	80.25	719	142	0	1	719	32	750	0	1228	hypothetical protein Btru_008878 [Bulinus truncatus]
BSUD.16792_contig_6584:1193621-1210073	CAG5125729.1	65.972	720	244	1	1	719	1	720	0	1012	unnamed protein product [Candidula unifasciata]
# Query: BSUD.16793_contig_6584:1213608-1247141
# 5 hits found
BSUD.16793_contig_6584:1213608-1247141	KAI8756021.1	97.164	670	18	1	1	670	1	669	0	1360	peroxisomal bifunctional enzyme-like [Biomphalaria glabrata]
BSUD.16793_contig_6584:1213608-1247141	KAI8793553.1	98.137	483	9	0	107	589	1	483	0	993	CAunnamed protein product, partial [Biomphalaria glabrata]
BSUD.16793_contig_6584:1213608-1247141	XP_035829763.1	59.912	681	272	1	3	683	1	680	0	882	uncharacterized protein LOC101849275 [Aplysia californica]
BSUD.16793_contig_6584:1213608-1247141	CAG5118766.1	54.653	677	300	1	3	679	1	670	0	773	unnamed protein product, partial [Candidula unifasciata]
BSUD.16793_contig_6584:1213608-1247141	XP_013083225.1	94.444	342	15	1	119	456	1	342	0	671	PREDICTED: uncharacterized protein LOC106068423 [Biomphalaria glabrata]
# Query: BSUD.16795_contig_6584:1253671-1274734
# 5 hits found
BSUD.16795_contig_6584:1253671-1274734	KAI8756019.1	98.322	298	5	0	39	336	1	298	0	604	1-deoxyxylulose-5-phosphate synthase YajO [Biomphalaria glabrata]
BSUD.16795_contig_6584:1253671-1274734	KAI8793551.1	97.966	295	6	0	39	333	1	295	0	597	1-deoxyxylulose-5-phosphate synthase YajO [Biomphalaria glabrata]
BSUD.16795_contig_6584:1253671-1274734	KAH9518988.1	82.44	336	59	0	1	336	1	336	0	593	hypothetical protein Btru_008848 [Bulinus truncatus]
BSUD.16795_contig_6584:1253671-1274734	GFO19054.1	73.512	336	89	0	1	336	1	336	0	546	voltage-gated potassium channel subunit beta-1 [Plakobranchus ocellatus]
BSUD.16795_contig_6584:1253671-1274734	XP_005097453.1	74.405	336	86	0	1	336	1	336	0	543	1-deoxyxylulose-5-phosphate synthase YajO [Aplysia californica]
# Query: BSUD.16796_contig_6584:1277624-1294460
# 5 hits found
BSUD.16796_contig_6584:1277624-1294460	KAI8756018.1	85.531	546	25	2	1	495	1	543	0	917	tumor necrosis factor receptor superfamily member 9-like [Biomphalaria glabrata]
BSUD.16796_contig_6584:1277624-1294460	KAI8793550.1	85.139	323	12	2	1	287	1	323	0	527	signal peptide protein, partial [Biomphalaria glabrata]
BSUD.16796_contig_6584:1277624-1294460	KAH9518996.1	51.115	538	217	6	1	495	1	535	1.09e-171	504	hypothetical protein Btru_008863 [Bulinus truncatus]
BSUD.16796_contig_6584:1277624-1294460	XP_013088395.1	85.149	303	11	1	20	288	13	315	3.07e-170	493	PREDICTED: signal peptide, CUB and EGF-like domain-containing protein 3 [Biomphalaria glabrata]
BSUD.16796_contig_6584:1277624-1294460	XP_013083223.1	88.412	233	21	1	269	495	36	268	1.58e-140	415	PREDICTED: tumor necrosis factor receptor superfamily member 9-like [Biomphalaria glabrata]
# Query: BSUD.1681_contig_1422:220924-241519
# 5 hits found
BSUD.1681_contig_1422:220924-241519	KAI8792138.1	93.538	944	26	2	1	943	29	938	0	1823	baculoviral IAP repeat-containing protein 2-like isoform X1, partial [Biomphalaria glabrata]
BSUD.1681_contig_1422:220924-241519	XP_013062854.1	72.188	960	205	13	31	943	4	948	0	1250	PREDICTED: baculoviral IAP repeat-containing protein 2-like isoform X1 [Biomphalaria glabrata]
BSUD.1681_contig_1422:220924-241519	KAI8758634.1	82.713	752	82	7	229	943	1	741	0	1174	baculoviral IAP repeat-containing protein 2-like isoform X1, partial [Biomphalaria glabrata]
BSUD.1681_contig_1422:220924-241519	XP_013062856.1	83.333	738	80	6	238	943	10	736	0	1170	PREDICTED: baculoviral IAP repeat-containing protein 2-like isoform X2 [Biomphalaria glabrata]
BSUD.1681_contig_1422:220924-241519	KAH9490915.1	54.096	647	249	15	327	943	192	820	0	663	hypothetical protein Btru_039784 [Bulinus truncatus]
# Query: BSUD.1682_contig_1422:288178-302211
# 5 hits found
BSUD.1682_contig_1422:288178-302211	KAI8758635.1	91.289	551	43	3	1	547	1	550	0	1020	adhesion G-protein coupled receptor D1-like [Biomphalaria glabrata]
BSUD.1682_contig_1422:288178-302211	KAI8792139.1	91.389	511	38	5	1	509	1	507	0	938	hypothetical protein BgiBS90_007603, partial [Biomphalaria glabrata]
BSUD.1682_contig_1422:288178-302211	XP_013062901.1	90.204	490	43	3	1	486	1	489	0	887	PREDICTED: death-associated inhibitor of apoptosis 1-like [Biomphalaria glabrata]
BSUD.1682_contig_1422:288178-302211	KAI8758634.1	45.78	391	148	10	28	410	146	480	1.14e-85	291	baculoviral IAP repeat-containing protein 2-like isoform X1, partial [Biomphalaria glabrata]
BSUD.1682_contig_1422:288178-302211	XP_013062856.1	45.431	394	145	11	28	410	142	476	1.33e-82	283	PREDICTED: baculoviral IAP repeat-containing protein 2-like isoform X2 [Biomphalaria glabrata]
# Query: BSUD.1683_contig_1422:314216-333966
# 5 hits found
BSUD.1683_contig_1422:314216-333966	XP_013062870.1	98.817	676	8	0	1	676	1	676	0	1385	PREDICTED: uncharacterized protein LOC106052139 isoform X2 [Biomphalaria glabrata]
BSUD.1683_contig_1422:314216-333966	KAI8758636.1	95.157	702	8	1	1	676	1	702	0	1371	dentin sialophosphoprotein isoform X1 [Biomphalaria glabrata]
BSUD.1683_contig_1422:314216-333966	XP_013062869.1	95.014	702	9	1	1	676	1	702	0	1370	PREDICTED: uncharacterized protein LOC106052139 isoform X1 [Biomphalaria glabrata]
BSUD.1683_contig_1422:314216-333966	KAH9490913.1	80.704	710	100	9	1	676	1	707	0	1074	hypothetical protein Btru_039782 [Bulinus truncatus]
BSUD.1683_contig_1422:314216-333966	GFR59839.1	65.175	715	191	12	1	676	1	696	0	848	rho GTPase-activating protein 20 [Elysia marginata]
# Query: BSUD.16881_contig_6643:980615-1000404
# 2 hits found
BSUD.16881_contig_6643:980615-1000404	KAI8764428.1	92.373	118	8	1	1	117	1	118	4.6e-71	218	hypothetical protein BgiBS90_029813 [Biomphalaria glabrata]
BSUD.16881_contig_6643:980615-1000404	XP_013066990.1	91.525	118	9	1	1	117	1	118	5.37e-71	218	PREDICTED: uncharacterized protein LOC106055324 [Biomphalaria glabrata]
# Query: BSUD.16882_contig_6643:606815-919863
# 5 hits found
BSUD.16882_contig_6643:606815-919863	KAI8764425.1	99.299	1427	10	0	596	2022	1	1427	0	2947	kinesin-like protein KIF13A isoform X2, partial [Biomphalaria glabrata]
BSUD.16882_contig_6643:606815-919863	KAI8730474.1	98.528	1427	12	1	596	2022	1	1418	0	2910	kinesin-like protein KIF13A isoform X2, partial [Biomphalaria glabrata]
BSUD.16882_contig_6643:606815-919863	XP_048248862.1	65.045	2117	607	33	2	2022	4	2083	0	2648	kinesin-like protein KIF13B isoform X4 [Haliotis rufescens]
BSUD.16882_contig_6643:606815-919863	XP_048248908.1	65.088	2111	594	32	2	2022	4	2061	0	2643	kinesin-like protein KIF13B isoform X19 [Haliotis rufescens]
BSUD.16882_contig_6643:606815-919863	XP_048248864.1	65.009	2112	611	34	2	2022	4	2078	0	2640	kinesin-like protein KIF13B isoform X6 [Haliotis rufescens]
# Query: BSUD.16883_contig_6643:732786-736402
# 11 hits found
BSUD.16883_contig_6643:732786-736402	KAI8730462.1	92.402	408	31	0	1	408	1	408	0	783	leucine-rich repeats and immunoglobulin-like domains protein 2 isoform X2 [Biomphalaria glabrata]
BSUD.16883_contig_6643:732786-736402	KAI8764411.1	91.176	408	36	0	1	408	1	408	0	778	leucine-rich repeats and immunoglobulin-like domains protein 2 isoform X2 [Biomphalaria glabrata]
BSUD.16883_contig_6643:732786-736402	KAI8764414.1	84.019	413	62	2	23	432	856	1267	0	697	serine-rich adhesin for platelets-like [Biomphalaria glabrata]
BSUD.16883_contig_6643:732786-736402	KAI8764414.1	39.953	428	221	8	12	407	10	433	2.56e-81	291	serine-rich adhesin for platelets-like [Biomphalaria glabrata]
BSUD.16883_contig_6643:732786-736402	KAI8764414.1	38.71	403	217	7	33	407	451	851	6.23e-64	240	serine-rich adhesin for platelets-like [Biomphalaria glabrata]
BSUD.16883_contig_6643:732786-736402	KAI8764478.1	83.375	397	64	1	13	407	10	406	0	676	serine-rich adhesin for platelets-like [Biomphalaria glabrata]
BSUD.16883_contig_6643:732786-736402	KAI8764478.1	40.049	412	216	7	23	407	464	871	1.37e-79	286	serine-rich adhesin for platelets-like [Biomphalaria glabrata]
BSUD.16883_contig_6643:732786-736402	KAI8764478.1	36.292	507	283	9	33	510	889	1384	1.05e-58	225	serine-rich adhesin for platelets-like [Biomphalaria glabrata]
BSUD.16883_contig_6643:732786-736402	KAI8730528.1	83.123	397	63	2	13	407	11	405	0	672	serine-rich adhesin for platelets-like [Biomphalaria glabrata]
BSUD.16883_contig_6643:732786-736402	KAI8730528.1	41.019	412	213	6	23	407	463	871	3.52e-80	288	serine-rich adhesin for platelets-like [Biomphalaria glabrata]
BSUD.16883_contig_6643:732786-736402	KAI8730528.1	38.213	403	219	7	33	407	889	1289	6.27e-64	240	serine-rich adhesin for platelets-like [Biomphalaria glabrata]
# Query: BSUD.16884_contig_6643:738244-742537
# 14 hits found
BSUD.16884_contig_6643:738244-742537	KAI8764412.1	95.991	424	17	0	1	424	1	424	0	840	serine-rich adhesin for platelets-like [Biomphalaria glabrata]
BSUD.16884_contig_6643:738244-742537	XP_013087179.1	95.519	424	19	0	1	424	1568	1991	0	835	PREDICTED: serine-rich adhesin for platelets-like [Biomphalaria glabrata]
BSUD.16884_contig_6643:738244-742537	XP_013087179.1	60.892	381	146	2	19	397	454	833	8.33e-148	483	PREDICTED: serine-rich adhesin for platelets-like [Biomphalaria glabrata]
BSUD.16884_contig_6643:738244-742537	XP_013087179.1	55.972	427	180	5	1	423	19	441	1.16e-143	471	PREDICTED: serine-rich adhesin for platelets-like [Biomphalaria glabrata]
BSUD.16884_contig_6643:738244-742537	XP_013087179.1	38.318	428	226	11	4	425	938	1333	1.28e-72	266	PREDICTED: serine-rich adhesin for platelets-like [Biomphalaria glabrata]
BSUD.16884_contig_6643:738244-742537	KAI8730463.1	90.672	461	42	1	1	461	1	460	0	813	serine-rich adhesin for platelets-like [Biomphalaria glabrata]
BSUD.16884_contig_6643:738244-742537	KAI8764422.1	62.408	407	150	2	19	423	1277	1682	1.6e-164	532	chaoptin-like [Biomphalaria glabrata]
BSUD.16884_contig_6643:738244-742537	KAI8764422.1	61.52	408	154	2	18	423	440	846	4.05e-162	526	chaoptin-like [Biomphalaria glabrata]
BSUD.16884_contig_6643:738244-742537	KAI8764422.1	61.671	407	153	2	19	423	859	1264	4.89e-158	514	chaoptin-like [Biomphalaria glabrata]
BSUD.16884_contig_6643:738244-742537	KAI8764422.1	57.042	426	176	4	1	424	9	429	7.93e-152	496	chaoptin-like [Biomphalaria glabrata]
BSUD.16884_contig_6643:738244-742537	KAI8730471.1	61.179	407	155	2	19	423	859	1264	4.37e-162	525	chaoptin-like [Biomphalaria glabrata]
BSUD.16884_contig_6643:738244-742537	KAI8730471.1	61.179	407	155	2	19	423	441	846	6.55e-161	521	chaoptin-like [Biomphalaria glabrata]
BSUD.16884_contig_6643:738244-742537	KAI8730471.1	60.934	407	156	2	19	423	1277	1682	7.08e-160	519	chaoptin-like [Biomphalaria glabrata]
BSUD.16884_contig_6643:738244-742537	KAI8730471.1	56.471	425	178	4	1	423	9	428	4.31e-149	488	chaoptin-like [Biomphalaria glabrata]
# Query: BSUD.16885_contig_6643:743589-747379
# 8 hits found
BSUD.16885_contig_6643:743589-747379	XP_013087179.1	96.992	399	12	0	1	399	934	1332	0	795	PREDICTED: serine-rich adhesin for platelets-like [Biomphalaria glabrata]
BSUD.16885_contig_6643:743589-747379	XP_013087179.1	39.059	425	228	7	1	398	21	441	2.15e-77	280	PREDICTED: serine-rich adhesin for platelets-like [Biomphalaria glabrata]
BSUD.16885_contig_6643:743589-747379	XP_013087179.1	39.07	430	224	11	5	402	1571	1994	4.6e-74	270	PREDICTED: serine-rich adhesin for platelets-like [Biomphalaria glabrata]
BSUD.16885_contig_6643:743589-747379	XP_013087179.1	36.554	383	212	7	18	373	454	832	6.79e-56	217	PREDICTED: serine-rich adhesin for platelets-like [Biomphalaria glabrata]
BSUD.16885_contig_6643:743589-747379	KAI8764413.1	96.491	399	14	0	1	399	9	407	0	793	serine-rich adhesin for platelets-like [Biomphalaria glabrata]
BSUD.16885_contig_6643:743589-747379	KAI8730464.1	96.992	399	12	0	1	399	9	407	0	793	serine-rich adhesin for platelets-like [Biomphalaria glabrata]
BSUD.16885_contig_6643:743589-747379	KAI8730462.1	68.182	396	125	1	5	399	13	408	0	567	leucine-rich repeats and immunoglobulin-like domains protein 2 isoform X2 [Biomphalaria glabrata]
BSUD.16885_contig_6643:743589-747379	KAI8764411.1	67.172	396	129	1	5	399	13	408	0	560	leucine-rich repeats and immunoglobulin-like domains protein 2 isoform X2 [Biomphalaria glabrata]
# Query: BSUD.16886_contig_6643:750109-755576
# 0 hits found
# Query: BSUD.16887_contig_6643:765057-767978
# 0 hits found
# Query: BSUD.16888_contig_6643:773317-781122
# 5 hits found
BSUD.16888_contig_6643:773317-781122	KAI8764420.1	95.168	476	20	2	1	474	1	475	0	992	serine-rich adhesin for platelets-like [Biomphalaria glabrata]
BSUD.16888_contig_6643:773317-781122	KAI8730470.1	94.503	473	24	2	11	483	5	475	0	972	serine-rich adhesin for platelets-like [Biomphalaria glabrata]
BSUD.16888_contig_6643:773317-781122	KAI8730469.1	94.538	476	23	2	1	474	1	475	0	960	serine-rich adhesin for platelets-like [Biomphalaria glabrata]
BSUD.16888_contig_6643:773317-781122	KAI8764415.1	93.172	454	28	2	11	464	9	459	0	921	serine-rich adhesin for platelets-like [Biomphalaria glabrata]
BSUD.16888_contig_6643:773317-781122	KAI8730466.1	85.493	517	45	5	11	523	9	499	0	920	serine-rich adhesin for platelets-like [Biomphalaria glabrata]
# Query: BSUD.16889_contig_6643:784723-789043
# 5 hits found
BSUD.16889_contig_6643:784723-789043	KAI8730470.1	95.798	476	19	1	1	476	1	475	0	938	serine-rich adhesin for platelets-like [Biomphalaria glabrata]
BSUD.16889_contig_6643:784723-789043	KAI8764420.1	93.966	464	26	2	5	467	13	475	0	887	serine-rich adhesin for platelets-like [Biomphalaria glabrata]
BSUD.16889_contig_6643:784723-789043	KAI8764421.1	95.54	426	18	1	1	426	5	429	0	861	serine-rich adhesin for platelets-like [Biomphalaria glabrata]
BSUD.16889_contig_6643:784723-789043	KAI8730469.1	92.672	464	32	2	5	467	13	475	0	852	serine-rich adhesin for platelets-like [Biomphalaria glabrata]
BSUD.16889_contig_6643:784723-789043	KAI8764415.1	93.96	447	24	2	11	457	16	459	0	850	serine-rich adhesin for platelets-like [Biomphalaria glabrata]
# Query: BSUD.16890_contig_6643:794123-803124
# 14 hits found
BSUD.16890_contig_6643:794123-803124	KAI8764422.1	78.512	1936	377	14	23	1924	440	2370	0	2405	chaoptin-like [Biomphalaria glabrata]
BSUD.16890_contig_6643:794123-803124	KAI8764422.1	91.7	1265	104	1	1	1265	1	1264	0	2371	chaoptin-like [Biomphalaria glabrata]
BSUD.16890_contig_6643:794123-803124	KAI8730471.1	90.593	1265	118	1	1	1265	1	1264	0	2355	chaoptin-like [Biomphalaria glabrata]
BSUD.16890_contig_6643:794123-803124	KAI8730471.1	76.58	1836	377	17	24	1847	441	2235	0	2308	chaoptin-like [Biomphalaria glabrata]
BSUD.16890_contig_6643:794123-803124	KAI8730471.1	86.575	581	73	3	1489	2067	1800	2377	2.73e-100	375	chaoptin-like [Biomphalaria glabrata]
BSUD.16890_contig_6643:794123-803124	KAI8730465.1	73.016	1260	291	10	9	1265	4	1217	0	1782	serine-rich adhesin for platelets-like [Biomphalaria glabrata]
BSUD.16890_contig_6643:794123-803124	KAI8730465.1	78.502	828	173	4	441	1267	18	841	0	1286	serine-rich adhesin for platelets-like [Biomphalaria glabrata]
BSUD.16890_contig_6643:794123-803124	KAI8764414.1	71.049	1316	341	10	3	1308	8	1293	0	1763	serine-rich adhesin for platelets-like [Biomphalaria glabrata]
BSUD.16890_contig_6643:794123-803124	XP_013087604.1	85.92	1044	139	4	229	1267	392	1432	0	1742	PREDICTED: chaoptin-like [Biomphalaria glabrata]
BSUD.16890_contig_6643:794123-803124	XP_013087604.1	77.24	826	184	4	24	847	607	1430	0	1238	PREDICTED: chaoptin-like [Biomphalaria glabrata]
BSUD.16890_contig_6643:794123-803124	XP_013087604.1	76.912	693	116	5	649	1331	421	1079	0	996	PREDICTED: chaoptin-like [Biomphalaria glabrata]
BSUD.16890_contig_6643:794123-803124	XP_013087604.1	84.418	507	68	4	120	622	12	511	0	831	PREDICTED: chaoptin-like [Biomphalaria glabrata]
BSUD.16890_contig_6643:794123-803124	XP_013087604.1	68.127	502	150	3	543	1040	16	511	0	646	PREDICTED: chaoptin-like [Biomphalaria glabrata]
BSUD.16890_contig_6643:794123-803124	XP_013087604.1	56.614	378	151	2	961	1331	16	387	4.16e-100	370	PREDICTED: chaoptin-like [Biomphalaria glabrata]
# Query: BSUD.16891_contig_6643:804061-807820
# 4 hits found
BSUD.16891_contig_6643:804061-807820	XP_013087608.1	95.636	527	22	1	3	529	1	526	0	1046	PREDICTED: uncharacterized protein LOC106071924 [Biomphalaria glabrata]
BSUD.16891_contig_6643:804061-807820	KAI8764423.1	96.318	516	18	1	14	529	2	516	0	1031	hypothetical protein BgiBS90_029808 [Biomphalaria glabrata]
BSUD.16891_contig_6643:804061-807820	KAI8730472.1	96.491	513	17	1	17	529	1	512	0	1027	hypothetical protein BgiMline_030817 [Biomphalaria glabrata]
BSUD.16891_contig_6643:804061-807820	KAH9508386.1	50.545	550	200	17	27	529	42	566	1.07e-149	451	hypothetical protein Btru_050965 [Bulinus truncatus]
# Query: BSUD.16901_contig_6643:1024533-1038664
# 0 hits found
# Query: BSUD.17010_contig_67:87737-93899
# 5 hits found
BSUD.17010_contig_67:87737-93899	XP_013085789.1	87.841	403	46	1	1	403	1	400	0	719	PREDICTED: GTPase IMAP family member 7-like [Biomphalaria glabrata]
BSUD.17010_contig_67:87737-93899	KAI8737556.1	87.466	367	43	1	37	403	1	364	0	658	AIG Resistant factor [Biomphalaria glabrata]
BSUD.17010_contig_67:87737-93899	KAI8795304.1	86.709	316	39	1	88	403	5	317	0	560	AIG Resistant factor [Biomphalaria glabrata]
BSUD.17010_contig_67:87737-93899	XP_013085788.1	47.901	405	199	3	1	402	1	396	1.76e-116	355	PREDICTED: protein AIG1-like [Biomphalaria glabrata]
BSUD.17010_contig_67:87737-93899	KAI8795305.1	46.173	405	206	3	1	402	1	396	3.91e-111	342	GIMAP Resistant factor [Biomphalaria glabrata]
# Query: BSUD.17016_contig_67:164232-168988
# 5 hits found
BSUD.17016_contig_67:164232-168988	KAI8737552.1	65.945	693	178	4	1	635	1	693	0	911	GIMAP Resistant factor [Biomphalaria glabrata]
BSUD.17016_contig_67:164232-168988	XP_013085793.1	65.657	693	180	6	1	635	1	693	0	896	PREDICTED: uncharacterized protein LOC106070431 [Biomphalaria glabrata]
BSUD.17016_contig_67:164232-168988	XP_013072942.1	93.162	468	32	0	168	635	1	468	0	890	PREDICTED: uncharacterized protein LOC106059809 [Biomphalaria glabrata]
BSUD.17016_contig_67:164232-168988	KAI8795298.1	64.935	693	185	6	1	635	1	693	0	887	GIMAP Resistant factor [Biomphalaria glabrata]
BSUD.17016_contig_67:164232-168988	KAH9513463.1	49.707	682	293	4	3	634	4	685	0	617	hypothetical protein Btru_033116 [Bulinus truncatus]
# Query: BSUD.17017_contig_67:170962-191543
# 5 hits found
BSUD.17017_contig_67:170962-191543	XP_013085778.1	94.667	150	8	0	1	150	1	150	7.68e-97	291	PREDICTED: uncharacterized protein LOC106070420 [Biomphalaria glabrata]
BSUD.17017_contig_67:170962-191543	KAH9513460.1	50.704	284	120	4	1	274	1	274	5.95e-92	283	hypothetical protein Btru_033109 [Bulinus truncatus]
BSUD.17017_contig_67:170962-191543	KAH9513462.1	49.474	285	122	4	1	274	43	316	6.87e-87	272	hypothetical protein Btru_033115 [Bulinus truncatus]
BSUD.17017_contig_67:170962-191543	CAG5129167.1	44.526	274	116	5	1	274	1	238	3.94e-75	239	unnamed protein product [Candidula unifasciata]
BSUD.17017_contig_67:170962-191543	CAG5127172.1	44.161	274	117	5	1	274	1	238	7.22e-74	236	unnamed protein product [Candidula unifasciata]
# Query: BSUD.17021_contig_6700:36809-39162
# 0 hits found
# Query: BSUD.17207_contig_676:182935-201594
# 0 hits found
# Query: BSUD.17209_contig_676:205808-286909
# 9 hits found
BSUD.17209_contig_676:205808-286909	KAI8773633.1	83.47	1216	198	2	246	1461	2	1214	0	2069	hypothetical protein BgiBS90_026051, partial [Biomphalaria glabrata]
BSUD.17209_contig_676:205808-286909	KAI8754996.1	93.631	785	50	0	677	1461	1	785	0	1501	multiple epidermal growth factor-like domains 10 protein, partial [Biomphalaria glabrata]
BSUD.17209_contig_676:205808-286909	XP_013078735.1	59.891	1097	419	7	370	1460	3	1084	0	1311	PREDICTED: receptor-type tyrosine-protein phosphatase epsilon-like [Biomphalaria glabrata]
BSUD.17209_contig_676:205808-286909	XP_013078735.1	42.724	323	172	9	311	624	82	400	1.44e-63	249	PREDICTED: receptor-type tyrosine-protein phosphatase epsilon-like [Biomphalaria glabrata]
BSUD.17209_contig_676:205808-286909	KAH9494749.1	51.113	1303	554	19	177	1460	74	1312	0	1264	hypothetical protein Btru_017787 [Bulinus truncatus]
BSUD.17209_contig_676:205808-286909	KAI8773636.1	65.051	784	254	8	681	1460	1649	2416	0	1018	receptor-type tyrosine-protein phosphatase epsilon-like [Biomphalaria glabrata]
BSUD.17209_contig_676:205808-286909	KAI8773636.1	46.445	661	302	14	5	619	7	661	6.87e-179	601	receptor-type tyrosine-protein phosphatase epsilon-like [Biomphalaria glabrata]
BSUD.17209_contig_676:205808-286909	KAI8773636.1	37.463	339	180	6	402	712	328	662	1.68e-54	224	receptor-type tyrosine-protein phosphatase epsilon-like [Biomphalaria glabrata]
BSUD.17209_contig_676:205808-286909	KAI8773636.1	38.769	325	160	8	457	752	340	654	1.24e-52	218	receptor-type tyrosine-protein phosphatase epsilon-like [Biomphalaria glabrata]
# Query: BSUD.17210_contig_676:302602-364274
# 8 hits found
BSUD.17210_contig_676:302602-364274	XP_013078735.1	74.089	961	200	3	385	1297	3	962	0	1410	PREDICTED: receptor-type tyrosine-protein phosphatase epsilon-like [Biomphalaria glabrata]
BSUD.17210_contig_676:302602-364274	XP_013078735.1	40.373	322	182	8	328	641	82	401	2.61e-58	233	PREDICTED: receptor-type tyrosine-protein phosphatase epsilon-like [Biomphalaria glabrata]
BSUD.17210_contig_676:302602-364274	KAI8773636.1	94.225	658	37	1	640	1297	1638	2294	0	1254	receptor-type tyrosine-protein phosphatase epsilon-like [Biomphalaria glabrata]
BSUD.17210_contig_676:302602-364274	KAI8773636.1	76.054	664	127	4	1	635	1	661	0	1074	receptor-type tyrosine-protein phosphatase epsilon-like [Biomphalaria glabrata]
BSUD.17210_contig_676:302602-364274	KAI8773633.1	56.882	1097	400	10	260	1297	4	1086	0	1203	hypothetical protein BgiBS90_026051, partial [Biomphalaria glabrata]
BSUD.17210_contig_676:302602-364274	KAH9494749.1	50.796	1130	523	19	188	1297	74	1190	0	1071	hypothetical protein Btru_017787 [Bulinus truncatus]
BSUD.17210_contig_676:302602-364274	KAH9494734.1	42.025	1304	659	29	28	1297	500	1740	0	961	hypothetical protein Btru_017742 [Bulinus truncatus]
BSUD.17210_contig_676:302602-364274	KAH9494734.1	41.794	524	271	11	8	522	12	510	1.36e-109	393	hypothetical protein Btru_017742 [Bulinus truncatus]
# Query: BSUD.17211_contig_676:378957-384753
# 5 hits found
BSUD.17211_contig_676:378957-384753	KAI8773642.1	95.597	159	7	0	11	169	163	321	5.13e-110	326	acyl-coenzyme A thioesterase 8-like [Biomphalaria glabrata]
BSUD.17211_contig_676:378957-384753	KAI8755012.1	95.597	159	7	0	11	169	164	322	6.9e-110	326	acyl-coenzyme A thioesterase 8-like [Biomphalaria glabrata]
BSUD.17211_contig_676:378957-384753	KAH9494739.1	85.806	155	21	1	11	164	187	341	1.57e-96	295	Acyl-CoA thioesterase 8 [Bulinus truncatus]
BSUD.17211_contig_676:378957-384753	XP_013073147.1	97.744	133	3	0	37	169	1	133	1.31e-92	275	PREDICTED: acyl-coenzyme A thioesterase 8-like [Biomphalaria glabrata]
BSUD.17211_contig_676:378957-384753	XP_013062602.1	67.105	152	50	0	11	162	149	300	3.6e-73	232	PREDICTED: acyl-coenzyme A thioesterase 8-like [Biomphalaria glabrata]
# Query: BSUD.17213_contig_676:394291-432074
# 5 hits found
BSUD.17213_contig_676:394291-432074	XP_013072630.1	93.321	539	28	1	1	531	1	539	0	978	PREDICTED: uncharacterized protein LOC106059531 [Biomphalaria glabrata]
BSUD.17213_contig_676:394291-432074	KAI8773644.1	76.496	468	110	0	64	531	4	471	0	705	hypothetical protein BgiBS90_026062 [Biomphalaria glabrata]
BSUD.17213_contig_676:394291-432074	XP_013063192.1	58.692	535	210	3	1	531	1	528	0	639	PREDICTED: uncharacterized protein LOC106052368 [Biomphalaria glabrata]
BSUD.17213_contig_676:394291-432074	KAI8773663.1	63.672	512	173	4	27	531	2	507	0	634	hypothetical protein BgiBS90_026081 [Biomphalaria glabrata]
BSUD.17213_contig_676:394291-432074	XP_013073149.1	55.597	536	227	4	1	531	1	530	0	610	PREDICTED: uncharacterized protein LOC106059974 [Biomphalaria glabrata]
# Query: BSUD.17214_contig_676:409579-416117
# 0 hits found
# Query: BSUD.17216_contig_676:439595-454566
# 5 hits found
BSUD.17216_contig_676:439595-454566	KAI8777948.1	94.985	339	17	0	1	339	1	339	0	681	zinc transporter ZIP4-like [Biomphalaria glabrata]
BSUD.17216_contig_676:439595-454566	MCP3850852.1	50.092	545	272	0	9	553	101	645	0	551	reverse transcriptase family protein [Gammaproteobacteria bacterium]
BSUD.17216_contig_676:439595-454566	MCG8046825.1	46.931	554	285	5	2	550	44	593	0	535	reverse transcriptase family protein [Candidatus Thiodiazotropha taylori]
BSUD.17216_contig_676:439595-454566	MCG8047958.1	45.259	559	297	6	2	555	182	736	2.18e-180	536	reverse transcriptase family protein [Candidatus Thiodiazotropha taylori]
BSUD.17216_contig_676:439595-454566	MCG8035356.1	47.005	551	286	4	2	549	107	654	9.85e-180	532	reverse transcriptase family protein [Candidatus Thiodiazotropha taylori]
# Query: BSUD.17217_contig_676:459800-466257
# 5 hits found
BSUD.17217_contig_676:459800-466257	XP_013073149.1	92.075	530	40	1	1	528	1	530	0	1007	PREDICTED: uncharacterized protein LOC106059974 [Biomphalaria glabrata]
BSUD.17217_contig_676:459800-466257	XP_013063192.1	57.865	534	213	6	1	528	1	528	0	625	PREDICTED: uncharacterized protein LOC106052368 [Biomphalaria glabrata]
BSUD.17217_contig_676:459800-466257	KAI8773663.1	58.939	509	199	5	27	528	2	507	0	599	hypothetical protein BgiBS90_026081 [Biomphalaria glabrata]
BSUD.17217_contig_676:459800-466257	XP_013072630.1	56.667	540	221	6	1	528	1	539	0	582	PREDICTED: uncharacterized protein LOC106059531 [Biomphalaria glabrata]
BSUD.17217_contig_676:459800-466257	KAI8773641.1	51.21	537	251	5	1	528	1	535	0	551	hypothetical protein BgiBS90_026059 [Biomphalaria glabrata]
# Query: BSUD.17218_contig_676:480100-486386
# 30 hits found
BSUD.17218_contig_676:480100-486386	KAI8755016.1	70.541	1626	416	8	1	1608	1	1581	0	2215	ankyrin-1-like [Biomphalaria glabrata]
BSUD.17218_contig_676:480100-486386	KAI8755016.1	44.235	1327	614	11	365	1621	27	1297	0	971	ankyrin-1-like [Biomphalaria glabrata]
BSUD.17218_contig_676:480100-486386	KAI8755016.1	29.167	1872	989	37	9	1610	520	2324	1.59e-174	592	ankyrin-1-like [Biomphalaria glabrata]
BSUD.17218_contig_676:480100-486386	KAI8755016.1	28.522	1746	863	32	23	1544	766	2350	4.87e-143	501	ankyrin-1-like [Biomphalaria glabrata]
BSUD.17218_contig_676:480100-486386	KAI8755016.1	34.183	1059	556	14	21	963	1315	2348	8.55e-128	456	ankyrin-1-like [Biomphalaria glabrata]
BSUD.17218_contig_676:480100-486386	KAI8755016.1	34.971	692	359	10	7	615	1663	2346	5.97e-82	313	ankyrin-1-like [Biomphalaria glabrata]
BSUD.17218_contig_676:480100-486386	KAI8755016.1	32.399	571	315	7	21	520	1780	2350	6.39e-64	255	ankyrin-1-like [Biomphalaria glabrata]
BSUD.17218_contig_676:480100-486386	KAI8773651.1	70.48	1626	416	9	1	1608	1	1580	0	2211	ankyrin-1-like [Biomphalaria glabrata]
BSUD.17218_contig_676:480100-486386	KAI8773651.1	44.16	1327	614	12	365	1621	27	1296	0	970	ankyrin-1-like [Biomphalaria glabrata]
BSUD.17218_contig_676:480100-486386	KAI8773651.1	29.903	1749	957	38	21	1588	698	2358	2.56e-164	565	ankyrin-1-like [Biomphalaria glabrata]
BSUD.17218_contig_676:480100-486386	KAI8773651.1	32.132	1332	707	23	21	1241	1135	2380	6.8e-144	504	ankyrin-1-like [Biomphalaria glabrata]
BSUD.17218_contig_676:480100-486386	KAI8773651.1	28.3	1682	931	41	27	1513	901	2502	2.47e-120	433	ankyrin-1-like [Biomphalaria glabrata]
BSUD.17218_contig_676:480100-486386	KAI8755015.1	68.505	1632	429	10	7	1605	4	1583	0	2142	ankyrin-1-like [Biomphalaria glabrata]
BSUD.17218_contig_676:480100-486386	KAI8755015.1	48.309	1360	583	12	267	1621	24	1268	0	1076	ankyrin-1-like [Biomphalaria glabrata]
BSUD.17218_contig_676:480100-486386	KAI8755015.1	32.882	1700	919	29	22	1611	135	1722	0	684	ankyrin-1-like [Biomphalaria glabrata]
BSUD.17218_contig_676:480100-486386	KAI8755015.1	32.024	1655	985	30	27	1619	601	2177	0	639	ankyrin-1-like [Biomphalaria glabrata]
BSUD.17218_contig_676:480100-486386	KAI8755015.1	30.324	1850	900	43	27	1579	272	2029	9.48e-179	607	ankyrin-1-like [Biomphalaria glabrata]
BSUD.17218_contig_676:480100-486386	KAI8755015.1	30.894	1599	879	30	23	1544	778	2227	9.72e-159	549	ankyrin-1-like [Biomphalaria glabrata]
BSUD.17218_contig_676:480100-486386	KAI8755015.1	34.317	813	454	13	27	768	1425	2228	9.07e-94	351	ankyrin-1-like [Biomphalaria glabrata]
BSUD.17218_contig_676:480100-486386	KAI8773650.1	55.459	1722	615	18	7	1579	4	1722	0	1711	ankyrin-3-like [Biomphalaria glabrata]
BSUD.17218_contig_676:480100-486386	KAI8773650.1	31.066	1867	949	42	27	1610	272	2083	0	657	ankyrin-3-like [Biomphalaria glabrata]
BSUD.17218_contig_676:480100-486386	KAI8773650.1	31.941	1365	784	28	23	1273	778	2111	1.06e-146	511	ankyrin-3-like [Biomphalaria glabrata]
BSUD.17218_contig_676:480100-486386	KAI8773650.1	33.431	1023	546	21	27	930	1132	2138	1.49e-111	406	ankyrin-3-like [Biomphalaria glabrata]
BSUD.17218_contig_676:480100-486386	KAI8773650.1	31.449	566	319	7	22	527	1560	2116	6.25e-62	248	ankyrin-3-like [Biomphalaria glabrata]
BSUD.17218_contig_676:480100-486386	KAI8755014.1	54.312	1716	610	20	4	1605	6	1661	0	1642	ankyrin-3-like, partial [Biomphalaria glabrata]
BSUD.17218_contig_676:480100-486386	KAI8755014.1	30.219	1873	990	39	20	1588	269	2128	0	641	ankyrin-3-like, partial [Biomphalaria glabrata]
BSUD.17218_contig_676:480100-486386	KAI8755014.1	29.92	1631	908	33	27	1511	606	2147	2.08e-152	527	ankyrin-3-like, partial [Biomphalaria glabrata]
BSUD.17218_contig_676:480100-486386	KAI8755014.1	31.627	1309	726	25	25	1240	917	2149	1.08e-135	478	ankyrin-3-like, partial [Biomphalaria glabrata]
BSUD.17218_contig_676:480100-486386	KAI8755014.1	33.99	965	535	15	23	934	1234	2149	4.56e-110	401	ankyrin-3-like, partial [Biomphalaria glabrata]
BSUD.17218_contig_676:480100-486386	KAI8755014.1	29.787	1081	526	21	744	1621	29	1079	2.01e-103	380	ankyrin-3-like, partial [Biomphalaria glabrata]
# Query: BSUD.17219_contig_676:487040-493313
# 5 hits found
BSUD.17219_contig_676:487040-493313	KAI8773652.1	86.386	404	55	0	1	404	1	404	0	716	ankyrin repeat domain-containing protein 50-like [Biomphalaria glabrata]
BSUD.17219_contig_676:487040-493313	XP_013077983.1	89.92	377	36	1	1	377	1	375	0	691	PREDICTED: LOW QUALITY PROTEIN: ankyrin repeat domain-containing protein 50-like [Biomphalaria glabrata]
BSUD.17219_contig_676:487040-493313	XP_013093031.1	86.436	376	51	0	1	376	1	376	0	669	PREDICTED: ankyrin-1-like [Biomphalaria glabrata]
BSUD.17219_contig_676:487040-493313	XP_013092193.1	77.374	358	76	2	18	374	21	374	0	534	PREDICTED: ankyrin repeat domain-containing protein 29-like, partial [Biomphalaria glabrata]
BSUD.17219_contig_676:487040-493313	KAI8755017.1	91.549	213	18	0	192	404	1	213	4.54e-140	408	ankyrin repeat domain-containing protein 50-like [Biomphalaria glabrata]
# Query: BSUD.17221_contig_676:505604-527481
# 19 hits found
BSUD.17221_contig_676:505604-527481	KAI8773653.1	87.19	968	78	1	257	1178	1	968	0	1630	hypothetical protein BgiBS90_026071, partial [Biomphalaria glabrata]
BSUD.17221_contig_676:505604-527481	KAI8755019.1	86.777	968	82	1	257	1178	1	968	0	1617	multiple epidermal growth factor-like domains 10 protein, partial [Biomphalaria glabrata]
BSUD.17221_contig_676:505604-527481	KAI8773655.1	58.079	687	269	9	10	682	14	695	0	759	hypothetical protein BgiBS90_026073 [Biomphalaria glabrata]
BSUD.17221_contig_676:505604-527481	KAI8773655.1	57.025	363	151	5	640	1002	336	693	1.77e-114	387	hypothetical protein BgiBS90_026073 [Biomphalaria glabrata]
BSUD.17221_contig_676:505604-527481	KAI8773655.1	59.517	331	119	4	783	1113	341	656	2.64e-113	383	hypothetical protein BgiBS90_026073 [Biomphalaria glabrata]
BSUD.17221_contig_676:505604-527481	KAI8773655.1	56.787	361	151	5	598	958	340	695	3.89e-112	380	hypothetical protein BgiBS90_026073 [Biomphalaria glabrata]
BSUD.17221_contig_676:505604-527481	KAI8773655.1	52.762	362	162	5	415	774	341	695	3.21e-103	356	hypothetical protein BgiBS90_026073 [Biomphalaria glabrata]
BSUD.17221_contig_676:505604-527481	KAI8773655.1	53.203	359	163	5	506	864	340	693	1.12e-102	355	hypothetical protein BgiBS90_026073 [Biomphalaria glabrata]
BSUD.17221_contig_676:505604-527481	KAI8773655.1	53.611	360	162	5	461	820	341	695	1.86e-102	354	hypothetical protein BgiBS90_026073 [Biomphalaria glabrata]
BSUD.17221_contig_676:505604-527481	KAH9494709.1	46.062	838	420	8	1	808	4	839	0	723	hypothetical protein Btru_017653 [Bulinus truncatus]
BSUD.17221_contig_676:505604-527481	KAH9494709.1	46.154	598	287	6	598	1175	337	919	1.41e-164	525	hypothetical protein Btru_017653 [Bulinus truncatus]
BSUD.17221_contig_676:505604-527481	KAH9494709.1	47.672	537	257	6	553	1069	338	870	3.97e-152	492	hypothetical protein Btru_017653 [Bulinus truncatus]
BSUD.17221_contig_676:505604-527481	KAH9494709.1	46.852	540	265	5	415	936	338	873	2.62e-147	479	hypothetical protein Btru_017653 [Bulinus truncatus]
BSUD.17221_contig_676:505604-527481	XP_013081645.1	45.521	826	422	6	332	1141	72	885	0	699	PREDICTED: multiple epidermal growth factor-like domains protein 10 [Biomphalaria glabrata]
BSUD.17221_contig_676:505604-527481	XP_013081645.1	48.764	728	361	1	369	1096	26	741	0	685	PREDICTED: multiple epidermal growth factor-like domains protein 10 [Biomphalaria glabrata]
BSUD.17221_contig_676:505604-527481	XP_013081645.1	47.028	774	389	5	332	1096	26	787	0	682	PREDICTED: multiple epidermal growth factor-like domains protein 10 [Biomphalaria glabrata]
BSUD.17221_contig_676:505604-527481	XP_013081645.1	45.365	507	264	3	331	826	347	851	1.99e-131	436	PREDICTED: multiple epidermal growth factor-like domains protein 10 [Biomphalaria glabrata]
BSUD.17221_contig_676:505604-527481	XP_013081645.1	45.14	463	241	3	331	782	393	853	7.67e-120	405	PREDICTED: multiple epidermal growth factor-like domains protein 10 [Biomphalaria glabrata]
BSUD.17221_contig_676:505604-527481	XP_013081645.1	50.355	423	198	1	666	1088	1	411	5.6e-118	400	PREDICTED: multiple epidermal growth factor-like domains protein 10 [Biomphalaria glabrata]
# Query: BSUD.17222_contig_676:531687-553259
# 5 hits found
BSUD.17222_contig_676:531687-553259	KAI8773655.1	82.054	808	95	2	1	758	1	808	0	1272	hypothetical protein BgiBS90_026073 [Biomphalaria glabrata]
BSUD.17222_contig_676:531687-553259	XP_013091039.1	82.627	472	36	1	333	758	1	472	0	710	PREDICTED: multiple epidermal growth factor-like domains protein 10 [Biomphalaria glabrata]
BSUD.17222_contig_676:531687-553259	KAI8773667.1	50.857	700	318	12	9	684	6	703	0	655	receptor-type tyrosine-protein phosphatase epsilon-like, partial [Biomphalaria glabrata]
BSUD.17222_contig_676:531687-553259	KAH9494721.1	50.068	731	305	13	26	752	77	751	0	652	hypothetical protein Btru_017716 [Bulinus truncatus]
BSUD.17222_contig_676:531687-553259	KAH9494724.1	46.027	730	370	13	3	717	1	721	0	613	hypothetical protein Btru_017728 [Bulinus truncatus]
# Query: BSUD.17223_contig_676:562179-584058
# 6 hits found
BSUD.17223_contig_676:562179-584058	KAI8773655.1	61.194	603	223	6	1	597	1	598	0	730	hypothetical protein BgiBS90_026073 [Biomphalaria glabrata]
BSUD.17223_contig_676:562179-584058	KAI8773655.1	75.915	328	77	2	343	668	431	758	3.69e-147	458	hypothetical protein BgiBS90_026073 [Biomphalaria glabrata]
BSUD.17223_contig_676:562179-584058	XP_013083824.1	86.835	357	41	3	121	477	23	373	0	639	PREDICTED: cell death abnormality protein 1-like, partial [Biomphalaria glabrata]
BSUD.17223_contig_676:562179-584058	KAI8773667.1	50.749	601	287	8	5	600	3	599	0	593	receptor-type tyrosine-protein phosphatase epsilon-like, partial [Biomphalaria glabrata]
BSUD.17223_contig_676:562179-584058	KAH9494721.1	46.393	707	290	13	3	666	49	709	0	545	hypothetical protein Btru_017716 [Bulinus truncatus]
BSUD.17223_contig_676:562179-584058	KAH9494724.1	43.333	720	333	14	9	667	6	711	2.56e-171	518	hypothetical protein Btru_017728 [Bulinus truncatus]
# Query: BSUD.17224_contig_676:598399-646048
# 5 hits found
BSUD.17224_contig_676:598399-646048	KAI8773637.1	63.582	670	194	5	7	629	9	675	0	839	hypothetical protein BgiBS90_026055 [Biomphalaria glabrata]
BSUD.17224_contig_676:598399-646048	KAI8773662.1	59.554	628	243	8	9	628	13	637	0	730	platelet endothelial aggregation receptor 1-like [Biomphalaria glabrata]
BSUD.17224_contig_676:598399-646048	XP_013080749.1	57.911	632	252	8	9	628	13	642	0	720	PREDICTED: uncharacterized protein LOC106066309 [Biomphalaria glabrata]
BSUD.17224_contig_676:598399-646048	KAI8755030.1	59.236	628	245	8	9	628	13	637	0	720	platelet endothelial aggregation receptor 1-like [Biomphalaria glabrata]
BSUD.17224_contig_676:598399-646048	KAI8773661.1	58.11	635	251	9	6	628	10	641	0	716	platelet endothelial aggregation receptor 1-like [Biomphalaria glabrata]
# Query: BSUD.17225_contig_676:647204-687016
# 5 hits found
BSUD.17225_contig_676:647204-687016	KAI8755021.1	92.398	1026	78	0	9	1034	1	1026	0	1997	aminopeptidase N [Biomphalaria glabrata]
BSUD.17225_contig_676:647204-687016	KAI8733377.1	66.42	947	312	4	90	1034	1	943	0	1332	aminopeptidase N, partial [Biomphalaria glabrata]
BSUD.17225_contig_676:647204-687016	KAH9512376.1	61.546	1035	393	5	1	1031	1	1034	0	1314	hypothetical protein Btru_039351 [Bulinus truncatus]
BSUD.17225_contig_676:647204-687016	KAH9512377.1	58.977	1036	414	6	1	1033	1	1028	0	1265	hypothetical protein Btru_039352 [Bulinus truncatus]
BSUD.17225_contig_676:647204-687016	KAH9512314.1	58.269	901	368	4	121	1019	29	923	0	1120	hypothetical protein Btru_039144 [Bulinus truncatus]
# Query: BSUD.17226_contig_676:704669-705716
# 0 hits found
# Query: BSUD.17227_contig_676:712998-715820
# 0 hits found
# Query: BSUD.17519_contig_6810:1-3813
# 0 hits found
# Query: BSUD.17548_contig_6821:128516-133527
# 3 hits found
BSUD.17548_contig_6821:128516-133527	XP_013069375.1	99.206	126	1	0	1	126	1	126	1.18e-88	263	PREDICTED: uncharacterized protein LOC106056960 [Biomphalaria glabrata]
BSUD.17548_contig_6821:128516-133527	KAI8747479.1	97.561	123	3	0	1	123	1	123	2.67e-81	259	D(2) dopamine receptor-like, partial [Biomphalaria glabrata]
BSUD.17548_contig_6821:128516-133527	KAI8744541.1	99.107	112	1	0	15	126	1	112	2.05e-77	234	hypothetical protein BgiBS90_033878 [Biomphalaria glabrata]
# Query: BSUD.17554_contig_6821:332488-342904
# 2 hits found
BSUD.17554_contig_6821:332488-342904	XP_013086841.1	98.157	217	4	0	18	234	1	217	1.29e-156	443	PREDICTED: macrophage mannose receptor 1-like, partial [Biomphalaria glabrata]
BSUD.17554_contig_6821:332488-342904	KAI8744530.1	96.154	234	9	0	1	234	1	234	1.35e-155	441	macrophage mannose receptor 1-like [Biomphalaria glabrata]
# Query: BSUD.17725_contig_6844:780-18986
# 1 hits found
BSUD.17725_contig_6844:780-18986	KAI8754932.1	81.651	109	20	0	1	109	247	355	2.93e-52	182	chitinase-3-like protein 1 [Biomphalaria glabrata]
# Query: BSUD.17726_contig_6844:24264-28839
# 5 hits found
BSUD.17726_contig_6844:24264-28839	XP_013080269.1	85.944	249	33	2	1	249	1	247	1.24e-141	407	PREDICTED: antistasin-like [Biomphalaria glabrata]
BSUD.17726_contig_6844:24264-28839	KAI8754931.1	84.739	249	36	2	1	249	1	247	2.65e-140	404	antistasin-like [Biomphalaria glabrata]
BSUD.17726_contig_6844:24264-28839	KAI8773565.1	72.168	309	26	3	1	249	1	309	5.76e-137	398	antistasin-like [Biomphalaria glabrata]
BSUD.17726_contig_6844:24264-28839	XP_013091809.1	84.337	249	33	4	1	245	1	247	1.24e-135	394	PREDICTED: antistasin-like [Biomphalaria glabrata]
BSUD.17726_contig_6844:24264-28839	XP_013077707.1	79.429	175	30	4	75	245	1	173	7.6e-83	258	PREDICTED: antistasin-like, partial [Biomphalaria glabrata]
# Query: BSUD.17727_contig_6844:37082-119329
# 5 hits found
BSUD.17727_contig_6844:37082-119329	KAI8773564.1	94.142	717	42	0	579	1295	22	738	0	1366	receptor-type tyrosine-protein phosphatase T-like [Biomphalaria glabrata]
BSUD.17727_contig_6844:37082-119329	KAH9490852.1	44.146	1341	619	20	66	1295	62	1383	0	1101	hypothetical protein Btru_033551 [Bulinus truncatus]
BSUD.17727_contig_6844:37082-119329	KAI8754930.1	95.863	556	23	0	740	1295	1	556	0	1091	receptor-type tyrosine-protein phosphatase T-like, partial [Biomphalaria glabrata]
BSUD.17727_contig_6844:37082-119329	KAH9489069.1	50.396	1137	480	14	191	1269	1	1111	0	1072	hypothetical protein Btru_059390 [Bulinus truncatus]
BSUD.17727_contig_6844:37082-119329	KAH9490853.1	47.71	1157	528	18	64	1201	40	1138	0	1043	hypothetical protein Btru_033552, partial [Bulinus truncatus]
# Query: BSUD.17728_contig_6844:183165-211936
# 5 hits found
BSUD.17728_contig_6844:183165-211936	KAI8754913.1	67.568	333	107	1	1	332	152	484	3.91e-163	479	multiple epidermal growth factor-like domains protein 11; partial, partial [Biomphalaria glabrata]
BSUD.17728_contig_6844:183165-211936	KAI8773552.1	47.113	433	202	4	23	453	1	408	3.24e-126	383	multiple epidermal growth factor-like domains protein 11, partial [Biomphalaria glabrata]
BSUD.17728_contig_6844:183165-211936	KAI8773544.1	56.966	323	125	2	23	331	1	323	3.19e-123	372	multiple epidermal growth factor-like domains protein 11, partial [Biomphalaria glabrata]
BSUD.17728_contig_6844:183165-211936	XP_013087156.1	55.988	334	129	3	23	342	1	330	3.33e-123	372	PREDICTED: multiple epidermal growth factor-like domains protein 11, partial [Biomphalaria glabrata]
BSUD.17728_contig_6844:183165-211936	KAI8773561.1	49.143	350	157	6	1	331	159	506	1.81e-101	328	multiple epidermal growth factor-like domains protein 11 [Biomphalaria glabrata]
# Query: BSUD.17729_contig_6844:242088-283037
# 5 hits found
BSUD.17729_contig_6844:242088-283037	KAI8754913.1	58.621	493	189	3	40	530	3	482	0	588	multiple epidermal growth factor-like domains protein 11; partial, partial [Biomphalaria glabrata]
BSUD.17729_contig_6844:242088-283037	KAI8773561.1	50.725	552	257	7	37	575	1	550	0	548	multiple epidermal growth factor-like domains protein 11 [Biomphalaria glabrata]
BSUD.17729_contig_6844:242088-283037	KAI8773553.1	44.821	531	265	9	47	575	7	511	1.81e-140	433	multiple epidermal growth factor-like domains protein 11, partial [Biomphalaria glabrata]
BSUD.17729_contig_6844:242088-283037	KAI8773544.1	63.043	322	118	1	210	530	1	322	5.11e-138	419	multiple epidermal growth factor-like domains protein 11, partial [Biomphalaria glabrata]
BSUD.17729_contig_6844:242088-283037	XP_013087156.1	61.515	330	125	2	210	538	1	329	1.12e-135	414	PREDICTED: multiple epidermal growth factor-like domains protein 11, partial [Biomphalaria glabrata]
# Query: BSUD.17807_contig_6862:510951-532194
# 1 hits found
BSUD.17807_contig_6862:510951-532194	KAI8795265.1	72.222	216	55	3	2	212	6	221	3.29e-94	300	hypothetical protein BgiBS90_003032 [Biomphalaria glabrata]
# Query: BSUD.17883_contig_6866:644574-666092
# 2 hits found
BSUD.17883_contig_6866:644574-666092	KAI8743159.1	87.455	279	32	2	258	536	279	554	2.94e-125	388	fibrillin-3-like [Biomphalaria glabrata]
BSUD.17883_contig_6866:644574-666092	KAH9498700.1	49.749	199	97	2	312	510	289	484	4.65e-58	212	hypothetical protein Btru_004606 [Bulinus truncatus]
# Query: BSUD.17941_contig_6873:222920-242590
# 5 hits found
BSUD.17941_contig_6873:222920-242590	KAI8786105.1	96.746	338	11	0	10	347	1	338	0	681	STE20-like serine/threonine-protein kinase isoform X2 [Biomphalaria glabrata]
BSUD.17941_contig_6873:222920-242590	KAI8752344.1	95.858	338	14	0	10	347	1	338	0	677	STE20-like serine/threonine-protein kinase isoform X2 [Biomphalaria glabrata]
BSUD.17941_contig_6873:222920-242590	KAH9495355.1	62.069	232	88	0	116	347	1	232	1.1e-107	325	hypothetical protein Btru_017542 [Bulinus truncatus]
BSUD.17941_contig_6873:222920-242590	KAI8786103.1	44.444	306	158	6	47	345	14	314	9.02e-80	256	hypothetical protein BgiBS90_013461 [Biomphalaria glabrata]
BSUD.17941_contig_6873:222920-242590	XP_013072105.1	44.3	307	157	7	47	345	14	314	1.79e-79	256	PREDICTED: uncharacterized protein LOC106059110 [Biomphalaria glabrata]
# Query: BSUD.17942_contig_6873:244400-248963
# 5 hits found
BSUD.17942_contig_6873:244400-248963	XP_013086526.1	94.551	312	17	0	1	312	1	312	0	622	PREDICTED: uncharacterized protein LOC106071038 [Biomphalaria glabrata]
BSUD.17942_contig_6873:244400-248963	KAI8786106.1	94.231	312	18	0	1	312	1	312	0	619	hypothetical protein BgiBS90_013464 [Biomphalaria glabrata]
BSUD.17942_contig_6873:244400-248963	KAI8752345.1	93.91	312	19	0	1	312	1	312	0	617	hypothetical protein BgiMline_015063 [Biomphalaria glabrata]
BSUD.17942_contig_6873:244400-248963	KAH9495354.1	56.774	310	131	3	4	312	13	320	6.12e-126	373	hypothetical protein Btru_017540 [Bulinus truncatus]
BSUD.17942_contig_6873:244400-248963	KAH9495357.1	40.645	310	176	4	5	312	29	332	3.3e-72	236	hypothetical protein Btru_017545 [Bulinus truncatus]
# Query: BSUD.17943_contig_6873:350563-352197
# 5 hits found
BSUD.17943_contig_6873:350563-352197	KAI8752355.1	95.597	318	14	0	22	339	1	318	0	617	FMRFamide receptor-like [Biomphalaria glabrata]
BSUD.17943_contig_6873:350563-352197	KAI8786118.1	94.969	318	16	0	22	339	1	318	0	613	FMRFamide receptor-like [Biomphalaria glabrata]
BSUD.17943_contig_6873:350563-352197	XP_013072096.1	94.969	318	16	0	22	339	1	318	0	612	PREDICTED: FMRFamide receptor-like [Biomphalaria glabrata]
BSUD.17943_contig_6873:350563-352197	KAI8786117.1	75.602	332	81	0	1	332	1	332	0	533	FMRFamide receptor-like [Biomphalaria glabrata]
BSUD.17943_contig_6873:350563-352197	KAI8752354.1	75	332	83	0	1	332	1	332	0	530	FMRFamide receptor-like [Biomphalaria glabrata]
# Query: BSUD.17944_contig_6873:383327-411555
# 4 hits found
BSUD.17944_contig_6873:383327-411555	XP_013081819.1	93.514	185	12	0	2	186	13	197	3.88e-120	355	PREDICTED: mitogen-activated protein kinase kinase kinase 1-like isoform X1 [Biomphalaria glabrata]
BSUD.17944_contig_6873:383327-411555	XP_013081820.1	93.37	181	12	0	6	186	1	181	7.19e-117	346	PREDICTED: mitogen-activated protein kinase kinase kinase 1-like isoform X2 [Biomphalaria glabrata]
BSUD.17944_contig_6873:383327-411555	KAI8786129.1	92.818	181	13	0	6	186	1	181	1.11e-116	345	mitogen-activated protein kinase kinase kinase 1-like isoform X2, partial [Biomphalaria glabrata]
BSUD.17944_contig_6873:383327-411555	KAI8752359.1	92.265	181	14	0	6	186	1	181	2.98e-113	343	mitogen-activated protein kinase kinase kinase 1-like isoform X2, partial [Biomphalaria glabrata]
# Query: BSUD.17965_contig_6876:1134750-1136077
# 0 hits found
# Query: BSUD.18013_contig_6888:164584-169083
# 13 hits found
BSUD.18013_contig_6888:164584-169083	XP_013061697.1	97.15	386	11	0	43	428	1	386	0	756	PREDICTED: zinc finger protein 708-like [Biomphalaria glabrata]
BSUD.18013_contig_6888:164584-169083	XP_013061697.1	44.939	247	130	2	186	429	4	247	2.12e-52	191	PREDICTED: zinc finger protein 708-like [Biomphalaria glabrata]
BSUD.18013_contig_6888:164584-169083	XP_013091405.1	62.181	431	101	4	1	428	56	427	1.8e-172	500	PREDICTED: zinc finger protein 664-like [Biomphalaria glabrata]
BSUD.18013_contig_6888:164584-169083	XP_013091405.1	48.341	211	105	2	51	258	219	428	5.49e-53	194	PREDICTED: zinc finger protein 664-like [Biomphalaria glabrata]
BSUD.18013_contig_6888:164584-169083	KAI8771338.1	58.621	406	112	2	1	406	56	405	1.77e-146	446	zinc finger protein 664-like [Biomphalaria glabrata]
BSUD.18013_contig_6888:164584-169083	KAI8771338.1	49.474	285	138	2	147	428	118	399	1.91e-78	270	zinc finger protein 664-like [Biomphalaria glabrata]
BSUD.18013_contig_6888:164584-169083	KAI8748975.1	58.374	406	113	2	1	406	56	405	6.27e-145	445	zinc finger protein 664-like [Biomphalaria glabrata]
BSUD.18013_contig_6888:164584-169083	KAI8771380.1	53.619	373	169	2	53	425	367	735	1.2e-126	395	zinc finger protein 99-like [Biomphalaria glabrata]
BSUD.18013_contig_6888:164584-169083	KAI8771380.1	52.533	375	174	2	51	425	225	595	5.84e-123	386	zinc finger protein 99-like [Biomphalaria glabrata]
BSUD.18013_contig_6888:164584-169083	KAI8771380.1	48.333	420	213	2	6	425	124	539	1.58e-119	377	zinc finger protein 99-like [Biomphalaria glabrata]
BSUD.18013_contig_6888:164584-169083	KAI8771380.1	51.913	366	173	1	60	425	205	567	1.5e-117	372	zinc finger protein 99-like [Biomphalaria glabrata]
BSUD.18013_contig_6888:164584-169083	KAI8771380.1	49.867	375	184	2	51	425	421	791	5.28e-117	370	zinc finger protein 99-like [Biomphalaria glabrata]
BSUD.18013_contig_6888:164584-169083	KAI8771380.1	51.724	319	150	2	53	371	479	793	1.36e-99	325	zinc finger protein 99-like [Biomphalaria glabrata]
# Query: BSUD.18014_contig_6888:179898-187279
# 6 hits found
BSUD.18014_contig_6888:179898-187279	XP_013091405.1	97.43	428	11	0	1	428	1	428	0	856	PREDICTED: zinc finger protein 664-like [Biomphalaria glabrata]
BSUD.18014_contig_6888:179898-187279	KAI8771338.1	96.79	405	13	0	1	405	1	405	0	822	zinc finger protein 664-like [Biomphalaria glabrata]
BSUD.18014_contig_6888:179898-187279	KAI8748975.1	96.049	405	16	0	1	405	1	405	0	815	zinc finger protein 664-like [Biomphalaria glabrata]
BSUD.18014_contig_6888:179898-187279	XP_013061697.1	73.397	312	83	0	116	427	75	386	1.17e-156	459	PREDICTED: zinc finger protein 708-like [Biomphalaria glabrata]
BSUD.18014_contig_6888:179898-187279	XP_013061697.1	48.815	211	104	2	219	428	9	216	1.55e-53	194	PREDICTED: zinc finger protein 708-like [Biomphalaria glabrata]
BSUD.18014_contig_6888:179898-187279	KAI8729256.1	42.506	447	212	5	22	428	37	478	3.04e-112	350	zinc finger protein 99-like [Biomphalaria glabrata]
# Query: BSUD.18015_contig_6888:243537-256330
# 5 hits found
BSUD.18015_contig_6888:243537-256330	KAI8771328.1	91.667	336	28	0	1	336	1	336	0	641	hypothetical protein BgiBS90_028047 [Biomphalaria glabrata]
BSUD.18015_contig_6888:243537-256330	KAI8748973.1	89.82	334	29	1	3	336	2	330	0	622	hypothetical protein BgiMline_018405 [Biomphalaria glabrata]
BSUD.18015_contig_6888:243537-256330	XP_013071852.1	93.968	315	19	0	22	336	1	315	0	618	PREDICTED: uncharacterized protein LOC106058884 [Biomphalaria glabrata]
BSUD.18015_contig_6888:243537-256330	KAI8778923.1	44.681	329	177	3	10	335	178	504	2.59e-92	295	hypothetical protein BgiBS90_019905 [Biomphalaria glabrata]
BSUD.18015_contig_6888:243537-256330	KAI8748011.1	44.377	329	178	3	10	335	178	504	9.37e-92	293	hypothetical protein BgiMline_017443 [Biomphalaria glabrata]
# Query: BSUD.18016_contig_6888:194233-208003
# 0 hits found
# Query: BSUD.18017_contig_6888:210096-211663
# 0 hits found
# Query: BSUD.18018_contig_6888:211718-214341
# 0 hits found
# Query: BSUD.18019_contig_6888:214433-241572
# 29 hits found
BSUD.18019_contig_6888:214433-241572	KAH9495833.1	38.487	1190	675	12	318	1486	55	1208	0	710	hypothetical protein Btru_013426 [Bulinus truncatus]
BSUD.18019_contig_6888:214433-241572	KAH9495833.1	38.707	1160	678	13	308	1439	76	1230	0	698	hypothetical protein Btru_013426 [Bulinus truncatus]
BSUD.18019_contig_6888:214433-241572	KAH9495833.1	38.176	1184	690	11	320	1489	24	1179	0	693	hypothetical protein Btru_013426 [Bulinus truncatus]
BSUD.18019_contig_6888:214433-241572	KAH9495833.1	38.154	1127	648	11	375	1483	13	1108	0	662	hypothetical protein Btru_013426 [Bulinus truncatus]
BSUD.18019_contig_6888:214433-241572	KAH9505311.1	38.159	1195	697	11	305	1484	917	2084	0	697	hypothetical protein Btru_059235 [Bulinus truncatus]
BSUD.18019_contig_6888:214433-241572	KAH9505311.1	36.758	1246	722	11	318	1504	635	1873	0	679	hypothetical protein Btru_059235 [Bulinus truncatus]
BSUD.18019_contig_6888:214433-241572	KAH9505311.1	37.263	1213	702	12	318	1473	800	2010	0	679	hypothetical protein Btru_059235 [Bulinus truncatus]
BSUD.18019_contig_6888:214433-241572	KAH9505311.1	36.861	1134	647	11	318	1439	1065	2141	0	645	hypothetical protein Btru_059235 [Bulinus truncatus]
BSUD.18019_contig_6888:214433-241572	KAH9505311.1	37.489	1115	666	12	318	1406	1032	2141	0	634	hypothetical protein Btru_059235 [Bulinus truncatus]
BSUD.18019_contig_6888:214433-241572	KAH9505311.1	36.123	1171	672	12	351	1471	534	1678	0	617	hypothetical protein Btru_059235 [Bulinus truncatus]
BSUD.18019_contig_6888:214433-241572	KAH9505311.1	35.721	1061	607	12	305	1315	1116	2151	2.3e-169	574	hypothetical protein Btru_059235 [Bulinus truncatus]
BSUD.18019_contig_6888:214433-241572	KAH9505311.1	36.364	1001	572	12	305	1248	1182	2174	1.16e-161	552	hypothetical protein Btru_059235 [Bulinus truncatus]
BSUD.18019_contig_6888:214433-241572	KAH9502388.1	36.672	1208	690	14	312	1477	706	1880	0	680	hypothetical protein Btru_075564 [Bulinus truncatus]
BSUD.18019_contig_6888:214433-241572	KAH9502388.1	37.638	1177	673	11	313	1471	673	1806	0	679	hypothetical protein Btru_075564 [Bulinus truncatus]
BSUD.18019_contig_6888:214433-241572	KAH9502388.1	36.272	692	402	6	815	1471	657	1344	9.53e-107	389	hypothetical protein Btru_075564 [Bulinus truncatus]
BSUD.18019_contig_6888:214433-241572	XP_041379350.1	34.619	1219	699	12	318	1471	31	1216	0	656	ankyrin repeat and KH domain-containing protein 1-like [Gigantopelta aegis]
BSUD.18019_contig_6888:214433-241572	XP_041379350.1	34.505	1223	695	12	318	1471	163	1348	0	634	ankyrin repeat and KH domain-containing protein 1-like [Gigantopelta aegis]
BSUD.18019_contig_6888:214433-241572	XP_041379350.1	35.22	1184	700	13	321	1471	1	1150	0	626	ankyrin repeat and KH domain-containing protein 1-like [Gigantopelta aegis]
BSUD.18019_contig_6888:214433-241572	XP_041379350.1	33.44	1247	700	21	318	1471	394	1603	1.27e-173	584	ankyrin repeat and KH domain-containing protein 1-like [Gigantopelta aegis]
BSUD.18019_contig_6888:214433-241572	XP_041379350.1	36.608	855	493	9	673	1478	28	882	3.14e-144	501	ankyrin repeat and KH domain-containing protein 1-like [Gigantopelta aegis]
BSUD.18019_contig_6888:214433-241572	XP_041379350.1	37.483	747	432	5	734	1478	996	1709	1.23e-133	471	ankyrin repeat and KH domain-containing protein 1-like [Gigantopelta aegis]
BSUD.18019_contig_6888:214433-241572	XP_041379350.1	32.077	1141	660	23	287	1355	972	2069	4.33e-133	469	ankyrin repeat and KH domain-containing protein 1-like [Gigantopelta aegis]
BSUD.18019_contig_6888:214433-241572	XP_041379350.1	32.276	1103	620	18	403	1457	985	2008	5.5e-131	463	ankyrin repeat and KH domain-containing protein 1-like [Gigantopelta aegis]
BSUD.18019_contig_6888:214433-241572	XP_041379350.1	29.271	837	447	15	318	1037	1263	2071	1.09e-71	280	ankyrin repeat and KH domain-containing protein 1-like [Gigantopelta aegis]
BSUD.18019_contig_6888:214433-241572	XP_021693544.1	34.671	1171	727	10	314	1470	1353	2499	0	632	uncharacterized protein LOC110674127 [Aedes aegypti]
BSUD.18019_contig_6888:214433-241572	XP_021693544.1	33.972	1201	748	10	318	1497	1491	2667	0	622	uncharacterized protein LOC110674127 [Aedes aegypti]
BSUD.18019_contig_6888:214433-241572	XP_021693544.1	33.056	1201	768	14	316	1485	922	2117	6.13e-176	598	uncharacterized protein LOC110674127 [Aedes aegypti]
BSUD.18019_contig_6888:214433-241572	XP_021693544.1	30.141	710	397	10	855	1473	910	1611	6.12e-75	290	uncharacterized protein LOC110674127 [Aedes aegypti]
BSUD.18019_contig_6888:214433-241572	XP_021693544.1	30.769	572	355	10	937	1470	842	1410	8.59e-57	231	uncharacterized protein LOC110674127 [Aedes aegypti]
# Query: BSUD.18020_contig_6888:258534-271729
# 2 hits found
BSUD.18020_contig_6888:258534-271729	KAI8771327.1	85.802	162	16	2	1	155	1	162	1.09e-94	281	HRAS-like suppressor 2 [Biomphalaria glabrata]
BSUD.18020_contig_6888:258534-271729	XP_013083971.1	77.941	136	23	1	27	155	7	142	3.91e-67	211	PREDICTED: HRAS-like suppressor 2 [Biomphalaria glabrata]
# Query: BSUD.18021_contig_6888:285810-290273
# 2 hits found
BSUD.18021_contig_6888:285810-290273	KAI8729781.1	67.081	161	53	0	14	174	24	184	4.12e-68	224	hypothetical protein BgiMline_031672 [Biomphalaria glabrata]
BSUD.18021_contig_6888:285810-290273	KAI8745598.1	66.463	164	55	0	2	165	3	166	2.83e-67	220	hypothetical protein BgiBS90_033720 [Biomphalaria glabrata]
# Query: BSUD.18097_contig_69:1087799-1089760
# 5 hits found
BSUD.18097_contig_69:1087799-1089760	KAI8761430.1	98.319	238	4	0	1	238	120	357	1.62e-166	474	neurotensin receptor type 2-like [Biomphalaria glabrata]
BSUD.18097_contig_69:1087799-1089760	XP_013089696.1	98.319	238	4	0	1	238	120	357	2.13e-166	473	PREDICTED: uncharacterized protein LOC106073635 [Biomphalaria glabrata]
BSUD.18097_contig_69:1087799-1089760	KAI8739078.1	97.479	238	6	0	1	238	120	357	8.27e-165	469	neurotensin receptor type 2-like [Biomphalaria glabrata]
BSUD.18097_contig_69:1087799-1089760	KAI8726019.1	97.183	213	6	0	15	227	2	214	1.68e-146	417	neurotensin receptor type 2-like [Biomphalaria glabrata]
BSUD.18097_contig_69:1087799-1089760	XP_013089697.1	64.286	238	85	0	1	238	114	351	5.92e-106	320	PREDICTED: neurotensin receptor type 2-like [Biomphalaria glabrata]
# Query: BSUD.18098_contig_69:1092931-1094864
# 5 hits found
BSUD.18098_contig_69:1092931-1094864	KAI8739079.1	96.255	267	10	0	3	269	1	267	1.7e-174	493	neurotensin receptor type 2-like, partial [Biomphalaria glabrata]
BSUD.18098_contig_69:1092931-1094864	XP_013089697.1	64.184	282	101	0	4	285	52	333	5.86e-126	373	PREDICTED: neurotensin receptor type 2-like [Biomphalaria glabrata]
BSUD.18098_contig_69:1092931-1094864	KAI8739078.1	63.345	281	103	0	2	282	56	336	6.69e-126	373	neurotensin receptor type 2-like [Biomphalaria glabrata]
BSUD.18098_contig_69:1092931-1094864	XP_013089696.1	63.345	281	103	0	2	282	56	336	1.17e-125	372	PREDICTED: uncharacterized protein LOC106073635 [Biomphalaria glabrata]
BSUD.18098_contig_69:1092931-1094864	KAI8761430.1	63.345	281	103	0	2	282	56	336	1.23e-125	372	neurotensin receptor type 2-like [Biomphalaria glabrata]
# Query: BSUD.18099_contig_69:1052221-1069995
# 5 hits found
BSUD.18099_contig_69:1052221-1069995	KAI8739074.1	98.578	211	3	0	1	211	1	211	7.56e-153	432	ras-related protein Rab-5C-like [Biomphalaria glabrata]
BSUD.18099_contig_69:1052221-1069995	XP_013089710.1	98.578	211	3	0	1	211	1	211	7.33e-152	430	PREDICTED: ras-related protein Rab-5C-like [Biomphalaria glabrata]
BSUD.18099_contig_69:1052221-1069995	KAH9495211.1	85.646	209	29	1	1	208	43	251	4.04e-130	376	Vacuolar protein sorting-associated protein 21 [Bulinus truncatus]
BSUD.18099_contig_69:1052221-1069995	KAH9495212.1	87.065	201	25	1	1	200	43	243	5.65e-125	368	Vacuolar protein sorting-associated protein 21 [Bulinus truncatus]
BSUD.18099_contig_69:1052221-1069995	XP_012935835.1	62.136	206	77	1	2	207	7	211	2.93e-89	271	vacuolar protein sorting-associated protein 21 [Aplysia californica]
# Query: BSUD.18100_contig_69:1070768-1073649
# 0 hits found
# Query: BSUD.18101_contig_69:1075705-1077960
# 0 hits found
# Query: BSUD.18102_contig_69:1095557-1145628
# 5 hits found
BSUD.18102_contig_69:1095557-1145628	KAI8761431.1	95.387	672	29	1	1	670	1	672	0	1309	stabilin-2-like isoform X2 [Biomphalaria glabrata]
BSUD.18102_contig_69:1095557-1145628	XP_013089699.1	95.387	672	29	1	1	670	1	672	0	1309	PREDICTED: uncharacterized protein LOC106073639 isoform X1 [Biomphalaria glabrata]
BSUD.18102_contig_69:1095557-1145628	XP_013089701.1	91.22	672	25	2	1	670	1	640	0	1237	PREDICTED: stabilin-2-like isoform X2 [Biomphalaria glabrata]
BSUD.18102_contig_69:1095557-1145628	KAH9495567.1	39.403	703	360	19	9	664	6	689	3.44e-149	459	hypothetical protein Btru_013621 [Bulinus truncatus]
BSUD.18102_contig_69:1095557-1145628	XP_013069878.1	38.06	670	369	11	1	664	1	630	1.86e-141	437	PREDICTED: uncharacterized protein LOC106057285 isoform X2 [Biomphalaria glabrata]
# Query: BSUD.18104_contig_69:1151531-1159295
# 5 hits found
BSUD.18104_contig_69:1151531-1159295	KAI8751906.1	41.576	1193	580	27	25	1149	1	1144	0	822	hypothetical protein BgiMline_014624 [Biomphalaria glabrata]
BSUD.18104_contig_69:1151531-1159295	KAI8785538.1	41.074	1210	560	29	25	1151	1	1140	0	821	hypothetical protein BgiBS90_012896 [Biomphalaria glabrata]
BSUD.18104_contig_69:1151531-1159295	KAI8785537.1	40.857	1214	561	26	34	1151	1	1153	0	810	hypothetical protein BgiBS90_012895 [Biomphalaria glabrata]
BSUD.18104_contig_69:1151531-1159295	KAI8751908.1	45.436	997	434	17	219	1151	132	1082	0	805	hypothetical protein BgiMline_014626 [Biomphalaria glabrata]
BSUD.18104_contig_69:1151531-1159295	KAI8785539.1	60.131	612	239	3	544	1151	158	768	0	759	hypothetical protein BgiBS90_012897 [Biomphalaria glabrata]
# Query: BSUD.18105_contig_69:1235856-1242073
# 1 hits found
BSUD.18105_contig_69:1235856-1242073	KAI8739086.1	88.462	104	12	0	1	104	1	104	2.51e-59	187	hypothetical protein BgiMline_024819, partial [Biomphalaria glabrata]
# Query: BSUD.18106_contig_69:1248423-1249191
# 0 hits found
# Query: BSUD.18107_contig_69:1253474-1261167
# 5 hits found
BSUD.18107_contig_69:1253474-1261167	XP_013089698.1	88.716	257	24	1	39	295	1	252	2.17e-156	454	PREDICTED: G-protein coupled receptor GRL101-like [Biomphalaria glabrata]
BSUD.18107_contig_69:1253474-1261167	XP_013072225.1	62.414	290	104	1	6	295	33	317	6.27e-120	363	PREDICTED: G-protein coupled receptor GRL101-like [Biomphalaria glabrata]
BSUD.18107_contig_69:1253474-1261167	KAI8780162.1	61.379	290	107	1	6	295	130	414	2.62e-116	357	G-protein coupled receptor [Biomphalaria glabrata]
BSUD.18107_contig_69:1253474-1261167	KAI8785539.1	62.414	290	104	1	6	295	314	598	4.72e-116	362	hypothetical protein BgiBS90_012897 [Biomphalaria glabrata]
BSUD.18107_contig_69:1253474-1261167	KAI8785540.1	62.414	290	104	1	6	295	313	597	1.78e-115	360	hypothetical protein BgiBS90_012898 [Biomphalaria glabrata]
# Query: BSUD.18108_contig_69:1163369-1173063
# 4 hits found
BSUD.18108_contig_69:1163369-1173063	KAI8761433.1	76.614	697	86	4	1	620	1	697	0	962	hypothetical protein BgiBS90_031218 [Biomphalaria glabrata]
BSUD.18108_contig_69:1163369-1173063	XP_013089704.1	76.327	697	88	4	1	620	1	697	0	934	PREDICTED: uncharacterized protein LOC106073641 [Biomphalaria glabrata]
BSUD.18108_contig_69:1163369-1173063	KAI8739083.1	77.877	669	99	4	1	620	1	669	0	925	hypothetical protein BgiMline_024816 [Biomphalaria glabrata]
BSUD.18108_contig_69:1163369-1173063	XP_013092746.1	80.237	253	38	1	1	241	1	253	3.77e-107	334	PREDICTED: uncharacterized protein LOC106076446 [Biomphalaria glabrata]
# Query: BSUD.18109_contig_69:1178680-1188092
# 3 hits found
BSUD.18109_contig_69:1178680-1188092	KAI8761434.1	86.411	287	39	0	11	297	122	408	2.27e-178	513	hypothetical protein BgiBS90_031219 [Biomphalaria glabrata]
BSUD.18109_contig_69:1178680-1188092	XP_013089709.1	86.063	287	40	0	11	297	122	408	3.88e-178	512	PREDICTED: uncharacterized protein LOC106073643 [Biomphalaria glabrata]
BSUD.18109_contig_69:1178680-1188092	KAI8739084.1	85.017	287	43	0	11	297	122	408	7.07e-174	501	hypothetical protein BgiMline_024817 [Biomphalaria glabrata]
# Query: BSUD.18110_contig_69:1190341-1192591
# 5 hits found
BSUD.18110_contig_69:1190341-1192591	KAI8733663.1	94.949	297	14	1	1	296	1	297	0	580	CAunnamed protein product [Biomphalaria glabrata]
BSUD.18110_contig_69:1190341-1192591	KAI8738833.1	89.753	283	27	2	1	282	1	282	0	535	CAunnamed protein product, partial [Biomphalaria glabrata]
BSUD.18110_contig_69:1190341-1192591	KAI8741249.1	90.942	276	23	2	1	275	1	275	0	515	putative protein SDE2 [Biomphalaria glabrata]
BSUD.18110_contig_69:1190341-1192591	KAI8769380.1	95.528	246	10	1	1	245	1	246	1.2e-170	483	CAunnamed protein product [Biomphalaria glabrata]
BSUD.18110_contig_69:1190341-1192591	KAI8731812.1	95.319	235	10	1	1	234	1	235	1.62e-161	459	hypothetical protein; partial [Biomphalaria glabrata]
# Query: BSUD.18111_contig_69:1219399-1231847
# 5 hits found
BSUD.18111_contig_69:1219399-1231847	KAI8761433.1	85.739	568	53	1	345	912	158	697	0	950	hypothetical protein BgiBS90_031218 [Biomphalaria glabrata]
BSUD.18111_contig_69:1219399-1231847	XP_013089704.1	85.387	568	55	1	345	912	158	697	0	946	PREDICTED: uncharacterized protein LOC106073641 [Biomphalaria glabrata]
BSUD.18111_contig_69:1219399-1231847	KAI8739083.1	78.873	568	64	2	345	912	158	669	0	860	hypothetical protein BgiMline_024816 [Biomphalaria glabrata]
BSUD.18111_contig_69:1219399-1231847	KAI8761434.1	74.555	393	49	3	1	342	1	393	0	573	hypothetical protein BgiBS90_031219 [Biomphalaria glabrata]
BSUD.18111_contig_69:1219399-1231847	XP_013089709.1	76.081	393	43	3	1	342	1	393	0	566	PREDICTED: uncharacterized protein LOC106073643 [Biomphalaria glabrata]
# Query: BSUD.18121_contig_69:1470278-1471900
# 4 hits found
BSUD.18121_contig_69:1470278-1471900	KAI8761462.1	57.337	368	147	5	1	362	1	364	5.51e-128	399	GIMAP Resistant factor [Biomphalaria glabrata]
BSUD.18121_contig_69:1470278-1471900	XP_013094609.1	55.978	368	152	5	1	362	1	364	8.62e-125	390	PREDICTED: GTPase IMAP family member 8-like [Biomphalaria glabrata]
BSUD.18121_contig_69:1470278-1471900	KAI8739100.1	51.383	253	116	3	102	348	1	252	1.66e-69	243	GIMAP Resistant factor [Biomphalaria glabrata]
BSUD.18121_contig_69:1470278-1471900	KAI8739095.1	43.082	318	163	5	1	301	1	317	7.65e-66	232	GTPase IMAP family member 8-like [Biomphalaria glabrata]
# Query: BSUD.18124_contig_69:1569303-1569532
# 0 hits found
# Query: BSUD.18245_contig_6905:142884-151840
# 0 hits found
# Query: BSUD.18247_contig_6905:186072-223389
# 2 hits found
BSUD.18247_contig_6905:186072-223389	KAI8745464.1	47.47	415	187	9	4	395	1	407	4.45e-106	329	baculoviral IAP repeat-containing protein 3-like [Biomphalaria glabrata]
BSUD.18247_contig_6905:186072-223389	KAI8728113.1	45.803	417	193	9	4	395	1	409	1.45e-102	320	baculoviral IAP repeat-containing protein 5 [Biomphalaria glabrata]
# Query: BSUD.18508_contig_698:187420-205335
# 0 hits found
# Query: BSUD.18629_contig_700:500395-504630
# 0 hits found
# Query: BSUD.18652_contig_700:1246140-1247933
# 0 hits found
# Query: BSUD.18681_contig_7005:36322-53060
# 5 hits found
BSUD.18681_contig_7005:36322-53060	KAI8780351.1	80.702	399	75	1	26	422	1	399	0	658	hypothetical protein BgiBS90_019545 [Biomphalaria glabrata]
BSUD.18681_contig_7005:36322-53060	KAI8780344.1	82.323	396	67	2	26	419	1	395	0	652	hypothetical protein BgiBS90_019538 [Biomphalaria glabrata]
BSUD.18681_contig_7005:36322-53060	KAI8780355.1	82.75	400	67	1	26	423	1	400	0	652	hypothetical protein BgiBS90_019549 [Biomphalaria glabrata]
BSUD.18681_contig_7005:36322-53060	KAI8780336.1	76.728	434	85	4	1	423	1	429	0	648	hypothetical protein BgiBS90_019530 [Biomphalaria glabrata]
BSUD.18681_contig_7005:36322-53060	KAI8780338.1	78.304	401	74	4	30	419	2	400	0	631	hypothetical protein BgiBS90_019532 [Biomphalaria glabrata]
# Query: BSUD.18871_contig_71:22514-22764
# 0 hits found
# Query: BSUD.18904_contig_71:1042130-1042603
# 0 hits found
# Query: BSUD.18908_contig_71:919044-925517
# 5 hits found
BSUD.18908_contig_71:919044-925517	KAI8783273.1	91.463	328	28	0	1	328	1	328	0	619	histidine N-acetyltransferase-like [Biomphalaria glabrata]
BSUD.18908_contig_71:919044-925517	KAI8753467.1	91.159	328	29	0	1	328	1	328	0	613	histidine N-acetyltransferase-like [Biomphalaria glabrata]
BSUD.18908_contig_71:919044-925517	KAI8783272.1	81.707	328	60	0	1	328	1	328	0	564	histidine N-acetyltransferase-like [Biomphalaria glabrata]
BSUD.18908_contig_71:919044-925517	KAI8753466.1	81.707	328	60	0	1	328	1	328	0	564	histidine N-acetyltransferase-like [Biomphalaria glabrata]
BSUD.18908_contig_71:919044-925517	XP_013064996.1	80.183	328	65	0	1	328	1	328	0	552	PREDICTED: histidine N-acetyltransferase-like [Biomphalaria glabrata]
# Query: BSUD.18909_contig_71:936668-941973
# 5 hits found
BSUD.18909_contig_71:936668-941973	KAI8783274.1	90.377	239	23	0	1	239	14	252	1.92e-157	451	histidine N-acetyltransferase-like, partial [Biomphalaria glabrata]
BSUD.18909_contig_71:936668-941973	KAI8753468.1	90.377	239	23	0	1	239	74	312	2.06e-156	450	histidine N-acetyltransferase-like, partial [Biomphalaria glabrata]
BSUD.18909_contig_71:936668-941973	XP_013095758.1	89.54	239	25	0	1	239	1	239	5.24e-156	447	PREDICTED: histidine N-acetyltransferase-like [Biomphalaria glabrata]
BSUD.18909_contig_71:936668-941973	KAI8783273.1	77.824	239	53	0	1	239	1	239	1.08e-129	380	histidine N-acetyltransferase-like [Biomphalaria glabrata]
BSUD.18909_contig_71:936668-941973	KAI8753467.1	77.824	239	53	0	1	239	1	239	2.5e-129	380	histidine N-acetyltransferase-like [Biomphalaria glabrata]
# Query: BSUD.18978_contig_7109:72891-136886
# 0 hits found
# Query: BSUD.18979_contig_7109:85115-123367
# 0 hits found
# Query: BSUD.18981_contig_7109:149413-160832
# 3 hits found
BSUD.18981_contig_7109:149413-160832	KAI8791712.1	90.265	226	21	1	1	226	1	225	4.49e-135	389	hypothetical protein BgiBS90_007176 [Biomphalaria glabrata]
BSUD.18981_contig_7109:149413-160832	XP_013083990.1	91.403	221	18	1	6	226	1	220	5.56e-125	363	PREDICTED: uncharacterized protein LOC106068988 [Biomphalaria glabrata]
BSUD.18981_contig_7109:149413-160832	KAI8758216.1	89.535	172	17	1	1	172	1	171	3.18e-106	313	hypothetical protein BgiMline_008840, partial [Biomphalaria glabrata]
# Query: BSUD.19107_contig_7213:81293-92931
# 3 hits found
BSUD.19107_contig_7213:81293-92931	XP_013074950.1	85.96	349	48	1	1	348	1	349	0	611	PREDICTED: uncharacterized protein LOC106061378 [Biomphalaria glabrata]
BSUD.19107_contig_7213:81293-92931	KAI8773375.1	84.751	341	51	1	1	340	1	341	0	587	hypothetical protein BgiBS90_025793 [Biomphalaria glabrata]
BSUD.19107_contig_7213:81293-92931	KAI8754737.1	46.058	241	118	4	109	347	1	231	2.31e-62	209	hypothetical protein BgiMline_013203 [Biomphalaria glabrata]
# Query: BSUD.19108_contig_7213:107321-110874
# 0 hits found
# Query: BSUD.19109_contig_7213:114418-123444
# 0 hits found
# Query: BSUD.19110_contig_7213:142503-172093
# 0 hits found
# Query: BSUD.19111_contig_7213:150678-154671
# 0 hits found
# Query: BSUD.19112_contig_7213:156759-160272
# 5 hits found
BSUD.19112_contig_7213:156759-160272	MCH1595567.1	64.107	599	208	3	1	598	642	1234	0	825	hypothetical protein [Flavobacteriaceae bacterium]
BSUD.19112_contig_7213:156759-160272	XP_033758077.1	61.194	603	226	3	1	599	629	1227	0	808	uncharacterized protein LOC117340424 [Pecten maximus]
BSUD.19112_contig_7213:156759-160272	MCG8117700.1	63.245	604	210	3	1	598	226	823	0	807	DDE-type integrase/transposase/recombinase [Candidatus Thiodiazotropha taylori]
BSUD.19112_contig_7213:156759-160272	XP_033761567.1	61.296	602	225	3	1	598	629	1226	0	806	uncharacterized protein LOC117343335 [Pecten maximus]
BSUD.19112_contig_7213:156759-160272	PIK51299.1	61.462	602	221	3	1	598	113	707	0	800	hypothetical protein BSL78_11819 [Apostichopus japonicus]
# Query: BSUD.19113_contig_7213:177949-194887
# 0 hits found
# Query: BSUD.19114_contig_7213:229421-263047
# 5 hits found
BSUD.19114_contig_7213:229421-263047	XP_013083679.1	76.408	284	61	2	1	282	1	280	4.75e-147	425	PREDICTED: uncharacterized protein LOC106068760, partial [Biomphalaria glabrata]
BSUD.19114_contig_7213:229421-263047	KAI8780362.1	83.094	278	44	2	1	275	1	278	1.5e-145	421	hypothetical protein BgiBS90_019556 [Biomphalaria glabrata]
BSUD.19114_contig_7213:229421-263047	KAI8780370.1	74.648	284	65	3	1	282	1	279	4.61e-145	421	hypothetical protein BgiBS90_019564, partial [Biomphalaria glabrata]
BSUD.19114_contig_7213:229421-263047	XP_013076423.1	79.389	262	52	1	1	260	1	262	1.01e-141	411	PREDICTED: uncharacterized protein LOC106062672 isoform X1 [Biomphalaria glabrata]
BSUD.19114_contig_7213:229421-263047	KAI8746316.1	84.519	239	35	1	1	237	1	239	3e-140	406	hypothetical protein BgiMline_020032, partial [Biomphalaria glabrata]
# Query: BSUD.19226_contig_73:369339-390258
# 3 hits found
BSUD.19226_contig_73:369339-390258	XP_013064272.1	46.444	450	226	8	79	521	1	442	9.74e-117	372	PREDICTED: uncharacterized protein LOC106053289, partial [Biomphalaria glabrata]
BSUD.19226_contig_73:369339-390258	KAI8786076.1	40.716	447	239	12	201	639	53	481	6.25e-82	282	hypothetical protein BgiBS90_013434 [Biomphalaria glabrata]
BSUD.19226_contig_73:369339-390258	KAI8752328.1	37.532	389	218	11	258	638	43	414	2.23e-57	214	hypothetical protein BgiMline_015046, partial [Biomphalaria glabrata]
# Query: BSUD.19227_contig_73:391979-424382
# 5 hits found
BSUD.19227_contig_73:391979-424382	KAI8786074.1	94.947	376	19	0	36	411	1	376	0	746	heparanase-like [Biomphalaria glabrata]
BSUD.19227_contig_73:391979-424382	KAI8752326.1	95.053	283	14	0	255	537	1	283	0	562	heparanase-like, partial [Biomphalaria glabrata]
BSUD.19227_contig_73:391979-424382	XP_013073394.1	97.328	262	7	0	150	411	1	262	0	537	PREDICTED: heparanase-like [Biomphalaria glabrata]
BSUD.19227_contig_73:391979-424382	KAH9498661.1	42.828	495	263	11	30	508	23	513	3.84e-130	400	hypothetical protein Btru_007211 [Bulinus truncatus]
BSUD.19227_contig_73:391979-424382	KAH9498653.1	42.391	460	240	9	55	508	31	471	2.72e-119	371	hypothetical protein Btru_007185 [Bulinus truncatus]
# Query: BSUD.19228_contig_73:426817-498016
# 5 hits found
BSUD.19228_contig_73:426817-498016	KAI8786073.1	93.481	951	58	1	2	948	22	972	0	1785	platelet endothelial aggregation receptor 1-like [Biomphalaria glabrata]
BSUD.19228_contig_73:426817-498016	KAI8752325.1	93.413	835	51	1	5	835	18	852	0	1593	hypothetical protein; partial, partial [Biomphalaria glabrata]
BSUD.19228_contig_73:426817-498016	KAH9495622.1	33.815	831	410	15	71	893	1157	1855	4.15e-146	488	hypothetical protein Btru_014827 [Bulinus truncatus]
BSUD.19228_contig_73:426817-498016	KAH9490140.1	41.732	635	312	17	44	662	17	609	7.1e-146	468	hypothetical protein Btru_042479 [Bulinus truncatus]
BSUD.19228_contig_73:426817-498016	XP_013075853.1	90.909	231	13	1	26	256	1	223	3.18e-138	424	PREDICTED: uncharacterized protein LOC106062124 [Biomphalaria glabrata]
# Query: BSUD.19233_contig_73:163380-188682
# 3 hits found
BSUD.19233_contig_73:163380-188682	KAI8786076.1	85.203	419	60	2	205	623	60	476	0	718	hypothetical protein BgiBS90_013434 [Biomphalaria glabrata]
BSUD.19233_contig_73:163380-188682	KAI8752328.1	86.721	369	48	1	255	623	43	410	0	642	hypothetical protein BgiMline_015046, partial [Biomphalaria glabrata]
BSUD.19233_contig_73:163380-188682	XP_013064272.1	61.486	444	159	6	75	508	1	442	1.29e-173	520	PREDICTED: uncharacterized protein LOC106053289, partial [Biomphalaria glabrata]
# Query: BSUD.19237_contig_73:294193-300076
# 5 hits found
BSUD.19237_contig_73:294193-300076	KAI8786078.1	93.627	659	42	0	1	659	1	659	0	1244	serine/threonine-protein phosphatase 6 regulatory ankyrin repeat subunit B-like [Biomphalaria glabrata]
BSUD.19237_contig_73:294193-300076	XP_013063324.1	93.475	659	43	0	1	659	1	659	0	1241	PREDICTED: serine/threonine-protein phosphatase 6 regulatory ankyrin repeat subunit B-like [Biomphalaria glabrata]
BSUD.19237_contig_73:294193-300076	KAI8752329.1	92.716	659	48	0	1	659	1	659	0	1233	serine/threonine-protein phosphatase 6 regulatory ankyrin repeat subunit B-like [Biomphalaria glabrata]
BSUD.19237_contig_73:294193-300076	KAH9499197.1	38.773	717	376	8	1	657	1	714	7.59e-149	467	hypothetical protein Btru_004422 [Bulinus truncatus]
BSUD.19237_contig_73:294193-300076	KAH9495268.1	39.041	730	356	9	1	657	1	714	2.32e-147	463	hypothetical protein Btru_016256 [Bulinus truncatus]
# Query: BSUD.19238_contig_73:319141-324227
# 0 hits found
# Query: BSUD.19239_contig_73:324434-341209
# 3 hits found
BSUD.19239_contig_73:324434-341209	KAI8786076.1	79.518	415	74	5	209	613	63	476	0	635	hypothetical protein BgiBS90_013434 [Biomphalaria glabrata]
BSUD.19239_contig_73:324434-341209	KAI8752328.1	79.891	368	64	4	256	613	43	410	0	563	hypothetical protein BgiMline_015046, partial [Biomphalaria glabrata]
BSUD.19239_contig_73:324434-341209	XP_013064272.1	60.09	446	154	8	73	498	1	442	4.89e-164	491	PREDICTED: uncharacterized protein LOC106053289, partial [Biomphalaria glabrata]
# Query: BSUD.19249_contig_73:705021-718805
# 5 hits found
BSUD.19249_contig_73:705021-718805	KAI8786054.1	91.746	315	25	1	1	315	54	367	0	584	CAunnamed protein product [Biomphalaria glabrata]
BSUD.19249_contig_73:705021-718805	KAI8752308.1	91.429	315	26	1	1	315	54	367	0	583	CAunnamed protein product [Biomphalaria glabrata]
BSUD.19249_contig_73:705021-718805	KAI8752309.1	67.179	195	64	0	23	217	20	214	9.34e-101	310	cell wall integrity and stress response component 4-like [Biomphalaria glabrata]
BSUD.19249_contig_73:705021-718805	KAH9495281.1	48.71	310	131	5	2	294	202	500	4.39e-99	311	hypothetical protein Btru_016289 [Bulinus truncatus]
BSUD.19249_contig_73:705021-718805	KAI8752306.1	57.895	228	89	2	2	228	7	228	5.98e-95	297	low-density lipoprotein receptor 1-like; partial, partial [Biomphalaria glabrata]
# Query: BSUD.19250_contig_73:747552-757032
# 6 hits found
[truncated: 3,988 more rows]
