# Supplementary material for: The genome and transcriptome of the snail Biomphalaria sudanica s.l.: immune gene diversification and highly polymorphic genomic regions in an important African vector of Schistosoma mansoni
Source: BMC Genomics. 2024 Feb 19;25:192. doi: 10.1186/s12864-024-10103-w (PMC10875847; doi:10.1186/s12864-024-10103-w)
Supplement: Supplementary file 23 — Additional file 23: Supplementary File 1. Complete functional annotation of Biomphalaria sudanica, including 23,598 genes assigned to have an open reading frame (ORF) and therefore predicted protein by TransDecoder.Predict v5.5.0 using the Trinity platform [51], the 2,248 raw RNA genes without predicted proteins predicted by StringTie2 v2.2.1 [50], 919 tRNA’s predicted in tRNAscan-SE 2.0 v2.0.9 [124], and 107 rRNA’s predicted in Barrnap v0.9 (github.com/tseemann/barrnap). [file 12864_2024_10103_MOESM23_ESM.zip]

Archive with 2 entries (2 files):
- Supp_File_1_Bsudanica_Anotation_Full_v2.gff.txt
- __MACOSX/._Supp_File_1_Bsudanica_Anotation_Full_v2.gff.txt
