# Supplementary material for: The genome and transcriptome of the snail Biomphalaria sudanica s.l.: immune gene diversification and highly polymorphic genomic regions in an important African vector of Schistosoma mansoni
Source: BMC Genomics. 2024 Feb 19;25:192. doi: 10.1186/s12864-024-10103-w (PMC10875847; doi:10.1186/s12864-024-10103-w)
Supplement: Supplementary file 23 — Additional file 23: Supplementary File 1. Complete functional annotation of Biomphalaria sudanica, including 23,598 genes assigned to have an open reading frame (ORF) and therefore predicted protein by TransDecoder.Predict v5.5.0 using the Trinity platform [51], the 2,248 raw RNA genes without predicted proteins predicted by StringTie2 v2.2.1 [50], 919 tRNA’s predicted in tRNAscan-SE 2.0 v2.0.9 [124], and 107 rRNA’s predicted in Barrnap v0.9 (github.com/tseemann/barrnap). [file 12864_2024_10103_MOESM23_ESM.zip › Supp_File_1_Bsudanica_Anotation_Full_v2.gff.txt]

contig_2	transdecoder	gene	61273	68609	.	+	.	ID=BSUD.3591;Interpro=IPR001878 (Zinc finger, CCHC-type)---IPR036397 (Ribonuclease H superfamily)---IPR036875 (Zinc finger, CCHC-type superfamily)---IPR041588 (Integrase zinc-binding domain)
contig_2	transdecoder	mRNA	61273	68609	.	+	.	ID=BSUD.3591.1.p1;Parent=BSUD.3591;Interpro=IPR001878 (Zinc finger, CCHC-type)---IPR036397 (Ribonuclease H superfamily)---IPR036875 (Zinc finger, CCHC-type superfamily)---IPR041588 (Integrase zinc-binding domain)
contig_2	transdecoder	five_prime_UTR	61273	62496	.	+	.	ID=BSUD.3591.1.p1.utr5p1;Parent=BSUD.3591.1.p1
contig_2	transdecoder	exon	61273	68609	.	+	.	ID=BSUD.3591.1.p1.exon1;Parent=BSUD.3591.1.p1
contig_2	transdecoder	CDS	62497	64911	.	+	0	ID=cds.BSUD.3591.1.p1;Parent=BSUD.3591.1.p1
contig_2	transdecoder	three_prime_UTR	64912	68609	.	+	.	ID=BSUD.3591.1.p1.utr3p1;Parent=BSUD.3591.1.p1
contig_2	transdecoder	gene	73700	85184	.	-	.	ID=BSUD.3592;Interpro=NA
contig_2	transdecoder	mRNA	73700	81129	.	-	.	ID=BSUD.3592.1.p1;Parent=BSUD.3592;Interpro=NA
contig_2	transdecoder	five_prime_UTR	76919	81129	.	-	.	ID=BSUD.3592.1.p1.utr5p1;Parent=BSUD.3592.1.p1
contig_2	transdecoder	exon	73700	81129	.	-	.	ID=BSUD.3592.1.p1.exon1;Parent=BSUD.3592.1.p1
contig_2	transdecoder	CDS	76307	76918	.	-	0	ID=cds.BSUD.3592.1.p1;Parent=BSUD.3592.1.p1
contig_2	transdecoder	three_prime_UTR	73700	76306	.	-	.	ID=BSUD.3592.1.p1.utr3p1;Parent=BSUD.3592.1.p1
contig_2	transdecoder	mRNA	73700	85184	.	-	.	ID=BSUD.3592.2.p1;Parent=BSUD.3592;Interpro=NA
contig_2	transdecoder	exon	85036	85184	.	-	.	ID=BSUD.3592.2.p1.exon1;Parent=BSUD.3592.2.p1
contig_2	transdecoder	CDS	85036	85183	.	-	0	ID=cds.BSUD.3592.2.p1;Parent=BSUD.3592.2.p1
contig_2	transdecoder	exon	83615	83749	.	-	.	ID=BSUD.3592.2.p1.exon2;Parent=BSUD.3592.2.p1
contig_2	transdecoder	CDS	83615	83749	.	-	2	ID=cds.BSUD.3592.2.p1;Parent=BSUD.3592.2.p1
contig_2	transdecoder	exon	82273	82407	.	-	.	ID=BSUD.3592.2.p1.exon3;Parent=BSUD.3592.2.p1
contig_2	transdecoder	CDS	82273	82407	.	-	2	ID=cds.BSUD.3592.2.p1;Parent=BSUD.3592.2.p1
contig_2	transdecoder	exon	73700	76278	.	-	.	ID=BSUD.3592.2.p1.exon4;Parent=BSUD.3592.2.p1
contig_2	transdecoder	CDS	75857	76278	.	-	2	ID=cds.BSUD.3592.2.p1;Parent=BSUD.3592.2.p1
contig_2	transdecoder	three_prime_UTR	73700	75856	.	-	.	ID=BSUD.3592.2.p1.utr3p1;Parent=BSUD.3592.2.p1
contig_2	transdecoder	mRNA	75342	80979	.	-	.	ID=BSUD.3592.3.p1;Parent=BSUD.3592;Interpro=NA
contig_2	transdecoder	five_prime_UTR	80239	80979	.	-	.	ID=BSUD.3592.3.p1.utr5p1;Parent=BSUD.3592.3.p1
contig_2	transdecoder	exon	80232	80979	.	-	.	ID=BSUD.3592.3.p1.exon1;Parent=BSUD.3592.3.p1
contig_2	transdecoder	CDS	80232	80238	.	-	0	ID=cds.BSUD.3592.3.p1;Parent=BSUD.3592.3.p1
contig_2	transdecoder	exon	75342	76278	.	-	.	ID=BSUD.3592.3.p1.exon2;Parent=BSUD.3592.3.p1
contig_2	transdecoder	CDS	75857	76278	.	-	2	ID=cds.BSUD.3592.3.p1;Parent=BSUD.3592.3.p1
contig_2	transdecoder	three_prime_UTR	75342	75856	.	-	.	ID=BSUD.3592.3.p1.utr3p1;Parent=BSUD.3592.3.p1
contig_2	transdecoder	gene	85950	89981	.	-	.	ID=BSUD.3593;Interpro=IPR005135 (Endonuclease/exonuclease/phosphatase)---IPR036691 (Endonuclease/exonuclease/phosphatase superfamily)
contig_2	transdecoder	mRNA	85950	89981	.	-	.	ID=BSUD.3593.1.p1;Parent=BSUD.3593;Interpro=IPR005135 (Endonuclease/exonuclease/phosphatase)---IPR036691 (Endonuclease/exonuclease/phosphatase superfamily)
contig_2	transdecoder	five_prime_UTR	88997	89981	.	-	.	ID=BSUD.3593.1.p1.utr5p1;Parent=BSUD.3593.1.p1
contig_2	transdecoder	exon	85950	89981	.	-	.	ID=BSUD.3593.1.p1.exon1;Parent=BSUD.3593.1.p1
contig_2	transdecoder	CDS	88103	88996	.	-	0	ID=cds.BSUD.3593.1.p1;Parent=BSUD.3593.1.p1
contig_2	transdecoder	three_prime_UTR	85950	88102	.	-	.	ID=BSUD.3593.1.p1.utr3p1;Parent=BSUD.3593.1.p1
contig_3	transdecoder	gene	52936	101671	.	+	.	ID=BSUD.7064;Interpro=IPR001930 (Peptidase M1, alanine aminopeptidase/leukotriene A4 hydrolase)---IPR014782 (Peptidase M1, membrane alanine aminopeptidase)---IPR024571 (ERAP1-like C-terminal domain)---IPR027268 (Peptidase M4/M1, CTD superfamily)---IPR033581 (Aminopeptidase N-like)---IPR034016 (Aminopeptidase N-type)---IPR042097 (Aminopeptidase N-like , N-terminal domain superfamliy)---IPR045357 (…
contig_3	transdecoder	mRNA	52936	101671	.	+	.	ID=BSUD.7064.1.p1;Parent=BSUD.7064;Interpro=IPR001930 (Peptidase M1, alanine aminopeptidase/leukotriene A4 hydrolase)---IPR014782 (Peptidase M1, membrane alanine aminopeptidase)---IPR024571 (ERAP1-like C-terminal domain)---IPR027268 (Peptidase M4/M1, CTD superfamily)---IPR033581 (Aminopeptidase N-like)---IPR034016 (Aminopeptidase N-type)---IPR042097 (Aminopeptidase N-like , N-terminal domain supe…
contig_3	transdecoder	exon	52936	53062	.	+	.	ID=BSUD.7064.1.p1.exon1;Parent=BSUD.7064.1.p1
contig_3	transdecoder	CDS	52936	53062	.	+	0	ID=cds.BSUD.7064.1.p1;Parent=BSUD.7064.1.p1
contig_3	transdecoder	exon	58878	59122	.	+	.	ID=BSUD.7064.1.p1.exon2;Parent=BSUD.7064.1.p1
contig_3	transdecoder	CDS	58878	59122	.	+	2	ID=cds.BSUD.7064.1.p1;Parent=BSUD.7064.1.p1
contig_3	transdecoder	exon	60879	61073	.	+	.	ID=BSUD.7064.1.p1.exon3;Parent=BSUD.7064.1.p1
contig_3	transdecoder	CDS	60879	61073	.	+	0	ID=cds.BSUD.7064.1.p1;Parent=BSUD.7064.1.p1
contig_3	transdecoder	exon	68577	68677	.	+	.	ID=BSUD.7064.1.p1.exon4;Parent=BSUD.7064.1.p1
contig_3	transdecoder	CDS	68577	68677	.	+	0	ID=cds.BSUD.7064.1.p1;Parent=BSUD.7064.1.p1
contig_3	transdecoder	exon	70622	70780	.	+	.	ID=BSUD.7064.1.p1.exon5;Parent=BSUD.7064.1.p1
contig_3	transdecoder	CDS	70622	70780	.	+	1	ID=cds.BSUD.7064.1.p1;Parent=BSUD.7064.1.p1
contig_3	transdecoder	exon	73911	74037	.	+	.	ID=BSUD.7064.1.p1.exon6;Parent=BSUD.7064.1.p1
contig_3	transdecoder	CDS	73911	74037	.	+	1	ID=cds.BSUD.7064.1.p1;Parent=BSUD.7064.1.p1
contig_3	transdecoder	exon	74586	74706	.	+	.	ID=BSUD.7064.1.p1.exon7;Parent=BSUD.7064.1.p1
contig_3	transdecoder	CDS	74586	74706	.	+	0	ID=cds.BSUD.7064.1.p1;Parent=BSUD.7064.1.p1
contig_3	transdecoder	exon	76605	76668	.	+	.	ID=BSUD.7064.1.p1.exon8;Parent=BSUD.7064.1.p1
contig_3	transdecoder	CDS	76605	76668	.	+	2	ID=cds.BSUD.7064.1.p1;Parent=BSUD.7064.1.p1
contig_3	transdecoder	exon	80930	81020	.	+	.	ID=BSUD.7064.1.p1.exon9;Parent=BSUD.7064.1.p1
contig_3	transdecoder	CDS	80930	81020	.	+	1	ID=cds.BSUD.7064.1.p1;Parent=BSUD.7064.1.p1
contig_3	transdecoder	exon	82679	82792	.	+	.	ID=BSUD.7064.1.p1.exon10;Parent=BSUD.7064.1.p1
contig_3	transdecoder	CDS	82679	82792	.	+	0	ID=cds.BSUD.7064.1.p1;Parent=BSUD.7064.1.p1
contig_3	transdecoder	exon	87855	87986	.	+	.	ID=BSUD.7064.1.p1.exon11;Parent=BSUD.7064.1.p1
contig_3	transdecoder	CDS	87855	87986	.	+	0	ID=cds.BSUD.7064.1.p1;Parent=BSUD.7064.1.p1
contig_3	transdecoder	exon	89248	89313	.	+	.	ID=BSUD.7064.1.p1.exon12;Parent=BSUD.7064.1.p1
contig_3	transdecoder	CDS	89248	89313	.	+	0	ID=cds.BSUD.7064.1.p1;Parent=BSUD.7064.1.p1
contig_3	transdecoder	exon	92340	92405	.	+	.	ID=BSUD.7064.1.p1.exon13;Parent=BSUD.7064.1.p1
contig_3	transdecoder	CDS	92340	92405	.	+	0	ID=cds.BSUD.7064.1.p1;Parent=BSUD.7064.1.p1
contig_3	transdecoder	exon	95894	96081	.	+	.	ID=BSUD.7064.1.p1.exon14;Parent=BSUD.7064.1.p1
contig_3	transdecoder	CDS	95894	96081	.	+	0	ID=cds.BSUD.7064.1.p1;Parent=BSUD.7064.1.p1
contig_3	transdecoder	exon	98052	98152	.	+	.	ID=BSUD.7064.1.p1.exon15;Parent=BSUD.7064.1.p1
contig_3	transdecoder	CDS	98052	98152	.	+	1	ID=cds.BSUD.7064.1.p1;Parent=BSUD.7064.1.p1
contig_3	transdecoder	exon	99616	99761	.	+	.	ID=BSUD.7064.1.p1.exon16;Parent=BSUD.7064.1.p1
contig_3	transdecoder	CDS	99616	99761	.	+	2	ID=cds.BSUD.7064.1.p1;Parent=BSUD.7064.1.p1
contig_3	transdecoder	exon	101616	101671	.	+	.	ID=BSUD.7064.1.p1.exon17;Parent=BSUD.7064.1.p1
contig_3	transdecoder	CDS	101616	101669	.	+	0	ID=cds.BSUD.7064.1.p1;Parent=BSUD.7064.1.p1
contig_3	tRNAscan-SE	pseudogene_tRNA	70870	70942	31.7	+	.	ID=contig_3.trna1;Name=contig_3.tRNA1-ArgCCG;isotype=Arg;anticodon=CCG;gene_biotype=pseudogene
contig_3	tRNAscan-SE	exon	70870	70942	.	+	.	ID=contig_3.trna1.exon1;Parent=contig_3.trna1
contig_6	transdecoder	gene	13524	40198	.	-	.	ID=BSUD.15482;Interpro=IPR008979 (Galactose-binding-like domain superfamily)
contig_6	transdecoder	mRNA	13524	40198	.	-	.	ID=BSUD.15482.1.p1;Parent=BSUD.15482;Interpro=IPR008979 (Galactose-binding-like domain superfamily)
contig_6	transdecoder	five_prime_UTR	40133	40198	.	-	.	ID=BSUD.15482.1.p1.utr5p1;Parent=BSUD.15482.1.p1
contig_6	transdecoder	five_prime_UTR	35742	35873	.	-	.	ID=BSUD.15482.1.p1.utr5p2;Parent=BSUD.15482.1.p1
contig_6	transdecoder	five_prime_UTR	34068	34232	.	-	.	ID=BSUD.15482.1.p1.utr5p3;Parent=BSUD.15482.1.p1
contig_6	transdecoder	five_prime_UTR	31555	31594	.	-	.	ID=BSUD.15482.1.p1.utr5p4;Parent=BSUD.15482.1.p1
contig_6	transdecoder	exon	40133	40198	.	-	.	ID=BSUD.15482.1.p1.exon1;Parent=BSUD.15482.1.p1
contig_6	transdecoder	exon	35742	35873	.	-	.	ID=BSUD.15482.1.p1.exon2;Parent=BSUD.15482.1.p1
contig_6	transdecoder	exon	34068	34232	.	-	.	ID=BSUD.15482.1.p1.exon3;Parent=BSUD.15482.1.p1
contig_6	transdecoder	exon	31440	31594	.	-	.	ID=BSUD.15482.1.p1.exon4;Parent=BSUD.15482.1.p1
contig_6	transdecoder	CDS	31440	31554	.	-	0	ID=cds.BSUD.15482.1.p1;Parent=BSUD.15482.1.p1
contig_6	transdecoder	exon	29080	29289	.	-	.	ID=BSUD.15482.1.p1.exon5;Parent=BSUD.15482.1.p1
contig_6	transdecoder	CDS	29080	29289	.	-	2	ID=cds.BSUD.15482.1.p1;Parent=BSUD.15482.1.p1
contig_6	transdecoder	exon	27365	27589	.	-	.	ID=BSUD.15482.1.p1.exon6;Parent=BSUD.15482.1.p1
contig_6	transdecoder	CDS	27365	27589	.	-	2	ID=cds.BSUD.15482.1.p1;Parent=BSUD.15482.1.p1
contig_6	transdecoder	exon	25639	25773	.	-	.	ID=BSUD.15482.1.p1.exon7;Parent=BSUD.15482.1.p1
contig_6	transdecoder	CDS	25639	25773	.	-	2	ID=cds.BSUD.15482.1.p1;Parent=BSUD.15482.1.p1
contig_6	transdecoder	exon	21786	21920	.	-	.	ID=BSUD.15482.1.p1.exon8;Parent=BSUD.15482.1.p1
contig_6	transdecoder	CDS	21786	21920	.	-	2	ID=cds.BSUD.15482.1.p1;Parent=BSUD.15482.1.p1
contig_6	transdecoder	exon	13524	14946	.	-	.	ID=BSUD.15482.1.p1.exon9;Parent=BSUD.15482.1.p1
contig_6	transdecoder	CDS	14816	14946	.	-	2	ID=cds.BSUD.15482.1.p1;Parent=BSUD.15482.1.p1
contig_6	transdecoder	three_prime_UTR	13524	14815	.	-	.	ID=BSUD.15482.1.p1.utr3p1;Parent=BSUD.15482.1.p1
contig_19	transdecoder	gene	2851	81796	.	+	.	ID=BSUD.3145;Interpro=IPR001356 (Homeobox domain)---IPR009057 (Homeobox-like domain superfamily)---IPR017970 (Homeobox, conserved site)---IPR043565 (PAX family)
contig_19	transdecoder	mRNA	2851	81796	.	+	.	ID=BSUD.3145.1.p1;Parent=BSUD.3145;Interpro=IPR001356 (Homeobox domain)---IPR009057 (Homeobox-like domain superfamily)---IPR017970 (Homeobox, conserved site)---IPR043565 (PAX family)
contig_19	transdecoder	five_prime_UTR	2851	3034	.	+	.	ID=BSUD.3145.1.p1.utr5p1;Parent=BSUD.3145.1.p1
contig_19	transdecoder	five_prime_UTR	5199	5300	.	+	.	ID=BSUD.3145.1.p1.utr5p2;Parent=BSUD.3145.1.p1
contig_19	transdecoder	five_prime_UTR	25235	25365	.	+	.	ID=BSUD.3145.1.p1.utr5p3;Parent=BSUD.3145.1.p1
contig_19	transdecoder	five_prime_UTR	26113	26328	.	+	.	ID=BSUD.3145.1.p1.utr5p4;Parent=BSUD.3145.1.p1
contig_19	transdecoder	five_prime_UTR	66668	66736	.	+	.	ID=BSUD.3145.1.p1.utr5p5;Parent=BSUD.3145.1.p1
contig_19	transdecoder	exon	2851	3034	.	+	.	ID=BSUD.3145.1.p1.exon1;Parent=BSUD.3145.1.p1
contig_19	transdecoder	exon	5199	5300	.	+	.	ID=BSUD.3145.1.p1.exon2;Parent=BSUD.3145.1.p1
contig_19	transdecoder	exon	25235	25365	.	+	.	ID=BSUD.3145.1.p1.exon3;Parent=BSUD.3145.1.p1
contig_19	transdecoder	exon	26113	26328	.	+	.	ID=BSUD.3145.1.p1.exon4;Parent=BSUD.3145.1.p1
contig_19	transdecoder	exon	66668	66902	.	+	.	ID=BSUD.3145.1.p1.exon5;Parent=BSUD.3145.1.p1
contig_19	transdecoder	CDS	66737	66902	.	+	0	ID=cds.BSUD.3145.1.p1;Parent=BSUD.3145.1.p1
contig_19	transdecoder	exon	74908	75057	.	+	.	ID=BSUD.3145.1.p1.exon6;Parent=BSUD.3145.1.p1
contig_19	transdecoder	CDS	74908	75057	.	+	2	ID=cds.BSUD.3145.1.p1;Parent=BSUD.3145.1.p1
contig_19	transdecoder	exon	76921	77020	.	+	.	ID=BSUD.3145.1.p1.exon7;Parent=BSUD.3145.1.p1
contig_19	transdecoder	CDS	76921	77020	.	+	2	ID=cds.BSUD.3145.1.p1;Parent=BSUD.3145.1.p1
contig_19	transdecoder	exon	79480	79641	.	+	.	ID=BSUD.3145.1.p1.exon8;Parent=BSUD.3145.1.p1
contig_19	transdecoder	CDS	79480	79641	.	+	1	ID=cds.BSUD.3145.1.p1;Parent=BSUD.3145.1.p1
contig_19	transdecoder	exon	79897	80000	.	+	.	ID=BSUD.3145.1.p1.exon9;Parent=BSUD.3145.1.p1
contig_19	transdecoder	CDS	79897	80000	.	+	1	ID=cds.BSUD.3145.1.p1;Parent=BSUD.3145.1.p1
contig_19	transdecoder	exon	80659	80784	.	+	.	ID=BSUD.3145.1.p1.exon10;Parent=BSUD.3145.1.p1
contig_19	transdecoder	CDS	80659	80784	.	+	2	ID=cds.BSUD.3145.1.p1;Parent=BSUD.3145.1.p1
contig_19	transdecoder	exon	81340	81796	.	+	.	ID=BSUD.3145.1.p1.exon11;Parent=BSUD.3145.1.p1
contig_19	transdecoder	CDS	81340	81464	.	+	2	ID=cds.BSUD.3145.1.p1;Parent=BSUD.3145.1.p1
contig_19	transdecoder	three_prime_UTR	81465	81796	.	+	.	ID=BSUD.3145.1.p1.utr3p1;Parent=BSUD.3145.1.p1
contig_19	transdecoder	mRNA	36854	81796	.	+	.	ID=BSUD.3145.2.p1;Parent=BSUD.3145;Interpro=IPR001356 (Homeobox domain)---IPR009057 (Homeobox-like domain superfamily)---IPR017970 (Homeobox, conserved site)---IPR043565 (PAX family)
contig_19	transdecoder	five_prime_UTR	36854	37019	.	+	.	ID=BSUD.3145.2.p1.utr5p1;Parent=BSUD.3145.2.p1
contig_19	transdecoder	five_prime_UTR	66668	66736	.	+	.	ID=BSUD.3145.2.p1.utr5p2;Parent=BSUD.3145.2.p1
contig_19	transdecoder	exon	36854	37019	.	+	.	ID=BSUD.3145.2.p1.exon1;Parent=BSUD.3145.2.p1
contig_19	transdecoder	exon	66668	66902	.	+	.	ID=BSUD.3145.2.p1.exon2;Parent=BSUD.3145.2.p1
contig_19	transdecoder	CDS	66737	66902	.	+	0	ID=cds.BSUD.3145.2.p1;Parent=BSUD.3145.2.p1
contig_19	transdecoder	exon	74908	75057	.	+	.	ID=BSUD.3145.2.p1.exon3;Parent=BSUD.3145.2.p1
contig_19	transdecoder	CDS	74908	75057	.	+	2	ID=cds.BSUD.3145.2.p1;Parent=BSUD.3145.2.p1
contig_19	transdecoder	exon	76921	77020	.	+	.	ID=BSUD.3145.2.p1.exon4;Parent=BSUD.3145.2.p1
contig_19	transdecoder	CDS	76921	77020	.	+	2	ID=cds.BSUD.3145.2.p1;Parent=BSUD.3145.2.p1
contig_19	transdecoder	exon	79480	79641	.	+	.	ID=BSUD.3145.2.p1.exon5;Parent=BSUD.3145.2.p1
contig_19	transdecoder	CDS	79480	79641	.	+	1	ID=cds.BSUD.3145.2.p1;Parent=BSUD.3145.2.p1
contig_19	transdecoder	exon	79897	80000	.	+	.	ID=BSUD.3145.2.p1.exon6;Parent=BSUD.3145.2.p1
contig_19	transdecoder	CDS	79897	80000	.	+	1	ID=cds.BSUD.3145.2.p1;Parent=BSUD.3145.2.p1
contig_19	transdecoder	exon	80659	80784	.	+	.	ID=BSUD.3145.2.p1.exon7;Parent=BSUD.3145.2.p1
contig_19	transdecoder	CDS	80659	80784	.	+	2	ID=cds.BSUD.3145.2.p1;Parent=BSUD.3145.2.p1
contig_19	transdecoder	exon	81340	81796	.	+	.	ID=BSUD.3145.2.p1.exon8;Parent=BSUD.3145.2.p1
contig_19	transdecoder	CDS	81340	81464	.	+	2	ID=cds.BSUD.3145.2.p1;Parent=BSUD.3145.2.p1
contig_19	transdecoder	three_prime_UTR	81465	81796	.	+	.	ID=BSUD.3145.2.p1.utr3p1;Parent=BSUD.3145.2.p1
contig_19	tRNAscan-SE	pseudogene_tRNA	28365	28429	27.7	+	.	ID=contig_19.trna1;Name=contig_19.tRNA1-GluTTC;isotype=Glu;anticodon=TTC;gene_biotype=pseudogene
contig_19	tRNAscan-SE	exon	28365	28429	.	+	.	ID=contig_19.trna1.exon1;Parent=contig_19.trna1
contig_19	transdecoder	gene	98228	115211	.	+	.	ID=BSUD.3146;Interpro=NA
contig_19	transdecoder	mRNA	98228	115211	.	+	.	ID=BSUD.3146.2.p1;Parent=BSUD.3146;Interpro=NA
contig_19	transdecoder	five_prime_UTR	98228	98271	.	+	.	ID=BSUD.3146.2.p1.utr5p1;Parent=BSUD.3146.2.p1
contig_19	transdecoder	five_prime_UTR	99546	99582	.	+	.	ID=BSUD.3146.2.p1.utr5p2;Parent=BSUD.3146.2.p1
contig_19	transdecoder	five_prime_UTR	114882	114983	.	+	.	ID=BSUD.3146.2.p1.utr5p3;Parent=BSUD.3146.2.p1
contig_19	transdecoder	exon	98228	98271	.	+	.	ID=BSUD.3146.2.p1.exon1;Parent=BSUD.3146.2.p1
contig_19	transdecoder	exon	99546	99582	.	+	.	ID=BSUD.3146.2.p1.exon2;Parent=BSUD.3146.2.p1
contig_19	transdecoder	exon	114882	115211	.	+	.	ID=BSUD.3146.2.p1.exon3;Parent=BSUD.3146.2.p1
contig_19	transdecoder	CDS	114984	115211	.	+	0	ID=cds.BSUD.3146.2.p1;Parent=BSUD.3146.2.p1
contig_19	transdecoder	gene	140958	172789	.	-	.	ID=BSUD.3147;Interpro=IPR006020 (PTB/PI domain)---IPR011993 (PH-like domain superfamily)
contig_19	transdecoder	mRNA	140958	172789	.	-	.	ID=BSUD.3147.1.p1;Parent=BSUD.3147;Interpro=IPR006020 (PTB/PI domain)---IPR011993 (PH-like domain superfamily)
contig_19	transdecoder	exon	172764	172789	.	-	.	ID=BSUD.3147.1.p1.exon1;Parent=BSUD.3147.1.p1
contig_19	transdecoder	CDS	172764	172787	.	-	0	ID=cds.BSUD.3147.1.p1;Parent=BSUD.3147.1.p1
contig_19	transdecoder	exon	166963	167049	.	-	.	ID=BSUD.3147.1.p1.exon2;Parent=BSUD.3147.1.p1
contig_19	transdecoder	CDS	166963	167049	.	-	0	ID=cds.BSUD.3147.1.p1;Parent=BSUD.3147.1.p1
contig_19	transdecoder	exon	165923	166060	.	-	.	ID=BSUD.3147.1.p1.exon3;Parent=BSUD.3147.1.p1
contig_19	transdecoder	CDS	165923	166060	.	-	0	ID=cds.BSUD.3147.1.p1;Parent=BSUD.3147.1.p1
contig_19	transdecoder	exon	151521	151692	.	-	.	ID=BSUD.3147.1.p1.exon4;Parent=BSUD.3147.1.p1
contig_19	transdecoder	CDS	151525	151692	.	-	0	ID=cds.BSUD.3147.1.p1;Parent=BSUD.3147.1.p1
contig_19	transdecoder	exon	140958	146655	.	-	.	ID=BSUD.3147.1.p1.exon5;Parent=BSUD.3147.1.p1
contig_19	transdecoder	three_prime_UTR	151521	151524	.	-	.	ID=BSUD.3147.1.p1.utr3p1;Parent=BSUD.3147.1.p1
contig_19	transdecoder	three_prime_UTR	140958	146655	.	-	.	ID=BSUD.3147.1.p1.utr3p2;Parent=BSUD.3147.1.p1
contig_19	transdecoder	gene	173225	179086	.	-	.	ID=BSUD.3148;Interpro=IPR013761 (Sterile alpha motif/pointed domain superfamily)
contig_19	transdecoder	mRNA	173225	179086	.	-	.	ID=BSUD.3148.1.p1;Parent=BSUD.3148;Interpro=IPR013761 (Sterile alpha motif/pointed domain superfamily)
contig_19	transdecoder	exon	179044	179086	.	-	.	ID=BSUD.3148.1.p1.exon1;Parent=BSUD.3148.1.p1
contig_19	transdecoder	CDS	179044	179085	.	-	0	ID=cds.BSUD.3148.1.p1;Parent=BSUD.3148.1.p1
contig_19	transdecoder	exon	178717	178800	.	-	.	ID=BSUD.3148.1.p1.exon2;Parent=BSUD.3148.1.p1
contig_19	transdecoder	CDS	178717	178800	.	-	0	ID=cds.BSUD.3148.1.p1;Parent=BSUD.3148.1.p1
contig_19	transdecoder	exon	176364	176546	.	-	.	ID=BSUD.3148.1.p1.exon3;Parent=BSUD.3148.1.p1
contig_19	transdecoder	CDS	176364	176546	.	-	0	ID=cds.BSUD.3148.1.p1;Parent=BSUD.3148.1.p1
contig_19	transdecoder	exon	173225	174814	.	-	.	ID=BSUD.3148.1.p1.exon4;Parent=BSUD.3148.1.p1
contig_19	transdecoder	CDS	174671	174814	.	-	0	ID=cds.BSUD.3148.1.p1;Parent=BSUD.3148.1.p1
contig_19	transdecoder	three_prime_UTR	173225	174670	.	-	.	ID=BSUD.3148.1.p1.utr3p1;Parent=BSUD.3148.1.p1
contig_19	transdecoder	gene	180696	248720	.	-	.	ID=BSUD.3149;Interpro=IPR001660 (Sterile alpha motif domain)---IPR002110 (Ankyrin repeat)---IPR013761 (Sterile alpha motif/pointed domain superfamily)---IPR033636 (Ankyrin repeat and SAM domain-containing protein 1B)---IPR036770 (Ankyrin repeat-containing domain superfamily)
contig_19	transdecoder	mRNA	180696	248720	.	-	.	ID=BSUD.3149.1.p1;Parent=BSUD.3149;Interpro=IPR001660 (Sterile alpha motif domain)---IPR002110 (Ankyrin repeat)---IPR013761 (Sterile alpha motif/pointed domain superfamily)---IPR033636 (Ankyrin repeat and SAM domain-containing protein 1B)---IPR036770 (Ankyrin repeat-containing domain superfamily)
contig_19	transdecoder	five_prime_UTR	248580	248720	.	-	.	ID=BSUD.3149.1.p1.utr5p1;Parent=BSUD.3149.1.p1
contig_19	transdecoder	exon	248437	248720	.	-	.	ID=BSUD.3149.1.p1.exon1;Parent=BSUD.3149.1.p1
contig_19	transdecoder	CDS	248437	248579	.	-	0	ID=cds.BSUD.3149.1.p1;Parent=BSUD.3149.1.p1
contig_19	transdecoder	exon	247295	247381	.	-	.	ID=BSUD.3149.1.p1.exon2;Parent=BSUD.3149.1.p1
contig_19	transdecoder	CDS	247295	247381	.	-	1	ID=cds.BSUD.3149.1.p1;Parent=BSUD.3149.1.p1
contig_19	transdecoder	exon	246181	246337	.	-	.	ID=BSUD.3149.1.p1.exon3;Parent=BSUD.3149.1.p1
contig_19	transdecoder	CDS	246181	246337	.	-	1	ID=cds.BSUD.3149.1.p1;Parent=BSUD.3149.1.p1
contig_19	transdecoder	exon	242925	242999	.	-	.	ID=BSUD.3149.1.p1.exon4;Parent=BSUD.3149.1.p1
contig_19	transdecoder	CDS	242925	242999	.	-	0	ID=cds.BSUD.3149.1.p1;Parent=BSUD.3149.1.p1
contig_19	transdecoder	exon	241439	241660	.	-	.	ID=BSUD.3149.1.p1.exon5;Parent=BSUD.3149.1.p1
contig_19	transdecoder	CDS	241439	241660	.	-	0	ID=cds.BSUD.3149.1.p1;Parent=BSUD.3149.1.p1
contig_19	transdecoder	exon	238407	238482	.	-	.	ID=BSUD.3149.1.p1.exon6;Parent=BSUD.3149.1.p1
contig_19	transdecoder	CDS	238407	238482	.	-	0	ID=cds.BSUD.3149.1.p1;Parent=BSUD.3149.1.p1
contig_19	transdecoder	exon	235347	235448	.	-	.	ID=BSUD.3149.1.p1.exon7;Parent=BSUD.3149.1.p1
contig_19	transdecoder	CDS	235347	235448	.	-	2	ID=cds.BSUD.3149.1.p1;Parent=BSUD.3149.1.p1
contig_19	transdecoder	exon	234562	234757	.	-	.	ID=BSUD.3149.1.p1.exon8;Parent=BSUD.3149.1.p1
contig_19	transdecoder	CDS	234562	234757	.	-	2	ID=cds.BSUD.3149.1.p1;Parent=BSUD.3149.1.p1
contig_19	transdecoder	exon	230231	230325	.	-	.	ID=BSUD.3149.1.p1.exon9;Parent=BSUD.3149.1.p1
contig_19	transdecoder	CDS	230231	230325	.	-	1	ID=cds.BSUD.3149.1.p1;Parent=BSUD.3149.1.p1
contig_19	transdecoder	exon	229088	229260	.	-	.	ID=BSUD.3149.1.p1.exon10;Parent=BSUD.3149.1.p1
contig_19	transdecoder	CDS	229088	229260	.	-	2	ID=cds.BSUD.3149.1.p1;Parent=BSUD.3149.1.p1
contig_19	transdecoder	exon	228311	228470	.	-	.	ID=BSUD.3149.1.p1.exon11;Parent=BSUD.3149.1.p1
contig_19	transdecoder	CDS	228311	228470	.	-	0	ID=cds.BSUD.3149.1.p1;Parent=BSUD.3149.1.p1
contig_19	transdecoder	exon	226924	227103	.	-	.	ID=BSUD.3149.1.p1.exon12;Parent=BSUD.3149.1.p1
contig_19	transdecoder	CDS	226924	227103	.	-	2	ID=cds.BSUD.3149.1.p1;Parent=BSUD.3149.1.p1
contig_19	transdecoder	exon	224938	225110	.	-	.	ID=BSUD.3149.1.p1.exon13;Parent=BSUD.3149.1.p1
contig_19	transdecoder	CDS	224938	225110	.	-	2	ID=cds.BSUD.3149.1.p1;Parent=BSUD.3149.1.p1
contig_19	transdecoder	exon	222560	223055	.	-	.	ID=BSUD.3149.1.p1.exon14;Parent=BSUD.3149.1.p1
contig_19	transdecoder	CDS	222560	223055	.	-	0	ID=cds.BSUD.3149.1.p1;Parent=BSUD.3149.1.p1
contig_19	transdecoder	exon	186668	186813	.	-	.	ID=BSUD.3149.1.p1.exon15;Parent=BSUD.3149.1.p1
contig_19	transdecoder	CDS	186668	186813	.	-	2	ID=cds.BSUD.3149.1.p1;Parent=BSUD.3149.1.p1
contig_19	transdecoder	exon	185779	185877	.	-	.	ID=BSUD.3149.1.p1.exon16;Parent=BSUD.3149.1.p1
contig_19	transdecoder	CDS	185779	185877	.	-	0	ID=cds.BSUD.3149.1.p1;Parent=BSUD.3149.1.p1
contig_19	transdecoder	exon	182634	182739	.	-	.	ID=BSUD.3149.1.p1.exon17;Parent=BSUD.3149.1.p1
contig_19	transdecoder	CDS	182634	182739	.	-	0	ID=cds.BSUD.3149.1.p1;Parent=BSUD.3149.1.p1
contig_19	transdecoder	exon	181880	181983	.	-	.	ID=BSUD.3149.1.p1.exon18;Parent=BSUD.3149.1.p1
contig_19	transdecoder	CDS	181880	181983	.	-	2	ID=cds.BSUD.3149.1.p1;Parent=BSUD.3149.1.p1
contig_19	transdecoder	exon	180696	180807	.	-	.	ID=BSUD.3149.1.p1.exon19;Parent=BSUD.3149.1.p1
contig_19	transdecoder	CDS	180697	180807	.	-	0	ID=cds.BSUD.3149.1.p1;Parent=BSUD.3149.1.p1
contig_19	transdecoder	mRNA	236483	248703	.	-	.	ID=BSUD.3149.2.p1;Parent=BSUD.3149;Interpro=IPR001660 (Sterile alpha motif domain)---IPR002110 (Ankyrin repeat)---IPR013761 (Sterile alpha motif/pointed domain superfamily)---IPR033636 (Ankyrin repeat and SAM domain-containing protein 1B)---IPR036770 (Ankyrin repeat-containing domain superfamily)
contig_19	transdecoder	five_prime_UTR	248580	248703	.	-	.	ID=BSUD.3149.2.p1.utr5p1;Parent=BSUD.3149.2.p1
contig_19	transdecoder	exon	248437	248703	.	-	.	ID=BSUD.3149.2.p1.exon1;Parent=BSUD.3149.2.p1
contig_19	transdecoder	CDS	248437	248579	.	-	0	ID=cds.BSUD.3149.2.p1;Parent=BSUD.3149.2.p1
contig_19	transdecoder	exon	247295	247381	.	-	.	ID=BSUD.3149.2.p1.exon2;Parent=BSUD.3149.2.p1
contig_19	transdecoder	CDS	247295	247381	.	-	1	ID=cds.BSUD.3149.2.p1;Parent=BSUD.3149.2.p1
contig_19	transdecoder	exon	246181	246337	.	-	.	ID=BSUD.3149.2.p1.exon3;Parent=BSUD.3149.2.p1
contig_19	transdecoder	CDS	246181	246337	.	-	1	ID=cds.BSUD.3149.2.p1;Parent=BSUD.3149.2.p1
contig_19	transdecoder	exon	242925	242999	.	-	.	ID=BSUD.3149.2.p1.exon4;Parent=BSUD.3149.2.p1
contig_19	transdecoder	CDS	242925	242999	.	-	0	ID=cds.BSUD.3149.2.p1;Parent=BSUD.3149.2.p1
contig_19	transdecoder	exon	241439	241660	.	-	.	ID=BSUD.3149.2.p1.exon5;Parent=BSUD.3149.2.p1
contig_19	transdecoder	CDS	241439	241660	.	-	0	ID=cds.BSUD.3149.2.p1;Parent=BSUD.3149.2.p1
contig_19	transdecoder	exon	238407	238482	.	-	.	ID=BSUD.3149.2.p1.exon6;Parent=BSUD.3149.2.p1
contig_19	transdecoder	CDS	238407	238482	.	-	0	ID=cds.BSUD.3149.2.p1;Parent=BSUD.3149.2.p1
contig_19	transdecoder	exon	236483	238034	.	-	.	ID=BSUD.3149.2.p1.exon7;Parent=BSUD.3149.2.p1
contig_19	transdecoder	CDS	238030	238034	.	-	2	ID=cds.BSUD.3149.2.p1;Parent=BSUD.3149.2.p1
contig_19	transdecoder	three_prime_UTR	236483	238029	.	-	.	ID=BSUD.3149.2.p1.utr3p1;Parent=BSUD.3149.2.p1
contig_19	transdecoder	mRNA	237129	248697	.	-	.	ID=BSUD.3149.3.p1;Parent=BSUD.3149;Interpro=IPR001660 (Sterile alpha motif domain)---IPR002110 (Ankyrin repeat)---IPR013761 (Sterile alpha motif/pointed domain superfamily)---IPR033636 (Ankyrin repeat and SAM domain-containing protein 1B)---IPR036770 (Ankyrin repeat-containing domain superfamily)
contig_19	transdecoder	five_prime_UTR	248580	248697	.	-	.	ID=BSUD.3149.3.p1.utr5p1;Parent=BSUD.3149.3.p1
contig_19	transdecoder	exon	248437	248697	.	-	.	ID=BSUD.3149.3.p1.exon1;Parent=BSUD.3149.3.p1
contig_19	transdecoder	CDS	248437	248579	.	-	0	ID=cds.BSUD.3149.3.p1;Parent=BSUD.3149.3.p1
contig_19	transdecoder	exon	247295	247381	.	-	.	ID=BSUD.3149.3.p1.exon2;Parent=BSUD.3149.3.p1
contig_19	transdecoder	CDS	247295	247381	.	-	1	ID=cds.BSUD.3149.3.p1;Parent=BSUD.3149.3.p1
contig_19	transdecoder	exon	246181	246337	.	-	.	ID=BSUD.3149.3.p1.exon3;Parent=BSUD.3149.3.p1
contig_19	transdecoder	CDS	246181	246337	.	-	1	ID=cds.BSUD.3149.3.p1;Parent=BSUD.3149.3.p1
contig_19	transdecoder	exon	242925	242999	.	-	.	ID=BSUD.3149.3.p1.exon4;Parent=BSUD.3149.3.p1
contig_19	transdecoder	CDS	242925	242999	.	-	0	ID=cds.BSUD.3149.3.p1;Parent=BSUD.3149.3.p1
contig_19	transdecoder	exon	241439	241660	.	-	.	ID=BSUD.3149.3.p1.exon5;Parent=BSUD.3149.3.p1
contig_19	transdecoder	CDS	241439	241660	.	-	0	ID=cds.BSUD.3149.3.p1;Parent=BSUD.3149.3.p1
contig_19	transdecoder	exon	237129	238482	.	-	.	ID=BSUD.3149.3.p1.exon6;Parent=BSUD.3149.3.p1
contig_19	transdecoder	CDS	238369	238482	.	-	0	ID=cds.BSUD.3149.3.p1;Parent=BSUD.3149.3.p1
contig_19	transdecoder	three_prime_UTR	237129	238368	.	-	.	ID=BSUD.3149.3.p1.utr3p1;Parent=BSUD.3149.3.p1
contig_19	transdecoder	mRNA	240172	248706	.	-	.	ID=BSUD.3149.4.p1;Parent=BSUD.3149;Interpro=IPR001660 (Sterile alpha motif domain)---IPR002110 (Ankyrin repeat)---IPR013761 (Sterile alpha motif/pointed domain superfamily)---IPR033636 (Ankyrin repeat and SAM domain-containing protein 1B)---IPR036770 (Ankyrin repeat-containing domain superfamily)
contig_19	transdecoder	five_prime_UTR	248580	248706	.	-	.	ID=BSUD.3149.4.p1.utr5p1;Parent=BSUD.3149.4.p1
contig_19	transdecoder	exon	248437	248706	.	-	.	ID=BSUD.3149.4.p1.exon1;Parent=BSUD.3149.4.p1
contig_19	transdecoder	CDS	248437	248579	.	-	0	ID=cds.BSUD.3149.4.p1;Parent=BSUD.3149.4.p1
contig_19	transdecoder	exon	247295	247381	.	-	.	ID=BSUD.3149.4.p1.exon2;Parent=BSUD.3149.4.p1
contig_19	transdecoder	CDS	247295	247381	.	-	1	ID=cds.BSUD.3149.4.p1;Parent=BSUD.3149.4.p1
contig_19	transdecoder	exon	246181	246337	.	-	.	ID=BSUD.3149.4.p1.exon3;Parent=BSUD.3149.4.p1
contig_19	transdecoder	CDS	246181	246337	.	-	1	ID=cds.BSUD.3149.4.p1;Parent=BSUD.3149.4.p1
contig_19	transdecoder	exon	242925	242999	.	-	.	ID=BSUD.3149.4.p1.exon4;Parent=BSUD.3149.4.p1
contig_19	transdecoder	CDS	242925	242999	.	-	0	ID=cds.BSUD.3149.4.p1;Parent=BSUD.3149.4.p1
contig_19	transdecoder	exon	240172	241660	.	-	.	ID=BSUD.3149.4.p1.exon5;Parent=BSUD.3149.4.p1
contig_19	transdecoder	CDS	241385	241660	.	-	0	ID=cds.BSUD.3149.4.p1;Parent=BSUD.3149.4.p1
contig_19	transdecoder	three_prime_UTR	240172	241384	.	-	.	ID=BSUD.3149.4.p1.utr3p1;Parent=BSUD.3149.4.p1
contig_19	tRNAscan-SE	pseudogene_tRNA	181513	181585	33.6	+	.	ID=contig_19.trna2;Name=contig_19.tRNA2-ArgTCT;isotype=Arg;anticodon=TCT;gene_biotype=pseudogene
contig_19	tRNAscan-SE	exon	181513	181585	.	+	.	ID=contig_19.trna2.exon1;Parent=contig_19.trna2
contig_19	transdecoder	gene	249411	280759	.	+	.	ID=BSUD.3150;Interpro=IPR012506 (YhhN-like)
contig_19	transdecoder	mRNA	249411	280759	.	+	.	ID=BSUD.3150.1.p1;Parent=BSUD.3150;Interpro=IPR012506 (YhhN-like)
contig_19	transdecoder	five_prime_UTR	249411	249567	.	+	.	ID=BSUD.3150.1.p1.utr5p1;Parent=BSUD.3150.1.p1
contig_19	transdecoder	exon	249411	249663	.	+	.	ID=BSUD.3150.1.p1.exon1;Parent=BSUD.3150.1.p1
contig_19	transdecoder	CDS	249568	249663	.	+	0	ID=cds.BSUD.3150.1.p1;Parent=BSUD.3150.1.p1
contig_19	transdecoder	exon	276140	280759	.	+	.	ID=BSUD.3150.1.p1.exon2;Parent=BSUD.3150.1.p1
contig_19	transdecoder	CDS	276140	276841	.	+	0	ID=cds.BSUD.3150.1.p1;Parent=BSUD.3150.1.p1
contig_19	transdecoder	three_prime_UTR	276842	280759	.	+	.	ID=BSUD.3150.1.p1.utr3p1;Parent=BSUD.3150.1.p1
contig_19	transdecoder	gene	309329	314779	.	+	.	ID=BSUD.3144;Interpro=NA
contig_19	transdecoder	mRNA	309329	314779	.	+	.	ID=BSUD.3144.1.p3;Parent=BSUD.3144;Interpro=NA
contig_19	transdecoder	five_prime_UTR	309329	309409	.	+	.	ID=BSUD.3144.1.p3.utr5p1;Parent=BSUD.3144.1.p3
contig_19	transdecoder	five_prime_UTR	310648	310692	.	+	.	ID=BSUD.3144.1.p3.utr5p2;Parent=BSUD.3144.1.p3
contig_19	transdecoder	exon	309329	309409	.	+	.	ID=BSUD.3144.1.p3.exon1;Parent=BSUD.3144.1.p3
contig_19	transdecoder	exon	310648	310722	.	+	.	ID=BSUD.3144.1.p3.exon2;Parent=BSUD.3144.1.p3
contig_19	transdecoder	CDS	310693	310722	.	+	0	ID=cds.BSUD.3144.1.p3;Parent=BSUD.3144.1.p3
contig_19	transdecoder	exon	311257	311376	.	+	.	ID=BSUD.3144.1.p3.exon3;Parent=BSUD.3144.1.p3
contig_19	transdecoder	CDS	311257	311376	.	+	0	ID=cds.BSUD.3144.1.p3;Parent=BSUD.3144.1.p3
contig_19	transdecoder	exon	313351	314779	.	+	.	ID=BSUD.3144.1.p3.exon4;Parent=BSUD.3144.1.p3
contig_19	transdecoder	CDS	313351	313377	.	+	0	ID=cds.BSUD.3144.1.p3;Parent=BSUD.3144.1.p3
contig_19	transdecoder	three_prime_UTR	313378	314779	.	+	.	ID=BSUD.3144.1.p3.utr3p1;Parent=BSUD.3144.1.p3
contig_19	transdecoder	gene	336687	351080	.	+	.	ID=BSUD.3151;Interpro=NA
contig_19	transdecoder	mRNA	336687	351080	.	+	.	ID=BSUD.3151.1.p1;Parent=BSUD.3151;Interpro=NA
contig_19	transdecoder	five_prime_UTR	336687	336757	.	+	.	ID=BSUD.3151.1.p1.utr5p1;Parent=BSUD.3151.1.p1
contig_19	transdecoder	five_prime_UTR	350727	350770	.	+	.	ID=BSUD.3151.1.p1.utr5p2;Parent=BSUD.3151.1.p1
contig_19	transdecoder	exon	336687	336757	.	+	.	ID=BSUD.3151.1.p1.exon1;Parent=BSUD.3151.1.p1
contig_19	transdecoder	exon	350727	351080	.	+	.	ID=BSUD.3151.1.p1.exon2;Parent=BSUD.3151.1.p1
contig_19	transdecoder	CDS	350771	351010	.	+	0	ID=cds.BSUD.3151.1.p1;Parent=BSUD.3151.1.p1
contig_19	transdecoder	three_prime_UTR	351011	351080	.	+	.	ID=BSUD.3151.1.p1.utr3p1;Parent=BSUD.3151.1.p1
contig_19	transdecoder	gene	361988	376881	.	-	.	ID=BSUD.3152;Interpro=NA
contig_19	transdecoder	mRNA	361988	376881	.	-	.	ID=BSUD.3152.1.p1;Parent=BSUD.3152;Interpro=NA
contig_19	transdecoder	five_prime_UTR	376316	376881	.	-	.	ID=BSUD.3152.1.p1.utr5p1;Parent=BSUD.3152.1.p1
contig_19	transdecoder	five_prime_UTR	374966	374970	.	-	.	ID=BSUD.3152.1.p1.utr5p2;Parent=BSUD.3152.1.p1
contig_19	transdecoder	exon	376316	376881	.	-	.	ID=BSUD.3152.1.p1.exon1;Parent=BSUD.3152.1.p1
contig_19	transdecoder	exon	374872	374970	.	-	.	ID=BSUD.3152.1.p1.exon2;Parent=BSUD.3152.1.p1
contig_19	transdecoder	CDS	374872	374965	.	-	0	ID=cds.BSUD.3152.1.p1;Parent=BSUD.3152.1.p1
contig_19	transdecoder	exon	373287	373381	.	-	.	ID=BSUD.3152.1.p1.exon3;Parent=BSUD.3152.1.p1
contig_19	transdecoder	CDS	373287	373381	.	-	2	ID=cds.BSUD.3152.1.p1;Parent=BSUD.3152.1.p1
contig_19	transdecoder	exon	370351	370453	.	-	.	ID=BSUD.3152.1.p1.exon4;Parent=BSUD.3152.1.p1
contig_19	transdecoder	CDS	370351	370453	.	-	0	ID=cds.BSUD.3152.1.p1;Parent=BSUD.3152.1.p1
contig_19	transdecoder	exon	368656	368868	.	-	.	ID=BSUD.3152.1.p1.exon5;Parent=BSUD.3152.1.p1
contig_19	transdecoder	CDS	368656	368868	.	-	2	ID=cds.BSUD.3152.1.p1;Parent=BSUD.3152.1.p1
contig_19	transdecoder	exon	361988	363638	.	-	.	ID=BSUD.3152.1.p1.exon6;Parent=BSUD.3152.1.p1
contig_19	transdecoder	CDS	363385	363638	.	-	2	ID=cds.BSUD.3152.1.p1;Parent=BSUD.3152.1.p1
contig_19	transdecoder	three_prime_UTR	361988	363384	.	-	.	ID=BSUD.3152.1.p1.utr3p1;Parent=BSUD.3152.1.p1
contig_19	transdecoder	gene	378789	383653	.	-	.	ID=BSUD.3153;Interpro=NA
contig_19	transdecoder	mRNA	378789	383653	.	-	.	ID=BSUD.3153.1.p1;Parent=BSUD.3153;Interpro=NA
contig_19	transdecoder	five_prime_UTR	383298	383653	.	-	.	ID=BSUD.3153.1.p1.utr5p1;Parent=BSUD.3153.1.p1
contig_19	transdecoder	five_prime_UTR	382314	382318	.	-	.	ID=BSUD.3153.1.p1.utr5p2;Parent=BSUD.3153.1.p1
contig_19	transdecoder	exon	383298	383653	.	-	.	ID=BSUD.3153.1.p1.exon1;Parent=BSUD.3153.1.p1
contig_19	transdecoder	exon	382223	382318	.	-	.	ID=BSUD.3153.1.p1.exon2;Parent=BSUD.3153.1.p1
contig_19	transdecoder	CDS	382223	382313	.	-	0	ID=cds.BSUD.3153.1.p1;Parent=BSUD.3153.1.p1
contig_19	transdecoder	exon	381912	382006	.	-	.	ID=BSUD.3153.1.p1.exon3;Parent=BSUD.3153.1.p1
contig_19	transdecoder	CDS	381912	382006	.	-	2	ID=cds.BSUD.3153.1.p1;Parent=BSUD.3153.1.p1
contig_19	transdecoder	exon	381427	381529	.	-	.	ID=BSUD.3153.1.p1.exon4;Parent=BSUD.3153.1.p1
contig_19	transdecoder	CDS	381427	381529	.	-	0	ID=cds.BSUD.3153.1.p1;Parent=BSUD.3153.1.p1
contig_19	transdecoder	exon	380982	381182	.	-	.	ID=BSUD.3153.1.p1.exon5;Parent=BSUD.3153.1.p1
contig_19	transdecoder	CDS	380982	381182	.	-	2	ID=cds.BSUD.3153.1.p1;Parent=BSUD.3153.1.p1
contig_19	transdecoder	exon	378789	379992	.	-	.	ID=BSUD.3153.1.p1.exon6;Parent=BSUD.3153.1.p1
contig_19	transdecoder	CDS	379754	379992	.	-	2	ID=cds.BSUD.3153.1.p1;Parent=BSUD.3153.1.p1
contig_19	transdecoder	three_prime_UTR	378789	379753	.	-	.	ID=BSUD.3153.1.p1.utr3p1;Parent=BSUD.3153.1.p1
contig_19	transdecoder	gene	385160	389830	.	-	.	ID=BSUD.3154;Interpro=NA
contig_19	transdecoder	mRNA	385160	389830	.	-	.	ID=BSUD.3154.1.p1;Parent=BSUD.3154;Interpro=NA
contig_19	transdecoder	five_prime_UTR	389508	389830	.	-	.	ID=BSUD.3154.1.p1.utr5p1;Parent=BSUD.3154.1.p1
contig_19	transdecoder	five_prime_UTR	387884	388079	.	-	.	ID=BSUD.3154.1.p1.utr5p2;Parent=BSUD.3154.1.p1
contig_19	transdecoder	five_prime_UTR	387620	387629	.	-	.	ID=BSUD.3154.1.p1.utr5p3;Parent=BSUD.3154.1.p1
contig_19	transdecoder	exon	389508	389830	.	-	.	ID=BSUD.3154.1.p1.exon1;Parent=BSUD.3154.1.p1
contig_19	transdecoder	exon	387884	388079	.	-	.	ID=BSUD.3154.1.p1.exon2;Parent=BSUD.3154.1.p1
contig_19	transdecoder	exon	387541	387629	.	-	.	ID=BSUD.3154.1.p1.exon3;Parent=BSUD.3154.1.p1
contig_19	transdecoder	CDS	387541	387619	.	-	0	ID=cds.BSUD.3154.1.p1;Parent=BSUD.3154.1.p1
contig_19	transdecoder	exon	387228	387310	.	-	.	ID=BSUD.3154.1.p1.exon4;Parent=BSUD.3154.1.p1
contig_19	transdecoder	CDS	387228	387310	.	-	2	ID=cds.BSUD.3154.1.p1;Parent=BSUD.3154.1.p1
contig_19	transdecoder	exon	386920	386971	.	-	.	ID=BSUD.3154.1.p1.exon5;Parent=BSUD.3154.1.p1
contig_19	transdecoder	CDS	386920	386971	.	-	0	ID=cds.BSUD.3154.1.p1;Parent=BSUD.3154.1.p1
contig_19	transdecoder	exon	386567	386704	.	-	.	ID=BSUD.3154.1.p1.exon6;Parent=BSUD.3154.1.p1
contig_19	transdecoder	CDS	386567	386704	.	-	2	ID=cds.BSUD.3154.1.p1;Parent=BSUD.3154.1.p1
contig_19	transdecoder	exon	385160	386104	.	-	.	ID=BSUD.3154.1.p1.exon7;Parent=BSUD.3154.1.p1
contig_19	transdecoder	CDS	385878	386104	.	-	2	ID=cds.BSUD.3154.1.p1;Parent=BSUD.3154.1.p1
contig_19	transdecoder	three_prime_UTR	385160	385877	.	-	.	ID=BSUD.3154.1.p1.utr3p1;Parent=BSUD.3154.1.p1
contig_19	transdecoder	mRNA	385499	389812	.	-	.	ID=BSUD.3154.2.p1;Parent=BSUD.3154;Interpro=NA
contig_19	transdecoder	five_prime_UTR	389508	389812	.	-	.	ID=BSUD.3154.2.p1.utr5p1;Parent=BSUD.3154.2.p1
contig_19	transdecoder	five_prime_UTR	388015	388079	.	-	.	ID=BSUD.3154.2.p1.utr5p2;Parent=BSUD.3154.2.p1
contig_19	transdecoder	five_prime_UTR	387620	387629	.	-	.	ID=BSUD.3154.2.p1.utr5p3;Parent=BSUD.3154.2.p1
contig_19	transdecoder	exon	389508	389812	.	-	.	ID=BSUD.3154.2.p1.exon1;Parent=BSUD.3154.2.p1
contig_19	transdecoder	exon	388015	388079	.	-	.	ID=BSUD.3154.2.p1.exon2;Parent=BSUD.3154.2.p1
contig_19	transdecoder	exon	387541	387629	.	-	.	ID=BSUD.3154.2.p1.exon3;Parent=BSUD.3154.2.p1
contig_19	transdecoder	CDS	387541	387619	.	-	0	ID=cds.BSUD.3154.2.p1;Parent=BSUD.3154.2.p1
contig_19	transdecoder	exon	387228	387310	.	-	.	ID=BSUD.3154.2.p1.exon4;Parent=BSUD.3154.2.p1
contig_19	transdecoder	CDS	387228	387310	.	-	2	ID=cds.BSUD.3154.2.p1;Parent=BSUD.3154.2.p1
contig_19	transdecoder	exon	386920	386971	.	-	.	ID=BSUD.3154.2.p1.exon5;Parent=BSUD.3154.2.p1
contig_19	transdecoder	CDS	386920	386971	.	-	0	ID=cds.BSUD.3154.2.p1;Parent=BSUD.3154.2.p1
contig_19	transdecoder	exon	386567	386704	.	-	.	ID=BSUD.3154.2.p1.exon6;Parent=BSUD.3154.2.p1
contig_19	transdecoder	CDS	386567	386704	.	-	2	ID=cds.BSUD.3154.2.p1;Parent=BSUD.3154.2.p1
contig_19	transdecoder	exon	385499	386104	.	-	.	ID=BSUD.3154.2.p1.exon7;Parent=BSUD.3154.2.p1
contig_19	transdecoder	CDS	385878	386104	.	-	2	ID=cds.BSUD.3154.2.p1;Parent=BSUD.3154.2.p1
contig_19	transdecoder	three_prime_UTR	385499	385877	.	-	.	ID=BSUD.3154.2.p1.utr3p1;Parent=BSUD.3154.2.p1
contig_19	transdecoder	mRNA	385499	389806	.	-	.	ID=BSUD.3154.3.p1;Parent=BSUD.3154;Interpro=NA
contig_19	transdecoder	five_prime_UTR	387680	389806	.	-	.	ID=BSUD.3154.3.p1.utr5p1;Parent=BSUD.3154.3.p1
contig_19	transdecoder	exon	387541	389806	.	-	.	ID=BSUD.3154.3.p1.exon1;Parent=BSUD.3154.3.p1
contig_19	transdecoder	CDS	387541	387679	.	-	0	ID=cds.BSUD.3154.3.p1;Parent=BSUD.3154.3.p1
contig_19	transdecoder	exon	387228	387310	.	-	.	ID=BSUD.3154.3.p1.exon2;Parent=BSUD.3154.3.p1
contig_19	transdecoder	CDS	387228	387310	.	-	2	ID=cds.BSUD.3154.3.p1;Parent=BSUD.3154.3.p1
contig_19	transdecoder	exon	386920	386971	.	-	.	ID=BSUD.3154.3.p1.exon3;Parent=BSUD.3154.3.p1
contig_19	transdecoder	CDS	386920	386971	.	-	0	ID=cds.BSUD.3154.3.p1;Parent=BSUD.3154.3.p1
contig_19	transdecoder	exon	386567	386704	.	-	.	ID=BSUD.3154.3.p1.exon4;Parent=BSUD.3154.3.p1
contig_19	transdecoder	CDS	386567	386704	.	-	2	ID=cds.BSUD.3154.3.p1;Parent=BSUD.3154.3.p1
contig_19	transdecoder	exon	385499	386104	.	-	.	ID=BSUD.3154.3.p1.exon5;Parent=BSUD.3154.3.p1
contig_19	transdecoder	CDS	385878	386104	.	-	2	ID=cds.BSUD.3154.3.p1;Parent=BSUD.3154.3.p1
contig_19	transdecoder	three_prime_UTR	385499	385877	.	-	.	ID=BSUD.3154.3.p1.utr3p1;Parent=BSUD.3154.3.p1
contig_19	transdecoder	mRNA	385499	389781	.	-	.	ID=BSUD.3154.4.p1;Parent=BSUD.3154;Interpro=NA
contig_19	transdecoder	five_prime_UTR	388015	389781	.	-	.	ID=BSUD.3154.4.p1.utr5p1;Parent=BSUD.3154.4.p1
contig_19	transdecoder	five_prime_UTR	387620	387629	.	-	.	ID=BSUD.3154.4.p1.utr5p2;Parent=BSUD.3154.4.p1
contig_19	transdecoder	exon	388015	389781	.	-	.	ID=BSUD.3154.4.p1.exon1;Parent=BSUD.3154.4.p1
contig_19	transdecoder	exon	387541	387629	.	-	.	ID=BSUD.3154.4.p1.exon2;Parent=BSUD.3154.4.p1
contig_19	transdecoder	CDS	387541	387619	.	-	0	ID=cds.BSUD.3154.4.p1;Parent=BSUD.3154.4.p1
contig_19	transdecoder	exon	387228	387310	.	-	.	ID=BSUD.3154.4.p1.exon3;Parent=BSUD.3154.4.p1
contig_19	transdecoder	CDS	387228	387310	.	-	2	ID=cds.BSUD.3154.4.p1;Parent=BSUD.3154.4.p1
contig_19	transdecoder	exon	386920	386971	.	-	.	ID=BSUD.3154.4.p1.exon4;Parent=BSUD.3154.4.p1
contig_19	transdecoder	CDS	386920	386971	.	-	0	ID=cds.BSUD.3154.4.p1;Parent=BSUD.3154.4.p1
contig_19	transdecoder	exon	386567	386704	.	-	.	ID=BSUD.3154.4.p1.exon5;Parent=BSUD.3154.4.p1
contig_19	transdecoder	CDS	386567	386704	.	-	2	ID=cds.BSUD.3154.4.p1;Parent=BSUD.3154.4.p1
contig_19	transdecoder	exon	385499	386104	.	-	.	ID=BSUD.3154.4.p1.exon6;Parent=BSUD.3154.4.p1
contig_19	transdecoder	CDS	385878	386104	.	-	2	ID=cds.BSUD.3154.4.p1;Parent=BSUD.3154.4.p1
contig_19	transdecoder	three_prime_UTR	385499	385877	.	-	.	ID=BSUD.3154.4.p1.utr3p1;Parent=BSUD.3154.4.p1
contig_19	transdecoder	mRNA	385589	389781	.	-	.	ID=BSUD.3154.5.p1;Parent=BSUD.3154;Interpro=NA
contig_19	transdecoder	five_prime_UTR	387381	389781	.	-	.	ID=BSUD.3154.5.p1.utr5p1;Parent=BSUD.3154.5.p1
contig_19	transdecoder	exon	387228	389781	.	-	.	ID=BSUD.3154.5.p1.exon1;Parent=BSUD.3154.5.p1
contig_19	transdecoder	CDS	387228	387380	.	-	0	ID=cds.BSUD.3154.5.p1;Parent=BSUD.3154.5.p1
contig_19	transdecoder	exon	386920	386971	.	-	.	ID=BSUD.3154.5.p1.exon2;Parent=BSUD.3154.5.p1
contig_19	transdecoder	CDS	386920	386971	.	-	0	ID=cds.BSUD.3154.5.p1;Parent=BSUD.3154.5.p1
contig_19	transdecoder	exon	386567	386704	.	-	.	ID=BSUD.3154.5.p1.exon3;Parent=BSUD.3154.5.p1
contig_19	transdecoder	CDS	386567	386704	.	-	2	ID=cds.BSUD.3154.5.p1;Parent=BSUD.3154.5.p1
contig_19	transdecoder	exon	385589	386104	.	-	.	ID=BSUD.3154.5.p1.exon4;Parent=BSUD.3154.5.p1
contig_19	transdecoder	CDS	385878	386104	.	-	2	ID=cds.BSUD.3154.5.p1;Parent=BSUD.3154.5.p1
contig_19	transdecoder	three_prime_UTR	385589	385877	.	-	.	ID=BSUD.3154.5.p1.utr3p1;Parent=BSUD.3154.5.p1
contig_19	transdecoder	gene	389906	394531	.	+	.	ID=BSUD.3155;Interpro=NA
contig_19	transdecoder	mRNA	389906	394531	.	+	.	ID=BSUD.3155.1.p1;Parent=BSUD.3155;Interpro=NA
contig_19	transdecoder	five_prime_UTR	389906	390182	.	+	.	ID=BSUD.3155.1.p1.utr5p1;Parent=BSUD.3155.1.p1
contig_19	transdecoder	five_prime_UTR	390449	390496	.	+	.	ID=BSUD.3155.1.p1.utr5p2;Parent=BSUD.3155.1.p1
contig_19	transdecoder	exon	389906	390182	.	+	.	ID=BSUD.3155.1.p1.exon1;Parent=BSUD.3155.1.p1
contig_19	transdecoder	exon	390449	390575	.	+	.	ID=BSUD.3155.1.p1.exon2;Parent=BSUD.3155.1.p1
contig_19	transdecoder	CDS	390497	390575	.	+	0	ID=cds.BSUD.3155.1.p1;Parent=BSUD.3155.1.p1
contig_19	transdecoder	exon	391052	391137	.	+	.	ID=BSUD.3155.1.p1.exon3;Parent=BSUD.3155.1.p1
contig_19	transdecoder	CDS	391052	391137	.	+	2	ID=cds.BSUD.3155.1.p1;Parent=BSUD.3155.1.p1
contig_19	transdecoder	exon	392182	392290	.	+	.	ID=BSUD.3155.1.p1.exon4;Parent=BSUD.3155.1.p1
contig_19	transdecoder	CDS	392182	392290	.	+	0	ID=cds.BSUD.3155.1.p1;Parent=BSUD.3155.1.p1
contig_19	transdecoder	exon	392569	392772	.	+	.	ID=BSUD.3155.1.p1.exon5;Parent=BSUD.3155.1.p1
contig_19	transdecoder	CDS	392569	392772	.	+	2	ID=cds.BSUD.3155.1.p1;Parent=BSUD.3155.1.p1
contig_19	transdecoder	exon	393534	394531	.	+	.	ID=BSUD.3155.1.p1.exon6;Parent=BSUD.3155.1.p1
contig_19	transdecoder	CDS	393534	393778	.	+	2	ID=cds.BSUD.3155.1.p1;Parent=BSUD.3155.1.p1
contig_19	transdecoder	three_prime_UTR	393779	394531	.	+	.	ID=BSUD.3155.1.p1.utr3p1;Parent=BSUD.3155.1.p1
contig_19	transdecoder	mRNA	389915	394529	.	+	.	ID=BSUD.3155.2.p1;Parent=BSUD.3155;Interpro=NA
contig_19	transdecoder	five_prime_UTR	389915	390186	.	+	.	ID=BSUD.3155.2.p1.utr5p1;Parent=BSUD.3155.2.p1
contig_19	transdecoder	five_prime_UTR	390446	390496	.	+	.	ID=BSUD.3155.2.p1.utr5p2;Parent=BSUD.3155.2.p1
contig_19	transdecoder	exon	389915	390186	.	+	.	ID=BSUD.3155.2.p1.exon1;Parent=BSUD.3155.2.p1
contig_19	transdecoder	exon	390446	390575	.	+	.	ID=BSUD.3155.2.p1.exon2;Parent=BSUD.3155.2.p1
contig_19	transdecoder	CDS	390497	390575	.	+	0	ID=cds.BSUD.3155.2.p1;Parent=BSUD.3155.2.p1
contig_19	transdecoder	exon	391052	391137	.	+	.	ID=BSUD.3155.2.p1.exon3;Parent=BSUD.3155.2.p1
contig_19	transdecoder	CDS	391052	391137	.	+	2	ID=cds.BSUD.3155.2.p1;Parent=BSUD.3155.2.p1
contig_19	transdecoder	exon	392182	392290	.	+	.	ID=BSUD.3155.2.p1.exon4;Parent=BSUD.3155.2.p1
contig_19	transdecoder	CDS	392182	392290	.	+	0	ID=cds.BSUD.3155.2.p1;Parent=BSUD.3155.2.p1
contig_19	transdecoder	exon	392569	392772	.	+	.	ID=BSUD.3155.2.p1.exon5;Parent=BSUD.3155.2.p1
contig_19	transdecoder	CDS	392569	392772	.	+	2	ID=cds.BSUD.3155.2.p1;Parent=BSUD.3155.2.p1
contig_19	transdecoder	exon	393534	394529	.	+	.	ID=BSUD.3155.2.p1.exon6;Parent=BSUD.3155.2.p1
contig_19	transdecoder	CDS	393534	393778	.	+	2	ID=cds.BSUD.3155.2.p1;Parent=BSUD.3155.2.p1
contig_19	transdecoder	three_prime_UTR	393779	394529	.	+	.	ID=BSUD.3155.2.p1.utr3p1;Parent=BSUD.3155.2.p1
contig_19	transdecoder	mRNA	389921	394417	.	+	.	ID=BSUD.3155.3.p1;Parent=BSUD.3155;Interpro=NA
contig_19	transdecoder	five_prime_UTR	389921	390496	.	+	.	ID=BSUD.3155.3.p1.utr5p1;Parent=BSUD.3155.3.p1
contig_19	transdecoder	exon	389921	390575	.	+	.	ID=BSUD.3155.3.p1.exon1;Parent=BSUD.3155.3.p1
contig_19	transdecoder	CDS	390497	390575	.	+	0	ID=cds.BSUD.3155.3.p1;Parent=BSUD.3155.3.p1
contig_19	transdecoder	exon	391052	391137	.	+	.	ID=BSUD.3155.3.p1.exon2;Parent=BSUD.3155.3.p1
contig_19	transdecoder	CDS	391052	391137	.	+	2	ID=cds.BSUD.3155.3.p1;Parent=BSUD.3155.3.p1
contig_19	transdecoder	exon	392182	392290	.	+	.	ID=BSUD.3155.3.p1.exon3;Parent=BSUD.3155.3.p1
contig_19	transdecoder	CDS	392182	392290	.	+	0	ID=cds.BSUD.3155.3.p1;Parent=BSUD.3155.3.p1
contig_19	transdecoder	exon	392569	392772	.	+	.	ID=BSUD.3155.3.p1.exon4;Parent=BSUD.3155.3.p1
contig_19	transdecoder	CDS	392569	392772	.	+	2	ID=cds.BSUD.3155.3.p1;Parent=BSUD.3155.3.p1
contig_19	transdecoder	exon	393534	394417	.	+	.	ID=BSUD.3155.3.p1.exon5;Parent=BSUD.3155.3.p1
contig_19	transdecoder	CDS	393534	393778	.	+	2	ID=cds.BSUD.3155.3.p1;Parent=BSUD.3155.3.p1
contig_19	transdecoder	three_prime_UTR	393779	394417	.	+	.	ID=BSUD.3155.3.p1.utr3p1;Parent=BSUD.3155.3.p1
contig_19	transdecoder	mRNA	389924	394414	.	+	.	ID=BSUD.3155.4.p1;Parent=BSUD.3155;Interpro=NA
contig_19	transdecoder	five_prime_UTR	389924	390186	.	+	.	ID=BSUD.3155.4.p1.utr5p1;Parent=BSUD.3155.4.p1
contig_19	transdecoder	five_prime_UTR	390449	390496	.	+	.	ID=BSUD.3155.4.p1.utr5p2;Parent=BSUD.3155.4.p1
contig_19	transdecoder	exon	389924	390186	.	+	.	ID=BSUD.3155.4.p1.exon1;Parent=BSUD.3155.4.p1
contig_19	transdecoder	exon	390449	390575	.	+	.	ID=BSUD.3155.4.p1.exon2;Parent=BSUD.3155.4.p1
contig_19	transdecoder	CDS	390497	390575	.	+	0	ID=cds.BSUD.3155.4.p1;Parent=BSUD.3155.4.p1
contig_19	transdecoder	exon	391052	391137	.	+	.	ID=BSUD.3155.4.p1.exon3;Parent=BSUD.3155.4.p1
contig_19	transdecoder	CDS	391052	391137	.	+	2	ID=cds.BSUD.3155.4.p1;Parent=BSUD.3155.4.p1
contig_19	transdecoder	exon	392182	392290	.	+	.	ID=BSUD.3155.4.p1.exon4;Parent=BSUD.3155.4.p1
contig_19	transdecoder	CDS	392182	392290	.	+	0	ID=cds.BSUD.3155.4.p1;Parent=BSUD.3155.4.p1
contig_19	transdecoder	exon	392569	392772	.	+	.	ID=BSUD.3155.4.p1.exon5;Parent=BSUD.3155.4.p1
contig_19	transdecoder	CDS	392569	392772	.	+	2	ID=cds.BSUD.3155.4.p1;Parent=BSUD.3155.4.p1
contig_19	transdecoder	exon	393534	394414	.	+	.	ID=BSUD.3155.4.p1.exon6;Parent=BSUD.3155.4.p1
contig_19	transdecoder	CDS	393534	393778	.	+	2	ID=cds.BSUD.3155.4.p1;Parent=BSUD.3155.4.p1
contig_19	transdecoder	three_prime_UTR	393779	394414	.	+	.	ID=BSUD.3155.4.p1.utr3p1;Parent=BSUD.3155.4.p1
contig_19	transdecoder	mRNA	390023	394414	.	+	.	ID=BSUD.3155.5.p1;Parent=BSUD.3155;Interpro=NA
contig_19	transdecoder	five_prime_UTR	390023	390182	.	+	.	ID=BSUD.3155.5.p1.utr5p1;Parent=BSUD.3155.5.p1
contig_19	transdecoder	five_prime_UTR	390446	390496	.	+	.	ID=BSUD.3155.5.p1.utr5p2;Parent=BSUD.3155.5.p1
contig_19	transdecoder	exon	390023	390182	.	+	.	ID=BSUD.3155.5.p1.exon1;Parent=BSUD.3155.5.p1
contig_19	transdecoder	exon	390446	390575	.	+	.	ID=BSUD.3155.5.p1.exon2;Parent=BSUD.3155.5.p1
contig_19	transdecoder	CDS	390497	390575	.	+	0	ID=cds.BSUD.3155.5.p1;Parent=BSUD.3155.5.p1
contig_19	transdecoder	exon	391052	391137	.	+	.	ID=BSUD.3155.5.p1.exon3;Parent=BSUD.3155.5.p1
contig_19	transdecoder	CDS	391052	391137	.	+	2	ID=cds.BSUD.3155.5.p1;Parent=BSUD.3155.5.p1
contig_19	transdecoder	exon	392182	392290	.	+	.	ID=BSUD.3155.5.p1.exon4;Parent=BSUD.3155.5.p1
contig_19	transdecoder	CDS	392182	392290	.	+	0	ID=cds.BSUD.3155.5.p1;Parent=BSUD.3155.5.p1
contig_19	transdecoder	exon	392569	392772	.	+	.	ID=BSUD.3155.5.p1.exon5;Parent=BSUD.3155.5.p1
contig_19	transdecoder	CDS	392569	392772	.	+	2	ID=cds.BSUD.3155.5.p1;Parent=BSUD.3155.5.p1
contig_19	transdecoder	exon	393534	394414	.	+	.	ID=BSUD.3155.5.p1.exon6;Parent=BSUD.3155.5.p1
contig_19	transdecoder	CDS	393534	393778	.	+	2	ID=cds.BSUD.3155.5.p1;Parent=BSUD.3155.5.p1
contig_19	transdecoder	three_prime_UTR	393779	394414	.	+	.	ID=BSUD.3155.5.p1.utr3p1;Parent=BSUD.3155.5.p1
contig_19	transdecoder	gene	394827	400665	.	-	.	ID=BSUD.3156;Interpro=NA
contig_19	transdecoder	mRNA	394827	400584	.	-	.	ID=BSUD.3156.1.p1;Parent=BSUD.3156;Interpro=NA
contig_19	transdecoder	five_prime_UTR	399608	400584	.	-	.	ID=BSUD.3156.1.p1.utr5p1;Parent=BSUD.3156.1.p1
contig_19	transdecoder	five_prime_UTR	398596	398617	.	-	.	ID=BSUD.3156.1.p1.utr5p2;Parent=BSUD.3156.1.p1
contig_19	transdecoder	exon	399608	400584	.	-	.	ID=BSUD.3156.1.p1.exon1;Parent=BSUD.3156.1.p1
contig_19	transdecoder	exon	398514	398617	.	-	.	ID=BSUD.3156.1.p1.exon2;Parent=BSUD.3156.1.p1
contig_19	transdecoder	CDS	398514	398595	.	-	0	ID=cds.BSUD.3156.1.p1;Parent=BSUD.3156.1.p1
contig_19	transdecoder	exon	398262	398356	.	-	.	ID=BSUD.3156.1.p1.exon3;Parent=BSUD.3156.1.p1
contig_19	transdecoder	CDS	398262	398356	.	-	2	ID=cds.BSUD.3156.1.p1;Parent=BSUD.3156.1.p1
contig_19	transdecoder	exon	397320	397422	.	-	.	ID=BSUD.3156.1.p1.exon4;Parent=BSUD.3156.1.p1
contig_19	transdecoder	CDS	397320	397422	.	-	0	ID=cds.BSUD.3156.1.p1;Parent=BSUD.3156.1.p1
contig_19	transdecoder	exon	396747	396926	.	-	.	ID=BSUD.3156.1.p1.exon5;Parent=BSUD.3156.1.p1
contig_19	transdecoder	CDS	396747	396926	.	-	2	ID=cds.BSUD.3156.1.p1;Parent=BSUD.3156.1.p1
contig_19	transdecoder	exon	394827	395706	.	-	.	ID=BSUD.3156.1.p1.exon6;Parent=BSUD.3156.1.p1
contig_19	transdecoder	CDS	395468	395706	.	-	2	ID=cds.BSUD.3156.1.p1;Parent=BSUD.3156.1.p1
contig_19	transdecoder	three_prime_UTR	394827	395467	.	-	.	ID=BSUD.3156.1.p1.utr3p1;Parent=BSUD.3156.1.p1
contig_19	transdecoder	mRNA	394827	400584	.	-	.	ID=BSUD.3156.2.p1;Parent=BSUD.3156;Interpro=NA
contig_19	transdecoder	five_prime_UTR	400143	400584	.	-	.	ID=BSUD.3156.2.p1.utr5p1;Parent=BSUD.3156.2.p1
contig_19	transdecoder	five_prime_UTR	399608	399759	.	-	.	ID=BSUD.3156.2.p1.utr5p2;Parent=BSUD.3156.2.p1
contig_19	transdecoder	five_prime_UTR	398596	398617	.	-	.	ID=BSUD.3156.2.p1.utr5p3;Parent=BSUD.3156.2.p1
contig_19	transdecoder	exon	400143	400584	.	-	.	ID=BSUD.3156.2.p1.exon1;Parent=BSUD.3156.2.p1
contig_19	transdecoder	exon	399608	399759	.	-	.	ID=BSUD.3156.2.p1.exon2;Parent=BSUD.3156.2.p1
contig_19	transdecoder	exon	398514	398617	.	-	.	ID=BSUD.3156.2.p1.exon3;Parent=BSUD.3156.2.p1
contig_19	transdecoder	CDS	398514	398595	.	-	0	ID=cds.BSUD.3156.2.p1;Parent=BSUD.3156.2.p1
contig_19	transdecoder	exon	398262	398356	.	-	.	ID=BSUD.3156.2.p1.exon4;Parent=BSUD.3156.2.p1
contig_19	transdecoder	CDS	398262	398356	.	-	2	ID=cds.BSUD.3156.2.p1;Parent=BSUD.3156.2.p1
contig_19	transdecoder	exon	397320	397422	.	-	.	ID=BSUD.3156.2.p1.exon5;Parent=BSUD.3156.2.p1
contig_19	transdecoder	CDS	397320	397422	.	-	0	ID=cds.BSUD.3156.2.p1;Parent=BSUD.3156.2.p1
contig_19	transdecoder	exon	396747	396926	.	-	.	ID=BSUD.3156.2.p1.exon6;Parent=BSUD.3156.2.p1
contig_19	transdecoder	CDS	396747	396926	.	-	2	ID=cds.BSUD.3156.2.p1;Parent=BSUD.3156.2.p1
contig_19	transdecoder	exon	394827	395706	.	-	.	ID=BSUD.3156.2.p1.exon7;Parent=BSUD.3156.2.p1
contig_19	transdecoder	CDS	395468	395706	.	-	2	ID=cds.BSUD.3156.2.p1;Parent=BSUD.3156.2.p1
contig_19	transdecoder	three_prime_UTR	394827	395467	.	-	.	ID=BSUD.3156.2.p1.utr3p1;Parent=BSUD.3156.2.p1
contig_19	transdecoder	mRNA	394827	400584	.	-	.	ID=BSUD.3156.3.p1;Parent=BSUD.3156;Interpro=NA
contig_19	transdecoder	five_prime_UTR	400409	400584	.	-	.	ID=BSUD.3156.3.p1.utr5p1;Parent=BSUD.3156.3.p1
contig_19	transdecoder	five_prime_UTR	399608	399759	.	-	.	ID=BSUD.3156.3.p1.utr5p2;Parent=BSUD.3156.3.p1
contig_19	transdecoder	five_prime_UTR	398596	398617	.	-	.	ID=BSUD.3156.3.p1.utr5p3;Parent=BSUD.3156.3.p1
contig_19	transdecoder	exon	400409	400584	.	-	.	ID=BSUD.3156.3.p1.exon1;Parent=BSUD.3156.3.p1
contig_19	transdecoder	exon	399608	399759	.	-	.	ID=BSUD.3156.3.p1.exon2;Parent=BSUD.3156.3.p1
contig_19	transdecoder	exon	398514	398617	.	-	.	ID=BSUD.3156.3.p1.exon3;Parent=BSUD.3156.3.p1
contig_19	transdecoder	CDS	398514	398595	.	-	0	ID=cds.BSUD.3156.3.p1;Parent=BSUD.3156.3.p1
contig_19	transdecoder	exon	398262	398356	.	-	.	ID=BSUD.3156.3.p1.exon4;Parent=BSUD.3156.3.p1
contig_19	transdecoder	CDS	398262	398356	.	-	2	ID=cds.BSUD.3156.3.p1;Parent=BSUD.3156.3.p1
contig_19	transdecoder	exon	397320	397422	.	-	.	ID=BSUD.3156.3.p1.exon5;Parent=BSUD.3156.3.p1
contig_19	transdecoder	CDS	397320	397422	.	-	0	ID=cds.BSUD.3156.3.p1;Parent=BSUD.3156.3.p1
contig_19	transdecoder	exon	396747	396926	.	-	.	ID=BSUD.3156.3.p1.exon6;Parent=BSUD.3156.3.p1
contig_19	transdecoder	CDS	396747	396926	.	-	2	ID=cds.BSUD.3156.3.p1;Parent=BSUD.3156.3.p1
contig_19	transdecoder	exon	394827	395706	.	-	.	ID=BSUD.3156.3.p1.exon7;Parent=BSUD.3156.3.p1
contig_19	transdecoder	CDS	395468	395706	.	-	2	ID=cds.BSUD.3156.3.p1;Parent=BSUD.3156.3.p1
contig_19	transdecoder	three_prime_UTR	394827	395467	.	-	.	ID=BSUD.3156.3.p1.utr3p1;Parent=BSUD.3156.3.p1
contig_19	transdecoder	mRNA	394827	400665	.	-	.	ID=BSUD.3156.4.p1;Parent=BSUD.3156;Interpro=NA
contig_19	transdecoder	five_prime_UTR	400512	400665	.	-	.	ID=BSUD.3156.4.p1.utr5p1;Parent=BSUD.3156.4.p1
contig_19	transdecoder	five_prime_UTR	399608	399759	.	-	.	ID=BSUD.3156.4.p1.utr5p2;Parent=BSUD.3156.4.p1
contig_19	transdecoder	five_prime_UTR	398596	398617	.	-	.	ID=BSUD.3156.4.p1.utr5p3;Parent=BSUD.3156.4.p1
contig_19	transdecoder	exon	400512	400665	.	-	.	ID=BSUD.3156.4.p1.exon1;Parent=BSUD.3156.4.p1
contig_19	transdecoder	exon	399608	399759	.	-	.	ID=BSUD.3156.4.p1.exon2;Parent=BSUD.3156.4.p1
contig_19	transdecoder	exon	398514	398617	.	-	.	ID=BSUD.3156.4.p1.exon3;Parent=BSUD.3156.4.p1
contig_19	transdecoder	CDS	398514	398595	.	-	0	ID=cds.BSUD.3156.4.p1;Parent=BSUD.3156.4.p1
contig_19	transdecoder	exon	398262	398356	.	-	.	ID=BSUD.3156.4.p1.exon4;Parent=BSUD.3156.4.p1
contig_19	transdecoder	CDS	398262	398356	.	-	2	ID=cds.BSUD.3156.4.p1;Parent=BSUD.3156.4.p1
contig_19	transdecoder	exon	397320	397422	.	-	.	ID=BSUD.3156.4.p1.exon5;Parent=BSUD.3156.4.p1
contig_19	transdecoder	CDS	397320	397422	.	-	0	ID=cds.BSUD.3156.4.p1;Parent=BSUD.3156.4.p1
contig_19	transdecoder	exon	396747	396926	.	-	.	ID=BSUD.3156.4.p1.exon6;Parent=BSUD.3156.4.p1
contig_19	transdecoder	CDS	396747	396926	.	-	2	ID=cds.BSUD.3156.4.p1;Parent=BSUD.3156.4.p1
contig_19	transdecoder	exon	394827	395706	.	-	.	ID=BSUD.3156.4.p1.exon7;Parent=BSUD.3156.4.p1
contig_19	transdecoder	CDS	395468	395706	.	-	2	ID=cds.BSUD.3156.4.p1;Parent=BSUD.3156.4.p1
contig_19	transdecoder	three_prime_UTR	394827	395467	.	-	.	ID=BSUD.3156.4.p1.utr3p1;Parent=BSUD.3156.4.p1
contig_19	transdecoder	gene	402524	414101	.	-	.	ID=BSUD.3159;Interpro=NA
contig_19	transdecoder	mRNA	402524	414048	.	-	.	ID=BSUD.3159.1.p1;Parent=BSUD.3159;Interpro=NA
contig_19	transdecoder	five_prime_UTR	413954	414048	.	-	.	ID=BSUD.3159.1.p1.utr5p1;Parent=BSUD.3159.1.p1
contig_19	transdecoder	five_prime_UTR	412908	413054	.	-	.	ID=BSUD.3159.1.p1.utr5p2;Parent=BSUD.3159.1.p1
contig_19	transdecoder	five_prime_UTR	412722	412734	.	-	.	ID=BSUD.3159.1.p1.utr5p3;Parent=BSUD.3159.1.p1
contig_19	transdecoder	exon	413954	414048	.	-	.	ID=BSUD.3159.1.p1.exon1;Parent=BSUD.3159.1.p1
contig_19	transdecoder	exon	412908	413054	.	-	.	ID=BSUD.3159.1.p1.exon2;Parent=BSUD.3159.1.p1
contig_19	transdecoder	exon	412640	412734	.	-	.	ID=BSUD.3159.1.p1.exon3;Parent=BSUD.3159.1.p1
contig_19	transdecoder	CDS	412640	412721	.	-	0	ID=cds.BSUD.3159.1.p1;Parent=BSUD.3159.1.p1
contig_19	transdecoder	exon	410981	411078	.	-	.	ID=BSUD.3159.1.p1.exon4;Parent=BSUD.3159.1.p1
contig_19	transdecoder	CDS	410981	411078	.	-	2	ID=cds.BSUD.3159.1.p1;Parent=BSUD.3159.1.p1
contig_19	transdecoder	exon	410735	410837	.	-	.	ID=BSUD.3159.1.p1.exon5;Parent=BSUD.3159.1.p1
contig_19	transdecoder	CDS	410735	410837	.	-	0	ID=cds.BSUD.3159.1.p1;Parent=BSUD.3159.1.p1
contig_19	transdecoder	exon	410346	410534	.	-	.	ID=BSUD.3159.1.p1.exon6;Parent=BSUD.3159.1.p1
contig_19	transdecoder	CDS	410346	410534	.	-	2	ID=cds.BSUD.3159.1.p1;Parent=BSUD.3159.1.p1
contig_19	transdecoder	exon	402524	404255	.	-	.	ID=BSUD.3159.1.p1.exon7;Parent=BSUD.3159.1.p1
contig_19	transdecoder	CDS	403966	404255	.	-	2	ID=cds.BSUD.3159.1.p1;Parent=BSUD.3159.1.p1
contig_19	transdecoder	three_prime_UTR	402524	403965	.	-	.	ID=BSUD.3159.1.p1.utr3p1;Parent=BSUD.3159.1.p1
contig_19	transdecoder	mRNA	402576	414101	.	-	.	ID=BSUD.3159.2.p1;Parent=BSUD.3159;Interpro=NA
contig_19	transdecoder	five_prime_UTR	413954	414101	.	-	.	ID=BSUD.3159.2.p1.utr5p1;Parent=BSUD.3159.2.p1
contig_19	transdecoder	five_prime_UTR	412722	412734	.	-	.	ID=BSUD.3159.2.p1.utr5p2;Parent=BSUD.3159.2.p1
contig_19	transdecoder	exon	413954	414101	.	-	.	ID=BSUD.3159.2.p1.exon1;Parent=BSUD.3159.2.p1
contig_19	transdecoder	exon	412640	412734	.	-	.	ID=BSUD.3159.2.p1.exon2;Parent=BSUD.3159.2.p1
contig_19	transdecoder	CDS	412640	412721	.	-	0	ID=cds.BSUD.3159.2.p1;Parent=BSUD.3159.2.p1
contig_19	transdecoder	exon	410981	411078	.	-	.	ID=BSUD.3159.2.p1.exon3;Parent=BSUD.3159.2.p1
contig_19	transdecoder	CDS	410981	411078	.	-	2	ID=cds.BSUD.3159.2.p1;Parent=BSUD.3159.2.p1
contig_19	transdecoder	exon	410735	410837	.	-	.	ID=BSUD.3159.2.p1.exon4;Parent=BSUD.3159.2.p1
contig_19	transdecoder	CDS	410735	410837	.	-	0	ID=cds.BSUD.3159.2.p1;Parent=BSUD.3159.2.p1
contig_19	transdecoder	exon	410346	410534	.	-	.	ID=BSUD.3159.2.p1.exon5;Parent=BSUD.3159.2.p1
contig_19	transdecoder	CDS	410346	410534	.	-	2	ID=cds.BSUD.3159.2.p1;Parent=BSUD.3159.2.p1
contig_19	transdecoder	exon	402576	404255	.	-	.	ID=BSUD.3159.2.p1.exon6;Parent=BSUD.3159.2.p1
contig_19	transdecoder	CDS	403966	404255	.	-	2	ID=cds.BSUD.3159.2.p1;Parent=BSUD.3159.2.p1
contig_19	transdecoder	three_prime_UTR	402576	403965	.	-	.	ID=BSUD.3159.2.p1.utr3p1;Parent=BSUD.3159.2.p1
contig_19	transdecoder	mRNA	403796	413987	.	-	.	ID=BSUD.3159.3.p1;Parent=BSUD.3159;Interpro=NA
contig_19	transdecoder	five_prime_UTR	412722	413987	.	-	.	ID=BSUD.3159.3.p1.utr5p1;Parent=BSUD.3159.3.p1
contig_19	transdecoder	exon	412640	413987	.	-	.	ID=BSUD.3159.3.p1.exon1;Parent=BSUD.3159.3.p1
contig_19	transdecoder	CDS	412640	412721	.	-	0	ID=cds.BSUD.3159.3.p1;Parent=BSUD.3159.3.p1
contig_19	transdecoder	exon	410981	411078	.	-	.	ID=BSUD.3159.3.p1.exon2;Parent=BSUD.3159.3.p1
contig_19	transdecoder	CDS	410981	411078	.	-	2	ID=cds.BSUD.3159.3.p1;Parent=BSUD.3159.3.p1
contig_19	transdecoder	exon	410735	410837	.	-	.	ID=BSUD.3159.3.p1.exon3;Parent=BSUD.3159.3.p1
contig_19	transdecoder	CDS	410735	410837	.	-	0	ID=cds.BSUD.3159.3.p1;Parent=BSUD.3159.3.p1
contig_19	transdecoder	exon	410346	410534	.	-	.	ID=BSUD.3159.3.p1.exon4;Parent=BSUD.3159.3.p1
contig_19	transdecoder	CDS	410346	410534	.	-	2	ID=cds.BSUD.3159.3.p1;Parent=BSUD.3159.3.p1
contig_19	transdecoder	exon	403796	404255	.	-	.	ID=BSUD.3159.3.p1.exon5;Parent=BSUD.3159.3.p1
contig_19	transdecoder	CDS	403966	404255	.	-	2	ID=cds.BSUD.3159.3.p1;Parent=BSUD.3159.3.p1
contig_19	transdecoder	three_prime_UTR	403796	403965	.	-	.	ID=BSUD.3159.3.p1.utr3p1;Parent=BSUD.3159.3.p1
contig_19	transdecoder	gene	416277	436134	.	+	.	ID=BSUD.3160;Interpro=NA
contig_19	transdecoder	mRNA	416277	436133	.	+	.	ID=BSUD.3160.1.p1;Parent=BSUD.3160;Interpro=NA
contig_19	transdecoder	five_prime_UTR	416277	420415	.	+	.	ID=BSUD.3160.1.p1.utr5p1;Parent=BSUD.3160.1.p1
contig_19	transdecoder	five_prime_UTR	420846	420865	.	+	.	ID=BSUD.3160.1.p1.utr5p2;Parent=BSUD.3160.1.p1
contig_19	transdecoder	exon	416277	420415	.	+	.	ID=BSUD.3160.1.p1.exon1;Parent=BSUD.3160.1.p1
contig_19	transdecoder	exon	420846	420941	.	+	.	ID=BSUD.3160.1.p1.exon2;Parent=BSUD.3160.1.p1
contig_19	transdecoder	CDS	420866	420941	.	+	0	ID=cds.BSUD.3160.1.p1;Parent=BSUD.3160.1.p1
contig_19	transdecoder	exon	423749	423831	.	+	.	ID=BSUD.3160.1.p1.exon3;Parent=BSUD.3160.1.p1
contig_19	transdecoder	CDS	423749	423831	.	+	2	ID=cds.BSUD.3160.1.p1;Parent=BSUD.3160.1.p1
contig_19	transdecoder	exon	427818	427926	.	+	.	ID=BSUD.3160.1.p1.exon4;Parent=BSUD.3160.1.p1
contig_19	transdecoder	CDS	427818	427926	.	+	0	ID=cds.BSUD.3160.1.p1;Parent=BSUD.3160.1.p1
contig_19	transdecoder	exon	432754	432957	.	+	.	ID=BSUD.3160.1.p1.exon5;Parent=BSUD.3160.1.p1
contig_19	transdecoder	CDS	432754	432957	.	+	2	ID=cds.BSUD.3160.1.p1;Parent=BSUD.3160.1.p1
contig_19	transdecoder	exon	433721	436133	.	+	.	ID=BSUD.3160.1.p1.exon6;Parent=BSUD.3160.1.p1
contig_19	transdecoder	CDS	433721	433971	.	+	2	ID=cds.BSUD.3160.1.p1;Parent=BSUD.3160.1.p1
contig_19	transdecoder	three_prime_UTR	433972	436133	.	+	.	ID=BSUD.3160.1.p1.utr3p1;Parent=BSUD.3160.1.p1
contig_19	transdecoder	mRNA	416472	436134	.	+	.	ID=BSUD.3160.2.p1;Parent=BSUD.3160;Interpro=NA
contig_19	transdecoder	five_prime_UTR	416472	416615	.	+	.	ID=BSUD.3160.2.p1.utr5p1;Parent=BSUD.3160.2.p1
contig_19	transdecoder	five_prime_UTR	420324	420415	.	+	.	ID=BSUD.3160.2.p1.utr5p2;Parent=BSUD.3160.2.p1
contig_19	transdecoder	five_prime_UTR	420835	420865	.	+	.	ID=BSUD.3160.2.p1.utr5p3;Parent=BSUD.3160.2.p1
contig_19	transdecoder	exon	416472	416615	.	+	.	ID=BSUD.3160.2.p1.exon1;Parent=BSUD.3160.2.p1
contig_19	transdecoder	exon	420324	420415	.	+	.	ID=BSUD.3160.2.p1.exon2;Parent=BSUD.3160.2.p1
contig_19	transdecoder	exon	420835	420941	.	+	.	ID=BSUD.3160.2.p1.exon3;Parent=BSUD.3160.2.p1
contig_19	transdecoder	CDS	420866	420941	.	+	0	ID=cds.BSUD.3160.2.p1;Parent=BSUD.3160.2.p1
contig_19	transdecoder	exon	423749	423831	.	+	.	ID=BSUD.3160.2.p1.exon4;Parent=BSUD.3160.2.p1
contig_19	transdecoder	CDS	423749	423831	.	+	2	ID=cds.BSUD.3160.2.p1;Parent=BSUD.3160.2.p1
contig_19	transdecoder	exon	427818	427926	.	+	.	ID=BSUD.3160.2.p1.exon5;Parent=BSUD.3160.2.p1
contig_19	transdecoder	CDS	427818	427926	.	+	0	ID=cds.BSUD.3160.2.p1;Parent=BSUD.3160.2.p1
contig_19	transdecoder	exon	432754	432957	.	+	.	ID=BSUD.3160.2.p1.exon6;Parent=BSUD.3160.2.p1
contig_19	transdecoder	CDS	432754	432957	.	+	2	ID=cds.BSUD.3160.2.p1;Parent=BSUD.3160.2.p1
contig_19	transdecoder	exon	433721	436134	.	+	.	ID=BSUD.3160.2.p1.exon7;Parent=BSUD.3160.2.p1
contig_19	transdecoder	CDS	433721	433971	.	+	2	ID=cds.BSUD.3160.2.p1;Parent=BSUD.3160.2.p1
contig_19	transdecoder	three_prime_UTR	433972	436134	.	+	.	ID=BSUD.3160.2.p1.utr3p1;Parent=BSUD.3160.2.p1
contig_19	transdecoder	mRNA	416500	436134	.	+	.	ID=BSUD.3160.3.p1;Parent=BSUD.3160;Interpro=NA
contig_19	transdecoder	exon	416500	416615	.	+	.	ID=BSUD.3160.3.p1.exon1;Parent=BSUD.3160.3.p1
contig_19	transdecoder	CDS	416500	416615	.	+	0	ID=cds.BSUD.3160.3.p1;Parent=BSUD.3160.3.p1
contig_19	transdecoder	exon	420835	420941	.	+	.	ID=BSUD.3160.3.p1.exon2;Parent=BSUD.3160.3.p1
contig_19	transdecoder	CDS	420835	420941	.	+	1	ID=cds.BSUD.3160.3.p1;Parent=BSUD.3160.3.p1
contig_19	transdecoder	exon	423749	423831	.	+	.	ID=BSUD.3160.3.p1.exon3;Parent=BSUD.3160.3.p1
contig_19	transdecoder	CDS	423749	423831	.	+	2	ID=cds.BSUD.3160.3.p1;Parent=BSUD.3160.3.p1
contig_19	transdecoder	exon	427818	427926	.	+	.	ID=BSUD.3160.3.p1.exon4;Parent=BSUD.3160.3.p1
contig_19	transdecoder	CDS	427818	427926	.	+	0	ID=cds.BSUD.3160.3.p1;Parent=BSUD.3160.3.p1
contig_19	transdecoder	exon	432754	432957	.	+	.	ID=BSUD.3160.3.p1.exon5;Parent=BSUD.3160.3.p1
contig_19	transdecoder	CDS	432754	432957	.	+	2	ID=cds.BSUD.3160.3.p1;Parent=BSUD.3160.3.p1
contig_19	transdecoder	exon	433721	436134	.	+	.	ID=BSUD.3160.3.p1.exon6;Parent=BSUD.3160.3.p1
contig_19	transdecoder	CDS	433721	433971	.	+	2	ID=cds.BSUD.3160.3.p1;Parent=BSUD.3160.3.p1
contig_19	transdecoder	three_prime_UTR	433972	436134	.	+	.	ID=BSUD.3160.3.p1.utr3p1;Parent=BSUD.3160.3.p1
contig_19	transdecoder	mRNA	416520	436133	.	+	.	ID=BSUD.3160.4.p1;Parent=BSUD.3160;Interpro=NA
contig_19	transdecoder	five_prime_UTR	416520	416615	.	+	.	ID=BSUD.3160.4.p1.utr5p1;Parent=BSUD.3160.4.p1
contig_19	transdecoder	five_prime_UTR	420846	420865	.	+	.	ID=BSUD.3160.4.p1.utr5p2;Parent=BSUD.3160.4.p1
contig_19	transdecoder	exon	416520	416615	.	+	.	ID=BSUD.3160.4.p1.exon1;Parent=BSUD.3160.4.p1
contig_19	transdecoder	exon	420846	420941	.	+	.	ID=BSUD.3160.4.p1.exon2;Parent=BSUD.3160.4.p1
contig_19	transdecoder	CDS	420866	420941	.	+	0	ID=cds.BSUD.3160.4.p1;Parent=BSUD.3160.4.p1
contig_19	transdecoder	exon	423749	423831	.	+	.	ID=BSUD.3160.4.p1.exon3;Parent=BSUD.3160.4.p1
contig_19	transdecoder	CDS	423749	423831	.	+	2	ID=cds.BSUD.3160.4.p1;Parent=BSUD.3160.4.p1
contig_19	transdecoder	exon	427818	427926	.	+	.	ID=BSUD.3160.4.p1.exon4;Parent=BSUD.3160.4.p1
contig_19	transdecoder	CDS	427818	427926	.	+	0	ID=cds.BSUD.3160.4.p1;Parent=BSUD.3160.4.p1
contig_19	transdecoder	exon	432754	432957	.	+	.	ID=BSUD.3160.4.p1.exon5;Parent=BSUD.3160.4.p1
contig_19	transdecoder	CDS	432754	432957	.	+	2	ID=cds.BSUD.3160.4.p1;Parent=BSUD.3160.4.p1
contig_19	transdecoder	exon	433721	436133	.	+	.	ID=BSUD.3160.4.p1.exon6;Parent=BSUD.3160.4.p1
contig_19	transdecoder	CDS	433721	433971	.	+	2	ID=cds.BSUD.3160.4.p1;Parent=BSUD.3160.4.p1
contig_19	transdecoder	three_prime_UTR	433972	436133	.	+	.	ID=BSUD.3160.4.p1.utr3p1;Parent=BSUD.3160.4.p1
contig_19	transdecoder	gene	436459	439988	.	-	.	ID=BSUD.3161;Interpro=NA
contig_19	transdecoder	mRNA	436459	439988	.	-	.	ID=BSUD.3161.1.p1;Parent=BSUD.3161;Interpro=NA
contig_19	transdecoder	five_prime_UTR	439622	439988	.	-	.	ID=BSUD.3161.1.p1.utr5p1;Parent=BSUD.3161.1.p1
contig_19	transdecoder	five_prime_UTR	439207	439222	.	-	.	ID=BSUD.3161.1.p1.utr5p2;Parent=BSUD.3161.1.p1
contig_19	transdecoder	exon	439622	439988	.	-	.	ID=BSUD.3161.1.p1.exon1;Parent=BSUD.3161.1.p1
contig_19	transdecoder	exon	439122	439222	.	-	.	ID=BSUD.3161.1.p1.exon2;Parent=BSUD.3161.1.p1
contig_19	transdecoder	CDS	439122	439206	.	-	0	ID=cds.BSUD.3161.1.p1;Parent=BSUD.3161.1.p1
contig_19	transdecoder	exon	438667	438740	.	-	.	ID=BSUD.3161.1.p1.exon3;Parent=BSUD.3161.1.p1
contig_19	transdecoder	CDS	438667	438740	.	-	2	ID=cds.BSUD.3161.1.p1;Parent=BSUD.3161.1.p1
contig_19	transdecoder	exon	438075	438129	.	-	.	ID=BSUD.3161.1.p1.exon4;Parent=BSUD.3161.1.p1
contig_19	transdecoder	CDS	438075	438129	.	-	0	ID=cds.BSUD.3161.1.p1;Parent=BSUD.3161.1.p1
contig_19	transdecoder	exon	437846	437965	.	-	.	ID=BSUD.3161.1.p1.exon5;Parent=BSUD.3161.1.p1
contig_19	transdecoder	CDS	437846	437965	.	-	2	ID=cds.BSUD.3161.1.p1;Parent=BSUD.3161.1.p1
contig_19	transdecoder	exon	436459	437285	.	-	.	ID=BSUD.3161.1.p1.exon6;Parent=BSUD.3161.1.p1
contig_19	transdecoder	CDS	437092	437285	.	-	2	ID=cds.BSUD.3161.1.p1;Parent=BSUD.3161.1.p1
contig_19	transdecoder	three_prime_UTR	436459	437091	.	-	.	ID=BSUD.3161.1.p1.utr3p1;Parent=BSUD.3161.1.p1
contig_19	transdecoder	gene	436533	451230	.	+	.	ID=BSUD.3162;Interpro=NA
contig_19	transdecoder	mRNA	436533	451230	.	+	.	ID=BSUD.3162.1.p2;Parent=BSUD.3162;Interpro=NA
contig_19	transdecoder	five_prime_UTR	436533	438004	.	+	.	ID=BSUD.3162.1.p2.utr5p1;Parent=BSUD.3162.1.p2
contig_19	transdecoder	five_prime_UTR	441188	441357	.	+	.	ID=BSUD.3162.1.p2.utr5p2;Parent=BSUD.3162.1.p2
contig_19	transdecoder	five_prime_UTR	442098	442186	.	+	.	ID=BSUD.3162.1.p2.utr5p3;Parent=BSUD.3162.1.p2
contig_19	transdecoder	five_prime_UTR	442649	442734	.	+	.	ID=BSUD.3162.1.p2.utr5p4;Parent=BSUD.3162.1.p2
contig_19	transdecoder	five_prime_UTR	442830	442938	.	+	.	ID=BSUD.3162.1.p2.utr5p5;Parent=BSUD.3162.1.p2
contig_19	transdecoder	five_prime_UTR	443603	443815	.	+	.	ID=BSUD.3162.1.p2.utr5p6;Parent=BSUD.3162.1.p2
contig_19	transdecoder	five_prime_UTR	446975	449920	.	+	.	ID=BSUD.3162.1.p2.utr5p7;Parent=BSUD.3162.1.p2
contig_19	transdecoder	exon	436533	438004	.	+	.	ID=BSUD.3162.1.p2.exon1;Parent=BSUD.3162.1.p2
contig_19	transdecoder	exon	441188	441357	.	+	.	ID=BSUD.3162.1.p2.exon2;Parent=BSUD.3162.1.p2
contig_19	transdecoder	exon	442098	442186	.	+	.	ID=BSUD.3162.1.p2.exon3;Parent=BSUD.3162.1.p2
contig_19	transdecoder	exon	442649	442734	.	+	.	ID=BSUD.3162.1.p2.exon4;Parent=BSUD.3162.1.p2
contig_19	transdecoder	exon	442830	442938	.	+	.	ID=BSUD.3162.1.p2.exon5;Parent=BSUD.3162.1.p2
contig_19	transdecoder	exon	443603	443815	.	+	.	ID=BSUD.3162.1.p2.exon6;Parent=BSUD.3162.1.p2
contig_19	transdecoder	exon	446975	451230	.	+	.	ID=BSUD.3162.1.p2.exon7;Parent=BSUD.3162.1.p2
contig_19	transdecoder	CDS	449921	450163	.	+	0	ID=cds.BSUD.3162.1.p2;Parent=BSUD.3162.1.p2
contig_19	transdecoder	three_prime_UTR	450164	451230	.	+	.	ID=BSUD.3162.1.p2.utr3p1;Parent=BSUD.3162.1.p2
contig_19	transdecoder	gene	469079	506572	.	-	.	ID=BSUD.3157;Interpro=IPR027359 (Voltage-dependent channel domain superfamily)---IPR031846 (Voltage-gated hydrogen channel 1)
contig_19	transdecoder	mRNA	469079	506572	.	-	.	ID=BSUD.3157.1.p1;Parent=BSUD.3157;Interpro=IPR027359 (Voltage-dependent channel domain superfamily)---IPR031846 (Voltage-gated hydrogen channel 1)
contig_19	transdecoder	five_prime_UTR	506287	506572	.	-	.	ID=BSUD.3157.1.p1.utr5p1;Parent=BSUD.3157.1.p1
contig_19	transdecoder	exon	506003	506572	.	-	.	ID=BSUD.3157.1.p1.exon1;Parent=BSUD.3157.1.p1
contig_19	transdecoder	CDS	506003	506286	.	-	0	ID=cds.BSUD.3157.1.p1;Parent=BSUD.3157.1.p1
contig_19	transdecoder	exon	481972	482096	.	-	.	ID=BSUD.3157.1.p1.exon2;Parent=BSUD.3157.1.p1
contig_19	transdecoder	CDS	481972	482096	.	-	1	ID=cds.BSUD.3157.1.p1;Parent=BSUD.3157.1.p1
contig_19	transdecoder	exon	479805	479976	.	-	.	ID=BSUD.3157.1.p1.exon3;Parent=BSUD.3157.1.p1
contig_19	transdecoder	CDS	479805	479976	.	-	2	ID=cds.BSUD.3157.1.p1;Parent=BSUD.3157.1.p1
contig_19	transdecoder	exon	479235	479421	.	-	.	ID=BSUD.3157.1.p1.exon4;Parent=BSUD.3157.1.p1
contig_19	transdecoder	CDS	479235	479421	.	-	1	ID=cds.BSUD.3157.1.p1;Parent=BSUD.3157.1.p1
contig_19	transdecoder	exon	478946	478999	.	-	.	ID=BSUD.3157.1.p1.exon5;Parent=BSUD.3157.1.p1
contig_19	transdecoder	CDS	478946	478999	.	-	0	ID=cds.BSUD.3157.1.p1;Parent=BSUD.3157.1.p1
contig_19	transdecoder	exon	478669	478807	.	-	.	ID=BSUD.3157.1.p1.exon6;Parent=BSUD.3157.1.p1
contig_19	transdecoder	CDS	478669	478807	.	-	0	ID=cds.BSUD.3157.1.p1;Parent=BSUD.3157.1.p1
contig_19	transdecoder	exon	477626	477741	.	-	.	ID=BSUD.3157.1.p1.exon7;Parent=BSUD.3157.1.p1
contig_19	transdecoder	CDS	477626	477741	.	-	2	ID=cds.BSUD.3157.1.p1;Parent=BSUD.3157.1.p1
contig_19	transdecoder	exon	476630	476708	.	-	.	ID=BSUD.3157.1.p1.exon8;Parent=BSUD.3157.1.p1
contig_19	transdecoder	CDS	476630	476708	.	-	0	ID=cds.BSUD.3157.1.p1;Parent=BSUD.3157.1.p1
contig_19	transdecoder	exon	475358	475499	.	-	.	ID=BSUD.3157.1.p1.exon9;Parent=BSUD.3157.1.p1
contig_19	transdecoder	CDS	475358	475499	.	-	2	ID=cds.BSUD.3157.1.p1;Parent=BSUD.3157.1.p1
contig_19	transdecoder	exon	474193	474322	.	-	.	ID=BSUD.3157.1.p1.exon10;Parent=BSUD.3157.1.p1
contig_19	transdecoder	CDS	474193	474322	.	-	1	ID=cds.BSUD.3157.1.p1;Parent=BSUD.3157.1.p1
contig_19	transdecoder	exon	473232	473387	.	-	.	ID=BSUD.3157.1.p1.exon11;Parent=BSUD.3157.1.p1
contig_19	transdecoder	CDS	473232	473387	.	-	0	ID=cds.BSUD.3157.1.p1;Parent=BSUD.3157.1.p1
contig_19	transdecoder	exon	469079	472237	.	-	.	ID=BSUD.3157.1.p1.exon12;Parent=BSUD.3157.1.p1
contig_19	transdecoder	CDS	472217	472237	.	-	0	ID=cds.BSUD.3157.1.p1;Parent=BSUD.3157.1.p1
contig_19	transdecoder	three_prime_UTR	469079	472216	.	-	.	ID=BSUD.3157.1.p1.utr3p1;Parent=BSUD.3157.1.p1
contig_19	transdecoder	gene	493130	493542	.	-	.	ID=BSUD.3158;Interpro=NA
contig_19	transdecoder	mRNA	493130	493542	.	-	.	ID=BSUD.3158.1.p1;Parent=BSUD.3158;Interpro=NA
contig_19	transdecoder	exon	493130	493542	.	-	.	ID=BSUD.3158.1.p1.exon1;Parent=BSUD.3158.1.p1
contig_19	transdecoder	CDS	493303	493542	.	-	0	ID=cds.BSUD.3158.1.p1;Parent=BSUD.3158.1.p1
contig_19	transdecoder	three_prime_UTR	493130	493302	.	-	.	ID=BSUD.3158.1.p1.utr3p1;Parent=BSUD.3158.1.p1
contig_19	transdecoder	gene	519559	545379	.	+	.	ID=BSUD.3166;Interpro=IPR001978 (Troponin)---IPR027707 (Troponin T)---IPR038077 (Troponin domain superfamily)
contig_19	transdecoder	mRNA	519559	545379	.	+	.	ID=BSUD.3166.1.p1;Parent=BSUD.3166;Interpro=IPR001978 (Troponin)---IPR027707 (Troponin T)---IPR038077 (Troponin domain superfamily)
contig_19	transdecoder	five_prime_UTR	519559	519681	.	+	.	ID=BSUD.3166.1.p1.utr5p1;Parent=BSUD.3166.1.p1
contig_19	transdecoder	five_prime_UTR	525028	525084	.	+	.	ID=BSUD.3166.1.p1.utr5p2;Parent=BSUD.3166.1.p1
contig_19	transdecoder	exon	519559	519681	.	+	.	ID=BSUD.3166.1.p1.exon1;Parent=BSUD.3166.1.p1
contig_19	transdecoder	exon	525028	525107	.	+	.	ID=BSUD.3166.1.p1.exon2;Parent=BSUD.3166.1.p1
contig_19	transdecoder	CDS	525085	525107	.	+	0	ID=cds.BSUD.3166.1.p1;Parent=BSUD.3166.1.p1
contig_19	transdecoder	exon	525997	526014	.	+	.	ID=BSUD.3166.1.p1.exon3;Parent=BSUD.3166.1.p1
contig_19	transdecoder	CDS	525997	526014	.	+	1	ID=cds.BSUD.3166.1.p1;Parent=BSUD.3166.1.p1
contig_19	transdecoder	exon	527829	527864	.	+	.	ID=BSUD.3166.1.p1.exon4;Parent=BSUD.3166.1.p1
contig_19	transdecoder	CDS	527829	527864	.	+	1	ID=cds.BSUD.3166.1.p1;Parent=BSUD.3166.1.p1
contig_19	transdecoder	exon	528917	528946	.	+	.	ID=BSUD.3166.1.p1.exon5;Parent=BSUD.3166.1.p1
contig_19	transdecoder	CDS	528917	528946	.	+	1	ID=cds.BSUD.3166.1.p1;Parent=BSUD.3166.1.p1
contig_19	transdecoder	exon	530990	531026	.	+	.	ID=BSUD.3166.1.p1.exon6;Parent=BSUD.3166.1.p1
contig_19	transdecoder	CDS	530990	531026	.	+	1	ID=cds.BSUD.3166.1.p1;Parent=BSUD.3166.1.p1
contig_19	transdecoder	exon	534312	534428	.	+	.	ID=BSUD.3166.1.p1.exon7;Parent=BSUD.3166.1.p1
contig_19	transdecoder	CDS	534312	534428	.	+	0	ID=cds.BSUD.3166.1.p1;Parent=BSUD.3166.1.p1
contig_19	transdecoder	exon	535456	535542	.	+	.	ID=BSUD.3166.1.p1.exon8;Parent=BSUD.3166.1.p1
contig_19	transdecoder	CDS	535456	535542	.	+	0	ID=cds.BSUD.3166.1.p1;Parent=BSUD.3166.1.p1
contig_19	transdecoder	exon	535980	536117	.	+	.	ID=BSUD.3166.1.p1.exon9;Parent=BSUD.3166.1.p1
contig_19	transdecoder	CDS	535980	536117	.	+	0	ID=cds.BSUD.3166.1.p1;Parent=BSUD.3166.1.p1
contig_19	transdecoder	exon	536892	536903	.	+	.	ID=BSUD.3166.1.p1.exon10;Parent=BSUD.3166.1.p1
contig_19	transdecoder	CDS	536892	536903	.	+	0	ID=cds.BSUD.3166.1.p1;Parent=BSUD.3166.1.p1
contig_19	transdecoder	exon	540564	540669	.	+	.	ID=BSUD.3166.1.p1.exon11;Parent=BSUD.3166.1.p1
contig_19	transdecoder	CDS	540564	540669	.	+	0	ID=cds.BSUD.3166.1.p1;Parent=BSUD.3166.1.p1
contig_19	transdecoder	exon	541617	541729	.	+	.	ID=BSUD.3166.1.p1.exon12;Parent=BSUD.3166.1.p1
contig_19	transdecoder	CDS	541617	541729	.	+	2	ID=cds.BSUD.3166.1.p1;Parent=BSUD.3166.1.p1
contig_19	transdecoder	exon	542162	542244	.	+	.	ID=BSUD.3166.1.p1.exon13;Parent=BSUD.3166.1.p1
contig_19	transdecoder	CDS	542162	542244	.	+	0	ID=cds.BSUD.3166.1.p1;Parent=BSUD.3166.1.p1
contig_19	transdecoder	exon	542369	542405	.	+	.	ID=BSUD.3166.1.p1.exon14;Parent=BSUD.3166.1.p1
contig_19	transdecoder	CDS	542369	542405	.	+	1	ID=cds.BSUD.3166.1.p1;Parent=BSUD.3166.1.p1
contig_19	transdecoder	exon	542796	542990	.	+	.	ID=BSUD.3166.1.p1.exon15;Parent=BSUD.3166.1.p1
contig_19	transdecoder	CDS	542796	542960	.	+	0	ID=cds.BSUD.3166.1.p1;Parent=BSUD.3166.1.p1
contig_19	transdecoder	exon	544065	545379	.	+	.	ID=BSUD.3166.1.p1.exon16;Parent=BSUD.3166.1.p1
contig_19	transdecoder	three_prime_UTR	542961	542990	.	+	.	ID=BSUD.3166.1.p1.utr3p1;Parent=BSUD.3166.1.p1
contig_19	transdecoder	three_prime_UTR	544065	545379	.	+	.	ID=BSUD.3166.1.p1.utr3p2;Parent=BSUD.3166.1.p1
contig_19	transdecoder	mRNA	519588	545379	.	+	.	ID=BSUD.3166.2.p1;Parent=BSUD.3166;Interpro=IPR001978 (Troponin)---IPR027707 (Troponin T)---IPR038077 (Troponin domain superfamily)
contig_19	transdecoder	five_prime_UTR	519588	519681	.	+	.	ID=BSUD.3166.2.p1.utr5p1;Parent=BSUD.3166.2.p1
contig_19	transdecoder	five_prime_UTR	525028	525084	.	+	.	ID=BSUD.3166.2.p1.utr5p2;Parent=BSUD.3166.2.p1
contig_19	transdecoder	exon	519588	519681	.	+	.	ID=BSUD.3166.2.p1.exon1;Parent=BSUD.3166.2.p1
contig_19	transdecoder	exon	525028	525107	.	+	.	ID=BSUD.3166.2.p1.exon2;Parent=BSUD.3166.2.p1
contig_19	transdecoder	CDS	525085	525107	.	+	0	ID=cds.BSUD.3166.2.p1;Parent=BSUD.3166.2.p1
contig_19	transdecoder	exon	525997	526014	.	+	.	ID=BSUD.3166.2.p1.exon3;Parent=BSUD.3166.2.p1
contig_19	transdecoder	CDS	525997	526014	.	+	1	ID=cds.BSUD.3166.2.p1;Parent=BSUD.3166.2.p1
contig_19	transdecoder	exon	530990	531026	.	+	.	ID=BSUD.3166.2.p1.exon4;Parent=BSUD.3166.2.p1
contig_19	transdecoder	CDS	530990	531026	.	+	1	ID=cds.BSUD.3166.2.p1;Parent=BSUD.3166.2.p1
contig_19	transdecoder	exon	534312	534428	.	+	.	ID=BSUD.3166.2.p1.exon5;Parent=BSUD.3166.2.p1
contig_19	transdecoder	CDS	534312	534428	.	+	0	ID=cds.BSUD.3166.2.p1;Parent=BSUD.3166.2.p1
contig_19	transdecoder	exon	535456	535542	.	+	.	ID=BSUD.3166.2.p1.exon6;Parent=BSUD.3166.2.p1
contig_19	transdecoder	CDS	535456	535542	.	+	0	ID=cds.BSUD.3166.2.p1;Parent=BSUD.3166.2.p1
contig_19	transdecoder	exon	535980	536117	.	+	.	ID=BSUD.3166.2.p1.exon7;Parent=BSUD.3166.2.p1
contig_19	transdecoder	CDS	535980	536117	.	+	0	ID=cds.BSUD.3166.2.p1;Parent=BSUD.3166.2.p1
contig_19	transdecoder	exon	536892	536903	.	+	.	ID=BSUD.3166.2.p1.exon8;Parent=BSUD.3166.2.p1
contig_19	transdecoder	CDS	536892	536903	.	+	0	ID=cds.BSUD.3166.2.p1;Parent=BSUD.3166.2.p1
contig_19	transdecoder	exon	540564	540669	.	+	.	ID=BSUD.3166.2.p1.exon9;Parent=BSUD.3166.2.p1
contig_19	transdecoder	CDS	540564	540669	.	+	0	ID=cds.BSUD.3166.2.p1;Parent=BSUD.3166.2.p1
contig_19	transdecoder	exon	541617	541729	.	+	.	ID=BSUD.3166.2.p1.exon10;Parent=BSUD.3166.2.p1
contig_19	transdecoder	CDS	541617	541729	.	+	2	ID=cds.BSUD.3166.2.p1;Parent=BSUD.3166.2.p1
contig_19	transdecoder	exon	542162	542244	.	+	.	ID=BSUD.3166.2.p1.exon11;Parent=BSUD.3166.2.p1
contig_19	transdecoder	CDS	542162	542244	.	+	0	ID=cds.BSUD.3166.2.p1;Parent=BSUD.3166.2.p1
contig_19	transdecoder	exon	542369	542405	.	+	.	ID=BSUD.3166.2.p1.exon12;Parent=BSUD.3166.2.p1
contig_19	transdecoder	CDS	542369	542405	.	+	1	ID=cds.BSUD.3166.2.p1;Parent=BSUD.3166.2.p1
contig_19	transdecoder	exon	542796	542990	.	+	.	ID=BSUD.3166.2.p1.exon13;Parent=BSUD.3166.2.p1
contig_19	transdecoder	CDS	542796	542960	.	+	0	ID=cds.BSUD.3166.2.p1;Parent=BSUD.3166.2.p1
contig_19	transdecoder	exon	544065	545379	.	+	.	ID=BSUD.3166.2.p1.exon14;Parent=BSUD.3166.2.p1
contig_19	transdecoder	three_prime_UTR	542961	542990	.	+	.	ID=BSUD.3166.2.p1.utr3p1;Parent=BSUD.3166.2.p1
contig_19	transdecoder	three_prime_UTR	544065	545379	.	+	.	ID=BSUD.3166.2.p1.utr3p2;Parent=BSUD.3166.2.p1
contig_19	transdecoder	mRNA	519606	545379	.	+	.	ID=BSUD.3166.3.p1;Parent=BSUD.3166;Interpro=IPR001978 (Troponin)---IPR027707 (Troponin T)---IPR038077 (Troponin domain superfamily)
contig_19	transdecoder	five_prime_UTR	519606	519839	.	+	.	ID=BSUD.3166.3.p1.utr5p1;Parent=BSUD.3166.3.p1
contig_19	transdecoder	five_prime_UTR	525028	525084	.	+	.	ID=BSUD.3166.3.p1.utr5p2;Parent=BSUD.3166.3.p1
contig_19	transdecoder	exon	519606	519839	.	+	.	ID=BSUD.3166.3.p1.exon1;Parent=BSUD.3166.3.p1
contig_19	transdecoder	exon	525028	525107	.	+	.	ID=BSUD.3166.3.p1.exon2;Parent=BSUD.3166.3.p1
contig_19	transdecoder	CDS	525085	525107	.	+	0	ID=cds.BSUD.3166.3.p1;Parent=BSUD.3166.3.p1
contig_19	transdecoder	exon	525997	526014	.	+	.	ID=BSUD.3166.3.p1.exon3;Parent=BSUD.3166.3.p1
contig_19	transdecoder	CDS	525997	526014	.	+	1	ID=cds.BSUD.3166.3.p1;Parent=BSUD.3166.3.p1
contig_19	transdecoder	exon	530990	531026	.	+	.	ID=BSUD.3166.3.p1.exon4;Parent=BSUD.3166.3.p1
contig_19	transdecoder	CDS	530990	531026	.	+	1	ID=cds.BSUD.3166.3.p1;Parent=BSUD.3166.3.p1
contig_19	transdecoder	exon	534312	534428	.	+	.	ID=BSUD.3166.3.p1.exon5;Parent=BSUD.3166.3.p1
contig_19	transdecoder	CDS	534312	534428	.	+	0	ID=cds.BSUD.3166.3.p1;Parent=BSUD.3166.3.p1
contig_19	transdecoder	exon	535456	535542	.	+	.	ID=BSUD.3166.3.p1.exon6;Parent=BSUD.3166.3.p1
contig_19	transdecoder	CDS	535456	535542	.	+	0	ID=cds.BSUD.3166.3.p1;Parent=BSUD.3166.3.p1
contig_19	transdecoder	exon	535980	536117	.	+	.	ID=BSUD.3166.3.p1.exon7;Parent=BSUD.3166.3.p1
contig_19	transdecoder	CDS	535980	536117	.	+	0	ID=cds.BSUD.3166.3.p1;Parent=BSUD.3166.3.p1
contig_19	transdecoder	exon	536892	536903	.	+	.	ID=BSUD.3166.3.p1.exon8;Parent=BSUD.3166.3.p1
contig_19	transdecoder	CDS	536892	536903	.	+	0	ID=cds.BSUD.3166.3.p1;Parent=BSUD.3166.3.p1
contig_19	transdecoder	exon	540564	540669	.	+	.	ID=BSUD.3166.3.p1.exon9;Parent=BSUD.3166.3.p1
contig_19	transdecoder	CDS	540564	540669	.	+	0	ID=cds.BSUD.3166.3.p1;Parent=BSUD.3166.3.p1
contig_19	transdecoder	exon	541617	541729	.	+	.	ID=BSUD.3166.3.p1.exon10;Parent=BSUD.3166.3.p1
contig_19	transdecoder	CDS	541617	541729	.	+	2	ID=cds.BSUD.3166.3.p1;Parent=BSUD.3166.3.p1
contig_19	transdecoder	exon	542162	542244	.	+	.	ID=BSUD.3166.3.p1.exon11;Parent=BSUD.3166.3.p1
contig_19	transdecoder	CDS	542162	542244	.	+	0	ID=cds.BSUD.3166.3.p1;Parent=BSUD.3166.3.p1
contig_19	transdecoder	exon	542369	542405	.	+	.	ID=BSUD.3166.3.p1.exon12;Parent=BSUD.3166.3.p1
contig_19	transdecoder	CDS	542369	542405	.	+	1	ID=cds.BSUD.3166.3.p1;Parent=BSUD.3166.3.p1
contig_19	transdecoder	exon	542796	542990	.	+	.	ID=BSUD.3166.3.p1.exon13;Parent=BSUD.3166.3.p1
contig_19	transdecoder	CDS	542796	542960	.	+	0	ID=cds.BSUD.3166.3.p1;Parent=BSUD.3166.3.p1
contig_19	transdecoder	exon	544065	545379	.	+	.	ID=BSUD.3166.3.p1.exon14;Parent=BSUD.3166.3.p1
contig_19	transdecoder	three_prime_UTR	542961	542990	.	+	.	ID=BSUD.3166.3.p1.utr3p1;Parent=BSUD.3166.3.p1
contig_19	transdecoder	three_prime_UTR	544065	545379	.	+	.	ID=BSUD.3166.3.p1.utr3p2;Parent=BSUD.3166.3.p1
contig_19	transdecoder	mRNA	519652	545379	.	+	.	ID=BSUD.3166.4.p1;Parent=BSUD.3166;Interpro=IPR001978 (Troponin)---IPR027707 (Troponin T)---IPR038077 (Troponin domain superfamily)
contig_19	transdecoder	five_prime_UTR	519652	519839	.	+	.	ID=BSUD.3166.4.p1.utr5p1;Parent=BSUD.3166.4.p1
contig_19	transdecoder	five_prime_UTR	525028	525084	.	+	.	ID=BSUD.3166.4.p1.utr5p2;Parent=BSUD.3166.4.p1
contig_19	transdecoder	exon	519652	519839	.	+	.	ID=BSUD.3166.4.p1.exon1;Parent=BSUD.3166.4.p1
contig_19	transdecoder	exon	525028	525107	.	+	.	ID=BSUD.3166.4.p1.exon2;Parent=BSUD.3166.4.p1
contig_19	transdecoder	CDS	525085	525107	.	+	0	ID=cds.BSUD.3166.4.p1;Parent=BSUD.3166.4.p1
contig_19	transdecoder	exon	525997	526014	.	+	.	ID=BSUD.3166.4.p1.exon3;Parent=BSUD.3166.4.p1
contig_19	transdecoder	CDS	525997	526014	.	+	1	ID=cds.BSUD.3166.4.p1;Parent=BSUD.3166.4.p1
contig_19	transdecoder	exon	527829	527864	.	+	.	ID=BSUD.3166.4.p1.exon4;Parent=BSUD.3166.4.p1
contig_19	transdecoder	CDS	527829	527864	.	+	1	ID=cds.BSUD.3166.4.p1;Parent=BSUD.3166.4.p1
contig_19	transdecoder	exon	528917	528946	.	+	.	ID=BSUD.3166.4.p1.exon5;Parent=BSUD.3166.4.p1
contig_19	transdecoder	CDS	528917	528946	.	+	1	ID=cds.BSUD.3166.4.p1;Parent=BSUD.3166.4.p1
contig_19	transdecoder	exon	530990	531026	.	+	.	ID=BSUD.3166.4.p1.exon6;Parent=BSUD.3166.4.p1
contig_19	transdecoder	CDS	530990	531026	.	+	1	ID=cds.BSUD.3166.4.p1;Parent=BSUD.3166.4.p1
contig_19	transdecoder	exon	534312	534428	.	+	.	ID=BSUD.3166.4.p1.exon7;Parent=BSUD.3166.4.p1
contig_19	transdecoder	CDS	534312	534428	.	+	0	ID=cds.BSUD.3166.4.p1;Parent=BSUD.3166.4.p1
contig_19	transdecoder	exon	535456	535542	.	+	.	ID=BSUD.3166.4.p1.exon8;Parent=BSUD.3166.4.p1
contig_19	transdecoder	CDS	535456	535542	.	+	0	ID=cds.BSUD.3166.4.p1;Parent=BSUD.3166.4.p1
contig_19	transdecoder	exon	535980	536117	.	+	.	ID=BSUD.3166.4.p1.exon9;Parent=BSUD.3166.4.p1
contig_19	transdecoder	CDS	535980	536117	.	+	0	ID=cds.BSUD.3166.4.p1;Parent=BSUD.3166.4.p1
contig_19	transdecoder	exon	536892	536903	.	+	.	ID=BSUD.3166.4.p1.exon10;Parent=BSUD.3166.4.p1
contig_19	transdecoder	CDS	536892	536903	.	+	0	ID=cds.BSUD.3166.4.p1;Parent=BSUD.3166.4.p1
contig_19	transdecoder	exon	540564	540669	.	+	.	ID=BSUD.3166.4.p1.exon11;Parent=BSUD.3166.4.p1
contig_19	transdecoder	CDS	540564	540669	.	+	0	ID=cds.BSUD.3166.4.p1;Parent=BSUD.3166.4.p1
contig_19	transdecoder	exon	541617	541729	.	+	.	ID=BSUD.3166.4.p1.exon12;Parent=BSUD.3166.4.p1
contig_19	transdecoder	CDS	541617	541729	.	+	2	ID=cds.BSUD.3166.4.p1;Parent=BSUD.3166.4.p1
contig_19	transdecoder	exon	542162	542244	.	+	.	ID=BSUD.3166.4.p1.exon13;Parent=BSUD.3166.4.p1
contig_19	transdecoder	CDS	542162	542244	.	+	0	ID=cds.BSUD.3166.4.p1;Parent=BSUD.3166.4.p1
contig_19	transdecoder	exon	542369	542405	.	+	.	ID=BSUD.3166.4.p1.exon14;Parent=BSUD.3166.4.p1
contig_19	transdecoder	CDS	542369	542405	.	+	1	ID=cds.BSUD.3166.4.p1;Parent=BSUD.3166.4.p1
contig_19	transdecoder	exon	542796	542990	.	+	.	ID=BSUD.3166.4.p1.exon15;Parent=BSUD.3166.4.p1
contig_19	transdecoder	CDS	542796	542960	.	+	0	ID=cds.BSUD.3166.4.p1;Parent=BSUD.3166.4.p1
contig_19	transdecoder	exon	544065	545379	.	+	.	ID=BSUD.3166.4.p1.exon16;Parent=BSUD.3166.4.p1
contig_19	transdecoder	three_prime_UTR	542961	542990	.	+	.	ID=BSUD.3166.4.p1.utr3p1;Parent=BSUD.3166.4.p1
contig_19	transdecoder	three_prime_UTR	544065	545379	.	+	.	ID=BSUD.3166.4.p1.utr3p2;Parent=BSUD.3166.4.p1
contig_19	tRNAscan-SE	pseudogene_tRNA	552650	552718	30.6	-	.	ID=contig_19.trna29;Name=contig_19.tRNA29-SupTCA;isotype=Sup;anticodon=TCA;gene_biotype=pseudogene
contig_19	tRNAscan-SE	exon	552650	552718	.	-	.	ID=contig_19.trna29.exon1;Parent=contig_19.trna29
contig_19	transdecoder	gene	566570	634643	.	+	.	ID=BSUD.3163;Interpro=IPR029058 (Alpha/Beta hydrolase fold)
contig_19	transdecoder	mRNA	566570	634643	.	+	.	ID=BSUD.3163.1.p1;Parent=BSUD.3163;Interpro=IPR029058 (Alpha/Beta hydrolase fold)
contig_19	transdecoder	five_prime_UTR	566570	566741	.	+	.	ID=BSUD.3163.1.p1.utr5p1;Parent=BSUD.3163.1.p1
contig_19	transdecoder	exon	566570	566919	.	+	.	ID=BSUD.3163.1.p1.exon1;Parent=BSUD.3163.1.p1
contig_19	transdecoder	CDS	566742	566919	.	+	0	ID=cds.BSUD.3163.1.p1;Parent=BSUD.3163.1.p1
contig_19	transdecoder	exon	611657	611836	.	+	.	ID=BSUD.3163.1.p1.exon2;Parent=BSUD.3163.1.p1
contig_19	transdecoder	CDS	611657	611836	.	+	2	ID=cds.BSUD.3163.1.p1;Parent=BSUD.3163.1.p1
contig_19	transdecoder	exon	617288	617462	.	+	.	ID=BSUD.3163.1.p1.exon3;Parent=BSUD.3163.1.p1
contig_19	transdecoder	CDS	617288	617462	.	+	2	ID=cds.BSUD.3163.1.p1;Parent=BSUD.3163.1.p1
contig_19	transdecoder	exon	619145	619427	.	+	.	ID=BSUD.3163.1.p1.exon4;Parent=BSUD.3163.1.p1
contig_19	transdecoder	CDS	619145	619427	.	+	1	ID=cds.BSUD.3163.1.p1;Parent=BSUD.3163.1.p1
contig_19	transdecoder	exon	623372	623482	.	+	.	ID=BSUD.3163.1.p1.exon5;Parent=BSUD.3163.1.p1
contig_19	transdecoder	CDS	623372	623482	.	+	0	ID=cds.BSUD.3163.1.p1;Parent=BSUD.3163.1.p1
contig_19	transdecoder	exon	626605	626853	.	+	.	ID=BSUD.3163.1.p1.exon6;Parent=BSUD.3163.1.p1
contig_19	transdecoder	CDS	626605	626853	.	+	0	ID=cds.BSUD.3163.1.p1;Parent=BSUD.3163.1.p1
contig_19	transdecoder	exon	628717	634643	.	+	.	ID=BSUD.3163.1.p1.exon7;Parent=BSUD.3163.1.p1
contig_19	transdecoder	CDS	628717	629019	.	+	0	ID=cds.BSUD.3163.1.p1;Parent=BSUD.3163.1.p1
contig_19	transdecoder	three_prime_UTR	629020	634643	.	+	.	ID=BSUD.3163.1.p1.utr3p1;Parent=BSUD.3163.1.p1
contig_19	tRNAscan-SE	pseudogene_tRNA	585906	585983	27.1	-	.	ID=contig_19.trna28;Name=contig_19.tRNA28-GluTTC;isotype=Glu;anticodon=TTC;gene_biotype=pseudogene
contig_19	tRNAscan-SE	exon	585906	585983	.	-	.	ID=contig_19.trna28.exon1;Parent=contig_19.trna28
contig_19	tRNAscan-SE	pseudogene_tRNA	622804	622872	26.6	+	.	ID=contig_19.trna3;Name=contig_19.tRNA3-GlyTCC;isotype=Gly;anticodon=TCC;gene_biotype=pseudogene
contig_19	tRNAscan-SE	exon	622804	622872	.	+	.	ID=contig_19.trna3.exon1;Parent=contig_19.trna3
contig_19	transdecoder	gene	650263	700870	.	+	.	ID=BSUD.3165;Interpro=IPR001902 (SLC26A/SulP transporter)---IPR002645 (STAS domain)---IPR011547 (SLC26A/SulP transporter domain)---IPR036513 (STAS domain superfamily)
contig_19	transdecoder	mRNA	650263	700870	.	+	.	ID=BSUD.3165.1.p1;Parent=BSUD.3165;Interpro=IPR001902 (SLC26A/SulP transporter)---IPR002645 (STAS domain)---IPR011547 (SLC26A/SulP transporter domain)---IPR036513 (STAS domain superfamily)
contig_19	transdecoder	five_prime_UTR	650263	650467	.	+	.	ID=BSUD.3165.1.p1.utr5p1;Parent=BSUD.3165.1.p1
contig_19	transdecoder	five_prime_UTR	695311	695391	.	+	.	ID=BSUD.3165.1.p1.utr5p2;Parent=BSUD.3165.1.p1
contig_19	transdecoder	exon	650263	650467	.	+	.	ID=BSUD.3165.1.p1.exon1;Parent=BSUD.3165.1.p1
contig_19	transdecoder	exon	695311	695487	.	+	.	ID=BSUD.3165.1.p1.exon2;Parent=BSUD.3165.1.p1
contig_19	transdecoder	CDS	695392	695487	.	+	0	ID=cds.BSUD.3165.1.p1;Parent=BSUD.3165.1.p1
contig_19	transdecoder	exon	696304	700870	.	+	.	ID=BSUD.3165.1.p1.exon3;Parent=BSUD.3165.1.p1
contig_19	transdecoder	CDS	696304	698832	.	+	0	ID=cds.BSUD.3165.1.p1;Parent=BSUD.3165.1.p1
contig_19	transdecoder	three_prime_UTR	698833	700870	.	+	.	ID=BSUD.3165.1.p1.utr3p1;Parent=BSUD.3165.1.p1
contig_19	transdecoder	mRNA	693312	700870	.	+	.	ID=BSUD.3165.2.p1;Parent=BSUD.3165;Interpro=IPR001902 (SLC26A/SulP transporter)---IPR002645 (STAS domain)---IPR011547 (SLC26A/SulP transporter domain)---IPR036513 (STAS domain superfamily)
contig_19	transdecoder	five_prime_UTR	693312	693655	.	+	.	ID=BSUD.3165.2.p1.utr5p1;Parent=BSUD.3165.2.p1
contig_19	transdecoder	five_prime_UTR	695311	695391	.	+	.	ID=BSUD.3165.2.p1.utr5p2;Parent=BSUD.3165.2.p1
contig_19	transdecoder	exon	693312	693655	.	+	.	ID=BSUD.3165.2.p1.exon1;Parent=BSUD.3165.2.p1
contig_19	transdecoder	exon	695311	695487	.	+	.	ID=BSUD.3165.2.p1.exon2;Parent=BSUD.3165.2.p1
contig_19	transdecoder	CDS	695392	695487	.	+	0	ID=cds.BSUD.3165.2.p1;Parent=BSUD.3165.2.p1
contig_19	transdecoder	exon	696304	700870	.	+	.	ID=BSUD.3165.2.p1.exon3;Parent=BSUD.3165.2.p1
contig_19	transdecoder	CDS	696304	698832	.	+	0	ID=cds.BSUD.3165.2.p1;Parent=BSUD.3165.2.p1
contig_19	transdecoder	three_prime_UTR	698833	700870	.	+	.	ID=BSUD.3165.2.p1.utr3p1;Parent=BSUD.3165.2.p1
contig_19	transdecoder	mRNA	693565	700870	.	+	.	ID=BSUD.3165.3.p1;Parent=BSUD.3165;Interpro=IPR001902 (SLC26A/SulP transporter)---IPR002645 (STAS domain)---IPR011547 (SLC26A/SulP transporter domain)---IPR036513 (STAS domain superfamily)
contig_19	transdecoder	five_prime_UTR	693565	693685	.	+	.	ID=BSUD.3165.3.p1.utr5p1;Parent=BSUD.3165.3.p1
contig_19	transdecoder	five_prime_UTR	695311	695391	.	+	.	ID=BSUD.3165.3.p1.utr5p2;Parent=BSUD.3165.3.p1
contig_19	transdecoder	exon	693565	693685	.	+	.	ID=BSUD.3165.3.p1.exon1;Parent=BSUD.3165.3.p1
contig_19	transdecoder	exon	695311	695487	.	+	.	ID=BSUD.3165.3.p1.exon2;Parent=BSUD.3165.3.p1
contig_19	transdecoder	CDS	695392	695487	.	+	0	ID=cds.BSUD.3165.3.p1;Parent=BSUD.3165.3.p1
contig_19	transdecoder	exon	696304	700870	.	+	.	ID=BSUD.3165.3.p1.exon3;Parent=BSUD.3165.3.p1
contig_19	transdecoder	CDS	696304	698832	.	+	0	ID=cds.BSUD.3165.3.p1;Parent=BSUD.3165.3.p1
contig_19	transdecoder	three_prime_UTR	698833	700870	.	+	.	ID=BSUD.3165.3.p1.utr3p1;Parent=BSUD.3165.3.p1
contig_19	tRNAscan-SE	pseudogene_tRNA	664131	664198	32.2	-	.	ID=contig_19.trna27;Name=contig_19.tRNA27-UndetNNN;isotype=Undet;anticodon=NNN;gene_biotype=pseudogene
contig_19	tRNAscan-SE	exon	664131	664198	.	-	.	ID=contig_19.trna27.exon1;Parent=contig_19.trna27
contig_19	tRNAscan-SE	pseudogene_tRNA	671955	672032	28.5	+	.	ID=contig_19.trna4;Name=contig_19.tRNA4-GlyTCC;isotype=Gly;anticodon=TCC;gene_biotype=pseudogene
contig_19	tRNAscan-SE	exon	671955	672032	.	+	.	ID=contig_19.trna4.exon1;Parent=contig_19.trna4
contig_19	tRNAscan-SE	pseudogene_tRNA	705715	705783	25.7	-	.	ID=contig_19.trna26;Name=contig_19.tRNA26-GlyTCC;isotype=Gly;anticodon=TCC;gene_biotype=pseudogene
contig_19	tRNAscan-SE	exon	705715	705783	.	-	.	ID=contig_19.trna26.exon1;Parent=contig_19.trna26
contig_19	transdecoder	gene	718864	741772	.	+	.	ID=BSUD.3164;Interpro=IPR002557 (Chitin binding domain)---IPR036465 (von Willebrand factor A-like domain superfamily)---IPR036508 (Chitin binding domain superfamily)
contig_19	transdecoder	mRNA	718864	741767	.	+	.	ID=BSUD.3164.1.p1;Parent=BSUD.3164;Interpro=IPR002557 (Chitin binding domain)---IPR036465 (von Willebrand factor A-like domain superfamily)---IPR036508 (Chitin binding domain superfamily)
contig_19	transdecoder	five_prime_UTR	718864	718899	.	+	.	ID=BSUD.3164.1.p1.utr5p1;Parent=BSUD.3164.1.p1
contig_19	transdecoder	exon	718864	718927	.	+	.	ID=BSUD.3164.1.p1.exon1;Parent=BSUD.3164.1.p1
contig_19	transdecoder	CDS	718900	718927	.	+	0	ID=cds.BSUD.3164.1.p1;Parent=BSUD.3164.1.p1
contig_19	transdecoder	exon	719367	719438	.	+	.	ID=BSUD.3164.1.p1.exon2;Parent=BSUD.3164.1.p1
contig_19	transdecoder	CDS	719367	719438	.	+	2	ID=cds.BSUD.3164.1.p1;Parent=BSUD.3164.1.p1
contig_19	transdecoder	exon	723581	723743	.	+	.	ID=BSUD.3164.1.p1.exon3;Parent=BSUD.3164.1.p1
contig_19	transdecoder	CDS	723581	723743	.	+	2	ID=cds.BSUD.3164.1.p1;Parent=BSUD.3164.1.p1
contig_19	transdecoder	exon	725596	725704	.	+	.	ID=BSUD.3164.1.p1.exon4;Parent=BSUD.3164.1.p1
contig_19	transdecoder	CDS	725596	725704	.	+	1	ID=cds.BSUD.3164.1.p1;Parent=BSUD.3164.1.p1
contig_19	transdecoder	exon	726547	726723	.	+	.	ID=BSUD.3164.1.p1.exon5;Parent=BSUD.3164.1.p1
contig_19	transdecoder	CDS	726547	726723	.	+	0	ID=cds.BSUD.3164.1.p1;Parent=BSUD.3164.1.p1
contig_19	transdecoder	exon	727426	727591	.	+	.	ID=BSUD.3164.1.p1.exon6;Parent=BSUD.3164.1.p1
contig_19	transdecoder	CDS	727426	727591	.	+	0	ID=cds.BSUD.3164.1.p1;Parent=BSUD.3164.1.p1
contig_19	transdecoder	exon	728123	728296	.	+	.	ID=BSUD.3164.1.p1.exon7;Parent=BSUD.3164.1.p1
contig_19	transdecoder	CDS	728123	728296	.	+	2	ID=cds.BSUD.3164.1.p1;Parent=BSUD.3164.1.p1
contig_19	transdecoder	exon	729482	729592	.	+	.	ID=BSUD.3164.1.p1.exon8;Parent=BSUD.3164.1.p1
contig_19	transdecoder	CDS	729482	729592	.	+	2	ID=cds.BSUD.3164.1.p1;Parent=BSUD.3164.1.p1
contig_19	transdecoder	exon	730679	730786	.	+	.	ID=BSUD.3164.1.p1.exon9;Parent=BSUD.3164.1.p1
contig_19	transdecoder	CDS	730679	730786	.	+	2	ID=cds.BSUD.3164.1.p1;Parent=BSUD.3164.1.p1
contig_19	transdecoder	exon	730906	730951	.	+	.	ID=BSUD.3164.1.p1.exon10;Parent=BSUD.3164.1.p1
contig_19	transdecoder	CDS	730906	730951	.	+	2	ID=cds.BSUD.3164.1.p1;Parent=BSUD.3164.1.p1
contig_19	transdecoder	exon	731249	731370	.	+	.	ID=BSUD.3164.1.p1.exon11;Parent=BSUD.3164.1.p1
contig_19	transdecoder	CDS	731249	731370	.	+	1	ID=cds.BSUD.3164.1.p1;Parent=BSUD.3164.1.p1
contig_19	transdecoder	exon	733030	733268	.	+	.	ID=BSUD.3164.1.p1.exon12;Parent=BSUD.3164.1.p1
contig_19	transdecoder	CDS	733030	733268	.	+	2	ID=cds.BSUD.3164.1.p1;Parent=BSUD.3164.1.p1
contig_19	transdecoder	exon	737562	737735	.	+	.	ID=BSUD.3164.1.p1.exon13;Parent=BSUD.3164.1.p1
contig_19	transdecoder	CDS	737562	737735	.	+	0	ID=cds.BSUD.3164.1.p1;Parent=BSUD.3164.1.p1
contig_19	transdecoder	exon	739081	739213	.	+	.	ID=BSUD.3164.1.p1.exon14;Parent=BSUD.3164.1.p1
contig_19	transdecoder	CDS	739081	739213	.	+	0	ID=cds.BSUD.3164.1.p1;Parent=BSUD.3164.1.p1
contig_19	transdecoder	exon	740768	740844	.	+	.	ID=BSUD.3164.1.p1.exon15;Parent=BSUD.3164.1.p1
contig_19	transdecoder	CDS	740768	740844	.	+	2	ID=cds.BSUD.3164.1.p1;Parent=BSUD.3164.1.p1
contig_19	transdecoder	exon	741508	741767	.	+	.	ID=BSUD.3164.1.p1.exon16;Parent=BSUD.3164.1.p1
contig_19	transdecoder	CDS	741508	741552	.	+	0	ID=cds.BSUD.3164.1.p1;Parent=BSUD.3164.1.p1
contig_19	transdecoder	three_prime_UTR	741553	741767	.	+	.	ID=BSUD.3164.1.p1.utr3p1;Parent=BSUD.3164.1.p1
contig_19	transdecoder	mRNA	718867	741768	.	+	.	ID=BSUD.3164.2.p1;Parent=BSUD.3164;Interpro=IPR002557 (Chitin binding domain)---IPR036465 (von Willebrand factor A-like domain superfamily)---IPR036508 (Chitin binding domain superfamily)
contig_19	transdecoder	five_prime_UTR	718867	719004	.	+	.	ID=BSUD.3164.2.p1.utr5p1;Parent=BSUD.3164.2.p1
contig_19	transdecoder	five_prime_UTR	719367	719380	.	+	.	ID=BSUD.3164.2.p1.utr5p2;Parent=BSUD.3164.2.p1
contig_19	transdecoder	exon	718867	719004	.	+	.	ID=BSUD.3164.2.p1.exon1;Parent=BSUD.3164.2.p1
contig_19	transdecoder	exon	719367	719438	.	+	.	ID=BSUD.3164.2.p1.exon2;Parent=BSUD.3164.2.p1
contig_19	transdecoder	CDS	719381	719438	.	+	0	ID=cds.BSUD.3164.2.p1;Parent=BSUD.3164.2.p1
contig_19	transdecoder	exon	723581	723743	.	+	.	ID=BSUD.3164.2.p1.exon3;Parent=BSUD.3164.2.p1
contig_19	transdecoder	CDS	723581	723743	.	+	2	ID=cds.BSUD.3164.2.p1;Parent=BSUD.3164.2.p1
contig_19	transdecoder	exon	725596	725704	.	+	.	ID=BSUD.3164.2.p1.exon4;Parent=BSUD.3164.2.p1
contig_19	transdecoder	CDS	725596	725704	.	+	1	ID=cds.BSUD.3164.2.p1;Parent=BSUD.3164.2.p1
contig_19	transdecoder	exon	726547	726723	.	+	.	ID=BSUD.3164.2.p1.exon5;Parent=BSUD.3164.2.p1
contig_19	transdecoder	CDS	726547	726723	.	+	0	ID=cds.BSUD.3164.2.p1;Parent=BSUD.3164.2.p1
contig_19	transdecoder	exon	727426	727591	.	+	.	ID=BSUD.3164.2.p1.exon6;Parent=BSUD.3164.2.p1
contig_19	transdecoder	CDS	727426	727591	.	+	0	ID=cds.BSUD.3164.2.p1;Parent=BSUD.3164.2.p1
contig_19	transdecoder	exon	728123	728296	.	+	.	ID=BSUD.3164.2.p1.exon7;Parent=BSUD.3164.2.p1
contig_19	transdecoder	CDS	728123	728296	.	+	2	ID=cds.BSUD.3164.2.p1;Parent=BSUD.3164.2.p1
contig_19	transdecoder	exon	729482	729592	.	+	.	ID=BSUD.3164.2.p1.exon8;Parent=BSUD.3164.2.p1
contig_19	transdecoder	CDS	729482	729592	.	+	2	ID=cds.BSUD.3164.2.p1;Parent=BSUD.3164.2.p1
contig_19	transdecoder	exon	730679	730786	.	+	.	ID=BSUD.3164.2.p1.exon9;Parent=BSUD.3164.2.p1
contig_19	transdecoder	CDS	730679	730786	.	+	2	ID=cds.BSUD.3164.2.p1;Parent=BSUD.3164.2.p1
contig_19	transdecoder	exon	730906	730951	.	+	.	ID=BSUD.3164.2.p1.exon10;Parent=BSUD.3164.2.p1
contig_19	transdecoder	CDS	730906	730951	.	+	2	ID=cds.BSUD.3164.2.p1;Parent=BSUD.3164.2.p1
contig_19	transdecoder	exon	731249	731370	.	+	.	ID=BSUD.3164.2.p1.exon11;Parent=BSUD.3164.2.p1
contig_19	transdecoder	CDS	731249	731370	.	+	1	ID=cds.BSUD.3164.2.p1;Parent=BSUD.3164.2.p1
contig_19	transdecoder	exon	733030	733268	.	+	.	ID=BSUD.3164.2.p1.exon12;Parent=BSUD.3164.2.p1
contig_19	transdecoder	CDS	733030	733268	.	+	2	ID=cds.BSUD.3164.2.p1;Parent=BSUD.3164.2.p1
contig_19	transdecoder	exon	737562	737735	.	+	.	ID=BSUD.3164.2.p1.exon13;Parent=BSUD.3164.2.p1
contig_19	transdecoder	CDS	737562	737735	.	+	0	ID=cds.BSUD.3164.2.p1;Parent=BSUD.3164.2.p1
contig_19	transdecoder	exon	739081	739213	.	+	.	ID=BSUD.3164.2.p1.exon14;Parent=BSUD.3164.2.p1
contig_19	transdecoder	CDS	739081	739213	.	+	0	ID=cds.BSUD.3164.2.p1;Parent=BSUD.3164.2.p1
contig_19	transdecoder	exon	740768	740844	.	+	.	ID=BSUD.3164.2.p1.exon15;Parent=BSUD.3164.2.p1
contig_19	transdecoder	CDS	740768	740844	.	+	2	ID=cds.BSUD.3164.2.p1;Parent=BSUD.3164.2.p1
contig_19	transdecoder	exon	741508	741768	.	+	.	ID=BSUD.3164.2.p1.exon16;Parent=BSUD.3164.2.p1
contig_19	transdecoder	CDS	741508	741552	.	+	0	ID=cds.BSUD.3164.2.p1;Parent=BSUD.3164.2.p1
contig_19	transdecoder	three_prime_UTR	741553	741768	.	+	.	ID=BSUD.3164.2.p1.utr3p1;Parent=BSUD.3164.2.p1
contig_19	transdecoder	mRNA	718902	741772	.	+	.	ID=BSUD.3164.3.p1;Parent=BSUD.3164;Interpro=IPR002557 (Chitin binding domain)---IPR036465 (von Willebrand factor A-like domain superfamily)---IPR036508 (Chitin binding domain superfamily)
contig_19	transdecoder	five_prime_UTR	718902	719116	.	+	.	ID=BSUD.3164.3.p1.utr5p1;Parent=BSUD.3164.3.p1
contig_19	transdecoder	five_prime_UTR	719367	719380	.	+	.	ID=BSUD.3164.3.p1.utr5p2;Parent=BSUD.3164.3.p1
contig_19	transdecoder	exon	718902	719116	.	+	.	ID=BSUD.3164.3.p1.exon1;Parent=BSUD.3164.3.p1
contig_19	transdecoder	exon	719367	719438	.	+	.	ID=BSUD.3164.3.p1.exon2;Parent=BSUD.3164.3.p1
contig_19	transdecoder	CDS	719381	719438	.	+	0	ID=cds.BSUD.3164.3.p1;Parent=BSUD.3164.3.p1
contig_19	transdecoder	exon	723581	723743	.	+	.	ID=BSUD.3164.3.p1.exon3;Parent=BSUD.3164.3.p1
contig_19	transdecoder	CDS	723581	723743	.	+	2	ID=cds.BSUD.3164.3.p1;Parent=BSUD.3164.3.p1
contig_19	transdecoder	exon	725596	725704	.	+	.	ID=BSUD.3164.3.p1.exon4;Parent=BSUD.3164.3.p1
contig_19	transdecoder	CDS	725596	725704	.	+	1	ID=cds.BSUD.3164.3.p1;Parent=BSUD.3164.3.p1
contig_19	transdecoder	exon	726547	726723	.	+	.	ID=BSUD.3164.3.p1.exon5;Parent=BSUD.3164.3.p1
contig_19	transdecoder	CDS	726547	726723	.	+	0	ID=cds.BSUD.3164.3.p1;Parent=BSUD.3164.3.p1
contig_19	transdecoder	exon	727426	727591	.	+	.	ID=BSUD.3164.3.p1.exon6;Parent=BSUD.3164.3.p1
contig_19	transdecoder	CDS	727426	727591	.	+	0	ID=cds.BSUD.3164.3.p1;Parent=BSUD.3164.3.p1
contig_19	transdecoder	exon	728123	728296	.	+	.	ID=BSUD.3164.3.p1.exon7;Parent=BSUD.3164.3.p1
contig_19	transdecoder	CDS	728123	728296	.	+	2	ID=cds.BSUD.3164.3.p1;Parent=BSUD.3164.3.p1
contig_19	transdecoder	exon	729482	729592	.	+	.	ID=BSUD.3164.3.p1.exon8;Parent=BSUD.3164.3.p1
contig_19	transdecoder	CDS	729482	729592	.	+	2	ID=cds.BSUD.3164.3.p1;Parent=BSUD.3164.3.p1
contig_19	transdecoder	exon	730679	730786	.	+	.	ID=BSUD.3164.3.p1.exon9;Parent=BSUD.3164.3.p1
contig_19	transdecoder	CDS	730679	730786	.	+	2	ID=cds.BSUD.3164.3.p1;Parent=BSUD.3164.3.p1
contig_19	transdecoder	exon	730906	730951	.	+	.	ID=BSUD.3164.3.p1.exon10;Parent=BSUD.3164.3.p1
contig_19	transdecoder	CDS	730906	730951	.	+	2	ID=cds.BSUD.3164.3.p1;Parent=BSUD.3164.3.p1
contig_19	transdecoder	exon	731249	731370	.	+	.	ID=BSUD.3164.3.p1.exon11;Parent=BSUD.3164.3.p1
contig_19	transdecoder	CDS	731249	731370	.	+	1	ID=cds.BSUD.3164.3.p1;Parent=BSUD.3164.3.p1
contig_19	transdecoder	exon	733030	733268	.	+	.	ID=BSUD.3164.3.p1.exon12;Parent=BSUD.3164.3.p1
contig_19	transdecoder	CDS	733030	733268	.	+	2	ID=cds.BSUD.3164.3.p1;Parent=BSUD.3164.3.p1
contig_19	transdecoder	exon	737562	737735	.	+	.	ID=BSUD.3164.3.p1.exon13;Parent=BSUD.3164.3.p1
contig_19	transdecoder	CDS	737562	737735	.	+	0	ID=cds.BSUD.3164.3.p1;Parent=BSUD.3164.3.p1
contig_19	transdecoder	exon	739081	739213	.	+	.	ID=BSUD.3164.3.p1.exon14;Parent=BSUD.3164.3.p1
contig_19	transdecoder	CDS	739081	739213	.	+	0	ID=cds.BSUD.3164.3.p1;Parent=BSUD.3164.3.p1
contig_19	transdecoder	exon	740768	740844	.	+	.	ID=BSUD.3164.3.p1.exon15;Parent=BSUD.3164.3.p1
contig_19	transdecoder	CDS	740768	740844	.	+	2	ID=cds.BSUD.3164.3.p1;Parent=BSUD.3164.3.p1
contig_19	transdecoder	exon	741508	741772	.	+	.	ID=BSUD.3164.3.p1.exon16;Parent=BSUD.3164.3.p1
contig_19	transdecoder	CDS	741508	741552	.	+	0	ID=cds.BSUD.3164.3.p1;Parent=BSUD.3164.3.p1
contig_19	transdecoder	three_prime_UTR	741553	741772	.	+	.	ID=BSUD.3164.3.p1.utr3p1;Parent=BSUD.3164.3.p1
contig_19	transdecoder	gene	749116	770536	.	+	.	ID=BSUD.3171;Interpro=IPR002557 (Chitin binding domain)---IPR036465 (von Willebrand factor A-like domain superfamily)---IPR036508 (Chitin binding domain superfamily)
contig_19	transdecoder	mRNA	749116	770536	.	+	.	ID=BSUD.3171.1.p1;Parent=BSUD.3171;Interpro=IPR002557 (Chitin binding domain)---IPR036465 (von Willebrand factor A-like domain superfamily)---IPR036508 (Chitin binding domain superfamily)
contig_19	transdecoder	five_prime_UTR	749116	749571	.	+	.	ID=BSUD.3171.1.p1.utr5p1;Parent=BSUD.3171.1.p1
contig_19	transdecoder	five_prime_UTR	750257	750273	.	+	.	ID=BSUD.3171.1.p1.utr5p2;Parent=BSUD.3171.1.p1
contig_19	transdecoder	exon	749116	749571	.	+	.	ID=BSUD.3171.1.p1.exon1;Parent=BSUD.3171.1.p1
contig_19	transdecoder	exon	750257	750331	.	+	.	ID=BSUD.3171.1.p1.exon2;Parent=BSUD.3171.1.p1
contig_19	transdecoder	CDS	750274	750331	.	+	0	ID=cds.BSUD.3171.1.p1;Parent=BSUD.3171.1.p1
contig_19	transdecoder	exon	750952	751117	.	+	.	ID=BSUD.3171.1.p1.exon3;Parent=BSUD.3171.1.p1
contig_19	transdecoder	CDS	750952	751117	.	+	2	ID=cds.BSUD.3171.1.p1;Parent=BSUD.3171.1.p1
contig_19	transdecoder	exon	752751	752859	.	+	.	ID=BSUD.3171.1.p1.exon4;Parent=BSUD.3171.1.p1
contig_19	transdecoder	CDS	752751	752859	.	+	1	ID=cds.BSUD.3171.1.p1;Parent=BSUD.3171.1.p1
contig_19	transdecoder	exon	753506	753685	.	+	.	ID=BSUD.3171.1.p1.exon5;Parent=BSUD.3171.1.p1
contig_19	transdecoder	CDS	753506	753685	.	+	0	ID=cds.BSUD.3171.1.p1;Parent=BSUD.3171.1.p1
contig_19	transdecoder	exon	756956	757193	.	+	.	ID=BSUD.3171.1.p1.exon6;Parent=BSUD.3171.1.p1
contig_19	transdecoder	CDS	756956	757193	.	+	0	ID=cds.BSUD.3171.1.p1;Parent=BSUD.3171.1.p1
contig_19	transdecoder	exon	759658	759834	.	+	.	ID=BSUD.3171.1.p1.exon7;Parent=BSUD.3171.1.p1
contig_19	transdecoder	CDS	759658	759834	.	+	2	ID=cds.BSUD.3171.1.p1;Parent=BSUD.3171.1.p1
contig_19	transdecoder	exon	760909	761016	.	+	.	ID=BSUD.3171.1.p1.exon8;Parent=BSUD.3171.1.p1
contig_19	transdecoder	CDS	760909	761016	.	+	2	ID=cds.BSUD.3171.1.p1;Parent=BSUD.3171.1.p1
contig_19	transdecoder	exon	761886	761990	.	+	.	ID=BSUD.3171.1.p1.exon9;Parent=BSUD.3171.1.p1
contig_19	transdecoder	CDS	761886	761990	.	+	2	ID=cds.BSUD.3171.1.p1;Parent=BSUD.3171.1.p1
contig_19	transdecoder	exon	762199	762250	.	+	.	ID=BSUD.3171.1.p1.exon10;Parent=BSUD.3171.1.p1
contig_19	transdecoder	CDS	762199	762250	.	+	2	ID=cds.BSUD.3171.1.p1;Parent=BSUD.3171.1.p1
contig_19	transdecoder	exon	764836	764960	.	+	.	ID=BSUD.3171.1.p1.exon11;Parent=BSUD.3171.1.p1
contig_19	transdecoder	CDS	764836	764960	.	+	1	ID=cds.BSUD.3171.1.p1;Parent=BSUD.3171.1.p1
contig_19	transdecoder	exon	765158	765396	.	+	.	ID=BSUD.3171.1.p1.exon12;Parent=BSUD.3171.1.p1
contig_19	transdecoder	CDS	765158	765396	.	+	2	ID=cds.BSUD.3171.1.p1;Parent=BSUD.3171.1.p1
contig_19	transdecoder	exon	766627	766800	.	+	.	ID=BSUD.3171.1.p1.exon13;Parent=BSUD.3171.1.p1
contig_19	transdecoder	CDS	766627	766800	.	+	0	ID=cds.BSUD.3171.1.p1;Parent=BSUD.3171.1.p1
contig_19	transdecoder	exon	767608	767740	.	+	.	ID=BSUD.3171.1.p1.exon14;Parent=BSUD.3171.1.p1
contig_19	transdecoder	CDS	767608	767740	.	+	0	ID=cds.BSUD.3171.1.p1;Parent=BSUD.3171.1.p1
contig_19	transdecoder	exon	767871	767947	.	+	.	ID=BSUD.3171.1.p1.exon15;Parent=BSUD.3171.1.p1
contig_19	transdecoder	CDS	767871	767947	.	+	2	ID=cds.BSUD.3171.1.p1;Parent=BSUD.3171.1.p1
contig_19	transdecoder	exon	769371	770536	.	+	.	ID=BSUD.3171.1.p1.exon16;Parent=BSUD.3171.1.p1
contig_19	transdecoder	CDS	769371	769421	.	+	0	ID=cds.BSUD.3171.1.p1;Parent=BSUD.3171.1.p1
contig_19	transdecoder	three_prime_UTR	769422	770536	.	+	.	ID=BSUD.3171.1.p1.utr3p1;Parent=BSUD.3171.1.p1
contig_19	transdecoder	mRNA	749331	770536	.	+	.	ID=BSUD.3171.2.p1;Parent=BSUD.3171;Interpro=IPR002557 (Chitin binding domain)---IPR036465 (von Willebrand factor A-like domain superfamily)---IPR036508 (Chitin binding domain superfamily)
contig_19	transdecoder	five_prime_UTR	749331	749566	.	+	.	ID=BSUD.3171.2.p1.utr5p1;Parent=BSUD.3171.2.p1
contig_19	transdecoder	five_prime_UTR	750257	750273	.	+	.	ID=BSUD.3171.2.p1.utr5p2;Parent=BSUD.3171.2.p1
contig_19	transdecoder	exon	749331	749566	.	+	.	ID=BSUD.3171.2.p1.exon1;Parent=BSUD.3171.2.p1
contig_19	transdecoder	exon	750257	750331	.	+	.	ID=BSUD.3171.2.p1.exon2;Parent=BSUD.3171.2.p1
contig_19	transdecoder	CDS	750274	750331	.	+	0	ID=cds.BSUD.3171.2.p1;Parent=BSUD.3171.2.p1
contig_19	transdecoder	exon	750952	751117	.	+	.	ID=BSUD.3171.2.p1.exon3;Parent=BSUD.3171.2.p1
contig_19	transdecoder	CDS	750952	751117	.	+	2	ID=cds.BSUD.3171.2.p1;Parent=BSUD.3171.2.p1
contig_19	transdecoder	exon	752751	752859	.	+	.	ID=BSUD.3171.2.p1.exon4;Parent=BSUD.3171.2.p1
contig_19	transdecoder	CDS	752751	752859	.	+	1	ID=cds.BSUD.3171.2.p1;Parent=BSUD.3171.2.p1
contig_19	transdecoder	exon	753506	753685	.	+	.	ID=BSUD.3171.2.p1.exon5;Parent=BSUD.3171.2.p1
contig_19	transdecoder	CDS	753506	753685	.	+	0	ID=cds.BSUD.3171.2.p1;Parent=BSUD.3171.2.p1
contig_19	transdecoder	exon	756956	757193	.	+	.	ID=BSUD.3171.2.p1.exon6;Parent=BSUD.3171.2.p1
contig_19	transdecoder	CDS	756956	757193	.	+	0	ID=cds.BSUD.3171.2.p1;Parent=BSUD.3171.2.p1
contig_19	transdecoder	exon	759658	759834	.	+	.	ID=BSUD.3171.2.p1.exon7;Parent=BSUD.3171.2.p1
contig_19	transdecoder	CDS	759658	759834	.	+	2	ID=cds.BSUD.3171.2.p1;Parent=BSUD.3171.2.p1
contig_19	transdecoder	exon	760909	761016	.	+	.	ID=BSUD.3171.2.p1.exon8;Parent=BSUD.3171.2.p1
contig_19	transdecoder	CDS	760909	761016	.	+	2	ID=cds.BSUD.3171.2.p1;Parent=BSUD.3171.2.p1
contig_19	transdecoder	exon	761886	761990	.	+	.	ID=BSUD.3171.2.p1.exon9;Parent=BSUD.3171.2.p1
contig_19	transdecoder	CDS	761886	761990	.	+	2	ID=cds.BSUD.3171.2.p1;Parent=BSUD.3171.2.p1
contig_19	transdecoder	exon	762199	762250	.	+	.	ID=BSUD.3171.2.p1.exon10;Parent=BSUD.3171.2.p1
contig_19	transdecoder	CDS	762199	762250	.	+	2	ID=cds.BSUD.3171.2.p1;Parent=BSUD.3171.2.p1
contig_19	transdecoder	exon	764836	764960	.	+	.	ID=BSUD.3171.2.p1.exon11;Parent=BSUD.3171.2.p1
contig_19	transdecoder	CDS	764836	764960	.	+	1	ID=cds.BSUD.3171.2.p1;Parent=BSUD.3171.2.p1
contig_19	transdecoder	exon	765158	765396	.	+	.	ID=BSUD.3171.2.p1.exon12;Parent=BSUD.3171.2.p1
contig_19	transdecoder	CDS	765158	765396	.	+	2	ID=cds.BSUD.3171.2.p1;Parent=BSUD.3171.2.p1
contig_19	transdecoder	exon	766627	766800	.	+	.	ID=BSUD.3171.2.p1.exon13;Parent=BSUD.3171.2.p1
contig_19	transdecoder	CDS	766627	766800	.	+	0	ID=cds.BSUD.3171.2.p1;Parent=BSUD.3171.2.p1
contig_19	transdecoder	exon	767608	767740	.	+	.	ID=BSUD.3171.2.p1.exon14;Parent=BSUD.3171.2.p1
contig_19	transdecoder	CDS	767608	767740	.	+	0	ID=cds.BSUD.3171.2.p1;Parent=BSUD.3171.2.p1
contig_19	transdecoder	exon	767871	767947	.	+	.	ID=BSUD.3171.2.p1.exon15;Parent=BSUD.3171.2.p1
contig_19	transdecoder	CDS	767871	767947	.	+	2	ID=cds.BSUD.3171.2.p1;Parent=BSUD.3171.2.p1
contig_19	transdecoder	exon	769371	770536	.	+	.	ID=BSUD.3171.2.p1.exon16;Parent=BSUD.3171.2.p1
contig_19	transdecoder	CDS	769371	769421	.	+	0	ID=cds.BSUD.3171.2.p1;Parent=BSUD.3171.2.p1
contig_19	transdecoder	three_prime_UTR	769422	770536	.	+	.	ID=BSUD.3171.2.p1.utr3p1;Parent=BSUD.3171.2.p1
contig_19	tRNAscan-SE	pseudogene_tRNA	764237	764305	28.2	+	.	ID=contig_19.trna5;Name=contig_19.tRNA5-GlyTCC;isotype=Gly;anticodon=TCC;gene_biotype=pseudogene
contig_19	tRNAscan-SE	exon	764237	764305	.	+	.	ID=contig_19.trna5.exon1;Parent=contig_19.trna5
contig_19	transdecoder	gene	777962	797433	.	+	.	ID=BSUD.3172;Interpro=IPR002035 (von Willebrand factor, type A)---IPR002557 (Chitin binding domain)---IPR036465 (von Willebrand factor A-like domain superfamily)---IPR036508 (Chitin binding domain superfamily)
contig_19	transdecoder	mRNA	777962	797433	.	+	.	ID=BSUD.3172.1.p1;Parent=BSUD.3172;Interpro=IPR002035 (von Willebrand factor, type A)---IPR002557 (Chitin binding domain)---IPR036465 (von Willebrand factor A-like domain superfamily)---IPR036508 (Chitin binding domain superfamily)
contig_19	transdecoder	five_prime_UTR	777962	778063	.	+	.	ID=BSUD.3172.1.p1.utr5p1;Parent=BSUD.3172.1.p1
contig_19	transdecoder	five_prime_UTR	778224	778277	.	+	.	ID=BSUD.3172.1.p1.utr5p2;Parent=BSUD.3172.1.p1
contig_19	transdecoder	exon	777962	778063	.	+	.	ID=BSUD.3172.1.p1.exon1;Parent=BSUD.3172.1.p1
contig_19	transdecoder	exon	778224	778335	.	+	.	ID=BSUD.3172.1.p1.exon2;Parent=BSUD.3172.1.p1
contig_19	transdecoder	CDS	778278	778335	.	+	0	ID=cds.BSUD.3172.1.p1;Parent=BSUD.3172.1.p1
contig_19	transdecoder	exon	779351	779571	.	+	.	ID=BSUD.3172.1.p1.exon3;Parent=BSUD.3172.1.p1
contig_19	transdecoder	CDS	779351	779571	.	+	2	ID=cds.BSUD.3172.1.p1;Parent=BSUD.3172.1.p1
contig_19	transdecoder	exon	781185	781335	.	+	.	ID=BSUD.3172.1.p1.exon4;Parent=BSUD.3172.1.p1
contig_19	transdecoder	CDS	781185	781335	.	+	0	ID=cds.BSUD.3172.1.p1;Parent=BSUD.3172.1.p1
contig_19	transdecoder	exon	782044	782235	.	+	.	ID=BSUD.3172.1.p1.exon5;Parent=BSUD.3172.1.p1
contig_19	transdecoder	CDS	782044	782235	.	+	2	ID=cds.BSUD.3172.1.p1;Parent=BSUD.3172.1.p1
contig_19	transdecoder	exon	783146	783278	.	+	.	ID=BSUD.3172.1.p1.exon6;Parent=BSUD.3172.1.p1
contig_19	transdecoder	CDS	783146	783278	.	+	2	ID=cds.BSUD.3172.1.p1;Parent=BSUD.3172.1.p1
contig_19	transdecoder	exon	783789	783931	.	+	.	ID=BSUD.3172.1.p1.exon7;Parent=BSUD.3172.1.p1
contig_19	transdecoder	CDS	783789	783931	.	+	1	ID=cds.BSUD.3172.1.p1;Parent=BSUD.3172.1.p1
contig_19	transdecoder	exon	786141	786317	.	+	.	ID=BSUD.3172.1.p1.exon8;Parent=BSUD.3172.1.p1
contig_19	transdecoder	CDS	786141	786317	.	+	2	ID=cds.BSUD.3172.1.p1;Parent=BSUD.3172.1.p1
contig_19	transdecoder	exon	786675	786782	.	+	.	ID=BSUD.3172.1.p1.exon9;Parent=BSUD.3172.1.p1
contig_19	transdecoder	CDS	786675	786782	.	+	2	ID=cds.BSUD.3172.1.p1;Parent=BSUD.3172.1.p1
contig_19	transdecoder	exon	787996	788100	.	+	.	ID=BSUD.3172.1.p1.exon10;Parent=BSUD.3172.1.p1
contig_19	transdecoder	CDS	787996	788100	.	+	2	ID=cds.BSUD.3172.1.p1;Parent=BSUD.3172.1.p1
contig_19	transdecoder	exon	790199	790250	.	+	.	ID=BSUD.3172.1.p1.exon11;Parent=BSUD.3172.1.p1
contig_19	transdecoder	CDS	790199	790250	.	+	2	ID=cds.BSUD.3172.1.p1;Parent=BSUD.3172.1.p1
contig_19	transdecoder	exon	791248	791372	.	+	.	ID=BSUD.3172.1.p1.exon12;Parent=BSUD.3172.1.p1
contig_19	transdecoder	CDS	791248	791372	.	+	1	ID=cds.BSUD.3172.1.p1;Parent=BSUD.3172.1.p1
contig_19	transdecoder	exon	793771	794009	.	+	.	ID=BSUD.3172.1.p1.exon13;Parent=BSUD.3172.1.p1
contig_19	transdecoder	CDS	793771	794009	.	+	2	ID=cds.BSUD.3172.1.p1;Parent=BSUD.3172.1.p1
contig_19	transdecoder	exon	794406	794579	.	+	.	ID=BSUD.3172.1.p1.exon14;Parent=BSUD.3172.1.p1
contig_19	transdecoder	CDS	794406	794579	.	+	0	ID=cds.BSUD.3172.1.p1;Parent=BSUD.3172.1.p1
contig_19	transdecoder	exon	796333	796465	.	+	.	ID=BSUD.3172.1.p1.exon15;Parent=BSUD.3172.1.p1
contig_19	transdecoder	CDS	796333	796465	.	+	0	ID=cds.BSUD.3172.1.p1;Parent=BSUD.3172.1.p1
contig_19	transdecoder	exon	796620	796696	.	+	.	ID=BSUD.3172.1.p1.exon16;Parent=BSUD.3172.1.p1
contig_19	transdecoder	CDS	796620	796696	.	+	2	ID=cds.BSUD.3172.1.p1;Parent=BSUD.3172.1.p1
contig_19	transdecoder	exon	797251	797433	.	+	.	ID=BSUD.3172.1.p1.exon17;Parent=BSUD.3172.1.p1
contig_19	transdecoder	CDS	797251	797301	.	+	0	ID=cds.BSUD.3172.1.p1;Parent=BSUD.3172.1.p1
contig_19	transdecoder	three_prime_UTR	797302	797433	.	+	.	ID=BSUD.3172.1.p1.utr3p1;Parent=BSUD.3172.1.p1
contig_19	tRNAscan-SE	pseudogene_tRNA	798556	798624	28.3	+	.	ID=contig_19.trna6;Name=contig_19.tRNA6-GlyTCC;isotype=Gly;anticodon=TCC;gene_biotype=pseudogene
contig_19	tRNAscan-SE	exon	798556	798624	.	+	.	ID=contig_19.trna6.exon1;Parent=contig_19.trna6
contig_19	transdecoder	gene	820216	834837	.	+	.	ID=BSUD.3167;Interpro=NA
contig_19	transdecoder	mRNA	820216	834837	.	+	.	ID=BSUD.3167.1.p2;Parent=BSUD.3167;Interpro=NA
contig_19	transdecoder	five_prime_UTR	820216	820432	.	+	.	ID=BSUD.3167.1.p2.utr5p1;Parent=BSUD.3167.1.p2
contig_19	transdecoder	five_prime_UTR	820713	820806	.	+	.	ID=BSUD.3167.1.p2.utr5p2;Parent=BSUD.3167.1.p2
contig_19	transdecoder	five_prime_UTR	821167	821323	.	+	.	ID=BSUD.3167.1.p2.utr5p3;Parent=BSUD.3167.1.p2
contig_19	transdecoder	five_prime_UTR	822591	822699	.	+	.	ID=BSUD.3167.1.p2.utr5p4;Parent=BSUD.3167.1.p2
contig_19	transdecoder	five_prime_UTR	824555	824734	.	+	.	ID=BSUD.3167.1.p2.utr5p5;Parent=BSUD.3167.1.p2
contig_19	transdecoder	five_prime_UTR	825692	826127	.	+	.	ID=BSUD.3167.1.p2.utr5p6;Parent=BSUD.3167.1.p2
contig_19	transdecoder	five_prime_UTR	828346	828523	.	+	.	ID=BSUD.3167.1.p2.utr5p7;Parent=BSUD.3167.1.p2
contig_19	transdecoder	five_prime_UTR	830037	830145	.	+	.	ID=BSUD.3167.1.p2.utr5p8;Parent=BSUD.3167.1.p2
contig_19	transdecoder	five_prime_UTR	831153	831332	.	+	.	ID=BSUD.3167.1.p2.utr5p9;Parent=BSUD.3167.1.p2
contig_19	transdecoder	five_prime_UTR	833582	834268	.	+	.	ID=BSUD.3167.1.p2.utr5p10;Parent=BSUD.3167.1.p2
contig_19	transdecoder	exon	820216	820432	.	+	.	ID=BSUD.3167.1.p2.exon1;Parent=BSUD.3167.1.p2
contig_19	transdecoder	exon	820713	820806	.	+	.	ID=BSUD.3167.1.p2.exon2;Parent=BSUD.3167.1.p2
contig_19	transdecoder	exon	821167	821323	.	+	.	ID=BSUD.3167.1.p2.exon3;Parent=BSUD.3167.1.p2
contig_19	transdecoder	exon	822591	822699	.	+	.	ID=BSUD.3167.1.p2.exon4;Parent=BSUD.3167.1.p2
contig_19	transdecoder	exon	824555	824734	.	+	.	ID=BSUD.3167.1.p2.exon5;Parent=BSUD.3167.1.p2
contig_19	transdecoder	exon	825692	826127	.	+	.	ID=BSUD.3167.1.p2.exon6;Parent=BSUD.3167.1.p2
contig_19	transdecoder	exon	828346	828523	.	+	.	ID=BSUD.3167.1.p2.exon7;Parent=BSUD.3167.1.p2
contig_19	transdecoder	exon	830037	830145	.	+	.	ID=BSUD.3167.1.p2.exon8;Parent=BSUD.3167.1.p2
contig_19	transdecoder	exon	831153	831332	.	+	.	ID=BSUD.3167.1.p2.exon9;Parent=BSUD.3167.1.p2
contig_19	transdecoder	exon	833582	834837	.	+	.	ID=BSUD.3167.1.p2.exon10;Parent=BSUD.3167.1.p2
contig_19	transdecoder	CDS	834269	834451	.	+	0	ID=cds.BSUD.3167.1.p2;Parent=BSUD.3167.1.p2
contig_19	transdecoder	three_prime_UTR	834452	834837	.	+	.	ID=BSUD.3167.1.p2.utr3p1;Parent=BSUD.3167.1.p2
contig_19	transdecoder	gene	841503	875826	.	+	.	ID=BSUD.3170;Interpro=IPR036465 (von Willebrand factor A-like domain superfamily)
contig_19	transdecoder	mRNA	841503	875826	.	+	.	ID=BSUD.3170.1.p1;Parent=BSUD.3170;Interpro=IPR036465 (von Willebrand factor A-like domain superfamily)
contig_19	transdecoder	five_prime_UTR	841503	841802	.	+	.	ID=BSUD.3170.1.p1.utr5p1;Parent=BSUD.3170.1.p1
contig_19	transdecoder	five_prime_UTR	853450	853506	.	+	.	ID=BSUD.3170.1.p1.utr5p2;Parent=BSUD.3170.1.p1
contig_19	transdecoder	exon	841503	841802	.	+	.	ID=BSUD.3170.1.p1.exon1;Parent=BSUD.3170.1.p1
contig_19	transdecoder	exon	853450	853564	.	+	.	ID=BSUD.3170.1.p1.exon2;Parent=BSUD.3170.1.p1
contig_19	transdecoder	CDS	853507	853564	.	+	0	ID=cds.BSUD.3170.1.p1;Parent=BSUD.3170.1.p1
contig_19	transdecoder	exon	854688	854835	.	+	.	ID=BSUD.3170.1.p1.exon3;Parent=BSUD.3170.1.p1
contig_19	transdecoder	CDS	854688	854835	.	+	2	ID=cds.BSUD.3170.1.p1;Parent=BSUD.3170.1.p1
contig_19	transdecoder	exon	858002	858107	.	+	.	ID=BSUD.3170.1.p1.exon4;Parent=BSUD.3170.1.p1
contig_19	transdecoder	CDS	858002	858107	.	+	1	ID=cds.BSUD.3170.1.p1;Parent=BSUD.3170.1.p1
contig_19	transdecoder	exon	864226	864408	.	+	.	ID=BSUD.3170.1.p1.exon5;Parent=BSUD.3170.1.p1
contig_19	transdecoder	CDS	864226	864408	.	+	0	ID=cds.BSUD.3170.1.p1;Parent=BSUD.3170.1.p1
contig_19	transdecoder	exon	866861	867428	.	+	.	ID=BSUD.3170.1.p1.exon6;Parent=BSUD.3170.1.p1
contig_19	transdecoder	CDS	866861	867428	.	+	0	ID=cds.BSUD.3170.1.p1;Parent=BSUD.3170.1.p1
contig_19	transdecoder	exon	868469	868540	.	+	.	ID=BSUD.3170.1.p1.exon7;Parent=BSUD.3170.1.p1
contig_19	transdecoder	CDS	868469	868540	.	+	2	ID=cds.BSUD.3170.1.p1;Parent=BSUD.3170.1.p1
contig_19	transdecoder	exon	869815	869968	.	+	.	ID=BSUD.3170.1.p1.exon8;Parent=BSUD.3170.1.p1
contig_19	transdecoder	CDS	869815	869968	.	+	2	ID=cds.BSUD.3170.1.p1;Parent=BSUD.3170.1.p1
contig_19	transdecoder	exon	870891	870999	.	+	.	ID=BSUD.3170.1.p1.exon9;Parent=BSUD.3170.1.p1
contig_19	transdecoder	CDS	870891	870999	.	+	1	ID=cds.BSUD.3170.1.p1;Parent=BSUD.3170.1.p1
contig_19	transdecoder	exon	873636	873818	.	+	.	ID=BSUD.3170.1.p1.exon10;Parent=BSUD.3170.1.p1
contig_19	transdecoder	CDS	873636	873818	.	+	0	ID=cds.BSUD.3170.1.p1;Parent=BSUD.3170.1.p1
contig_19	transdecoder	exon	874510	875826	.	+	.	ID=BSUD.3170.1.p1.exon11;Parent=BSUD.3170.1.p1
contig_19	transdecoder	CDS	874510	874680	.	+	0	ID=cds.BSUD.3170.1.p1;Parent=BSUD.3170.1.p1
contig_19	transdecoder	three_prime_UTR	874681	875826	.	+	.	ID=BSUD.3170.1.p1.utr3p1;Parent=BSUD.3170.1.p1
contig_19	transdecoder	mRNA	841517	875826	.	+	.	ID=BSUD.3170.2.p1;Parent=BSUD.3170;Interpro=IPR036465 (von Willebrand factor A-like domain superfamily)
contig_19	transdecoder	five_prime_UTR	841517	841802	.	+	.	ID=BSUD.3170.2.p1.utr5p1;Parent=BSUD.3170.2.p1
contig_19	transdecoder	five_prime_UTR	851560	851765	.	+	.	ID=BSUD.3170.2.p1.utr5p2;Parent=BSUD.3170.2.p1
contig_19	transdecoder	five_prime_UTR	853450	853506	.	+	.	ID=BSUD.3170.2.p1.utr5p3;Parent=BSUD.3170.2.p1
contig_19	transdecoder	exon	841517	841802	.	+	.	ID=BSUD.3170.2.p1.exon1;Parent=BSUD.3170.2.p1
contig_19	transdecoder	exon	851560	851765	.	+	.	ID=BSUD.3170.2.p1.exon2;Parent=BSUD.3170.2.p1
contig_19	transdecoder	exon	853450	853564	.	+	.	ID=BSUD.3170.2.p1.exon3;Parent=BSUD.3170.2.p1
contig_19	transdecoder	CDS	853507	853564	.	+	0	ID=cds.BSUD.3170.2.p1;Parent=BSUD.3170.2.p1
contig_19	transdecoder	exon	854688	854835	.	+	.	ID=BSUD.3170.2.p1.exon4;Parent=BSUD.3170.2.p1
contig_19	transdecoder	CDS	854688	854835	.	+	2	ID=cds.BSUD.3170.2.p1;Parent=BSUD.3170.2.p1
contig_19	transdecoder	exon	858002	858107	.	+	.	ID=BSUD.3170.2.p1.exon5;Parent=BSUD.3170.2.p1
contig_19	transdecoder	CDS	858002	858107	.	+	1	ID=cds.BSUD.3170.2.p1;Parent=BSUD.3170.2.p1
contig_19	transdecoder	exon	864226	864408	.	+	.	ID=BSUD.3170.2.p1.exon6;Parent=BSUD.3170.2.p1
contig_19	transdecoder	CDS	864226	864408	.	+	0	ID=cds.BSUD.3170.2.p1;Parent=BSUD.3170.2.p1
contig_19	transdecoder	exon	866861	867428	.	+	.	ID=BSUD.3170.2.p1.exon7;Parent=BSUD.3170.2.p1
contig_19	transdecoder	CDS	866861	867428	.	+	0	ID=cds.BSUD.3170.2.p1;Parent=BSUD.3170.2.p1
contig_19	transdecoder	exon	868469	868540	.	+	.	ID=BSUD.3170.2.p1.exon8;Parent=BSUD.3170.2.p1
contig_19	transdecoder	CDS	868469	868540	.	+	2	ID=cds.BSUD.3170.2.p1;Parent=BSUD.3170.2.p1
contig_19	transdecoder	exon	869815	869968	.	+	.	ID=BSUD.3170.2.p1.exon9;Parent=BSUD.3170.2.p1
contig_19	transdecoder	CDS	869815	869968	.	+	2	ID=cds.BSUD.3170.2.p1;Parent=BSUD.3170.2.p1
contig_19	transdecoder	exon	870891	870999	.	+	.	ID=BSUD.3170.2.p1.exon10;Parent=BSUD.3170.2.p1
contig_19	transdecoder	CDS	870891	870999	.	+	1	ID=cds.BSUD.3170.2.p1;Parent=BSUD.3170.2.p1
contig_19	transdecoder	exon	873636	873818	.	+	.	ID=BSUD.3170.2.p1.exon11;Parent=BSUD.3170.2.p1
contig_19	transdecoder	CDS	873636	873818	.	+	0	ID=cds.BSUD.3170.2.p1;Parent=BSUD.3170.2.p1
contig_19	transdecoder	exon	874510	875826	.	+	.	ID=BSUD.3170.2.p1.exon12;Parent=BSUD.3170.2.p1
contig_19	transdecoder	CDS	874510	874680	.	+	0	ID=cds.BSUD.3170.2.p1;Parent=BSUD.3170.2.p1
contig_19	transdecoder	three_prime_UTR	874681	875826	.	+	.	ID=BSUD.3170.2.p1.utr3p1;Parent=BSUD.3170.2.p1
contig_19	transdecoder	gene	887646	908473	.	+	.	ID=BSUD.3169;Interpro=IPR002557 (Chitin binding domain)---IPR036465 (von Willebrand factor A-like domain superfamily)---IPR036508 (Chitin binding domain superfamily)
contig_19	transdecoder	mRNA	887646	908473	.	+	.	ID=BSUD.3169.1.p1;Parent=BSUD.3169;Interpro=IPR002557 (Chitin binding domain)---IPR036465 (von Willebrand factor A-like domain superfamily)---IPR036508 (Chitin binding domain superfamily)
contig_19	transdecoder	five_prime_UTR	887646	887777	.	+	.	ID=BSUD.3169.1.p1.utr5p1;Parent=BSUD.3169.1.p1
contig_19	transdecoder	five_prime_UTR	891168	891185	.	+	.	ID=BSUD.3169.1.p1.utr5p2;Parent=BSUD.3169.1.p1
contig_19	transdecoder	exon	887646	887777	.	+	.	ID=BSUD.3169.1.p1.exon1;Parent=BSUD.3169.1.p1
contig_19	transdecoder	exon	891168	891243	.	+	.	ID=BSUD.3169.1.p1.exon2;Parent=BSUD.3169.1.p1
contig_19	transdecoder	CDS	891186	891243	.	+	0	ID=cds.BSUD.3169.1.p1;Parent=BSUD.3169.1.p1
contig_19	transdecoder	exon	891848	892016	.	+	.	ID=BSUD.3169.1.p1.exon3;Parent=BSUD.3169.1.p1
contig_19	transdecoder	CDS	891848	892016	.	+	2	ID=cds.BSUD.3169.1.p1;Parent=BSUD.3169.1.p1
contig_19	transdecoder	exon	894896	895004	.	+	.	ID=BSUD.3169.1.p1.exon4;Parent=BSUD.3169.1.p1
contig_19	transdecoder	CDS	894896	895004	.	+	1	ID=cds.BSUD.3169.1.p1;Parent=BSUD.3169.1.p1
contig_19	transdecoder	exon	895579	895758	.	+	.	ID=BSUD.3169.1.p1.exon5;Parent=BSUD.3169.1.p1
contig_19	transdecoder	CDS	895579	895758	.	+	0	ID=cds.BSUD.3169.1.p1;Parent=BSUD.3169.1.p1
contig_19	transdecoder	exon	897690	897945	.	+	.	ID=BSUD.3169.1.p1.exon6;Parent=BSUD.3169.1.p1
contig_19	transdecoder	CDS	897690	897945	.	+	0	ID=cds.BSUD.3169.1.p1;Parent=BSUD.3169.1.p1
contig_19	transdecoder	exon	898610	898783	.	+	.	ID=BSUD.3169.1.p1.exon7;Parent=BSUD.3169.1.p1
contig_19	transdecoder	CDS	898610	898783	.	+	2	ID=cds.BSUD.3169.1.p1;Parent=BSUD.3169.1.p1
contig_19	transdecoder	exon	900794	900901	.	+	.	ID=BSUD.3169.1.p1.exon8;Parent=BSUD.3169.1.p1
contig_19	transdecoder	CDS	900794	900901	.	+	2	ID=cds.BSUD.3169.1.p1;Parent=BSUD.3169.1.p1
contig_19	transdecoder	exon	901011	901115	.	+	.	ID=BSUD.3169.1.p1.exon9;Parent=BSUD.3169.1.p1
contig_19	transdecoder	CDS	901011	901115	.	+	2	ID=cds.BSUD.3169.1.p1;Parent=BSUD.3169.1.p1
contig_19	transdecoder	exon	901941	902010	.	+	.	ID=BSUD.3169.1.p1.exon10;Parent=BSUD.3169.1.p1
contig_19	transdecoder	CDS	901941	902010	.	+	2	ID=cds.BSUD.3169.1.p1;Parent=BSUD.3169.1.p1
contig_19	transdecoder	exon	902771	902898	.	+	.	ID=BSUD.3169.1.p1.exon11;Parent=BSUD.3169.1.p1
contig_19	transdecoder	CDS	902771	902898	.	+	1	ID=cds.BSUD.3169.1.p1;Parent=BSUD.3169.1.p1
contig_19	transdecoder	exon	905051	905289	.	+	.	ID=BSUD.3169.1.p1.exon12;Parent=BSUD.3169.1.p1
contig_19	transdecoder	CDS	905051	905289	.	+	2	ID=cds.BSUD.3169.1.p1;Parent=BSUD.3169.1.p1
contig_19	transdecoder	exon	906657	906830	.	+	.	ID=BSUD.3169.1.p1.exon13;Parent=BSUD.3169.1.p1
contig_19	transdecoder	CDS	906657	906830	.	+	0	ID=cds.BSUD.3169.1.p1;Parent=BSUD.3169.1.p1
contig_19	transdecoder	exon	907189	907321	.	+	.	ID=BSUD.3169.1.p1.exon14;Parent=BSUD.3169.1.p1
contig_19	transdecoder	CDS	907189	907321	.	+	0	ID=cds.BSUD.3169.1.p1;Parent=BSUD.3169.1.p1
contig_19	transdecoder	exon	908094	908170	.	+	.	ID=BSUD.3169.1.p1.exon15;Parent=BSUD.3169.1.p1
contig_19	transdecoder	CDS	908094	908170	.	+	2	ID=cds.BSUD.3169.1.p1;Parent=BSUD.3169.1.p1
contig_19	transdecoder	exon	908278	908473	.	+	.	ID=BSUD.3169.1.p1.exon16;Parent=BSUD.3169.1.p1
contig_19	transdecoder	CDS	908278	908328	.	+	0	ID=cds.BSUD.3169.1.p1;Parent=BSUD.3169.1.p1
contig_19	transdecoder	three_prime_UTR	908329	908473	.	+	.	ID=BSUD.3169.1.p1.utr3p1;Parent=BSUD.3169.1.p1
contig_19	transdecoder	mRNA	887696	908469	.	+	.	ID=BSUD.3169.2.p1;Parent=BSUD.3169;Interpro=IPR002557 (Chitin binding domain)---IPR036465 (von Willebrand factor A-like domain superfamily)---IPR036508 (Chitin binding domain superfamily)
contig_19	transdecoder	five_prime_UTR	887696	887777	.	+	.	ID=BSUD.3169.2.p1.utr5p1;Parent=BSUD.3169.2.p1
contig_19	transdecoder	five_prime_UTR	891168	891185	.	+	.	ID=BSUD.3169.2.p1.utr5p2;Parent=BSUD.3169.2.p1
contig_19	transdecoder	exon	887696	887777	.	+	.	ID=BSUD.3169.2.p1.exon1;Parent=BSUD.3169.2.p1
contig_19	transdecoder	exon	891168	891243	.	+	.	ID=BSUD.3169.2.p1.exon2;Parent=BSUD.3169.2.p1
contig_19	transdecoder	CDS	891186	891243	.	+	0	ID=cds.BSUD.3169.2.p1;Parent=BSUD.3169.2.p1
contig_19	transdecoder	exon	891848	892016	.	+	.	ID=BSUD.3169.2.p1.exon3;Parent=BSUD.3169.2.p1
contig_19	transdecoder	CDS	891848	892016	.	+	2	ID=cds.BSUD.3169.2.p1;Parent=BSUD.3169.2.p1
contig_19	transdecoder	exon	894896	895004	.	+	.	ID=BSUD.3169.2.p1.exon4;Parent=BSUD.3169.2.p1
contig_19	transdecoder	CDS	894896	895004	.	+	1	ID=cds.BSUD.3169.2.p1;Parent=BSUD.3169.2.p1
contig_19	transdecoder	exon	895579	895758	.	+	.	ID=BSUD.3169.2.p1.exon5;Parent=BSUD.3169.2.p1
contig_19	transdecoder	CDS	895579	895758	.	+	0	ID=cds.BSUD.3169.2.p1;Parent=BSUD.3169.2.p1
contig_19	transdecoder	exon	897690	897945	.	+	.	ID=BSUD.3169.2.p1.exon6;Parent=BSUD.3169.2.p1
contig_19	transdecoder	CDS	897690	897945	.	+	0	ID=cds.BSUD.3169.2.p1;Parent=BSUD.3169.2.p1
contig_19	transdecoder	exon	898610	898783	.	+	.	ID=BSUD.3169.2.p1.exon7;Parent=BSUD.3169.2.p1
contig_19	transdecoder	CDS	898610	898783	.	+	2	ID=cds.BSUD.3169.2.p1;Parent=BSUD.3169.2.p1
contig_19	transdecoder	exon	900794	900901	.	+	.	ID=BSUD.3169.2.p1.exon8;Parent=BSUD.3169.2.p1
contig_19	transdecoder	CDS	900794	900901	.	+	2	ID=cds.BSUD.3169.2.p1;Parent=BSUD.3169.2.p1
contig_19	transdecoder	exon	901011	901118	.	+	.	ID=BSUD.3169.2.p1.exon9;Parent=BSUD.3169.2.p1
contig_19	transdecoder	CDS	901011	901118	.	+	2	ID=cds.BSUD.3169.2.p1;Parent=BSUD.3169.2.p1
contig_19	transdecoder	exon	901941	902010	.	+	.	ID=BSUD.3169.2.p1.exon10;Parent=BSUD.3169.2.p1
contig_19	transdecoder	CDS	901941	902010	.	+	2	ID=cds.BSUD.3169.2.p1;Parent=BSUD.3169.2.p1
contig_19	transdecoder	exon	902771	902898	.	+	.	ID=BSUD.3169.2.p1.exon11;Parent=BSUD.3169.2.p1
contig_19	transdecoder	CDS	902771	902898	.	+	1	ID=cds.BSUD.3169.2.p1;Parent=BSUD.3169.2.p1
contig_19	transdecoder	exon	905051	905289	.	+	.	ID=BSUD.3169.2.p1.exon12;Parent=BSUD.3169.2.p1
contig_19	transdecoder	CDS	905051	905289	.	+	2	ID=cds.BSUD.3169.2.p1;Parent=BSUD.3169.2.p1
contig_19	transdecoder	exon	906657	906830	.	+	.	ID=BSUD.3169.2.p1.exon13;Parent=BSUD.3169.2.p1
contig_19	transdecoder	CDS	906657	906830	.	+	0	ID=cds.BSUD.3169.2.p1;Parent=BSUD.3169.2.p1
contig_19	transdecoder	exon	907189	907321	.	+	.	ID=BSUD.3169.2.p1.exon14;Parent=BSUD.3169.2.p1
contig_19	transdecoder	CDS	907189	907321	.	+	0	ID=cds.BSUD.3169.2.p1;Parent=BSUD.3169.2.p1
contig_19	transdecoder	exon	908094	908170	.	+	.	ID=BSUD.3169.2.p1.exon15;Parent=BSUD.3169.2.p1
contig_19	transdecoder	CDS	908094	908170	.	+	2	ID=cds.BSUD.3169.2.p1;Parent=BSUD.3169.2.p1
contig_19	transdecoder	exon	908278	908469	.	+	.	ID=BSUD.3169.2.p1.exon16;Parent=BSUD.3169.2.p1
contig_19	transdecoder	CDS	908278	908328	.	+	0	ID=cds.BSUD.3169.2.p1;Parent=BSUD.3169.2.p1
contig_19	transdecoder	three_prime_UTR	908329	908469	.	+	.	ID=BSUD.3169.2.p1.utr3p1;Parent=BSUD.3169.2.p1
contig_19	transdecoder	gene	917340	920472	.	-	.	ID=BSUD.3168;Interpro=NA
contig_19	transdecoder	mRNA	917340	920472	.	-	.	ID=BSUD.3168.1.p2;Parent=BSUD.3168;Interpro=NA
contig_19	transdecoder	exon	920414	920472	.	-	.	ID=BSUD.3168.1.p2.exon1;Parent=BSUD.3168.1.p2
contig_19	transdecoder	CDS	920414	920470	.	-	0	ID=cds.BSUD.3168.1.p2;Parent=BSUD.3168.1.p2
contig_19	transdecoder	exon	919597	919706	.	-	.	ID=BSUD.3168.1.p2.exon2;Parent=BSUD.3168.1.p2
contig_19	transdecoder	CDS	919614	919706	.	-	0	ID=cds.BSUD.3168.1.p2;Parent=BSUD.3168.1.p2
contig_19	transdecoder	exon	917340	918568	.	-	.	ID=BSUD.3168.1.p2.exon3;Parent=BSUD.3168.1.p2
contig_19	transdecoder	three_prime_UTR	919597	919613	.	-	.	ID=BSUD.3168.1.p2.utr3p1;Parent=BSUD.3168.1.p2
contig_19	transdecoder	three_prime_UTR	917340	918568	.	-	.	ID=BSUD.3168.1.p2.utr3p2;Parent=BSUD.3168.1.p2
contig_19	tRNAscan-SE	pseudogene_tRNA	933182	933250	22.6	+	.	ID=contig_19.trna7;Name=contig_19.tRNA7-GlyTCC;isotype=Gly;anticodon=TCC;gene_biotype=pseudogene
contig_19	tRNAscan-SE	exon	933182	933250	.	+	.	ID=contig_19.trna7.exon1;Parent=contig_19.trna7
contig_19	transdecoder	gene	934251	953512	.	+	.	ID=BSUD.3173;Interpro=IPR002035 (von Willebrand factor, type A)---IPR002557 (Chitin binding domain)---IPR036465 (von Willebrand factor A-like domain superfamily)---IPR036508 (Chitin binding domain superfamily)
contig_19	transdecoder	mRNA	934251	953512	.	+	.	ID=BSUD.3173.1.p1;Parent=BSUD.3173;Interpro=IPR002035 (von Willebrand factor, type A)---IPR002557 (Chitin binding domain)---IPR036465 (von Willebrand factor A-like domain superfamily)---IPR036508 (Chitin binding domain superfamily)
contig_19	transdecoder	five_prime_UTR	934251	934397	.	+	.	ID=BSUD.3173.1.p1.utr5p1;Parent=BSUD.3173.1.p1
contig_19	transdecoder	five_prime_UTR	934616	934630	.	+	.	ID=BSUD.3173.1.p1.utr5p2;Parent=BSUD.3173.1.p1
contig_19	transdecoder	exon	934251	934397	.	+	.	ID=BSUD.3173.1.p1.exon1;Parent=BSUD.3173.1.p1
contig_19	transdecoder	exon	934616	934700	.	+	.	ID=BSUD.3173.1.p1.exon2;Parent=BSUD.3173.1.p1
contig_19	transdecoder	CDS	934631	934700	.	+	0	ID=cds.BSUD.3173.1.p1;Parent=BSUD.3173.1.p1
contig_19	transdecoder	exon	935442	935601	.	+	.	ID=BSUD.3173.1.p1.exon3;Parent=BSUD.3173.1.p1
contig_19	transdecoder	CDS	935442	935601	.	+	2	ID=cds.BSUD.3173.1.p1;Parent=BSUD.3173.1.p1
contig_19	transdecoder	exon	936668	936785	.	+	.	ID=BSUD.3173.1.p1.exon4;Parent=BSUD.3173.1.p1
contig_19	transdecoder	CDS	936668	936785	.	+	1	ID=cds.BSUD.3173.1.p1;Parent=BSUD.3173.1.p1
contig_19	transdecoder	exon	938969	939151	.	+	.	ID=BSUD.3173.1.p1.exon5;Parent=BSUD.3173.1.p1
contig_19	transdecoder	CDS	938969	939151	.	+	0	ID=cds.BSUD.3173.1.p1;Parent=BSUD.3173.1.p1
contig_19	transdecoder	exon	939447	939672	.	+	.	ID=BSUD.3173.1.p1.exon6;Parent=BSUD.3173.1.p1
contig_19	transdecoder	CDS	939447	939672	.	+	0	ID=cds.BSUD.3173.1.p1;Parent=BSUD.3173.1.p1
contig_19	transdecoder	exon	940429	940602	.	+	.	ID=BSUD.3173.1.p1.exon7;Parent=BSUD.3173.1.p1
contig_19	transdecoder	CDS	940429	940602	.	+	2	ID=cds.BSUD.3173.1.p1;Parent=BSUD.3173.1.p1
contig_19	transdecoder	exon	941862	941969	.	+	.	ID=BSUD.3173.1.p1.exon8;Parent=BSUD.3173.1.p1
contig_19	transdecoder	CDS	941862	941969	.	+	2	ID=cds.BSUD.3173.1.p1;Parent=BSUD.3173.1.p1
contig_19	transdecoder	exon	942778	942891	.	+	.	ID=BSUD.3173.1.p1.exon9;Parent=BSUD.3173.1.p1
contig_19	transdecoder	CDS	942778	942891	.	+	2	ID=cds.BSUD.3173.1.p1;Parent=BSUD.3173.1.p1
contig_19	transdecoder	exon	944209	944263	.	+	.	ID=BSUD.3173.1.p1.exon10;Parent=BSUD.3173.1.p1
contig_19	transdecoder	CDS	944209	944263	.	+	2	ID=cds.BSUD.3173.1.p1;Parent=BSUD.3173.1.p1
contig_19	transdecoder	exon	944486	944607	.	+	.	ID=BSUD.3173.1.p1.exon11;Parent=BSUD.3173.1.p1
contig_19	transdecoder	CDS	944486	944607	.	+	1	ID=cds.BSUD.3173.1.p1;Parent=BSUD.3173.1.p1
contig_19	transdecoder	exon	946203	946441	.	+	.	ID=BSUD.3173.1.p1.exon12;Parent=BSUD.3173.1.p1
contig_19	transdecoder	CDS	946203	946441	.	+	2	ID=cds.BSUD.3173.1.p1;Parent=BSUD.3173.1.p1
contig_19	transdecoder	exon	947852	948025	.	+	.	ID=BSUD.3173.1.p1.exon13;Parent=BSUD.3173.1.p1
contig_19	transdecoder	CDS	947852	948025	.	+	0	ID=cds.BSUD.3173.1.p1;Parent=BSUD.3173.1.p1
contig_19	transdecoder	exon	951977	952112	.	+	.	ID=BSUD.3173.1.p1.exon14;Parent=BSUD.3173.1.p1
contig_19	transdecoder	CDS	951977	952112	.	+	0	ID=cds.BSUD.3173.1.p1;Parent=BSUD.3173.1.p1
contig_19	transdecoder	exon	952686	952762	.	+	.	ID=BSUD.3173.1.p1.exon15;Parent=BSUD.3173.1.p1
contig_19	transdecoder	CDS	952686	952762	.	+	2	ID=cds.BSUD.3173.1.p1;Parent=BSUD.3173.1.p1
contig_19	transdecoder	exon	953373	953512	.	+	.	ID=BSUD.3173.1.p1.exon16;Parent=BSUD.3173.1.p1
contig_19	transdecoder	CDS	953373	953420	.	+	0	ID=cds.BSUD.3173.1.p1;Parent=BSUD.3173.1.p1
contig_19	transdecoder	three_prime_UTR	953421	953512	.	+	.	ID=BSUD.3173.1.p1.utr3p1;Parent=BSUD.3173.1.p1
contig_19	transdecoder	mRNA	934393	953511	.	+	.	ID=BSUD.3173.2.p1;Parent=BSUD.3173;Interpro=IPR002035 (von Willebrand factor, type A)---IPR002557 (Chitin binding domain)---IPR036465 (von Willebrand factor A-like domain superfamily)---IPR036508 (Chitin binding domain superfamily)
contig_19	transdecoder	five_prime_UTR	934393	934630	.	+	.	ID=BSUD.3173.2.p1.utr5p1;Parent=BSUD.3173.2.p1
contig_19	transdecoder	exon	934393	934700	.	+	.	ID=BSUD.3173.2.p1.exon1;Parent=BSUD.3173.2.p1
contig_19	transdecoder	CDS	934631	934700	.	+	0	ID=cds.BSUD.3173.2.p1;Parent=BSUD.3173.2.p1
contig_19	transdecoder	exon	935442	935601	.	+	.	ID=BSUD.3173.2.p1.exon2;Parent=BSUD.3173.2.p1
contig_19	transdecoder	CDS	935442	935601	.	+	2	ID=cds.BSUD.3173.2.p1;Parent=BSUD.3173.2.p1
contig_19	transdecoder	exon	936668	936785	.	+	.	ID=BSUD.3173.2.p1.exon3;Parent=BSUD.3173.2.p1
contig_19	transdecoder	CDS	936668	936785	.	+	1	ID=cds.BSUD.3173.2.p1;Parent=BSUD.3173.2.p1
contig_19	transdecoder	exon	938969	939151	.	+	.	ID=BSUD.3173.2.p1.exon4;Parent=BSUD.3173.2.p1
contig_19	transdecoder	CDS	938969	939151	.	+	0	ID=cds.BSUD.3173.2.p1;Parent=BSUD.3173.2.p1
contig_19	transdecoder	exon	939447	939672	.	+	.	ID=BSUD.3173.2.p1.exon5;Parent=BSUD.3173.2.p1
contig_19	transdecoder	CDS	939447	939672	.	+	0	ID=cds.BSUD.3173.2.p1;Parent=BSUD.3173.2.p1
contig_19	transdecoder	exon	940429	940602	.	+	.	ID=BSUD.3173.2.p1.exon6;Parent=BSUD.3173.2.p1
contig_19	transdecoder	CDS	940429	940602	.	+	2	ID=cds.BSUD.3173.2.p1;Parent=BSUD.3173.2.p1
contig_19	transdecoder	exon	941862	941969	.	+	.	ID=BSUD.3173.2.p1.exon7;Parent=BSUD.3173.2.p1
contig_19	transdecoder	CDS	941862	941969	.	+	2	ID=cds.BSUD.3173.2.p1;Parent=BSUD.3173.2.p1
contig_19	transdecoder	exon	942778	942891	.	+	.	ID=BSUD.3173.2.p1.exon8;Parent=BSUD.3173.2.p1
contig_19	transdecoder	CDS	942778	942891	.	+	2	ID=cds.BSUD.3173.2.p1;Parent=BSUD.3173.2.p1
contig_19	transdecoder	exon	944209	944263	.	+	.	ID=BSUD.3173.2.p1.exon9;Parent=BSUD.3173.2.p1
contig_19	transdecoder	CDS	944209	944263	.	+	2	ID=cds.BSUD.3173.2.p1;Parent=BSUD.3173.2.p1
contig_19	transdecoder	exon	944486	944607	.	+	.	ID=BSUD.3173.2.p1.exon10;Parent=BSUD.3173.2.p1
contig_19	transdecoder	CDS	944486	944607	.	+	1	ID=cds.BSUD.3173.2.p1;Parent=BSUD.3173.2.p1
contig_19	transdecoder	exon	946203	946441	.	+	.	ID=BSUD.3173.2.p1.exon11;Parent=BSUD.3173.2.p1
contig_19	transdecoder	CDS	946203	946441	.	+	2	ID=cds.BSUD.3173.2.p1;Parent=BSUD.3173.2.p1
contig_19	transdecoder	exon	947852	948025	.	+	.	ID=BSUD.3173.2.p1.exon12;Parent=BSUD.3173.2.p1
contig_19	transdecoder	CDS	947852	948025	.	+	0	ID=cds.BSUD.3173.2.p1;Parent=BSUD.3173.2.p1
contig_19	transdecoder	exon	951977	952112	.	+	.	ID=BSUD.3173.2.p1.exon13;Parent=BSUD.3173.2.p1
contig_19	transdecoder	CDS	951977	952112	.	+	0	ID=cds.BSUD.3173.2.p1;Parent=BSUD.3173.2.p1
contig_19	transdecoder	exon	952686	952762	.	+	.	ID=BSUD.3173.2.p1.exon14;Parent=BSUD.3173.2.p1
contig_19	transdecoder	CDS	952686	952762	.	+	2	ID=cds.BSUD.3173.2.p1;Parent=BSUD.3173.2.p1
contig_19	transdecoder	exon	953373	953511	.	+	.	ID=BSUD.3173.2.p1.exon15;Parent=BSUD.3173.2.p1
contig_19	transdecoder	CDS	953373	953420	.	+	0	ID=cds.BSUD.3173.2.p1;Parent=BSUD.3173.2.p1
contig_19	transdecoder	three_prime_UTR	953421	953511	.	+	.	ID=BSUD.3173.2.p1.utr3p1;Parent=BSUD.3173.2.p1
contig_19	tRNAscan-SE	pseudogene_tRNA	940780	940854	33.8	+	.	ID=contig_19.trna8;Name=contig_19.tRNA8-ArgCCG;isotype=Arg;anticodon=CCG;gene_biotype=pseudogene
contig_19	tRNAscan-SE	exon	940780	940854	.	+	.	ID=contig_19.trna8.exon1;Parent=contig_19.trna8
contig_19	transdecoder	gene	959417	990624	.	-	.	ID=BSUD.3174;Interpro=IPR006133 (DNA-directed DNA polymerase, family B, exonuclease domain)---IPR006134 (DNA-directed DNA polymerase, family B, multifunctional domain)---IPR006172 (DNA-directed DNA polymerase, family B)---IPR012337 (Ribonuclease H-like superfamily)---IPR017964 (DNA-directed DNA polymerase, family B, conserved site)---IPR023211 (DNA polymerase, palm domain superfamily)---IPR025687…
contig_19	transdecoder	mRNA	959417	990624	.	-	.	ID=BSUD.3174.1.p1;Parent=BSUD.3174;Interpro=IPR006133 (DNA-directed DNA polymerase, family B, exonuclease domain)---IPR006134 (DNA-directed DNA polymerase, family B, multifunctional domain)---IPR006172 (DNA-directed DNA polymerase, family B)---IPR012337 (Ribonuclease H-like superfamily)---IPR017964 (DNA-directed DNA polymerase, family B, conserved site)---IPR023211 (DNA polymerase, palm domain su…
contig_19	transdecoder	five_prime_UTR	990424	990624	.	-	.	ID=BSUD.3174.1.p1.utr5p1;Parent=BSUD.3174.1.p1
contig_19	transdecoder	five_prime_UTR	987200	987297	.	-	.	ID=BSUD.3174.1.p1.utr5p2;Parent=BSUD.3174.1.p1
contig_19	transdecoder	exon	990424	990624	.	-	.	ID=BSUD.3174.1.p1.exon1;Parent=BSUD.3174.1.p1
contig_19	transdecoder	exon	987150	987297	.	-	.	ID=BSUD.3174.1.p1.exon2;Parent=BSUD.3174.1.p1
contig_19	transdecoder	CDS	987150	987199	.	-	0	ID=cds.BSUD.3174.1.p1;Parent=BSUD.3174.1.p1
contig_19	transdecoder	exon	986150	986367	.	-	.	ID=BSUD.3174.1.p1.exon3;Parent=BSUD.3174.1.p1
contig_19	transdecoder	CDS	986150	986367	.	-	1	ID=cds.BSUD.3174.1.p1;Parent=BSUD.3174.1.p1
contig_19	transdecoder	exon	985090	985262	.	-	.	ID=BSUD.3174.1.p1.exon4;Parent=BSUD.3174.1.p1
contig_19	transdecoder	CDS	985090	985262	.	-	2	ID=cds.BSUD.3174.1.p1;Parent=BSUD.3174.1.p1
contig_19	transdecoder	exon	984200	984293	.	-	.	ID=BSUD.3174.1.p1.exon5;Parent=BSUD.3174.1.p1
contig_19	transdecoder	CDS	984200	984293	.	-	0	ID=cds.BSUD.3174.1.p1;Parent=BSUD.3174.1.p1
contig_19	transdecoder	exon	983446	983614	.	-	.	ID=BSUD.3174.1.p1.exon6;Parent=BSUD.3174.1.p1
contig_19	transdecoder	CDS	983446	983614	.	-	2	ID=cds.BSUD.3174.1.p1;Parent=BSUD.3174.1.p1
contig_19	transdecoder	exon	981809	982050	.	-	.	ID=BSUD.3174.1.p1.exon7;Parent=BSUD.3174.1.p1
contig_19	transdecoder	CDS	981809	982050	.	-	1	ID=cds.BSUD.3174.1.p1;Parent=BSUD.3174.1.p1
contig_19	transdecoder	exon	981555	981721	.	-	.	ID=BSUD.3174.1.p1.exon8;Parent=BSUD.3174.1.p1
contig_19	transdecoder	CDS	981555	981721	.	-	2	ID=cds.BSUD.3174.1.p1;Parent=BSUD.3174.1.p1
contig_19	transdecoder	exon	981199	981303	.	-	.	ID=BSUD.3174.1.p1.exon9;Parent=BSUD.3174.1.p1
contig_19	transdecoder	CDS	981199	981303	.	-	0	ID=cds.BSUD.3174.1.p1;Parent=BSUD.3174.1.p1
contig_19	transdecoder	exon	980941	981081	.	-	.	ID=BSUD.3174.1.p1.exon10;Parent=BSUD.3174.1.p1
contig_19	transdecoder	CDS	980941	981081	.	-	0	ID=cds.BSUD.3174.1.p1;Parent=BSUD.3174.1.p1
contig_19	transdecoder	exon	980101	980211	.	-	.	ID=BSUD.3174.1.p1.exon11;Parent=BSUD.3174.1.p1
contig_19	transdecoder	CDS	980101	980211	.	-	0	ID=cds.BSUD.3174.1.p1;Parent=BSUD.3174.1.p1
contig_19	transdecoder	exon	979704	979895	.	-	.	ID=BSUD.3174.1.p1.exon12;Parent=BSUD.3174.1.p1
contig_19	transdecoder	CDS	979704	979895	.	-	0	ID=cds.BSUD.3174.1.p1;Parent=BSUD.3174.1.p1
contig_19	transdecoder	exon	979444	979532	.	-	.	ID=BSUD.3174.1.p1.exon13;Parent=BSUD.3174.1.p1
contig_19	transdecoder	CDS	979444	979532	.	-	0	ID=cds.BSUD.3174.1.p1;Parent=BSUD.3174.1.p1
contig_19	transdecoder	exon	979160	979270	.	-	.	ID=BSUD.3174.1.p1.exon14;Parent=BSUD.3174.1.p1
contig_19	transdecoder	CDS	979160	979270	.	-	1	ID=cds.BSUD.3174.1.p1;Parent=BSUD.3174.1.p1
contig_19	transdecoder	exon	978474	978593	.	-	.	ID=BSUD.3174.1.p1.exon15;Parent=BSUD.3174.1.p1
contig_19	transdecoder	CDS	978474	978593	.	-	1	ID=cds.BSUD.3174.1.p1;Parent=BSUD.3174.1.p1
contig_19	transdecoder	exon	977652	977799	.	-	.	ID=BSUD.3174.1.p1.exon16;Parent=BSUD.3174.1.p1
contig_19	transdecoder	CDS	977652	977799	.	-	1	ID=cds.BSUD.3174.1.p1;Parent=BSUD.3174.1.p1
contig_19	transdecoder	exon	976814	976909	.	-	.	ID=BSUD.3174.1.p1.exon17;Parent=BSUD.3174.1.p1
contig_19	transdecoder	CDS	976814	976909	.	-	0	ID=cds.BSUD.3174.1.p1;Parent=BSUD.3174.1.p1
contig_19	transdecoder	exon	975751	975888	.	-	.	ID=BSUD.3174.1.p1.exon18;Parent=BSUD.3174.1.p1
contig_19	transdecoder	CDS	975751	975888	.	-	0	ID=cds.BSUD.3174.1.p1;Parent=BSUD.3174.1.p1
contig_19	transdecoder	exon	973049	973221	.	-	.	ID=BSUD.3174.1.p1.exon19;Parent=BSUD.3174.1.p1
contig_19	transdecoder	CDS	973049	973221	.	-	0	ID=cds.BSUD.3174.1.p1;Parent=BSUD.3174.1.p1
contig_19	transdecoder	exon	972128	972280	.	-	.	ID=BSUD.3174.1.p1.exon20;Parent=BSUD.3174.1.p1
contig_19	transdecoder	CDS	972128	972280	.	-	1	ID=cds.BSUD.3174.1.p1;Parent=BSUD.3174.1.p1
contig_19	transdecoder	exon	971438	971540	.	-	.	ID=BSUD.3174.1.p1.exon21;Parent=BSUD.3174.1.p1
contig_19	transdecoder	CDS	971438	971540	.	-	1	ID=cds.BSUD.3174.1.p1;Parent=BSUD.3174.1.p1
contig_19	transdecoder	exon	970615	970747	.	-	.	ID=BSUD.3174.1.p1.exon22;Parent=BSUD.3174.1.p1
contig_19	transdecoder	CDS	970615	970747	.	-	0	ID=cds.BSUD.3174.1.p1;Parent=BSUD.3174.1.p1
contig_19	transdecoder	exon	962054	962167	.	-	.	ID=BSUD.3174.1.p1.exon23;Parent=BSUD.3174.1.p1
contig_19	transdecoder	CDS	962054	962167	.	-	2	ID=cds.BSUD.3174.1.p1;Parent=BSUD.3174.1.p1
contig_19	transdecoder	exon	961623	961773	.	-	.	ID=BSUD.3174.1.p1.exon24;Parent=BSUD.3174.1.p1
contig_19	transdecoder	CDS	961623	961773	.	-	2	ID=cds.BSUD.3174.1.p1;Parent=BSUD.3174.1.p1
contig_19	transdecoder	exon	959417	960851	.	-	.	ID=BSUD.3174.1.p1.exon25;Parent=BSUD.3174.1.p1
contig_19	transdecoder	CDS	960758	960851	.	-	1	ID=cds.BSUD.3174.1.p1;Parent=BSUD.3174.1.p1
contig_19	transdecoder	three_prime_UTR	959417	960757	.	-	.	ID=BSUD.3174.1.p1.utr3p1;Parent=BSUD.3174.1.p1
contig_19	transdecoder	mRNA	959417	990620	.	-	.	ID=BSUD.3174.2.p1;Parent=BSUD.3174;Interpro=IPR006133 (DNA-directed DNA polymerase, family B, exonuclease domain)---IPR006134 (DNA-directed DNA polymerase, family B, multifunctional domain)---IPR006172 (DNA-directed DNA polymerase, family B)---IPR012337 (Ribonuclease H-like superfamily)---IPR017964 (DNA-directed DNA polymerase, family B, conserved site)---IPR023211 (DNA polymerase, palm domain su…
contig_19	transdecoder	five_prime_UTR	990424	990620	.	-	.	ID=BSUD.3174.2.p1.utr5p1;Parent=BSUD.3174.2.p1
contig_19	transdecoder	five_prime_UTR	988786	989017	.	-	.	ID=BSUD.3174.2.p1.utr5p2;Parent=BSUD.3174.2.p1
contig_19	transdecoder	five_prime_UTR	987200	987297	.	-	.	ID=BSUD.3174.2.p1.utr5p3;Parent=BSUD.3174.2.p1
contig_19	transdecoder	exon	990424	990620	.	-	.	ID=BSUD.3174.2.p1.exon1;Parent=BSUD.3174.2.p1
contig_19	transdecoder	exon	988786	989017	.	-	.	ID=BSUD.3174.2.p1.exon2;Parent=BSUD.3174.2.p1
contig_19	transdecoder	exon	987150	987297	.	-	.	ID=BSUD.3174.2.p1.exon3;Parent=BSUD.3174.2.p1
contig_19	transdecoder	CDS	987150	987199	.	-	0	ID=cds.BSUD.3174.2.p1;Parent=BSUD.3174.2.p1
contig_19	transdecoder	exon	986150	986367	.	-	.	ID=BSUD.3174.2.p1.exon4;Parent=BSUD.3174.2.p1
contig_19	transdecoder	CDS	986150	986367	.	-	1	ID=cds.BSUD.3174.2.p1;Parent=BSUD.3174.2.p1
contig_19	transdecoder	exon	985090	985262	.	-	.	ID=BSUD.3174.2.p1.exon5;Parent=BSUD.3174.2.p1
contig_19	transdecoder	CDS	985090	985262	.	-	2	ID=cds.BSUD.3174.2.p1;Parent=BSUD.3174.2.p1
contig_19	transdecoder	exon	984200	984293	.	-	.	ID=BSUD.3174.2.p1.exon6;Parent=BSUD.3174.2.p1
contig_19	transdecoder	CDS	984200	984293	.	-	0	ID=cds.BSUD.3174.2.p1;Parent=BSUD.3174.2.p1
contig_19	transdecoder	exon	983446	983614	.	-	.	ID=BSUD.3174.2.p1.exon7;Parent=BSUD.3174.2.p1
contig_19	transdecoder	CDS	983446	983614	.	-	2	ID=cds.BSUD.3174.2.p1;Parent=BSUD.3174.2.p1
contig_19	transdecoder	exon	981809	982050	.	-	.	ID=BSUD.3174.2.p1.exon8;Parent=BSUD.3174.2.p1
contig_19	transdecoder	CDS	981809	982050	.	-	1	ID=cds.BSUD.3174.2.p1;Parent=BSUD.3174.2.p1
contig_19	transdecoder	exon	981555	981721	.	-	.	ID=BSUD.3174.2.p1.exon9;Parent=BSUD.3174.2.p1
contig_19	transdecoder	CDS	981555	981721	.	-	2	ID=cds.BSUD.3174.2.p1;Parent=BSUD.3174.2.p1
contig_19	transdecoder	exon	981199	981303	.	-	.	ID=BSUD.3174.2.p1.exon10;Parent=BSUD.3174.2.p1
contig_19	transdecoder	CDS	981199	981303	.	-	0	ID=cds.BSUD.3174.2.p1;Parent=BSUD.3174.2.p1
contig_19	transdecoder	exon	980941	981081	.	-	.	ID=BSUD.3174.2.p1.exon11;Parent=BSUD.3174.2.p1
contig_19	transdecoder	CDS	980941	981081	.	-	0	ID=cds.BSUD.3174.2.p1;Parent=BSUD.3174.2.p1
contig_19	transdecoder	exon	980101	980211	.	-	.	ID=BSUD.3174.2.p1.exon12;Parent=BSUD.3174.2.p1
contig_19	transdecoder	CDS	980101	980211	.	-	0	ID=cds.BSUD.3174.2.p1;Parent=BSUD.3174.2.p1
contig_19	transdecoder	exon	979704	979895	.	-	.	ID=BSUD.3174.2.p1.exon13;Parent=BSUD.3174.2.p1
contig_19	transdecoder	CDS	979704	979895	.	-	0	ID=cds.BSUD.3174.2.p1;Parent=BSUD.3174.2.p1
contig_19	transdecoder	exon	979444	979532	.	-	.	ID=BSUD.3174.2.p1.exon14;Parent=BSUD.3174.2.p1
contig_19	transdecoder	CDS	979444	979532	.	-	0	ID=cds.BSUD.3174.2.p1;Parent=BSUD.3174.2.p1
contig_19	transdecoder	exon	979160	979270	.	-	.	ID=BSUD.3174.2.p1.exon15;Parent=BSUD.3174.2.p1
contig_19	transdecoder	CDS	979160	979270	.	-	1	ID=cds.BSUD.3174.2.p1;Parent=BSUD.3174.2.p1
contig_19	transdecoder	exon	978474	978593	.	-	.	ID=BSUD.3174.2.p1.exon16;Parent=BSUD.3174.2.p1
contig_19	transdecoder	CDS	978474	978593	.	-	1	ID=cds.BSUD.3174.2.p1;Parent=BSUD.3174.2.p1
contig_19	transdecoder	exon	977652	977799	.	-	.	ID=BSUD.3174.2.p1.exon17;Parent=BSUD.3174.2.p1
contig_19	transdecoder	CDS	977652	977799	.	-	1	ID=cds.BSUD.3174.2.p1;Parent=BSUD.3174.2.p1
contig_19	transdecoder	exon	976814	976909	.	-	.	ID=BSUD.3174.2.p1.exon18;Parent=BSUD.3174.2.p1
contig_19	transdecoder	CDS	976814	976909	.	-	0	ID=cds.BSUD.3174.2.p1;Parent=BSUD.3174.2.p1
contig_19	transdecoder	exon	975751	975888	.	-	.	ID=BSUD.3174.2.p1.exon19;Parent=BSUD.3174.2.p1
contig_19	transdecoder	CDS	975751	975888	.	-	0	ID=cds.BSUD.3174.2.p1;Parent=BSUD.3174.2.p1
contig_19	transdecoder	exon	973049	973221	.	-	.	ID=BSUD.3174.2.p1.exon20;Parent=BSUD.3174.2.p1
contig_19	transdecoder	CDS	973049	973221	.	-	0	ID=cds.BSUD.3174.2.p1;Parent=BSUD.3174.2.p1
contig_19	transdecoder	exon	972128	972280	.	-	.	ID=BSUD.3174.2.p1.exon21;Parent=BSUD.3174.2.p1
contig_19	transdecoder	CDS	972128	972280	.	-	1	ID=cds.BSUD.3174.2.p1;Parent=BSUD.3174.2.p1
contig_19	transdecoder	exon	971438	971540	.	-	.	ID=BSUD.3174.2.p1.exon22;Parent=BSUD.3174.2.p1
contig_19	transdecoder	CDS	971438	971540	.	-	1	ID=cds.BSUD.3174.2.p1;Parent=BSUD.3174.2.p1
contig_19	transdecoder	exon	970615	970747	.	-	.	ID=BSUD.3174.2.p1.exon23;Parent=BSUD.3174.2.p1
contig_19	transdecoder	CDS	970615	970747	.	-	0	ID=cds.BSUD.3174.2.p1;Parent=BSUD.3174.2.p1
contig_19	transdecoder	exon	962054	962167	.	-	.	ID=BSUD.3174.2.p1.exon24;Parent=BSUD.3174.2.p1
contig_19	transdecoder	CDS	962054	962167	.	-	2	ID=cds.BSUD.3174.2.p1;Parent=BSUD.3174.2.p1
contig_19	transdecoder	exon	961623	961773	.	-	.	ID=BSUD.3174.2.p1.exon25;Parent=BSUD.3174.2.p1
contig_19	transdecoder	CDS	961623	961773	.	-	2	ID=cds.BSUD.3174.2.p1;Parent=BSUD.3174.2.p1
contig_19	transdecoder	exon	959417	960851	.	-	.	ID=BSUD.3174.2.p1.exon26;Parent=BSUD.3174.2.p1
contig_19	transdecoder	CDS	960758	960851	.	-	1	ID=cds.BSUD.3174.2.p1;Parent=BSUD.3174.2.p1
contig_19	transdecoder	three_prime_UTR	959417	960757	.	-	.	ID=BSUD.3174.2.p1.utr3p1;Parent=BSUD.3174.2.p1
contig_19	transdecoder	gene	990766	1009081	.	+	.	ID=BSUD.3175;Interpro=IPR004143 (Biotinyl protein ligase (BPL) and lipoyl protein ligase (LPL), catalytic domain)---IPR004408 (Biotin--acetyl-CoA-carboxylase ligase)---IPR045864 (Class II Aminoacyl-tRNA synthetase/Biotinyl protein ligase (BPL) and lipoyl protein ligase (LPL))
contig_19	transdecoder	mRNA	990766	1009081	.	+	.	ID=BSUD.3175.1.p1;Parent=BSUD.3175;Interpro=IPR004143 (Biotinyl protein ligase (BPL) and lipoyl protein ligase (LPL), catalytic domain)---IPR004408 (Biotin--acetyl-CoA-carboxylase ligase)---IPR045864 (Class II Aminoacyl-tRNA synthetase/Biotinyl protein ligase (BPL) and lipoyl protein ligase (LPL))
contig_19	transdecoder	five_prime_UTR	990766	990878	.	+	.	ID=BSUD.3175.1.p1.utr5p1;Parent=BSUD.3175.1.p1
contig_19	transdecoder	exon	990766	991008	.	+	.	ID=BSUD.3175.1.p1.exon1;Parent=BSUD.3175.1.p1
contig_19	transdecoder	CDS	990879	991008	.	+	0	ID=cds.BSUD.3175.1.p1;Parent=BSUD.3175.1.p1
contig_19	transdecoder	exon	999061	999200	.	+	.	ID=BSUD.3175.1.p1.exon2;Parent=BSUD.3175.1.p1
contig_19	transdecoder	CDS	999061	999200	.	+	2	ID=cds.BSUD.3175.1.p1;Parent=BSUD.3175.1.p1
contig_19	transdecoder	exon	1000710	1000878	.	+	.	ID=BSUD.3175.1.p1.exon3;Parent=BSUD.3175.1.p1
contig_19	transdecoder	CDS	1000710	1000878	.	+	0	ID=cds.BSUD.3175.1.p1;Parent=BSUD.3175.1.p1
contig_19	transdecoder	exon	1002168	1002294	.	+	.	ID=BSUD.3175.1.p1.exon4;Parent=BSUD.3175.1.p1
contig_19	transdecoder	CDS	1002168	1002294	.	+	2	ID=cds.BSUD.3175.1.p1;Parent=BSUD.3175.1.p1
contig_19	transdecoder	exon	1002413	1002609	.	+	.	ID=BSUD.3175.1.p1.exon5;Parent=BSUD.3175.1.p1
contig_19	transdecoder	CDS	1002413	1002609	.	+	1	ID=cds.BSUD.3175.1.p1;Parent=BSUD.3175.1.p1
contig_19	transdecoder	exon	1003166	1003363	.	+	.	ID=BSUD.3175.1.p1.exon6;Parent=BSUD.3175.1.p1
contig_19	transdecoder	CDS	1003166	1003363	.	+	2	ID=cds.BSUD.3175.1.p1;Parent=BSUD.3175.1.p1
contig_19	transdecoder	exon	1004053	1004202	.	+	.	ID=BSUD.3175.1.p1.exon7;Parent=BSUD.3175.1.p1
contig_19	transdecoder	CDS	1004053	1004202	.	+	2	ID=cds.BSUD.3175.1.p1;Parent=BSUD.3175.1.p1
contig_19	transdecoder	exon	1006300	1009081	.	+	.	ID=BSUD.3175.1.p1.exon8;Parent=BSUD.3175.1.p1
contig_19	transdecoder	CDS	1006300	1006892	.	+	2	ID=cds.BSUD.3175.1.p1;Parent=BSUD.3175.1.p1
contig_19	transdecoder	three_prime_UTR	1006893	1009081	.	+	.	ID=BSUD.3175.1.p1.utr3p1;Parent=BSUD.3175.1.p1
contig_19	transdecoder	mRNA	990814	1009081	.	+	.	ID=BSUD.3175.2.p1;Parent=BSUD.3175;Interpro=IPR004143 (Biotinyl protein ligase (BPL) and lipoyl protein ligase (LPL), catalytic domain)---IPR004408 (Biotin--acetyl-CoA-carboxylase ligase)---IPR045864 (Class II Aminoacyl-tRNA synthetase/Biotinyl protein ligase (BPL) and lipoyl protein ligase (LPL))
contig_19	transdecoder	five_prime_UTR	990814	991008	.	+	.	ID=BSUD.3175.2.p1.utr5p1;Parent=BSUD.3175.2.p1
contig_19	transdecoder	five_prime_UTR	995851	996239	.	+	.	ID=BSUD.3175.2.p1.utr5p2;Parent=BSUD.3175.2.p1
contig_19	transdecoder	exon	990814	991008	.	+	.	ID=BSUD.3175.2.p1.exon1;Parent=BSUD.3175.2.p1
contig_19	transdecoder	exon	995851	996321	.	+	.	ID=BSUD.3175.2.p1.exon2;Parent=BSUD.3175.2.p1
contig_19	transdecoder	CDS	996240	996321	.	+	0	ID=cds.BSUD.3175.2.p1;Parent=BSUD.3175.2.p1
contig_19	transdecoder	exon	999061	999200	.	+	.	ID=BSUD.3175.2.p1.exon3;Parent=BSUD.3175.2.p1
contig_19	transdecoder	CDS	999061	999200	.	+	2	ID=cds.BSUD.3175.2.p1;Parent=BSUD.3175.2.p1
contig_19	transdecoder	exon	1000710	1000878	.	+	.	ID=BSUD.3175.2.p1.exon4;Parent=BSUD.3175.2.p1
contig_19	transdecoder	CDS	1000710	1000878	.	+	0	ID=cds.BSUD.3175.2.p1;Parent=BSUD.3175.2.p1
contig_19	transdecoder	exon	1002168	1002294	.	+	.	ID=BSUD.3175.2.p1.exon5;Parent=BSUD.3175.2.p1
contig_19	transdecoder	CDS	1002168	1002294	.	+	2	ID=cds.BSUD.3175.2.p1;Parent=BSUD.3175.2.p1
contig_19	transdecoder	exon	1002413	1002609	.	+	.	ID=BSUD.3175.2.p1.exon6;Parent=BSUD.3175.2.p1
contig_19	transdecoder	CDS	1002413	1002609	.	+	1	ID=cds.BSUD.3175.2.p1;Parent=BSUD.3175.2.p1
contig_19	transdecoder	exon	1003166	1003363	.	+	.	ID=BSUD.3175.2.p1.exon7;Parent=BSUD.3175.2.p1
contig_19	transdecoder	CDS	1003166	1003363	.	+	2	ID=cds.BSUD.3175.2.p1;Parent=BSUD.3175.2.p1
contig_19	transdecoder	exon	1004053	1004202	.	+	.	ID=BSUD.3175.2.p1.exon8;Parent=BSUD.3175.2.p1
contig_19	transdecoder	CDS	1004053	1004202	.	+	2	ID=cds.BSUD.3175.2.p1;Parent=BSUD.3175.2.p1
contig_19	transdecoder	exon	1006300	1009081	.	+	.	ID=BSUD.3175.2.p1.exon9;Parent=BSUD.3175.2.p1
contig_19	transdecoder	CDS	1006300	1006892	.	+	2	ID=cds.BSUD.3175.2.p1;Parent=BSUD.3175.2.p1
contig_19	transdecoder	three_prime_UTR	1006893	1009081	.	+	.	ID=BSUD.3175.2.p1.utr3p1;Parent=BSUD.3175.2.p1
contig_19	transdecoder	gene	1012123	1116541	.	-	.	ID=BSUD.3178;Interpro=IPR000719 (Protein kinase domain)---IPR001054 (Adenylyl cyclase class-3/4/guanylyl cyclase)---IPR001170 (Adenylyl cyclase class-4/guanylyl cyclase)---IPR001828 (Receptor, ligand binding region)---IPR011009 (Protein kinase-like domain superfamily)---IPR011645 (Haem NO binding associated)---IPR018297 (Adenylyl cyclase class-4/guanylyl cyclase, conserved site)---IPR028082 (Peri…
contig_19	transdecoder	mRNA	1012123	1116541	.	-	.	ID=BSUD.3178.1.p1;Parent=BSUD.3178;Interpro=IPR000719 (Protein kinase domain)---IPR001054 (Adenylyl cyclase class-3/4/guanylyl cyclase)---IPR001170 (Adenylyl cyclase class-4/guanylyl cyclase)---IPR001828 (Receptor, ligand binding region)---IPR011009 (Protein kinase-like domain superfamily)---IPR011645 (Haem NO binding associated)---IPR018297 (Adenylyl cyclase class-4/guanylyl cyclase, conserved s…
contig_19	transdecoder	five_prime_UTR	1116160	1116541	.	-	.	ID=BSUD.3178.1.p1.utr5p1;Parent=BSUD.3178.1.p1
contig_19	transdecoder	five_prime_UTR	1059889	1059931	.	-	.	ID=BSUD.3178.1.p1.utr5p2;Parent=BSUD.3178.1.p1
contig_19	transdecoder	exon	1116160	1116541	.	-	.	ID=BSUD.3178.1.p1.exon1;Parent=BSUD.3178.1.p1
contig_19	transdecoder	exon	1059797	1059931	.	-	.	ID=BSUD.3178.1.p1.exon2;Parent=BSUD.3178.1.p1
contig_19	transdecoder	CDS	1059797	1059888	.	-	0	ID=cds.BSUD.3178.1.p1;Parent=BSUD.3178.1.p1
contig_19	transdecoder	exon	1058260	1058361	.	-	.	ID=BSUD.3178.1.p1.exon3;Parent=BSUD.3178.1.p1
contig_19	transdecoder	CDS	1058260	1058361	.	-	1	ID=cds.BSUD.3178.1.p1;Parent=BSUD.3178.1.p1
contig_19	transdecoder	exon	1056585	1056694	.	-	.	ID=BSUD.3178.1.p1.exon4;Parent=BSUD.3178.1.p1
contig_19	transdecoder	CDS	1056585	1056694	.	-	1	ID=cds.BSUD.3178.1.p1;Parent=BSUD.3178.1.p1
contig_19	transdecoder	exon	1054423	1054551	.	-	.	ID=BSUD.3178.1.p1.exon5;Parent=BSUD.3178.1.p1
contig_19	transdecoder	CDS	1054423	1054551	.	-	2	ID=cds.BSUD.3178.1.p1;Parent=BSUD.3178.1.p1
contig_19	transdecoder	exon	1047995	1048210	.	-	.	ID=BSUD.3178.1.p1.exon6;Parent=BSUD.3178.1.p1
contig_19	transdecoder	CDS	1047995	1048210	.	-	2	ID=cds.BSUD.3178.1.p1;Parent=BSUD.3178.1.p1
contig_19	transdecoder	exon	1047134	1047345	.	-	.	ID=BSUD.3178.1.p1.exon7;Parent=BSUD.3178.1.p1
contig_19	transdecoder	CDS	1047134	1047345	.	-	2	ID=cds.BSUD.3178.1.p1;Parent=BSUD.3178.1.p1
contig_19	transdecoder	exon	1045713	1045817	.	-	.	ID=BSUD.3178.1.p1.exon8;Parent=BSUD.3178.1.p1
contig_19	transdecoder	CDS	1045713	1045817	.	-	0	ID=cds.BSUD.3178.1.p1;Parent=BSUD.3178.1.p1
contig_19	transdecoder	exon	1043915	1044047	.	-	.	ID=BSUD.3178.1.p1.exon9;Parent=BSUD.3178.1.p1
contig_19	transdecoder	CDS	1043915	1044047	.	-	0	ID=cds.BSUD.3178.1.p1;Parent=BSUD.3178.1.p1
contig_19	transdecoder	exon	1042494	1042618	.	-	.	ID=BSUD.3178.1.p1.exon10;Parent=BSUD.3178.1.p1
contig_19	transdecoder	CDS	1042494	1042618	.	-	2	ID=cds.BSUD.3178.1.p1;Parent=BSUD.3178.1.p1
contig_19	transdecoder	exon	1041567	1041696	.	-	.	ID=BSUD.3178.1.p1.exon11;Parent=BSUD.3178.1.p1
contig_19	transdecoder	CDS	1041567	1041696	.	-	0	ID=cds.BSUD.3178.1.p1;Parent=BSUD.3178.1.p1
contig_19	transdecoder	exon	1030812	1030893	.	-	.	ID=BSUD.3178.1.p1.exon12;Parent=BSUD.3178.1.p1
contig_19	transdecoder	CDS	1030812	1030893	.	-	2	ID=cds.BSUD.3178.1.p1;Parent=BSUD.3178.1.p1
contig_19	transdecoder	exon	1029659	1029755	.	-	.	ID=BSUD.3178.1.p1.exon13;Parent=BSUD.3178.1.p1
contig_19	transdecoder	CDS	1029659	1029755	.	-	1	ID=cds.BSUD.3178.1.p1;Parent=BSUD.3178.1.p1
contig_19	transdecoder	exon	1027524	1027658	.	-	.	ID=BSUD.3178.1.p1.exon14;Parent=BSUD.3178.1.p1
contig_19	transdecoder	CDS	1027524	1027658	.	-	0	ID=cds.BSUD.3178.1.p1;Parent=BSUD.3178.1.p1
contig_19	transdecoder	exon	1026274	1026366	.	-	.	ID=BSUD.3178.1.p1.exon15;Parent=BSUD.3178.1.p1
contig_19	transdecoder	CDS	1026274	1026366	.	-	0	ID=cds.BSUD.3178.1.p1;Parent=BSUD.3178.1.p1
contig_19	transdecoder	exon	1024838	1025014	.	-	.	ID=BSUD.3178.1.p1.exon16;Parent=BSUD.3178.1.p1
contig_19	transdecoder	CDS	1024838	1025014	.	-	0	ID=cds.BSUD.3178.1.p1;Parent=BSUD.3178.1.p1
contig_19	transdecoder	exon	1024227	1024395	.	-	.	ID=BSUD.3178.1.p1.exon17;Parent=BSUD.3178.1.p1
contig_19	transdecoder	CDS	1024227	1024395	.	-	0	ID=cds.BSUD.3178.1.p1;Parent=BSUD.3178.1.p1
contig_19	transdecoder	exon	1023517	1023678	.	-	.	ID=BSUD.3178.1.p1.exon18;Parent=BSUD.3178.1.p1
contig_19	transdecoder	CDS	1023517	1023678	.	-	2	ID=cds.BSUD.3178.1.p1;Parent=BSUD.3178.1.p1
contig_19	transdecoder	exon	1022223	1022418	.	-	.	ID=BSUD.3178.1.p1.exon19;Parent=BSUD.3178.1.p1
contig_19	transdecoder	CDS	1022223	1022418	.	-	2	ID=cds.BSUD.3178.1.p1;Parent=BSUD.3178.1.p1
contig_19	transdecoder	exon	1021831	1021971	.	-	.	ID=BSUD.3178.1.p1.exon20;Parent=BSUD.3178.1.p1
contig_19	transdecoder	CDS	1021831	1021971	.	-	1	ID=cds.BSUD.3178.1.p1;Parent=BSUD.3178.1.p1
contig_19	transdecoder	exon	1019270	1019393	.	-	.	ID=BSUD.3178.1.p1.exon21;Parent=BSUD.3178.1.p1
contig_19	transdecoder	CDS	1019270	1019393	.	-	1	ID=cds.BSUD.3178.1.p1;Parent=BSUD.3178.1.p1
contig_19	transdecoder	exon	1017658	1017726	.	-	.	ID=BSUD.3178.1.p1.exon22;Parent=BSUD.3178.1.p1
contig_19	transdecoder	CDS	1017658	1017726	.	-	0	ID=cds.BSUD.3178.1.p1;Parent=BSUD.3178.1.p1
contig_19	transdecoder	exon	1017358	1017517	.	-	.	ID=BSUD.3178.1.p1.exon23;Parent=BSUD.3178.1.p1
contig_19	transdecoder	CDS	1017358	1017517	.	-	0	ID=cds.BSUD.3178.1.p1;Parent=BSUD.3178.1.p1
contig_19	transdecoder	exon	1017045	1017155	.	-	.	ID=BSUD.3178.1.p1.exon24;Parent=BSUD.3178.1.p1
contig_19	transdecoder	CDS	1017045	1017155	.	-	2	ID=cds.BSUD.3178.1.p1;Parent=BSUD.3178.1.p1
contig_19	transdecoder	exon	1016269	1016360	.	-	.	ID=BSUD.3178.1.p1.exon25;Parent=BSUD.3178.1.p1
contig_19	transdecoder	CDS	1016269	1016360	.	-	2	ID=cds.BSUD.3178.1.p1;Parent=BSUD.3178.1.p1
contig_19	transdecoder	exon	1015297	1015468	.	-	.	ID=BSUD.3178.1.p1.exon26;Parent=BSUD.3178.1.p1
contig_19	transdecoder	CDS	1015297	1015468	.	-	0	ID=cds.BSUD.3178.1.p1;Parent=BSUD.3178.1.p1
contig_19	transdecoder	exon	1012123	1014066	.	-	.	ID=BSUD.3178.1.p1.exon27;Parent=BSUD.3178.1.p1
contig_19	transdecoder	CDS	1012898	1014066	.	-	2	ID=cds.BSUD.3178.1.p1;Parent=BSUD.3178.1.p1
contig_19	transdecoder	three_prime_UTR	1012123	1012897	.	-	.	ID=BSUD.3178.1.p1.utr3p1;Parent=BSUD.3178.1.p1
contig_19	transdecoder	mRNA	1012425	1025926	.	-	.	ID=BSUD.3178.2.p1;Parent=BSUD.3178;Interpro=IPR000719 (Protein kinase domain)---IPR001054 (Adenylyl cyclase class-3/4/guanylyl cyclase)---IPR001170 (Adenylyl cyclase class-4/guanylyl cyclase)---IPR001828 (Receptor, ligand binding region)---IPR011009 (Protein kinase-like domain superfamily)---IPR011645 (Haem NO binding associated)---IPR018297 (Adenylyl cyclase class-4/guanylyl cyclase, conserved s…
contig_19	transdecoder	five_prime_UTR	1025857	1025926	.	-	.	ID=BSUD.3178.2.p1.utr5p1;Parent=BSUD.3178.2.p1
contig_19	transdecoder	exon	1025857	1025926	.	-	.	ID=BSUD.3178.2.p1.exon1;Parent=BSUD.3178.2.p1
contig_19	transdecoder	exon	1024838	1025014	.	-	.	ID=BSUD.3178.2.p1.exon2;Parent=BSUD.3178.2.p1
contig_19	transdecoder	CDS	1024838	1025014	.	-	0	ID=cds.BSUD.3178.2.p1;Parent=BSUD.3178.2.p1
contig_19	transdecoder	exon	1024227	1024395	.	-	.	ID=BSUD.3178.2.p1.exon3;Parent=BSUD.3178.2.p1
contig_19	transdecoder	CDS	1024227	1024395	.	-	0	ID=cds.BSUD.3178.2.p1;Parent=BSUD.3178.2.p1
contig_19	transdecoder	exon	1023517	1023678	.	-	.	ID=BSUD.3178.2.p1.exon4;Parent=BSUD.3178.2.p1
contig_19	transdecoder	CDS	1023517	1023678	.	-	2	ID=cds.BSUD.3178.2.p1;Parent=BSUD.3178.2.p1
contig_19	transdecoder	exon	1022223	1022418	.	-	.	ID=BSUD.3178.2.p1.exon5;Parent=BSUD.3178.2.p1
contig_19	transdecoder	CDS	1022223	1022418	.	-	2	ID=cds.BSUD.3178.2.p1;Parent=BSUD.3178.2.p1
contig_19	transdecoder	exon	1021831	1021971	.	-	.	ID=BSUD.3178.2.p1.exon6;Parent=BSUD.3178.2.p1
contig_19	transdecoder	CDS	1021831	1021971	.	-	1	ID=cds.BSUD.3178.2.p1;Parent=BSUD.3178.2.p1
contig_19	transdecoder	exon	1019270	1019393	.	-	.	ID=BSUD.3178.2.p1.exon7;Parent=BSUD.3178.2.p1
contig_19	transdecoder	CDS	1019270	1019393	.	-	1	ID=cds.BSUD.3178.2.p1;Parent=BSUD.3178.2.p1
contig_19	transdecoder	exon	1017658	1017726	.	-	.	ID=BSUD.3178.2.p1.exon8;Parent=BSUD.3178.2.p1
contig_19	transdecoder	CDS	1017658	1017726	.	-	0	ID=cds.BSUD.3178.2.p1;Parent=BSUD.3178.2.p1
contig_19	transdecoder	exon	1017358	1017517	.	-	.	ID=BSUD.3178.2.p1.exon9;Parent=BSUD.3178.2.p1
contig_19	transdecoder	CDS	1017358	1017517	.	-	0	ID=cds.BSUD.3178.2.p1;Parent=BSUD.3178.2.p1
contig_19	transdecoder	exon	1017045	1017155	.	-	.	ID=BSUD.3178.2.p1.exon10;Parent=BSUD.3178.2.p1
contig_19	transdecoder	CDS	1017045	1017155	.	-	2	ID=cds.BSUD.3178.2.p1;Parent=BSUD.3178.2.p1
contig_19	transdecoder	exon	1016269	1016360	.	-	.	ID=BSUD.3178.2.p1.exon11;Parent=BSUD.3178.2.p1
contig_19	transdecoder	CDS	1016269	1016360	.	-	2	ID=cds.BSUD.3178.2.p1;Parent=BSUD.3178.2.p1
contig_19	transdecoder	exon	1015297	1015468	.	-	.	ID=BSUD.3178.2.p1.exon12;Parent=BSUD.3178.2.p1
contig_19	transdecoder	CDS	1015297	1015468	.	-	0	ID=cds.BSUD.3178.2.p1;Parent=BSUD.3178.2.p1
contig_19	transdecoder	exon	1012425	1014066	.	-	.	ID=BSUD.3178.2.p1.exon13;Parent=BSUD.3178.2.p1
contig_19	transdecoder	CDS	1012898	1014066	.	-	2	ID=cds.BSUD.3178.2.p1;Parent=BSUD.3178.2.p1
contig_19	transdecoder	three_prime_UTR	1012425	1012897	.	-	.	ID=BSUD.3178.2.p1.utr3p1;Parent=BSUD.3178.2.p1
contig_19	transdecoder	mRNA	1040867	1076337	.	-	.	ID=BSUD.3178.3.p1;Parent=BSUD.3178;Interpro=IPR000719 (Protein kinase domain)---IPR001054 (Adenylyl cyclase class-3/4/guanylyl cyclase)---IPR001170 (Adenylyl cyclase class-4/guanylyl cyclase)---IPR001828 (Receptor, ligand binding region)---IPR011009 (Protein kinase-like domain superfamily)---IPR011645 (Haem NO binding associated)---IPR018297 (Adenylyl cyclase class-4/guanylyl cyclase, conserved s…
contig_19	transdecoder	five_prime_UTR	1075875	1076337	.	-	.	ID=BSUD.3178.3.p1.utr5p1;Parent=BSUD.3178.3.p1
contig_19	transdecoder	five_prime_UTR	1059889	1059931	.	-	.	ID=BSUD.3178.3.p1.utr5p2;Parent=BSUD.3178.3.p1
contig_19	transdecoder	exon	1075875	1076337	.	-	.	ID=BSUD.3178.3.p1.exon1;Parent=BSUD.3178.3.p1
contig_19	transdecoder	exon	1059797	1059931	.	-	.	ID=BSUD.3178.3.p1.exon2;Parent=BSUD.3178.3.p1
contig_19	transdecoder	CDS	1059797	1059888	.	-	0	ID=cds.BSUD.3178.3.p1;Parent=BSUD.3178.3.p1
contig_19	transdecoder	exon	1058260	1058361	.	-	.	ID=BSUD.3178.3.p1.exon3;Parent=BSUD.3178.3.p1
contig_19	transdecoder	CDS	1058260	1058361	.	-	1	ID=cds.BSUD.3178.3.p1;Parent=BSUD.3178.3.p1
contig_19	transdecoder	exon	1056585	1056694	.	-	.	ID=BSUD.3178.3.p1.exon4;Parent=BSUD.3178.3.p1
contig_19	transdecoder	CDS	1056585	1056694	.	-	1	ID=cds.BSUD.3178.3.p1;Parent=BSUD.3178.3.p1
contig_19	transdecoder	exon	1054423	1054551	.	-	.	ID=BSUD.3178.3.p1.exon5;Parent=BSUD.3178.3.p1
contig_19	transdecoder	CDS	1054423	1054551	.	-	2	ID=cds.BSUD.3178.3.p1;Parent=BSUD.3178.3.p1
contig_19	transdecoder	exon	1047995	1048210	.	-	.	ID=BSUD.3178.3.p1.exon6;Parent=BSUD.3178.3.p1
contig_19	transdecoder	CDS	1047995	1048210	.	-	2	ID=cds.BSUD.3178.3.p1;Parent=BSUD.3178.3.p1
contig_19	transdecoder	exon	1047134	1047345	.	-	.	ID=BSUD.3178.3.p1.exon7;Parent=BSUD.3178.3.p1
contig_19	transdecoder	CDS	1047134	1047345	.	-	2	ID=cds.BSUD.3178.3.p1;Parent=BSUD.3178.3.p1
contig_19	transdecoder	exon	1045713	1045817	.	-	.	ID=BSUD.3178.3.p1.exon8;Parent=BSUD.3178.3.p1
contig_19	transdecoder	CDS	1045713	1045817	.	-	0	ID=cds.BSUD.3178.3.p1;Parent=BSUD.3178.3.p1
contig_19	transdecoder	exon	1043915	1044047	.	-	.	ID=BSUD.3178.3.p1.exon9;Parent=BSUD.3178.3.p1
contig_19	transdecoder	CDS	1043915	1044047	.	-	0	ID=cds.BSUD.3178.3.p1;Parent=BSUD.3178.3.p1
contig_19	transdecoder	exon	1042494	1042618	.	-	.	ID=BSUD.3178.3.p1.exon10;Parent=BSUD.3178.3.p1
contig_19	transdecoder	CDS	1042494	1042618	.	-	2	ID=cds.BSUD.3178.3.p1;Parent=BSUD.3178.3.p1
contig_19	transdecoder	exon	1040867	1041696	.	-	.	ID=BSUD.3178.3.p1.exon11;Parent=BSUD.3178.3.p1
contig_19	transdecoder	CDS	1041487	1041696	.	-	0	ID=cds.BSUD.3178.3.p1;Parent=BSUD.3178.3.p1
contig_19	transdecoder	three_prime_UTR	1040867	1041486	.	-	.	ID=BSUD.3178.3.p1.utr3p1;Parent=BSUD.3178.3.p1
contig_19	transdecoder	gene	1018452	1019084	.	-	.	ID=BSUD.3179;Interpro=NA
contig_19	transdecoder	mRNA	1018452	1019084	.	-	.	ID=BSUD.3179.1.p1;Parent=BSUD.3179;Interpro=NA
contig_19	transdecoder	exon	1018452	1019084	.	-	.	ID=BSUD.3179.1.p1.exon1;Parent=BSUD.3179.1.p1
contig_19	transdecoder	CDS	1018625	1019083	.	-	0	ID=cds.BSUD.3179.1.p1;Parent=BSUD.3179.1.p1
contig_19	transdecoder	three_prime_UTR	1018452	1018624	.	-	.	ID=BSUD.3179.1.p1.utr3p1;Parent=BSUD.3179.1.p1
contig_19	transdecoder	gene	1125488	1140183	.	+	.	ID=BSUD.3176;Interpro=NA
contig_19	transdecoder	mRNA	1125488	1140183	.	+	.	ID=BSUD.3176.1.p1;Parent=BSUD.3176;Interpro=NA
contig_19	transdecoder	five_prime_UTR	1125488	1125642	.	+	.	ID=BSUD.3176.1.p1.utr5p1;Parent=BSUD.3176.1.p1
contig_19	transdecoder	exon	1125488	1125671	.	+	.	ID=BSUD.3176.1.p1.exon1;Parent=BSUD.3176.1.p1
contig_19	transdecoder	CDS	1125643	1125671	.	+	0	ID=cds.BSUD.3176.1.p1;Parent=BSUD.3176.1.p1
contig_19	transdecoder	exon	1131333	1131384	.	+	.	ID=BSUD.3176.1.p1.exon2;Parent=BSUD.3176.1.p1
contig_19	transdecoder	CDS	1131333	1131384	.	+	1	ID=cds.BSUD.3176.1.p1;Parent=BSUD.3176.1.p1
contig_19	transdecoder	exon	1136725	1136859	.	+	.	ID=BSUD.3176.1.p1.exon3;Parent=BSUD.3176.1.p1
contig_19	transdecoder	CDS	1136725	1136859	.	+	0	ID=cds.BSUD.3176.1.p1;Parent=BSUD.3176.1.p1
contig_19	transdecoder	exon	1138674	1140183	.	+	.	ID=BSUD.3176.1.p1.exon4;Parent=BSUD.3176.1.p1
contig_19	transdecoder	CDS	1138674	1138850	.	+	0	ID=cds.BSUD.3176.1.p1;Parent=BSUD.3176.1.p1
contig_19	transdecoder	three_prime_UTR	1138851	1140183	.	+	.	ID=BSUD.3176.1.p1.utr3p1;Parent=BSUD.3176.1.p1
contig_19	transdecoder	gene	1144079	1151863	.	-	.	ID=BSUD.3177;Interpro=IPR003812 (Fido domain)---IPR011990 (Tetratricopeptide-like helical domain superfamily)---IPR019734 (Tetratricopeptide repeat)---IPR036597 (Fido-like domain superfamily)---IPR040198 (Fido domain-containing protein)
contig_19	transdecoder	mRNA	1144079	1151863	.	-	.	ID=BSUD.3177.1.p1;Parent=BSUD.3177;Interpro=IPR003812 (Fido domain)---IPR011990 (Tetratricopeptide-like helical domain superfamily)---IPR019734 (Tetratricopeptide repeat)---IPR036597 (Fido-like domain superfamily)---IPR040198 (Fido domain-containing protein)
contig_19	transdecoder	exon	1151266	1151863	.	-	.	ID=BSUD.3177.1.p1.exon1;Parent=BSUD.3177.1.p1
contig_19	transdecoder	CDS	1151266	1151863	.	-	0	ID=cds.BSUD.3177.1.p1;Parent=BSUD.3177.1.p1
contig_19	transdecoder	exon	1149553	1149804	.	-	.	ID=BSUD.3177.1.p1.exon2;Parent=BSUD.3177.1.p1
contig_19	transdecoder	CDS	1149553	1149804	.	-	2	ID=cds.BSUD.3177.1.p1;Parent=BSUD.3177.1.p1
contig_19	transdecoder	exon	1148735	1149011	.	-	.	ID=BSUD.3177.1.p1.exon3;Parent=BSUD.3177.1.p1
contig_19	transdecoder	CDS	1148735	1149011	.	-	2	ID=cds.BSUD.3177.1.p1;Parent=BSUD.3177.1.p1
contig_19	transdecoder	exon	1148084	1148195	.	-	.	ID=BSUD.3177.1.p1.exon4;Parent=BSUD.3177.1.p1
contig_19	transdecoder	CDS	1148084	1148195	.	-	1	ID=cds.BSUD.3177.1.p1;Parent=BSUD.3177.1.p1
contig_19	transdecoder	exon	1144079	1147267	.	-	.	ID=BSUD.3177.1.p1.exon5;Parent=BSUD.3177.1.p1
contig_19	transdecoder	CDS	1146710	1147267	.	-	0	ID=cds.BSUD.3177.1.p1;Parent=BSUD.3177.1.p1
contig_19	transdecoder	three_prime_UTR	1144079	1146709	.	-	.	ID=BSUD.3177.1.p1.utr3p1;Parent=BSUD.3177.1.p1
contig_19	transdecoder	mRNA	1145004	1151829	.	-	.	ID=BSUD.3177.2.p1;Parent=BSUD.3177;Interpro=IPR003812 (Fido domain)---IPR011990 (Tetratricopeptide-like helical domain superfamily)---IPR019734 (Tetratricopeptide repeat)---IPR036597 (Fido-like domain superfamily)---IPR040198 (Fido domain-containing protein)
contig_19	transdecoder	exon	1151266	1151829	.	-	.	ID=BSUD.3177.2.p1.exon1;Parent=BSUD.3177.2.p1
contig_19	transdecoder	CDS	1151266	1151827	.	-	0	ID=cds.BSUD.3177.2.p1;Parent=BSUD.3177.2.p1
contig_19	transdecoder	exon	1149553	1149804	.	-	.	ID=BSUD.3177.2.p1.exon2;Parent=BSUD.3177.2.p1
contig_19	transdecoder	CDS	1149553	1149804	.	-	2	ID=cds.BSUD.3177.2.p1;Parent=BSUD.3177.2.p1
contig_19	transdecoder	exon	1148735	1149011	.	-	.	ID=BSUD.3177.2.p1.exon3;Parent=BSUD.3177.2.p1
contig_19	transdecoder	CDS	1148735	1149011	.	-	2	ID=cds.BSUD.3177.2.p1;Parent=BSUD.3177.2.p1
contig_19	transdecoder	exon	1145004	1148195	.	-	.	ID=BSUD.3177.2.p1.exon4;Parent=BSUD.3177.2.p1
contig_19	transdecoder	CDS	1148063	1148195	.	-	1	ID=cds.BSUD.3177.2.p1;Parent=BSUD.3177.2.p1
contig_19	transdecoder	three_prime_UTR	1145004	1148062	.	-	.	ID=BSUD.3177.2.p1.utr3p1;Parent=BSUD.3177.2.p1
contig_19	transdecoder	mRNA	1145499	1151845	.	-	.	ID=BSUD.3177.3.p1;Parent=BSUD.3177;Interpro=IPR003812 (Fido domain)---IPR011990 (Tetratricopeptide-like helical domain superfamily)---IPR019734 (Tetratricopeptide repeat)---IPR036597 (Fido-like domain superfamily)---IPR040198 (Fido domain-containing protein)
contig_19	transdecoder	five_prime_UTR	1151414	1151845	.	-	.	ID=BSUD.3177.3.p1.utr5p1;Parent=BSUD.3177.3.p1
contig_19	transdecoder	five_prime_UTR	1149779	1149804	.	-	.	ID=BSUD.3177.3.p1.utr5p2;Parent=BSUD.3177.3.p1
contig_19	transdecoder	exon	1151414	1151845	.	-	.	ID=BSUD.3177.3.p1.exon1;Parent=BSUD.3177.3.p1
contig_19	transdecoder	exon	1149553	1149804	.	-	.	ID=BSUD.3177.3.p1.exon2;Parent=BSUD.3177.3.p1
contig_19	transdecoder	CDS	1149553	1149778	.	-	0	ID=cds.BSUD.3177.3.p1;Parent=BSUD.3177.3.p1
contig_19	transdecoder	exon	1148735	1149011	.	-	.	ID=BSUD.3177.3.p1.exon3;Parent=BSUD.3177.3.p1
contig_19	transdecoder	CDS	1148735	1149011	.	-	2	ID=cds.BSUD.3177.3.p1;Parent=BSUD.3177.3.p1
contig_19	transdecoder	exon	1148084	1148195	.	-	.	ID=BSUD.3177.3.p1.exon4;Parent=BSUD.3177.3.p1
contig_19	transdecoder	CDS	1148084	1148195	.	-	1	ID=cds.BSUD.3177.3.p1;Parent=BSUD.3177.3.p1
contig_19	transdecoder	exon	1145499	1147267	.	-	.	ID=BSUD.3177.3.p1.exon5;Parent=BSUD.3177.3.p1
contig_19	transdecoder	CDS	1146710	1147267	.	-	0	ID=cds.BSUD.3177.3.p1;Parent=BSUD.3177.3.p1
contig_19	transdecoder	three_prime_UTR	1145499	1146709	.	-	.	ID=BSUD.3177.3.p1.utr3p1;Parent=BSUD.3177.3.p1
contig_19	transdecoder	gene	1152149	1157127	.	+	.	ID=BSUD.3181;Interpro=NA
contig_19	transdecoder	mRNA	1152149	1157127	.	+	.	ID=BSUD.3181.1.p1;Parent=BSUD.3181;Interpro=NA
contig_19	transdecoder	five_prime_UTR	1152149	1152370	.	+	.	ID=BSUD.3181.1.p1.utr5p1;Parent=BSUD.3181.1.p1
contig_19	transdecoder	five_prime_UTR	1154916	1154924	.	+	.	ID=BSUD.3181.1.p1.utr5p2;Parent=BSUD.3181.1.p1
contig_19	transdecoder	exon	1152149	1152370	.	+	.	ID=BSUD.3181.1.p1.exon1;Parent=BSUD.3181.1.p1
contig_19	transdecoder	exon	1154916	1154994	.	+	.	ID=BSUD.3181.1.p1.exon2;Parent=BSUD.3181.1.p1
contig_19	transdecoder	CDS	1154925	1154994	.	+	0	ID=cds.BSUD.3181.1.p1;Parent=BSUD.3181.1.p1
contig_19	transdecoder	exon	1155882	1157127	.	+	.	ID=BSUD.3181.1.p1.exon3;Parent=BSUD.3181.1.p1
contig_19	transdecoder	CDS	1155882	1156129	.	+	2	ID=cds.BSUD.3181.1.p1;Parent=BSUD.3181.1.p1
contig_19	transdecoder	three_prime_UTR	1156130	1157127	.	+	.	ID=BSUD.3181.1.p1.utr3p1;Parent=BSUD.3181.1.p1
contig_19	transdecoder	mRNA	1152177	1156957	.	+	.	ID=BSUD.3181.2.p1;Parent=BSUD.3181;Interpro=NA
contig_19	transdecoder	exon	1152177	1152255	.	+	.	ID=BSUD.3181.2.p1.exon1;Parent=BSUD.3181.2.p1
contig_19	transdecoder	CDS	1152178	1152255	.	+	0	ID=cds.BSUD.3181.2.p1;Parent=BSUD.3181.2.p1
contig_19	transdecoder	exon	1154916	1154994	.	+	.	ID=BSUD.3181.2.p1.exon2;Parent=BSUD.3181.2.p1
contig_19	transdecoder	CDS	1154916	1154994	.	+	0	ID=cds.BSUD.3181.2.p1;Parent=BSUD.3181.2.p1
contig_19	transdecoder	exon	1155882	1156957	.	+	.	ID=BSUD.3181.2.p1.exon3;Parent=BSUD.3181.2.p1
contig_19	transdecoder	CDS	1155882	1156129	.	+	2	ID=cds.BSUD.3181.2.p1;Parent=BSUD.3181.2.p1
contig_19	transdecoder	three_prime_UTR	1156130	1156957	.	+	.	ID=BSUD.3181.2.p1.utr3p1;Parent=BSUD.3181.2.p1
contig_19	transdecoder	gene	1161855	1210418	.	-	.	ID=BSUD.3182;Interpro=IPR015943 (WD40/YVTN repeat-like-containing domain superfamily)---IPR036322 (WD40-repeat-containing domain superfamily)
contig_19	transdecoder	mRNA	1161855	1210418	.	-	.	ID=BSUD.3182.1.p1;Parent=BSUD.3182;Interpro=IPR015943 (WD40/YVTN repeat-like-containing domain superfamily)---IPR036322 (WD40-repeat-containing domain superfamily)
contig_19	transdecoder	five_prime_UTR	1210223	1210418	.	-	.	ID=BSUD.3182.1.p1.utr5p1;Parent=BSUD.3182.1.p1
contig_19	transdecoder	five_prime_UTR	1207925	1207973	.	-	.	ID=BSUD.3182.1.p1.utr5p2;Parent=BSUD.3182.1.p1
contig_19	transdecoder	exon	1210223	1210418	.	-	.	ID=BSUD.3182.1.p1.exon1;Parent=BSUD.3182.1.p1
contig_19	transdecoder	exon	1207832	1207973	.	-	.	ID=BSUD.3182.1.p1.exon2;Parent=BSUD.3182.1.p1
contig_19	transdecoder	CDS	1207832	1207924	.	-	0	ID=cds.BSUD.3182.1.p1;Parent=BSUD.3182.1.p1
contig_19	transdecoder	exon	1206067	1206180	.	-	.	ID=BSUD.3182.1.p1.exon3;Parent=BSUD.3182.1.p1
contig_19	transdecoder	CDS	1206067	1206180	.	-	0	ID=cds.BSUD.3182.1.p1;Parent=BSUD.3182.1.p1
contig_19	transdecoder	exon	1205389	1205453	.	-	.	ID=BSUD.3182.1.p1.exon4;Parent=BSUD.3182.1.p1
contig_19	transdecoder	CDS	1205389	1205453	.	-	0	ID=cds.BSUD.3182.1.p1;Parent=BSUD.3182.1.p1
contig_19	transdecoder	exon	1202799	1202982	.	-	.	ID=BSUD.3182.1.p1.exon5;Parent=BSUD.3182.1.p1
contig_19	transdecoder	CDS	1202799	1202982	.	-	1	ID=cds.BSUD.3182.1.p1;Parent=BSUD.3182.1.p1
contig_19	transdecoder	exon	1202208	1202338	.	-	.	ID=BSUD.3182.1.p1.exon6;Parent=BSUD.3182.1.p1
contig_19	transdecoder	CDS	1202208	1202338	.	-	0	ID=cds.BSUD.3182.1.p1;Parent=BSUD.3182.1.p1
contig_19	transdecoder	exon	1201090	1201122	.	-	.	ID=BSUD.3182.1.p1.exon7;Parent=BSUD.3182.1.p1
contig_19	transdecoder	CDS	1201090	1201122	.	-	1	ID=cds.BSUD.3182.1.p1;Parent=BSUD.3182.1.p1
contig_19	transdecoder	exon	1200791	1200881	.	-	.	ID=BSUD.3182.1.p1.exon8;Parent=BSUD.3182.1.p1
contig_19	transdecoder	CDS	1200791	1200881	.	-	1	ID=cds.BSUD.3182.1.p1;Parent=BSUD.3182.1.p1
contig_19	transdecoder	exon	1200141	1200223	.	-	.	ID=BSUD.3182.1.p1.exon9;Parent=BSUD.3182.1.p1
contig_19	transdecoder	CDS	1200141	1200223	.	-	0	ID=cds.BSUD.3182.1.p1;Parent=BSUD.3182.1.p1
contig_19	transdecoder	exon	1199844	1199921	.	-	.	ID=BSUD.3182.1.p1.exon10;Parent=BSUD.3182.1.p1
contig_19	transdecoder	CDS	1199844	1199921	.	-	1	ID=cds.BSUD.3182.1.p1;Parent=BSUD.3182.1.p1
contig_19	transdecoder	exon	1199234	1199322	.	-	.	ID=BSUD.3182.1.p1.exon11;Parent=BSUD.3182.1.p1
contig_19	transdecoder	CDS	1199234	1199322	.	-	1	ID=cds.BSUD.3182.1.p1;Parent=BSUD.3182.1.p1
contig_19	transdecoder	exon	1198426	1198650	.	-	.	ID=BSUD.3182.1.p1.exon12;Parent=BSUD.3182.1.p1
contig_19	transdecoder	CDS	1198426	1198650	.	-	2	ID=cds.BSUD.3182.1.p1;Parent=BSUD.3182.1.p1
contig_19	transdecoder	exon	1195212	1196498	.	-	.	ID=BSUD.3182.1.p1.exon13;Parent=BSUD.3182.1.p1
contig_19	transdecoder	CDS	1195212	1196498	.	-	2	ID=cds.BSUD.3182.1.p1;Parent=BSUD.3182.1.p1
contig_19	transdecoder	exon	1193091	1193180	.	-	.	ID=BSUD.3182.1.p1.exon14;Parent=BSUD.3182.1.p1
contig_19	transdecoder	CDS	1193091	1193180	.	-	2	ID=cds.BSUD.3182.1.p1;Parent=BSUD.3182.1.p1
contig_19	transdecoder	exon	1191311	1191541	.	-	.	ID=BSUD.3182.1.p1.exon15;Parent=BSUD.3182.1.p1
contig_19	transdecoder	CDS	1191311	1191541	.	-	2	ID=cds.BSUD.3182.1.p1;Parent=BSUD.3182.1.p1
contig_19	transdecoder	exon	1189186	1189399	.	-	.	ID=BSUD.3182.1.p1.exon16;Parent=BSUD.3182.1.p1
contig_19	transdecoder	CDS	1189186	1189399	.	-	2	ID=cds.BSUD.3182.1.p1;Parent=BSUD.3182.1.p1
contig_19	transdecoder	exon	1186971	1187085	.	-	.	ID=BSUD.3182.1.p1.exon17;Parent=BSUD.3182.1.p1
contig_19	transdecoder	CDS	1186971	1187085	.	-	1	ID=cds.BSUD.3182.1.p1;Parent=BSUD.3182.1.p1
contig_19	transdecoder	exon	1184256	1185393	.	-	.	ID=BSUD.3182.1.p1.exon18;Parent=BSUD.3182.1.p1
contig_19	transdecoder	CDS	1184256	1185393	.	-	0	ID=cds.BSUD.3182.1.p1;Parent=BSUD.3182.1.p1
contig_19	transdecoder	exon	1183076	1183196	.	-	.	ID=BSUD.3182.1.p1.exon19;Parent=BSUD.3182.1.p1
contig_19	transdecoder	CDS	1183076	1183196	.	-	2	ID=cds.BSUD.3182.1.p1;Parent=BSUD.3182.1.p1
contig_19	transdecoder	exon	1174149	1174316	.	-	.	ID=BSUD.3182.1.p1.exon20;Parent=BSUD.3182.1.p1
contig_19	transdecoder	CDS	1174149	1174316	.	-	1	ID=cds.BSUD.3182.1.p1;Parent=BSUD.3182.1.p1
contig_19	transdecoder	exon	1173930	1174040	.	-	.	ID=BSUD.3182.1.p1.exon21;Parent=BSUD.3182.1.p1
contig_19	transdecoder	CDS	1173930	1174040	.	-	1	ID=cds.BSUD.3182.1.p1;Parent=BSUD.3182.1.p1
contig_19	transdecoder	exon	1173457	1173570	.	-	.	ID=BSUD.3182.1.p1.exon22;Parent=BSUD.3182.1.p1
contig_19	transdecoder	CDS	1173457	1173570	.	-	1	ID=cds.BSUD.3182.1.p1;Parent=BSUD.3182.1.p1
contig_19	transdecoder	exon	1172385	1172497	.	-	.	ID=BSUD.3182.1.p1.exon23;Parent=BSUD.3182.1.p1
contig_19	transdecoder	CDS	1172385	1172497	.	-	1	ID=cds.BSUD.3182.1.p1;Parent=BSUD.3182.1.p1
contig_19	transdecoder	exon	1170107	1170542	.	-	.	ID=BSUD.3182.1.p1.exon24;Parent=BSUD.3182.1.p1
contig_19	transdecoder	CDS	1170107	1170542	.	-	2	ID=cds.BSUD.3182.1.p1;Parent=BSUD.3182.1.p1
contig_19	transdecoder	exon	1168391	1168466	.	-	.	ID=BSUD.3182.1.p1.exon25;Parent=BSUD.3182.1.p1
contig_19	transdecoder	CDS	1168391	1168466	.	-	1	ID=cds.BSUD.3182.1.p1;Parent=BSUD.3182.1.p1
contig_19	transdecoder	exon	1167513	1167587	.	-	.	ID=BSUD.3182.1.p1.exon26;Parent=BSUD.3182.1.p1
contig_19	transdecoder	CDS	1167513	1167587	.	-	0	ID=cds.BSUD.3182.1.p1;Parent=BSUD.3182.1.p1
contig_19	transdecoder	exon	1166309	1166394	.	-	.	ID=BSUD.3182.1.p1.exon27;Parent=BSUD.3182.1.p1
contig_19	transdecoder	CDS	1166309	1166394	.	-	0	ID=cds.BSUD.3182.1.p1;Parent=BSUD.3182.1.p1
contig_19	transdecoder	exon	1165649	1165725	.	-	.	ID=BSUD.3182.1.p1.exon28;Parent=BSUD.3182.1.p1
contig_19	transdecoder	CDS	1165649	1165725	.	-	1	ID=cds.BSUD.3182.1.p1;Parent=BSUD.3182.1.p1
contig_19	transdecoder	exon	1161855	1165336	.	-	.	ID=BSUD.3182.1.p1.exon29;Parent=BSUD.3182.1.p1
contig_19	transdecoder	CDS	1165281	1165336	.	-	2	ID=cds.BSUD.3182.1.p1;Parent=BSUD.3182.1.p1
contig_19	transdecoder	three_prime_UTR	1161855	1165280	.	-	.	ID=BSUD.3182.1.p1.utr3p1;Parent=BSUD.3182.1.p1
contig_19	transdecoder	mRNA	1161855	1210218	.	-	.	ID=BSUD.3182.2.p1;Parent=BSUD.3182;Interpro=IPR015943 (WD40/YVTN repeat-like-containing domain superfamily)---IPR036322 (WD40-repeat-containing domain superfamily)
contig_19	transdecoder	five_prime_UTR	1210014	1210218	.	-	.	ID=BSUD.3182.2.p1.utr5p1;Parent=BSUD.3182.2.p1
contig_19	transdecoder	five_prime_UTR	1207925	1207973	.	-	.	ID=BSUD.3182.2.p1.utr5p2;Parent=BSUD.3182.2.p1
contig_19	transdecoder	exon	1210014	1210218	.	-	.	ID=BSUD.3182.2.p1.exon1;Parent=BSUD.3182.2.p1
contig_19	transdecoder	exon	1207832	1207973	.	-	.	ID=BSUD.3182.2.p1.exon2;Parent=BSUD.3182.2.p1
contig_19	transdecoder	CDS	1207832	1207924	.	-	0	ID=cds.BSUD.3182.2.p1;Parent=BSUD.3182.2.p1
contig_19	transdecoder	exon	1206067	1206180	.	-	.	ID=BSUD.3182.2.p1.exon3;Parent=BSUD.3182.2.p1
contig_19	transdecoder	CDS	1206067	1206180	.	-	0	ID=cds.BSUD.3182.2.p1;Parent=BSUD.3182.2.p1
contig_19	transdecoder	exon	1205389	1205453	.	-	.	ID=BSUD.3182.2.p1.exon4;Parent=BSUD.3182.2.p1
contig_19	transdecoder	CDS	1205389	1205453	.	-	0	ID=cds.BSUD.3182.2.p1;Parent=BSUD.3182.2.p1
contig_19	transdecoder	exon	1202799	1202982	.	-	.	ID=BSUD.3182.2.p1.exon5;Parent=BSUD.3182.2.p1
contig_19	transdecoder	CDS	1202799	1202982	.	-	1	ID=cds.BSUD.3182.2.p1;Parent=BSUD.3182.2.p1
contig_19	transdecoder	exon	1202208	1202338	.	-	.	ID=BSUD.3182.2.p1.exon6;Parent=BSUD.3182.2.p1
contig_19	transdecoder	CDS	1202208	1202338	.	-	0	ID=cds.BSUD.3182.2.p1;Parent=BSUD.3182.2.p1
contig_19	transdecoder	exon	1201090	1201122	.	-	.	ID=BSUD.3182.2.p1.exon7;Parent=BSUD.3182.2.p1
contig_19	transdecoder	CDS	1201090	1201122	.	-	1	ID=cds.BSUD.3182.2.p1;Parent=BSUD.3182.2.p1
contig_19	transdecoder	exon	1200791	1200881	.	-	.	ID=BSUD.3182.2.p1.exon8;Parent=BSUD.3182.2.p1
contig_19	transdecoder	CDS	1200791	1200881	.	-	1	ID=cds.BSUD.3182.2.p1;Parent=BSUD.3182.2.p1
contig_19	transdecoder	exon	1200141	1200223	.	-	.	ID=BSUD.3182.2.p1.exon9;Parent=BSUD.3182.2.p1
contig_19	transdecoder	CDS	1200141	1200223	.	-	0	ID=cds.BSUD.3182.2.p1;Parent=BSUD.3182.2.p1
contig_19	transdecoder	exon	1199844	1199921	.	-	.	ID=BSUD.3182.2.p1.exon10;Parent=BSUD.3182.2.p1
contig_19	transdecoder	CDS	1199844	1199921	.	-	1	ID=cds.BSUD.3182.2.p1;Parent=BSUD.3182.2.p1
contig_19	transdecoder	exon	1199234	1199322	.	-	.	ID=BSUD.3182.2.p1.exon11;Parent=BSUD.3182.2.p1
contig_19	transdecoder	CDS	1199234	1199322	.	-	1	ID=cds.BSUD.3182.2.p1;Parent=BSUD.3182.2.p1
contig_19	transdecoder	exon	1198426	1198650	.	-	.	ID=BSUD.3182.2.p1.exon12;Parent=BSUD.3182.2.p1
contig_19	transdecoder	CDS	1198426	1198650	.	-	2	ID=cds.BSUD.3182.2.p1;Parent=BSUD.3182.2.p1
contig_19	transdecoder	exon	1195212	1196498	.	-	.	ID=BSUD.3182.2.p1.exon13;Parent=BSUD.3182.2.p1
contig_19	transdecoder	CDS	1195212	1196498	.	-	2	ID=cds.BSUD.3182.2.p1;Parent=BSUD.3182.2.p1
contig_19	transdecoder	exon	1193091	1193180	.	-	.	ID=BSUD.3182.2.p1.exon14;Parent=BSUD.3182.2.p1
contig_19	transdecoder	CDS	1193091	1193180	.	-	2	ID=cds.BSUD.3182.2.p1;Parent=BSUD.3182.2.p1
contig_19	transdecoder	exon	1191311	1191541	.	-	.	ID=BSUD.3182.2.p1.exon15;Parent=BSUD.3182.2.p1
contig_19	transdecoder	CDS	1191311	1191541	.	-	2	ID=cds.BSUD.3182.2.p1;Parent=BSUD.3182.2.p1
contig_19	transdecoder	exon	1189186	1189399	.	-	.	ID=BSUD.3182.2.p1.exon16;Parent=BSUD.3182.2.p1
contig_19	transdecoder	CDS	1189186	1189399	.	-	2	ID=cds.BSUD.3182.2.p1;Parent=BSUD.3182.2.p1
contig_19	transdecoder	exon	1186971	1187085	.	-	.	ID=BSUD.3182.2.p1.exon17;Parent=BSUD.3182.2.p1
contig_19	transdecoder	CDS	1186971	1187085	.	-	1	ID=cds.BSUD.3182.2.p1;Parent=BSUD.3182.2.p1
contig_19	transdecoder	exon	1184256	1185393	.	-	.	ID=BSUD.3182.2.p1.exon18;Parent=BSUD.3182.2.p1
contig_19	transdecoder	CDS	1184256	1185393	.	-	0	ID=cds.BSUD.3182.2.p1;Parent=BSUD.3182.2.p1
contig_19	transdecoder	exon	1183076	1183196	.	-	.	ID=BSUD.3182.2.p1.exon19;Parent=BSUD.3182.2.p1
contig_19	transdecoder	CDS	1183076	1183196	.	-	2	ID=cds.BSUD.3182.2.p1;Parent=BSUD.3182.2.p1
contig_19	transdecoder	exon	1174149	1174316	.	-	.	ID=BSUD.3182.2.p1.exon20;Parent=BSUD.3182.2.p1
contig_19	transdecoder	CDS	1174149	1174316	.	-	1	ID=cds.BSUD.3182.2.p1;Parent=BSUD.3182.2.p1
contig_19	transdecoder	exon	1173930	1174040	.	-	.	ID=BSUD.3182.2.p1.exon21;Parent=BSUD.3182.2.p1
contig_19	transdecoder	CDS	1173930	1174040	.	-	1	ID=cds.BSUD.3182.2.p1;Parent=BSUD.3182.2.p1
contig_19	transdecoder	exon	1173457	1173570	.	-	.	ID=BSUD.3182.2.p1.exon22;Parent=BSUD.3182.2.p1
contig_19	transdecoder	CDS	1173457	1173570	.	-	1	ID=cds.BSUD.3182.2.p1;Parent=BSUD.3182.2.p1
contig_19	transdecoder	exon	1172385	1172497	.	-	.	ID=BSUD.3182.2.p1.exon23;Parent=BSUD.3182.2.p1
contig_19	transdecoder	CDS	1172385	1172497	.	-	1	ID=cds.BSUD.3182.2.p1;Parent=BSUD.3182.2.p1
contig_19	transdecoder	exon	1170107	1170542	.	-	.	ID=BSUD.3182.2.p1.exon24;Parent=BSUD.3182.2.p1
contig_19	transdecoder	CDS	1170107	1170542	.	-	2	ID=cds.BSUD.3182.2.p1;Parent=BSUD.3182.2.p1
contig_19	transdecoder	exon	1168391	1168466	.	-	.	ID=BSUD.3182.2.p1.exon25;Parent=BSUD.3182.2.p1
contig_19	transdecoder	CDS	1168391	1168466	.	-	1	ID=cds.BSUD.3182.2.p1;Parent=BSUD.3182.2.p1
contig_19	transdecoder	exon	1167513	1167587	.	-	.	ID=BSUD.3182.2.p1.exon26;Parent=BSUD.3182.2.p1
contig_19	transdecoder	CDS	1167513	1167587	.	-	0	ID=cds.BSUD.3182.2.p1;Parent=BSUD.3182.2.p1
contig_19	transdecoder	exon	1166309	1166394	.	-	.	ID=BSUD.3182.2.p1.exon27;Parent=BSUD.3182.2.p1
contig_19	transdecoder	CDS	1166309	1166394	.	-	0	ID=cds.BSUD.3182.2.p1;Parent=BSUD.3182.2.p1
contig_19	transdecoder	exon	1165649	1165725	.	-	.	ID=BSUD.3182.2.p1.exon28;Parent=BSUD.3182.2.p1
contig_19	transdecoder	CDS	1165649	1165725	.	-	1	ID=cds.BSUD.3182.2.p1;Parent=BSUD.3182.2.p1
contig_19	transdecoder	exon	1161855	1165336	.	-	.	ID=BSUD.3182.2.p1.exon29;Parent=BSUD.3182.2.p1
contig_19	transdecoder	CDS	1165281	1165336	.	-	2	ID=cds.BSUD.3182.2.p1;Parent=BSUD.3182.2.p1
contig_19	transdecoder	three_prime_UTR	1161855	1165280	.	-	.	ID=BSUD.3182.2.p1.utr3p1;Parent=BSUD.3182.2.p1
contig_19	tRNAscan-SE	pseudogene_tRNA	1208341	1208417	21.0	+	.	ID=contig_19.trna9;Name=contig_19.tRNA9-GlyTCC;isotype=Gly;anticodon=TCC;gene_biotype=pseudogene
contig_19	tRNAscan-SE	exon	1208341	1208417	.	+	.	ID=contig_19.trna9.exon1;Parent=contig_19.trna9
contig_19	transdecoder	gene	1227990	1228661	.	-	.	ID=BSUD.3180;Interpro=NA
contig_19	transdecoder	mRNA	1227990	1228661	.	-	.	ID=BSUD.3180.1.p1;Parent=BSUD.3180;Interpro=NA
contig_19	transdecoder	exon	1227990	1228661	.	-	.	ID=BSUD.3180.1.p1.exon1;Parent=BSUD.3180.1.p1
contig_19	transdecoder	CDS	1228369	1228659	.	-	0	ID=cds.BSUD.3180.1.p1;Parent=BSUD.3180.1.p1
contig_19	transdecoder	three_prime_UTR	1227990	1228368	.	-	.	ID=BSUD.3180.1.p1.utr3p1;Parent=BSUD.3180.1.p1
contig_19	transdecoder	gene	1252147	1302520	.	+	.	ID=BSUD.3184;Interpro=IPR000834 (Peptidase M14, carboxypeptidase A)---IPR040626 (Cytosolic carboxypeptidase, N-terminal)
contig_19	transdecoder	mRNA	1252147	1302519	.	+	.	ID=BSUD.3184.1.p1;Parent=BSUD.3184;Interpro=IPR000834 (Peptidase M14, carboxypeptidase A)---IPR040626 (Cytosolic carboxypeptidase, N-terminal)
contig_19	transdecoder	five_prime_UTR	1252147	1252225	.	+	.	ID=BSUD.3184.1.p1.utr5p1;Parent=BSUD.3184.1.p1
contig_19	transdecoder	five_prime_UTR	1254199	1254326	.	+	.	ID=BSUD.3184.1.p1.utr5p2;Parent=BSUD.3184.1.p1
contig_19	transdecoder	five_prime_UTR	1254609	1254636	.	+	.	ID=BSUD.3184.1.p1.utr5p3;Parent=BSUD.3184.1.p1
contig_19	transdecoder	exon	1252147	1252225	.	+	.	ID=BSUD.3184.1.p1.exon1;Parent=BSUD.3184.1.p1
contig_19	transdecoder	exon	1254199	1254326	.	+	.	ID=BSUD.3184.1.p1.exon2;Parent=BSUD.3184.1.p1
contig_19	transdecoder	exon	1254609	1254681	.	+	.	ID=BSUD.3184.1.p1.exon3;Parent=BSUD.3184.1.p1
contig_19	transdecoder	CDS	1254637	1254681	.	+	0	ID=cds.BSUD.3184.1.p1;Parent=BSUD.3184.1.p1
contig_19	transdecoder	exon	1255139	1255193	.	+	.	ID=BSUD.3184.1.p1.exon4;Parent=BSUD.3184.1.p1
contig_19	transdecoder	CDS	1255139	1255193	.	+	0	ID=cds.BSUD.3184.1.p1;Parent=BSUD.3184.1.p1
contig_19	transdecoder	exon	1258100	1258225	.	+	.	ID=BSUD.3184.1.p1.exon5;Parent=BSUD.3184.1.p1
contig_19	transdecoder	CDS	1258100	1258225	.	+	2	ID=cds.BSUD.3184.1.p1;Parent=BSUD.3184.1.p1
contig_19	transdecoder	exon	1264633	1264703	.	+	.	ID=BSUD.3184.1.p1.exon6;Parent=BSUD.3184.1.p1
contig_19	transdecoder	CDS	1264633	1264703	.	+	2	ID=cds.BSUD.3184.1.p1;Parent=BSUD.3184.1.p1
contig_19	transdecoder	exon	1265218	1265291	.	+	.	ID=BSUD.3184.1.p1.exon7;Parent=BSUD.3184.1.p1
contig_19	transdecoder	CDS	1265218	1265291	.	+	0	ID=cds.BSUD.3184.1.p1;Parent=BSUD.3184.1.p1
contig_19	transdecoder	exon	1265901	1265983	.	+	.	ID=BSUD.3184.1.p1.exon8;Parent=BSUD.3184.1.p1
contig_19	transdecoder	CDS	1265901	1265983	.	+	1	ID=cds.BSUD.3184.1.p1;Parent=BSUD.3184.1.p1
contig_19	transdecoder	exon	1266122	1266204	.	+	.	ID=BSUD.3184.1.p1.exon9;Parent=BSUD.3184.1.p1
contig_19	transdecoder	CDS	1266122	1266204	.	+	2	ID=cds.BSUD.3184.1.p1;Parent=BSUD.3184.1.p1
contig_19	transdecoder	exon	1266349	1266482	.	+	.	ID=BSUD.3184.1.p1.exon10;Parent=BSUD.3184.1.p1
contig_19	transdecoder	CDS	1266349	1266482	.	+	0	ID=cds.BSUD.3184.1.p1;Parent=BSUD.3184.1.p1
contig_19	transdecoder	exon	1267008	1267140	.	+	.	ID=BSUD.3184.1.p1.exon11;Parent=BSUD.3184.1.p1
contig_19	transdecoder	CDS	1267008	1267140	.	+	1	ID=cds.BSUD.3184.1.p1;Parent=BSUD.3184.1.p1
contig_19	transdecoder	exon	1268870	1268991	.	+	.	ID=BSUD.3184.1.p1.exon12;Parent=BSUD.3184.1.p1
contig_19	transdecoder	CDS	1268870	1268991	.	+	0	ID=cds.BSUD.3184.1.p1;Parent=BSUD.3184.1.p1
contig_19	transdecoder	exon	1269889	1270009	.	+	.	ID=BSUD.3184.1.p1.exon13;Parent=BSUD.3184.1.p1
contig_19	transdecoder	CDS	1269889	1270009	.	+	1	ID=cds.BSUD.3184.1.p1;Parent=BSUD.3184.1.p1
contig_19	transdecoder	exon	1271362	1271499	.	+	.	ID=BSUD.3184.1.p1.exon14;Parent=BSUD.3184.1.p1
contig_19	transdecoder	CDS	1271362	1271499	.	+	0	ID=cds.BSUD.3184.1.p1;Parent=BSUD.3184.1.p1
contig_19	transdecoder	exon	1271648	1271758	.	+	.	ID=BSUD.3184.1.p1.exon15;Parent=BSUD.3184.1.p1
contig_19	transdecoder	CDS	1271648	1271758	.	+	0	ID=cds.BSUD.3184.1.p1;Parent=BSUD.3184.1.p1
contig_19	transdecoder	exon	1272408	1272577	.	+	.	ID=BSUD.3184.1.p1.exon16;Parent=BSUD.3184.1.p1
contig_19	transdecoder	CDS	1272408	1272577	.	+	0	ID=cds.BSUD.3184.1.p1;Parent=BSUD.3184.1.p1
contig_19	transdecoder	exon	1273130	1273289	.	+	.	ID=BSUD.3184.1.p1.exon17;Parent=BSUD.3184.1.p1
contig_19	transdecoder	CDS	1273130	1273289	.	+	1	ID=cds.BSUD.3184.1.p1;Parent=BSUD.3184.1.p1
contig_19	transdecoder	exon	1273544	1273645	.	+	.	ID=BSUD.3184.1.p1.exon18;Parent=BSUD.3184.1.p1
contig_19	transdecoder	CDS	1273544	1273645	.	+	0	ID=cds.BSUD.3184.1.p1;Parent=BSUD.3184.1.p1
contig_19	transdecoder	exon	1273771	1273896	.	+	.	ID=BSUD.3184.1.p1.exon19;Parent=BSUD.3184.1.p1
contig_19	transdecoder	CDS	1273771	1273896	.	+	0	ID=cds.BSUD.3184.1.p1;Parent=BSUD.3184.1.p1
contig_19	transdecoder	exon	1276444	1276568	.	+	.	ID=BSUD.3184.1.p1.exon20;Parent=BSUD.3184.1.p1
contig_19	transdecoder	CDS	1276444	1276568	.	+	0	ID=cds.BSUD.3184.1.p1;Parent=BSUD.3184.1.p1
contig_19	transdecoder	exon	1277155	1277221	.	+	.	ID=BSUD.3184.1.p1.exon21;Parent=BSUD.3184.1.p1
contig_19	transdecoder	CDS	1277155	1277221	.	+	1	ID=cds.BSUD.3184.1.p1;Parent=BSUD.3184.1.p1
contig_19	transdecoder	exon	1278993	1279070	.	+	.	ID=BSUD.3184.1.p1.exon22;Parent=BSUD.3184.1.p1
contig_19	transdecoder	CDS	1278993	1279070	.	+	0	ID=cds.BSUD.3184.1.p1;Parent=BSUD.3184.1.p1
contig_19	transdecoder	exon	1279629	1279688	.	+	.	ID=BSUD.3184.1.p1.exon23;Parent=BSUD.3184.1.p1
contig_19	transdecoder	CDS	1279629	1279688	.	+	0	ID=cds.BSUD.3184.1.p1;Parent=BSUD.3184.1.p1
contig_19	transdecoder	exon	1280588	1280701	.	+	.	ID=BSUD.3184.1.p1.exon24;Parent=BSUD.3184.1.p1
contig_19	transdecoder	CDS	1280588	1280701	.	+	0	ID=cds.BSUD.3184.1.p1;Parent=BSUD.3184.1.p1
contig_19	transdecoder	exon	1280812	1280878	.	+	.	ID=BSUD.3184.1.p1.exon25;Parent=BSUD.3184.1.p1
contig_19	transdecoder	CDS	1280812	1280878	.	+	0	ID=cds.BSUD.3184.1.p1;Parent=BSUD.3184.1.p1
contig_19	transdecoder	exon	1281956	1281988	.	+	.	ID=BSUD.3184.1.p1.exon26;Parent=BSUD.3184.1.p1
contig_19	transdecoder	CDS	1281956	1281988	.	+	2	ID=cds.BSUD.3184.1.p1;Parent=BSUD.3184.1.p1
contig_19	transdecoder	exon	1286426	1286533	.	+	.	ID=BSUD.3184.1.p1.exon27;Parent=BSUD.3184.1.p1
contig_19	transdecoder	CDS	1286426	1286533	.	+	2	ID=cds.BSUD.3184.1.p1;Parent=BSUD.3184.1.p1
contig_19	transdecoder	exon	1288313	1288516	.	+	.	ID=BSUD.3184.1.p1.exon28;Parent=BSUD.3184.1.p1
contig_19	transdecoder	CDS	1288313	1288516	.	+	2	ID=cds.BSUD.3184.1.p1;Parent=BSUD.3184.1.p1
contig_19	transdecoder	exon	1289601	1289705	.	+	.	ID=BSUD.3184.1.p1.exon29;Parent=BSUD.3184.1.p1
contig_19	transdecoder	CDS	1289601	1289705	.	+	2	ID=cds.BSUD.3184.1.p1;Parent=BSUD.3184.1.p1
contig_19	transdecoder	exon	1290507	1290563	.	+	.	ID=BSUD.3184.1.p1.exon30;Parent=BSUD.3184.1.p1
contig_19	transdecoder	CDS	1290507	1290563	.	+	2	ID=cds.BSUD.3184.1.p1;Parent=BSUD.3184.1.p1
contig_19	transdecoder	exon	1291465	1291608	.	+	.	ID=BSUD.3184.1.p1.exon31;Parent=BSUD.3184.1.p1
contig_19	transdecoder	CDS	1291465	1291608	.	+	2	ID=cds.BSUD.3184.1.p1;Parent=BSUD.3184.1.p1
contig_19	transdecoder	exon	1292234	1292378	.	+	.	ID=BSUD.3184.1.p1.exon32;Parent=BSUD.3184.1.p1
contig_19	transdecoder	CDS	1292234	1292378	.	+	2	ID=cds.BSUD.3184.1.p1;Parent=BSUD.3184.1.p1
contig_19	transdecoder	exon	1293226	1293304	.	+	.	ID=BSUD.3184.1.p1.exon33;Parent=BSUD.3184.1.p1
contig_19	transdecoder	CDS	1293226	1293304	.	+	1	ID=cds.BSUD.3184.1.p1;Parent=BSUD.3184.1.p1
contig_19	transdecoder	exon	1301942	1302519	.	+	.	ID=BSUD.3184.1.p1.exon34;Parent=BSUD.3184.1.p1
contig_19	transdecoder	CDS	1301942	1301968	.	+	0	ID=cds.BSUD.3184.1.p1;Parent=BSUD.3184.1.p1
contig_19	transdecoder	three_prime_UTR	1301969	1302519	.	+	.	ID=BSUD.3184.1.p1.utr3p1;Parent=BSUD.3184.1.p1
contig_19	transdecoder	mRNA	1252157	1302520	.	+	.	ID=BSUD.3184.2.p1;Parent=BSUD.3184;Interpro=IPR000834 (Peptidase M14, carboxypeptidase A)---IPR040626 (Cytosolic carboxypeptidase, N-terminal)
contig_19	transdecoder	five_prime_UTR	1252157	1252225	.	+	.	ID=BSUD.3184.2.p1.utr5p1;Parent=BSUD.3184.2.p1
contig_19	transdecoder	five_prime_UTR	1254199	1254326	.	+	.	ID=BSUD.3184.2.p1.utr5p2;Parent=BSUD.3184.2.p1
contig_19	transdecoder	five_prime_UTR	1254609	1254636	.	+	.	ID=BSUD.3184.2.p1.utr5p3;Parent=BSUD.3184.2.p1
contig_19	transdecoder	exon	1252157	1252225	.	+	.	ID=BSUD.3184.2.p1.exon1;Parent=BSUD.3184.2.p1
contig_19	transdecoder	exon	1254199	1254326	.	+	.	ID=BSUD.3184.2.p1.exon2;Parent=BSUD.3184.2.p1
contig_19	transdecoder	exon	1254609	1254681	.	+	.	ID=BSUD.3184.2.p1.exon3;Parent=BSUD.3184.2.p1
contig_19	transdecoder	CDS	1254637	1254681	.	+	0	ID=cds.BSUD.3184.2.p1;Parent=BSUD.3184.2.p1
contig_19	transdecoder	exon	1255139	1255193	.	+	.	ID=BSUD.3184.2.p1.exon4;Parent=BSUD.3184.2.p1
contig_19	transdecoder	CDS	1255139	1255193	.	+	0	ID=cds.BSUD.3184.2.p1;Parent=BSUD.3184.2.p1
contig_19	transdecoder	exon	1258100	1258225	.	+	.	ID=BSUD.3184.2.p1.exon5;Parent=BSUD.3184.2.p1
contig_19	transdecoder	CDS	1258100	1258225	.	+	2	ID=cds.BSUD.3184.2.p1;Parent=BSUD.3184.2.p1
contig_19	transdecoder	exon	1264633	1264703	.	+	.	ID=BSUD.3184.2.p1.exon6;Parent=BSUD.3184.2.p1
contig_19	transdecoder	CDS	1264633	1264703	.	+	2	ID=cds.BSUD.3184.2.p1;Parent=BSUD.3184.2.p1
contig_19	transdecoder	exon	1265218	1265291	.	+	.	ID=BSUD.3184.2.p1.exon7;Parent=BSUD.3184.2.p1
contig_19	transdecoder	CDS	1265218	1265291	.	+	0	ID=cds.BSUD.3184.2.p1;Parent=BSUD.3184.2.p1
contig_19	transdecoder	exon	1265901	1265983	.	+	.	ID=BSUD.3184.2.p1.exon8;Parent=BSUD.3184.2.p1
contig_19	transdecoder	CDS	1265901	1265983	.	+	1	ID=cds.BSUD.3184.2.p1;Parent=BSUD.3184.2.p1
contig_19	transdecoder	exon	1266122	1266204	.	+	.	ID=BSUD.3184.2.p1.exon9;Parent=BSUD.3184.2.p1
contig_19	transdecoder	CDS	1266122	1266204	.	+	2	ID=cds.BSUD.3184.2.p1;Parent=BSUD.3184.2.p1
contig_19	transdecoder	exon	1266349	1266482	.	+	.	ID=BSUD.3184.2.p1.exon10;Parent=BSUD.3184.2.p1
contig_19	transdecoder	CDS	1266349	1266482	.	+	0	ID=cds.BSUD.3184.2.p1;Parent=BSUD.3184.2.p1
contig_19	transdecoder	exon	1267008	1267140	.	+	.	ID=BSUD.3184.2.p1.exon11;Parent=BSUD.3184.2.p1
contig_19	transdecoder	CDS	1267008	1267140	.	+	1	ID=cds.BSUD.3184.2.p1;Parent=BSUD.3184.2.p1
contig_19	transdecoder	exon	1268870	1268991	.	+	.	ID=BSUD.3184.2.p1.exon12;Parent=BSUD.3184.2.p1
contig_19	transdecoder	CDS	1268870	1268991	.	+	0	ID=cds.BSUD.3184.2.p1;Parent=BSUD.3184.2.p1
contig_19	transdecoder	exon	1269889	1270009	.	+	.	ID=BSUD.3184.2.p1.exon13;Parent=BSUD.3184.2.p1
contig_19	transdecoder	CDS	1269889	1270009	.	+	1	ID=cds.BSUD.3184.2.p1;Parent=BSUD.3184.2.p1
contig_19	transdecoder	exon	1271362	1271499	.	+	.	ID=BSUD.3184.2.p1.exon14;Parent=BSUD.3184.2.p1
contig_19	transdecoder	CDS	1271362	1271499	.	+	0	ID=cds.BSUD.3184.2.p1;Parent=BSUD.3184.2.p1
contig_19	transdecoder	exon	1271648	1271758	.	+	.	ID=BSUD.3184.2.p1.exon15;Parent=BSUD.3184.2.p1
contig_19	transdecoder	CDS	1271648	1271758	.	+	0	ID=cds.BSUD.3184.2.p1;Parent=BSUD.3184.2.p1
contig_19	transdecoder	exon	1272408	1272577	.	+	.	ID=BSUD.3184.2.p1.exon16;Parent=BSUD.3184.2.p1
contig_19	transdecoder	CDS	1272408	1272577	.	+	0	ID=cds.BSUD.3184.2.p1;Parent=BSUD.3184.2.p1
contig_19	transdecoder	exon	1273130	1273289	.	+	.	ID=BSUD.3184.2.p1.exon17;Parent=BSUD.3184.2.p1
contig_19	transdecoder	CDS	1273130	1273289	.	+	1	ID=cds.BSUD.3184.2.p1;Parent=BSUD.3184.2.p1
contig_19	transdecoder	exon	1273544	1273645	.	+	.	ID=BSUD.3184.2.p1.exon18;Parent=BSUD.3184.2.p1
contig_19	transdecoder	CDS	1273544	1273645	.	+	0	ID=cds.BSUD.3184.2.p1;Parent=BSUD.3184.2.p1
contig_19	transdecoder	exon	1273771	1273896	.	+	.	ID=BSUD.3184.2.p1.exon19;Parent=BSUD.3184.2.p1
contig_19	transdecoder	CDS	1273771	1273896	.	+	0	ID=cds.BSUD.3184.2.p1;Parent=BSUD.3184.2.p1
contig_19	transdecoder	exon	1276474	1276568	.	+	.	ID=BSUD.3184.2.p1.exon20;Parent=BSUD.3184.2.p1
contig_19	transdecoder	CDS	1276474	1276568	.	+	0	ID=cds.BSUD.3184.2.p1;Parent=BSUD.3184.2.p1
contig_19	transdecoder	exon	1277155	1277221	.	+	.	ID=BSUD.3184.2.p1.exon21;Parent=BSUD.3184.2.p1
contig_19	transdecoder	CDS	1277155	1277221	.	+	1	ID=cds.BSUD.3184.2.p1;Parent=BSUD.3184.2.p1
contig_19	transdecoder	exon	1278993	1279070	.	+	.	ID=BSUD.3184.2.p1.exon22;Parent=BSUD.3184.2.p1
contig_19	transdecoder	CDS	1278993	1279070	.	+	0	ID=cds.BSUD.3184.2.p1;Parent=BSUD.3184.2.p1
contig_19	transdecoder	exon	1279629	1279688	.	+	.	ID=BSUD.3184.2.p1.exon23;Parent=BSUD.3184.2.p1
contig_19	transdecoder	CDS	1279629	1279688	.	+	0	ID=cds.BSUD.3184.2.p1;Parent=BSUD.3184.2.p1
contig_19	transdecoder	exon	1280588	1280701	.	+	.	ID=BSUD.3184.2.p1.exon24;Parent=BSUD.3184.2.p1
contig_19	transdecoder	CDS	1280588	1280701	.	+	0	ID=cds.BSUD.3184.2.p1;Parent=BSUD.3184.2.p1
contig_19	transdecoder	exon	1280812	1280878	.	+	.	ID=BSUD.3184.2.p1.exon25;Parent=BSUD.3184.2.p1
contig_19	transdecoder	CDS	1280812	1280878	.	+	0	ID=cds.BSUD.3184.2.p1;Parent=BSUD.3184.2.p1
contig_19	transdecoder	exon	1284084	1284185	.	+	.	ID=BSUD.3184.2.p1.exon26;Parent=BSUD.3184.2.p1
contig_19	transdecoder	CDS	1284084	1284185	.	+	2	ID=cds.BSUD.3184.2.p1;Parent=BSUD.3184.2.p1
contig_19	transdecoder	exon	1287249	1287305	.	+	.	ID=BSUD.3184.2.p1.exon27;Parent=BSUD.3184.2.p1
contig_19	transdecoder	CDS	1287249	1287305	.	+	2	ID=cds.BSUD.3184.2.p1;Parent=BSUD.3184.2.p1
contig_19	transdecoder	exon	1288313	1288516	.	+	.	ID=BSUD.3184.2.p1.exon28;Parent=BSUD.3184.2.p1
contig_19	transdecoder	CDS	1288313	1288516	.	+	2	ID=cds.BSUD.3184.2.p1;Parent=BSUD.3184.2.p1
contig_19	transdecoder	exon	1289601	1289705	.	+	.	ID=BSUD.3184.2.p1.exon29;Parent=BSUD.3184.2.p1
contig_19	transdecoder	CDS	1289601	1289705	.	+	2	ID=cds.BSUD.3184.2.p1;Parent=BSUD.3184.2.p1
contig_19	transdecoder	exon	1290507	1290563	.	+	.	ID=BSUD.3184.2.p1.exon30;Parent=BSUD.3184.2.p1
contig_19	transdecoder	CDS	1290507	1290563	.	+	2	ID=cds.BSUD.3184.2.p1;Parent=BSUD.3184.2.p1
contig_19	transdecoder	exon	1291465	1291608	.	+	.	ID=BSUD.3184.2.p1.exon31;Parent=BSUD.3184.2.p1
contig_19	transdecoder	CDS	1291465	1291608	.	+	2	ID=cds.BSUD.3184.2.p1;Parent=BSUD.3184.2.p1
contig_19	transdecoder	exon	1292234	1292378	.	+	.	ID=BSUD.3184.2.p1.exon32;Parent=BSUD.3184.2.p1
contig_19	transdecoder	CDS	1292234	1292378	.	+	2	ID=cds.BSUD.3184.2.p1;Parent=BSUD.3184.2.p1
contig_19	transdecoder	exon	1293226	1293304	.	+	.	ID=BSUD.3184.2.p1.exon33;Parent=BSUD.3184.2.p1
contig_19	transdecoder	CDS	1293226	1293304	.	+	1	ID=cds.BSUD.3184.2.p1;Parent=BSUD.3184.2.p1
contig_19	transdecoder	exon	1294535	1295299	.	+	.	ID=BSUD.3184.2.p1.exon34;Parent=BSUD.3184.2.p1
contig_19	transdecoder	CDS	1294535	1295299	.	+	0	ID=cds.BSUD.3184.2.p1;Parent=BSUD.3184.2.p1
contig_19	transdecoder	exon	1296423	1296468	.	+	.	ID=BSUD.3184.2.p1.exon35;Parent=BSUD.3184.2.p1
contig_19	transdecoder	CDS	1296423	1296468	.	+	0	ID=cds.BSUD.3184.2.p1;Parent=BSUD.3184.2.p1
contig_19	transdecoder	exon	1301942	1302520	.	+	.	ID=BSUD.3184.2.p1.exon36;Parent=BSUD.3184.2.p1
contig_19	transdecoder	CDS	1301942	1302081	.	+	2	ID=cds.BSUD.3184.2.p1;Parent=BSUD.3184.2.p1
contig_19	transdecoder	three_prime_UTR	1302082	1302520	.	+	.	ID=BSUD.3184.2.p1.utr3p1;Parent=BSUD.3184.2.p1
contig_19	transdecoder	mRNA	1252367	1302520	.	+	.	ID=BSUD.3184.3.p1;Parent=BSUD.3184;Interpro=IPR000834 (Peptidase M14, carboxypeptidase A)---IPR040626 (Cytosolic carboxypeptidase, N-terminal)
contig_19	transdecoder	five_prime_UTR	1252367	1252517	.	+	.	ID=BSUD.3184.3.p1.utr5p1;Parent=BSUD.3184.3.p1
contig_19	transdecoder	five_prime_UTR	1254199	1254326	.	+	.	ID=BSUD.3184.3.p1.utr5p2;Parent=BSUD.3184.3.p1
contig_19	transdecoder	five_prime_UTR	1254609	1254636	.	+	.	ID=BSUD.3184.3.p1.utr5p3;Parent=BSUD.3184.3.p1
contig_19	transdecoder	exon	1252367	1252517	.	+	.	ID=BSUD.3184.3.p1.exon1;Parent=BSUD.3184.3.p1
contig_19	transdecoder	exon	1254199	1254326	.	+	.	ID=BSUD.3184.3.p1.exon2;Parent=BSUD.3184.3.p1
contig_19	transdecoder	exon	1254609	1254681	.	+	.	ID=BSUD.3184.3.p1.exon3;Parent=BSUD.3184.3.p1
contig_19	transdecoder	CDS	1254637	1254681	.	+	0	ID=cds.BSUD.3184.3.p1;Parent=BSUD.3184.3.p1
contig_19	transdecoder	exon	1255139	1255193	.	+	.	ID=BSUD.3184.3.p1.exon4;Parent=BSUD.3184.3.p1
contig_19	transdecoder	CDS	1255139	1255193	.	+	0	ID=cds.BSUD.3184.3.p1;Parent=BSUD.3184.3.p1
contig_19	transdecoder	exon	1258100	1258225	.	+	.	ID=BSUD.3184.3.p1.exon5;Parent=BSUD.3184.3.p1
contig_19	transdecoder	CDS	1258100	1258225	.	+	2	ID=cds.BSUD.3184.3.p1;Parent=BSUD.3184.3.p1
contig_19	transdecoder	exon	1264633	1264703	.	+	.	ID=BSUD.3184.3.p1.exon6;Parent=BSUD.3184.3.p1
contig_19	transdecoder	CDS	1264633	1264703	.	+	2	ID=cds.BSUD.3184.3.p1;Parent=BSUD.3184.3.p1
contig_19	transdecoder	exon	1265218	1265291	.	+	.	ID=BSUD.3184.3.p1.exon7;Parent=BSUD.3184.3.p1
contig_19	transdecoder	CDS	1265218	1265291	.	+	0	ID=cds.BSUD.3184.3.p1;Parent=BSUD.3184.3.p1
contig_19	transdecoder	exon	1265901	1265983	.	+	.	ID=BSUD.3184.3.p1.exon8;Parent=BSUD.3184.3.p1
contig_19	transdecoder	CDS	1265901	1265983	.	+	1	ID=cds.BSUD.3184.3.p1;Parent=BSUD.3184.3.p1
contig_19	transdecoder	exon	1266122	1266204	.	+	.	ID=BSUD.3184.3.p1.exon9;Parent=BSUD.3184.3.p1
contig_19	transdecoder	CDS	1266122	1266204	.	+	2	ID=cds.BSUD.3184.3.p1;Parent=BSUD.3184.3.p1
contig_19	transdecoder	exon	1266349	1266482	.	+	.	ID=BSUD.3184.3.p1.exon10;Parent=BSUD.3184.3.p1
contig_19	transdecoder	CDS	1266349	1266482	.	+	0	ID=cds.BSUD.3184.3.p1;Parent=BSUD.3184.3.p1
contig_19	transdecoder	exon	1267008	1267140	.	+	.	ID=BSUD.3184.3.p1.exon11;Parent=BSUD.3184.3.p1
contig_19	transdecoder	CDS	1267008	1267140	.	+	1	ID=cds.BSUD.3184.3.p1;Parent=BSUD.3184.3.p1
contig_19	transdecoder	exon	1268870	1268991	.	+	.	ID=BSUD.3184.3.p1.exon12;Parent=BSUD.3184.3.p1
contig_19	transdecoder	CDS	1268870	1268991	.	+	0	ID=cds.BSUD.3184.3.p1;Parent=BSUD.3184.3.p1
contig_19	transdecoder	exon	1269889	1270009	.	+	.	ID=BSUD.3184.3.p1.exon13;Parent=BSUD.3184.3.p1
contig_19	transdecoder	CDS	1269889	1270009	.	+	1	ID=cds.BSUD.3184.3.p1;Parent=BSUD.3184.3.p1
contig_19	transdecoder	exon	1271362	1271499	.	+	.	ID=BSUD.3184.3.p1.exon14;Parent=BSUD.3184.3.p1
contig_19	transdecoder	CDS	1271362	1271499	.	+	0	ID=cds.BSUD.3184.3.p1;Parent=BSUD.3184.3.p1
contig_19	transdecoder	exon	1271648	1271758	.	+	.	ID=BSUD.3184.3.p1.exon15;Parent=BSUD.3184.3.p1
contig_19	transdecoder	CDS	1271648	1271758	.	+	0	ID=cds.BSUD.3184.3.p1;Parent=BSUD.3184.3.p1
contig_19	transdecoder	exon	1272408	1272577	.	+	.	ID=BSUD.3184.3.p1.exon16;Parent=BSUD.3184.3.p1
contig_19	transdecoder	CDS	1272408	1272577	.	+	0	ID=cds.BSUD.3184.3.p1;Parent=BSUD.3184.3.p1
contig_19	transdecoder	exon	1273130	1273289	.	+	.	ID=BSUD.3184.3.p1.exon17;Parent=BSUD.3184.3.p1
contig_19	transdecoder	CDS	1273130	1273289	.	+	1	ID=cds.BSUD.3184.3.p1;Parent=BSUD.3184.3.p1
contig_19	transdecoder	exon	1273544	1273645	.	+	.	ID=BSUD.3184.3.p1.exon18;Parent=BSUD.3184.3.p1
contig_19	transdecoder	CDS	1273544	1273645	.	+	0	ID=cds.BSUD.3184.3.p1;Parent=BSUD.3184.3.p1
[truncated: 961,935 more rows]
