# Supplementary material for: The genome and transcriptome of the snail Biomphalaria sudanica s.l.: immune gene diversification and highly polymorphic genomic regions in an important African vector of Schistosoma mansoni
Source: BMC Genomics. 2024 Feb 19;25:192. doi: 10.1186/s12864-024-10103-w (PMC10875847; doi:10.1186/s12864-024-10103-w)
Supplement: Supplementary file 24 — Additional file 24: Supplementary File 2. Summary table of the 23,598 genes assigned to have an open reading frame (ORF) giving ORF type, length (amino acid) and prediction score from TransDecoder.Predict v5.5.0 using the Trinity platform [51]. [file 12864_2024_10103_MOESM24_ESM.zip]

Archive with 2 entries (2 files):
- Supp_File_2_TransDecoder_Basic_Annotation.tab
- __MACOSX/._Supp_File_2_TransDecoder_Basic_Annotation.tab
