# Supplementary material for: The genome and transcriptome of the snail Biomphalaria sudanica s.l.: immune gene diversification and highly polymorphic genomic regions in an important African vector of Schistosoma mansoni
Source: BMC Genomics. 2024 Feb 19;25:192. doi: 10.1186/s12864-024-10103-w (PMC10875847; doi:10.1186/s12864-024-10103-w)
Supplement: Supplementary file 25 — Additional file 25: Supplementary File 3. Summary InterProScan v5.56-89.0 [52] results for the predicted proteins. It includes the specific analysis, the signature accession and description identified, the start and stop location of the signature, its score, and associated InterPro Accession information. [file 12864_2024_10103_MOESM25_ESM.zip]

Archive with 2 entries (2 files):
- Supp_File_3_Interpro.xlsx
- __MACOSX/._Supp_File_3_Interpro.xlsx
