# Supplementary material for: The genome and transcriptome of the snail Biomphalaria sudanica s.l.: immune gene diversification and highly polymorphic genomic regions in an important African vector of Schistosoma mansoni
Source: BMC Genomics. 2024 Feb 19;25:192. doi: 10.1186/s12864-024-10103-w (PMC10875847; doi:10.1186/s12864-024-10103-w)
Supplement: Supplementary file 25 — Additional file 25: Supplementary File 3. Summary InterProScan v5.56-89.0 [52] results for the predicted proteins. It includes the specific analysis, the signature accession and description identified, the start and stop location of the signature, its score, and associated InterPro Accession information. [file 12864_2024_10103_MOESM25_ESM.zip › Supp_File_3_Interpro.xlsx]

## Sheet: Hoja1
	Sup Table Interpro: Summary InterproScan results for the predicted proteins. It includes the specific analysis, signature identified with it's location and score and 'ts associated Interpro Accession information.
	Protein ID	Length	Analysis	Signature accession	Signature description	Start location	Stop location	Score	InterPro Accession	InterPro Accession description
	BSUD.3465.1.p1	892	SUPERFAMILY	SSF49854	Spermadhesin, CUB domain	603	701	9.94e-05	IPR035914	Spermadhesin, CUB domain superfamily
	BSUD.2158.2.p1	1093	PANTHER	PTHR18870:SF7	PROTEIN FAM184A	21	1089	3.9e-200	IPR029607	Protein FAM184A
	BSUD.2158.2.p1	1093	Coils	Coil	Coil	746	773	-	-	-
	BSUD.2158.2.p1	1093	Coils	Coil	Coil	511	598	-	-	-
	BSUD.2158.2.p1	1093	Coils	Coil	Coil	809	848	-	-	-
	BSUD.2158.2.p1	1093	PANTHER	PTHR18870	PROTEIN TAG-278-RELATED	21	1089	3.9e-200	IPR029605	FAM184 family
	BSUD.2158.2.p1	1093	Coils	Coil	Coil	49	76	-	-	-
	BSUD.2158.2.p1	1093	Coils	Coil	Coil	427	454	-	-	-
	BSUD.2158.2.p1	1093	Coils	Coil	Coil	614	641	-	-	-
	BSUD.2158.2.p1	1093	Coils	Coil	Coil	181	201	-	-	-
	BSUD.2158.2.p1	1093	Gene3D	G3DSA:1.10.287.1490	-	289	459	4.3e-06	-	-
	BSUD.2158.2.p1	1093	Coils	Coil	Coil	102	122	-	-	-
	BSUD.2158.2.p1	1093	Pfam	PF15665	Family with sequence similarity 184, A and B	48	258	2.3e-49	IPR039478	Protein FAM184A/B, N-terminal
	BSUD.2158.2.p1	1093	MobiDBLite	mobidb-lite	consensus disorder prediction	1059	1093	-	-	-
	BSUD.2158.2.p1	1093	Coils	Coil	Coil	381	422	-	-	-
	BSUD.2158.2.p1	1093	Coils	Coil	Coil	957	984	-	-	-
	BSUD.2158.2.p1	1093	Coils	Coil	Coil	655	708	-	-	-
	BSUD.2158.2.p1	1093	Coils	Coil	Coil	265	324	-	-	-
	BSUD.2158.2.p1	1093	Coils	Coil	Coil	881	915	-	-	-
	BSUD.2158.2.p1	1093	Coils	Coil	Coil	332	373	-	-	-
	BSUD.2158.2.p1	1093	Coils	Coil	Coil	991	1011	-	-	-
	BSUD.2158.2.p1	1093	Coils	Coil	Coil	776	796	-	-	-
	BSUD.2158.2.p1	1093	Coils	Coil	Coil	243	263	-	-	-
	BSUD.2158.2.p1	1093	Coils	Coil	Coil	214	241	-	-	-
	BSUD.2158.1.p1	1093	PANTHER	PTHR18870:SF7	PROTEIN FAM184A	21	1089	3.9e-200	IPR029607	Protein FAM184A
	BSUD.2158.1.p1	1093	Coils	Coil	Coil	746	773	-	-	-
	BSUD.2158.1.p1	1093	Coils	Coil	Coil	511	598	-	-	-
	BSUD.2158.1.p1	1093	Coils	Coil	Coil	809	848	-	-	-
	BSUD.2158.1.p1	1093	PANTHER	PTHR18870	PROTEIN TAG-278-RELATED	21	1089	3.9e-200	IPR029605	FAM184 family
	BSUD.2158.1.p1	1093	Coils	Coil	Coil	49	76	-	-	-
	BSUD.2158.1.p1	1093	Coils	Coil	Coil	427	454	-	-	-
	BSUD.2158.1.p1	1093	Coils	Coil	Coil	614	641	-	-	-
	BSUD.2158.1.p1	1093	Coils	Coil	Coil	181	201	-	-	-
	BSUD.2158.1.p1	1093	Gene3D	G3DSA:1.10.287.1490	-	289	459	4.3e-06	-	-
	BSUD.2158.1.p1	1093	Coils	Coil	Coil	102	122	-	-	-
	BSUD.2158.1.p1	1093	Pfam	PF15665	Family with sequence similarity 184, A and B	48	258	2.3e-49	IPR039478	Protein FAM184A/B, N-terminal
	BSUD.2158.1.p1	1093	MobiDBLite	mobidb-lite	consensus disorder prediction	1059	1093	-	-	-
	BSUD.2158.1.p1	1093	Coils	Coil	Coil	381	422	-	-	-
	BSUD.2158.1.p1	1093	Coils	Coil	Coil	957	984	-	-	-
	BSUD.2158.1.p1	1093	Coils	Coil	Coil	655	708	-	-	-
	BSUD.2158.1.p1	1093	Coils	Coil	Coil	265	324	-	-	-
	BSUD.2158.1.p1	1093	Coils	Coil	Coil	881	915	-	-	-
	BSUD.2158.1.p1	1093	Coils	Coil	Coil	332	373	-	-	-
	BSUD.2158.1.p1	1093	Coils	Coil	Coil	991	1011	-	-	-
	BSUD.2158.1.p1	1093	Coils	Coil	Coil	776	796	-	-	-
	BSUD.2158.1.p1	1093	Coils	Coil	Coil	243	263	-	-	-
	BSUD.2158.1.p1	1093	Coils	Coil	Coil	214	241	-	-	-
	BSUD.21717.13.p1	626	ProSiteProfiles	PS50102	Eukaryotic RNA Recognition Motif (RRM) profile.	116	190	10.292	IPR000504	RNA recognition motif domain
	BSUD.21717.13.p1	626	ProSiteProfiles	PS50102	Eukaryotic RNA Recognition Motif (RRM) profile.	433	507	12.5092	IPR000504	RNA recognition motif domain
	BSUD.21717.13.p1	626	CDD	cd12423	RRM3_PTBP1_like	434	507	9.01516e-43	-	-
	BSUD.21717.13.p1	626	CDD	cd12425	RRM4_PTBP1_like	551	625	2.68294e-39	-	-
	BSUD.21717.13.p1	626	Pfam	PF13893	RNA recognition motif. (a.k.a. RRM, RBD, or RNP domain)	413	529	1.3e-34	-	-
	BSUD.21717.13.p1	626	ProSiteProfiles	PS50102	Eukaryotic RNA Recognition Motif (RRM) profile.	550	624	11.4347	IPR000504	RNA recognition motif domain
	BSUD.21717.13.p1	626	PANTHER	PTHR15592	MATRIN 3/NUCLEAR PROTEIN 220-RELATED	105	626	2.6e-185	-	-
	BSUD.21717.13.p1	626	SUPERFAMILY	SSF54928	RNA-binding domain, RBD	111	193	2.15e-16	IPR035979	RNA-binding domain superfamily
	BSUD.21717.13.p1	626	PANTHER	PTHR15592:SF27	HEPHAESTUS, ISOFORM Y	105	626	2.6e-185	-	-
	BSUD.21717.13.p1	626	Gene3D	G3DSA:3.30.70.330	-	223	327	3.3e-38	IPR012677	Nucleotide-binding alpha-beta plait domain superfamily
	BSUD.21717.13.p1	626	Pfam	PF00076	RNA recognition motif. (a.k.a. RRM, RBD, or RNP domain)	554	612	9.4e-08	IPR000504	RNA recognition motif domain
	BSUD.21717.13.p1	626	Gene3D	G3DSA:3.30.70.330	-	422	527	1.2e-29	IPR012677	Nucleotide-binding alpha-beta plait domain superfamily
	BSUD.21717.13.p1	626	Pfam	PF11835	RRM-like domain	215	300	1.3e-10	IPR021790	PTBP1-like, RNA recognition motif 2
	BSUD.21717.13.p1	626	SUPERFAMILY	SSF54928	RNA-binding domain, RBD	221	324	1.32e-19	IPR035979	RNA-binding domain superfamily
	BSUD.21717.13.p1	626	Gene3D	G3DSA:3.30.70.330	-	539	626	1.3e-23	IPR012677	Nucleotide-binding alpha-beta plait domain superfamily
	BSUD.21717.13.p1	626	ProSiteProfiles	PS50102	Eukaryotic RNA Recognition Motif (RRM) profile.	226	302	8.92754	IPR000504	RNA recognition motif domain
	BSUD.21717.13.p1	626	SUPERFAMILY	SSF54928	RNA-binding domain, RBD	434	615	9.51e-21	IPR035979	RNA-binding domain superfamily
	BSUD.21717.13.p1	626	CDD	cd12693	RRM2_PTBP1_like	223	318	6.37396e-62	IPR034798	Polypyrimidine tract-binding protein1/2/3, RNA recognition motif 2
	BSUD.21717.13.p1	626	Gene3D	G3DSA:3.30.70.330	-	100	222	3e-26	IPR012677	Nucleotide-binding alpha-beta plait domain superfamily
	BSUD.21717.13.p1	626	SMART	SM00360	rrm1_1	434	503	4.3e-09	IPR000504	RNA recognition motif domain
	BSUD.21717.13.p1	626	SMART	SM00360	rrm1_1	551	620	1.2e-09	IPR000504	RNA recognition motif domain
	BSUD.21717.13.p1	626	SMART	SM00360	rrm1_1	227	298	0.00027	IPR000504	RNA recognition motif domain
	BSUD.21717.13.p1	626	SMART	SM00360	rrm1_1	117	186	0.0011	IPR000504	RNA recognition motif domain
	BSUD.21717.13.p1	626	TIGRFAM	TIGR01649	hnRNP-L_PTB: hnRNP-L/PTB/hephaestus splicing factor family	114	626	3e-180	IPR006536	HnRNP-L/PTB
	BSUD.9417.1.p1	106	Pfam	PF01073	3-beta hydroxysteroid dehydrogenase/isomerase family	11	88	6.1e-10	IPR002225	3-beta hydroxysteroid dehydrogenase/isomerase
	BSUD.9417.1.p1	106	PANTHER	PTHR10366:SF317	SHORT-CHAIN DEHYDROGENASE/REDUCTASE FAMILY 42E MEMBER 1	5	86	5.9e-15	-	-
	BSUD.9417.1.p1	106	PANTHER	PTHR10366	NAD DEPENDENT EPIMERASE/DEHYDRATASE	5	86	5.9e-15	-	-
	BSUD.9417.1.p1	106	Gene3D	G3DSA:3.40.50.720	-	2	97	1.8e-13	-	-
	BSUD.9417.1.p1	106	SUPERFAMILY	SSF51735	NAD(P)-binding Rossmann-fold domains	11	84	2.55e-15	IPR036291	NAD(P)-binding domain superfamily
	BSUD.23020.3.p1	281	Coils	Coil	Coil	173	193	-	-	-
	BSUD.23020.3.p1	281	MobiDBLite	mobidb-lite	consensus disorder prediction	221	281	-	-	-
	BSUD.23020.3.p1	281	MobiDBLite	mobidb-lite	consensus disorder prediction	181	203	-	-	-
	BSUD.23020.3.p1	281	MobiDBLite	mobidb-lite	consensus disorder prediction	221	248	-	-	-
	BSUD.23020.3.p1	281	MobiDBLite	mobidb-lite	consensus disorder prediction	181	202	-	-	-
	BSUD.23020.3.p1	281	MobiDBLite	mobidb-lite	consensus disorder prediction	256	281	-	-	-
	BSUD.273.1.p1	799	SMART	SM00726	uim	265	284	0.0071	IPR003903	Ubiquitin interacting motif
	BSUD.273.1.p1	799	SUPERFAMILY	SSF57903	FYVE/PHD zinc finger	161	223	8.63e-20	IPR011011	Zinc finger, FYVE/PHD-type
	BSUD.273.1.p1	799	Coils	Coil	Coil	512	543	-	-	-
	BSUD.273.1.p1	799	CDD	cd15720	FYVE_Hrs	159	217	2.70888e-38	-	-
	BSUD.273.1.p1	799	Gene3D	G3DSA:3.30.40.10	Zinc/RING finger domain, C3HC4 (zinc finger)	155	225	1.7e-22	IPR013083	Zinc finger, RING/FYVE/PHD-type
	BSUD.273.1.p1	799	MobiDBLite	mobidb-lite	consensus disorder prediction	739	791	-	-	-
	BSUD.273.1.p1	799	SMART	SM00288	VHS_2	9	139	1.1e-49	IPR002014	VHS domain
	BSUD.273.1.p1	799	Gene3D	G3DSA:1.20.5.1940	-	394	491	1.2e-39	-	-
	BSUD.273.1.p1	799	MobiDBLite	mobidb-lite	consensus disorder prediction	273	294	-	-	-
	BSUD.273.1.p1	799	SMART	SM00064	fyve_4	155	221	1.2e-28	IPR000306	FYVE zinc finger
	BSUD.273.1.p1	799	SUPERFAMILY	SSF48464	ENTH/VHS domain	5	143	5.52e-46	IPR008942	ENTH/VHS
	BSUD.273.1.p1	799	MobiDBLite	mobidb-lite	consensus disorder prediction	572	608	-	-	-
	BSUD.273.1.p1	799	Coils	Coil	Coil	274	294	-	-	-
	BSUD.273.1.p1	799	ProSiteProfiles	PS50179	VHS domain profile.	16	143	41.7425	IPR002014	VHS domain
	BSUD.273.1.p1	799	MobiDBLite	mobidb-lite	consensus disorder prediction	246	311	-	-	-
	BSUD.273.1.p1	799	CDD	cd03569	VHS_Hrs	7	143	3.01571e-82	-	-
	BSUD.273.1.p1	799	Coils	Coil	Coil	457	498	-	-	-
	BSUD.273.1.p1	799	PIRSF	PIRSF036956	Hrs_Vps27	2	703	1.6e-202	IPR017073	Hepatocyte growth factor-regulated tyrosine kinase substrate/VPS27
	BSUD.273.1.p1	799	PIRSF	PIRSF036956	Hrs_Vps27	691	793	3200	IPR017073	Hepatocyte growth factor-regulated tyrosine kinase substrate/VPS27
	BSUD.273.1.p1	799	ProSiteProfiles	PS50178	Zinc finger FYVE/FYVE-related type profile.	160	220	14.1044	IPR017455	Zinc finger, FYVE-related
	BSUD.273.1.p1	799	MobiDBLite	mobidb-lite	consensus disorder prediction	739	799	-	-	-
	BSUD.273.1.p1	799	Pfam	PF00790	VHS domain	7	139	1.6e-44	IPR002014	VHS domain
	BSUD.273.1.p1	799	ProSiteProfiles	PS50330	Ubiquitin-interacting motif (UIM) domain profile.	265	284	9.95388	IPR003903	Ubiquitin interacting motif
	BSUD.273.1.p1	799	Pfam	PF01363	FYVE zinc finger	163	220	6.7e-17	IPR000306	FYVE zinc finger
	BSUD.273.1.p1	799	Gene3D	G3DSA:1.25.40.90	-	3	154	1.8e-54	IPR008942	ENTH/VHS
	BSUD.273.1.p1	799	MobiDBLite	mobidb-lite	consensus disorder prediction	297	311	-	-	-
	BSUD.273.1.p1	799	MobiDBLite	mobidb-lite	consensus disorder prediction	341	382	-	-	-
	BSUD.273.1.p1	799	Pfam	PF12210	Hepatocyte growth factor-regulated tyrosine kinase substrate	397	491	2.8e-39	IPR024641	Hepatocyte growth factor-regulated tyrosine kinase substrate, helical domain
	BSUD.273.1.p1	799	PANTHER	PTHR46275	HEPATOCYTE GROWTH FACTOR-REGULATED TYROSINE KINASE SUBSTRATE	4	798	1.4e-240	IPR017073	Hepatocyte growth factor-regulated tyrosine kinase substrate/VPS27
	BSUD.22310.6.p1	685	CDD	cd13905	CuRO_3_tcLLC2_insect_like	467	636	1.13688e-64	-	-
	BSUD.22310.6.p1	685	SUPERFAMILY	SSF49503	Cupredoxins	427	653	1.3e-31	IPR008972	Cupredoxin
	BSUD.22310.6.p1	685	Pfam	PF07732	Multicopper oxidase	97	206	2.8e-38	IPR011707	Multicopper oxidase, N-terminal
	BSUD.22310.6.p1	685	Gene3D	G3DSA:2.60.40.420	-	45	205	1.4e-42	IPR008972	Cupredoxin
	BSUD.22310.6.p1	685	PANTHER	PTHR11709:SF232	LACCASE 2, ISOFORM G	40	634	3.6e-126	-	-
	BSUD.22310.6.p1	685	CDD	cd13858	CuRO_1_tcLCC2_insect_like	99	204	1.02343e-63	-	-
	BSUD.22310.6.p1	685	ProSitePatterns	PS00079	Multicopper oxidases signature 1.	605	625	-	IPR033138	Multicopper oxidases, conserved site
	BSUD.22310.6.p1	685	SUPERFAMILY	SSF49503	Cupredoxins	215	392	5.65e-38	IPR008972	Cupredoxin
	BSUD.22310.6.p1	685	Pfam	PF07731	Multicopper oxidase	494	629	1.9e-30	IPR011706	Multicopper oxidase, C-terminal
	BSUD.22310.6.p1	685	CDD	cd13884	CuRO_2_tcLCC_insect_like	222	376	3.81717e-68	-	-
	BSUD.22310.6.p1	685	Pfam	PF00394	Multicopper oxidase	223	377	3.8e-34	IPR001117	Multicopper oxidase, type 1
	BSUD.22310.6.p1	685	PANTHER	PTHR11709	MULTI-COPPER OXIDASE	40	634	3.6e-126	IPR045087	Multicopper oxidase
	BSUD.22310.6.p1	685	ProSitePatterns	PS00080	Multicopper oxidases signature 2.	610	621	-	IPR002355	Multicopper oxidase, copper-binding site
	BSUD.22310.6.p1	685	SUPERFAMILY	SSF49503	Cupredoxins	53	242	2.81e-37	IPR008972	Cupredoxin
	BSUD.22310.6.p1	685	Gene3D	G3DSA:2.60.40.420	-	450	656	1.2e-53	IPR008972	Cupredoxin
	BSUD.22310.6.p1	685	Gene3D	G3DSA:2.60.40.420	-	212	400	1.5e-49	IPR008972	Cupredoxin
	BSUD.15301.1.p1	590	PANTHER	PTHR22901	SIALATE O-ACETYLESTERASE	77	576	2.7e-123	IPR039329	Sialate O-acetylesterase
	BSUD.15301.1.p1	590	Gene3D	G3DSA:3.40.50.1110	SGNH hydrolase	171	461	8.8e-47	IPR036514	SGNH hydrolase superfamily
	BSUD.15301.1.p1	590	Pfam	PF03629	Carbohydrate esterase, sialic acid-specific acetylesterase	172	435	4.4e-14	IPR005181	Sialate O-acetylesterase domain
	BSUD.15301.1.p1	590	SUPERFAMILY	SSF52266	SGNH hydrolase	167	458	2.66e-48	-	-
	BSUD.18391.2.p1	1292	ProSiteProfiles	PS51221	TTL domain profile.	129	474	58.9573	IPR004344	Tubulin-tyrosine ligase/Tubulin polyglutamylase
	BSUD.18391.2.p1	1292	Gene3D	G3DSA:3.30.470.20	-	265	489	4.5e-65	-	-
	BSUD.18391.2.p1	1292	PANTHER	PTHR12241:SF16	TUBULIN POLYGLUTAMYLASE TTLL5	64	902	3.6e-212	-	-
	BSUD.18391.2.p1	1292	MobiDBLite	mobidb-lite	consensus disorder prediction	623	638	-	-	-
	BSUD.18391.2.p1	1292	MobiDBLite	mobidb-lite	consensus disorder prediction	1013	1043	-	-	-
	BSUD.18391.2.p1	1292	Pfam	PF03133	Tubulin-tyrosine ligase family	180	460	1.5e-88	IPR004344	Tubulin-tyrosine ligase/Tubulin polyglutamylase
	BSUD.18391.2.p1	1292	MobiDBLite	mobidb-lite	consensus disorder prediction	51	66	-	-	-
	BSUD.18391.2.p1	1292	MobiDBLite	mobidb-lite	consensus disorder prediction	67	87	-	-	-
	BSUD.18391.2.p1	1292	PANTHER	PTHR12241	TUBULIN POLYGLUTAMYLASE	64	902	3.6e-212	-	-
	BSUD.18391.2.p1	1292	MobiDBLite	mobidb-lite	consensus disorder prediction	1115	1255	-	-	-
	BSUD.18391.2.p1	1292	MobiDBLite	mobidb-lite	consensus disorder prediction	496	523	-	-	-
	BSUD.18391.2.p1	1292	MobiDBLite	mobidb-lite	consensus disorder prediction	1	20	-	-	-
	BSUD.18391.2.p1	1292	MobiDBLite	mobidb-lite	consensus disorder prediction	618	720	-	-	-
	BSUD.18391.2.p1	1292	MobiDBLite	mobidb-lite	consensus disorder prediction	476	523	-	-	-
	BSUD.18391.2.p1	1292	MobiDBLite	mobidb-lite	consensus disorder prediction	1115	1272	-	-	-
	BSUD.18391.2.p1	1292	MobiDBLite	mobidb-lite	consensus disorder prediction	1002	1043	-	-	-
	BSUD.18391.2.p1	1292	MobiDBLite	mobidb-lite	consensus disorder prediction	641	712	-	-	-
	BSUD.18391.2.p1	1292	MobiDBLite	mobidb-lite	consensus disorder prediction	42	87	-	-	-
	BSUD.18391.2.p1	1292	SUPERFAMILY	SSF56059	Glutathione synthetase ATP-binding domain-like	211	460	2.7e-21	-	-
	BSUD.588.3.p1	102	SUPERFAMILY	SSF57603	FnI-like domain	45	84	5.86e-05	-	-
	BSUD.588.3.p1	102	Gene3D	G3DSA:2.10.70.10	Complement Module, domain 1	47	78	3e-05	-	-
	BSUD.1072.1.p1	412	TIGRFAM	TIGR01034	metK: methionine adenosyltransferase	36	411	5.5e-183	IPR002133	S-adenosylmethionine synthetase
	BSUD.1072.1.p1	412	SUPERFAMILY	SSF55973	S-adenosylmethionine synthetase	144	268	1.73e-49	IPR022636	S-adenosylmethionine synthetase superfamily
	BSUD.1072.1.p1	412	PANTHER	PTHR11964:SF11	S-ADENOSYLMETHIONINE SYNTHASE ISOFORM TYPE-1	27	412	8.7e-228	-	-
	BSUD.1072.1.p1	412	Gene3D	G3DSA:3.30.300.10	-	146	405	6.8e-187	-	-
	BSUD.1072.1.p1	412	Gene3D	G3DSA:3.30.300.10	-	42	308	6.8e-187	-	-
	BSUD.1072.1.p1	412	SUPERFAMILY	SSF55973	S-adenosylmethionine synthetase	269	410	3.65e-66	IPR022636	S-adenosylmethionine synthetase superfamily
	BSUD.1072.1.p1	412	Pfam	PF02772	S-adenosylmethionine synthetase, central domain	146	267	1.2e-46	IPR022629	S-adenosylmethionine synthetase, central domain
	BSUD.1072.1.p1	412	Gene3D	G3DSA:3.30.300.10	-	35	271	6.8e-187	-	-
	BSUD.1072.1.p1	412	PIRSF	PIRSF000497	MAT	28	412	1.1e-165	IPR002133	S-adenosylmethionine synthetase
	BSUD.1072.1.p1	412	Hamap	MF_00086	S-adenosylmethionine synthase [metK].	33	412	50.1861	IPR002133	S-adenosylmethionine synthetase
	BSUD.1072.1.p1	412	Pfam	PF02773	S-adenosylmethionine synthetase, C-terminal domain	269	406	9.5e-68	IPR022630	S-adenosylmethionine synthetase, C-terminal
	BSUD.1072.1.p1	412	PANTHER	PTHR11964	S-ADENOSYLMETHIONINE SYNTHETASE	27	412	8.7e-228	IPR002133	S-adenosylmethionine synthetase
	BSUD.1072.1.p1	412	Pfam	PF00438	S-adenosylmethionine synthetase, N-terminal domain	35	132	5.8e-44	IPR022628	S-adenosylmethionine synthetase, N-terminal
	BSUD.1072.1.p1	412	CDD	cd18079	S-AdoMet_synt	36	408	0	-	-
	BSUD.1072.1.p1	412	SUPERFAMILY	SSF55973	S-adenosylmethionine synthetase	35	141	5.89e-49	IPR022636	S-adenosylmethionine synthetase superfamily
	BSUD.1072.1.p1	412	ProSitePatterns	PS00377	S-adenosylmethionine synthase signature 2.	295	303	-	IPR022631	S-adenosylmethionine synthetase, conserved site
	BSUD.1072.1.p1	412	ProSitePatterns	PS00376	S-adenosylmethionine synthase signature 1.	148	158	-	IPR022631	S-adenosylmethionine synthetase, conserved site
	BSUD.12526.1.p1	155	Gene3D	G3DSA:1.20.1250.20	MFS general substrate transporter like domains	6	155	3.5e-13	IPR036259	MFS transporter superfamily
	BSUD.12526.1.p1	155	PANTHER	PTHR24064:SF198	SOLUTE CARRIER FAMILY 22 MEMBER 13	17	155	1.5e-21	-	-
	BSUD.12526.1.p1	155	SUPERFAMILY	SSF103473	MFS general substrate transporter	24	155	5.75e-11	IPR036259	MFS transporter superfamily
	BSUD.12526.1.p1	155	PANTHER	PTHR24064	SOLUTE CARRIER FAMILY 22 MEMBER	17	155	1.5e-21	-	-
	BSUD.24682.1.p1	328	SUPERFAMILY	SSF50494	Trypsin-like serine proteases	63	313	2.6e-67	IPR009003	Peptidase S1, PA clan
	BSUD.24682.1.p1	328	CDD	cd00190	Tryp_SPc	83	308	6.89368e-66	IPR001254	Serine proteases, trypsin domain
	BSUD.24682.1.p1	328	ProSitePatterns	PS00134	Serine proteases, trypsin family, histidine active site.	120	125	-	IPR018114	Serine proteases, trypsin family, histidine active site
	BSUD.24682.1.p1	328	PANTHER	PTHR24253	TRANSMEMBRANE PROTEASE SERINE	62	312	3.2e-57	-	-
	BSUD.24682.1.p1	328	PRINTS	PR00722	Chymotrypsin serine protease family (S1) signature	110	125	4.7e-10	IPR001314	Peptidase S1A, chymotrypsin family
	BSUD.24682.1.p1	328	PRINTS	PR00722	Chymotrypsin serine protease family (S1) signature	163	177	4.7e-10	IPR001314	Peptidase S1A, chymotrypsin family
	BSUD.24682.1.p1	328	PRINTS	PR00722	Chymotrypsin serine protease family (S1) signature	257	269	4.7e-10	IPR001314	Peptidase S1A, chymotrypsin family
	BSUD.24682.1.p1	328	ProSiteProfiles	PS50240	Serine proteases, trypsin domain profile.	83	313	27.3457	IPR001254	Serine proteases, trypsin domain
	BSUD.24682.1.p1	328	Pfam	PF00089	Trypsin	83	308	5e-48	IPR001254	Serine proteases, trypsin domain
	BSUD.24682.1.p1	328	Gene3D	G3DSA:2.40.10.10	-	75	311	4.8e-61	IPR043504	Peptidase S1, PA clan, chymotrypsin-like fold
	BSUD.24682.1.p1	328	SMART	SM00020	trypsin_2	82	308	5.2e-60	IPR001254	Serine proteases, trypsin domain
	BSUD.9242.1.p1	87	ProSitePatterns	PS00022	EGF-like domain signature 1.	3	14	-	IPR000742	EGF-like domain
	BSUD.6596.1.p1	304	PANTHER	PTHR11473	AROMATIC AMINO ACID HYDROXYLASE	5	304	1.9e-101	IPR001273	Aromatic amino acid hydroxylase
	BSUD.6596.1.p1	304	SUPERFAMILY	SSF56534	Aromatic aminoacid monoxygenases, catalytic and oligomerization domains	142	304	1.83e-59	IPR036329	Aromatic amino acid monoxygenase, C-terminal domain superfamily
	BSUD.6596.1.p1	304	PANTHER	PTHR11473:SF15	TYROSINE 3-MONOOXYGENASE	5	304	1.9e-101	-	-
	BSUD.6596.1.p1	304	MobiDBLite	mobidb-lite	consensus disorder prediction	25	47	-	-	-
	BSUD.6596.1.p1	304	Pfam	PF00351	Biopterin-dependent aromatic amino acid hydroxylase	143	304	1.1e-80	IPR019774	Aromatic amino acid hydroxylase, C-terminal
	BSUD.6596.1.p1	304	Gene3D	G3DSA:1.10.800.10	Aromatic amino acid hydroxylase	49	304	4.1e-91	IPR036951	Aromatic amino acid hydroxylase superfamily
	BSUD.6596.1.p1	304	ProSiteProfiles	PS51410	Biopterin-dependent aromatic amino acid hydroxylase family profile.	129	304	68.141	IPR019774	Aromatic amino acid hydroxylase, C-terminal
	BSUD.6596.1.p1	304	PRINTS	PR00372	Biopterin-dependent aromatic amino acid hydroxylase signature	261	283	9.8e-21	IPR019774	Aromatic amino acid hydroxylase, C-terminal
	BSUD.6596.1.p1	304	PRINTS	PR00372	Biopterin-dependent aromatic amino acid hydroxylase signature	170	189	9.8e-21	IPR019774	Aromatic amino acid hydroxylase, C-terminal
	BSUD.7328.1.p2	57	MobiDBLite	mobidb-lite	consensus disorder prediction	1	24	-	-	-
	BSUD.18963.1.p2	57	MobiDBLite	mobidb-lite	consensus disorder prediction	1	24	-	-	-
	BSUD.13216.2.p1	514	MobiDBLite	mobidb-lite	consensus disorder prediction	424	514	-	-	-
	BSUD.13216.2.p1	514	MobiDBLite	mobidb-lite	consensus disorder prediction	301	338	-	-	-
	BSUD.13216.2.p1	514	MobiDBLite	mobidb-lite	consensus disorder prediction	365	414	-	-	-
	BSUD.13216.2.p1	514	MobiDBLite	mobidb-lite	consensus disorder prediction	55	72	-	-	-
	BSUD.13216.2.p1	514	MobiDBLite	mobidb-lite	consensus disorder prediction	52	72	-	-	-
	BSUD.13216.2.p1	514	MobiDBLite	mobidb-lite	consensus disorder prediction	109	177	-	-	-
	BSUD.13216.2.p1	514	MobiDBLite	mobidb-lite	consensus disorder prediction	208	229	-	-	-
	BSUD.13216.2.p1	514	MobiDBLite	mobidb-lite	consensus disorder prediction	365	514	-	-	-
	BSUD.717.2.p1	514	MobiDBLite	mobidb-lite	consensus disorder prediction	424	514	-	-	-
	BSUD.717.2.p1	514	MobiDBLite	mobidb-lite	consensus disorder prediction	301	338	-	-	-
	BSUD.717.2.p1	514	MobiDBLite	mobidb-lite	consensus disorder prediction	365	414	-	-	-
	BSUD.717.2.p1	514	MobiDBLite	mobidb-lite	consensus disorder prediction	55	72	-	-	-
	BSUD.717.2.p1	514	MobiDBLite	mobidb-lite	consensus disorder prediction	52	72	-	-	-
	BSUD.717.2.p1	514	MobiDBLite	mobidb-lite	consensus disorder prediction	109	177	-	-	-
	BSUD.717.2.p1	514	MobiDBLite	mobidb-lite	consensus disorder prediction	208	229	-	-	-
	BSUD.717.2.p1	514	MobiDBLite	mobidb-lite	consensus disorder prediction	365	514	-	-	-
	BSUD.15887.1.p1	1483	SMART	SM00490	helicmild6	417	523	4.1e-15	IPR001650	Helicase, C-terminal
	BSUD.15887.1.p1	1483	Gene3D	G3DSA:3.40.50.300	-	368	543	3.3e-42	IPR027417	P-loop containing nucleoside triphosphate hydrolase
	BSUD.15887.1.p1	1483	Gene3D	G3DSA:2.40.50.90	-	935	1128	3.7e-24	IPR035437	SNase-like, OB-fold superfamily
	BSUD.15887.1.p1	1483	Coils	Coil	Coil	722	742	-	-	-
	BSUD.15887.1.p1	1483	Gene3D	G3DSA:2.30.30.140	-	963	1045	3.7e-24	-	-
	BSUD.15887.1.p1	1483	ProSiteProfiles	PS51194	Superfamilies 1 and 2 helicase C-terminal domain profile.	381	564	12.5853	IPR001650	Helicase, C-terminal
	BSUD.15887.1.p1	1483	ProSiteProfiles	PS50304	Tudor domain profile.	977	1049	8.8705	IPR002999	Tudor domain
	BSUD.15887.1.p1	1483	SUPERFAMILY	SSF63748	Tudor/PWWP/MBT	956	1061	1.65e-11	-	-
	BSUD.15887.1.p1	1483	SUPERFAMILY	SSF52540	P-loop containing nucleoside triphosphate hydrolases	144	732	5.02e-49	IPR027417	P-loop containing nucleoside triphosphate hydrolase
	BSUD.15887.1.p1	1483	SMART	SM00847	ha2_5	586	686	2.6e-16	IPR007502	Helicase-associated domain
	BSUD.15887.1.p1	1483	Pfam	PF00270	DEAD/DEAH box helicase	163	317	2.6e-09	IPR011545	DEAD/DEAH box helicase domain
	BSUD.15887.1.p1	1483	Pfam	PF00567	Tudor domain	929	1060	8.5e-11	IPR002999	Tudor domain
	BSUD.15887.1.p1	1483	Pfam	PF00271	Helicase conserved C-terminal domain	406	522	5.7e-13	IPR001650	Helicase, C-terminal
	BSUD.15887.1.p1	1483	ProSiteProfiles	PS51192	Superfamilies 1 and 2 helicase ATP-binding type-1 domain profile.	166	325	18.7016	IPR014001	Helicase superfamily 1/2, ATP-binding domain
	BSUD.15887.1.p1	1483	CDD	cd04508	TUDOR	981	1040	2.62448e-08	IPR002999	Tudor domain
	BSUD.15887.1.p1	1483	Gene3D	G3DSA:1.20.120.1080	-	565	680	4.1e-18	-	-
	BSUD.15887.1.p1	1483	Gene3D	G3DSA:3.40.50.300	-	136	343	6.3e-69	IPR027417	P-loop containing nucleoside triphosphate hydrolase
	BSUD.15887.1.p1	1483	PANTHER	PTHR18934	ATP-DEPENDENT RNA HELICASE	139	1427	0	-	-
	BSUD.15887.1.p1	1483	CDD	cd18791	SF2_C_RHA	344	531	8.4675e-56	-	-
	BSUD.15887.1.p1	1483	SMART	SM00487	ultradead3	154	349	7.7e-26	IPR014001	Helicase superfamily 1/2, ATP-binding domain
	BSUD.15887.1.p1	1483	Pfam	PF04408	Helicase associated domain (HA2)	590	669	8.4e-12	IPR007502	Helicase-associated domain
	BSUD.15887.1.p1	1483	PANTHER	PTHR18934:SF113	ATP-DEPENDENT RNA HELICASE TDRD9	139	1427	0	-	-
	BSUD.15887.2.p1	1483	SMART	SM00490	helicmild6	417	523	4.1e-15	IPR001650	Helicase, C-terminal
	BSUD.15887.2.p1	1483	Gene3D	G3DSA:3.40.50.300	-	368	543	3.3e-42	IPR027417	P-loop containing nucleoside triphosphate hydrolase
	BSUD.15887.2.p1	1483	Gene3D	G3DSA:2.40.50.90	-	935	1128	3.7e-24	IPR035437	SNase-like, OB-fold superfamily
	BSUD.15887.2.p1	1483	Coils	Coil	Coil	722	742	-	-	-
	BSUD.15887.2.p1	1483	Gene3D	G3DSA:2.30.30.140	-	963	1045	3.7e-24	-	-
	BSUD.15887.2.p1	1483	ProSiteProfiles	PS51194	Superfamilies 1 and 2 helicase C-terminal domain profile.	381	564	12.5853	IPR001650	Helicase, C-terminal
	BSUD.15887.2.p1	1483	ProSiteProfiles	PS50304	Tudor domain profile.	977	1049	8.8705	IPR002999	Tudor domain
	BSUD.15887.2.p1	1483	SUPERFAMILY	SSF63748	Tudor/PWWP/MBT	956	1061	1.65e-11	-	-
	BSUD.15887.2.p1	1483	SUPERFAMILY	SSF52540	P-loop containing nucleoside triphosphate hydrolases	144	732	5.02e-49	IPR027417	P-loop containing nucleoside triphosphate hydrolase
	BSUD.15887.2.p1	1483	SMART	SM00847	ha2_5	586	686	2.6e-16	IPR007502	Helicase-associated domain
	BSUD.15887.2.p1	1483	Pfam	PF00270	DEAD/DEAH box helicase	163	317	2.6e-09	IPR011545	DEAD/DEAH box helicase domain
	BSUD.15887.2.p1	1483	Pfam	PF00567	Tudor domain	929	1060	8.5e-11	IPR002999	Tudor domain
	BSUD.15887.2.p1	1483	Pfam	PF00271	Helicase conserved C-terminal domain	406	522	5.7e-13	IPR001650	Helicase, C-terminal
	BSUD.15887.2.p1	1483	ProSiteProfiles	PS51192	Superfamilies 1 and 2 helicase ATP-binding type-1 domain profile.	166	325	18.7016	IPR014001	Helicase superfamily 1/2, ATP-binding domain
	BSUD.15887.2.p1	1483	CDD	cd04508	TUDOR	981	1040	2.62448e-08	IPR002999	Tudor domain
	BSUD.15887.2.p1	1483	Gene3D	G3DSA:1.20.120.1080	-	565	680	4.1e-18	-	-
	BSUD.15887.2.p1	1483	Gene3D	G3DSA:3.40.50.300	-	136	343	6.3e-69	IPR027417	P-loop containing nucleoside triphosphate hydrolase
	BSUD.15887.2.p1	1483	PANTHER	PTHR18934	ATP-DEPENDENT RNA HELICASE	139	1427	0	-	-
	BSUD.15887.2.p1	1483	CDD	cd18791	SF2_C_RHA	344	531	8.4675e-56	-	-
	BSUD.15887.2.p1	1483	SMART	SM00487	ultradead3	154	349	7.7e-26	IPR014001	Helicase superfamily 1/2, ATP-binding domain
	BSUD.15887.2.p1	1483	Pfam	PF04408	Helicase associated domain (HA2)	590	669	8.4e-12	IPR007502	Helicase-associated domain
	BSUD.15887.2.p1	1483	PANTHER	PTHR18934:SF113	ATP-DEPENDENT RNA HELICASE TDRD9	139	1427	0	-	-
	BSUD.9076.2.p1	2751	Coils	Coil	Coil	2749	2751	-	-	-
	BSUD.9076.2.p1	2751	MobiDBLite	mobidb-lite	consensus disorder prediction	2348	2382	-	-	-
	BSUD.9076.2.p1	2751	MobiDBLite	mobidb-lite	consensus disorder prediction	2706	2735	-	-	-
	BSUD.9076.2.p1	2751	MobiDBLite	mobidb-lite	consensus disorder prediction	1877	1901	-	-	-
	BSUD.9076.2.p1	2751	MobiDBLite	mobidb-lite	consensus disorder prediction	2349	2381	-	-	-
	BSUD.9076.2.p1	2751	MobiDBLite	mobidb-lite	consensus disorder prediction	1760	1814	-	-	-
	BSUD.9076.2.p1	2751	Gene3D	G3DSA:2.60.40.640	-	255	389	5.4e-11	IPR014752	Arrestin-like, C-terminal
	BSUD.9076.2.p1	2751	Coils	Coil	Coil	627	647	-	-	-
	BSUD.9076.2.p1	2751	MobiDBLite	mobidb-lite	consensus disorder prediction	2429	2448	-	-	-
	BSUD.9076.2.p1	2751	Pfam	PF00339	Arrestin (or S-antigen), N-terminal domain	272	379	2.9e-08	IPR011021	Arrestin-like, N-terminal
	BSUD.9076.2.p1	2751	Coils	Coil	Coil	1506	1526	-	-	-
	BSUD.9076.2.p1	2751	MobiDBLite	mobidb-lite	consensus disorder prediction	2256	2279	-	-	-
	BSUD.9076.2.p1	2751	MobiDBLite	mobidb-lite	consensus disorder prediction	1371	1419	-	-	-
	BSUD.9076.2.p1	2751	MobiDBLite	mobidb-lite	consensus disorder prediction	1553	1577	-	-	-
	BSUD.9076.2.p1	2751	MobiDBLite	mobidb-lite	consensus disorder prediction	601	628	-	-	-
	BSUD.9076.2.p1	2751	PANTHER	PTHR46804	ADP RIBOSYLATION FACTOR LIKE GTPASE 14 EFFECTOR PROTEIN LIKE	73	640	7.6e-20	-	-
	BSUD.9076.2.p1	2751	PANTHER	PTHR46804	ADP RIBOSYLATION FACTOR LIKE GTPASE 14 EFFECTOR PROTEIN LIKE	9	105	7.6e-20	-	-
	BSUD.9076.2.p1	2751	MobiDBLite	mobidb-lite	consensus disorder prediction	1374	1397	-	-	-
	BSUD.9076.2.p1	2751	SUPERFAMILY	SSF81296	E set domains	265	379	3.08e-11	IPR014756	Immunoglobulin E-set
	BSUD.9076.2.p1	2751	MobiDBLite	mobidb-lite	consensus disorder prediction	1554	1572	-	-	-
	BSUD.9076.2.p1	2751	MobiDBLite	mobidb-lite	consensus disorder prediction	1885	1901	-	-	-
	BSUD.9076.2.p1	2751	MobiDBLite	mobidb-lite	consensus disorder prediction	1772	1814	-	-	-
	BSUD.9076.2.p1	2751	MobiDBLite	mobidb-lite	consensus disorder prediction	563	628	-	-	-
	BSUD.9076.1.p1	2751	Coils	Coil	Coil	2749	2751	-	-	-
	BSUD.9076.1.p1	2751	MobiDBLite	mobidb-lite	consensus disorder prediction	2348	2382	-	-	-
	BSUD.9076.1.p1	2751	MobiDBLite	mobidb-lite	consensus disorder prediction	2706	2735	-	-	-
	BSUD.9076.1.p1	2751	MobiDBLite	mobidb-lite	consensus disorder prediction	1877	1901	-	-	-
	BSUD.9076.1.p1	2751	MobiDBLite	mobidb-lite	consensus disorder prediction	2349	2381	-	-	-
	BSUD.9076.1.p1	2751	MobiDBLite	mobidb-lite	consensus disorder prediction	1760	1814	-	-	-
	BSUD.9076.1.p1	2751	Gene3D	G3DSA:2.60.40.640	-	255	389	5.4e-11	IPR014752	Arrestin-like, C-terminal
	BSUD.9076.1.p1	2751	Coils	Coil	Coil	627	647	-	-	-
	BSUD.9076.1.p1	2751	MobiDBLite	mobidb-lite	consensus disorder prediction	2429	2448	-	-	-
	BSUD.9076.1.p1	2751	Pfam	PF00339	Arrestin (or S-antigen), N-terminal domain	272	379	2.9e-08	IPR011021	Arrestin-like, N-terminal
	BSUD.9076.1.p1	2751	Coils	Coil	Coil	1506	1526	-	-	-
	BSUD.9076.1.p1	2751	MobiDBLite	mobidb-lite	consensus disorder prediction	2256	2279	-	-	-
	BSUD.9076.1.p1	2751	MobiDBLite	mobidb-lite	consensus disorder prediction	1371	1419	-	-	-
	BSUD.9076.1.p1	2751	MobiDBLite	mobidb-lite	consensus disorder prediction	1553	1577	-	-	-
	BSUD.9076.1.p1	2751	MobiDBLite	mobidb-lite	consensus disorder prediction	601	628	-	-	-
	BSUD.9076.1.p1	2751	PANTHER	PTHR46804	ADP RIBOSYLATION FACTOR LIKE GTPASE 14 EFFECTOR PROTEIN LIKE	73	640	7.6e-20	-	-
	BSUD.9076.1.p1	2751	PANTHER	PTHR46804	ADP RIBOSYLATION FACTOR LIKE GTPASE 14 EFFECTOR PROTEIN LIKE	9	105	7.6e-20	-	-
	BSUD.9076.1.p1	2751	MobiDBLite	mobidb-lite	consensus disorder prediction	1374	1397	-	-	-
	BSUD.9076.1.p1	2751	SUPERFAMILY	SSF81296	E set domains	265	379	3.08e-11	IPR014756	Immunoglobulin E-set
	BSUD.9076.1.p1	2751	MobiDBLite	mobidb-lite	consensus disorder prediction	1554	1572	-	-	-
	BSUD.9076.1.p1	2751	MobiDBLite	mobidb-lite	consensus disorder prediction	1885	1901	-	-	-
	BSUD.9076.1.p1	2751	MobiDBLite	mobidb-lite	consensus disorder prediction	1772	1814	-	-	-
	BSUD.9076.1.p1	2751	MobiDBLite	mobidb-lite	consensus disorder prediction	563	628	-	-	-
	BSUD.9076.3.p1	2751	Coils	Coil	Coil	2749	2751	-	-	-
	BSUD.9076.3.p1	2751	MobiDBLite	mobidb-lite	consensus disorder prediction	2348	2382	-	-	-
	BSUD.9076.3.p1	2751	MobiDBLite	mobidb-lite	consensus disorder prediction	2706	2735	-	-	-
	BSUD.9076.3.p1	2751	MobiDBLite	mobidb-lite	consensus disorder prediction	1877	1901	-	-	-
	BSUD.9076.3.p1	2751	MobiDBLite	mobidb-lite	consensus disorder prediction	2349	2381	-	-	-
	BSUD.9076.3.p1	2751	MobiDBLite	mobidb-lite	consensus disorder prediction	1760	1814	-	-	-
	BSUD.9076.3.p1	2751	Gene3D	G3DSA:2.60.40.640	-	255	389	5.4e-11	IPR014752	Arrestin-like, C-terminal
	BSUD.9076.3.p1	2751	Coils	Coil	Coil	627	647	-	-	-
	BSUD.9076.3.p1	2751	MobiDBLite	mobidb-lite	consensus disorder prediction	2429	2448	-	-	-
	BSUD.9076.3.p1	2751	Pfam	PF00339	Arrestin (or S-antigen), N-terminal domain	272	379	2.9e-08	IPR011021	Arrestin-like, N-terminal
	BSUD.9076.3.p1	2751	Coils	Coil	Coil	1506	1526	-	-	-
	BSUD.9076.3.p1	2751	MobiDBLite	mobidb-lite	consensus disorder prediction	2256	2279	-	-	-
	BSUD.9076.3.p1	2751	MobiDBLite	mobidb-lite	consensus disorder prediction	1371	1419	-	-	-
	BSUD.9076.3.p1	2751	MobiDBLite	mobidb-lite	consensus disorder prediction	1553	1577	-	-	-
	BSUD.9076.3.p1	2751	MobiDBLite	mobidb-lite	consensus disorder prediction	601	628	-	-	-
	BSUD.9076.3.p1	2751	PANTHER	PTHR46804	ADP RIBOSYLATION FACTOR LIKE GTPASE 14 EFFECTOR PROTEIN LIKE	73	640	7.6e-20	-	-
	BSUD.9076.3.p1	2751	PANTHER	PTHR46804	ADP RIBOSYLATION FACTOR LIKE GTPASE 14 EFFECTOR PROTEIN LIKE	9	105	7.6e-20	-	-
	BSUD.9076.3.p1	2751	MobiDBLite	mobidb-lite	consensus disorder prediction	1374	1397	-	-	-
	BSUD.9076.3.p1	2751	SUPERFAMILY	SSF81296	E set domains	265	379	3.08e-11	IPR014756	Immunoglobulin E-set
	BSUD.9076.3.p1	2751	MobiDBLite	mobidb-lite	consensus disorder prediction	1554	1572	-	-	-
	BSUD.9076.3.p1	2751	MobiDBLite	mobidb-lite	consensus disorder prediction	1885	1901	-	-	-
	BSUD.9076.3.p1	2751	MobiDBLite	mobidb-lite	consensus disorder prediction	1772	1814	-	-	-
	BSUD.9076.3.p1	2751	MobiDBLite	mobidb-lite	consensus disorder prediction	563	628	-	-	-
	BSUD.11102.1.p1	1132	Gene3D	G3DSA:3.40.525.10	-	20	186	6.4e-07	IPR036865	CRAL-TRIO lipid binding domain superfamily
	BSUD.11102.1.p1	1132	SUPERFAMILY	SSF50044	SH3-domain	1057	1121	7.61e-16	IPR036028	SH3-like domain superfamily
	BSUD.11102.1.p1	1132	Pfam	PF00621	RhoGEF domain	647	824	3.5e-37	IPR000219	Dbl homology (DH) domain
	BSUD.11102.1.p1	1132	Gene3D	G3DSA:1.20.900.10	Dbl homology (DH) domain	637	830	1.3e-58	IPR035899	Dbl homology (DH) domain superfamily
	BSUD.11102.1.p1	1132	ProSiteProfiles	PS50010	Dbl homology (DH) domain profile.	643	826	33.1948	IPR000219	Dbl homology (DH) domain
	BSUD.11102.1.p1	1132	PANTHER	PTHR22826	RHO GUANINE EXCHANGE FACTOR-RELATED	20	1116	0	-	-
	BSUD.11102.1.p1	1132	SMART	SM00150	SPEC_4	305	407	0.0039	IPR018159	Spectrin/alpha-actinin
	BSUD.11102.1.p1	1132	SMART	SM00150	SPEC_4	191	299	2.6	IPR018159	Spectrin/alpha-actinin
	BSUD.11102.1.p1	1132	SMART	SM00150	SPEC_4	410	507	2.7	IPR018159	Spectrin/alpha-actinin
	BSUD.11102.1.p1	1132	MobiDBLite	mobidb-lite	consensus disorder prediction	515	529	-	-	-
	BSUD.11102.1.p1	1132	Pfam	PF00018	SH3 domain	1069	1112	2.3e-09	IPR001452	SH3 domain
	BSUD.11102.1.p1	1132	ProSiteProfiles	PS50003	PH domain profile.	844	956	11.6898	IPR001849	Pleckstrin homology domain
	BSUD.11102.1.p1	1132	SMART	SM00326	SH3_2	1062	1119	2.5e-14	IPR001452	SH3 domain
	BSUD.11102.1.p1	1132	Pfam	PF00169	PH domain	860	955	5.7e-07	IPR001849	Pleckstrin homology domain
	BSUD.11102.1.p1	1132	MobiDBLite	mobidb-lite	consensus disorder prediction	506	536	-	-	-
	BSUD.11102.1.p1	1132	SUPERFAMILY	SSF50729	PH domain-like	838	961	2.49e-31	-	-
	BSUD.11102.1.p1	1132	SMART	SM00516	sec14_4	33	177	4.8e-05	IPR001251	CRAL-TRIO lipid binding domain
	BSUD.11102.1.p1	1132	MobiDBLite	mobidb-lite	consensus disorder prediction	555	575	-	-	-
	BSUD.11102.1.p1	1132	SMART	SM00325	RhoGEF_3	647	825	1.9e-46	IPR000219	Dbl homology (DH) domain
	BSUD.11102.1.p1	1132	PANTHER	PTHR22826:SF201	GUANINE NUCLEOTIDE EXCHANGE FACTOR MCF2L2-RELATED	20	1116	0	-	-
	BSUD.11102.1.p1	1132	Coils	Coil	Coil	388	415	-	-	-
	BSUD.11102.1.p1	1132	MobiDBLite	mobidb-lite	consensus disorder prediction	548	595	-	-	-
	BSUD.11102.1.p1	1132	CDD	cd11856	SH3_p47phox_like	1064	1117	6.4351e-15	-	-
	BSUD.11102.1.p1	1132	ProSiteProfiles	PS50002	Src homology 3 (SH3) domain profile.	1059	1120	23.3565	IPR001452	SH3 domain
	BSUD.11102.1.p1	1132	ProSiteProfiles	PS50191	CRAL-TRIO lipid binding domain profile.	29	180	9.85025	IPR001251	CRAL-TRIO lipid binding domain
	BSUD.11102.1.p1	1132	Gene3D	G3DSA:2.30.29.30	-	831	977	1.1e-42	IPR011993	PH-like domain superfamily
	BSUD.11102.1.p1	1132	Pfam	PF13716	Divergent CRAL/TRIO domain	50	179	1.1e-08	IPR001251	CRAL-TRIO lipid binding domain
	BSUD.11102.1.p1	1132	SUPERFAMILY	SSF48065	DBL homology domain (DH-domain)	642	829	1.44e-50	IPR035899	Dbl homology (DH) domain superfamily
	BSUD.11102.1.p1	1132	Gene3D	G3DSA:2.30.30.40	SH3 Domains	1059	1121	2.1e-14	-	-
	BSUD.11102.1.p1	1132	SUPERFAMILY	SSF46966	Spectrin repeat	300	406	1.22e-08	-	-
	BSUD.11102.1.p1	1132	CDD	cd00160	RhoGEF	644	824	4.08104e-42	IPR000219	Dbl homology (DH) domain
	BSUD.11102.1.p1	1132	SUPERFAMILY	SSF52087	CRAL/TRIO domain	30	187	8.76e-07	IPR036865	CRAL-TRIO lipid binding domain superfamily
	BSUD.11102.1.p1	1132	SMART	SM00233	PH_update	845	958	6.3e-12	IPR001849	Pleckstrin homology domain
	BSUD.11102.1.p1	1132	CDD	cd00176	SPEC	305	510	1.69619e-12	IPR018159	Spectrin/alpha-actinin
	BSUD.11102.1.p1	1132	Gene3D	G3DSA:1.20.58.60	-	188	496	2e-26	-	-
	BSUD.4185.7.p1	486	SUPERFAMILY	SSF50044	SH3-domain	233	306	8.14e-16	IPR036028	SH3-like domain superfamily
	BSUD.4185.7.p1	486	PANTHER	PTHR15729	CDC42 GTPASE-ACTIVATING PROTEIN	79	298	3.4e-103	-	-
	BSUD.4185.7.p1	486	SUPERFAMILY	SSF64268	PX domain	119	215	1.44e-06	IPR036871	PX domain superfamily
	BSUD.4185.7.p1	486	MobiDBLite	mobidb-lite	consensus disorder prediction	1	51	-	-	-
	BSUD.4185.7.p1	486	Gene3D	G3DSA:3.30.1520.10	-	110	210	2.6e-05	IPR036871	PX domain superfamily
	BSUD.4185.7.p1	486	SMART	SM00326	SH3_2	232	290	2.4e-09	IPR001452	SH3 domain
	BSUD.4185.7.p1	486	CDD	cd11835	SH3_ARHGAP32_33	233	286	6.66167e-35	-	-
	BSUD.4185.7.p1	486	MobiDBLite	mobidb-lite	consensus disorder prediction	342	451	-	-	-
	BSUD.4185.7.p1	486	MobiDBLite	mobidb-lite	consensus disorder prediction	8	22	-	-	-
	BSUD.4185.7.p1	486	MobiDBLite	mobidb-lite	consensus disorder prediction	328	451	-	-	-
	BSUD.4185.7.p1	486	Pfam	PF14604	Variant SH3 domain	236	287	4.9e-10	IPR001452	SH3 domain
	BSUD.4185.7.p1	486	ProSiteProfiles	PS50002	Src homology 3 (SH3) domain profile.	229	291	19.7791	IPR001452	SH3 domain
	BSUD.4185.7.p1	486	PANTHER	PTHR15729:SF10	GTPASE-ACTIVATING PROTEIN CDGAPR	79	298	3.4e-103	-	-
	BSUD.4185.7.p1	486	Gene3D	G3DSA:2.30.30.40	SH3 Domains	231	289	3e-13	-	-
	BSUD.13069.3.p1	741	Coils	Coil	Coil	351	392	-	-	-
	BSUD.13069.3.p1	741	Coils	Coil	Coil	221	276	-	-	-
	BSUD.13069.3.p1	741	MobiDBLite	mobidb-lite	consensus disorder prediction	77	95	-	-	-
	BSUD.13069.3.p1	741	Coils	Coil	Coil	609	643	-	-	-
	BSUD.13069.3.p1	741	Coils	Coil	Coil	472	552	-	-	-
	BSUD.13069.3.p1	741	PANTHER	PTHR13815	GOLGIN-84	521	728	8.2e-111	IPR019177	Golgin subfamily A member 5
	BSUD.13069.3.p1	741	PANTHER	PTHR13815	GOLGIN-84	1	544	8.2e-111	IPR019177	Golgin subfamily A member 5
	BSUD.13069.3.p1	741	MobiDBLite	mobidb-lite	consensus disorder prediction	165	187	-	-	-
	BSUD.13069.3.p1	741	Coils	Coil	Coil	411	445	-	-	-
	BSUD.13069.3.p1	741	MobiDBLite	mobidb-lite	consensus disorder prediction	29	147	-	-	-
	BSUD.13069.3.p1	741	Coils	Coil	Coil	298	332	-	-	-
	BSUD.13069.3.p1	741	MobiDBLite	mobidb-lite	consensus disorder prediction	128	147	-	-	-
	BSUD.13069.3.p1	741	MobiDBLite	mobidb-lite	consensus disorder prediction	46	64	-	-	-
	BSUD.13069.3.p1	741	Pfam	PF09787	Golgin subfamily A member 5	425	728	8.9e-117	IPR019177	Golgin subfamily A member 5
	BSUD.13069.3.p1	741	MobiDBLite	mobidb-lite	consensus disorder prediction	202	223	-	-	-
	BSUD.13069.2.p1	741	Coils	Coil	Coil	351	392	-	-	-
	BSUD.13069.2.p1	741	Coils	Coil	Coil	221	276	-	-	-
	BSUD.13069.2.p1	741	MobiDBLite	mobidb-lite	consensus disorder prediction	77	95	-	-	-
	BSUD.13069.2.p1	741	Coils	Coil	Coil	609	643	-	-	-
	BSUD.13069.2.p1	741	Coils	Coil	Coil	472	552	-	-	-
	BSUD.13069.2.p1	741	PANTHER	PTHR13815	GOLGIN-84	521	728	8.2e-111	IPR019177	Golgin subfamily A member 5
	BSUD.13069.2.p1	741	PANTHER	PTHR13815	GOLGIN-84	1	544	8.2e-111	IPR019177	Golgin subfamily A member 5
	BSUD.13069.2.p1	741	MobiDBLite	mobidb-lite	consensus disorder prediction	165	187	-	-	-
	BSUD.13069.2.p1	741	Coils	Coil	Coil	411	445	-	-	-
	BSUD.13069.2.p1	741	MobiDBLite	mobidb-lite	consensus disorder prediction	29	147	-	-	-
	BSUD.13069.2.p1	741	Coils	Coil	Coil	298	332	-	-	-
	BSUD.13069.2.p1	741	MobiDBLite	mobidb-lite	consensus disorder prediction	128	147	-	-	-
	BSUD.13069.2.p1	741	MobiDBLite	mobidb-lite	consensus disorder prediction	46	64	-	-	-
	BSUD.13069.2.p1	741	Pfam	PF09787	Golgin subfamily A member 5	425	728	8.9e-117	IPR019177	Golgin subfamily A member 5
	BSUD.13069.2.p1	741	MobiDBLite	mobidb-lite	consensus disorder prediction	202	223	-	-	-
	BSUD.16440.2.p1	192	Coils	Coil	Coil	142	170	-	-	-
	BSUD.16440.2.p1	192	Coils	Coil	Coil	89	109	-	-	-
	BSUD.16440.2.p1	192	PANTHER	PTHR19368	XLR/SCP3/FAM9	8	192	3.2e-61	-	-
	BSUD.16440.2.p1	192	Pfam	PF04803	Cor1/Xlr/Xmr conserved region	39	170	9.4e-40	IPR006888	XLR/SYCP3/FAM9 domain
	BSUD.16440.2.p1	192	PANTHER	PTHR19368:SF15	SYNAPTONEMAL COMPLEX PROTEIN 3	8	192	3.2e-61	-	-
	BSUD.19596.1.p1	573	SUPERFAMILY	SSF57667	beta-beta-alpha zinc fingers	109	157	5.62e-05	IPR036236	Zinc finger C2H2 superfamily
	BSUD.19596.1.p1	573	MobiDBLite	mobidb-lite	consensus disorder prediction	273	315	-	-	-
	BSUD.19596.1.p1	573	SMART	SM00355	c2h2final6	428	452	1.3	IPR013087	Zinc finger C2H2-type
	BSUD.19596.1.p1	573	SMART	SM00355	c2h2final6	139	162	2.9	IPR013087	Zinc finger C2H2-type
	BSUD.19596.1.p1	573	SMART	SM00355	c2h2final6	541	563	16	IPR013087	Zinc finger C2H2-type
	BSUD.19596.1.p1	573	SMART	SM00355	c2h2final6	173	196	11	IPR013087	Zinc finger C2H2-type
	BSUD.19596.1.p1	573	SMART	SM00355	c2h2final6	112	135	0.17	IPR013087	Zinc finger C2H2-type
	BSUD.19596.1.p1	573	MobiDBLite	mobidb-lite	consensus disorder prediction	55	74	-	-	-
	BSUD.19596.1.p1	573	MobiDBLite	mobidb-lite	consensus disorder prediction	453	475	-	-	-
	BSUD.19596.1.p1	573	ProSitePatterns	PS00028	Zinc finger C2H2 type domain signature.	114	135	-	IPR013087	Zinc finger C2H2-type
	BSUD.19596.1.p1	573	Gene3D	G3DSA:3.30.160.60	Classic Zinc Finger	81	165	9.2e-06	-	-
	BSUD.19596.1.p1	573	ProSitePatterns	PS00028	Zinc finger C2H2 type domain signature.	543	563	-	IPR013087	Zinc finger C2H2-type
	BSUD.19596.1.p1	573	ProSiteProfiles	PS50157	Zinc finger C2H2 type domain profile.	428	457	9.18229	IPR013087	Zinc finger C2H2-type
	BSUD.19596.1.p1	573	ProSitePatterns	PS00028	Zinc finger C2H2 type domain signature.	430	452	-	IPR013087	Zinc finger C2H2-type
	BSUD.19596.1.p1	573	ProSiteProfiles	PS50157	Zinc finger C2H2 type domain profile.	112	140	8.57958	IPR013087	Zinc finger C2H2-type
	BSUD.19596.1.p1	573	MobiDBLite	mobidb-lite	consensus disorder prediction	273	296	-	-	-
	BSUD.19596.1.p1	573	PANTHER	PTHR24404	ZINC FINGER PROTEIN	72	563	3.6e-15	-	-
	BSUD.19596.1.p1	573	ProSitePatterns	PS00028	Zinc finger C2H2 type domain signature.	141	163	-	IPR013087	Zinc finger C2H2-type
	BSUD.11177.1.p1	389	PANTHER	PTHR23108:SF0	METHYLTRANSFERASE-LIKE PROTEIN 22	9	382	4.7e-64	-	-
	BSUD.11177.1.p1	389	Gene3D	G3DSA:3.40.50.150	Vaccinia Virus protein VP39	140	347	1.4e-34	IPR029063	S-adenosyl-L-methionine-dependent methyltransferase superfamily
	BSUD.11177.1.p1	389	CDD	cd02440	AdoMet_MTases	190	232	9.36129e-06	-	-
	BSUD.11177.1.p1	389	SUPERFAMILY	SSF53335	S-adenosyl-L-methionine-dependent methyltransferases	160	306	2.09e-17	IPR029063	S-adenosyl-L-methionine-dependent methyltransferase superfamily
	BSUD.11177.1.p1	389	Pfam	PF10294	Lysine methyltransferase	151	320	1.9e-11	IPR019410	Lysine methyltransferase
	BSUD.11177.1.p1	389	PANTHER	PTHR23108	METHYLTRANSFERASE-RELATED	9	382	4.7e-64	IPR038899	Methyltransferase-like protein 22
	BSUD.17777.1.p1	459	Pfam	PF16414	Niemann-Pick C1 N terminus	18	248	1.4e-60	IPR032190	Niemann-Pick C1, N-terminal
	BSUD.17777.1.p1	459	PANTHER	PTHR45727	NPC INTRACELLULAR CHOLESTEROL TRANSPORTER 1	255	453	2e-87	-	-
	BSUD.17777.1.p1	459	PANTHER	PTHR45727	NPC INTRACELLULAR CHOLESTEROL TRANSPORTER 1	18	253	2e-87	-	-
	BSUD.6051.1.p1	290	ProSitePatterns	PS00514	Fibrinogen C-terminal domain signature.	246	258	-	IPR020837	Fibrinogen, conserved site
	BSUD.6051.1.p1	290	CDD	cd00087	FReD	90	290	6.32695e-92	IPR002181	Fibrinogen, alpha/beta/gamma chain, C-terminal globular domain
	BSUD.6051.1.p1	290	SMART	SM00186	FBG_2	88	290	1e-83	IPR002181	Fibrinogen, alpha/beta/gamma chain, C-terminal globular domain
	BSUD.6051.1.p1	290	Gene3D	G3DSA:3.90.215.10	Gamma Fibrinogen, chain A, domain 1	83	290	1.3e-69	IPR014716	Fibrinogen, alpha/beta/gamma chain, C-terminal globular, subdomain 1
	BSUD.6051.1.p1	290	PANTHER	PTHR19143	FIBRINOGEN/TENASCIN/ANGIOPOEITIN	82	289	3.3e-61	-	-
	BSUD.6051.1.p1	290	Pfam	PF00147	Fibrinogen beta and gamma chains, C-terminal globular domain	109	288	1.9e-54	IPR002181	Fibrinogen, alpha/beta/gamma chain, C-terminal globular domain
	BSUD.6051.1.p1	290	ProSiteProfiles	PS51406	Fibrinogen C-terminal domain profile.	84	290	49.9196	IPR002181	Fibrinogen, alpha/beta/gamma chain, C-terminal globular domain
	BSUD.6051.1.p1	290	SUPERFAMILY	SSF56496	Fibrinogen C-terminal domain-like	85	289	1.57e-68	IPR036056	Fibrinogen-like, C-terminal
	BSUD.6357.1.p1	53	MobiDBLite	mobidb-lite	consensus disorder prediction	16	30	-	-	-
	BSUD.6357.1.p1	53	MobiDBLite	mobidb-lite	consensus disorder prediction	1	30	-	-	-
	BSUD.3229.1.p1	188	MobiDBLite	mobidb-lite	consensus disorder prediction	43	71	-	-	-
	BSUD.3229.1.p1	188	PANTHER	PTHR14948:SF25	TRANSMEMBRANE PROTEIN	24	184	3.6e-14	-	-
	BSUD.3229.1.p1	188	PANTHER	PTHR14948	NG5	24	184	3.6e-14	-	-
	BSUD.3229.1.p1	188	MobiDBLite	mobidb-lite	consensus disorder prediction	20	39	-	-	-
	BSUD.3229.1.p1	188	MobiDBLite	mobidb-lite	consensus disorder prediction	1	86	-	-	-
	BSUD.3229.1.p1	188	Pfam	PF04505	Interferon-induced transmembrane protein	113	177	9.6e-13	IPR007593	CD225/Dispanin family
	BSUD.3185.2.p1	140	SMART	SM00361	rrm2_1	15	83	0.0024	IPR003954	RNA recognition motif domain, eukaryote
	BSUD.3185.2.p1	140	MobiDBLite	mobidb-lite	consensus disorder prediction	81	121	-	-	-
	BSUD.3185.2.p1	140	PANTHER	PTHR23147:SF186	RNA-BINDING PROTEIN 1-RELATED	10	120	2.7e-37	-	-
	BSUD.3185.2.p1	140	CDD	cd12373	RRM_SRSF3_like	15	87	1.13986e-42	-	-
	BSUD.3185.2.p1	140	Gene3D	G3DSA:3.30.70.330	-	3	126	5.3e-30	IPR012677	Nucleotide-binding alpha-beta plait domain superfamily
	BSUD.3185.2.p1	140	SMART	SM00360	rrm1_1	15	83	1.1e-22	IPR000504	RNA recognition motif domain
	BSUD.3185.2.p1	140	PANTHER	PTHR23147	SERINE/ARGININE RICH SPLICING FACTOR	10	120	2.7e-37	-	-
	BSUD.3185.2.p1	140	SUPERFAMILY	SSF54928	RNA-binding domain, RBD	14	119	8.87e-30	IPR035979	RNA-binding domain superfamily
	BSUD.3185.2.p1	140	ProSiteProfiles	PS50102	Eukaryotic RNA Recognition Motif (RRM) profile.	14	87	18.5979	IPR000504	RNA recognition motif domain
	BSUD.3185.2.p1	140	Pfam	PF00076	RNA recognition motif. (a.k.a. RRM, RBD, or RNP domain)	16	81	2.2e-20	IPR000504	RNA recognition motif domain
	BSUD.24116.1.p1	620	ProSiteProfiles	PS50262	G-protein coupled receptors family 1 profile.	87	349	38.747	IPR017452	GPCR, rhodopsin-like, 7TM
	BSUD.24116.1.p1	620	ProSitePatterns	PS00237	G-protein coupled receptors family 1 signature.	156	172	-	IPR000276	G protein-coupled receptor, rhodopsin-like
	BSUD.24116.1.p1	620	PANTHER	PTHR45695	LEUCOKININ RECEPTOR-RELATED	69	493	3.4e-63	-	-
	BSUD.24116.1.p1	620	SUPERFAMILY	SSF81321	Family A G protein-coupled receptor-like	59	379	1.74e-61	-	-
	BSUD.24116.1.p1	620	Coils	Coil	Coil	616	620	-	-	-
	BSUD.24116.1.p1	620	MobiDBLite	mobidb-lite	consensus disorder prediction	560	579	-	-	-
	BSUD.24116.1.p1	620	Gene3D	G3DSA:1.20.1070.10	-	65	392	1.8e-67	-	-
	BSUD.24116.1.p1	620	Pfam	PF00001	7 transmembrane receptor (rhodopsin family)	87	349	1.9e-41	IPR000276	G protein-coupled receptor, rhodopsin-like
	BSUD.24116.1.p1	620	SMART	SM01381	7TM_GPCR_Srsx_2	81	364	0.0098	IPR000276	G protein-coupled receptor, rhodopsin-like
	BSUD.24116.1.p1	620	PRINTS	PR00237	Rhodopsin-like GPCR superfamily signature	150	172	2.1e-35	IPR000276	G protein-coupled receptor, rhodopsin-like
	BSUD.24116.1.p1	620	PRINTS	PR00237	Rhodopsin-like GPCR superfamily signature	237	260	2.1e-35	IPR000276	G protein-coupled receptor, rhodopsin-like
	BSUD.24116.1.p1	620	PRINTS	PR00237	Rhodopsin-like GPCR superfamily signature	186	207	2.1e-35	IPR000276	G protein-coupled receptor, rhodopsin-like
	BSUD.24116.1.p1	620	PRINTS	PR00237	Rhodopsin-like GPCR superfamily signature	72	96	2.1e-35	IPR000276	G protein-coupled receptor, rhodopsin-like
	BSUD.24116.1.p1	620	PRINTS	PR00237	Rhodopsin-like GPCR superfamily signature	331	357	2.1e-35	IPR000276	G protein-coupled receptor, rhodopsin-like
	BSUD.24116.1.p1	620	PRINTS	PR00237	Rhodopsin-like GPCR superfamily signature	105	126	2.1e-35	IPR000276	G protein-coupled receptor, rhodopsin-like
	BSUD.24116.1.p1	620	PRINTS	PR00237	Rhodopsin-like GPCR superfamily signature	290	314	2.1e-35	IPR000276	G protein-coupled receptor, rhodopsin-like
	BSUD.24116.1.p1	620	MobiDBLite	mobidb-lite	consensus disorder prediction	558	579	-	-	-
	BSUD.10621.1.p1	1184	ProSiteProfiles	PS51111	REJ domain profile.	1	158	12.5541	IPR014010	REJ domain
	BSUD.10621.1.p1	1184	PANTHER	PTHR10877:SF188	POLYCYSTIC KIDNEY DISEASE 1A-RELATED	16	1112	4.7e-112	-	-
	BSUD.10621.1.p1	1184	SMART	SM00303	GPS_3	702	751	5.5e-06	IPR000203	GPS motif
	BSUD.10621.1.p1	1184	Pfam	PF01825	GPCR proteolysis site, GPS, motif	706	743	5.4e-06	IPR000203	GPS motif
	BSUD.10621.1.p1	1184	PRINTS	PR00500	Polycystic kidney disease type 1 protein (PKD1) signature	1011	1035	1.1e-10	IPR000434	Polycystic kidney disease type 1 protein
	BSUD.10621.1.p1	1184	PRINTS	PR00500	Polycystic kidney disease type 1 protein (PKD1) signature	767	788	1.1e-10	IPR000434	Polycystic kidney disease type 1 protein
	BSUD.10621.1.p1	1184	PRINTS	PR00500	Polycystic kidney disease type 1 protein (PKD1) signature	970	992	1.1e-10	IPR000434	Polycystic kidney disease type 1 protein
	BSUD.10621.1.p1	1184	Pfam	PF02010	REJ domain	2	257	2.6e-27	IPR002859	PKD/REJ-like domain
	BSUD.10621.1.p1	1184	ProSiteProfiles	PS50095	PLAT domain profile.	810	925	38.1458	IPR001024	PLAT/LH2 domain
	BSUD.10621.1.p1	1184	Gene3D	G3DSA:2.60.60.20	PLAT/LH2 domain	805	918	2.4e-31	-	-
	BSUD.10621.1.p1	1184	Gene3D	G3DSA:2.60.220.50	-	577	747	6.2e-06	IPR046338	GAIN domain superfamily
	BSUD.10621.1.p1	1184	ProSiteProfiles	PS50221	GPS domain profile.	703	753	11.3956	IPR000203	GPS motif
	BSUD.10621.1.p1	1184	SUPERFAMILY	SSF49723	Lipase/lipooxygenase domain (PLAT/LH2 domain)	811	912	2.72e-26	IPR036392	PLAT/LH2 domain superfamily
	BSUD.10621.1.p1	1184	Pfam	PF01477	PLAT/LH2 domain	812	915	3e-22	IPR001024	PLAT/LH2 domain
	BSUD.10621.1.p1	1184	PANTHER	PTHR10877	POLYCYSTIN FAMILY MEMBER	16	1112	4.7e-112	-	-
	BSUD.10621.1.p1	1184	SMART	SM00308	LH2_4	810	928	1.3e-19	IPR001024	PLAT/LH2 domain
	BSUD.20030.5.p1	732	Pfam	PF17517	IgGFc binding protein	81	390	3.7e-33	IPR035234	IgGFc-binding protein, N-terminal
	BSUD.20030.5.p1	732	Gene3D	G3DSA:2.170.300.10	-	557	690	4.3e-06	-	-
	BSUD.20030.5.p1	732	PANTHER	PTHR46534	-	74	457	8.9e-30	-	-
	BSUD.12115.1.p1	260	Coils	Coil	Coil	37	80	-	-	-
	BSUD.3159.1.p1	253	Coils	Coil	Coil	188	215	-	-	-
	BSUD.3159.3.p1	253	Coils	Coil	Coil	188	215	-	-	-
	BSUD.3159.2.p1	253	Coils	Coil	Coil	188	215	-	-	-
	BSUD.2753.3.p1	466	PIRSF	PIRSF005211	Ab_hydro_YheT	1	413	1.6e-88	IPR012020	AB hydrolase 4 family
	BSUD.2753.3.p1	466	SUPERFAMILY	SSF53474	alpha/beta-Hydrolases	78	366	2.52e-33	IPR029058	Alpha/Beta hydrolase fold
	BSUD.2753.3.p1	466	PANTHER	PTHR10794:SF45	MONOACYLGLYCEROL LIPASE ABHD2	6	401	3e-146	-	-
	BSUD.2753.3.p1	466	PANTHER	PTHR10794	ABHYDROLASE DOMAIN-CONTAINING PROTEIN	6	401	3e-146	-	-
	BSUD.2753.3.p1	466	Pfam	PF00561	alpha/beta hydrolase fold	117	368	1.5e-15	IPR000073	Alpha/beta hydrolase fold-1
	BSUD.2753.3.p1	466	Gene3D	G3DSA:3.40.50.1820	alpha/beta hydrolase	90	379	5.3e-22	IPR029058	Alpha/Beta hydrolase fold
	BSUD.2753.4.p1	466	PIRSF	PIRSF005211	Ab_hydro_YheT	1	413	1.6e-88	IPR012020	AB hydrolase 4 family
	BSUD.2753.4.p1	466	SUPERFAMILY	SSF53474	alpha/beta-Hydrolases	78	366	2.52e-33	IPR029058	Alpha/Beta hydrolase fold
	BSUD.2753.4.p1	466	PANTHER	PTHR10794:SF45	MONOACYLGLYCEROL LIPASE ABHD2	6	401	3e-146	-	-
	BSUD.2753.4.p1	466	PANTHER	PTHR10794	ABHYDROLASE DOMAIN-CONTAINING PROTEIN	6	401	3e-146	-	-
	BSUD.2753.4.p1	466	Pfam	PF00561	alpha/beta hydrolase fold	117	368	1.5e-15	IPR000073	Alpha/beta hydrolase fold-1
	BSUD.2753.4.p1	466	Gene3D	G3DSA:3.40.50.1820	alpha/beta hydrolase	90	379	5.3e-22	IPR029058	Alpha/Beta hydrolase fold
	BSUD.2753.2.p1	466	PIRSF	PIRSF005211	Ab_hydro_YheT	1	413	1.6e-88	IPR012020	AB hydrolase 4 family
	BSUD.2753.2.p1	466	SUPERFAMILY	SSF53474	alpha/beta-Hydrolases	78	366	2.52e-33	IPR029058	Alpha/Beta hydrolase fold
	BSUD.2753.2.p1	466	PANTHER	PTHR10794:SF45	MONOACYLGLYCEROL LIPASE ABHD2	6	401	3e-146	-	-
	BSUD.2753.2.p1	466	PANTHER	PTHR10794	ABHYDROLASE DOMAIN-CONTAINING PROTEIN	6	401	3e-146	-	-
	BSUD.2753.2.p1	466	Pfam	PF00561	alpha/beta hydrolase fold	117	368	1.5e-15	IPR000073	Alpha/beta hydrolase fold-1
	BSUD.2753.2.p1	466	Gene3D	G3DSA:3.40.50.1820	alpha/beta hydrolase	90	379	5.3e-22	IPR029058	Alpha/Beta hydrolase fold
	BSUD.2753.1.p1	466	PIRSF	PIRSF005211	Ab_hydro_YheT	1	413	1.6e-88	IPR012020	AB hydrolase 4 family
	BSUD.2753.1.p1	466	SUPERFAMILY	SSF53474	alpha/beta-Hydrolases	78	366	2.52e-33	IPR029058	Alpha/Beta hydrolase fold
	BSUD.2753.1.p1	466	PANTHER	PTHR10794:SF45	MONOACYLGLYCEROL LIPASE ABHD2	6	401	3e-146	-	-
	BSUD.2753.1.p1	466	PANTHER	PTHR10794	ABHYDROLASE DOMAIN-CONTAINING PROTEIN	6	401	3e-146	-	-
	BSUD.2753.1.p1	466	Pfam	PF00561	alpha/beta hydrolase fold	117	368	1.5e-15	IPR000073	Alpha/beta hydrolase fold-1
	BSUD.2753.1.p1	466	Gene3D	G3DSA:3.40.50.1820	alpha/beta hydrolase	90	379	5.3e-22	IPR029058	Alpha/Beta hydrolase fold
	BSUD.9583.1.p1	418	MobiDBLite	mobidb-lite	consensus disorder prediction	382	418	-	-	-
	BSUD.9583.1.p1	418	PRINTS	PR02090	HAUS augmin-like complex subunit 4 signature	17	36	1.8e-12	IPR026214	HAUS augmin-like complex subunit 4, metazoa
	BSUD.9583.1.p1	418	PRINTS	PR02090	HAUS augmin-like complex subunit 4 signature	207	227	1.8e-12	IPR026214	HAUS augmin-like complex subunit 4, metazoa
	BSUD.9583.1.p1	418	PRINTS	PR02090	HAUS augmin-like complex subunit 4 signature	63	82	1.8e-12	IPR026214	HAUS augmin-like complex subunit 4, metazoa
	BSUD.9583.1.p1	418	PRINTS	PR02090	HAUS augmin-like complex subunit 4 signature	147	168	1.8e-12	IPR026214	HAUS augmin-like complex subunit 4, metazoa
	BSUD.9583.1.p1	418	PRINTS	PR02090	HAUS augmin-like complex subunit 4 signature	229	247	1.8e-12	IPR026214	HAUS augmin-like complex subunit 4, metazoa
	BSUD.9583.1.p1	418	PRINTS	PR02090	HAUS augmin-like complex subunit 4 signature	252	269	1.8e-12	IPR026214	HAUS augmin-like complex subunit 4, metazoa
	BSUD.9583.1.p1	418	Coils	Coil	Coil	281	301	-	-	-
	BSUD.9583.1.p1	418	MobiDBLite	mobidb-lite	consensus disorder prediction	404	418	-	-	-
	BSUD.9583.1.p1	418	PANTHER	PTHR16219:SF1	HAUS AUGMIN-LIKE COMPLEX SUBUNIT 4	22	344	4.9e-66	-	-
	BSUD.9583.1.p1	418	PANTHER	PTHR16219	AUGMIN SUBUNIT 4 FAMILY MEMBER	22	344	4.9e-66	IPR029327	HAUS augmin-like complex subunit 4
	BSUD.9583.1.p1	418	Pfam	PF14735	HAUS augmin-like complex subunit 4	121	342	6.7e-62	IPR029327	HAUS augmin-like complex subunit 4
	BSUD.14036.1.p1	501	PRINTS	PR00821	Triacylglycerol lipase family signature	162	181	1.2e-22	IPR000734	Triacylglycerol lipase family
	BSUD.14036.1.p1	501	PRINTS	PR00821	Triacylglycerol lipase family signature	185	203	1.2e-22	IPR000734	Triacylglycerol lipase family
	BSUD.14036.1.p1	501	PRINTS	PR00821	Triacylglycerol lipase family signature	303	318	1.2e-22	IPR000734	Triacylglycerol lipase family
	BSUD.14036.1.p1	501	PRINTS	PR00821	Triacylglycerol lipase family signature	142	157	1.2e-22	IPR000734	Triacylglycerol lipase family
	BSUD.14036.1.p1	501	PRINTS	PR00821	Triacylglycerol lipase family signature	376	391	1.2e-22	IPR000734	Triacylglycerol lipase family
	BSUD.14036.1.p1	501	PRINTS	PR00821	Triacylglycerol lipase family signature	98	117	1.2e-22	IPR000734	Triacylglycerol lipase family
	BSUD.14036.1.p1	501	PRINTS	PR00821	Triacylglycerol lipase family signature	425	446	1.2e-22	IPR000734	Triacylglycerol lipase family
	BSUD.14036.1.p1	501	Gene3D	G3DSA:2.60.60.20	PLAT/LH2 domain	380	479	2.2e-06	-	-
	BSUD.14036.1.p1	501	PRINTS	PR00823	Pancreatic lipase signature	244	261	2.4e-06	IPR002331	Pancreatic lipase
	BSUD.14036.1.p1	501	PRINTS	PR00823	Pancreatic lipase signature	95	109	2.4e-06	IPR002331	Pancreatic lipase
	BSUD.14036.1.p1	501	PRINTS	PR00823	Pancreatic lipase signature	45	62	2.4e-06	IPR002331	Pancreatic lipase
	BSUD.14036.1.p1	501	PRINTS	PR00823	Pancreatic lipase signature	141	160	2.4e-06	IPR002331	Pancreatic lipase
	BSUD.14036.1.p1	501	PIRSF	PIRSF000865	LPL_LIPH	37	483	6.2e-116	IPR016272	Lipase, LIPH-type
	BSUD.14036.1.p1	501	PANTHER	PTHR11610:SF102	FI22312P1	23	405	6.9e-112	-	-
	BSUD.14036.1.p1	501	PANTHER	PTHR11610	LIPASE	23	405	6.9e-112	IPR000734	Triacylglycerol lipase family
	BSUD.14036.1.p1	501	CDD	cd00707	Pancreat_lipase_like	73	371	1.30369e-115	IPR033906	Lipase, N-terminal
	BSUD.14036.1.p1	501	Gene3D	G3DSA:3.40.50.1820	alpha/beta hydrolase	44	379	2e-116	IPR029058	Alpha/Beta hydrolase fold
	BSUD.14036.1.p1	501	Pfam	PF00151	Lipase	46	377	2.4e-92	IPR013818	Lipase
	BSUD.14036.1.p1	501	SUPERFAMILY	SSF53474	alpha/beta-Hydrolases	51	378	2.66e-80	IPR029058	Alpha/Beta hydrolase fold
	BSUD.18199.1.p1	468	Pfam	PF02485	Core-2/I-Branching enzyme	156	416	5.1e-37	IPR003406	Glycosyl transferase, family 14
	BSUD.18199.1.p1	468	PANTHER	PTHR19297:SF181	GLY-1	124	455	5.8e-114	-	-
	BSUD.18199.1.p1	468	PANTHER	PTHR19297	GLYCOSYLTRANSFERASE 14 FAMILY MEMBER	124	455	5.8e-114	-	-
	BSUD.17910.1.p1	558	PANTHER	PTHR11559	CARBOXYLESTERASE	6	545	1.7e-127	-	-
	BSUD.17910.1.p1	558	Gene3D	G3DSA:3.40.50.1820	alpha/beta hydrolase	3	547	4.2e-147	IPR029058	Alpha/Beta hydrolase fold
	BSUD.17910.1.p1	558	Pfam	PF00135	Carboxylesterase family	32	530	1.6e-133	IPR002018	Carboxylesterase, type B
	BSUD.17910.1.p1	558	SUPERFAMILY	SSF53474	alpha/beta-Hydrolases	31	541	1.21e-116	IPR029058	Alpha/Beta hydrolase fold
	BSUD.17910.1.p1	558	ProSitePatterns	PS00122	Carboxylesterases type-B serine active site.	193	208	-	IPR019826	Carboxylesterase type B, active site
	BSUD.25462.3.p1	550	Gene3D	G3DSA:3.40.630.30	-	396	549	9.3e-07	-	-
	BSUD.25462.3.p1	550	SFLD	SFLDS00029	Radical SAM	39	549	0	IPR007197	Radical SAM
	BSUD.25462.3.p1	550	Pfam	PF16199	Radical_SAM C-terminal domain	316	395	4.9e-33	IPR032432	Radical SAM, C-terminal extension
	BSUD.25462.3.p1	550	PANTHER	PTHR11135	HISTONE ACETYLTRANSFERASE-RELATED	9	549	0	IPR039661	ELP3/YhcC
	BSUD.25462.3.p1	550	SMART	SM00729	MiaB	92	354	7.2e-34	IPR006638	Elp3/MiaB/NifB
	BSUD.25462.3.p1	550	SFLD	SFLDF00344	ELP3-like	39	549	0	IPR034687	Elongator complex protein 3-like
	BSUD.25462.3.p1	550	ProSiteProfiles	PS51918	Radical SAM core domain profile.	85	375	13.4038	IPR007197	Radical SAM
	BSUD.25462.3.p1	550	Pfam	PF04055	Radical SAM superfamily	110	305	2.3e-21	IPR007197	Radical SAM
	BSUD.25462.3.p1	550	PANTHER	PTHR11135:SF7	ELONGATOR COMPLEX PROTEIN 3	9	549	0	IPR034687	Elongator complex protein 3-like
	BSUD.25462.3.p1	550	ProSiteProfiles	PS51186	Gcn5-related N-acetyltransferase (GNAT) domain profile.	399	550	10.8353	IPR000182	GNAT domain
	BSUD.25462.3.p1	550	CDD	cd01335	Radical_SAM	99	345	6.0843e-13	-	-
	BSUD.25462.3.p1	550	PIRSF	PIRSF005669	HAT_Elp3	3	550	1.3e-250	IPR034687	Elongator complex protein 3-like
	BSUD.25462.3.p1	550	SUPERFAMILY	SSF102114	Radical SAM enzymes	122	361	1.47e-28	-	-
	BSUD.25462.3.p1	550	Pfam	PF00583	Acetyltransferase (GNAT) family	402	538	1.1e-09	IPR000182	GNAT domain
	BSUD.25462.3.p1	550	TIGRFAM	TIGR01211	ELP3: radical SAM enzyme/protein acetyltransferase, ELP3 family	29	548	1.2e-227	IPR034687	Elongator complex protein 3-like
	BSUD.25462.3.p1	550	SUPERFAMILY	SSF55729	Acyl-CoA N-acyltransferases (Nat)	355	545	1.78e-10	IPR016181	Acyl-CoA N-acyltransferase
	BSUD.25462.4.p1	550	Gene3D	G3DSA:3.40.630.30	-	396	549	9.3e-07	-	-
	BSUD.25462.4.p1	550	SFLD	SFLDS00029	Radical SAM	39	549	0	IPR007197	Radical SAM
	BSUD.25462.4.p1	550	Pfam	PF16199	Radical_SAM C-terminal domain	316	395	4.9e-33	IPR032432	Radical SAM, C-terminal extension
	BSUD.25462.4.p1	550	PANTHER	PTHR11135	HISTONE ACETYLTRANSFERASE-RELATED	9	549	0	IPR039661	ELP3/YhcC
	BSUD.25462.4.p1	550	SMART	SM00729	MiaB	92	354	7.2e-34	IPR006638	Elp3/MiaB/NifB
	BSUD.25462.4.p1	550	SFLD	SFLDF00344	ELP3-like	39	549	0	IPR034687	Elongator complex protein 3-like
	BSUD.25462.4.p1	550	ProSiteProfiles	PS51918	Radical SAM core domain profile.	85	375	13.4038	IPR007197	Radical SAM
	BSUD.25462.4.p1	550	Pfam	PF04055	Radical SAM superfamily	110	305	2.3e-21	IPR007197	Radical SAM
	BSUD.25462.4.p1	550	PANTHER	PTHR11135:SF7	ELONGATOR COMPLEX PROTEIN 3	9	549	0	IPR034687	Elongator complex protein 3-like
	BSUD.25462.4.p1	550	ProSiteProfiles	PS51186	Gcn5-related N-acetyltransferase (GNAT) domain profile.	399	550	10.8353	IPR000182	GNAT domain
	BSUD.25462.4.p1	550	CDD	cd01335	Radical_SAM	99	345	6.0843e-13	-	-
	BSUD.25462.4.p1	550	PIRSF	PIRSF005669	HAT_Elp3	3	550	1.3e-250	IPR034687	Elongator complex protein 3-like
	BSUD.25462.4.p1	550	SUPERFAMILY	SSF102114	Radical SAM enzymes	122	361	1.47e-28	-	-
	BSUD.25462.4.p1	550	Pfam	PF00583	Acetyltransferase (GNAT) family	402	538	1.1e-09	IPR000182	GNAT domain
	BSUD.25462.4.p1	550	TIGRFAM	TIGR01211	ELP3: radical SAM enzyme/protein acetyltransferase, ELP3 family	29	548	1.2e-227	IPR034687	Elongator complex protein 3-like
	BSUD.25462.4.p1	550	SUPERFAMILY	SSF55729	Acyl-CoA N-acyltransferases (Nat)	355	545	1.78e-10	IPR016181	Acyl-CoA N-acyltransferase
	BSUD.25462.2.p1	550	Gene3D	G3DSA:3.40.630.30	-	396	549	9.3e-07	-	-
	BSUD.25462.2.p1	550	SFLD	SFLDS00029	Radical SAM	39	549	0	IPR007197	Radical SAM
	BSUD.25462.2.p1	550	Pfam	PF16199	Radical_SAM C-terminal domain	316	395	4.9e-33	IPR032432	Radical SAM, C-terminal extension
	BSUD.25462.2.p1	550	PANTHER	PTHR11135	HISTONE ACETYLTRANSFERASE-RELATED	9	549	0	IPR039661	ELP3/YhcC
	BSUD.25462.2.p1	550	SMART	SM00729	MiaB	92	354	7.2e-34	IPR006638	Elp3/MiaB/NifB
	BSUD.25462.2.p1	550	SFLD	SFLDF00344	ELP3-like	39	549	0	IPR034687	Elongator complex protein 3-like
	BSUD.25462.2.p1	550	ProSiteProfiles	PS51918	Radical SAM core domain profile.	85	375	13.4038	IPR007197	Radical SAM
	BSUD.25462.2.p1	550	Pfam	PF04055	Radical SAM superfamily	110	305	2.3e-21	IPR007197	Radical SAM
	BSUD.25462.2.p1	550	PANTHER	PTHR11135:SF7	ELONGATOR COMPLEX PROTEIN 3	9	549	0	IPR034687	Elongator complex protein 3-like
	BSUD.25462.2.p1	550	ProSiteProfiles	PS51186	Gcn5-related N-acetyltransferase (GNAT) domain profile.	399	550	10.8353	IPR000182	GNAT domain
	BSUD.25462.2.p1	550	CDD	cd01335	Radical_SAM	99	345	6.0843e-13	-	-
	BSUD.25462.2.p1	550	PIRSF	PIRSF005669	HAT_Elp3	3	550	1.3e-250	IPR034687	Elongator complex protein 3-like
	BSUD.25462.2.p1	550	SUPERFAMILY	SSF102114	Radical SAM enzymes	122	361	1.47e-28	-	-
	BSUD.25462.2.p1	550	Pfam	PF00583	Acetyltransferase (GNAT) family	402	538	1.1e-09	IPR000182	GNAT domain
	BSUD.25462.2.p1	550	TIGRFAM	TIGR01211	ELP3: radical SAM enzyme/protein acetyltransferase, ELP3 family	29	548	1.2e-227	IPR034687	Elongator complex protein 3-like
	BSUD.25462.2.p1	550	SUPERFAMILY	SSF55729	Acyl-CoA N-acyltransferases (Nat)	355	545	1.78e-10	IPR016181	Acyl-CoA N-acyltransferase
	BSUD.25462.5.p1	550	Gene3D	G3DSA:3.40.630.30	-	396	549	9.3e-07	-	-
	BSUD.25462.5.p1	550	SFLD	SFLDS00029	Radical SAM	39	549	0	IPR007197	Radical SAM
	BSUD.25462.5.p1	550	Pfam	PF16199	Radical_SAM C-terminal domain	316	395	4.9e-33	IPR032432	Radical SAM, C-terminal extension
	BSUD.25462.5.p1	550	PANTHER	PTHR11135	HISTONE ACETYLTRANSFERASE-RELATED	9	549	0	IPR039661	ELP3/YhcC
	BSUD.25462.5.p1	550	SMART	SM00729	MiaB	92	354	7.2e-34	IPR006638	Elp3/MiaB/NifB
	BSUD.25462.5.p1	550	SFLD	SFLDF00344	ELP3-like	39	549	0	IPR034687	Elongator complex protein 3-like
	BSUD.25462.5.p1	550	ProSiteProfiles	PS51918	Radical SAM core domain profile.	85	375	13.4038	IPR007197	Radical SAM
	BSUD.25462.5.p1	550	Pfam	PF04055	Radical SAM superfamily	110	305	2.3e-21	IPR007197	Radical SAM
	BSUD.25462.5.p1	550	PANTHER	PTHR11135:SF7	ELONGATOR COMPLEX PROTEIN 3	9	549	0	IPR034687	Elongator complex protein 3-like
	BSUD.25462.5.p1	550	ProSiteProfiles	PS51186	Gcn5-related N-acetyltransferase (GNAT) domain profile.	399	550	10.8353	IPR000182	GNAT domain
	BSUD.25462.5.p1	550	CDD	cd01335	Radical_SAM	99	345	6.0843e-13	-	-
	BSUD.25462.5.p1	550	PIRSF	PIRSF005669	HAT_Elp3	3	550	1.3e-250	IPR034687	Elongator complex protein 3-like
	BSUD.25462.5.p1	550	SUPERFAMILY	SSF102114	Radical SAM enzymes	122	361	1.47e-28	-	-
	BSUD.25462.5.p1	550	Pfam	PF00583	Acetyltransferase (GNAT) family	402	538	1.1e-09	IPR000182	GNAT domain
	BSUD.25462.5.p1	550	TIGRFAM	TIGR01211	ELP3: radical SAM enzyme/protein acetyltransferase, ELP3 family	29	548	1.2e-227	IPR034687	Elongator complex protein 3-like
	BSUD.25462.5.p1	550	SUPERFAMILY	SSF55729	Acyl-CoA N-acyltransferases (Nat)	355	545	1.78e-10	IPR016181	Acyl-CoA N-acyltransferase
	BSUD.25462.1.p1	550	Gene3D	G3DSA:3.40.630.30	-	396	549	9.3e-07	-	-
	BSUD.25462.1.p1	550	SFLD	SFLDS00029	Radical SAM	39	549	0	IPR007197	Radical SAM
	BSUD.25462.1.p1	550	Pfam	PF16199	Radical_SAM C-terminal domain	316	395	4.9e-33	IPR032432	Radical SAM, C-terminal extension
	BSUD.25462.1.p1	550	PANTHER	PTHR11135	HISTONE ACETYLTRANSFERASE-RELATED	9	549	0	IPR039661	ELP3/YhcC
	BSUD.25462.1.p1	550	SMART	SM00729	MiaB	92	354	7.2e-34	IPR006638	Elp3/MiaB/NifB
	BSUD.25462.1.p1	550	SFLD	SFLDF00344	ELP3-like	39	549	0	IPR034687	Elongator complex protein 3-like
	BSUD.25462.1.p1	550	ProSiteProfiles	PS51918	Radical SAM core domain profile.	85	375	13.4038	IPR007197	Radical SAM
	BSUD.25462.1.p1	550	Pfam	PF04055	Radical SAM superfamily	110	305	2.3e-21	IPR007197	Radical SAM
	BSUD.25462.1.p1	550	PANTHER	PTHR11135:SF7	ELONGATOR COMPLEX PROTEIN 3	9	549	0	IPR034687	Elongator complex protein 3-like
	BSUD.25462.1.p1	550	ProSiteProfiles	PS51186	Gcn5-related N-acetyltransferase (GNAT) domain profile.	399	550	10.8353	IPR000182	GNAT domain
	BSUD.25462.1.p1	550	CDD	cd01335	Radical_SAM	99	345	6.0843e-13	-	-
	BSUD.25462.1.p1	550	PIRSF	PIRSF005669	HAT_Elp3	3	550	1.3e-250	IPR034687	Elongator complex protein 3-like
	BSUD.25462.1.p1	550	SUPERFAMILY	SSF102114	Radical SAM enzymes	122	361	1.47e-28	-	-
	BSUD.25462.1.p1	550	Pfam	PF00583	Acetyltransferase (GNAT) family	402	538	1.1e-09	IPR000182	GNAT domain
	BSUD.25462.1.p1	550	TIGRFAM	TIGR01211	ELP3: radical SAM enzyme/protein acetyltransferase, ELP3 family	29	548	1.2e-227	IPR034687	Elongator complex protein 3-like
	BSUD.25462.1.p1	550	SUPERFAMILY	SSF55729	Acyl-CoA N-acyltransferases (Nat)	355	545	1.78e-10	IPR016181	Acyl-CoA N-acyltransferase
	BSUD.16766.2.p1	479	Gene3D	G3DSA:1.20.120.340	Flagellar protein FliS	228	385	1.3e-09	-	-
	BSUD.16766.2.p1	479	MobiDBLite	mobidb-lite	consensus disorder prediction	408	429	-	-	-
	BSUD.16766.2.p1	479	MobiDBLite	mobidb-lite	consensus disorder prediction	408	479	-	-	-
	BSUD.16766.2.p1	479	Pfam	PF03036	Perilipin family	5	383	2.6e-37	IPR004279	Perilipin
	BSUD.16766.2.p1	479	MobiDBLite	mobidb-lite	consensus disorder prediction	437	479	-	-	-
	BSUD.16766.2.p1	479	Coils	Coil	Coil	272	292	-	-	-
	BSUD.16766.2.p1	479	PANTHER	PTHR14024	PERILIPIN	5	383	2.6e-46	-	-
	BSUD.16766.2.p1	479	SUPERFAMILY	SSF109775	Mannose-6-phosphate receptor binding protein 1 (Tip47), C-terminal domain	224	328	5.62e-11	-	-
	BSUD.16766.1.p1	479	Gene3D	G3DSA:1.20.120.340	Flagellar protein FliS	228	385	1.3e-09	-	-
	BSUD.16766.1.p1	479	MobiDBLite	mobidb-lite	consensus disorder prediction	408	429	-	-	-
	BSUD.16766.1.p1	479	MobiDBLite	mobidb-lite	consensus disorder prediction	408	479	-	-	-
	BSUD.16766.1.p1	479	Pfam	PF03036	Perilipin family	5	383	2.6e-37	IPR004279	Perilipin
	BSUD.16766.1.p1	479	MobiDBLite	mobidb-lite	consensus disorder prediction	437	479	-	-	-
	BSUD.16766.1.p1	479	Coils	Coil	Coil	272	292	-	-	-
	BSUD.16766.1.p1	479	PANTHER	PTHR14024	PERILIPIN	5	383	2.6e-46	-	-
	BSUD.16766.1.p1	479	SUPERFAMILY	SSF109775	Mannose-6-phosphate receptor binding protein 1 (Tip47), C-terminal domain	224	328	5.62e-11	-	-
	BSUD.19289.2.p1	214	Coils	Coil	Coil	68	102	-	-	-
	BSUD.19289.2.p1	214	Coils	Coil	Coil	19	53	-	-	-
	BSUD.19289.2.p1	214	Coils	Coil	Coil	108	135	-	-	-
	BSUD.19289.2.p1	214	PANTHER	PTHR14845	COILED-COIL DOMAIN-CONTAINING 166	1	200	2.8e-40	-	-
	BSUD.19289.2.p1	214	Pfam	PF14988	Domain of unknown function (DUF4515)	1	189	6e-32	IPR032777	Domain of unknown function DUF4515
	BSUD.19289.2.p1	214	MobiDBLite	mobidb-lite	consensus disorder prediction	195	214	-	-	-
	BSUD.19289.2.p1	214	PANTHER	PTHR14845:SF0	COILED-COIL DOMAIN-CONTAINING 166	1	200	2.8e-40	-	-
	BSUD.19289.2.p1	214	Coils	Coil	Coil	148	182	-	-	-
	BSUD.13131.1.p1	325	Pfam	PF00307	Calponin homology (CH) domain	210	313	1.2e-21	IPR001715	Calponin homology domain
	BSUD.13131.1.p1	325	Gene3D	G3DSA:1.10.418.10	-	206	321	8.1e-41	IPR036872	CH domain superfamily
	BSUD.13131.1.p1	325	MobiDBLite	mobidb-lite	consensus disorder prediction	124	152	-	-	-
	BSUD.13131.1.p1	325	MobiDBLite	mobidb-lite	consensus disorder prediction	127	152	-	-	-
	BSUD.13131.1.p1	325	PANTHER	PTHR23167	CALPONIN HOMOLOGY DOMAIN-CONTAINING PROTEIN DDB_G0272472-RELATED	16	310	9.7e-62	-	-
	BSUD.13131.1.p1	325	Coils	Coil	Coil	30	80	-	-	-
	BSUD.13131.1.p1	325	MobiDBLite	mobidb-lite	consensus disorder prediction	7	62	-	-	-
	BSUD.13131.1.p1	325	CDD	cd00014	CH	210	312	3.43269e-24	IPR001715	Calponin homology domain
	BSUD.13131.1.p1	325	Pfam	PF12510	Smoothelin cytoskeleton protein	6	39	1.2e-11	IPR022189	Smoothelin
	BSUD.13131.1.p1	325	SMART	SM00033	ch_5	209	308	3e-21	IPR001715	Calponin homology domain
	BSUD.13131.1.p1	325	ProSiteProfiles	PS50021	Calponin homology (CH) domain profile.	207	313	23.6922	IPR001715	Calponin homology domain
	BSUD.13131.1.p1	325	MobiDBLite	mobidb-lite	consensus disorder prediction	1	62	-	-	-
	BSUD.13131.1.p1	325	PANTHER	PTHR23167:SF45	SMOOTHELIN-LIKE PROTEIN 1	16	310	9.7e-62	-	-
	BSUD.13131.1.p1	325	SUPERFAMILY	SSF47576	Calponin-homology domain, CH-domain	205	314	1.24e-33	IPR036872	CH domain superfamily
	BSUD.13131.7.p1	325	Pfam	PF00307	Calponin homology (CH) domain	210	313	1.2e-21	IPR001715	Calponin homology domain
	BSUD.13131.7.p1	325	Gene3D	G3DSA:1.10.418.10	-	206	321	8.1e-41	IPR036872	CH domain superfamily
	BSUD.13131.7.p1	325	MobiDBLite	mobidb-lite	consensus disorder prediction	124	152	-	-	-
	BSUD.13131.7.p1	325	MobiDBLite	mobidb-lite	consensus disorder prediction	127	152	-	-	-
	BSUD.13131.7.p1	325	PANTHER	PTHR23167	CALPONIN HOMOLOGY DOMAIN-CONTAINING PROTEIN DDB_G0272472-RELATED	16	310	9.7e-62	-	-
	BSUD.13131.7.p1	325	Coils	Coil	Coil	30	80	-	-	-
	BSUD.13131.7.p1	325	MobiDBLite	mobidb-lite	consensus disorder prediction	7	62	-	-	-
	BSUD.13131.7.p1	325	CDD	cd00014	CH	210	312	3.43269e-24	IPR001715	Calponin homology domain
	BSUD.13131.7.p1	325	Pfam	PF12510	Smoothelin cytoskeleton protein	6	39	1.2e-11	IPR022189	Smoothelin
	BSUD.13131.7.p1	325	SMART	SM00033	ch_5	209	308	3e-21	IPR001715	Calponin homology domain
	BSUD.13131.7.p1	325	ProSiteProfiles	PS50021	Calponin homology (CH) domain profile.	207	313	23.6922	IPR001715	Calponin homology domain
	BSUD.13131.7.p1	325	MobiDBLite	mobidb-lite	consensus disorder prediction	1	62	-	-	-
	BSUD.13131.7.p1	325	PANTHER	PTHR23167:SF45	SMOOTHELIN-LIKE PROTEIN 1	16	310	9.7e-62	-	-
	BSUD.13131.7.p1	325	SUPERFAMILY	SSF47576	Calponin-homology domain, CH-domain	205	314	1.24e-33	IPR036872	CH domain superfamily
	BSUD.13131.9.p1	325	Pfam	PF00307	Calponin homology (CH) domain	210	313	1.2e-21	IPR001715	Calponin homology domain
	BSUD.13131.9.p1	325	Gene3D	G3DSA:1.10.418.10	-	206	321	8.1e-41	IPR036872	CH domain superfamily
	BSUD.13131.9.p1	325	MobiDBLite	mobidb-lite	consensus disorder prediction	124	152	-	-	-
	BSUD.13131.9.p1	325	MobiDBLite	mobidb-lite	consensus disorder prediction	127	152	-	-	-
	BSUD.13131.9.p1	325	PANTHER	PTHR23167	CALPONIN HOMOLOGY DOMAIN-CONTAINING PROTEIN DDB_G0272472-RELATED	16	310	9.7e-62	-	-
	BSUD.13131.9.p1	325	Coils	Coil	Coil	30	80	-	-	-
	BSUD.13131.9.p1	325	MobiDBLite	mobidb-lite	consensus disorder prediction	7	62	-	-	-
	BSUD.13131.9.p1	325	CDD	cd00014	CH	210	312	3.43269e-24	IPR001715	Calponin homology domain
	BSUD.13131.9.p1	325	Pfam	PF12510	Smoothelin cytoskeleton protein	6	39	1.2e-11	IPR022189	Smoothelin
	BSUD.13131.9.p1	325	SMART	SM00033	ch_5	209	308	3e-21	IPR001715	Calponin homology domain
	BSUD.13131.9.p1	325	ProSiteProfiles	PS50021	Calponin homology (CH) domain profile.	207	313	23.6922	IPR001715	Calponin homology domain
	BSUD.13131.9.p1	325	MobiDBLite	mobidb-lite	consensus disorder prediction	1	62	-	-	-
	BSUD.13131.9.p1	325	PANTHER	PTHR23167:SF45	SMOOTHELIN-LIKE PROTEIN 1	16	310	9.7e-62	-	-
	BSUD.13131.9.p1	325	SUPERFAMILY	SSF47576	Calponin-homology domain, CH-domain	205	314	1.24e-33	IPR036872	CH domain superfamily
	BSUD.13131.3.p1	325	Pfam	PF00307	Calponin homology (CH) domain	210	313	1.2e-21	IPR001715	Calponin homology domain
	BSUD.13131.3.p1	325	Gene3D	G3DSA:1.10.418.10	-	206	321	8.1e-41	IPR036872	CH domain superfamily
	BSUD.13131.3.p1	325	MobiDBLite	mobidb-lite	consensus disorder prediction	124	152	-	-	-
	BSUD.13131.3.p1	325	MobiDBLite	mobidb-lite	consensus disorder prediction	127	152	-	-	-
	BSUD.13131.3.p1	325	PANTHER	PTHR23167	CALPONIN HOMOLOGY DOMAIN-CONTAINING PROTEIN DDB_G0272472-RELATED	16	310	9.7e-62	-	-
	BSUD.13131.3.p1	325	Coils	Coil	Coil	30	80	-	-	-
	BSUD.13131.3.p1	325	MobiDBLite	mobidb-lite	consensus disorder prediction	7	62	-	-	-
	BSUD.13131.3.p1	325	CDD	cd00014	CH	210	312	3.43269e-24	IPR001715	Calponin homology domain
	BSUD.13131.3.p1	325	Pfam	PF12510	Smoothelin cytoskeleton protein	6	39	1.2e-11	IPR022189	Smoothelin
	BSUD.13131.3.p1	325	SMART	SM00033	ch_5	209	308	3e-21	IPR001715	Calponin homology domain
	BSUD.13131.3.p1	325	ProSiteProfiles	PS50021	Calponin homology (CH) domain profile.	207	313	23.6922	IPR001715	Calponin homology domain
	BSUD.13131.3.p1	325	MobiDBLite	mobidb-lite	consensus disorder prediction	1	62	-	-	-
	BSUD.13131.3.p1	325	PANTHER	PTHR23167:SF45	SMOOTHELIN-LIKE PROTEIN 1	16	310	9.7e-62	-	-
	BSUD.13131.3.p1	325	SUPERFAMILY	SSF47576	Calponin-homology domain, CH-domain	205	314	1.24e-33	IPR036872	CH domain superfamily
	BSUD.2493.1.p1	1715	MobiDBLite	mobidb-lite	consensus disorder prediction	547	572	-	-	-
	BSUD.2493.1.p1	1715	MobiDBLite	mobidb-lite	consensus disorder prediction	129	206	-	-	-
	BSUD.2493.1.p1	1715	MobiDBLite	mobidb-lite	consensus disorder prediction	256	307	-	-	-
	BSUD.2493.1.p1	1715	MobiDBLite	mobidb-lite	consensus disorder prediction	1187	1220	-	-	-
	BSUD.2493.1.p1	1715	PANTHER	PTHR24365	TOLL-LIKE RECEPTOR	141	1710	4.2e-13	IPR017241	Toll-like receptor
	BSUD.2493.1.p1	1715	MobiDBLite	mobidb-lite	consensus disorder prediction	256	278	-	-	-
	BSUD.2493.1.p1	1715	MobiDBLite	mobidb-lite	consensus disorder prediction	354	381	-	-	-
	BSUD.2493.1.p1	1715	Coils	Coil	Coil	312	332	-	-	-
	BSUD.2493.1.p1	1715	MobiDBLite	mobidb-lite	consensus disorder prediction	911	946	-	-	-
	BSUD.2493.1.p1	1715	MobiDBLite	mobidb-lite	consensus disorder prediction	166	193	-	-	-
	BSUD.2493.1.p1	1715	MobiDBLite	mobidb-lite	consensus disorder prediction	1634	1715	-	-	-
	BSUD.2493.1.p1	1715	MobiDBLite	mobidb-lite	consensus disorder prediction	959	979	-	-	-
	BSUD.2493.1.p1	1715	MobiDBLite	mobidb-lite	consensus disorder prediction	1017	1043	-	-	-
	BSUD.2493.1.p1	1715	PANTHER	PTHR24365:SF541	MORPHOGENESIS PROTEIN SOG2, PUTATIVE-RELATED	141	1710	4.2e-13	-	-
	BSUD.2493.1.p1	1715	MobiDBLite	mobidb-lite	consensus disorder prediction	1645	1715	-	-	-
	BSUD.2493.1.p1	1715	MobiDBLite	mobidb-lite	consensus disorder prediction	1051	1186	-	-	-
	BSUD.2493.1.p1	1715	MobiDBLite	mobidb-lite	consensus disorder prediction	911	1282	-	-	-
	BSUD.2493.1.p1	1715	MobiDBLite	mobidb-lite	consensus disorder prediction	354	373	-	-	-
	BSUD.4687.2.p1	324	Gene3D	G3DSA:3.90.70.10	Cysteine proteinases	108	282	3.1e-63	-	-
	BSUD.4687.2.p1	324	Gene3D	G3DSA:1.10.287.2250	-	14	92	2.1e-25	-	-
	BSUD.4687.2.p1	324	PANTHER	PTHR12411	CYSTEINE PROTEASE FAMILY C1-RELATED	10	321	6e-107	-	-
	BSUD.4687.2.p1	324	ProSitePatterns	PS00640	Eukaryotic thiol (cysteine) proteases asparagine active site.	286	305	-	IPR025661	Cysteine peptidase, asparagine active site
	BSUD.4687.2.p1	324	CDD	cd02248	Peptidase_C1A	109	322	1.00695e-119	IPR039417	Papain-like cysteine endopeptidase
	BSUD.4687.2.p1	324	SUPERFAMILY	SSF54001	Cysteine proteinases	15	323	5.61e-120	IPR038765	Papain-like cysteine peptidase superfamily
	BSUD.4687.2.p1	324	Pfam	PF08246	Cathepsin propeptide inhibitor domain (I29)	25	81	3.1e-13	IPR013201	Cathepsin propeptide inhibitor domain (I29)
	BSUD.4687.2.p1	324	PRINTS	PR00705	Papain cysteine protease (C1) family signature	271	281	9.1e-11	IPR000668	Peptidase C1A, papain C-terminal
	BSUD.4687.2.p1	324	PRINTS	PR00705	Papain cysteine protease (C1) family signature	126	141	9.1e-11	IPR000668	Peptidase C1A, papain C-terminal
	BSUD.4687.2.p1	324	PRINTS	PR00705	Papain cysteine protease (C1) family signature	286	292	9.1e-11	IPR000668	Peptidase C1A, papain C-terminal
	BSUD.4687.2.p1	324	SMART	SM00848	Inhibitor_I29_2	22	81	1e-24	IPR013201	Cathepsin propeptide inhibitor domain (I29)
	BSUD.4687.2.p1	324	ProSitePatterns	PS00639	Eukaryotic thiol (cysteine) proteases histidine active site.	269	279	-	IPR025660	Cysteine peptidase, histidine active site
	BSUD.4687.2.p1	324	SMART	SM00645	pept_c1	108	323	8e-129	IPR000668	Peptidase C1A, papain C-terminal
	BSUD.4687.2.p1	324	Pfam	PF00112	Papain family cysteine protease	108	323	5e-89	IPR000668	Peptidase C1A, papain C-terminal
	BSUD.4687.2.p1	324	Gene3D	G3DSA:2.40.50.170	Cysteine proteinases. Chain C	283	324	7.9e-22	-	-
	BSUD.4687.2.p1	324	ProSitePatterns	PS00139	Eukaryotic thiol (cysteine) proteases cysteine active site.	126	137	-	IPR000169	Cysteine peptidase, cysteine active site
	BSUD.4687.2.p1	324	PANTHER	PTHR12411:SF525	CATHEPSIN S	10	321	6e-107	-	-
	BSUD.4687.1.p1	324	Gene3D	G3DSA:3.90.70.10	Cysteine proteinases	108	282	3.1e-63	-	-
	BSUD.4687.1.p1	324	Gene3D	G3DSA:1.10.287.2250	-	14	92	2.1e-25	-	-
	BSUD.4687.1.p1	324	PANTHER	PTHR12411	CYSTEINE PROTEASE FAMILY C1-RELATED	10	321	6e-107	-	-
	BSUD.4687.1.p1	324	ProSitePatterns	PS00640	Eukaryotic thiol (cysteine) proteases asparagine active site.	286	305	-	IPR025661	Cysteine peptidase, asparagine active site
	BSUD.4687.1.p1	324	CDD	cd02248	Peptidase_C1A	109	322	1.00695e-119	IPR039417	Papain-like cysteine endopeptidase
	BSUD.4687.1.p1	324	SUPERFAMILY	SSF54001	Cysteine proteinases	15	323	5.61e-120	IPR038765	Papain-like cysteine peptidase superfamily
	BSUD.4687.1.p1	324	Pfam	PF08246	Cathepsin propeptide inhibitor domain (I29)	25	81	3.1e-13	IPR013201	Cathepsin propeptide inhibitor domain (I29)
	BSUD.4687.1.p1	324	PRINTS	PR00705	Papain cysteine protease (C1) family signature	271	281	9.1e-11	IPR000668	Peptidase C1A, papain C-terminal
	BSUD.4687.1.p1	324	PRINTS	PR00705	Papain cysteine protease (C1) family signature	126	141	9.1e-11	IPR000668	Peptidase C1A, papain C-terminal
	BSUD.4687.1.p1	324	PRINTS	PR00705	Papain cysteine protease (C1) family signature	286	292	9.1e-11	IPR000668	Peptidase C1A, papain C-terminal
	BSUD.4687.1.p1	324	SMART	SM00848	Inhibitor_I29_2	22	81	1e-24	IPR013201	Cathepsin propeptide inhibitor domain (I29)
	BSUD.4687.1.p1	324	ProSitePatterns	PS00639	Eukaryotic thiol (cysteine) proteases histidine active site.	269	279	-	IPR025660	Cysteine peptidase, histidine active site
	BSUD.4687.1.p1	324	SMART	SM00645	pept_c1	108	323	8e-129	IPR000668	Peptidase C1A, papain C-terminal
	BSUD.4687.1.p1	324	Pfam	PF00112	Papain family cysteine protease	108	323	5e-89	IPR000668	Peptidase C1A, papain C-terminal
	BSUD.4687.1.p1	324	Gene3D	G3DSA:2.40.50.170	Cysteine proteinases. Chain C	283	324	7.9e-22	-	-
	BSUD.4687.1.p1	324	ProSitePatterns	PS00139	Eukaryotic thiol (cysteine) proteases cysteine active site.	126	137	-	IPR000169	Cysteine peptidase, cysteine active site
	BSUD.4687.1.p1	324	PANTHER	PTHR12411:SF525	CATHEPSIN S	10	321	6e-107	-	-
	BSUD.24529.1.p1	200	Pfam	PF03987	Autophagocytosis associated protein, active-site domain	11	194	6.4e-36	IPR007135	Ubiquitin-like-conjugating enzyme Atg3/Atg10
	BSUD.24529.1.p1	200	PANTHER	PTHR14957	UBIQUITIN-LIKE-CONJUGATING ENZYME ATG10	6	197	1.1e-53	-	-
	BSUD.24529.1.p1	200	Gene3D	G3DSA:3.30.1460.50	-	2	193	4e-26	-	-
	BSUD.15648.2.p1	138	Gene3D	G3DSA:4.10.410.10	Pancreatic trypsin inhibitor Kunitz domain	78	135	6.5e-06	IPR036880	Pancreatic trypsin inhibitor Kunitz domain superfamily
	BSUD.15648.2.p1	138	SUPERFAMILY	SSF57362	BPTI-like	88	133	1.78e-05	IPR036880	Pancreatic trypsin inhibitor Kunitz domain superfamily
	BSUD.9626.2.p1	362	MobiDBLite	mobidb-lite	consensus disorder prediction	313	334	-	-	-
	BSUD.9626.2.p1	362	PANTHER	PTHR32026:SF10	METHYLTRANSFERASE-LIKE PROTEIN 24	76	313	5.2e-45	-	-
	BSUD.9626.2.p1	362	PANTHER	PTHR32026	METHYLTRANSFERASE-LIKE PROTEIN 24	76	313	5.2e-45	IPR026913	Probable methyltransferase-like protein 24
	BSUD.9626.2.p1	362	SUPERFAMILY	SSF53335	S-adenosyl-L-methionine-dependent methyltransferases	145	286	9.47e-08	IPR029063	S-adenosyl-L-methionine-dependent methyltransferase superfamily
	BSUD.9626.2.p1	362	Pfam	PF13383	Methyltransferase domain	83	252	2.5e-17	IPR025714	Methyltransferase domain
	BSUD.9626.1.p1	362	MobiDBLite	mobidb-lite	consensus disorder prediction	313	334	-	-	-
	BSUD.9626.1.p1	362	PANTHER	PTHR32026:SF10	METHYLTRANSFERASE-LIKE PROTEIN 24	76	313	5.2e-45	-	-
	BSUD.9626.1.p1	362	PANTHER	PTHR32026	METHYLTRANSFERASE-LIKE PROTEIN 24	76	313	5.2e-45	IPR026913	Probable methyltransferase-like protein 24
	BSUD.9626.1.p1	362	SUPERFAMILY	SSF53335	S-adenosyl-L-methionine-dependent methyltransferases	145	286	9.47e-08	IPR029063	S-adenosyl-L-methionine-dependent methyltransferase superfamily
	BSUD.9626.1.p1	362	Pfam	PF13383	Methyltransferase domain	83	252	2.5e-17	IPR025714	Methyltransferase domain
	BSUD.6567.2.p1	552	MobiDBLite	mobidb-lite	consensus disorder prediction	493	511	-	-	-
	BSUD.6567.2.p1	552	MobiDBLite	mobidb-lite	consensus disorder prediction	512	535	-	-	-
	BSUD.6567.2.p1	552	MobiDBLite	mobidb-lite	consensus disorder prediction	1	73	-	-	-
	BSUD.6567.2.p1	552	MobiDBLite	mobidb-lite	consensus disorder prediction	15	33	-	-	-
	BSUD.6567.2.p1	552	MobiDBLite	mobidb-lite	consensus disorder prediction	402	435	-	-	-
	BSUD.6567.2.p1	552	MobiDBLite	mobidb-lite	consensus disorder prediction	43	73	-	-	-
	BSUD.6567.2.p1	552	MobiDBLite	mobidb-lite	consensus disorder prediction	493	535	-	-	-
	BSUD.6567.1.p1	552	MobiDBLite	mobidb-lite	consensus disorder prediction	493	511	-	-	-
	BSUD.6567.1.p1	552	MobiDBLite	mobidb-lite	consensus disorder prediction	512	535	-	-	-
	BSUD.6567.1.p1	552	MobiDBLite	mobidb-lite	consensus disorder prediction	1	73	-	-	-
	BSUD.6567.1.p1	552	MobiDBLite	mobidb-lite	consensus disorder prediction	15	33	-	-	-
	BSUD.6567.1.p1	552	MobiDBLite	mobidb-lite	consensus disorder prediction	402	435	-	-	-
	BSUD.6567.1.p1	552	MobiDBLite	mobidb-lite	consensus disorder prediction	43	73	-	-	-
	BSUD.6567.1.p1	552	MobiDBLite	mobidb-lite	consensus disorder prediction	493	535	-	-	-
	BSUD.18574.1.p1	674	MobiDBLite	mobidb-lite	consensus disorder prediction	321	343	-	-	-
	BSUD.18574.1.p1	674	PANTHER	PTHR10005	SKI ONCOGENE-RELATED	7	315	4.9e-128	IPR023216	Transcription regulator SKI/SnoN
	BSUD.18574.1.p1	674	Gene3D	G3DSA:3.10.260.20	Ski	92	197	6.5e-42	IPR037000	Ski-like, DNA-binding domain superfamily
	BSUD.18574.1.p1	674	SUPERFAMILY	SSF63763	SAND domain-like	210	303	3.66e-34	IPR010919	SAND-like domain superfamily
	BSUD.18574.1.p1	674	Coils	Coil	Coil	546	580	-	-	-
	BSUD.18574.1.p1	674	SMART	SM01046	c_SKI_SMAD_bind_2	210	304	2.3e-54	IPR014890	c-SKI SMAD4-binding domain
	BSUD.18574.1.p1	674	Pfam	PF08782	c-SKI Smad4 binding domain	210	303	5e-38	IPR014890	c-SKI SMAD4-binding domain
	BSUD.18574.1.p1	674	MobiDBLite	mobidb-lite	consensus disorder prediction	433	451	-	-	-
	BSUD.18574.1.p1	674	MobiDBLite	mobidb-lite	consensus disorder prediction	418	496	-	-	-
	BSUD.18574.1.p1	674	PANTHER	PTHR10005:SF25	SNO ONCOGENE, ISOFORM B	7	315	4.9e-128	-	-
	BSUD.18574.1.p1	674	Pfam	PF02437	SKI/SNO/DAC family	89	196	8e-45	IPR003380	SKI/SNO/DAC domain
	BSUD.18574.1.p1	674	MobiDBLite	mobidb-lite	consensus disorder prediction	479	496	-	-	-
	BSUD.18574.1.p1	674	Gene3D	G3DSA:3.10.390.10	-	208	305	8.8e-39	IPR010919	SAND-like domain superfamily
	BSUD.18574.1.p1	674	SUPERFAMILY	SSF46955	Putative DNA-binding domain	99	196	1.56e-35	IPR009061	Putative DNA-binding domain superfamily
	BSUD.5334.1.p1	217	Gene3D	G3DSA:3.40.50.1000	-	18	214	4.2e-06	IPR023214	HAD superfamily
	BSUD.5334.1.p1	217	SUPERFAMILY	SSF56784	HAD-like	35	201	1.22e-08	IPR036412	HAD-like superfamily
	BSUD.13666.2.p1	222	MobiDBLite	mobidb-lite	consensus disorder prediction	181	222	-	-	-
	BSUD.13666.2.p1	222	PIRSF	PIRSF011282	Synaptogyrin	4	222	1e-76	IPR016579	Synaptogyrin
	BSUD.13666.2.p1	222	Pfam	PF01284	Membrane-associating domain	23	164	2.5e-24	IPR008253	Marvel domain
	BSUD.13666.2.p1	222	ProSiteProfiles	PS51225	MARVEL domain profile.	23	170	16.6517	IPR008253	Marvel domain
	BSUD.13666.2.p1	222	MobiDBLite	mobidb-lite	consensus disorder prediction	180	222	-	-	-
	BSUD.13666.2.p1	222	PANTHER	PTHR10838	SYNAPTOGYRIN	6	219	1.7e-75	IPR016579	Synaptogyrin
	BSUD.11950.1.p1	164	Gene3D	G3DSA:3.10.100.10	-	25	162	3.7e-22	IPR016186	C-type lectin-like/link domain superfamily
	BSUD.11950.1.p1	164	SUPERFAMILY	SSF56436	C-type lectin-like	36	162	7.17e-21	IPR016187	C-type lectin fold
	BSUD.11950.1.p1	164	ProSiteProfiles	PS50041	C-type lectin domain profile.	37	150	12.3268	IPR001304	C-type lectin-like
	BSUD.11950.1.p1	164	SMART	SM00034	CLECT_2	33	160	4.1e-11	IPR001304	C-type lectin-like
	BSUD.11950.1.p1	164	Pfam	PF00059	Lectin C-type domain	51	160	1.9e-09	IPR001304	C-type lectin-like
	BSUD.15060.1.p1	693	ProSiteProfiles	PS50835	Ig-like domain profile.	447	517	7.14095	IPR007110	Immunoglobulin-like domain
	BSUD.15060.1.p1	693	ProSiteProfiles	PS50835	Ig-like domain profile.	528	615	6.59646	IPR007110	Immunoglobulin-like domain
	BSUD.8810.3.p1	346	MobiDBLite	mobidb-lite	consensus disorder prediction	1	56	-	-	-
	BSUD.8810.3.p1	346	Gene3D	G3DSA:3.30.70.330	-	55	139	8.8e-26	IPR012677	Nucleotide-binding alpha-beta plait domain superfamily
	BSUD.8810.3.p1	346	CDD	cd12578	RRM1_hnRNPA_like	61	138	3.43348e-45	-	-
	BSUD.8810.3.p1	346	Pfam	PF00076	RNA recognition motif. (a.k.a. RRM, RBD, or RNP domain)	153	220	2.7e-17	IPR000504	RNA recognition motif domain
	BSUD.8810.3.p1	346	Pfam	PF00076	RNA recognition motif. (a.k.a. RRM, RBD, or RNP domain)	62	129	9e-17	IPR000504	RNA recognition motif domain
	BSUD.8810.3.p1	346	PANTHER	PTHR48024:SF2	HETEROGENEOUS NUCLEAR RIBONUCLEOPROTEIN A0A-RELATED	55	343	9.2e-77	-	-
	BSUD.8810.3.p1	346	ProSiteProfiles	PS50102	Eukaryotic RNA Recognition Motif (RRM) profile.	150	227	18.7685	IPR000504	RNA recognition motif domain
	BSUD.8810.3.p1	346	SUPERFAMILY	SSF54928	RNA-binding domain, RBD	145	255	2.96e-29	IPR035979	RNA-binding domain superfamily
	BSUD.8810.3.p1	346	ProSiteProfiles	PS50102	Eukaryotic RNA Recognition Motif (RRM) profile.	60	143	15.6644	IPR000504	RNA recognition motif domain
	BSUD.8810.3.p1	346	PANTHER	PTHR48024	GEO13361P1-RELATED	55	343	9.2e-77	-	-
	BSUD.8810.3.p1	346	Gene3D	G3DSA:3.30.70.330	-	143	257	4e-27	IPR012677	Nucleotide-binding alpha-beta plait domain superfamily
	BSUD.8810.3.p1	346	SMART	SM00360	rrm1_1	61	133	1.8e-22	IPR000504	RNA recognition motif domain
	BSUD.8810.3.p1	346	SMART	SM00360	rrm1_1	151	223	4.8e-25	IPR000504	RNA recognition motif domain
	BSUD.8810.3.p1	346	SUPERFAMILY	SSF54928	RNA-binding domain, RBD	58	142	1.21e-24	IPR035979	RNA-binding domain superfamily
	BSUD.8810.3.p1	346	MobiDBLite	mobidb-lite	consensus disorder prediction	307	346	-	-	-
	BSUD.8810.3.p1	346	MobiDBLite	mobidb-lite	consensus disorder prediction	223	247	-	-	-
	BSUD.18310.2.p1	264	Pfam	PF03318	Clostridium epsilon toxin ETX/Bacillus mosquitocidal toxin MTX2	80	263	3.2e-07	IPR004991	Aerolysin-like toxin
	BSUD.18310.2.p1	264	Gene3D	G3DSA:2.170.15.10	Proaerolysin, chain A, domain 3	65	222	2.5e-18	-	-
	BSUD.18310.2.p1	264	SUPERFAMILY	SSF56973	Aerolisin/ETX pore-forming domain	46	264	2.62e-22	-	-
	BSUD.18310.2.p1	264	CDD	cd20237	PFM_LIN24-like	81	186	8.38391e-34	-	-
	BSUD.18310.2.p1	264	PANTHER	PTHR39369	LIN-24 (TWENTY-FOUR) LIKE	25	262	1.7e-37	-	-
	BSUD.18310.1.p1	264	Pfam	PF03318	Clostridium epsilon toxin ETX/Bacillus mosquitocidal toxin MTX2	80	263	3.2e-07	IPR004991	Aerolysin-like toxin
	BSUD.18310.1.p1	264	Gene3D	G3DSA:2.170.15.10	Proaerolysin, chain A, domain 3	65	222	2.5e-18	-	-
	BSUD.18310.1.p1	264	SUPERFAMILY	SSF56973	Aerolisin/ETX pore-forming domain	46	264	2.62e-22	-	-
	BSUD.18310.1.p1	264	CDD	cd20237	PFM_LIN24-like	81	186	8.38391e-34	-	-
	BSUD.18310.1.p1	264	PANTHER	PTHR39369	LIN-24 (TWENTY-FOUR) LIKE	25	262	1.7e-37	-	-
	BSUD.15950.2.p1	889	PANTHER	PTHR12247:SF72	LETHAL(3)MALIGNANT BRAIN TUMOR-LIKE PROTEIN 3	764	888	1e-52	-	-
	BSUD.15950.2.p1	889	Gene3D	G3DSA:2.30.30.140	-	828	889	7e-38	-	-
	BSUD.15950.2.p1	889	ProSiteProfiles	PS51079	MBT repeat profile.	801	889	33.1318	IPR004092	Mbt repeat
	BSUD.15950.2.p1	889	MobiDBLite	mobidb-lite	consensus disorder prediction	1	41	-	-	-
	BSUD.15950.2.p1	889	SMART	SM00561	l3mbt_4	801	889	2.4e-36	IPR004092	Mbt repeat
	BSUD.15950.2.p1	889	Gene3D	G3DSA:2.30.30.140	-	803	827	7e-38	-	-
	BSUD.15950.2.p1	889	SUPERFAMILY	SSF63748	Tudor/PWWP/MBT	799	889	1.05e-32	-	-
	BSUD.15950.2.p1	889	PANTHER	PTHR12247	POLYCOMB GROUP PROTEIN	764	888	1e-52	-	-
	BSUD.15950.2.p1	889	MobiDBLite	mobidb-lite	consensus disorder prediction	20	41	-	-	-
	BSUD.15950.2.p1	889	PANTHER	PTHR12247	POLYCOMB GROUP PROTEIN	640	771	1e-52	-	-
	BSUD.15950.2.p1	889	Pfam	PF02820	mbt repeat	835	889	2.3e-21	IPR004092	Mbt repeat
	BSUD.15950.2.p1	889	Gene3D	G3DSA:3.30.60.160	-	703	748	6.5e-09	IPR038603	FCS-type zinc finger superfamily
	BSUD.15950.2.p1	889	PANTHER	PTHR12247:SF72	LETHAL(3)MALIGNANT BRAIN TUMOR-LIKE PROTEIN 3	640	771	1e-52	-	-
	BSUD.2225.1.p1	1279	MobiDBLite	mobidb-lite	consensus disorder prediction	75	109	-	-	-
	BSUD.2225.1.p1	1279	MobiDBLite	mobidb-lite	consensus disorder prediction	829	847	-	-	-
	BSUD.2225.1.p1	1279	MobiDBLite	mobidb-lite	consensus disorder prediction	1213	1235	-	-	-
	BSUD.2225.1.p1	1279	MobiDBLite	mobidb-lite	consensus disorder prediction	365	463	-	-	-
	BSUD.2225.1.p1	1279	MobiDBLite	mobidb-lite	consensus disorder prediction	236	252	-	-	-
	BSUD.2225.1.p1	1279	MobiDBLite	mobidb-lite	consensus disorder prediction	614	696	-	-	-
	BSUD.2225.1.p1	1279	MobiDBLite	mobidb-lite	consensus disorder prediction	1	109	-	-	-
	BSUD.2225.1.p1	1279	MobiDBLite	mobidb-lite	consensus disorder prediction	494	520	-	-	-
	BSUD.2225.1.p1	1279	MobiDBLite	mobidb-lite	consensus disorder prediction	829	868	-	-	-
	BSUD.2225.1.p1	1279	MobiDBLite	mobidb-lite	consensus disorder prediction	410	449	-	-	-
	BSUD.2225.1.p1	1279	MobiDBLite	mobidb-lite	consensus disorder prediction	494	516	-	-	-
	BSUD.2225.1.p1	1279	MobiDBLite	mobidb-lite	consensus disorder prediction	1213	1237	-	-	-
	BSUD.2225.1.p1	1279	Coils	Coil	Coil	1065	1085	-	-	-
	BSUD.2225.1.p1	1279	MobiDBLite	mobidb-lite	consensus disorder prediction	738	779	-	-	-
	BSUD.2225.1.p1	1279	MobiDBLite	mobidb-lite	consensus disorder prediction	673	687	-	-	-
	BSUD.2225.1.p1	1279	MobiDBLite	mobidb-lite	consensus disorder prediction	233	252	-	-	-
	BSUD.2225.1.p1	1279	MobiDBLite	mobidb-lite	consensus disorder prediction	1	17	-	-	-
	BSUD.2225.1.p1	1279	MobiDBLite	mobidb-lite	consensus disorder prediction	18	42	-	-	-
	BSUD.2225.1.p1	1279	MobiDBLite	mobidb-lite	consensus disorder prediction	132	153	-	-	-
	BSUD.2225.1.p1	1279	Coils	Coil	Coil	411	446	-	-	-
	BSUD.2225.1.p1	1279	MobiDBLite	mobidb-lite	consensus disorder prediction	58	73	-	-	-
	BSUD.2225.1.p1	1279	MobiDBLite	mobidb-lite	consensus disorder prediction	365	401	-	-	-
	BSUD.2225.1.p1	1279	MobiDBLite	mobidb-lite	consensus disorder prediction	850	868	-	-	-
	BSUD.2225.1.p1	1279	MobiDBLite	mobidb-lite	consensus disorder prediction	628	642	-	-	-
	BSUD.2225.1.p1	1279	Coils	Coil	Coil	740	760	-	-	-
	BSUD.6026.2.p1	565	MobiDBLite	mobidb-lite	consensus disorder prediction	231	297	-	-	-
	BSUD.6026.2.p1	565	MobiDBLite	mobidb-lite	consensus disorder prediction	345	450	-	-	-
	BSUD.6026.2.p1	565	MobiDBLite	mobidb-lite	consensus disorder prediction	384	398	-	-	-
	BSUD.6026.2.p1	565	MobiDBLite	mobidb-lite	consensus disorder prediction	409	447	-	-	-
	BSUD.6026.2.p1	565	MobiDBLite	mobidb-lite	consensus disorder prediction	345	365	-	-	-
	BSUD.6026.2.p1	565	MobiDBLite	mobidb-lite	consensus disorder prediction	237	297	-	-	-
	BSUD.9914.2.p1	369	SUPERFAMILY	SSF54695	POZ domain	308	362	2.51e-12	IPR011333	SKP1/BTB/POZ domain superfamily
	BSUD.9914.2.p1	369	Coils	Coil	Coil	222	302	-	-	-
	BSUD.9914.2.p1	369	Gene3D	G3DSA:3.30.710.10	Potassium Channel Kv1.1; Chain A	297	364	1.3e-19	IPR011333	SKP1/BTB/POZ domain superfamily
	BSUD.9914.2.p1	369	Pfam	PF02214	BTB/POZ domain	310	362	2.8e-09	IPR003131	Potassium channel tetramerisation-type BTB domain
	BSUD.9914.2.p1	369	PANTHER	PTHR11145:SF8	RE57120P	295	362	1.1e-17	-	-
	BSUD.9914.2.p1	369	PANTHER	PTHR11145	BTB/POZ DOMAIN-CONTAINING ADAPTER FOR CUL3-MEDIATED RHOA DEGRADATION PROTEIN FAMILY MEMBER	295	362	1.1e-17	IPR045068	BTB/POZ domain-containing adapter for CUL3-mediated RhoA degradation protein 1/2/3
	BSUD.24615.2.p1	784	PANTHER	PTHR11051:SF8	PROTEIN-GLUCOSYLGALACTOSYLHYDROXYLYSINE GLUCOSIDASE	106	744	6.1e-182	-	-
	BSUD.24615.2.p1	784	Gene3D	G3DSA:1.50.10.10	-	348	690	2.4e-91	IPR012341	Six-hairpin glycosidase-like superfamily
	BSUD.24615.2.p1	784	Pfam	PF03632	Glycosyl hydrolase family 65 central catalytic domain	381	589	9e-41	IPR005195	Glycoside hydrolase, family 65, central catalytic
	BSUD.24615.2.p1	784	Gene3D	G3DSA:2.60.420.10	Maltose phosphorylase, domain 3	691	759	6.7e-06	-	-
	BSUD.24615.2.p1	784	PANTHER	PTHR11051	GLYCOSYL HYDROLASE-RELATED	106	744	6.1e-182	-	-
	BSUD.24615.2.p1	784	SUPERFAMILY	SSF48208	Six-hairpin glycosidases	320	740	2.89e-77	IPR008928	Six-hairpin glycosidase superfamily
	BSUD.6949.3.p1	674	Pfam	PF07731	Multicopper oxidase	452	627	1.2e-32	IPR011706	Multicopper oxidase, C-terminal
	BSUD.6949.3.p1	674	SUPERFAMILY	SSF49503	Cupredoxins	431	635	2.66e-31	IPR008972	Cupredoxin
	BSUD.6949.3.p1	674	Pfam	PF00394	Multicopper oxidase	199	367	3e-28	IPR001117	Multicopper oxidase, type 1
	BSUD.6949.3.p1	674	CDD	cd13884	CuRO_2_tcLCC_insect_like	199	364	2.49907e-65	-	-
	BSUD.6949.3.p1	674	CDD	cd13905	CuRO_3_tcLLC2_insect_like	447	635	4.74705e-78	-	-
	BSUD.6949.3.p1	674	Gene3D	G3DSA:2.60.40.420	-	31	191	1.7e-44	IPR008972	Cupredoxin
	BSUD.6949.3.p1	674	Gene3D	G3DSA:2.60.40.420	-	195	387	2.1e-46	IPR008972	Cupredoxin
	BSUD.6949.3.p1	674	ProSitePatterns	PS00079	Multicopper oxidases signature 1.	604	624	-	IPR033138	Multicopper oxidases, conserved site
	BSUD.6949.3.p1	674	SUPERFAMILY	SSF49503	Cupredoxins	198	374	2.37e-32	IPR008972	Cupredoxin
	BSUD.6949.3.p1	674	CDD	cd13858	CuRO_1_tcLCC2_insect_like	89	190	1.531e-62	-	-
	BSUD.6949.3.p1	674	Gene3D	G3DSA:2.60.40.420	-	431	652	5.7e-57	IPR008972	Cupredoxin
	BSUD.6949.3.p1	674	PANTHER	PTHR11709	MULTI-COPPER OXIDASE	60	620	4.3e-95	IPR045087	Multicopper oxidase
	BSUD.6949.3.p1	674	Pfam	PF07732	Multicopper oxidase	89	192	3.3e-39	IPR011707	Multicopper oxidase, N-terminal
	BSUD.6949.3.p1	674	PANTHER	PTHR11709:SF416	COAGULATION FACTOR V	60	620	4.3e-95	-	-
	BSUD.6949.3.p1	674	ProSitePatterns	PS00080	Multicopper oxidases signature 2.	609	620	-	IPR002355	Multicopper oxidase, copper-binding site
	BSUD.6949.3.p1	674	SUPERFAMILY	SSF49503	Cupredoxins	72	217	2.29e-40	IPR008972	Cupredoxin
	BSUD.1391.3.p1	348	Pfam	PF03265	Deoxyribonuclease II	20	347	4.6e-108	IPR004947	Deoxyribonuclease II
	BSUD.1391.3.p1	348	CDD	cd09121	PLDc_DNaseII_2	208	347	1.67139e-63	-	-
	BSUD.1391.3.p1	348	CDD	cd09120	PLDc_DNaseII_1	18	161	5.91073e-49	-	-
	BSUD.1391.3.p1	348	PANTHER	PTHR10858:SF23	DEOXYRIBONUCLEASE II	5	348	3.1e-104	-	-
	BSUD.1391.3.p1	348	PANTHER	PTHR10858	DEOXYRIBONUCLEASE II	5	348	3.1e-104	IPR004947	Deoxyribonuclease II
	BSUD.1391.2.p1	348	Pfam	PF03265	Deoxyribonuclease II	20	347	4.6e-108	IPR004947	Deoxyribonuclease II
	BSUD.1391.2.p1	348	CDD	cd09121	PLDc_DNaseII_2	208	347	1.67139e-63	-	-
	BSUD.1391.2.p1	348	CDD	cd09120	PLDc_DNaseII_1	18	161	5.91073e-49	-	-
	BSUD.1391.2.p1	348	PANTHER	PTHR10858:SF23	DEOXYRIBONUCLEASE II	5	348	3.1e-104	-	-
	BSUD.1391.2.p1	348	PANTHER	PTHR10858	DEOXYRIBONUCLEASE II	5	348	3.1e-104	IPR004947	Deoxyribonuclease II
	BSUD.6368.2.p1	147	Pfam	PF10856	Protein of unknown function (DUF2678)	3	111	2.4e-09	IPR022564	Protein of unknown function DUF2678
	BSUD.16641.1.p1	838	MobiDBLite	mobidb-lite	consensus disorder prediction	703	784	-	-	-
	BSUD.16641.1.p1	838	MobiDBLite	mobidb-lite	consensus disorder prediction	752	767	-	-	-
	BSUD.16641.1.p1	838	MobiDBLite	mobidb-lite	consensus disorder prediction	9	31	-	-	-
	BSUD.16641.1.p1	838	Coils	Coil	Coil	531	555	-	-	-
	BSUD.16641.1.p1	838	PANTHER	PTHR12276:SF54	MYCBP-ASSOCIATED PROTEIN	53	738	2.2e-137	-	-
	BSUD.16641.1.p1	838	MobiDBLite	mobidb-lite	consensus disorder prediction	768	784	-	-	-
	BSUD.16641.1.p1	838	Pfam	PF14646	MYCBP-associated protein family	187	613	1e-124	IPR032707	MYCBP-associated protein
	BSUD.16641.1.p1	838	MobiDBLite	mobidb-lite	consensus disorder prediction	1	53	-	-	-
	BSUD.16641.1.p1	838	PANTHER	PTHR12276	EPSIN/ENT-RELATED	53	738	2.2e-137	-	-
	BSUD.16641.1.p1	838	Gene3D	G3DSA:2.60.40.10	Immunoglobulins	432	533	1.7e-06	IPR013783	Immunoglobulin-like fold
	BSUD.16641.1.p1	838	Coils	Coil	Coil	50	70	-	-	-
	BSUD.1117.4.p1	157	MobiDBLite	mobidb-lite	consensus disorder prediction	122	141	-	-	-
	BSUD.1117.4.p1	157	Coils	Coil	Coil	81	108	-	-	-
	BSUD.7894.7.p1	610	SMART	SM00430	holi	285	443	1.2e-43	IPR000536	Nuclear hormone receptor, ligand-binding domain
	BSUD.7894.7.p1	610	PRINTS	PR00398	Steroid hormone receptor signature	286	307	1.2e-23	IPR001723	Nuclear hormone receptor
	BSUD.7894.7.p1	610	PRINTS	PR00398	Steroid hormone receptor signature	374	389	1.2e-23	IPR001723	Nuclear hormone receptor
	BSUD.7894.7.p1	610	PRINTS	PR00398	Steroid hormone receptor signature	215	225	1.2e-23	IPR001723	Nuclear hormone receptor
	BSUD.7894.7.p1	610	PRINTS	PR00398	Steroid hormone receptor signature	431	448	1.2e-23	IPR001723	Nuclear hormone receptor
	BSUD.7894.7.p1	610	PRINTS	PR00398	Steroid hormone receptor signature	307	323	1.2e-23	IPR001723	Nuclear hormone receptor
	BSUD.7894.7.p1	610	Pfam	PF00104	Ligand-binding domain of nuclear hormone receptor	276	456	2.1e-36	IPR000536	Nuclear hormone receptor, ligand-binding domain
	BSUD.7894.7.p1	610	SUPERFAMILY	SSF48508	Nuclear receptor ligand-binding domain	220	469	1.01e-60	IPR035500	Nuclear hormone receptor-like domain superfamily
	BSUD.7894.7.p1	610	ProSiteProfiles	PS51843	Nuclear receptor (NR) ligand-binding (LBD) domain profile.	244	472	54.81	IPR000536	Nuclear hormone receptor, ligand-binding domain
	BSUD.7894.7.p1	610	CDD	cd06960	NR_DBD_HNF4A	154	229	1.29358e-49	-	-
	BSUD.7894.7.p1	610	PANTHER	PTHR24083:SF43	HEPATIC NUCLEAR FACTOR 4, BETA	137	494	5.1e-173	-	-
	BSUD.7894.7.p1	610	MobiDBLite	mobidb-lite	consensus disorder prediction	102	146	-	-	-
	BSUD.7894.7.p1	610	PANTHER	PTHR24083	NUCLEAR HORMONE RECEPTOR	137	494	5.1e-173	-	-
	BSUD.7894.7.p1	610	SUPERFAMILY	SSF57716	Glucocorticoid receptor-like (DNA-binding domain)	152	235	1.83e-29	-	-
	BSUD.7894.7.p1	610	Gene3D	G3DSA:1.10.565.10	Retinoid X Receptor	235	472	2.7e-75	IPR035500	Nuclear hormone receptor-like domain superfamily
	BSUD.7894.7.p1	610	ProSiteProfiles	PS51030	Nuclear hormone receptors DNA-binding domain profile.	151	226	20.8699	IPR001628	Zinc finger, nuclear hormone receptor-type
	BSUD.7894.7.p1	610	SMART	SM00399	c4gold	151	222	7.6e-37	IPR001628	Zinc finger, nuclear hormone receptor-type
	BSUD.7894.7.p1	610	Gene3D	G3DSA:3.30.50.10	-	142	234	6.8e-32	IPR013088	Zinc finger, NHR/GATA-type
	BSUD.7894.7.p1	610	PRINTS	PR00545	Retinoid X receptor signature	403	422	1e-06	IPR000003	Retinoid X receptor/HNF4
	BSUD.7894.7.p1	610	PRINTS	PR00545	Retinoid X receptor signature	362	380	1e-06	IPR000003	Retinoid X receptor/HNF4
	BSUD.7894.7.p1	610	PRINTS	PR00545	Retinoid X receptor signature	222	235	1e-06	IPR000003	Retinoid X receptor/HNF4
	BSUD.7894.7.p1	610	Pfam	PF00105	Zinc finger, C4 type (two domains)	153	221	1.8e-28	IPR001628	Zinc finger, nuclear hormone receptor-type
	BSUD.7894.7.p1	610	PRINTS	PR00047	C4-type steroid receptor zinc finger signature	211	219	7.5e-17	IPR001628	Zinc finger, nuclear hormone receptor-type
	BSUD.7894.7.p1	610	PRINTS	PR00047	C4-type steroid receptor zinc finger signature	154	170	7.5e-17	IPR001628	Zinc finger, nuclear hormone receptor-type
	BSUD.7894.7.p1	610	PRINTS	PR00047	C4-type steroid receptor zinc finger signature	170	185	7.5e-17	IPR001628	Zinc finger, nuclear hormone receptor-type
	BSUD.7894.7.p1	610	PRINTS	PR00047	C4-type steroid receptor zinc finger signature	203	211	7.5e-17	IPR001628	Zinc finger, nuclear hormone receptor-type
	BSUD.7894.7.p1	610	CDD	cd06931	NR_LBD_HNF4_like	248	468	1.0312e-133	-	-
	BSUD.7894.7.p1	610	ProSitePatterns	PS00031	Nuclear hormones receptors DNA-binding region signature.	154	180	-	IPR001628	Zinc finger, nuclear hormone receptor-type
	BSUD.15915.1.p1	602	Pfam	PF00664	ABC transporter transmembrane region	314	583	1.7e-39	IPR011527	ABC transporter type 1, transmembrane domain
	BSUD.15915.1.p1	602	Gene3D	G3DSA:1.20.1560.10	ABC transporter type 1, transmembrane domain	287	598	2.1e-63	IPR036640	ABC transporter type 1, transmembrane domain superfamily
	BSUD.15915.1.p1	602	PANTHER	PTHR24223:SF241	MULTIDRUG RESISTANCE-ASSOCIATED PROTEIN 1	76	596	3.3e-167	-	-
	BSUD.15915.1.p1	602	CDD	cd18595	ABC_6TM_MRP1_2_3_6_D1_like	315	595	4.15396e-167	-	-
	BSUD.15915.1.p1	602	SUPERFAMILY	SSF90123	ABC transporter transmembrane region	298	593	7.98e-37	IPR036640	ABC transporter type 1, transmembrane domain superfamily
	BSUD.15915.1.p1	602	PANTHER	PTHR24223	ATP-BINDING CASSETTE SUB-FAMILY C	76	596	3.3e-167	-	-
	BSUD.15915.1.p1	602	ProSiteProfiles	PS50929	ABC transporter integral membrane type-1 fused domain profile.	314	595	40.6843	IPR011527	ABC transporter type 1, transmembrane domain
	BSUD.9638.2.p1	266	Gene3D	G3DSA:3.30.950.30	Schlafen, AAA domain	2	111	8.1e-09	IPR038461	Schlafen, AlbA_2 domain superfamily
	BSUD.9638.2.p1	266	MobiDBLite	mobidb-lite	consensus disorder prediction	247	266	-	-	-
	BSUD.9638.2.p1	266	Pfam	PF04326	Putative DNA-binding domain	33	211	1.1e-11	IPR007421	Schlafen, AlbA_2 domain
	BSUD.9638.2.p1	266	PANTHER	PTHR12155:SF41	PROTEIN CBG19064	10	206	3.2e-29	-	-
	BSUD.9638.2.p1	266	Coils	Coil	Coil	228	255	-	-	-
	BSUD.9638.2.p1	266	PANTHER	PTHR12155	SCHLAFEN	10	206	3.2e-29	IPR029684	Schlafen family
	BSUD.7760.3.p1	1512	MobiDBLite	mobidb-lite	consensus disorder prediction	1381	1397	-	-	-
	BSUD.7760.3.p1	1512	PANTHER	PTHR13743	BEIGE/BEACH-RELATED	973	1393	0	-	-
	BSUD.7760.3.p1	1512	SUPERFAMILY	SSF49899	Concanavalin A-like lectins/glucanases	177	353	6e-26	IPR013320	Concanavalin A-like lectin/glucanase domain superfamily
	BSUD.7760.3.p1	1512	MobiDBLite	mobidb-lite	consensus disorder prediction	1077	1099	-	-	-
	BSUD.7760.3.p1	1512	MobiDBLite	mobidb-lite	consensus disorder prediction	1458	1494	-	-	-
	BSUD.7760.3.p1	1512	MobiDBLite	mobidb-lite	consensus disorder prediction	1022	1050	-	-	-
	BSUD.7760.3.p1	1512	MobiDBLite	mobidb-lite	consensus disorder prediction	1398	1437	-	-	-
	BSUD.7760.3.p1	1512	MobiDBLite	mobidb-lite	consensus disorder prediction	965	1016	-	-	-
	BSUD.7760.3.p1	1512	MobiDBLite	mobidb-lite	consensus disorder prediction	1438	1457	-	-	-
	BSUD.7760.3.p1	1512	PANTHER	PTHR13743:SF64	LIPOPOLYSACCHARIDE-RESPONSIVE AND BEIGE-LIKE ANCHOR PROTEIN	973	1393	0	-	-
	BSUD.7760.3.p1	1512	Gene3D	G3DSA:2.60.120.200	-	198	398	4.2e-12	-	-
	BSUD.7760.3.p1	1512	Pfam	PF15787	Domain of unknown function (DUF4704)	429	703	6.4e-104	IPR031570	Neurobeachin/BDCP, DUF4704
	BSUD.7760.3.p1	1512	PANTHER	PTHR13743	BEIGE/BEACH-RELATED	27	944	0	-	-
	BSUD.7760.3.p1	1512	MobiDBLite	mobidb-lite	consensus disorder prediction	1378	1512	-	-	-
	BSUD.7760.3.p1	1512	PANTHER	PTHR13743:SF64	LIPOPOLYSACCHARIDE-RESPONSIVE AND BEIGE-LIKE ANCHOR PROTEIN	27	944	0	-	-
	BSUD.7760.3.p1	1512	Coils	Coil	Coil	1456	1476	-	-	-
	BSUD.7760.3.p1	1512	MobiDBLite	mobidb-lite	consensus disorder prediction	932	1107	-	-	-
	BSUD.7760.3.p1	1512	SUPERFAMILY	SSF48371	ARM repeat	76	851	1.13e-10	IPR016024	Armadillo-type fold
	BSUD.7760.3.p1	1512	Pfam	PF13385	Concanavalin A-like lectin/glucanases superfamily	196	358	2.8e-11	-	-
	BSUD.7760.3.p1	1512	MobiDBLite	mobidb-lite	consensus disorder prediction	932	964	-	-	-
	BSUD.3267.1.p1	167	Gene3D	G3DSA:1.20.1250.20	MFS general substrate transporter like domains	40	165	5.5e-09	IPR036259	MFS transporter superfamily
	BSUD.3267.1.p1	167	PANTHER	PTHR23121	SODIUM-DEPENDENT GLUCOSE TRANSPORTER 1	41	158	2.4e-22	-	-
	BSUD.3267.1.p1	167	SUPERFAMILY	SSF103473	MFS general substrate transporter	41	159	5.89e-13	IPR036259	MFS transporter superfamily
	BSUD.8133.11.p1	986	MobiDBLite	mobidb-lite	consensus disorder prediction	902	957	-	-	-
	BSUD.8133.11.p1	986	ProSiteProfiles	PS50017	Death domain profile.	296	379	19.4569	IPR000488	Death domain
	BSUD.8133.11.p1	986	MobiDBLite	mobidb-lite	consensus disorder prediction	780	837	-	-	-
	BSUD.8133.11.p1	986	Coils	Coil	Coil	479	499	-	-	-
	BSUD.8133.11.p1	986	CDD	cd08317	Death_ank	294	376	1.77033e-31	-	-
	BSUD.8133.11.p1	986	Gene3D	G3DSA:1.10.533.10	Death Domain, Fas	287	385	3.9e-23	IPR011029	Death-like domain superfamily
	BSUD.8133.11.p1	986	SUPERFAMILY	SSF47986	DEATH domain	297	379	7.65e-15	IPR011029	Death-like domain superfamily
	BSUD.8133.11.p1	986	PANTHER	PTHR24198:SF180	ANKYRIN-3	289	653	3.1e-149	-	-
	BSUD.8133.11.p1	986	MobiDBLite	mobidb-lite	consensus disorder prediction	780	806	-	-	-
	BSUD.8133.11.p1	986	Gene3D	G3DSA:2.60.40.2660	-	125	284	1.7e-67	-	-
	BSUD.8133.11.p1	986	PANTHER	PTHR24198	ANKYRIN REPEAT AND PROTEIN KINASE DOMAIN-CONTAINING PROTEIN	1	278	3.1e-149	-	-
	BSUD.8133.11.p1	986	MobiDBLite	mobidb-lite	consensus disorder prediction	422	490	-	-	-
	BSUD.8133.11.p1	986	PANTHER	PTHR24198:SF180	ANKYRIN-3	1	278	3.1e-149	-	-
	BSUD.8133.11.p1	986	Pfam	PF17809	UPA domain	127	257	4e-53	IPR040745	Ankyrin, UPA domain
	BSUD.8133.11.p1	986	MobiDBLite	mobidb-lite	consensus disorder prediction	733	758	-	-	-
	BSUD.8133.11.p1	986	PANTHER	PTHR24198	ANKYRIN REPEAT AND PROTEIN KINASE DOMAIN-CONTAINING PROTEIN	289	653	3.1e-149	-	-
	BSUD.8133.11.p1	986	SMART	SM00005	DEATH_4	286	379	9.6e-14	IPR000488	Death domain
	BSUD.8133.11.p1	986	Gene3D	G3DSA:2.60.220.30	-	1	124	3.8e-51	-	-
	BSUD.8133.11.p1	986	MobiDBLite	mobidb-lite	consensus disorder prediction	862	986	-	-	-
	BSUD.8133.11.p1	986	Pfam	PF00531	Death domain	297	376	1.9e-17	IPR000488	Death domain
	BSUD.6845.1.p1	707	SMART	SM00049	DEP_3	443	517	1e-24	IPR000591	DEP domain
	BSUD.6845.1.p1	707	Pfam	PF02377	Dishevelled specific domain	89	262	1.2e-49	IPR003351	Dishevelled protein domain
	BSUD.6845.1.p1	707	MobiDBLite	mobidb-lite	consensus disorder prediction	606	692	-	-	-
	BSUD.6845.1.p1	707	MobiDBLite	mobidb-lite	consensus disorder prediction	647	662	-	-	-
	BSUD.6845.1.p1	707	SUPERFAMILY	SSF54236	Ubiquitin-like	2	80	1.96e-24	IPR029071	Ubiquitin-like domain superfamily
	BSUD.6845.1.p1	707	MobiDBLite	mobidb-lite	consensus disorder prediction	670	692	-	-	-
	BSUD.6845.1.p1	707	MobiDBLite	mobidb-lite	consensus disorder prediction	212	253	-	-	-
	BSUD.6845.1.p1	707	Pfam	PF12316	Segment polarity protein dishevelled (Dsh) C terminal	665	697	8.8e-10	IPR024580	Dishevelled C-terminal
	BSUD.6845.1.p1	707	MobiDBLite	mobidb-lite	consensus disorder prediction	212	228	-	-	-
	BSUD.6845.1.p1	707	MobiDBLite	mobidb-lite	consensus disorder prediction	107	132	-	-	-
	BSUD.6845.1.p1	707	ProSiteProfiles	PS50841	DIX domain profile.	1	82	29.4649	IPR001158	DIX domain
	BSUD.6845.1.p1	707	CDD	cd04438	DEP_dishevelled	435	517	3.22887e-53	-	-
	BSUD.6845.1.p1	707	Pfam	PF00778	DIX domain	3	78	1.5e-30	IPR001158	DIX domain
	BSUD.6845.1.p1	707	PANTHER	PTHR10878	SEGMENT POLARITY PROTEIN DISHEVELLED	1	707	1.8e-238	IPR015506	Dishevelled-related protein
	BSUD.6845.1.p1	707	CDD	cd00992	PDZ_signaling	264	351	2.42887e-21	-	-
	BSUD.6845.1.p1	707	MobiDBLite	mobidb-lite	consensus disorder prediction	231	245	-	-	-
	BSUD.6845.1.p1	707	Gene3D	G3DSA:2.40.240.130	-	1	81	9.6e-38	IPR038207	DIX domain superfamily
	BSUD.6845.1.p1	707	PANTHER	PTHR10878:SF6	SEGMENT POLARITY PROTEIN DISHEVELLED HOMOLOG DVL-3	1	707	1.8e-238	IPR008342	Dishevelled-3
	BSUD.6845.1.p1	707	SMART	SM00021	dax_2	1	82	5e-49	IPR001158	DIX domain
	BSUD.6845.1.p1	707	Pfam	PF00610	Domain found in Dishevelled, Egl-10, and Pleckstrin (DEP)	446	515	1.4e-14	IPR000591	DEP domain
	BSUD.6845.1.p1	707	Pfam	PF00595	PDZ domain	267	345	1.4e-18	IPR001478	PDZ domain
	BSUD.6845.1.p1	707	Gene3D	G3DSA:2.30.42.10	-	259	358	2.4e-39	IPR036034	PDZ superfamily
	BSUD.6845.1.p1	707	SUPERFAMILY	SSF46785	Winged helix DNA-binding domain	427	550	2.07e-31	IPR036390	Winged helix DNA-binding domain superfamily
	BSUD.6845.1.p1	707	SMART	SM00228	pdz_new	275	354	9.6e-18	IPR001478	PDZ domain
	BSUD.6845.1.p1	707	SUPERFAMILY	SSF50156	PDZ domain-like	241	355	2.23e-25	IPR036034	PDZ superfamily
	BSUD.6845.1.p1	707	MobiDBLite	mobidb-lite	consensus disorder prediction	615	633	-	-	-
	BSUD.6845.1.p1	707	ProSiteProfiles	PS50106	PDZ domain profile.	266	339	20.4657	IPR001478	PDZ domain
	BSUD.6845.1.p1	707	MobiDBLite	mobidb-lite	consensus disorder prediction	117	132	-	-	-
	BSUD.6845.1.p1	707	Gene3D	G3DSA:1.10.10.10	-	412	517	5.9e-35	IPR036388	Winged helix-like DNA-binding domain superfamily
	BSUD.6845.1.p1	707	PRINTS	PR01760	Dishevelled protein signature	500	511	4.5e-18	IPR008339	Dishevelled family
	BSUD.6845.1.p1	707	PRINTS	PR01760	Dishevelled protein signature	341	355	4.5e-18	IPR008339	Dishevelled family
	BSUD.6845.1.p1	707	PRINTS	PR01760	Dishevelled protein signature	375	387	4.5e-18	IPR008339	Dishevelled family
	BSUD.6845.1.p1	707	PRINTS	PR01760	Dishevelled protein signature	474	484	4.5e-18	IPR008339	Dishevelled family
	BSUD.6845.1.p1	707	ProSiteProfiles	PS50186	DEP domain profile.	443	517	27.6853	IPR000591	DEP domain
	BSUD.4636.1.p1	446	SUPERFAMILY	SSF57625	Invertebrate chitin-binding proteins	31	91	1.23e-09	IPR036508	Chitin binding domain superfamily
	BSUD.4636.1.p1	446	Gene3D	G3DSA:2.170.140.10	Chitin binding domain	26	93	9.5e-10	-	-
	BSUD.4636.1.p1	446	SMART	SM00494	chi_10	28	88	4.1e-08	IPR002557	Chitin binding domain
	BSUD.4636.1.p1	446	Pfam	PF01607	Chitin binding Peritrophin-A domain	38	86	1.6e-06	IPR002557	Chitin binding domain
	BSUD.4636.1.p1	446	ProSiteProfiles	PS50940	Chitin-binding type-2 domain profile.	27	88	11.2745	IPR002557	Chitin binding domain
	BSUD.12150.1.p1	1068	Coils	Coil	Coil	723	743	-	-	-
	BSUD.12150.1.p1	1068	MobiDBLite	mobidb-lite	consensus disorder prediction	980	1009	-	-	-
	BSUD.12150.1.p1	1068	MobiDBLite	mobidb-lite	consensus disorder prediction	444	470	-	-	-
	BSUD.12150.1.p1	1068	PANTHER	PTHR18034:SF3	PRE-MRNA-SPLICING FACTOR CWC22 HOMOLOG	154	745	4.2e-258	-	-
	BSUD.12150.1.p1	1068	MobiDBLite	mobidb-lite	consensus disorder prediction	1027	1068	-	-	-
	BSUD.12150.1.p1	1068	MobiDBLite	mobidb-lite	consensus disorder prediction	685	1068	-	-	-
	BSUD.12150.1.p1	1068	MobiDBLite	mobidb-lite	consensus disorder prediction	752	770	-	-	-
	BSUD.12150.1.p1	1068	Coils	Coil	Coil	925	945	-	-	-
	BSUD.12150.1.p1	1068	Pfam	PF02847	MA3 domain	489	594	6.9e-25	IPR003891	Initiation factor eIF-4 gamma, MA3
	BSUD.12150.1.p1	1068	Gene3D	G3DSA:1.25.40.180	-	152	440	4.6e-103	-	-
	BSUD.12150.1.p1	1068	MobiDBLite	mobidb-lite	consensus disorder prediction	787	973	-	-	-
	BSUD.12150.1.p1	1068	Pfam	PF02854	MIF4G domain	198	379	6e-15	IPR003890	MIF4G-like, type 3
	BSUD.12150.1.p1	1068	Coils	Coil	Coil	461	481	-	-	-
	BSUD.12150.1.p1	1068	SMART	SM00544	ma3_7	489	595	1.5e-29	IPR003891	Initiation factor eIF-4 gamma, MA3
	BSUD.12150.1.p1	1068	SMART	SM00543	if4_15	197	380	2e-40	IPR003890	MIF4G-like, type 3
	BSUD.12150.1.p1	1068	MobiDBLite	mobidb-lite	consensus disorder prediction	1	70	-	-	-
	BSUD.12150.1.p1	1068	MobiDBLite	mobidb-lite	consensus disorder prediction	1	169	-	-	-
	BSUD.12150.1.p1	1068	MobiDBLite	mobidb-lite	consensus disorder prediction	440	476	-	-	-
	BSUD.12150.1.p1	1068	PANTHER	PTHR18034	CELL CYCLE CONTROL PROTEIN CWF22-RELATED	154	745	4.2e-258	-	-
	BSUD.12150.1.p1	1068	MobiDBLite	mobidb-lite	consensus disorder prediction	77	140	-	-	-
	BSUD.12150.1.p1	1068	Coils	Coil	Coil	674	697	-	-	-
	BSUD.12150.1.p1	1068	MobiDBLite	mobidb-lite	consensus disorder prediction	715	751	-	-	-
	BSUD.12150.1.p1	1068	ProSiteProfiles	PS51366	MI domain profile.	488	604	20.0558	IPR003891	Initiation factor eIF-4 gamma, MA3
	BSUD.12150.1.p1	1068	SUPERFAMILY	SSF48371	ARM repeat	186	428	2.62e-66	IPR016024	Armadillo-type fold
	BSUD.12150.1.p1	1068	MobiDBLite	mobidb-lite	consensus disorder prediction	1010	1024	-	-	-
	BSUD.12150.1.p1	1068	MobiDBLite	mobidb-lite	consensus disorder prediction	685	702	-	-	-
	BSUD.3491.1.p1	509	PANTHER	PTHR24291:SF155	CYTOCHROME P450 301B1	36	498	4.1e-83	-	-
	BSUD.3491.1.p1	509	Pfam	PF00067	Cytochrome P450	48	500	1.3e-70	IPR001128	Cytochrome P450
	BSUD.3491.1.p1	509	Gene3D	G3DSA:1.10.630.10	Cytochrome P450	36	509	2e-89	IPR036396	Cytochrome P450 superfamily
	BSUD.3491.1.p1	509	PRINTS	PR00463	E-class P450 group I signature	455	478	3.2e-14	IPR002401	Cytochrome P450, E-class, group I
	BSUD.3491.1.p1	509	PRINTS	PR00463	E-class P450 group I signature	445	455	3.2e-14	IPR002401	Cytochrome P450, E-class, group I
	BSUD.3491.1.p1	509	PRINTS	PR00463	E-class P450 group I signature	78	97	3.2e-14	IPR002401	Cytochrome P450, E-class, group I
	BSUD.3491.1.p1	509	PRINTS	PR00463	E-class P450 group I signature	304	321	3.2e-14	IPR002401	Cytochrome P450, E-class, group I
	BSUD.3491.1.p1	509	PRINTS	PR00463	E-class P450 group I signature	324	350	3.2e-14	IPR002401	Cytochrome P450, E-class, group I
	BSUD.3491.1.p1	509	PANTHER	PTHR24291	CYTOCHROME P450 FAMILY 4	36	498	4.1e-83	-	-
	BSUD.3491.1.p1	509	SUPERFAMILY	SSF48264	Cytochrome P450	40	506	5.63e-72	IPR036396	Cytochrome P450 superfamily
	BSUD.3491.1.p1	509	ProSitePatterns	PS00086	Cytochrome P450 cysteine heme-iron ligand signature.	448	457	-	IPR017972	Cytochrome P450, conserved site
	BSUD.3491.1.p1	509	PRINTS	PR00385	P450 superfamily signature	446	455	1.3e-07	IPR001128	Cytochrome P450
	BSUD.3491.1.p1	509	PRINTS	PR00385	P450 superfamily signature	315	332	1.3e-07	IPR001128	Cytochrome P450
	BSUD.3491.1.p1	509	PRINTS	PR00385	P450 superfamily signature	368	379	1.3e-07	IPR001128	Cytochrome P450
	BSUD.3491.1.p1	509	PRINTS	PR00385	P450 superfamily signature	455	466	1.3e-07	IPR001128	Cytochrome P450
	BSUD.3491.3.p1	509	PANTHER	PTHR24291:SF155	CYTOCHROME P450 301B1	36	498	4.1e-83	-	-
	BSUD.3491.3.p1	509	Pfam	PF00067	Cytochrome P450	48	500	1.3e-70	IPR001128	Cytochrome P450
	BSUD.3491.3.p1	509	Gene3D	G3DSA:1.10.630.10	Cytochrome P450	36	509	2e-89	IPR036396	Cytochrome P450 superfamily
	BSUD.3491.3.p1	509	PRINTS	PR00463	E-class P450 group I signature	455	478	3.2e-14	IPR002401	Cytochrome P450, E-class, group I
	BSUD.3491.3.p1	509	PRINTS	PR00463	E-class P450 group I signature	445	455	3.2e-14	IPR002401	Cytochrome P450, E-class, group I
	BSUD.3491.3.p1	509	PRINTS	PR00463	E-class P450 group I signature	78	97	3.2e-14	IPR002401	Cytochrome P450, E-class, group I
	BSUD.3491.3.p1	509	PRINTS	PR00463	E-class P450 group I signature	304	321	3.2e-14	IPR002401	Cytochrome P450, E-class, group I
	BSUD.3491.3.p1	509	PRINTS	PR00463	E-class P450 group I signature	324	350	3.2e-14	IPR002401	Cytochrome P450, E-class, group I
	BSUD.3491.3.p1	509	PANTHER	PTHR24291	CYTOCHROME P450 FAMILY 4	36	498	4.1e-83	-	-
	BSUD.3491.3.p1	509	SUPERFAMILY	SSF48264	Cytochrome P450	40	506	5.63e-72	IPR036396	Cytochrome P450 superfamily
	BSUD.3491.3.p1	509	ProSitePatterns	PS00086	Cytochrome P450 cysteine heme-iron ligand signature.	448	457	-	IPR017972	Cytochrome P450, conserved site
	BSUD.3491.3.p1	509	PRINTS	PR00385	P450 superfamily signature	446	455	1.3e-07	IPR001128	Cytochrome P450
	BSUD.3491.3.p1	509	PRINTS	PR00385	P450 superfamily signature	315	332	1.3e-07	IPR001128	Cytochrome P450
	BSUD.3491.3.p1	509	PRINTS	PR00385	P450 superfamily signature	368	379	1.3e-07	IPR001128	Cytochrome P450
	BSUD.3491.3.p1	509	PRINTS	PR00385	P450 superfamily signature	455	466	1.3e-07	IPR001128	Cytochrome P450
	BSUD.3491.2.p1	509	PANTHER	PTHR24291:SF155	CYTOCHROME P450 301B1	36	498	4.1e-83	-	-
	BSUD.3491.2.p1	509	Pfam	PF00067	Cytochrome P450	48	500	1.3e-70	IPR001128	Cytochrome P450
	BSUD.3491.2.p1	509	Gene3D	G3DSA:1.10.630.10	Cytochrome P450	36	509	2e-89	IPR036396	Cytochrome P450 superfamily
	BSUD.3491.2.p1	509	PRINTS	PR00463	E-class P450 group I signature	455	478	3.2e-14	IPR002401	Cytochrome P450, E-class, group I
	BSUD.3491.2.p1	509	PRINTS	PR00463	E-class P450 group I signature	445	455	3.2e-14	IPR002401	Cytochrome P450, E-class, group I
	BSUD.3491.2.p1	509	PRINTS	PR00463	E-class P450 group I signature	78	97	3.2e-14	IPR002401	Cytochrome P450, E-class, group I
	BSUD.3491.2.p1	509	PRINTS	PR00463	E-class P450 group I signature	304	321	3.2e-14	IPR002401	Cytochrome P450, E-class, group I
	BSUD.3491.2.p1	509	PRINTS	PR00463	E-class P450 group I signature	324	350	3.2e-14	IPR002401	Cytochrome P450, E-class, group I
	BSUD.3491.2.p1	509	PANTHER	PTHR24291	CYTOCHROME P450 FAMILY 4	36	498	4.1e-83	-	-
	BSUD.3491.2.p1	509	SUPERFAMILY	SSF48264	Cytochrome P450	40	506	5.63e-72	IPR036396	Cytochrome P450 superfamily
	BSUD.3491.2.p1	509	ProSitePatterns	PS00086	Cytochrome P450 cysteine heme-iron ligand signature.	448	457	-	IPR017972	Cytochrome P450, conserved site
	BSUD.3491.2.p1	509	PRINTS	PR00385	P450 superfamily signature	446	455	1.3e-07	IPR001128	Cytochrome P450
	BSUD.3491.2.p1	509	PRINTS	PR00385	P450 superfamily signature	315	332	1.3e-07	IPR001128	Cytochrome P450
	BSUD.3491.2.p1	509	PRINTS	PR00385	P450 superfamily signature	368	379	1.3e-07	IPR001128	Cytochrome P450
	BSUD.3491.2.p1	509	PRINTS	PR00385	P450 superfamily signature	455	466	1.3e-07	IPR001128	Cytochrome P450
	BSUD.2037.1.p1	237	Gene3D	G3DSA:3.90.215.10	Gamma Fibrinogen, chain A, domain 1	39	236	7.7e-68	IPR014716	Fibrinogen, alpha/beta/gamma chain, C-terminal globular, subdomain 1
	BSUD.2037.1.p1	237	Pfam	PF00147	Fibrinogen beta and gamma chains, C-terminal globular domain	57	234	2.8e-53	IPR002181	Fibrinogen, alpha/beta/gamma chain, C-terminal globular domain
	BSUD.2037.1.p1	237	CDD	cd00087	FReD	54	234	1.15251e-77	IPR002181	Fibrinogen, alpha/beta/gamma chain, C-terminal globular domain
	BSUD.2037.1.p1	237	ProSiteProfiles	PS51406	Fibrinogen C-terminal domain profile.	21	237	44.5994	IPR002181	Fibrinogen, alpha/beta/gamma chain, C-terminal globular domain
	BSUD.2037.1.p1	237	PANTHER	PTHR19143	FIBRINOGEN/TENASCIN/ANGIOPOEITIN	46	235	1.2e-58	-	-
	BSUD.2037.1.p1	237	SUPERFAMILY	SSF56496	Fibrinogen C-terminal domain-like	52	236	1.96e-65	IPR036056	Fibrinogen-like, C-terminal
	BSUD.2037.1.p1	237	SMART	SM00186	FBG_2	33	236	6.1e-67	IPR002181	Fibrinogen, alpha/beta/gamma chain, C-terminal globular domain
	BSUD.12032.1.p1	446	CDD	cd02872	GH18_chitolectin_chitotriosidase	28	396	0	-	-
	BSUD.12032.1.p1	446	SUPERFAMILY	SSF51445	(Trans)glycosidases	27	394	1.37e-98	IPR017853	Glycoside hydrolase superfamily
	BSUD.12032.1.p1	446	PANTHER	PTHR11177:SF217	OVIDUCT-SPECIFIC GLYCOPROTEIN	17	434	4e-160	-	-
	BSUD.12032.1.p1	446	PANTHER	PTHR11177	CHITINASE	17	434	4e-160	-	-
	BSUD.12032.1.p1	446	Gene3D	G3DSA:3.10.50.10	-	276	346	8.6e-140	IPR029070	Chitinase insertion domain superfamily
	BSUD.12032.1.p1	446	ProSitePatterns	PS01095	Glycosyl hydrolases family 18 (GH18) active site signature.	142	150	-	IPR001579	Glycosyl hydrolases family 18 (GH18) active site
	BSUD.12032.1.p1	446	Gene3D	G3DSA:3.20.20.80	Glycosidases	30	379	8.6e-140	-	-
	BSUD.12032.1.p1	446	SUPERFAMILY	SSF54556	Chitinase insertion domain	277	346	6.11e-21	IPR029070	Chitinase insertion domain superfamily
	BSUD.12032.1.p1	446	SMART	SM00636	2g34	26	375	4.6e-143	IPR011583	Chitinase II
	BSUD.12032.1.p1	446	Pfam	PF00704	Glycosyl hydrolases family 18	28	375	2.1e-90	IPR001223	Glycoside hydrolase family 18, catalytic domain
	BSUD.12032.1.p1	446	ProSiteProfiles	PS51910	Glycosyl hydrolases family 18 (GH18) domain profile.	26	400	88.8013	IPR001223	Glycoside hydrolase family 18, catalytic domain
	BSUD.7626.1.p1	267	PANTHER	PTHR32510	TRANSMEMBRANE PROTEIN 98	23	248	8.6e-71	IPR029668	Transmembrane protein 98
	BSUD.7626.1.p1	267	Pfam	PF13324	Grap2 and cyclin-D-interacting	97	196	8.4e-06	-	-
	BSUD.7626.1.p1	267	Gene3D	G3DSA:1.20.1410.10	I/LWEQ domain	89	234	6.2e-28	-	-
	BSUD.17216.3.p1	556	CDD	cd01650	RT_nLTR_like	116	371	1.8057e-64	-	-
	BSUD.17216.3.p1	556	SUPERFAMILY	SSF56672	DNA/RNA polymerases	53	339	2.48e-19	IPR043502	DNA/RNA polymerase superfamily
	BSUD.17216.3.p1	556	PANTHER	PTHR33332:SF23	-	52	538	6.6e-135	-	-
	BSUD.17216.3.p1	556	Pfam	PF00078	Reverse transcriptase (RNA-dependent DNA polymerase)	128	371	2.8e-46	IPR000477	Reverse transcriptase domain
	BSUD.17216.3.p1	556	PANTHER	PTHR33332	-	52	538	6.6e-135	-	-
	BSUD.17216.3.p1	556	ProSiteProfiles	PS50878	Reverse transcriptase (RT) catalytic domain profile.	103	371	19.1661	IPR000477	Reverse transcriptase domain
	BSUD.15953.3.p1	2710	ProSitePatterns	PS00129	Glycosyl hydrolases family 31 active site.	1372	1379	-	IPR030458	Glycosyl hydrolases family 31, active site
	BSUD.15953.3.p1	2710	Gene3D	G3DSA:2.60.40.1760	glycosyl hydrolase (family 31)	89	321	1.4e-68	-	-
	BSUD.15953.3.p1	2710	CDD	cd06602	GH31_MGAM_SI_GAA	2094	2487	1.77856e-178	-	-
	BSUD.15953.3.p1	2710	ProSitePatterns	PS00129	Glycosyl hydrolases family 31 active site.	486	493	-	IPR030458	Glycosyl hydrolases family 31, active site
	BSUD.15953.3.p1	2710	CDD	cd06602	GH31_MGAM_SI_GAA	321	714	3.12522e-176	-	-
	BSUD.15953.3.p1	2710	Pfam	PF16863	N-terminal barrel of NtMGAM and CtMGAM, maltase-glucoamylase	988	1099	2.9e-19	IPR031727	Galactose mutarotase, N-terminal barrel
	BSUD.15953.3.p1	2710	Pfam	PF16863	N-terminal barrel of NtMGAM and CtMGAM, maltase-glucoamylase	105	213	1.6e-19	IPR031727	Galactose mutarotase, N-terminal barrel
	BSUD.15953.3.p1	2710	Pfam	PF16863	N-terminal barrel of NtMGAM and CtMGAM, maltase-glucoamylase	1876	1986	9.3e-18	IPR031727	Galactose mutarotase, N-terminal barrel
	BSUD.15953.3.p1	2710	SUPERFAMILY	SSF51445	(Trans)glycosidases	310	717	2.44e-67	IPR017853	Glycoside hydrolase superfamily
	BSUD.15953.3.p1	2710	SUPERFAMILY	SSF74650	Galactose mutarotase-like	969	1195	1e-26	IPR011013	Galactose mutarotase-like domain superfamily
	BSUD.15953.3.p1	2710	SUPERFAMILY	SSF51445	(Trans)glycosidases	2083	2490	2.65e-68	IPR017853	Glycoside hydrolase superfamily
	BSUD.15953.3.p1	2710	Gene3D	G3DSA:2.60.40.1180	-	803	934	4.7e-22	IPR013780	Glycosyl hydrolase, all-beta
	BSUD.15953.3.p1	2710	SUPERFAMILY	SSF51445	(Trans)glycosidases	1196	1603	2.44e-64	IPR017853	Glycoside hydrolase superfamily
	BSUD.15953.3.p1	2710	SUPERFAMILY	SSF74650	Galactose mutarotase-like	1854	2082	9.42e-30	IPR011013	Galactose mutarotase-like domain superfamily
	BSUD.15953.3.p1	2710	PANTHER	PTHR22762	ALPHA-GLUCOSIDASE	965	1783	0	-	-
	BSUD.15953.3.p1	2710	PANTHER	PTHR22762	ALPHA-GLUCOSIDASE	1855	2668	0	-	-
	BSUD.15953.3.p1	2710	PANTHER	PTHR22762	ALPHA-GLUCOSIDASE	30	897	0	-	-
	BSUD.15953.3.p1	2710	SUPERFAMILY	SSF51011	Glycosyl hydrolase domain	1606	1684	1.37e-15	-	-
	BSUD.15953.3.p1	2710	CDD	cd14752	GH31_N	1091	1207	1.11609e-26	-	-
	BSUD.15953.3.p1	2710	ProSitePatterns	PS00129	Glycosyl hydrolases family 31 active site.	2259	2266	-	IPR030458	Glycosyl hydrolases family 31, active site
	BSUD.15953.3.p1	2710	Pfam	PF13802	Galactose mutarotase-like	1100	1164	1.3e-06	IPR025887	Glycoside hydrolase family 31, N-terminal domain
	BSUD.15953.3.p1	2710	Pfam	PF13802	Galactose mutarotase-like	214	278	1.4e-06	IPR025887	Glycoside hydrolase family 31, N-terminal domain
	BSUD.15953.3.p1	2710	Pfam	PF13802	Galactose mutarotase-like	1987	2051	1.2e-06	IPR025887	Glycoside hydrolase family 31, N-terminal domain
	BSUD.15953.3.p1	2710	Gene3D	G3DSA:3.20.20.80	Glycosidases	2096	2474	4.8e-134	-	-
	BSUD.15953.3.p1	2710	Pfam	PF01055	Glycosyl hydrolases family 31	2075	2579	3.5e-141	IPR000322	Glycoside hydrolase family 31
	BSUD.15953.3.p1	2710	CDD	cd14752	GH31_N	205	321	5.56623e-28	-	-
	BSUD.15953.3.p1	2710	Gene3D	G3DSA:2.60.40.1180	-	1589	1688	5e-29	IPR013780	Glycosyl hydrolase, all-beta
	BSUD.15953.3.p1	2710	Gene3D	G3DSA:2.60.40.1180	-	2475	2575	9e-31	IPR013780	Glycosyl hydrolase, all-beta
	BSUD.15953.3.p1	2710	Gene3D	G3DSA:2.60.40.1180	-	703	802	6.1e-30	IPR013780	Glycosyl hydrolase, all-beta
	BSUD.15953.3.p1	2710	Gene3D	G3DSA:2.60.40.1180	-	2576	2710	1.3e-25	IPR013780	Glycosyl hydrolase, all-beta
	BSUD.15953.3.p1	2710	CDD	cd14752	GH31_N	1978	2094	3.71753e-26	-	-
	BSUD.15953.3.p1	2710	Gene3D	G3DSA:2.60.40.1760	glycosyl hydrolase (family 31)	1860	2095	6.7e-69	-	-
	BSUD.15953.3.p1	2710	SUPERFAMILY	SSF51011	Glycosyl hydrolase domain	2493	2570	1.29e-15	-	-
	BSUD.15953.3.p1	2710	CDD	cd06602	GH31_MGAM_SI_GAA	1207	1600	4.96568e-173	-	-
	BSUD.15953.3.p1	2710	Pfam	PF01055	Glycosyl hydrolases family 31	302	805	2.3e-140	IPR000322	Glycoside hydrolase family 31
	BSUD.15953.3.p1	2710	Gene3D	G3DSA:2.60.40.1180	-	1689	1824	1.9e-26	IPR013780	Glycosyl hydrolase, all-beta
	BSUD.15953.3.p1	2710	Gene3D	G3DSA:2.60.40.1760	glycosyl hydrolase (family 31)	974	1208	2e-69	-	-
	BSUD.15953.3.p1	2710	SUPERFAMILY	SSF51011	Glycosyl hydrolase domain	720	795	2.09e-15	-	-
	BSUD.15953.3.p1	2710	Gene3D	G3DSA:3.20.20.80	Glycosidases	323	702	2e-133	-	-
	BSUD.15953.3.p1	2710	Gene3D	G3DSA:3.20.20.80	Glycosidases	1209	1588	1.4e-130	-	-
	BSUD.15953.3.p1	2710	Pfam	PF01055	Glycosyl hydrolases family 31	1188	1692	5.7e-138	IPR000322	Glycoside hydrolase family 31
	BSUD.15953.3.p1	2710	SUPERFAMILY	SSF74650	Galactose mutarotase-like	92	309	1.16e-30	IPR011013	Galactose mutarotase-like domain superfamily
	BSUD.15953.2.p1	2710	ProSitePatterns	PS00129	Glycosyl hydrolases family 31 active site.	1372	1379	-	IPR030458	Glycosyl hydrolases family 31, active site
	BSUD.15953.2.p1	2710	Gene3D	G3DSA:2.60.40.1760	glycosyl hydrolase (family 31)	89	321	1.4e-68	-	-
	BSUD.15953.2.p1	2710	CDD	cd06602	GH31_MGAM_SI_GAA	2094	2487	1.77856e-178	-	-
	BSUD.15953.2.p1	2710	ProSitePatterns	PS00129	Glycosyl hydrolases family 31 active site.	486	493	-	IPR030458	Glycosyl hydrolases family 31, active site
	BSUD.15953.2.p1	2710	CDD	cd06602	GH31_MGAM_SI_GAA	321	714	3.12522e-176	-	-
	BSUD.15953.2.p1	2710	Pfam	PF16863	N-terminal barrel of NtMGAM and CtMGAM, maltase-glucoamylase	988	1099	2.9e-19	IPR031727	Galactose mutarotase, N-terminal barrel
	BSUD.15953.2.p1	2710	Pfam	PF16863	N-terminal barrel of NtMGAM and CtMGAM, maltase-glucoamylase	105	213	1.6e-19	IPR031727	Galactose mutarotase, N-terminal barrel
	BSUD.15953.2.p1	2710	Pfam	PF16863	N-terminal barrel of NtMGAM and CtMGAM, maltase-glucoamylase	1876	1986	9.3e-18	IPR031727	Galactose mutarotase, N-terminal barrel
	BSUD.15953.2.p1	2710	SUPERFAMILY	SSF51445	(Trans)glycosidases	310	717	2.44e-67	IPR017853	Glycoside hydrolase superfamily
	BSUD.15953.2.p1	2710	SUPERFAMILY	SSF74650	Galactose mutarotase-like	969	1195	1e-26	IPR011013	Galactose mutarotase-like domain superfamily
	BSUD.15953.2.p1	2710	SUPERFAMILY	SSF51445	(Trans)glycosidases	2083	2490	2.65e-68	IPR017853	Glycoside hydrolase superfamily
	BSUD.15953.2.p1	2710	Gene3D	G3DSA:2.60.40.1180	-	803	934	4.7e-22	IPR013780	Glycosyl hydrolase, all-beta
	BSUD.15953.2.p1	2710	SUPERFAMILY	SSF51445	(Trans)glycosidases	1196	1603	2.44e-64	IPR017853	Glycoside hydrolase superfamily
	BSUD.15953.2.p1	2710	SUPERFAMILY	SSF74650	Galactose mutarotase-like	1854	2082	9.42e-30	IPR011013	Galactose mutarotase-like domain superfamily
	BSUD.15953.2.p1	2710	PANTHER	PTHR22762	ALPHA-GLUCOSIDASE	965	1783	0	-	-
	BSUD.15953.2.p1	2710	PANTHER	PTHR22762	ALPHA-GLUCOSIDASE	1855	2668	0	-	-
	BSUD.15953.2.p1	2710	PANTHER	PTHR22762	ALPHA-GLUCOSIDASE	30	897	0	-	-
	BSUD.15953.2.p1	2710	SUPERFAMILY	SSF51011	Glycosyl hydrolase domain	1606	1684	1.37e-15	-	-
	BSUD.15953.2.p1	2710	CDD	cd14752	GH31_N	1091	1207	1.11609e-26	-	-
	BSUD.15953.2.p1	2710	ProSitePatterns	PS00129	Glycosyl hydrolases family 31 active site.	2259	2266	-	IPR030458	Glycosyl hydrolases family 31, active site
	BSUD.15953.2.p1	2710	Pfam	PF13802	Galactose mutarotase-like	1100	1164	1.3e-06	IPR025887	Glycoside hydrolase family 31, N-terminal domain
	BSUD.15953.2.p1	2710	Pfam	PF13802	Galactose mutarotase-like	214	278	1.4e-06	IPR025887	Glycoside hydrolase family 31, N-terminal domain
	BSUD.15953.2.p1	2710	Pfam	PF13802	Galactose mutarotase-like	1987	2051	1.2e-06	IPR025887	Glycoside hydrolase family 31, N-terminal domain
	BSUD.15953.2.p1	2710	Gene3D	G3DSA:3.20.20.80	Glycosidases	2096	2474	4.8e-134	-	-
	BSUD.15953.2.p1	2710	Pfam	PF01055	Glycosyl hydrolases family 31	2075	2579	3.5e-141	IPR000322	Glycoside hydrolase family 31
	BSUD.15953.2.p1	2710	CDD	cd14752	GH31_N	205	321	5.56623e-28	-	-
	BSUD.15953.2.p1	2710	Gene3D	G3DSA:2.60.40.1180	-	1589	1688	5e-29	IPR013780	Glycosyl hydrolase, all-beta
	BSUD.15953.2.p1	2710	Gene3D	G3DSA:2.60.40.1180	-	2475	2575	9e-31	IPR013780	Glycosyl hydrolase, all-beta
	BSUD.15953.2.p1	2710	Gene3D	G3DSA:2.60.40.1180	-	703	802	6.1e-30	IPR013780	Glycosyl hydrolase, all-beta
	BSUD.15953.2.p1	2710	Gene3D	G3DSA:2.60.40.1180	-	2576	2710	1.3e-25	IPR013780	Glycosyl hydrolase, all-beta
	BSUD.15953.2.p1	2710	CDD	cd14752	GH31_N	1978	2094	3.71753e-26	-	-
	BSUD.15953.2.p1	2710	Gene3D	G3DSA:2.60.40.1760	glycosyl hydrolase (family 31)	1860	2095	6.7e-69	-	-
	BSUD.15953.2.p1	2710	SUPERFAMILY	SSF51011	Glycosyl hydrolase domain	2493	2570	1.29e-15	-	-
	BSUD.15953.2.p1	2710	CDD	cd06602	GH31_MGAM_SI_GAA	1207	1600	4.96568e-173	-	-
	BSUD.15953.2.p1	2710	Pfam	PF01055	Glycosyl hydrolases family 31	302	805	2.3e-140	IPR000322	Glycoside hydrolase family 31
	BSUD.15953.2.p1	2710	Gene3D	G3DSA:2.60.40.1180	-	1689	1824	1.9e-26	IPR013780	Glycosyl hydrolase, all-beta
	BSUD.15953.2.p1	2710	Gene3D	G3DSA:2.60.40.1760	glycosyl hydrolase (family 31)	974	1208	2e-69	-	-
	BSUD.15953.2.p1	2710	SUPERFAMILY	SSF51011	Glycosyl hydrolase domain	720	795	2.09e-15	-	-
	BSUD.15953.2.p1	2710	Gene3D	G3DSA:3.20.20.80	Glycosidases	323	702	2e-133	-	-
	BSUD.15953.2.p1	2710	Gene3D	G3DSA:3.20.20.80	Glycosidases	1209	1588	1.4e-130	-	-
	BSUD.15953.2.p1	2710	Pfam	PF01055	Glycosyl hydrolases family 31	1188	1692	5.7e-138	IPR000322	Glycoside hydrolase family 31
	BSUD.15953.2.p1	2710	SUPERFAMILY	SSF74650	Galactose mutarotase-like	92	309	1.16e-30	IPR011013	Galactose mutarotase-like domain superfamily
	BSUD.15953.1.p1	2710	ProSitePatterns	PS00129	Glycosyl hydrolases family 31 active site.	1372	1379	-	IPR030458	Glycosyl hydrolases family 31, active site
	BSUD.15953.1.p1	2710	Gene3D	G3DSA:2.60.40.1760	glycosyl hydrolase (family 31)	89	321	1.4e-68	-	-
	BSUD.15953.1.p1	2710	CDD	cd06602	GH31_MGAM_SI_GAA	2094	2487	1.77856e-178	-	-
	BSUD.15953.1.p1	2710	ProSitePatterns	PS00129	Glycosyl hydrolases family 31 active site.	486	493	-	IPR030458	Glycosyl hydrolases family 31, active site
	BSUD.15953.1.p1	2710	CDD	cd06602	GH31_MGAM_SI_GAA	321	714	3.12522e-176	-	-
	BSUD.15953.1.p1	2710	Pfam	PF16863	N-terminal barrel of NtMGAM and CtMGAM, maltase-glucoamylase	988	1099	2.9e-19	IPR031727	Galactose mutarotase, N-terminal barrel
	BSUD.15953.1.p1	2710	Pfam	PF16863	N-terminal barrel of NtMGAM and CtMGAM, maltase-glucoamylase	105	213	1.6e-19	IPR031727	Galactose mutarotase, N-terminal barrel
	BSUD.15953.1.p1	2710	Pfam	PF16863	N-terminal barrel of NtMGAM and CtMGAM, maltase-glucoamylase	1876	1986	9.3e-18	IPR031727	Galactose mutarotase, N-terminal barrel
	BSUD.15953.1.p1	2710	SUPERFAMILY	SSF51445	(Trans)glycosidases	310	717	2.44e-67	IPR017853	Glycoside hydrolase superfamily
	BSUD.15953.1.p1	2710	SUPERFAMILY	SSF74650	Galactose mutarotase-like	969	1195	1e-26	IPR011013	Galactose mutarotase-like domain superfamily
	BSUD.15953.1.p1	2710	SUPERFAMILY	SSF51445	(Trans)glycosidases	2083	2490	2.65e-68	IPR017853	Glycoside hydrolase superfamily
	BSUD.15953.1.p1	2710	Gene3D	G3DSA:2.60.40.1180	-	803	934	4.7e-22	IPR013780	Glycosyl hydrolase, all-beta
	BSUD.15953.1.p1	2710	SUPERFAMILY	SSF51445	(Trans)glycosidases	1196	1603	2.44e-64	IPR017853	Glycoside hydrolase superfamily
	BSUD.15953.1.p1	2710	SUPERFAMILY	SSF74650	Galactose mutarotase-like	1854	2082	9.42e-30	IPR011013	Galactose mutarotase-like domain superfamily
	BSUD.15953.1.p1	2710	PANTHER	PTHR22762	ALPHA-GLUCOSIDASE	965	1783	0	-	-
	BSUD.15953.1.p1	2710	PANTHER	PTHR22762	ALPHA-GLUCOSIDASE	1855	2668	0	-	-
	BSUD.15953.1.p1	2710	PANTHER	PTHR22762	ALPHA-GLUCOSIDASE	30	897	0	-	-
	BSUD.15953.1.p1	2710	SUPERFAMILY	SSF51011	Glycosyl hydrolase domain	1606	1684	1.37e-15	-	-
	BSUD.15953.1.p1	2710	CDD	cd14752	GH31_N	1091	1207	1.11609e-26	-	-
	BSUD.15953.1.p1	2710	ProSitePatterns	PS00129	Glycosyl hydrolases family 31 active site.	2259	2266	-	IPR030458	Glycosyl hydrolases family 31, active site
	BSUD.15953.1.p1	2710	Pfam	PF13802	Galactose mutarotase-like	1100	1164	1.3e-06	IPR025887	Glycoside hydrolase family 31, N-terminal domain
	BSUD.15953.1.p1	2710	Pfam	PF13802	Galactose mutarotase-like	214	278	1.4e-06	IPR025887	Glycoside hydrolase family 31, N-terminal domain
	BSUD.15953.1.p1	2710	Pfam	PF13802	Galactose mutarotase-like	1987	2051	1.2e-06	IPR025887	Glycoside hydrolase family 31, N-terminal domain
	BSUD.15953.1.p1	2710	Gene3D	G3DSA:3.20.20.80	Glycosidases	2096	2474	4.8e-134	-	-
	BSUD.15953.1.p1	2710	Pfam	PF01055	Glycosyl hydrolases family 31	2075	2579	3.5e-141	IPR000322	Glycoside hydrolase family 31
	BSUD.15953.1.p1	2710	CDD	cd14752	GH31_N	205	321	5.56623e-28	-	-
	BSUD.15953.1.p1	2710	Gene3D	G3DSA:2.60.40.1180	-	1589	1688	5e-29	IPR013780	Glycosyl hydrolase, all-beta
	BSUD.15953.1.p1	2710	Gene3D	G3DSA:2.60.40.1180	-	2475	2575	9e-31	IPR013780	Glycosyl hydrolase, all-beta
	BSUD.15953.1.p1	2710	Gene3D	G3DSA:2.60.40.1180	-	703	802	6.1e-30	IPR013780	Glycosyl hydrolase, all-beta
	BSUD.15953.1.p1	2710	Gene3D	G3DSA:2.60.40.1180	-	2576	2710	1.3e-25	IPR013780	Glycosyl hydrolase, all-beta
	BSUD.15953.1.p1	2710	CDD	cd14752	GH31_N	1978	2094	3.71753e-26	-	-
	BSUD.15953.1.p1	2710	Gene3D	G3DSA:2.60.40.1760	glycosyl hydrolase (family 31)	1860	2095	6.7e-69	-	-
	BSUD.15953.1.p1	2710	SUPERFAMILY	SSF51011	Glycosyl hydrolase domain	2493	2570	1.29e-15	-	-
	BSUD.15953.1.p1	2710	CDD	cd06602	GH31_MGAM_SI_GAA	1207	1600	4.96568e-173	-	-
	BSUD.15953.1.p1	2710	Pfam	PF01055	Glycosyl hydrolases family 31	302	805	2.3e-140	IPR000322	Glycoside hydrolase family 31
	BSUD.15953.1.p1	2710	Gene3D	G3DSA:2.60.40.1180	-	1689	1824	1.9e-26	IPR013780	Glycosyl hydrolase, all-beta
	BSUD.15953.1.p1	2710	Gene3D	G3DSA:2.60.40.1760	glycosyl hydrolase (family 31)	974	1208	2e-69	-	-
	BSUD.15953.1.p1	2710	SUPERFAMILY	SSF51011	Glycosyl hydrolase domain	720	795	2.09e-15	-	-
	BSUD.15953.1.p1	2710	Gene3D	G3DSA:3.20.20.80	Glycosidases	323	702	2e-133	-	-
	BSUD.15953.1.p1	2710	Gene3D	G3DSA:3.20.20.80	Glycosidases	1209	1588	1.4e-130	-	-
	BSUD.15953.1.p1	2710	Pfam	PF01055	Glycosyl hydrolases family 31	1188	1692	5.7e-138	IPR000322	Glycoside hydrolase family 31
	BSUD.15953.1.p1	2710	SUPERFAMILY	SSF74650	Galactose mutarotase-like	92	309	1.16e-30	IPR011013	Galactose mutarotase-like domain superfamily
	BSUD.8121.1.p1	467	Pfam	PF01494	FAD binding domain	10	359	1.7e-26	IPR002938	FAD-binding domain
	BSUD.8121.1.p1	467	PANTHER	PTHR46028	KYNURENINE 3-MONOOXYGENASE	6	447	4.9e-184	-	-
	BSUD.8121.1.p1	467	PANTHER	PTHR46028:SF2	KYNURENINE 3-MONOOXYGENASE	6	447	4.9e-184	-	-
	BSUD.8121.1.p1	467	PRINTS	PR00420	Aromatic-ring hydroxylase (flavoprotein monooxygenase) signature	10	32	2e-18	-	-
	BSUD.8121.1.p1	467	PRINTS	PR00420	Aromatic-ring hydroxylase (flavoprotein monooxygenase) signature	297	312	2e-18	-	-
	BSUD.8121.1.p1	467	PRINTS	PR00420	Aromatic-ring hydroxylase (flavoprotein monooxygenase) signature	312	328	2e-18	-	-
	BSUD.8121.1.p1	467	PRINTS	PR00420	Aromatic-ring hydroxylase (flavoprotein monooxygenase) signature	346	362	2e-18	-	-
	BSUD.8121.1.p1	467	PRINTS	PR00420	Aromatic-ring hydroxylase (flavoprotein monooxygenase) signature	159	174	2e-18	-	-
	BSUD.8121.1.p1	467	Gene3D	G3DSA:3.50.50.60	-	2	370	1.9e-150	IPR036188	FAD/NAD(P)-binding domain superfamily
	BSUD.8121.1.p1	467	Hamap	MF_01971	Kynurenine 3-monooxygenase [kmo].	8	448	30.0348	IPR027545	Kynurenine 3-monooxygenase
	BSUD.8121.1.p1	467	SUPERFAMILY	SSF51905	FAD/NAD(P)-binding domain	9	394	7.59e-54	IPR036188	FAD/NAD(P)-binding domain superfamily
	BSUD.333.1.p1	643	PANTHER	PTHR31362	GLYCOSYLTRANSFERASE STELLO1-RELATED	15	621	3.3e-34	IPR005049	STELLO-like
	BSUD.22865.4.p1	269	Pfam	PF05118	Aspartyl/Asparaginyl beta-hydroxylase	160	258	3.5e-15	IPR007803	Aspartyl/asparaginy/proline hydroxylase
	BSUD.22865.4.p1	269	PANTHER	PTHR46332	ASPARTATE BETA-HYDROXYLASE DOMAIN-CONTAINING PROTEIN 2	25	258	1.9e-31	-	-
	BSUD.22865.4.p1	269	Gene3D	G3DSA:2.60.120.330	-	133	263	1.3e-21	IPR027443	Isopenicillin N synthase-like superfamily
	BSUD.22865.3.p1	269	Pfam	PF05118	Aspartyl/Asparaginyl beta-hydroxylase	160	258	3.5e-15	IPR007803	Aspartyl/asparaginy/proline hydroxylase
	BSUD.22865.3.p1	269	PANTHER	PTHR46332	ASPARTATE BETA-HYDROXYLASE DOMAIN-CONTAINING PROTEIN 2	25	258	1.9e-31	-	-
	BSUD.22865.3.p1	269	Gene3D	G3DSA:2.60.120.330	-	133	263	1.3e-21	IPR027443	Isopenicillin N synthase-like superfamily
	BSUD.7604.2.p1	194	SUPERFAMILY	SSF81321	Family A G protein-coupled receptor-like	10	177	2.84e-26	-	-
	BSUD.7604.2.p1	194	PANTHER	PTHR24241	NEUROPEPTIDE RECEPTOR-RELATED G-PROTEIN COUPLED RECEPTOR	1	176	7e-55	-	-
	BSUD.7604.2.p1	194	ProSiteProfiles	PS50262	G-protein coupled receptors family 1 profile.	18	156	16.1789	IPR017452	GPCR, rhodopsin-like, 7TM
	BSUD.7604.2.p1	194	PANTHER	PTHR24241:SF174	CARDIOACCELERATORY PEPTIDE RECEPTOR-LIKE PROTEIN	1	176	7e-55	-	-
	BSUD.7604.2.p1	194	Pfam	PF00001	7 transmembrane receptor (rhodopsin family)	25	156	1.4e-20	IPR000276	G protein-coupled receptor, rhodopsin-like
	BSUD.7604.2.p1	194	Gene3D	G3DSA:1.20.1070.10	-	1	183	6.6e-31	-	-
	BSUD.7604.2.p1	194	PRINTS	PR00237	Rhodopsin-like GPCR superfamily signature	34	57	5.9e-14	IPR000276	G protein-coupled receptor, rhodopsin-like
	BSUD.7604.2.p1	194	PRINTS	PR00237	Rhodopsin-like GPCR superfamily signature	98	122	5.9e-14	IPR000276	G protein-coupled receptor, rhodopsin-like
	BSUD.7604.2.p1	194	PRINTS	PR00237	Rhodopsin-like GPCR superfamily signature	138	164	5.9e-14	IPR000276	G protein-coupled receptor, rhodopsin-like
	BSUD.7478.5.p1	97	PANTHER	PTHR33967	RAGULATOR COMPLEX PROTEIN LAMTOR4	3	96	8.3e-27	IPR034601	Ragulator complex protein LAMTOR4
	BSUD.7478.4.p1	97	PANTHER	PTHR33967	RAGULATOR COMPLEX PROTEIN LAMTOR4	3	96	8.3e-27	IPR034601	Ragulator complex protein LAMTOR4
	BSUD.7478.3.p1	97	PANTHER	PTHR33967	RAGULATOR COMPLEX PROTEIN LAMTOR4	3	96	8.3e-27	IPR034601	Ragulator complex protein LAMTOR4
	BSUD.7478.2.p1	97	PANTHER	PTHR33967	RAGULATOR COMPLEX PROTEIN LAMTOR4	3	96	8.3e-27	IPR034601	Ragulator complex protein LAMTOR4
	BSUD.7478.1.p1	97	PANTHER	PTHR33967	RAGULATOR COMPLEX PROTEIN LAMTOR4	3	96	8.3e-27	IPR034601	Ragulator complex protein LAMTOR4
	BSUD.21022.1.p1	233	SMART	SM00992	YccV_like_2_a	122	223	1e-35	IPR011722	Hemimethylated DNA-binding domain
	BSUD.21022.1.p1	233	SUPERFAMILY	SSF141255	YccV-like	123	217	1.31e-27	IPR036623	Hemimethylated DNA-binding domain superfamily
	BSUD.21022.1.p1	233	Pfam	PF08755	Hemimethylated DNA-binding protein YccV like	123	217	6e-31	IPR011722	Hemimethylated DNA-binding domain
	BSUD.21022.1.p1	233	Gene3D	G3DSA:2.30.30.390	-	121	225	1.4e-32	IPR036623	Hemimethylated DNA-binding domain superfamily
	BSUD.21022.1.p1	233	TIGRFAM	TIGR02097	yccV: hemimethylated DNA binding domain	122	222	3.9e-28	IPR011722	Hemimethylated DNA-binding domain
	BSUD.21022.1.p1	233	PANTHER	PTHR31350:SF21	SI:DKEY-261L7.2	96	233	3.7e-17	-	-
	BSUD.21022.1.p1	233	PANTHER	PTHR31350	SI:DKEY-261L7.2	96	233	3.7e-17	-	-
	BSUD.21022.2.p1	233	SMART	SM00992	YccV_like_2_a	122	223	1e-35	IPR011722	Hemimethylated DNA-binding domain
	BSUD.21022.2.p1	233	SUPERFAMILY	SSF141255	YccV-like	123	217	1.31e-27	IPR036623	Hemimethylated DNA-binding domain superfamily
	BSUD.21022.2.p1	233	Pfam	PF08755	Hemimethylated DNA-binding protein YccV like	123	217	6e-31	IPR011722	Hemimethylated DNA-binding domain
	BSUD.21022.2.p1	233	Gene3D	G3DSA:2.30.30.390	-	121	225	1.4e-32	IPR036623	Hemimethylated DNA-binding domain superfamily
	BSUD.21022.2.p1	233	TIGRFAM	TIGR02097	yccV: hemimethylated DNA binding domain	122	222	3.9e-28	IPR011722	Hemimethylated DNA-binding domain
	BSUD.21022.2.p1	233	PANTHER	PTHR31350:SF21	SI:DKEY-261L7.2	96	233	3.7e-17	-	-
	BSUD.21022.2.p1	233	PANTHER	PTHR31350	SI:DKEY-261L7.2	96	233	3.7e-17	-	-
	BSUD.9755.1.p1	2578	SUPERFAMILY	SSF48371	ARM repeat	867	1715	1.67e-21	IPR016024	Armadillo-type fold
	BSUD.9755.1.p1	2578	SUPERFAMILY	SSF48371	ARM repeat	76	904	3.84e-16	IPR016024	Armadillo-type fold
	BSUD.9755.1.p1	2578	Gene3D	G3DSA:1.25.10.10	-	651	906	1e-07	IPR011989	Armadillo-like helical
	BSUD.9755.1.p1	2578	PANTHER	PTHR11139	ATAXIA TELANGIECTASIA MUTATED ATM -RELATED	101	437	0	-	-
	BSUD.9755.1.p1	2578	PANTHER	PTHR11139	ATAXIA TELANGIECTASIA MUTATED ATM -RELATED	572	2578	0	-	-
	BSUD.9755.1.p1	2578	PANTHER	PTHR11139:SF1	TRANSFORMATION/TRANSCRIPTION DOMAIN-ASSOCIATED PROTEIN	101	437	0	IPR033317	Transcription-associated protein 1
	BSUD.9755.1.p1	2578	PANTHER	PTHR11139:SF1	TRANSFORMATION/TRANSCRIPTION DOMAIN-ASSOCIATED PROTEIN	572	2578	0	IPR033317	Transcription-associated protein 1
	BSUD.9755.1.p1	2578	MobiDBLite	mobidb-lite	consensus disorder prediction	2248	2270	-	-	-
	BSUD.9755.1.p1	2578	SUPERFAMILY	SSF48371	ARM repeat	1613	2438	1.07e-05	IPR016024	Armadillo-type fold
	BSUD.17845.2.p1	138	Pfam	PF14995	Transmembrane protein	6	126	5.2e-44	IPR029248	Transmembrane protein 107
	BSUD.17845.2.p1	138	PANTHER	PTHR34341	TRANSMEMBRANE PROTEIN 107	4	136	1.6e-48	IPR029248	Transmembrane protein 107
	BSUD.17845.1.p1	138	Pfam	PF14995	Transmembrane protein	6	126	5.2e-44	IPR029248	Transmembrane protein 107
	BSUD.17845.1.p1	138	PANTHER	PTHR34341	TRANSMEMBRANE PROTEIN 107	4	136	1.6e-48	IPR029248	Transmembrane protein 107
	BSUD.17845.4.p1	138	Pfam	PF14995	Transmembrane protein	6	126	5.2e-44	IPR029248	Transmembrane protein 107
	BSUD.17845.4.p1	138	PANTHER	PTHR34341	TRANSMEMBRANE PROTEIN 107	4	136	1.6e-48	IPR029248	Transmembrane protein 107
	BSUD.17845.3.p1	138	Pfam	PF14995	Transmembrane protein	6	126	5.2e-44	IPR029248	Transmembrane protein 107
	BSUD.17845.3.p1	138	PANTHER	PTHR34341	TRANSMEMBRANE PROTEIN 107	4	136	1.6e-48	IPR029248	Transmembrane protein 107
	BSUD.22338.1.p1	346	Gene3D	G3DSA:2.60.34.10	Substrate Binding Domain Of DNAk; Chain A, domain 1	97	250	2.9e-76	IPR029047	Heat shock protein 70kD, peptide-binding domain superfamily
	BSUD.22338.1.p1	346	Gene3D	G3DSA:3.30.420.40	-	76	90	8.2e-26	-	-
	BSUD.22338.1.p1	346	PANTHER	PTHR19375	HEAT SHOCK PROTEIN 70KDA	32	329	1.3e-149	IPR013126	Heat shock protein 70 family
	BSUD.22338.1.p1	346	Coils	Coil	Coil	292	312	-	-	-
	BSUD.22338.1.p1	346	Gene3D	G3DSA:1.20.1270.10	-	251	346	2.5e-27	IPR029048	Heat shock protein 70kD, C-terminal domain superfamily
	BSUD.22338.1.p1	346	Gene3D	G3DSA:3.30.420.40	-	26	75	8.2e-26	-	-
	BSUD.22338.1.p1	346	ProSitePatterns	PS01036	Heat shock hsp70 proteins family signature 3.	46	60	-	IPR018181	Heat shock protein 70, conserved site
	BSUD.22338.1.p1	346	PRINTS	PR00301	70kDa heat shock protein signature	183	199	4.2e-46	-	-
	BSUD.22338.1.p1	346	PRINTS	PR00301	70kDa heat shock protein signature	102	121	4.2e-46	-	-
	BSUD.22338.1.p1	346	PRINTS	PR00301	70kDa heat shock protein signature	43	59	4.2e-46	-	-
	BSUD.22338.1.p1	346	PRINTS	PR00301	70kDa heat shock protein signature	75	95	4.2e-46	-	-
	BSUD.22338.1.p1	346	SUPERFAMILY	SSF53067	Actin-like ATPase domain	13	94	4.3e-21	IPR043129	ATPase, nucleotide binding domain
	BSUD.22338.1.p1	346	PANTHER	PTHR19375:SF431	HEAT SHOCK PROTEIN 68	32	329	1.3e-149	-	-
	BSUD.22338.1.p1	346	SUPERFAMILY	SSF100934	Heat shock protein 70kD (HSP70), C-terminal subdomain	250	326	1.96e-20	IPR029048	Heat shock protein 70kD, C-terminal domain superfamily
	BSUD.22338.1.p1	346	Pfam	PF00012	Hsp70 protein	29	320	7.4e-104	IPR013126	Heat shock protein 70 family
	BSUD.22338.1.p1	346	SUPERFAMILY	SSF100920	Heat shock protein 70kD (HSP70), peptide-binding domain	100	255	3.4e-64	IPR029047	Heat shock protein 70kD, peptide-binding domain superfamily
	BSUD.22338.1.p1	346	MobiDBLite	mobidb-lite	consensus disorder prediction	307	346	-	-	-
	BSUD.22338.1.p1	346	Coils	Coil	Coil	227	247	-	-	-
	BSUD.22338.1.p1	346	MobiDBLite	mobidb-lite	consensus disorder prediction	309	337	-	-	-
	BSUD.16995.1.p1	735	MobiDBLite	mobidb-lite	consensus disorder prediction	688	735	-	-	-
	BSUD.16995.1.p1	735	MobiDBLite	mobidb-lite	consensus disorder prediction	603	633	-	-	-
	BSUD.16995.1.p1	735	MobiDBLite	mobidb-lite	consensus disorder prediction	603	639	-	-	-
	BSUD.16995.1.p1	735	PANTHER	PTHR46534	-	119	504	1.1e-20	-	-
	BSUD.16995.1.p1	735	MobiDBLite	mobidb-lite	consensus disorder prediction	718	735	-	-	-
	BSUD.16995.1.p1	735	Pfam	PF17517	IgGFc binding protein	127	390	6.8e-25	IPR035234	IgGFc-binding protein, N-terminal
	BSUD.16995.1.p1	735	MobiDBLite	mobidb-lite	consensus disorder prediction	688	712	-	-	-
	BSUD.7652.1.p1	95	MobiDBLite	mobidb-lite	consensus disorder prediction	50	95	-	-	-
	BSUD.7652.1.p1	95	MobiDBLite	mobidb-lite	consensus disorder prediction	79	95	-	-	-
	BSUD.20162.1.p1	84	MobiDBLite	mobidb-lite	consensus disorder prediction	1	21	-	-	-
	BSUD.10228.1.p1	472	MobiDBLite	mobidb-lite	consensus disorder prediction	85	106	-	-	-
	BSUD.10228.1.p1	472	MobiDBLite	mobidb-lite	consensus disorder prediction	85	100	-	-	-
	BSUD.2696.1.p1	287	Gene3D	G3DSA:3.90.320.10	-	107	272	9.2e-20	IPR011604	PD-(D/E)XK endonuclease-like domain superfamily
	BSUD.2696.1.p1	287	PANTHER	PTHR46609	EXONUCLEASE, PHAGE-TYPE/RECB, C-TERMINAL DOMAIN-CONTAINING PROTEIN	116	270	8.6e-14	-	-
	BSUD.2696.1.p1	287	MobiDBLite	mobidb-lite	consensus disorder prediction	1	25	-	-	-
	BSUD.2696.1.p1	287	Pfam	PF09588	YqaJ-like viral recombinase domain	163	234	2.2e-05	IPR019080	YqaJ viral recombinase
	BSUD.2696.1.p1	287	SUPERFAMILY	SSF52980	Restriction endonuclease-like	122	239	6.43e-13	IPR011335	Restriction endonuclease type II-like
	BSUD.6089.4.p1	335	SUPERFAMILY	SSF56436	C-type lectin-like	196	329	5.6e-18	IPR016187	C-type lectin fold
	BSUD.6089.4.p1	335	SMART	SM00034	CLECT_2	191	327	5.8e-05	IPR001304	C-type lectin-like
	BSUD.6089.4.p1	335	CDD	cd00037	CLECT	214	328	4.9099e-16	-	-
	BSUD.6089.4.p1	335	ProSiteProfiles	PS50041	C-type lectin domain profile.	198	302	11.93	IPR001304	C-type lectin-like
	BSUD.6089.4.p1	335	Pfam	PF00059	Lectin C-type domain	215	326	8.6e-08	IPR001304	C-type lectin-like
	BSUD.6089.4.p1	335	Gene3D	G3DSA:3.10.100.10	-	166	330	9.3e-19	IPR016186	C-type lectin-like/link domain superfamily
	BSUD.6089.3.p1	335	SUPERFAMILY	SSF56436	C-type lectin-like	196	329	5.6e-18	IPR016187	C-type lectin fold
	BSUD.6089.3.p1	335	SMART	SM00034	CLECT_2	191	327	5.8e-05	IPR001304	C-type lectin-like
	BSUD.6089.3.p1	335	CDD	cd00037	CLECT	214	328	4.9099e-16	-	-
	BSUD.6089.3.p1	335	ProSiteProfiles	PS50041	C-type lectin domain profile.	198	302	11.93	IPR001304	C-type lectin-like
	BSUD.6089.3.p1	335	Pfam	PF00059	Lectin C-type domain	215	326	8.6e-08	IPR001304	C-type lectin-like
	BSUD.6089.3.p1	335	Gene3D	G3DSA:3.10.100.10	-	166	330	9.3e-19	IPR016186	C-type lectin-like/link domain superfamily
	BSUD.21822.1.p1	635	Pfam	PF07690	Major Facilitator Superfamily	158	565	1.8e-17	IPR011701	Major facilitator superfamily
	BSUD.21822.1.p1	635	PANTHER	PTHR11360	MONOCARBOXYLATE TRANSPORTER	154	621	4.5e-44	-	-
	BSUD.21822.1.p1	635	Gene3D	G3DSA:1.20.1250.20	MFS general substrate transporter like domains	153	630	4.9e-22	IPR036259	MFS transporter superfamily
	BSUD.21822.1.p1	635	SUPERFAMILY	SSF103473	MFS general substrate transporter	145	628	6.28e-39	IPR036259	MFS transporter superfamily
	BSUD.21822.2.p1	635	Pfam	PF07690	Major Facilitator Superfamily	158	565	1.8e-17	IPR011701	Major facilitator superfamily
	BSUD.21822.2.p1	635	PANTHER	PTHR11360	MONOCARBOXYLATE TRANSPORTER	154	621	4.5e-44	-	-
	BSUD.21822.2.p1	635	Gene3D	G3DSA:1.20.1250.20	MFS general substrate transporter like domains	153	630	4.9e-22	IPR036259	MFS transporter superfamily
	BSUD.21822.2.p1	635	SUPERFAMILY	SSF103473	MFS general substrate transporter	145	628	6.28e-39	IPR036259	MFS transporter superfamily
	BSUD.6540.1.p1	1587	MobiDBLite	mobidb-lite	consensus disorder prediction	1120	1156	-	-	-
	BSUD.6540.1.p1	1587	MobiDBLite	mobidb-lite	consensus disorder prediction	303	319	-	-	-
	BSUD.6540.1.p1	1587	MobiDBLite	mobidb-lite	consensus disorder prediction	1072	1103	-	-	-
	BSUD.6540.1.p1	1587	MobiDBLite	mobidb-lite	consensus disorder prediction	1025	1050	-	-	-
	BSUD.6540.1.p1	1587	MobiDBLite	mobidb-lite	consensus disorder prediction	570	643	-	-	-
	BSUD.6540.1.p1	1587	MobiDBLite	mobidb-lite	consensus disorder prediction	954	1050	-	-	-
	BSUD.6540.1.p1	1587	MobiDBLite	mobidb-lite	consensus disorder prediction	1068	1156	-	-	-
	BSUD.6540.1.p1	1587	MobiDBLite	mobidb-lite	consensus disorder prediction	659	932	-	-	-
	BSUD.6540.1.p1	1587	MobiDBLite	mobidb-lite	consensus disorder prediction	429	531	-	-	-
	BSUD.6540.1.p1	1587	MobiDBLite	mobidb-lite	consensus disorder prediction	691	709	-	-	-
	BSUD.6540.1.p1	1587	MobiDBLite	mobidb-lite	consensus disorder prediction	756	773	-	-	-
	BSUD.6540.1.p1	1587	MobiDBLite	mobidb-lite	consensus disorder prediction	853	873	-	-	-
	BSUD.6540.1.p1	1587	MobiDBLite	mobidb-lite	consensus disorder prediction	348	398	-	-	-
	BSUD.6540.1.p1	1587	MobiDBLite	mobidb-lite	consensus disorder prediction	75	106	-	-	-
	BSUD.6540.1.p1	1587	MobiDBLite	mobidb-lite	consensus disorder prediction	1566	1587	-	-	-
	BSUD.6540.1.p1	1587	MobiDBLite	mobidb-lite	consensus disorder prediction	335	412	-	-	-
	BSUD.6540.1.p1	1587	MobiDBLite	mobidb-lite	consensus disorder prediction	107	124	-	-	-
	BSUD.6540.1.p1	1587	MobiDBLite	mobidb-lite	consensus disorder prediction	1226	1261	-	-	-
	BSUD.6540.1.p1	1587	MobiDBLite	mobidb-lite	consensus disorder prediction	659	678	-	-	-
	BSUD.6540.1.p1	1587	MobiDBLite	mobidb-lite	consensus disorder prediction	445	472	-	-	-
	BSUD.6540.1.p1	1587	MobiDBLite	mobidb-lite	consensus disorder prediction	75	171	-	-	-
	BSUD.6540.1.p1	1587	MobiDBLite	mobidb-lite	consensus disorder prediction	473	493	-	-	-
	BSUD.6540.1.p1	1587	MobiDBLite	mobidb-lite	consensus disorder prediction	497	522	-	-	-
	BSUD.6540.1.p1	1587	MobiDBLite	mobidb-lite	consensus disorder prediction	1322	1377	-	-	-
	BSUD.6540.1.p1	1587	MobiDBLite	mobidb-lite	consensus disorder prediction	875	932	-	-	-
	BSUD.6540.1.p1	1587	MobiDBLite	mobidb-lite	consensus disorder prediction	1262	1290	-	-	-
	BSUD.6540.1.p1	1587	MobiDBLite	mobidb-lite	consensus disorder prediction	804	818	-	-	-
	BSUD.6540.1.p1	1587	MobiDBLite	mobidb-lite	consensus disorder prediction	616	633	-	-	-
	BSUD.6540.1.p1	1587	PANTHER	PTHR15715:SF18	CENTROSOMAL PROTEIN OF 170 KDA PROTEIN B	648	853	3.1e-15	-	-
	BSUD.6540.1.p1	1587	PANTHER	PTHR15715:SF18	CENTROSOMAL PROTEIN OF 170 KDA PROTEIN B	238	403	3.1e-15	-	-
	BSUD.6540.1.p1	1587	MobiDBLite	mobidb-lite	consensus disorder prediction	136	171	-	-	-
	BSUD.6540.1.p1	1587	MobiDBLite	mobidb-lite	consensus disorder prediction	583	611	-	-	-
	BSUD.6540.1.p1	1587	MobiDBLite	mobidb-lite	consensus disorder prediction	1322	1342	-	-	-
	BSUD.6540.1.p1	1587	PANTHER	PTHR15715	CENTROSOMAL PROTEIN OF 170 KDA	648	853	3.1e-15	-	-
	BSUD.6540.1.p1	1587	PANTHER	PTHR15715	CENTROSOMAL PROTEIN OF 170 KDA	238	403	3.1e-15	-	-
	BSUD.6540.1.p1	1587	MobiDBLite	mobidb-lite	consensus disorder prediction	260	322	-	-	-
	BSUD.6540.1.p1	1587	MobiDBLite	mobidb-lite	consensus disorder prediction	1208	1305	-	-	-
	BSUD.17342.1.p1	473	MobiDBLite	mobidb-lite	consensus disorder prediction	118	139	-	-	-
	BSUD.17342.1.p1	473	Pfam	PF00156	Phosphoribosyl transferase domain	370	426	4e-08	IPR000836	Phosphoribosyltransferase domain
	BSUD.17342.1.p1	473	Gene3D	G3DSA:3.40.50.2020	-	163	316	1.3e-16	IPR029057	Phosphoribosyltransferase-like
	BSUD.17342.1.p1	473	MobiDBLite	mobidb-lite	consensus disorder prediction	140	154	-	-	-
	BSUD.17342.1.p1	473	SMART	SM01400	Pribosyltran_N_2	12	278	2.5e-07	-	-
	BSUD.17342.1.p1	473	CDD	cd06223	PRTases_typeI	312	432	3.72601e-15	IPR000836	Phosphoribosyltransferase domain
	BSUD.17342.1.p1	473	TIGRFAM	TIGR01251	ribP_PPkin: ribose-phosphate diphosphokinase	187	466	1.6e-35	IPR005946	Ribose-phosphate pyrophosphokinase
	BSUD.17342.1.p1	473	MobiDBLite	mobidb-lite	consensus disorder prediction	90	154	-	-	-
	BSUD.17342.1.p1	473	PANTHER	PTHR10210	RIBOSE-PHOSPHATE DIPHOSPHOKINASE FAMILY MEMBER	162	465	6.7e-119	IPR005946	Ribose-phosphate pyrophosphokinase
	BSUD.17342.1.p1	473	SUPERFAMILY	SSF53271	PRTase-like	188	317	1.07e-09	IPR029057	Phosphoribosyltransferase-like
	BSUD.17342.1.p1	473	PANTHER	PTHR10210:SF45	RIBOSE-PHOSPHATE PYROPHOSPHOKINASE 3, CHLOROPLASTIC	162	465	6.7e-119	-	-
	BSUD.17342.1.p1	473	Gene3D	G3DSA:3.40.50.2020	-	317	452	9.3e-32	IPR029057	Phosphoribosyltransferase-like
	BSUD.17342.1.p1	473	SUPERFAMILY	SSF53271	PRTase-like	334	464	4.46e-23	IPR029057	Phosphoribosyltransferase-like
	BSUD.17342.4.p1	473	MobiDBLite	mobidb-lite	consensus disorder prediction	118	139	-	-	-
	BSUD.17342.4.p1	473	Pfam	PF00156	Phosphoribosyl transferase domain	370	426	4e-08	IPR000836	Phosphoribosyltransferase domain
	BSUD.17342.4.p1	473	Gene3D	G3DSA:3.40.50.2020	-	163	316	1.3e-16	IPR029057	Phosphoribosyltransferase-like
	BSUD.17342.4.p1	473	MobiDBLite	mobidb-lite	consensus disorder prediction	140	154	-	-	-
	BSUD.17342.4.p1	473	SMART	SM01400	Pribosyltran_N_2	12	278	2.5e-07	-	-
	BSUD.17342.4.p1	473	CDD	cd06223	PRTases_typeI	312	432	3.72601e-15	IPR000836	Phosphoribosyltransferase domain
	BSUD.17342.4.p1	473	TIGRFAM	TIGR01251	ribP_PPkin: ribose-phosphate diphosphokinase	187	466	1.6e-35	IPR005946	Ribose-phosphate pyrophosphokinase
	BSUD.17342.4.p1	473	MobiDBLite	mobidb-lite	consensus disorder prediction	90	154	-	-	-
	BSUD.17342.4.p1	473	PANTHER	PTHR10210	RIBOSE-PHOSPHATE DIPHOSPHOKINASE FAMILY MEMBER	162	465	6.7e-119	IPR005946	Ribose-phosphate pyrophosphokinase
	BSUD.17342.4.p1	473	SUPERFAMILY	SSF53271	PRTase-like	188	317	1.07e-09	IPR029057	Phosphoribosyltransferase-like
	BSUD.17342.4.p1	473	PANTHER	PTHR10210:SF45	RIBOSE-PHOSPHATE PYROPHOSPHOKINASE 3, CHLOROPLASTIC	162	465	6.7e-119	-	-
	BSUD.17342.4.p1	473	Gene3D	G3DSA:3.40.50.2020	-	317	452	9.3e-32	IPR029057	Phosphoribosyltransferase-like
	BSUD.17342.4.p1	473	SUPERFAMILY	SSF53271	PRTase-like	334	464	4.46e-23	IPR029057	Phosphoribosyltransferase-like
	BSUD.17342.7.p1	473	MobiDBLite	mobidb-lite	consensus disorder prediction	118	139	-	-	-
	BSUD.17342.7.p1	473	Pfam	PF00156	Phosphoribosyl transferase domain	370	426	4e-08	IPR000836	Phosphoribosyltransferase domain
	BSUD.17342.7.p1	473	Gene3D	G3DSA:3.40.50.2020	-	163	316	1.3e-16	IPR029057	Phosphoribosyltransferase-like
	BSUD.17342.7.p1	473	MobiDBLite	mobidb-lite	consensus disorder prediction	140	154	-	-	-
	BSUD.17342.7.p1	473	SMART	SM01400	Pribosyltran_N_2	12	278	2.5e-07	-	-
	BSUD.17342.7.p1	473	CDD	cd06223	PRTases_typeI	312	432	3.72601e-15	IPR000836	Phosphoribosyltransferase domain
	BSUD.17342.7.p1	473	TIGRFAM	TIGR01251	ribP_PPkin: ribose-phosphate diphosphokinase	187	466	1.6e-35	IPR005946	Ribose-phosphate pyrophosphokinase
	BSUD.17342.7.p1	473	MobiDBLite	mobidb-lite	consensus disorder prediction	90	154	-	-	-
	BSUD.17342.7.p1	473	PANTHER	PTHR10210	RIBOSE-PHOSPHATE DIPHOSPHOKINASE FAMILY MEMBER	162	465	6.7e-119	IPR005946	Ribose-phosphate pyrophosphokinase
	BSUD.17342.7.p1	473	SUPERFAMILY	SSF53271	PRTase-like	188	317	1.07e-09	IPR029057	Phosphoribosyltransferase-like
	BSUD.17342.7.p1	473	PANTHER	PTHR10210:SF45	RIBOSE-PHOSPHATE PYROPHOSPHOKINASE 3, CHLOROPLASTIC	162	465	6.7e-119	-	-
	BSUD.17342.7.p1	473	Gene3D	G3DSA:3.40.50.2020	-	317	452	9.3e-32	IPR029057	Phosphoribosyltransferase-like
	BSUD.17342.7.p1	473	SUPERFAMILY	SSF53271	PRTase-like	334	464	4.46e-23	IPR029057	Phosphoribosyltransferase-like
	BSUD.3444.2.p1	312	Gene3D	G3DSA:2.130.10.10	-	36	310	7.2e-06	IPR015943	WD40/YVTN repeat-like-containing domain superfamily
	BSUD.3444.2.p1	312	SUPERFAMILY	SSF50956	Thermostable phytase (3-phytase)	168	305	4.18e-09	-	-
	BSUD.3444.1.p1	312	Gene3D	G3DSA:2.130.10.10	-	36	310	7.2e-06	IPR015943	WD40/YVTN repeat-like-containing domain superfamily
	BSUD.3444.1.p1	312	SUPERFAMILY	SSF50956	Thermostable phytase (3-phytase)	168	305	4.18e-09	-	-
	BSUD.18002.2.p1	1117	Pfam	PF01422	NF-X1 type zinc finger	550	567	0.00039	IPR000967	Zinc finger, NF-X1-type
	BSUD.18002.2.p1	1117	Pfam	PF01422	NF-X1 type zinc finger	676	686	32	IPR000967	Zinc finger, NF-X1-type
	BSUD.18002.2.p1	1117	Pfam	PF01422	NF-X1 type zinc finger	612	633	0.014	IPR000967	Zinc finger, NF-X1-type
	BSUD.18002.2.p1	1117	Pfam	PF01422	NF-X1 type zinc finger	703	720	5.6e-05	IPR000967	Zinc finger, NF-X1-type
	BSUD.18002.2.p1	1117	Pfam	PF01422	NF-X1 type zinc finger	440	455	43	IPR000967	Zinc finger, NF-X1-type
	BSUD.18002.2.p1	1117	Pfam	PF01422	NF-X1 type zinc finger	846	865	160	IPR000967	Zinc finger, NF-X1-type
	BSUD.18002.2.p1	1117	Pfam	PF01422	NF-X1 type zinc finger	814	834	0.33	IPR000967	Zinc finger, NF-X1-type
	BSUD.18002.2.p1	1117	Pfam	PF01422	NF-X1 type zinc finger	492	510	2.9e-05	IPR000967	Zinc finger, NF-X1-type
	BSUD.18002.2.p1	1117	SMART	SM00393	R3H_4	960	1041	2.2e-12	IPR001374	R3H domain
	BSUD.18002.2.p1	1117	SUPERFAMILY	SSF57850	RING/U-box	336	400	1.82e-11	-	-
	BSUD.18002.2.p1	1117	CDD	cd06008	NF-X1-zinc-finger	602	653	1.14055e-11	-	-
	BSUD.18002.2.p1	1117	ProSiteProfiles	PS51061	R3H domain profile.	974	1042	14.9137	IPR001374	R3H domain
	BSUD.18002.2.p1	1117	MobiDBLite	mobidb-lite	consensus disorder prediction	1083	1117	-	-	-
	BSUD.18002.2.p1	1117	MobiDBLite	mobidb-lite	consensus disorder prediction	125	201	-	-	-
	BSUD.18002.2.p1	1117	MobiDBLite	mobidb-lite	consensus disorder prediction	242	286	-	-	-
	BSUD.18002.2.p1	1117	MobiDBLite	mobidb-lite	consensus disorder prediction	125	147	-	-	-
	BSUD.18002.2.p1	1117	SUPERFAMILY	SSF82708	R3H domain	962	1060	1.96e-16	IPR036867	R3H domain superfamily
	BSUD.18002.2.p1	1117	MobiDBLite	mobidb-lite	consensus disorder prediction	179	201	-	-	-
	BSUD.18002.2.p1	1117	CDD	cd16696	RING-CH-C4HC3_NFX1	345	396	4.48396e-22	-	-
	BSUD.18002.2.p1	1117	MobiDBLite	mobidb-lite	consensus disorder prediction	215	234	-	-	-
	BSUD.18002.2.p1	1117	Gene3D	G3DSA:3.30.1370.50	-	954	1066	3.4e-12	IPR036867	R3H domain superfamily
	BSUD.18002.2.p1	1117	ProSiteProfiles	PS50016	Zinc finger PHD-type profile.	344	398	9.4989	IPR019787	Zinc finger, PHD-finger
	BSUD.18002.2.p1	1117	SMART	SM00184	ring_2	347	395	0.004	IPR001841	Zinc finger, RING-type
	BSUD.18002.2.p1	1117	CDD	cd02643	R3H_NF-X1	967	1040	9.72834e-32	IPR034076	Transcriptional repressor NF-X1, R3H domain
	BSUD.18002.2.p1	1117	CDD	cd06008	NF-X1-zinc-finger	693	745	3.19702e-08	-	-
	BSUD.18002.2.p1	1117	CDD	cd06008	NF-X1-zinc-finger	482	530	4.44037e-11	-	-
	BSUD.18002.2.p1	1117	CDD	cd06008	NF-X1-zinc-finger	804	883	3.7848e-07	-	-
	BSUD.18002.2.p1	1117	PANTHER	PTHR12360	NUCLEAR TRANSCRIPTION FACTOR, X-BOX BINDING 1 NFX1	189	1047	2.2e-255	IPR034078	Transcription factor NFX1 family
	BSUD.18002.2.p1	1117	MobiDBLite	mobidb-lite	consensus disorder prediction	215	233	-	-	-
	BSUD.18002.2.p1	1117	SMART	SM00438	znfxneu3	492	511	0.00011	IPR000967	Zinc finger, NF-X1-type
	BSUD.18002.2.p1	1117	SMART	SM00438	znfxneu3	846	866	2.5	IPR000967	Zinc finger, NF-X1-type
	BSUD.18002.2.p1	1117	SMART	SM00438	znfxneu3	612	635	0.15	IPR000967	Zinc finger, NF-X1-type
	BSUD.18002.2.p1	1117	SMART	SM00438	znfxneu3	754	779	12	IPR000967	Zinc finger, NF-X1-type
	BSUD.18002.2.p1	1117	SMART	SM00438	znfxneu3	814	837	0.014	IPR000967	Zinc finger, NF-X1-type
	BSUD.18002.2.p1	1117	SMART	SM00438	znfxneu3	439	457	5.6	IPR000967	Zinc finger, NF-X1-type
	BSUD.18002.2.p1	1117	SMART	SM00438	znfxneu3	703	722	0.00014	IPR000967	Zinc finger, NF-X1-type
	BSUD.18002.2.p1	1117	SMART	SM00438	znfxneu3	676	695	28	IPR000967	Zinc finger, NF-X1-type
	BSUD.18002.2.p1	1117	SMART	SM00438	znfxneu3	550	569	0.0081	IPR000967	Zinc finger, NF-X1-type
	BSUD.18002.2.p1	1117	MobiDBLite	mobidb-lite	consensus disorder prediction	268	286	-	-	-
	BSUD.18002.2.p1	1117	Pfam	PF01424	R3H domain	976	1039	3.5e-18	IPR001374	R3H domain
	BSUD.18002.2.p1	1117	PANTHER	PTHR12360:SF12	TRANSCRIPTIONAL REPRESSOR NF-X1	189	1047	2.2e-255	-	-
	BSUD.18002.2.p1	1117	MobiDBLite	mobidb-lite	consensus disorder prediction	243	267	-	-	-
	BSUD.18002.2.p1	1117	ProSiteProfiles	PS50089	Zinc finger RING-type profile.	347	396	11.4566	IPR001841	Zinc finger, RING-type
	BSUD.18002.2.p1	1117	CDD	cd06008	NF-X1-zinc-finger	540	583	2.67993e-08	-	-
	BSUD.18002.1.p1	1117	Pfam	PF01422	NF-X1 type zinc finger	550	567	0.00039	IPR000967	Zinc finger, NF-X1-type
	BSUD.18002.1.p1	1117	Pfam	PF01422	NF-X1 type zinc finger	676	686	32	IPR000967	Zinc finger, NF-X1-type
	BSUD.18002.1.p1	1117	Pfam	PF01422	NF-X1 type zinc finger	612	633	0.014	IPR000967	Zinc finger, NF-X1-type
	BSUD.18002.1.p1	1117	Pfam	PF01422	NF-X1 type zinc finger	703	720	5.6e-05	IPR000967	Zinc finger, NF-X1-type
	BSUD.18002.1.p1	1117	Pfam	PF01422	NF-X1 type zinc finger	440	455	43	IPR000967	Zinc finger, NF-X1-type
	BSUD.18002.1.p1	1117	Pfam	PF01422	NF-X1 type zinc finger	846	865	160	IPR000967	Zinc finger, NF-X1-type
	BSUD.18002.1.p1	1117	Pfam	PF01422	NF-X1 type zinc finger	814	834	0.33	IPR000967	Zinc finger, NF-X1-type
	BSUD.18002.1.p1	1117	Pfam	PF01422	NF-X1 type zinc finger	492	510	2.9e-05	IPR000967	Zinc finger, NF-X1-type
	BSUD.18002.1.p1	1117	SMART	SM00393	R3H_4	960	1041	2.2e-12	IPR001374	R3H domain
	BSUD.18002.1.p1	1117	SUPERFAMILY	SSF57850	RING/U-box	336	400	1.82e-11	-	-
	BSUD.18002.1.p1	1117	CDD	cd06008	NF-X1-zinc-finger	602	653	1.14055e-11	-	-
	BSUD.18002.1.p1	1117	ProSiteProfiles	PS51061	R3H domain profile.	974	1042	14.9137	IPR001374	R3H domain
	BSUD.18002.1.p1	1117	MobiDBLite	mobidb-lite	consensus disorder prediction	1083	1117	-	-	-
	BSUD.18002.1.p1	1117	MobiDBLite	mobidb-lite	consensus disorder prediction	125	201	-	-	-
	BSUD.18002.1.p1	1117	MobiDBLite	mobidb-lite	consensus disorder prediction	242	286	-	-	-
	BSUD.18002.1.p1	1117	MobiDBLite	mobidb-lite	consensus disorder prediction	125	147	-	-	-
	BSUD.18002.1.p1	1117	SUPERFAMILY	SSF82708	R3H domain	962	1060	1.96e-16	IPR036867	R3H domain superfamily
	BSUD.18002.1.p1	1117	MobiDBLite	mobidb-lite	consensus disorder prediction	179	201	-	-	-
	BSUD.18002.1.p1	1117	CDD	cd16696	RING-CH-C4HC3_NFX1	345	396	4.48396e-22	-	-
	BSUD.18002.1.p1	1117	MobiDBLite	mobidb-lite	consensus disorder prediction	215	234	-	-	-
	BSUD.18002.1.p1	1117	Gene3D	G3DSA:3.30.1370.50	-	954	1066	3.4e-12	IPR036867	R3H domain superfamily
	BSUD.18002.1.p1	1117	ProSiteProfiles	PS50016	Zinc finger PHD-type profile.	344	398	9.4989	IPR019787	Zinc finger, PHD-finger
	BSUD.18002.1.p1	1117	SMART	SM00184	ring_2	347	395	0.004	IPR001841	Zinc finger, RING-type
	BSUD.18002.1.p1	1117	CDD	cd02643	R3H_NF-X1	967	1040	9.72834e-32	IPR034076	Transcriptional repressor NF-X1, R3H domain
	BSUD.18002.1.p1	1117	CDD	cd06008	NF-X1-zinc-finger	693	745	3.19702e-08	-	-
	BSUD.18002.1.p1	1117	CDD	cd06008	NF-X1-zinc-finger	482	530	4.44037e-11	-	-
	BSUD.18002.1.p1	1117	CDD	cd06008	NF-X1-zinc-finger	804	883	3.7848e-07	-	-
	BSUD.18002.1.p1	1117	PANTHER	PTHR12360	NUCLEAR TRANSCRIPTION FACTOR, X-BOX BINDING 1 NFX1	189	1047	2.2e-255	IPR034078	Transcription factor NFX1 family
	BSUD.18002.1.p1	1117	MobiDBLite	mobidb-lite	consensus disorder prediction	215	233	-	-	-
	BSUD.18002.1.p1	1117	SMART	SM00438	znfxneu3	492	511	0.00011	IPR000967	Zinc finger, NF-X1-type
	BSUD.18002.1.p1	1117	SMART	SM00438	znfxneu3	846	866	2.5	IPR000967	Zinc finger, NF-X1-type
	BSUD.18002.1.p1	1117	SMART	SM00438	znfxneu3	612	635	0.15	IPR000967	Zinc finger, NF-X1-type
	BSUD.18002.1.p1	1117	SMART	SM00438	znfxneu3	754	779	12	IPR000967	Zinc finger, NF-X1-type
	BSUD.18002.1.p1	1117	SMART	SM00438	znfxneu3	814	837	0.014	IPR000967	Zinc finger, NF-X1-type
	BSUD.18002.1.p1	1117	SMART	SM00438	znfxneu3	439	457	5.6	IPR000967	Zinc finger, NF-X1-type
	BSUD.18002.1.p1	1117	SMART	SM00438	znfxneu3	703	722	0.00014	IPR000967	Zinc finger, NF-X1-type
	BSUD.18002.1.p1	1117	SMART	SM00438	znfxneu3	676	695	28	IPR000967	Zinc finger, NF-X1-type
	BSUD.18002.1.p1	1117	SMART	SM00438	znfxneu3	550	569	0.0081	IPR000967	Zinc finger, NF-X1-type
	BSUD.18002.1.p1	1117	MobiDBLite	mobidb-lite	consensus disorder prediction	268	286	-	-	-
	BSUD.18002.1.p1	1117	Pfam	PF01424	R3H domain	976	1039	3.5e-18	IPR001374	R3H domain
	BSUD.18002.1.p1	1117	PANTHER	PTHR12360:SF12	TRANSCRIPTIONAL REPRESSOR NF-X1	189	1047	2.2e-255	-	-
	BSUD.18002.1.p1	1117	MobiDBLite	mobidb-lite	consensus disorder prediction	243	267	-	-	-
	BSUD.18002.1.p1	1117	ProSiteProfiles	PS50089	Zinc finger RING-type profile.	347	396	11.4566	IPR001841	Zinc finger, RING-type
	BSUD.18002.1.p1	1117	CDD	cd06008	NF-X1-zinc-finger	540	583	2.67993e-08	-	-
	BSUD.121.3.p1	652	ProSiteProfiles	PS50801	STAS domain profile.	520	630	12.8845	IPR002645	STAS domain
	BSUD.121.3.p1	652	PANTHER	PTHR11814	SULFATE TRANSPORTER	64	631	1.1e-172	IPR001902	SLC26A/SulP transporter
	BSUD.121.3.p1	652	Gene3D	G3DSA:3.30.750.24	STAS domain	520	633	7e-14	IPR036513	STAS domain superfamily
	BSUD.121.3.p1	652	Pfam	PF00916	Sulfate permease family	83	487	1.4e-97	IPR011547	SLC26A/SulP transporter domain
	BSUD.121.3.p1	652	SUPERFAMILY	SSF52091	SpoIIaa-like	521	629	7.46e-12	IPR036513	STAS domain superfamily
	BSUD.121.3.p1	652	TIGRFAM	TIGR00815	sulP: sulfate permease	70	616	8.1e-126	IPR001902	SLC26A/SulP transporter
	BSUD.121.3.p1	652	MobiDBLite	mobidb-lite	consensus disorder prediction	1	42	-	-	-
	BSUD.121.3.p1	652	CDD	cd07042	STAS_SulP_like_sulfate_transporter	526	614	7.80354e-13	-	-
	BSUD.121.3.p1	652	Pfam	PF01740	STAS domain	525	626	7.1e-10	IPR002645	STAS domain
	BSUD.121.3.p1	652	MobiDBLite	mobidb-lite	consensus disorder prediction	1	17	-	-	-
	BSUD.121.3.p1	652	PANTHER	PTHR11814:SF55	SODIUM-INDEPENDENT SULFATE ANION TRANSPORTER	64	631	1.1e-172	-	-
	BSUD.121.3.p1	652	ProSitePatterns	PS01130	SLC26A transporters signature.	112	133	-	IPR018045	Sulphate anion transporter, conserved site
	BSUD.8943.1.p3	61	CDD	cd10567	SWIB-MDM2_like	1	56	6.32925e-26	-	-
	BSUD.8943.1.p3	61	SUPERFAMILY	SSF47592	SWIB/MDM2 domain	1	59	3.05e-20	IPR036885	SWIB/MDM2 domain superfamily
	BSUD.8943.1.p3	61	PANTHER	PTHR13844	SWI/SNF-RELATED MATRIX-ASSOCIATED ACTIN-DEPENDENT REGULATOR OF CHROMATIN SUBFAMILY D	1	58	3.1e-17	-	-
	BSUD.8943.1.p3	61	PANTHER	PTHR13844:SF57	LD45195P	1	58	3.1e-17	-	-
	BSUD.8943.1.p3	61	Pfam	PF02201	SWIB/MDM2 domain	1	56	3.2e-21	IPR003121	SWIB/MDM2 domain
	BSUD.8943.1.p3	61	ProSiteProfiles	PS51925	SWIB/MDM2 domain profile.	1	58	21.6106	IPR003121	SWIB/MDM2 domain
	BSUD.8943.1.p3	61	Gene3D	G3DSA:1.10.245.10	SWIB/MDM2 domain	1	61	4.6e-23	IPR036885	SWIB/MDM2 domain superfamily
	BSUD.8943.1.p3	61	SMART	SM00151	swib_2	1	61	2.6e-07	IPR019835	SWIB domain
	BSUD.5107.4.p1	209	MobiDBLite	mobidb-lite	consensus disorder prediction	70	95	-	-	-
	BSUD.5107.4.p1	209	Pfam	PF15472	Domain of unknown function (DUF4638)	123	181	3e-07	IPR029171	Protein of unknown function DUF4638
	BSUD.5107.5.p2	209	MobiDBLite	mobidb-lite	consensus disorder prediction	70	95	-	-	-
	BSUD.5107.5.p2	209	Pfam	PF15472	Domain of unknown function (DUF4638)	123	181	3e-07	IPR029171	Protein of unknown function DUF4638
	BSUD.5107.10.p1	209	MobiDBLite	mobidb-lite	consensus disorder prediction	70	95	-	-	-
	BSUD.5107.10.p1	209	Pfam	PF15472	Domain of unknown function (DUF4638)	123	181	3e-07	IPR029171	Protein of unknown function DUF4638
	BSUD.5107.1.p2	209	MobiDBLite	mobidb-lite	consensus disorder prediction	70	95	-	-	-
	BSUD.5107.1.p2	209	Pfam	PF15472	Domain of unknown function (DUF4638)	123	181	3e-07	IPR029171	Protein of unknown function DUF4638
	BSUD.22857.5.p1	381	SUPERFAMILY	SSF52540	P-loop containing nucleoside triphosphate hydrolases	11	227	5.32e-06	IPR027417	P-loop containing nucleoside triphosphate hydrolase
	BSUD.22857.5.p1	381	PANTHER	PTHR11216	EH DOMAIN	10	380	2.9e-151	-	-
	BSUD.22857.5.p1	381	Gene3D	G3DSA:3.40.50.300	-	9	230	4.6e-32	IPR027417	P-loop containing nucleoside triphosphate hydrolase
	BSUD.22857.5.p1	381	Coils	Coil	Coil	220	240	-	-	-
	BSUD.22857.5.p1	381	PANTHER	PTHR11216:SF1	P-LOOP CONTAINING NUCLEOSIDE TRIPHOSPHATE HYDROLASE	10	380	2.9e-151	-	-
	BSUD.22857.5.p1	381	Coils	Coil	Coil	198	218	-	-	-
	BSUD.17963.4.p1	332	Pfam	PF10277	Frag1/DRAM/Sfk1 family	81	297	5e-38	IPR019402	Frag1/DRAM/Sfk1
	BSUD.17963.4.p1	332	PANTHER	PTHR21324	FASTING-INDUCIBLE INTEGRAL MEMBRANE PROTEIN TM6P1-RELATED	78	307	5e-50	-	-
	BSUD.3554.1.p1	626	Coils	Coil	Coil	306	333	-	-	-
	BSUD.3554.1.p1	626	CDD	cd00087	FReD	420	620	3.97585e-102	IPR002181	Fibrinogen, alpha/beta/gamma chain, C-terminal globular domain
	BSUD.3554.1.p1	626	Pfam	PF00147	Fibrinogen beta and gamma chains, C-terminal globular domain	438	618	1.2e-58	IPR002181	Fibrinogen, alpha/beta/gamma chain, C-terminal globular domain
	BSUD.3554.1.p1	626	Gene3D	G3DSA:2.60.40.10	Immunoglobulins	179	303	2.7e-05	IPR013783	Immunoglobulin-like fold
	BSUD.3554.1.p1	626	Coils	Coil	Coil	369	389	-	-	-
	BSUD.3554.1.p1	626	ProSiteProfiles	PS51406	Fibrinogen C-terminal domain profile.	412	621	50.1546	IPR002181	Fibrinogen, alpha/beta/gamma chain, C-terminal globular domain
	BSUD.3554.1.p1	626	Gene3D	G3DSA:3.90.215.10	Gamma Fibrinogen, chain A, domain 1	420	621	6e-71	IPR014716	Fibrinogen, alpha/beta/gamma chain, C-terminal globular, subdomain 1
	BSUD.3554.1.p1	626	SMART	SM00186	FBG_2	416	620	3e-102	IPR002181	Fibrinogen, alpha/beta/gamma chain, C-terminal globular domain
	BSUD.3554.1.p1	626	ProSitePatterns	PS00514	Fibrinogen C-terminal domain signature.	575	587	-	IPR020837	Fibrinogen, conserved site
	BSUD.3554.1.p1	626	PANTHER	PTHR19143	FIBRINOGEN/TENASCIN/ANGIOPOEITIN	352	619	1.4e-64	-	-
	BSUD.3554.1.p1	626	SUPERFAMILY	SSF56496	Fibrinogen C-terminal domain-like	417	619	3.01e-73	IPR036056	Fibrinogen-like, C-terminal
	BSUD.6906.2.p1	619	SUPERFAMILY	SSF55957	Phosphoglucomutase, C-terminal domain	484	601	1.7e-11	IPR036900	Alpha-D-phosphohexomutase, C-terminal domain superfamily
	BSUD.6906.2.p1	619	Pfam	PF02879	Phosphoglucomutase/phosphomannomutase, alpha/beta/alpha domain II	250	341	7.5e-22	IPR005845	Alpha-D-phosphohexomutase, alpha/beta/alpha domain II
	BSUD.6906.2.p1	619	PANTHER	PTHR45745:SF3	PHOSPHOGLUCOMUTASE-2	20	610	3.8e-247	-	-
	BSUD.6906.2.p1	619	Gene3D	G3DSA:3.40.120.10	-	54	235	3.3e-49	-	-
	BSUD.6906.2.p1	619	CDD	cd05799	PGM2	66	578	0	-	-
	BSUD.6906.2.p1	619	Gene3D	G3DSA:3.40.120.10	-	236	349	1.9e-19	-	-
	BSUD.6906.2.p1	619	Pfam	PF02880	Phosphoglucomutase/phosphomannomutase, alpha/beta/alpha domain III	377	477	2.2e-15	IPR005846	Alpha-D-phosphohexomutase, alpha/beta/alpha domain III
	BSUD.6906.2.p1	619	PRINTS	PR00509	Phosphoglucomutase/phosphomannomutase family signature	254	273	6.6e-05	IPR005841	Alpha-D-phosphohexomutase superfamily
	BSUD.6906.2.p1	619	PRINTS	PR00509	Phosphoglucomutase/phosphomannomutase family signature	164	178	6.6e-05	IPR005841	Alpha-D-phosphohexomutase superfamily
	BSUD.6906.2.p1	619	PRINTS	PR00509	Phosphoglucomutase/phosphomannomutase family signature	322	337	6.6e-05	IPR005841	Alpha-D-phosphohexomutase superfamily
	BSUD.6906.2.p1	619	ProSitePatterns	PS00710	Phosphoglucomutase and phosphomannomutase phosphoserine signature.	165	174	-	IPR016066	Alpha-D-phosphohexomutase, conserved site
	BSUD.6906.2.p1	619	SUPERFAMILY	SSF53738	Phosphoglucomutase, first 3 domains	235	339	3.69e-18	IPR016055	Alpha-D-phosphohexomutase, alpha/beta/alpha I/II/III
	BSUD.6906.2.p1	619	SUPERFAMILY	SSF53738	Phosphoglucomutase, first 3 domains	56	231	1.14e-43	IPR016055	Alpha-D-phosphohexomutase, alpha/beta/alpha I/II/III
	BSUD.6906.2.p1	619	Pfam	PF02878	Phosphoglucomutase/phosphomannomutase, alpha/beta/alpha domain I	67	204	1.4e-38	IPR005844	Alpha-D-phosphohexomutase, alpha/beta/alpha domain I
	BSUD.6906.2.p1	619	SUPERFAMILY	SSF53738	Phosphoglucomutase, first 3 domains	330	480	2.43e-28	IPR016055	Alpha-D-phosphohexomutase, alpha/beta/alpha I/II/III
	BSUD.6906.2.p1	619	PANTHER	PTHR45745	PHOSPHOMANNOMUTASE 45A	20	610	3.8e-247	-	-
	BSUD.6906.2.p1	619	Gene3D	G3DSA:3.40.120.10	-	350	479	7.6e-33	-	-
	BSUD.19359.2.p1	361	Gene3D	G3DSA:2.60.120.260	-	183	334	1.6e-19	-	-
	BSUD.19359.2.p1	361	SUPERFAMILY	SSF49785	Galactose-binding domain-like	187	335	8.51e-14	IPR008979	Galactose-binding-like domain superfamily
	BSUD.2622.1.p1	574	Gene3D	G3DSA:2.60.40.1120	-	380	481	4.4e-13	-	-
	BSUD.2622.1.p1	574	ProSitePatterns	PS00132	Zinc carboxypeptidases, zinc-binding region 1 signature.	112	134	-	IPR000834	Peptidase M14, carboxypeptidase A
	BSUD.2622.1.p1	574	SUPERFAMILY	SSF53187	Zn-dependent exopeptidases	57	377	1.73e-70	-	-
	BSUD.2622.1.p1	574	ProSitePatterns	PS00133	Zinc carboxypeptidases, zinc-binding region 2 signature.	257	267	-	IPR000834	Peptidase M14, carboxypeptidase A
	BSUD.2622.1.p1	574	SUPERFAMILY	SSF49464	Carboxypeptidase regulatory domain-like	380	451	1.2e-10	IPR008969	Carboxypeptidase-like, regulatory domain superfamily
	BSUD.2622.1.p1	574	PRINTS	PR00765	Carboxypeptidase A metalloprotease (M14) family signature	112	126	2e-16	IPR000834	Peptidase M14, carboxypeptidase A
	BSUD.2622.1.p1	574	PRINTS	PR00765	Carboxypeptidase A metalloprotease (M14) family signature	254	267	2e-16	IPR000834	Peptidase M14, carboxypeptidase A
	BSUD.2622.1.p1	574	PRINTS	PR00765	Carboxypeptidase A metalloprotease (M14) family signature	193	201	2e-16	IPR000834	Peptidase M14, carboxypeptidase A
	BSUD.2622.1.p1	574	PRINTS	PR00765	Carboxypeptidase A metalloprotease (M14) family signature	86	98	2e-16	IPR000834	Peptidase M14, carboxypeptidase A
	BSUD.2622.1.p1	574	CDD	cd11308	Peptidase_M14NE-CP-C_like	380	471	7.17362e-25	-	-
	BSUD.2622.1.p1	574	Pfam	PF00246	Zinc carboxypeptidase	66	368	8.2e-71	IPR000834	Peptidase M14, carboxypeptidase A
	BSUD.2622.1.p1	574	PANTHER	PTHR11532:SF73	CARBOXYPEPTIDASE D	52	450	3.9e-157	IPR015567	Peptidase M14B, caboxypeptidase D
	BSUD.2622.1.p1	574	MobiDBLite	mobidb-lite	consensus disorder prediction	26	54	-	-	-
	BSUD.2622.1.p1	574	CDD	cd03858	M14_CP_N-E_like	59	376	3.04071e-171	-	-
	BSUD.2622.1.p1	574	Gene3D	G3DSA:3.40.630.10	Zn peptidases	56	379	1.5e-98	-	-
	BSUD.2622.1.p1	574	SMART	SM00631	zn_carb	184	466	6e-35	IPR000834	Peptidase M14, carboxypeptidase A
	BSUD.2622.1.p1	574	PANTHER	PTHR11532	PROTEASE M14 CARBOXYPEPTIDASE	52	450	3.9e-157	-	-
	BSUD.2905.1.p1	305	Gene3D	G3DSA:2.60.40.2080	-	217	304	5e-08	IPR037221	H-type lectin domain superfamily
	BSUD.2905.1.p1	305	SUPERFAMILY	SSF141086	Agglutinin HPA-like	227	304	6.02e-08	IPR037221	H-type lectin domain superfamily
	BSUD.2905.1.p1	305	Pfam	PF09458	H-type lectin domain	241	289	1.4e-06	IPR019019	H-type lectin domain
	BSUD.14197.1.p1	139	Gene3D	G3DSA:3.10.20.90	-	3	136	6.6e-47	-	-
	BSUD.14197.1.p1	139	Pfam	PF02991	Autophagy protein Atg8 ubiquitin like	32	137	6.5e-40	IPR004241	Autophagy protein Atg8 ubiquitin-like
	BSUD.14197.1.p1	139	PANTHER	PTHR10969:SF14	MICROTUBULE-ASSOCIATED PROTEINS 1A/1B LIGHT CHAIN 3A	22	137	5.5e-54	-	-
	BSUD.14197.1.p1	139	CDD	cd16129	Ubl_ATG8_MAP1LC3	32	136	4.83453e-66	-	-
	BSUD.14197.1.p1	139	SUPERFAMILY	SSF54236	Ubiquitin-like	21	137	3.36e-39	IPR029071	Ubiquitin-like domain superfamily
	BSUD.14197.1.p1	139	PANTHER	PTHR10969	MICROTUBULE-ASSOCIATED PROTEINS 1A/1B LIGHT CHAIN 3-RELATED	22	137	5.5e-54	IPR004241	Autophagy protein Atg8 ubiquitin-like
	BSUD.15503.2.p1	142	Pfam	PF10558	Mitochondrial 18 KDa protein (MTP18)	67	119	8.6e-06	IPR019560	Mitochondrial 18kDa protein
	BSUD.3095.1.p1	2043	ProSiteProfiles	PS50157	Zinc finger C2H2 type domain profile.	232	259	11.2814	IPR013087	Zinc finger C2H2-type
	BSUD.3095.1.p1	2043	Gene3D	G3DSA:3.30.160.60	Classic Zinc Finger	565	587	1.5e-10	-	-
	BSUD.3095.1.p1	2043	Gene3D	G3DSA:3.30.160.60	Classic Zinc Finger	143	169	9.9e-07	-	-
	BSUD.3095.1.p1	2043	ProSitePatterns	PS00028	Zinc finger C2H2 type domain signature.	234	254	-	IPR013087	Zinc finger C2H2-type
	BSUD.3095.1.p1	2043	ProSiteProfiles	PS50157	Zinc finger C2H2 type domain profile.	174	201	11.7594	IPR013087	Zinc finger C2H2-type
	BSUD.3095.1.p1	2043	SUPERFAMILY	SSF57667	beta-beta-alpha zinc fingers	1119	1170	5.29e-07	IPR036236	Zinc finger C2H2 superfamily
	BSUD.3095.1.p1	2043	SMART	SM00355	c2h2final6	305	327	8e-05	IPR013087	Zinc finger C2H2-type
	BSUD.3095.1.p1	2043	SMART	SM00355	c2h2final6	1956	1979	0.0018	IPR013087	Zinc finger C2H2-type
	BSUD.3095.1.p1	2043	SMART	SM00355	c2h2final6	1120	1142	0.009	IPR013087	Zinc finger C2H2-type
	BSUD.3095.1.p1	2043	SMART	SM00355	c2h2final6	593	615	0.00014	IPR013087	Zinc finger C2H2-type
	BSUD.3095.1.p1	2043	SMART	SM00355	c2h2final6	1056	1078	0.039	IPR013087	Zinc finger C2H2-type
	BSUD.3095.1.p1	2043	SMART	SM00355	c2h2final6	117	139	0.0002	IPR013087	Zinc finger C2H2-type
	BSUD.3095.1.p1	2043	SMART	SM00355	c2h2final6	1900	1922	0.0068	IPR013087	Zinc finger C2H2-type
	BSUD.3095.1.p1	2043	SMART	SM00355	c2h2final6	1334	1356	0.28	IPR013087	Zinc finger C2H2-type
	BSUD.3095.1.p1	2043	SMART	SM00355	c2h2final6	565	587	0.019	IPR013087	Zinc finger C2H2-type
	BSUD.3095.1.p1	2043	SMART	SM00355	c2h2final6	1084	1107	0.00025	IPR013087	Zinc finger C2H2-type
	BSUD.3095.1.p1	2043	SMART	SM00355	c2h2final6	707	729	0.082	IPR013087	Zinc finger C2H2-type
	BSUD.3095.1.p1	2043	SMART	SM00355	c2h2final6	202	224	0.024	IPR013087	Zinc finger C2H2-type
	BSUD.3095.1.p1	2043	SMART	SM00355	c2h2final6	232	254	0.0012	IPR013087	Zinc finger C2H2-type
	BSUD.3095.1.p1	2043	SMART	SM00355	c2h2final6	1864	1886	0.4	IPR013087	Zinc finger C2H2-type
	BSUD.3095.1.p1	2043	SMART	SM00355	c2h2final6	1306	1328	0.0046	IPR013087	Zinc finger C2H2-type
	BSUD.3095.1.p1	2043	SMART	SM00355	c2h2final6	1277	1299	0.0057	IPR013087	Zinc finger C2H2-type
	BSUD.3095.1.p1	2043	SMART	SM00355	c2h2final6	1249	1271	0.0018	IPR013087	Zinc finger C2H2-type
	BSUD.3095.1.p1	2043	SMART	SM00355	c2h2final6	333	356	0.00047	IPR013087	Zinc finger C2H2-type
	BSUD.3095.1.p1	2043	SMART	SM00355	c2h2final6	791	813	0.0014	IPR013087	Zinc finger C2H2-type
	BSUD.3095.1.p1	2043	SMART	SM00355	c2h2final6	763	785	0.00065	IPR013087	Zinc finger C2H2-type
	BSUD.3095.1.p1	2043	SMART	SM00355	c2h2final6	277	299	0.0014	IPR013087	Zinc finger C2H2-type
	BSUD.3095.1.p1	2043	SMART	SM00355	c2h2final6	367	390	0.22	IPR013087	Zinc finger C2H2-type
	BSUD.3095.1.p1	2043	SMART	SM00355	c2h2final6	174	196	0.0076	IPR013087	Zinc finger C2H2-type
	BSUD.3095.1.p1	2043	SMART	SM00355	c2h2final6	1150	1170	34	IPR013087	Zinc finger C2H2-type
	BSUD.3095.1.p1	2043	SMART	SM00355	c2h2final6	537	559	0.00029	IPR013087	Zinc finger C2H2-type
	BSUD.3095.1.p1	2043	SMART	SM00355	c2h2final6	735	757	0.0028	IPR013087	Zinc finger C2H2-type
	BSUD.3095.1.p1	2043	SMART	SM00355	c2h2final6	1928	1950	1.7e-05	IPR013087	Zinc finger C2H2-type
	BSUD.3095.1.p1	2043	SMART	SM00355	c2h2final6	145	167	0.0038	IPR013087	Zinc finger C2H2-type
	BSUD.3095.1.p1	2043	SMART	SM00355	c2h2final6	621	643	0.057	IPR013087	Zinc finger C2H2-type
	BSUD.3095.1.p1	2043	Gene3D	G3DSA:3.30.160.60	Classic Zinc Finger	329	403	6.1e-13	-	-
	BSUD.3095.1.p1	2043	SUPERFAMILY	SSF57667	beta-beta-alpha zinc fingers	1922	1974	5.01e-18	IPR036236	Zinc finger C2H2 superfamily
	BSUD.3095.1.p1	2043	ProSiteProfiles	PS50157	Zinc finger C2H2 type domain profile.	202	229	10.2007	IPR013087	Zinc finger C2H2-type
	BSUD.3095.1.p1	2043	ProSitePatterns	PS00028	Zinc finger C2H2 type domain signature.	1251	1271	-	IPR013087	Zinc finger C2H2-type
	BSUD.3095.1.p1	2043	PANTHER	PTHR24396	ZINC FINGER PROTEIN	118	1585	0	-	-
	BSUD.3095.1.p1	2043	ProSiteProfiles	PS50157	Zinc finger C2H2 type domain profile.	537	564	15.1886	IPR013087	Zinc finger C2H2-type
	BSUD.3095.1.p1	2043	MobiDBLite	mobidb-lite	consensus disorder prediction	1188	1209	-	-	-
	BSUD.3095.1.p1	2043	ProSiteProfiles	PS50157	Zinc finger C2H2 type domain profile.	1084	1112	10.7202	IPR013087	Zinc finger C2H2-type
	BSUD.3095.1.p1	2043	ProSiteProfiles	PS50157	Zinc finger C2H2 type domain profile.	593	620	15.4172	IPR013087	Zinc finger C2H2-type
	BSUD.3095.1.p1	2043	Gene3D	G3DSA:3.30.160.60	Classic Zinc Finger	171	200	4.4e-05	-	-
	BSUD.3095.1.p1	2043	ProSiteProfiles	PS50157	Zinc finger C2H2 type domain profile.	1306	1333	14.1287	IPR013087	Zinc finger C2H2-type
	BSUD.3095.1.p1	2043	ProSitePatterns	PS00028	Zinc finger C2H2 type domain signature.	1902	1922	-	IPR013087	Zinc finger C2H2-type
	BSUD.3095.1.p1	2043	ProSiteProfiles	PS50157	Zinc finger C2H2 type domain profile.	1277	1304	12.1127	IPR013087	Zinc finger C2H2-type
	BSUD.3095.1.p1	2043	ProSitePatterns	PS00028	Zinc finger C2H2 type domain signature.	176	196	-	IPR013087	Zinc finger C2H2-type
	BSUD.3095.1.p1	2043	Gene3D	G3DSA:3.30.160.60	Classic Zinc Finger	201	258	2.3e-09	-	-
	BSUD.3095.1.p1	2043	Gene3D	G3DSA:3.30.160.60	Classic Zinc Finger	1110	1175	2.8e-08	-	-
	BSUD.3095.1.p1	2043	Gene3D	G3DSA:3.30.160.60	Classic Zinc Finger	1034	1109	5.1e-13	-	-
	BSUD.3095.1.p1	2043	Gene3D	G3DSA:3.30.160.60	Classic Zinc Finger	1272	1300	1.3e-11	-	-
	BSUD.3095.1.p1	2043	Gene3D	G3DSA:3.30.160.60	Classic Zinc Finger	616	645	2e-07	-	-
	BSUD.3095.1.p1	2043	ProSiteProfiles	PS50157	Zinc finger C2H2 type domain profile.	621	648	10.1591	IPR013087	Zinc finger C2H2-type
	BSUD.3095.1.p1	2043	ProSitePatterns	PS00028	Zinc finger C2H2 type domain signature.	147	167	-	IPR013087	Zinc finger C2H2-type
	BSUD.3095.1.p1	2043	ProSitePatterns	PS00028	Zinc finger C2H2 type domain signature.	595	615	-	IPR013087	Zinc finger C2H2-type
	BSUD.3095.1.p1	2043	PANTHER	PTHR24396	ZINC FINGER PROTEIN	81	154	0	-	-
	BSUD.3095.1.p1	2043	PANTHER	PTHR24396	ZINC FINGER PROTEIN	1860	1982	0	-	-
	BSUD.3095.1.p1	2043	ProSitePatterns	PS00028	Zinc finger C2H2 type domain signature.	765	785	-	IPR013087	Zinc finger C2H2-type
	BSUD.3095.1.p1	2043	ProSiteProfiles	PS50157	Zinc finger C2H2 type domain profile.	305	332	14.6275	IPR013087	Zinc finger C2H2-type
	BSUD.3095.1.p1	2043	Gene3D	G3DSA:3.30.160.60	Classic Zinc Finger	1927	1951	7.9e-15	-	-
	BSUD.3095.1.p1	2043	Gene3D	G3DSA:3.30.160.60	Classic Zinc Finger	1248	1271	3.7e-10	-	-
	BSUD.3095.1.p1	2043	Gene3D	G3DSA:3.30.160.60	Classic Zinc Finger	733	758	1.3e-11	-	-
	BSUD.3095.1.p1	2043	SUPERFAMILY	SSF57667	beta-beta-alpha zinc fingers	1257	1315	1.95e-15	IPR036236	Zinc finger C2H2 superfamily
	BSUD.3095.1.p1	2043	ProSitePatterns	PS00028	Zinc finger C2H2 type domain signature.	1866	1886	-	IPR013087	Zinc finger C2H2-type
	BSUD.3095.1.p1	2043	SUPERFAMILY	SSF57667	beta-beta-alpha zinc fingers	276	308	3.6e-09	IPR036236	Zinc finger C2H2 superfamily
	BSUD.3095.1.p1	2043	Gene3D	G3DSA:3.30.160.60	Classic Zinc Finger	1329	1357	5.5e-05	-	-
	BSUD.3095.1.p1	2043	SMART	SM00451	ZnF_U1_5	788	822	0.13	IPR003604	Matrin/U1-C-like, C2H2-type zinc finger
	BSUD.3095.1.p1	2043	SMART	SM00451	ZnF_U1_5	1953	1987	0.29	IPR003604	Matrin/U1-C-like, C2H2-type zinc finger
	BSUD.3095.1.p1	2043	SMART	SM00451	ZnF_U1_5	114	145	14	IPR003604	Matrin/U1-C-like, C2H2-type zinc finger
	BSUD.3095.1.p1	2043	SMART	SM00451	ZnF_U1_5	1274	1306	0.71	IPR003604	Matrin/U1-C-like, C2H2-type zinc finger
	BSUD.3095.1.p1	2043	SMART	SM00451	ZnF_U1_5	330	363	9.5	IPR003604	Matrin/U1-C-like, C2H2-type zinc finger
	BSUD.3095.1.p1	2043	ProSiteProfiles	PS50157	Zinc finger C2H2 type domain profile.	1864	1886	9.82657	IPR013087	Zinc finger C2H2-type
	BSUD.3095.1.p1	2043	MobiDBLite	mobidb-lite	consensus disorder prediction	1366	1381	-	-	-
	BSUD.3095.1.p1	2043	ProSitePatterns	PS00028	Zinc finger C2H2 type domain signature.	737	757	-	IPR013087	Zinc finger C2H2-type
	BSUD.3095.1.p1	2043	ProSiteProfiles	PS50157	Zinc finger C2H2 type domain profile.	1956	1984	9.74343	IPR013087	Zinc finger C2H2-type
	BSUD.3095.1.p1	2043	ProSiteProfiles	PS50157	Zinc finger C2H2 type domain profile.	707	734	16.6019	IPR013087	Zinc finger C2H2-type
	BSUD.3095.1.p1	2043	ProSitePatterns	PS00028	Zinc finger C2H2 type domain signature.	1279	1299	-	IPR013087	Zinc finger C2H2-type
	BSUD.3095.1.p1	2043	PANTHER	PTHR24396:SF21	ZINC FINGER PROTEIN 236	1860	1982	0	-	-
	BSUD.3095.1.p1	2043	SUPERFAMILY	SSF57667	beta-beta-alpha zinc fingers	1898	1931	4.16e-09	IPR036236	Zinc finger C2H2 superfamily
	BSUD.3095.1.p1	2043	SUPERFAMILY	SSF57667	beta-beta-alpha zinc fingers	116	167	1.42e-14	IPR036236	Zinc finger C2H2 superfamily
	BSUD.3095.1.p1	2043	ProSitePatterns	PS00028	Zinc finger C2H2 type domain signature.	1122	1143	-	IPR013087	Zinc finger C2H2-type
	BSUD.3095.1.p1	2043	ProSiteProfiles	PS50157	Zinc finger C2H2 type domain profile.	763	790	12.3205	IPR013087	Zinc finger C2H2-type
	BSUD.3095.1.p1	2043	ProSitePatterns	PS00028	Zinc finger C2H2 type domain signature.	539	561	-	IPR013087	Zinc finger C2H2-type
	BSUD.3095.1.p1	2043	Gene3D	G3DSA:3.30.160.60	Classic Zinc Finger	697	732	3.7e-11	-	-
	BSUD.3095.1.p1	2043	Gene3D	G3DSA:3.30.160.60	Classic Zinc Finger	272	302	1e-10	-	-
	BSUD.3095.1.p1	2043	ProSitePatterns	PS00028	Zinc finger C2H2 type domain signature.	119	139	-	IPR013087	Zinc finger C2H2-type
	BSUD.3095.1.p1	2043	MobiDBLite	mobidb-lite	consensus disorder prediction	1818	1835	-	-	-
	BSUD.3095.1.p1	2043	ProSitePatterns	PS00028	Zinc finger C2H2 type domain signature.	567	587	-	IPR013087	Zinc finger C2H2-type
	BSUD.3095.1.p1	2043	ProSiteProfiles	PS50157	Zinc finger C2H2 type domain profile.	1900	1927	15.4588	IPR013087	Zinc finger C2H2-type
	BSUD.3095.1.p1	2043	SUPERFAMILY	SSF57667	beta-beta-alpha zinc fingers	153	211	1.63e-11	IPR036236	Zinc finger C2H2 superfamily
	BSUD.3095.1.p1	2043	ProSitePatterns	PS00028	Zinc finger C2H2 type domain signature.	279	299	-	IPR013087	Zinc finger C2H2-type
	BSUD.3095.1.p1	2043	MobiDBLite	mobidb-lite	consensus disorder prediction	469	503	-	-	-
	BSUD.3095.1.p1	2043	SUPERFAMILY	SSF57667	beta-beta-alpha zinc fingers	716	772	2.91e-18	IPR036236	Zinc finger C2H2 superfamily
	BSUD.3095.1.p1	2043	ProSiteProfiles	PS50157	Zinc finger C2H2 type domain profile.	735	762	14.3988	IPR013087	Zinc finger C2H2-type
	BSUD.3095.1.p1	2043	ProSiteProfiles	PS50157	Zinc finger C2H2 type domain profile.	565	592	13.9832	IPR013087	Zinc finger C2H2-type
	BSUD.3095.1.p1	2043	ProSitePatterns	PS00028	Zinc finger C2H2 type domain signature.	793	815	-	IPR013087	Zinc finger C2H2-type
	BSUD.3095.1.p1	2043	ProSitePatterns	PS00028	Zinc finger C2H2 type domain signature.	1086	1107	-	IPR013087	Zinc finger C2H2-type
	BSUD.3095.1.p1	2043	SUPERFAMILY	SSF57667	beta-beta-alpha zinc fingers	299	351	7.51e-16	IPR036236	Zinc finger C2H2 superfamily
	BSUD.3095.1.p1	2043	ProSiteProfiles	PS50157	Zinc finger C2H2 type domain profile.	367	395	9.68108	IPR013087	Zinc finger C2H2-type
	BSUD.3095.1.p1	2043	Gene3D	G3DSA:3.30.160.60	Classic Zinc Finger	1820	1926	6.1e-14	-	-
	BSUD.3095.1.p1	2043	Gene3D	G3DSA:3.30.160.60	Classic Zinc Finger	514	564	1.5e-10	-	-
	BSUD.3095.1.p1	2043	ProSitePatterns	PS00028	Zinc finger C2H2 type domain signature.	307	327	-	IPR013087	Zinc finger C2H2-type
	BSUD.3095.1.p1	2043	ProSitePatterns	PS00028	Zinc finger C2H2 type domain signature.	369	390	-	IPR013087	Zinc finger C2H2-type
	BSUD.3095.1.p1	2043	Pfam	PF00096	Zinc finger, C2H2 type	707	729	0.012	IPR013087	Zinc finger C2H2-type
	BSUD.3095.1.p1	2043	Pfam	PF00096	Zinc finger, C2H2 type	333	356	0.0011	IPR013087	Zinc finger C2H2-type
	BSUD.3095.1.p1	2043	Pfam	PF00096	Zinc finger, C2H2 type	1056	1078	0.0076	IPR013087	Zinc finger C2H2-type
	BSUD.3095.1.p1	2043	Pfam	PF00096	Zinc finger, C2H2 type	1251	1271	7.1e-05	IPR013087	Zinc finger C2H2-type
	BSUD.3095.1.p1	2043	Pfam	PF00096	Zinc finger, C2H2 type	565	587	0.002	IPR013087	Zinc finger C2H2-type
	BSUD.3095.1.p1	2043	Pfam	PF00096	Zinc finger, C2H2 type	305	327	0.0002	IPR013087	Zinc finger C2H2-type
	BSUD.3095.1.p1	2043	Pfam	PF00096	Zinc finger, C2H2 type	277	299	0.00074	IPR013087	Zinc finger C2H2-type
	BSUD.3095.1.p1	2043	Pfam	PF00096	Zinc finger, C2H2 type	117	139	0.00034	IPR013087	Zinc finger C2H2-type
	BSUD.3095.1.p1	2043	Pfam	PF00096	Zinc finger, C2H2 type	367	390	0.014	IPR013087	Zinc finger C2H2-type
	BSUD.3095.1.p1	2043	Pfam	PF00096	Zinc finger, C2H2 type	593	615	3.8e-05	IPR013087	Zinc finger C2H2-type
	BSUD.3095.1.p1	2043	Pfam	PF00096	Zinc finger, C2H2 type	1956	1979	0.00014	IPR013087	Zinc finger C2H2-type
	BSUD.3095.1.p1	2043	Pfam	PF00096	Zinc finger, C2H2 type	176	196	0.0007	IPR013087	Zinc finger C2H2-type
	BSUD.3095.1.p1	2043	Pfam	PF00096	Zinc finger, C2H2 type	735	757	0.012	IPR013087	Zinc finger C2H2-type
	BSUD.3095.1.p1	2043	Pfam	PF00096	Zinc finger, C2H2 type	763	785	0.0012	IPR013087	Zinc finger C2H2-type
	BSUD.3095.1.p1	2043	Pfam	PF00096	Zinc finger, C2H2 type	1277	1299	0.0032	IPR013087	Zinc finger C2H2-type
	BSUD.3095.1.p1	2043	Pfam	PF00096	Zinc finger, C2H2 type	791	813	0.0069	IPR013087	Zinc finger C2H2-type
	BSUD.3095.1.p1	2043	Pfam	PF00096	Zinc finger, C2H2 type	1928	1950	2.9e-05	IPR013087	Zinc finger C2H2-type
	BSUD.3095.1.p1	2043	Pfam	PF00096	Zinc finger, C2H2 type	1900	1922	0.0058	IPR013087	Zinc finger C2H2-type
	BSUD.3095.1.p1	2043	Pfam	PF00096	Zinc finger, C2H2 type	537	559	1.5e-05	IPR013087	Zinc finger C2H2-type
	BSUD.3095.1.p1	2043	ProSitePatterns	PS00028	Zinc finger C2H2 type domain signature.	1308	1328	-	IPR013087	Zinc finger C2H2-type
	BSUD.3095.1.p1	2043	ProSiteProfiles	PS50157	Zinc finger C2H2 type domain profile.	333	361	11.032	IPR013087	Zinc finger C2H2-type
	BSUD.3095.1.p1	2043	ProSitePatterns	PS00028	Zinc finger C2H2 type domain signature.	1058	1078	-	IPR013087	Zinc finger C2H2-type
	BSUD.3095.1.p1	2043	SUPERFAMILY	SSF57667	beta-beta-alpha zinc fingers	1055	1104	7.24e-11	IPR036236	Zinc finger C2H2 superfamily
	BSUD.3095.1.p1	2043	Pfam	PF13912	C2H2-type zinc finger	231	256	0.015	-	-
	BSUD.3095.1.p1	2043	Pfam	PF13912	C2H2-type zinc finger	1120	1143	0.012	-	-
	BSUD.3095.1.p1	2043	Pfam	PF13912	C2H2-type zinc finger	145	167	0.1	-	-
	BSUD.3095.1.p1	2043	ProSitePatterns	PS00028	Zinc finger C2H2 type domain signature.	1958	1980	-	IPR013087	Zinc finger C2H2-type
	BSUD.3095.1.p1	2043	ProSitePatterns	PS00028	Zinc finger C2H2 type domain signature.	1336	1356	-	IPR013087	Zinc finger C2H2-type
	BSUD.3095.1.p1	2043	ProSitePatterns	PS00028	Zinc finger C2H2 type domain signature.	709	729	-	IPR013087	Zinc finger C2H2-type
	BSUD.3095.1.p1	2043	ProSiteProfiles	PS50157	Zinc finger C2H2 type domain profile.	1120	1147	9.39012	IPR013087	Zinc finger C2H2-type
	BSUD.3095.1.p1	2043	PANTHER	PTHR24396:SF21	ZINC FINGER PROTEIN 236	118	1585	0	-	-
	BSUD.3095.1.p1	2043	PANTHER	PTHR24396:SF21	ZINC FINGER PROTEIN 236	81	154	0	-	-
	BSUD.3095.1.p1	2043	ProSitePatterns	PS00028	Zinc finger C2H2 type domain signature.	335	356	-	IPR013087	Zinc finger C2H2-type
	BSUD.3095.1.p1	2043	Gene3D	G3DSA:3.30.160.60	Classic Zinc Finger	303	328	2.8e-12	-	-
	BSUD.3095.1.p1	2043	ProSiteProfiles	PS50157	Zinc finger C2H2 type domain profile.	145	172	11.9257	IPR013087	Zinc finger C2H2-type
	BSUD.3095.1.p1	2043	MobiDBLite	mobidb-lite	consensus disorder prediction	1800	1835	-	-	-
	BSUD.3095.1.p1	2043	Gene3D	G3DSA:3.30.160.60	Classic Zinc Finger	588	615	3.4e-12	-	-
	BSUD.3095.1.p1	2043	Gene3D	G3DSA:3.30.160.60	Classic Zinc Finger	1301	1328	9e-10	-	-
	BSUD.3095.1.p1	2043	Gene3D	G3DSA:3.30.160.60	Classic Zinc Finger	1952	1982	8.6e-10	-	-
	BSUD.3095.1.p1	2043	Gene3D	G3DSA:3.30.160.60	Classic Zinc Finger	759	788	4.7e-11	-	-
	BSUD.3095.1.p1	2043	Gene3D	G3DSA:3.30.160.60	Classic Zinc Finger	108	142	1.1e-06	-	-
	BSUD.3095.1.p1	2043	Gene3D	G3DSA:3.30.160.60	Classic Zinc Finger	789	816	5e-07	-	-
	BSUD.3095.1.p1	2043	ProSiteProfiles	PS50157	Zinc finger C2H2 type domain profile.	1056	1083	12.0919	IPR013087	Zinc finger C2H2-type
	BSUD.3095.1.p1	2043	SUPERFAMILY	SSF57667	beta-beta-alpha zinc fingers	573	630	1.2e-18	IPR036236	Zinc finger C2H2 superfamily
	BSUD.3095.1.p1	2043	ProSitePatterns	PS00028	Zinc finger C2H2 type domain signature.	204	224	-	IPR013087	Zinc finger C2H2-type
	BSUD.3095.1.p1	2043	ProSiteProfiles	PS50157	Zinc finger C2H2 type domain profile.	1249	1276	15.7498	IPR013087	Zinc finger C2H2-type
	BSUD.3095.1.p1	2043	MobiDBLite	mobidb-lite	consensus disorder prediction	483	497	-	-	-
	BSUD.3095.1.p1	2043	SUPERFAMILY	SSF57667	beta-beta-alpha zinc fingers	1303	1352	3.44e-12	IPR036236	Zinc finger C2H2 superfamily
	BSUD.3095.1.p1	2043	ProSitePatterns	PS00028	Zinc finger C2H2 type domain signature.	623	643	-	IPR013087	Zinc finger C2H2-type
	BSUD.3095.1.p1	2043	SUPERFAMILY	SSF57667	beta-beta-alpha zinc fingers	535	587	4.9e-14	IPR036236	Zinc finger C2H2 superfamily
	BSUD.3095.1.p1	2043	ProSiteProfiles	PS50157	Zinc finger C2H2 type domain profile.	791	818	10.7826	IPR013087	Zinc finger C2H2-type
	BSUD.3095.1.p1	2043	MobiDBLite	mobidb-lite	consensus disorder prediction	1350	1365	-	-	-
	BSUD.3095.1.p1	2043	ProSitePatterns	PS00028	Zinc finger C2H2 type domain signature.	1930	1950	-	IPR013087	Zinc finger C2H2-type
	BSUD.3095.1.p1	2043	ProSiteProfiles	PS50157	Zinc finger C2H2 type domain profile.	1928	1955	16.3317	IPR013087	Zinc finger C2H2-type
	BSUD.3095.1.p1	2043	ProSiteProfiles	PS50157	Zinc finger C2H2 type domain profile.	117	144	13.9001	IPR013087	Zinc finger C2H2-type
	BSUD.3095.1.p1	2043	MobiDBLite	mobidb-lite	consensus disorder prediction	1350	1381	-	-	-
	BSUD.3095.1.p1	2043	SUPERFAMILY	SSF57667	beta-beta-alpha zinc fingers	757	809	2.59e-13	IPR036236	Zinc finger C2H2 superfamily
	BSUD.3095.1.p1	2043	ProSiteProfiles	PS50157	Zinc finger C2H2 type domain profile.	277	304	17.0591	IPR013087	Zinc finger C2H2-type
	BSUD.3635.2.p1	364	ProSiteProfiles	PS50297	Ankyrin repeat region circular profile.	141	173	11.3998	-	-
	BSUD.3635.2.p1	364	ProSiteProfiles	PS50088	Ankyrin repeat profile.	141	173	12.7696	IPR002110	Ankyrin repeat
	BSUD.3635.2.p1	364	Pfam	PF01585	G-patch domain	257	300	2.2e-12	IPR000467	G-patch domain
	BSUD.3635.2.p1	364	PANTHER	PTHR20923	BAT4 PROTEIN-RELATED	9	364	1.1e-64	IPR039146	G patch domain and ankyrin repeat-containing protein 1
	BSUD.3635.2.p1	364	Pfam	PF12796	Ankyrin repeats (3 copies)	110	171	4.9e-09	IPR002110	Ankyrin repeat
	BSUD.3635.2.p1	364	SMART	SM00248	ANK_2a	108	137	4400	IPR002110	Ankyrin repeat
	BSUD.3635.2.p1	364	SMART	SM00248	ANK_2a	141	170	2.8e-06	IPR002110	Ankyrin repeat
	BSUD.3635.2.p1	364	Gene3D	G3DSA:1.25.40.20	-	71	212	2.7e-23	IPR036770	Ankyrin repeat-containing domain superfamily
	BSUD.3635.2.p1	364	PANTHER	PTHR20923:SF1	G PATCH DOMAIN AND ANKYRIN REPEAT-CONTAINING PROTEIN 1	9	364	1.1e-64	-	-
	BSUD.3635.2.p1	364	SUPERFAMILY	SSF48403	Ankyrin repeat	110	199	7e-23	IPR036770	Ankyrin repeat-containing domain superfamily
	BSUD.3635.2.p1	364	SMART	SM00443	G-patch_5	254	300	2.9e-10	IPR000467	G-patch domain
	BSUD.3635.2.p1	364	ProSiteProfiles	PS50174	G-patch domain profile.	256	302	13.348	IPR000467	G-patch domain
	BSUD.3635.1.p1	364	ProSiteProfiles	PS50297	Ankyrin repeat region circular profile.	141	173	11.3998	-	-
	BSUD.3635.1.p1	364	ProSiteProfiles	PS50088	Ankyrin repeat profile.	141	173	12.7696	IPR002110	Ankyrin repeat
	BSUD.3635.1.p1	364	Pfam	PF01585	G-patch domain	257	300	2.2e-12	IPR000467	G-patch domain
	BSUD.3635.1.p1	364	PANTHER	PTHR20923	BAT4 PROTEIN-RELATED	9	364	1.1e-64	IPR039146	G patch domain and ankyrin repeat-containing protein 1
	BSUD.3635.1.p1	364	Pfam	PF12796	Ankyrin repeats (3 copies)	110	171	4.9e-09	IPR002110	Ankyrin repeat
	BSUD.3635.1.p1	364	SMART	SM00248	ANK_2a	108	137	4400	IPR002110	Ankyrin repeat
	BSUD.3635.1.p1	364	SMART	SM00248	ANK_2a	141	170	2.8e-06	IPR002110	Ankyrin repeat
	BSUD.3635.1.p1	364	Gene3D	G3DSA:1.25.40.20	-	71	212	2.7e-23	IPR036770	Ankyrin repeat-containing domain superfamily
	BSUD.3635.1.p1	364	PANTHER	PTHR20923:SF1	G PATCH DOMAIN AND ANKYRIN REPEAT-CONTAINING PROTEIN 1	9	364	1.1e-64	-	-
	BSUD.3635.1.p1	364	SUPERFAMILY	SSF48403	Ankyrin repeat	110	199	7e-23	IPR036770	Ankyrin repeat-containing domain superfamily
	BSUD.3635.1.p1	364	SMART	SM00443	G-patch_5	254	300	2.9e-10	IPR000467	G-patch domain
	BSUD.3635.1.p1	364	ProSiteProfiles	PS50174	G-patch domain profile.	256	302	13.348	IPR000467	G-patch domain
	BSUD.9374.8.p1	150	PANTHER	PTHR11103:SF10	HOMOCYSTEINE S-METHYLTRANSFERASE 1-RELATED	3	139	2.8e-38	-	-
	BSUD.9374.8.p1	150	SUPERFAMILY	SSF82282	Homocysteine S-methyltransferase	6	126	1.83e-27	IPR036589	Homocysteine-binding domain superfamily
	BSUD.9374.8.p1	150	Pfam	PF02574	Homocysteine S-methyltransferase	9	132	1.6e-23	IPR003726	Homocysteine-binding domain
	BSUD.9374.8.p1	150	Gene3D	G3DSA:3.20.20.330	-	2	147	2.1e-34	IPR036589	Homocysteine-binding domain superfamily
	BSUD.9374.8.p1	150	ProSiteProfiles	PS50970	Homocysteine-binding domain profile.	1	150	19.7084	IPR003726	Homocysteine-binding domain
	BSUD.9374.8.p1	150	PANTHER	PTHR11103	SLR1189 PROTEIN	3	139	2.8e-38	-	-
	BSUD.2621.1.p1	268	MobiDBLite	mobidb-lite	consensus disorder prediction	250	268	-	-	-
	BSUD.2621.1.p1	268	CDD	cd01390	HMGB-UBF_HMG-box	162	223	2.47587e-08	-	-
	BSUD.2621.1.p1	268	Coils	Coil	Coil	208	228	-	-	-
	BSUD.2621.1.p1	268	SUPERFAMILY	SSF47095	HMG-box	58	139	2.75e-14	IPR036910	High mobility group box domain superfamily
	BSUD.2621.1.p1	268	PANTHER	PTHR48112:SF1	TRANSCRIPTION FACTOR A, MITOCHONDRIAL	58	267	1.5e-31	-	-
	BSUD.2621.1.p1	268	SUPERFAMILY	SSF47095	HMG-box	150	241	1.44e-20	IPR036910	High mobility group box domain superfamily
	BSUD.2621.1.p1	268	PANTHER	PTHR48112	HIGH MOBILITY GROUP PROTEIN DSP1	58	267	1.5e-31	-	-
	BSUD.2621.1.p1	268	Gene3D	G3DSA:1.10.30.10	High mobility group box domain	160	226	1.1e-16	IPR036910	High mobility group box domain superfamily
	BSUD.2621.1.p1	268	ProSiteProfiles	PS50118	HMG boxes A and B DNA-binding domains profile.	61	129	12.3404	IPR009071	High mobility group box domain
	BSUD.2621.1.p1	268	CDD	cd01390	HMGB-UBF_HMG-box	61	126	1.1092e-07	-	-
	BSUD.2621.1.p1	268	Pfam	PF00505	HMG (high mobility group) box	61	126	4.1e-10	IPR009071	High mobility group box domain
	BSUD.2621.1.p1	268	Pfam	PF00505	HMG (high mobility group) box	162	225	1.2e-08	IPR009071	High mobility group box domain
	BSUD.2621.1.p1	268	MobiDBLite	mobidb-lite	consensus disorder prediction	243	268	-	-	-
	BSUD.2621.1.p1	268	ProSiteProfiles	PS50118	HMG boxes A and B DNA-binding domains profile.	162	226	13.6792	IPR009071	High mobility group box domain
	BSUD.2621.1.p1	268	Gene3D	G3DSA:1.10.30.10	High mobility group box domain	58	159	1.6e-15	IPR036910	High mobility group box domain superfamily
	BSUD.2621.1.p1	268	SMART	SM00398	hmgende2	161	227	2.5e-10	IPR009071	High mobility group box domain
	BSUD.2621.1.p1	268	SMART	SM00398	hmgende2	60	130	6.1e-06	IPR009071	High mobility group box domain
	BSUD.1622.1.p1	647	PANTHER	PTHR20931	UNCHARACTERIZED	3	644	0	IPR039941	Tetratricopeptide repeat protein 30
	BSUD.1622.1.p1	647	SUPERFAMILY	SSF48452	TPR-like	406	513	8.72e-06	IPR011990	Tetratricopeptide-like helical domain superfamily
	BSUD.1622.1.p1	647	SUPERFAMILY	SSF48452	TPR-like	19	201	9.96e-12	IPR011990	Tetratricopeptide-like helical domain superfamily
	BSUD.1622.1.p1	647	Coils	Coil	Coil	362	389	-	-	-
	BSUD.1622.1.p1	647	SUPERFAMILY	SSF48452	TPR-like	139	438	2.83e-12	IPR011990	Tetratricopeptide-like helical domain superfamily
	BSUD.1622.1.p1	647	SMART	SM00028	tpr_5	174	207	49	IPR019734	Tetratricopeptide repeat
	BSUD.1622.1.p1	647	SMART	SM00028	tpr_5	42	75	3.6	IPR019734	Tetratricopeptide repeat
	BSUD.1622.1.p1	647	SMART	SM00028	tpr_5	410	443	34	IPR019734	Tetratricopeptide repeat
	BSUD.1622.1.p1	647	Coils	Coil	Coil	243	263	-	-	-
	BSUD.1622.1.p1	647	Gene3D	G3DSA:1.25.40.10	Tetratricopeptide repeat domain	342	573	1.1e-09	IPR011990	Tetratricopeptide-like helical domain superfamily
	BSUD.1622.1.p1	647	Coils	Coil	Coil	496	520	-	-	-
	BSUD.1622.1.p1	647	PANTHER	PTHR20931:SF6	TETRATRICOPEPTIDE REPEAT PROTEIN 30B	3	644	0	-	-
	BSUD.1622.1.p1	647	Gene3D	G3DSA:1.25.40.10	Tetratricopeptide repeat domain	16	127	4.7e-06	IPR011990	Tetratricopeptide-like helical domain superfamily
	BSUD.1622.1.p1	647	Gene3D	G3DSA:1.25.40.10	Tetratricopeptide repeat domain	133	269	1.6e-08	IPR011990	Tetratricopeptide-like helical domain superfamily
	BSUD.5554.2.p1	3669	SUPERFAMILY	SSF46966	Spectrin repeat	2475	2594	5.4e-12	-	-
	BSUD.5554.2.p1	3669	SUPERFAMILY	SSF46966	Spectrin repeat	2801	2917	1.96e-15	-	-
	BSUD.5554.2.p1	3669	CDD	cd00176	SPEC	2166	2373	4.24733e-11	IPR018159	Spectrin/alpha-actinin
	BSUD.5554.2.p1	3669	Coils	Coil	Coil	79	99	-	-	-
	BSUD.5554.2.p1	3669	Coils	Coil	Coil	2620	2647	-	-	-
	BSUD.5554.2.p1	3669	Coils	Coil	Coil	137	157	-	-	-
	BSUD.5554.2.p1	3669	Gene3D	G3DSA:1.20.58.60	-	1333	1485	1.9e-09	-	-
	BSUD.5554.2.p1	3669	Gene3D	G3DSA:1.20.58.60	-	227	384	1.7e-11	-	-
	BSUD.5554.2.p1	3669	SMART	SM00150	SPEC_4	2700	2807	9.3e-09	IPR018159	Spectrin/alpha-actinin
	BSUD.5554.2.p1	3669	SMART	SM00150	SPEC_4	1616	1721	2e-06	IPR018159	Spectrin/alpha-actinin
	BSUD.5554.2.p1	3669	SMART	SM00150	SPEC_4	2595	2693	3.4e-06	IPR018159	Spectrin/alpha-actinin
	BSUD.5554.2.p1	3669	SMART	SM00150	SPEC_4	1408	1503	0.057	IPR018159	Spectrin/alpha-actinin
	BSUD.5554.2.p1	3669	SMART	SM00150	SPEC_4	2923	3023	1.6	IPR018159	Spectrin/alpha-actinin
	BSUD.5554.2.p1	3669	SMART	SM00150	SPEC_4	206	303	5.3	IPR018159	Spectrin/alpha-actinin
	BSUD.5554.2.p1	3669	SMART	SM00150	SPEC_4	940	1042	0.032	IPR018159	Spectrin/alpha-actinin
	BSUD.5554.2.p1	3669	SMART	SM00150	SPEC_4	1510	1609	7.6	IPR018159	Spectrin/alpha-actinin
	BSUD.5554.2.p1	3669	SMART	SM00150	SPEC_4	1950	2052	3.2e-07	IPR018159	Spectrin/alpha-actinin
	BSUD.5554.2.p1	3669	SMART	SM00150	SPEC_4	1202	1301	1.2	IPR018159	Spectrin/alpha-actinin
	BSUD.5554.2.p1	3669	SMART	SM00150	SPEC_4	522	819	0.0003	IPR018159	Spectrin/alpha-actinin
	BSUD.5554.2.p1	3669	SMART	SM00150	SPEC_4	415	515	3.6	IPR018159	Spectrin/alpha-actinin
	BSUD.5554.2.p1	3669	SMART	SM00150	SPEC_4	2488	2588	7.9e-05	IPR018159	Spectrin/alpha-actinin
	BSUD.5554.2.p1	3669	SMART	SM00150	SPEC_4	310	408	1.9	IPR018159	Spectrin/alpha-actinin
	BSUD.5554.2.p1	3669	SMART	SM00150	SPEC_4	826	926	0.0015	IPR018159	Spectrin/alpha-actinin
	BSUD.5554.2.p1	3669	SMART	SM00150	SPEC_4	1732	1833	2.4	IPR018159	Spectrin/alpha-actinin
	BSUD.5554.2.p1	3669	SMART	SM00150	SPEC_4	3416	3519	0.54	IPR018159	Spectrin/alpha-actinin
	BSUD.5554.2.p1	3669	SMART	SM00150	SPEC_4	2379	2481	2.6e-05	IPR018159	Spectrin/alpha-actinin
	BSUD.5554.2.p1	3669	SMART	SM00150	SPEC_4	2814	2916	2e-06	IPR018159	Spectrin/alpha-actinin
	BSUD.5554.2.p1	3669	SMART	SM00150	SPEC_4	2168	2265	0.52	IPR018159	Spectrin/alpha-actinin
	BSUD.5554.2.p1	3669	SMART	SM00150	SPEC_4	2059	2161	0.81	IPR018159	Spectrin/alpha-actinin
	BSUD.5554.2.p1	3669	SMART	SM00150	SPEC_4	2272	2372	2e-07	IPR018159	Spectrin/alpha-actinin
	BSUD.5554.2.p1	3669	SMART	SM00150	SPEC_4	1840	1943	0.066	IPR018159	Spectrin/alpha-actinin
	BSUD.5554.2.p1	3669	SMART	SM00150	SPEC_4	3308	3409	6.9e-09	IPR018159	Spectrin/alpha-actinin
	BSUD.5554.2.p1	3669	Coils	Coil	Coil	2286	2306	-	-	-
	BSUD.5554.2.p1	3669	Gene3D	G3DSA:1.20.58.60	-	2596	2695	6.1e-07	-	-
	BSUD.5554.2.p1	3669	SUPERFAMILY	SSF46966	Spectrin repeat	270	379	2.46e-11	-	-
	BSUD.5554.2.p1	3669	Coils	Coil	Coil	854	874	-	-	-
	BSUD.5554.2.p1	3669	SUPERFAMILY	SSF46966	Spectrin repeat	1375	1475	4.97e-12	-	-
	BSUD.5554.2.p1	3669	PANTHER	PTHR47535	MUSCLE-SPECIFIC PROTEIN 300 KDA, ISOFORM G	2562	3669	1.7e-282	-	-
	BSUD.5554.2.p1	3669	Gene3D	G3DSA:1.20.58.60	-	935	1226	9.2e-08	-	-
	BSUD.5554.2.p1	3669	Gene3D	G3DSA:1.20.58.60	-	2699	3008	3e-37	-	-
	BSUD.5554.2.p1	3669	MobiDBLite	mobidb-lite	consensus disorder prediction	654	673	-	-	-
	BSUD.5554.2.p1	3669	Gene3D	G3DSA:1.20.58.60	-	1500	1714	9.3e-16	-	-
	BSUD.5554.2.p1	3669	Gene3D	G3DSA:1.20.58.60	-	403	599	1.9e-07	-	-
	BSUD.5554.2.p1	3669	Gene3D	G3DSA:1.20.58.60	-	1722	1944	1.5e-19	-	-
	BSUD.5554.2.p1	3669	Gene3D	G3DSA:1.20.58.60	-	3303	3414	9.7e-16	-	-
	BSUD.5554.2.p1	3669	Gene3D	G3DSA:1.20.58.60	-	2273	2380	2.5e-12	-	-
	BSUD.5554.2.p1	3669	Gene3D	G3DSA:1.20.58.60	-	2489	2595	2e-08	-	-
	BSUD.5554.2.p1	3669	Gene3D	G3DSA:1.20.58.60	-	2166	2272	8.8e-07	-	-
	BSUD.5554.2.p1	3669	SUPERFAMILY	SSF46966	Spectrin repeat	1733	1838	1.6e-06	-	-
	BSUD.5554.2.p1	3669	Gene3D	G3DSA:1.20.58.60	-	773	930	9.5e-14	-	-
	BSUD.5554.2.p1	3669	Gene3D	G3DSA:1.20.58.60	-	1951	2165	2.9e-19	-	-
	BSUD.5554.2.p1	3669	CDD	cd00176	SPEC	840	1045	1.29115e-10	IPR018159	Spectrin/alpha-actinin
	BSUD.5554.2.p1	3669	SUPERFAMILY	SSF46966	Spectrin repeat	1464	1576	2.88e-06	-	-
	BSUD.5554.2.p1	3669	SUPERFAMILY	SSF46966	Spectrin repeat	2241	2338	7.84e-11	-	-
	BSUD.5554.2.p1	3669	Coils	Coil	Coil	1006	1033	-	-	-
	BSUD.5554.2.p1	3669	Coils	Coil	Coil	2559	2579	-	-	-
	BSUD.5554.2.p1	3669	Pfam	PF10541	Nuclear envelope localisation domain	3612	3669	1.2e-21	IPR012315	KASH domain
	BSUD.5554.2.p1	3669	SUPERFAMILY	SSF46966	Spectrin repeat	2326	2447	2.55e-16	-	-
	BSUD.5554.2.p1	3669	CDD	cd00176	SPEC	1838	2055	1.51567e-13	IPR018159	Spectrin/alpha-actinin
	BSUD.5554.2.p1	3669	Coils	Coil	Coil	2092	2112	-	-	-
	BSUD.5554.2.p1	3669	SUPERFAMILY	SSF46966	Spectrin repeat	2888	3017	1.24e-11	-	-
	BSUD.5554.2.p1	3669	CDD	cd00176	SPEC	2486	2694	4.02078e-17	IPR018159	Spectrin/alpha-actinin
	BSUD.5554.2.p1	3669	SUPERFAMILY	SSF46966	Spectrin repeat	1579	1720	2.04e-11	-	-
	BSUD.5554.2.p1	3669	SMART	SM01249	KASH_2	3612	3669	6.8e-25	IPR012315	KASH domain
	BSUD.5554.2.p1	3669	SUPERFAMILY	SSF46966	Spectrin repeat	496	616	1.44e-05	-	-
	BSUD.5554.2.p1	3669	Coils	Coil	Coil	24	44	-	-	-
	BSUD.5554.2.p1	3669	CDD	cd00176	SPEC	2593	2808	2.67805e-16	IPR018159	Spectrin/alpha-actinin
	BSUD.5554.2.p1	3669	CDD	cd00176	SPEC	1614	1823	4.03127e-10	IPR018159	Spectrin/alpha-actinin
	BSUD.5554.2.p1	3669	PANTHER	PTHR47535:SF1	MUSCLE-SPECIFIC PROTEIN 300 KDA, ISOFORM G	1723	2614	1.7e-282	-	-
	BSUD.5554.2.p1	3669	MobiDBLite	mobidb-lite	consensus disorder prediction	3064	3197	-	-	-
	BSUD.5554.2.p1	3669	MobiDBLite	mobidb-lite	consensus disorder prediction	679	753	-	-	-
	BSUD.5554.2.p1	3669	SUPERFAMILY	SSF46966	Spectrin repeat	2646	2769	1.85e-15	-	-
	BSUD.5554.2.p1	3669	Coils	Coil	Coil	1337	1364	-	-	-
	BSUD.5554.2.p1	3669	PANTHER	PTHR47535	MUSCLE-SPECIFIC PROTEIN 300 KDA, ISOFORM G	74	583	1.7e-282	-	-
	BSUD.5554.2.p1	3669	PANTHER	PTHR47535	MUSCLE-SPECIFIC PROTEIN 300 KDA, ISOFORM G	1723	2614	1.7e-282	-	-
	BSUD.5554.2.p1	3669	PANTHER	PTHR47535	MUSCLE-SPECIFIC PROTEIN 300 KDA, ISOFORM G	1171	1488	1.7e-282	-	-
	BSUD.5554.2.p1	3669	SUPERFAMILY	SSF46966	Spectrin repeat	385	470	1.03e-06	-	-
	BSUD.5554.2.p1	3669	Coils	Coil	Coil	555	575	-	-	-
	BSUD.5554.2.p1	3669	SUPERFAMILY	SSF46966	Spectrin repeat	3305	3409	7.33e-14	-	-
	BSUD.5554.2.p1	3669	PANTHER	PTHR47535:SF1	MUSCLE-SPECIFIC PROTEIN 300 KDA, ISOFORM G	2562	3669	1.7e-282	-	-
	BSUD.5554.2.p1	3669	PANTHER	PTHR47535:SF1	MUSCLE-SPECIFIC PROTEIN 300 KDA, ISOFORM G	1171	1488	1.7e-282	-	-
	BSUD.5554.2.p1	3669	CDD	cd00176	SPEC	2813	3026	7.58498e-14	IPR018159	Spectrin/alpha-actinin
	BSUD.5554.2.p1	3669	SUPERFAMILY	SSF46966	Spectrin repeat	2164	2274	9.03e-09	-	-
	BSUD.5554.2.p1	3669	ProSiteProfiles	PS51049	KASH domain profile.	3610	3669	18.1774	IPR012315	KASH domain
	BSUD.5554.2.p1	3669	Coils	Coil	Coil	1038	1068	-	-	-
	BSUD.5554.2.p1	3669	SUPERFAMILY	SSF46966	Spectrin repeat	2003	2160	1.24e-17	-	-
	BSUD.5554.2.p1	3669	Coils	Coil	Coil	1232	1259	-	-	-
	BSUD.5554.2.p1	3669	CDD	cd00176	SPEC	3306	3522	5.76209e-10	IPR018159	Spectrin/alpha-actinin
	BSUD.5554.2.p1	3669	SUPERFAMILY	SSF46966	Spectrin repeat	3382	3518	2.02e-14	-	-
	BSUD.5554.2.p1	3669	MobiDBLite	mobidb-lite	consensus disorder prediction	3064	3190	-	-	-
[truncated: 480,984+ more rows]
