# Supplementary material for: The genome and transcriptome of the snail Biomphalaria sudanica s.l.: immune gene diversification and highly polymorphic genomic regions in an important African vector of Schistosoma mansoni
Source: BMC Genomics. 2024 Feb 19;25:192. doi: 10.1186/s12864-024-10103-w (PMC10875847; doi:10.1186/s12864-024-10103-w)
Supplement: Supplementary file 26 — Additional file 26: Supplementary File 4. Location of transmembrane domains identified on 4,922 genes (8,728 isoforms) determined through DeepTMHMM v1.0.13 [131]. [file 12864_2024_10103_MOESM26_ESM.zip]

Archive with 2 entries (2 files):
- Supp_File_4_TMRs.gff3
- __MACOSX/._Supp_File_4_TMRs.gff3
