# Supplementary material for: The genome and transcriptome of the snail Biomphalaria sudanica s.l.: immune gene diversification and highly polymorphic genomic regions in an important African vector of Schistosoma mansoni
Source: BMC Genomics. 2024 Feb 19;25:192. doi: 10.1186/s12864-024-10103-w (PMC10875847; doi:10.1186/s12864-024-10103-w)
Supplement: Supplementary file 29 — Additional file 29: Supplementary File 7. Amino acid sequences of the 1047 shortlisted most diverse genes in the Biomphalaria sudanica genome, used for searches for novel pathogen recognition receptors. [file 12864_2024_10103_MOESM29_ESM.zip]

Archive with 2 entries (2 files):
- Supp_File_7_All_best_genes_merged.fas
- __MACOSX/._Supp_File_7_All_best_genes_merged.fas
